# Supplementary material for: Extended intergenic DNA contributes to neuron-specific expression of neighboring genes in the mammalian nervous system
Source: Nat Commun. 2022 May 18;13:2733. doi: 10.1038/s41467-022-30192-z (PMC9117226; doi:10.1038/s41467-022-30192-z)
Supplement: Supplementary file 3 — Supplementary Dataset 1 [file 41467_2022_30192_MOESM3_ESM.xlsx]

## Sheet: Mouse
Supplementary Data 1a. List of RNA-seq, ATAC-seq, DNase-seq, ChIP-seq and Hi-C datasets in mouse
Species	Experiments	Developmental stage	Tissue/cell	GEO accession#	Reference	Used in Fig. 1	Used in Fig. 2	Used in Fig. 3	Used in Fig. 4	Used in Fig. 5	Used in Fig. 6	Used in Fig. 7	Other figures
Mouse	RNA-seq	ES cell-derived	Motor neurons	GSE154532	This study	Figs. 1a-c	-	Fig. 3b	-	Figs. 5a, e	-	-	-
Mouse	RNA-seq	Postnatal (P0)	Forebrain	GSE78374	PMID: 25409824	Figs. 1a-c	-	Fig. 3b	-	Figs. 5a, e	Figs. 6b, c	-	-
Mouse	RNA-seq	Postnatal (P0)	Heart	GSE78399	PMID: 25409824	Figs. 1a-c	-	Fig. 3b	-	-	Figs. 6b, c	-	-
Mouse	RNA-seq	Postnatal (P0)	Intestine	GSE78369	PMID: 25409824	Figs. 1a-c	-	Fig. 3b	-	-	Figs. 6b, c	-	-
Mouse	RNA-seq	Embryonic (E15.5)	Neural tube	GSE78315	PMID: 25409824	Figs. 1a-c	-	Fig. 3b	-	-	Fig. 6b	-	-
Mouse	RNA-seq	Postnatal (P0)	Kidney	GSE78337	PMID: 25409824	Figs. 1a-c	-	Fig. 3b	-	-	Fig. 6b	-	-
Mouse	RNA-seq	Postnatal (P0)	Lung	GSE78495	PMID: 25409824	Figs. 1a-c	-	Fig. 3b	-	-	Fig. 6b	-	-
Mouse	RNA-seq	Cell line	mES cells	GSE93453	PMID: 25409824	Figs. 1a-c	Figs. 2a, b	Fig. 3b	-	-	Fig. 6b	-	-
Mouse	RNA-seq	Adult (8 weeks)	Cortex	GSE93457	PMID: 25409824	Fig.1b	Figs. 2a, b	-	-	Figs. 5a, e	-	-	-
Mouse	scRNA-seq	Adult	Glutamatergic neurons	GSE71585	PMID: 26727548	Fig.1b	Figs. 2a-e	-	-	-	Figs. 6b, c	-	-
Mouse	scRNA-seq	Adult	Cholinergic neurons	GSE71585	PMID: 26727548	Fig.1b	-	-	-	-	Fig. 6b	-	-
Mouse	RNA-seq	Postnatal (P0)	Liver	GSE78325	PMID: 25409824	Figs. 1a-c	-	-	-	-	-	-	-
Mouse	RNA-seq	Adult (10-16 weeks)	Spinal cord	GSE45376	PMID: 23951329	Figs. 1b, c	-	-	-	-	-	-	-
Mouse	RNA-seq	Adult (8 weeks)	Cerebellum	GSE93456	PMID: 25409824	Figs. 1b, c	-	-	-	-	-	-	-
Mouse	RNA-seq	Adult (3-6 months)	Dorsal root ganglia neurons	GSE100175	PMID: 29018326	Figs. 1b, c	-	-	-	-	-	-	-
Mouse	RNA-seq	Adult (3-6 months)	Trigeminal ganglia neurons	GSE100175	PMID: 29018326	Figs. 1b, c	-	-	-	-	-	-	-
Mouse	scRNA-seq	Adult	GABAergic neurons	GSE71585	PMID: 26727548	Fig.1b	-	-	-	-	-	-	-
Mouse	scRNA-seq	Adult	Colonic sensory neuron	GSE102962	PMID: 29483303	Figs. 1b, c	-	-	-	-	-	-	-
Mouse	RNA-seq	Adult (8 weeks)	Spleen	GSE93455	PMID: 25409824	Figs. 1b, c	-	-	-	-	-	-	-
Mouse	RNA-seq	Adult	Oligodendrocytes	GSE52564	PMID: 25186741	-	Figs. 2a-e	-	-	-	-	-	-
Mouse	RNA-seq	Adult	Astrocytes (Aldh1l1+)	GSE52564	PMID: 25186741	-	Figs. 2a-e	-	-	-	-	-	-
Mouse	scRNA-seq	Adult (P56)	Astrocyte (Acsa2+)	GSE114000	PMID: 32139688	-	Figs. 2a, b	-	-	-	-	-	-
Mouse	scRNA-seq	Postnatal (P7)	Brain micorglia (Cc11b+)	GSE123024	PMID: 30606613	-	Figs. 2a, b	-	-	-	-	-	-
Mouse	scRNA-seq	Postnatal (P7)	Brain myeloid cells	GSE123025	PMID: 30606613	-	Figs. 2a, b	-	-	-	-	-	-
Mouse	RNA-seq	Adult	Microglia (Cd45+)	GSE52564	PMID: 25186741	-	Figs. 2a, b	-	-	-	-	-	-
Mouse	RNA-seq	Embryonic (E14.5)	Forebrain	GSE78340	PMID: 25409824	-	-	-	-	-	-	-	Supplementary
Mouse	RNA-seq	Embryonic (E14.5)	Neural tube	GSE78484	PMID: 25409824	-	-	-	-	-	-	-	Supplementary
Mouse	RNA-seq	Embryonic (E14.5)	Heart	GSE78441	PMID: 25409824	-	-	-	-	-	-	-	Supplementary
Mouse	RNA-seq	Embryonic (E14.5)	Intestine	GSE78485	PMID: 25409824	-	-	-	-	-	-	-	Supplementary
Mouse	RNA-seq	Embryonic (E14.5)	Kidney	GSE78396	PMID: 25409824	-	-	-	-	-	-	-	Supplementary
Mouse	RNA-seq	Embryonic (E14.5)	Lung	GSE78320	PMID: 25409824	-	-	-	-	-	-	-	Supplementary
Mouse	RNA-seq	Adult (8 weeks)	Liver	GSE93460	PMID: 25409824	-	-	-	-	-	-	-	Supplementary
Mouse	RNA-seq	Adult (8 weeks)	Heart	GSE90178	PMID: 25409824	-	-	-	-	Figs. 5a, e	-	-	Supplementary
Mouse	RNA-seq	Adult (8 weeks)	Small intestine	GSE90191	PMID: 25409824	-	-	-	-	Figs. 5a, e	-	-	Supplementary
Mouse	RNA-seq	Adult (8 weeks)	Kidney	GSE93459	PMID: 25409824	-	-	-	-	Figs. 5a, e	-	-	Supplementary
Mouse	RNA-seq	Adult (8 weeks)	Lung	GSE90181	PMID: 25409824	-	-	-	-	Figs. 5a, e	-	-	Supplementary
Mouse	RNA-seq	Adult (8-10 weeks)	Hippocampus (DG-E0)	GSE82015	PMID: 28166220	-	-	-	-	Figs. 5a, e	-	-	-
Mouse	RNA-seq	Embryonic (E16.5)	Cortical neuron, TTX	GSE154532	This study	-	-	-	-	-	-	-	Supplementary
Mouse	RNA-seq	Embryonic (E16.5)	Cortical neuron, TTX, KCl 2 hr	GSE154532	This study	-	-	-	-	-	-	-	Supplementary
Mouse	RNA-seq	Embryonic (E16.5)	Cortical neuron, Control	GSE154532	This study	-	-	-	-	-	-	-	Supplementary
Mouse	RNA-seq	Embryonic (E16.5)	Cortical neuron, BDNF 1 hr	GSE154532	This study	-	-	-	-	-	-	-	Supplementary
Mouse	RNA-seq	Embryonic (E16.5)	Cortical neuron, Forskolin 1 hr	GSE154532	This study	-	-	-	-	-	-	-	Supplementary
Mouse	DNase-seq	Cell line	ES cells	GSE79561	PMID: 27939581	-	-	-	Figs. 4a-c	-	-	-	-
Mouse	ATAC-seq	Adult (8 weeks)	Cortex	GSE172852	PMID: 22955616	-	-	-	-	Figs. 5b, c	-	-	-
Mouse	ATAC-seq	Adult (8-10 weeks)	Hippocampus (DG-E0)	GSE82015	PMID: 28166220	-	-	-	-	Figs. 5b, c	-	-	-
Mouse	ATAC-seq	Postnatal (P0)	Forebrain	GSE172688	PMID: 32728240	-	-	-	Figs. 4a-c	Figs. 5b, c	-	-	-
Mouse	ATAC-seq	Embryonic (E15.5)	Neural tube	GSE173059	PMID: 32728240	-	-	-	Figs. 4a-c	-	-	-	-
Mouse	ATAC-seq	Postnatal (P0)	Heart	GSE173028	PMID: 32728240	-	-	-	Figs. 4a-c	-	-	-	-
Mouse	ATAC-seq	Postnatal (P0)	Intestine	GSE172694	PMID: 32728240	-	-	-	Figs. 4a-c	-	-	-	-
Mouse	ATAC-seq	Postnatal (P0)	Kidney	GSE172935	PMID: 32728240	-	-	-	Figs. 4a-c	-	-	-	-
Mouse	ATAC-seq	Postnatal (P0)	Lung	GSE172769	PMID: 32728240	-	-	-	Figs. 4a-c	-	-	-	-
Mouse	ATAC-seq	ES cell-derived	Motor neurons	GSE79561	PMID: 27939581	-	-	-	Figs. 4a-c	Figs. 5b, c	-	Figs. 7a-c	-
Mouse	ChIP-seq Isl1	ES cell-derived	Motor neurons	GSE79561	PMID: 27939581	-	-	-	Figs. 4d-f	-	-	Figs. 7a-c	-
Mouse	ChIP-seq H3K27ac	ES cell-derived	Motor neurons	GSE196170	This study	-	-	-	Figs. 4d-f	-	-	Figs. 7a-c	-
Mouse	ChIP-seq H3K27ac	Postnatal (P0)	Forebrain	GSE82428	PMID: 25409824	-	-	-	Figs. 4d-f	-	-	-	-
Mouse	ChIP-seq H3K27ac	Embryonic (E15.5)	Neural tube	GSE82525	PMID: 25409824	-	-	-	Figs. 4d-f	-	-	-	-
Mouse	ChIP-seq H3K27ac	Postnatal (P0)	Heart	GSE82872	PMID: 25409824	-	-	-	Figs. 4d-f	-	-	-	-
Mouse	ChIP-seq H3K27ac	Postnatal (P0)	Intestine	GSE82846	PMID: 25409824	-	-	-	Figs. 4d-f	-	-	-	-
Mouse	ChIP-seq H3K27ac	Postnatal (P0)	Kidney	GSE82463	PMID: 25409824	-	-	-	Figs. 4d-f	-	-	-	-
Mouse	ChIP-seq H3K27ac	Postnatal (P0)	Lung	GSE82997	PMID: 25409824	-	-	-	Figs. 4d-f	-	-	-	-
Mouse	ChIP-seq H3K27ac	Cell line	ES cells	GSE79561	PMID: 27939581	-	-	-	Figs. 4d-f	-	-	-	-
Mouse	ChIP-seq H3K27ac	Adult (8-10 weeks)	Cortex	GSE49847	PMID: 25409824	-	-	-	-	-	-	-	Supplementary
Mouse	ChIP-seq CTCF	Postnatal (P0)	Forebrain	GSE91978	PMID: 22955616	-	-	-	-	-	-	-	Supplementary
Mouse	ChIP-seq CTCF	Adult (8 weeks)	Cortex	GSE49847	PMID: 25409824	-	-	-	-	-	-	-	Supplementary
Mouse	ChIP-seq CTCF	Cell line	mES cells	GSE49847	PMID: 25409824	-	-	-	-	-	-	-	Supplementary
Mouse	ChIP-seq CTCF	ES cell-derived	Motor neurons	GSE196170	This study	-	-	-	-	-	-	-	Supplementary
Mouse	ChIP-seq control 1	ES cell-derived	Motor neurons	GSE196170	This study	-	-	-	-	-	-	-	Supplementary
Mouse	ChIP-seq control 2	ES cell-derived	Motor neurons	GSE79561	PMID: 27939581	-	-	-	Figs. 4d-f	-	-	-	-
Mouse	ChIP-seq control 3	Postnatal (P0)	Heart	GSE82611	PMID: 25409824	-	-	-	Figs. 4d-f	-	-	-	-
Mouse	ChIP-seq control 4	Postnatal (P0)	Forebrain	GSE82659	PMID: 25409824	-	-	-	Figs. 4d-f	-	-	-	-
Mouse	Hi-C	ES cell-derived	Cortical neurons	GSE96107	PMID: 29053968	-	-	-	-	-	-	Fig. 7g	Supplementary
										-

## Sheet: Human
Supplementary Data 1b. List of RNA-seq and Hi-C datasets in human
Species	Experiments	Developmental stage	Tissue/cell	GEO accession#	Reference	Figures used
Human	RNA-seq	Fetal	Frontal cortex	GSE78566	PMID: 22955616	Figs. 1a, b, c
Human	RNA-seq	Fetal	Cerebellum	GSE78564	PMID: 22955616	Figs. 1a, b, c
Human	RNA-seq	Fetal	Spinal cord	GSE78575	PMID: 22955616	Figs. 1a, b, c
Human	RNA-seq	Adult	Excitatory neurons	GSE174929	PMID: 22955616	Figs. 1a, b, c
Human	RNA-seq	In vitro culture	ESC-derived neurons	GSE78640	PMID: 22955616	Figs. 1a, b, c
Human	RNA-seq	Adult	Colon	GSE88437	PMID: 22955616	Figs. 1a, b, c
Human	RNA-seq	Fetal	Liver	GSE78569	PMID: 22955616	Figs. 1a, b, c
Human	RNA-seq	Adult	Lung	GSE174943	PMID: 22955616	Figs. 1a, b, c
Human	RNA-seq	Cell line	H9 hES cells	GSE90225	PMID: 22955616	Figs. 1a, b, c
Human	RNA-seq	ES cell-derived	Neural crest cells	GSE175114	PMID: 22955616	Figs. 1b, c
Human	RNA-seq	In vitro culture	Astrocyte	GSE81995	PMID: 28097054	Figs. 1b, c
Human	RNA-seq	Adult	Micorglia (CD11b+)	N/A	PMID: 28546318	Figs. 1b, c
Human	RNA-seq	Adult	Testis	GSE87970	PMID: 22955616	Figs. 1b, c
Human	RNA-seq	Cell line	Embryonic Fibroblasts	GSE90262	PMID: 22955616	Figs. 1b, c
Human	RNA-seq	Adult	B cells (CD20+)	GSE90268	PMID: 22955616	Figs. 1b, c
Human	RNA-seq	Adult	Stomach	GSE88293	PMID: 22955616	Fig. 1b
Human	RNA-seq	Adult	Purkinje neurons	GSE78474	PMID: 22955616	Fig. 1b
Human	RNA-seq	ES cell-derived	Neural progenitor cells	GSE78635	PMID: 22955616	Fig. 1b
Human	RNA-seq	In vitro culture	Hematopoietic progenitor cells	GSE78605	PMID: 22955616	Fig. 1b
Human	RNA-seq	Adult	T cells (inactive)	GSE175177	PMID: 22955616	Suplementary
Human	RNA-seq	Adult	Adrenal gland	GSE88548	PMID: 22955616	Suplementary
Human	RNA-seq	Adult	HSPC (CD34+)	N/A	PMID: 26390058	Suplementary
Human	RNA-seq	Adult	Monocytes (CD14+)	N/A	PMID: 26390058	Suplementary
Human	RNA-seq	Adult	NK cells (CD56+)	N/A	PMID: 26390058	Suplementary
Human	RNA-seq	Adult	T cells (CD3+)	N/A	PMID: 26390058	Suplementary
Human	RNA-seq	Adult	B cells (CD19+)	N/A	PMID: 26390058	Suplementary
Human	Hi-C	Adult	Frontal cortex	GSE86189	PMID: 31501517	Fig. 7g
Human	Hi-C	Adult	Cerebellum	GSE86189	PMID: 31501517	Fig. 7g

## Sheet: D melanogaster
Supplementary Data 1c. List of RNA-seq datasets in D. melanogaster
Species	Experiments	Developmental stage	Tissue/cell	GEO accession #	References	Figures used
D. melanogaster	RNA-seq	Adult	Brain	E-MTAB-6584 (ArrayExpress)	PMID: 29675265	Figs. 8c-f
D. melanogaster	RNA-seq	Adult	C2 neurons	GSE103772	PMID: 29909983	Figs. 8c-f
D. melanogaster	RNA-seq	Adult	Dm neurons	GSE103772	PMID: 29909983	Figs. 8c-f
D. melanogaster	RNA-seq	Adult	Elav neurons	GSE103772	PMID: 29909983	Figs. 8c-f
D. melanogaster	RNA-seq	Adult	Lawf neurons	GSE103772	PMID: 29909983	Figs. 8c-f
D. melanogaster	RNA-seq	L3 larvae	Neural stem cells	GSE96549	PMID: 28935704	Figs. 8c-f
D. melanogaster	RNA-seq	Adult	Haltere	GSE38727	PMID: 24229644	Figs. 8c-f
D. melanogaster	RNA-seq	Adult	Leg	GSE38727	PMID: 24229644	Figs. 8c-f
D. melanogaster	RNA-seq	Germline cyst	Stem cell niche	GSE142717	PMID: 32122991	Figs. 8c-f
D. melanogaster	RNA-seq	Germline cyst	Germ cells	GSE142717	PMID: 32122991	Figs. 8c-f
D. melanogaster	RNA-seq	Cell line	Schneider S2 cells	GSE96549	PMID: 28935704	Figs. 8c-f
D. melanogaster	RNA-seq	Adult	Thorax	E-MTAB-6584 (ArrayExpress)	PMID: 29675265	Figs. 8d, f
D. melanogaster	RNA-seq	Adult	Wing	GSE38727	PMID: 24229644	Figs. 8d, f
D. melanogaster	RNA-seq	Adult	Ovary	E-MTAB-6584 (ArrayExpress)	PMID: 29675265	Figs. 8d, f
D. melanogaster	RNA-seq	Adult	Testis	N/A	PMID: 30249207	Figs. 8d, f
