# Supplementary material for: Extended intergenic DNA contributes to neuron-specific expression of neighboring genes in the mammalian nervous system
Source: Nat Commun. 2022 May 18;13:2733. doi: 10.1038/s41467-022-30192-z (PMC9117226; doi:10.1038/s41467-022-30192-z)
Supplement: Supplementary file 4 — Supplementary Dataset 2 [file 41467_2022_30192_MOESM4_ESM.xlsx]

## Sheet: Mouse_mm9
Supplementary Data 2. List of intergenic lengths of all mRNA genes, EID genes, top 5% highly induced genes, and FPKM values in mouse tissues and cells
Gene symbol	Strand	Chrom	TSS (transcription start site; mm9)	TES (transcription end site; mm9)	Intergenic length (bp)	EID genes	Forebrain p0	Neural tube e15.5	Motor neuron	Spinal cord 10weeks	Cerebellum 8week	Cortex 8week	Glutamatergic neuron	GABAergic neuron	Cholinergic neuron	Dorsal root	Trigeminal	Colonic neuron	Heart p0	Intestine p0	Liver p0	Kidney 8week	Lung 8week	Spleen 8week	Forebrain p0 FPKM	Neural tube e15.5 FPKM	Motor neuron (d5) FPKM	Heart p0 FPKM	Intestine p0 FPKM	Liver p0 FPKM	Kidney p0 FPKM	Lung p0 FPKM	mES cells FPKM	Spinal cord 10week FPKM	Glutamatergic neuron FPKM	GABAergic neuron FPKM	Cholinergic neuron FPKM	Dorsal root neuron FPKM	Trigeminal neuron FPKM	Colonic sensory neuron FPKM	Forebrain e14.5 FPKM	Neural tube e14.5 FPKM	Heart e14.5 FPKM	Intestine e14.5 FPKM	Kidney e14.5 FPKM	Lung e1.4.5 FPKM	Cortex 8week FPKM	Cerebellum 8week FPKM	Heart 8week FPKM
A1bg	-	chr15	60752825	60749144	1156630	EID gene	no	no	no	no	no	no	no	no	no	no	no	no	no	no	no	no	no	no	0.005	0.005	0.0226041	0	0	0	0	0.015	0	0	0	0	0	0	0	0	0	0	0	0	0	0	0	0	0.055
A1cf	+	chr19	31943251	32023896	817419	EID gene	no	no	no	no	no	no	no	no	no	no	no	no	no	top 5%	top 5%	top 5%	no	no	0	0.075	0	0	4.925	4.96	0.93	0.005	0	0	0	0	0	0	0.0123135	0.0855634	0	0	0	1.785	0.255	0	0	0.08	0.005
A2ld1	-	chr14	123312342	123215445	342222	no	no	no	no	no	no	no	n/a	n/a	n/a	n/a	n/a	no	no	no	no	top 5%	no	no	10.29	6.165	0.360742	19.99	47.61	68.935	30.875	26.795	5.955	21.1349	n/a	n/a	n/a	n/a	n/a	17.7288	3.745	4.125	10.775	20.445	8.645	8.605	12.575	47.615	14.825
A2m	+	chr6	121586191	121629255	321799	no	no	no	no	top 5%	top 5%	no	no	no	no	no	no	no	no	no	top 5%	no	no	no	3.785	6.84	0.105414	1.49	0.025	36.76	0.12	1.385	0.215	15.0803	0	0.173828	0	0.702361	1.39911	4.45812	2.64	4.005	0.775	0.395	0.155	3.845	0.18	12.345	0.205
A3galt2	+	chr4	128432608	128445832	6983	no	no	no	no	no	no	no	no	no	no	top 5%	top 5%	top 5%	no	no	no	no	no	no	0.055	0.195	0.152557	0.015	0.005	0	0.105	0.04	0.03	0.0033945	0.0351562	0.0234375	0	9.33619	12.9795	4.13944	0.175	0.23	0.07	0.14	0.195	0.12	0.16	0.94	0.13
A4galt	-	chr15	83082204	83057156	102100	no	no	no	no	no	no	no	no	no	no	no	no	no	no	no	no	no	no	no	2	1.41	0.177468	0.965	4.785	0.1	14.275	9.005	12.27	1.2181	0.628906	0.128906	0	31.7045	38.3796	20.027	0.745	0.84	0.325	1.55	8.73	1.26	0.195	0.65	3.405
A4gnt	+	chr9	99512921	99522786	35214	no	no	no	no	no	no	no	no	no	no	no	no	no	no	no	no	top 5%	no	no	0.02	0	0	0	0.58	0	0.95	0	0.015	0	0.15625	0.0273438	0	0	0	0	0	0	0	0.055	0.025	0.005	0.095	0	0
AA386476	+	chr8	48760745	48762409	32522	no	no	no	no	n/a	no	no	n/a	n/a	n/a	no	no	no	no	no	no	no	no	no	0.23	0.87	0.641265	0.95	0.59	0.6	0.95	1.15	2.825	n/a	n/a	n/a	n/a	0	0	0.399	0.265	0.585	1.49	1.305	2.45	2.06	0.28	0.25	0.31
AA387200	-	chr2	151902544	151900591	99357	no	no	no	top 5%	n/a	no	no	no	no	no	top 5%	top 5%	top 5%	no	no	no	no	no	no	0.885	1.71	0.868493	0	0.045	0	0	0	0	n/a	0.177083	0.810547	0	4.24086	4.80693	4.66314	3.72	2.105	0	0.015	0	0	0.095	0.065	0
AA408296	-	chr1	194956445	194930597	91547	no	no	no	n/a	n/a	no	no	n/a	n/a	n/a	n/a	n/a	no	no	no	no	no	no	no	2.82	4.02	n/a	1.525	1.09	1.225	2.235	1.805	36.285	n/a	n/a	n/a	n/a	n/a	n/a	3.67661	5.295	5.15	3.44	6.17	5.32	4.77	12.55	13.53	5.35
AA413626	+	chr11	4818513	4819006	44061	no	no	no	no	n/a	no	no	no	no	no	no	no	no	no	no	no	no	no	no	0.19	0.85	0.4563	0.085	0.215	0.18	0.17	0.325	1.06	n/a	0.334635	0.654297	0	0.0392233	0	0.597827	0.23	0.975	0.44	0.405	0.43	0.555	1.405	1.28	0.08
AA414768	+	chrX	12513998	12515254	308208	no	no	no	no	n/a	no	no	no	no	no	no	no	no	no	no	no	no	no	no	2.355	4.685	0.082384	1.135	2.005	0.09	1.015	0.88	1.365	n/a	11.2956	12.1426	13.9655	1.1803	1.28719	8.66885	1.34	3.32	1.365	0.995	0.88	1.015	2.095	1.66	0.55
AA415398	-	chr4	119211374	119202927	38586	no	no	no	no	no	no	no	no	no	no	no	no	no	no	no	no	no	no	no	5.64	5.56	0.163896	3.565	3.445	3.025	3.385	3.93	0.87	0.884121	3.1849	2.07617	1.56897	0.63141	0.723801	3.93277	2.785	5.1	2.655	2.815	2.155	1.965	4.775	2.46	1.875
AA467197	+	chr2	122462722	122466465	44560	no	no	no	no	no	no	no	no	no	no	no	no	no	no	no	no	no	no	no	0.21	1.7	0	0.065	22.46	4.745	0.18	1.3	7.57	0.419268	0.641927	0.964844	0	0.063012	0.0493905	1.39856	0.135	0.275	0.055	2.255	0.04	0	0.22	0.45	0.095
AA474408	-	chr7	117204839	117201501	3250	no	no	no	no	n/a	no	no	n/a	n/a	n/a	no	no	no	no	no	no	no	no	no	0.63	0.855	0.277622	0.89	0.57	0.54	1.36	1.225	135.53	n/a	n/a	n/a	n/a	0.0318758	0.0913629	1.41295	0.71	0.885	0.61	0.73	0.835	0.735	36.895	41.83	0.03
AA623943	-	chr11	94674662	94673933	152792	no	no	no	no	n/a	no	no	no	no	no	no	no	no	no	no	no	no	no	no	0	0	0	0	0	0	0	0	0	n/a	0	0	0	0	0	0.0191261	0	0	0	0	0	0	0	0	0
AA645442	+	chr2	27182224	27186817	209966	no	no	no	no	n/a	no	no	n/a	n/a	n/a	no	no	no	no	no	no	no	no	no	0	0	0	0.06	0.06	0.065	0	0	0.7	n/a	n/a	n/a	n/a	0	0	0.399112	0.09	0.105	0	0	0.18	0.16	0	0	0
AA672651	+	chr8	87863242	87864171	192134	no	no	no	no	n/a	no	no	n/a	n/a	n/a	no	no	no	no	no	no	no	no	no	0	0	0	0.115	0	0	0.025	0	0	n/a	n/a	n/a	n/a	0	0	0	0	0	0.31	0	0.045	0	0	0.17	0
AA792892	+	chr5	94810339	94814104	1382489	EID gene	no	no	no	no	no	no	no	no	no	no	no	no	no	no	no	no	no	no	0	0	0	0	0.005	0	0	0	0	0	0	0	0	0	0	0	0	0	0	0	0	0	0	0	0
AA881470	+	chr5	141180965	141195333	7381	no	no	no	n/a	n/a	no	no	n/a	n/a	n/a	n/a	n/a	no	no	no	no	no	no	no	9.23	13.55	n/a	6.375	4.98	3.61	10.345	10.42	3.93	n/a	n/a	n/a	n/a	n/a	n/a	10.0618	8.92	8.56	5.225	8.665	7.24	10.705	2.765	3.425	5.54
AA960436	+	chr8	97856192	97871407	5103	no	no	no	no	no	no	no	n/a	n/a	n/a	n/a	n/a	no	no	no	no	no	no	no	20.225	15.695	4.84104	18.205	15.06	8.03	25.735	23.3	19.32	2.79665	n/a	n/a	n/a	n/a	n/a	9.40976	22.28	13.47	13.82	21.215	25.045	16.725	3.32	2.77	12.57
AA986860	+	chr1	132628553	132641198	66202	no	no	no	no	no	no	no	no	no	no	no	no	no	no	no	no	no	no	no	0.215	1.625	0.0680665	0.245	28.315	0.955	9.715	37.68	1.66	1.21184	1.1849	0.681641	0.327586	1.52367	1.41027	4.12855	0.255	0.345	0.575	31.13	4.94	4.055	0.9	1.335	0.31
AA987161	-	chr13	67710644	67690380	94045	no	no	no	no	no	no	no	no	no	no	no	no	no	no	no	no	no	no	no	2.935	2.3	2.86257	1.14	1.33	0.76	2.205	1.995	13.77	0.853869	12.1758	14.6543	5.03448	0	0	4.81887	3.59	3.145	1.705	2.385	2.47	2.295	5.445	5.695	0.395
Aaas	-	chr15	102181190	102168678	5958	no	no	no	no	no	no	no	no	no	no	no	no	no	no	no	no	no	no	no	17.375	17.93	2.83094	11.2	9.375	11.3	22.5	10.415	57.465	5.35786	15.013	13.7852	24.3966	20.0403	23.4096	14.2198	22.94	11.385	22.7	33.11	38.89	46.095	3.755	6.64	7.735
Aacs	+	chr5	125956184	125997782	120018	no	no	no	no	no	no	no	no	no	no	no	no	no	no	no	no	no	no	no	50.345	49.285	16.589	3.235	8.865	3.125	13.665	15.215	8.595	13.1673	38.7956	18.9883	59.0172	78.3988	114.216	21.71	31.895	37.095	5.38	38.555	15.23	20.295	9.125	5.82	6.78
Aadac	+	chr3	59835685	59844082	48052	no	no	no	no	no	no	no	no	no	no	no	no	no	no	top 5%	top 5%	top 5%	no	no	0	0.535	0	0.04	125.74	339.505	30.24	0.13	0.1	0	0	0	0	0	0	0	0	0.015	0	9.325	5.265	0.195	0	0	0.025
Aadacl2	+	chr3	59810665	59829342	668830	EID gene	no	no	no	no	no	no	no	no	no	no	no	no	no	no	no	no	no	no	0	0	0	0	0	0	0	0	0	0	0	0	0	0	0	0.00875078	0	0	0	0	0	0	0	0	0
Aadacl3	-	chr4	144053659	144043674	373388	no	no	no	no	no	no	no	no	no	no	no	no	no	no	no	no	no	no	no	0	0	0	0	0	0	0	0	0	0	0.00130208	0	0	0	0	0	0	0	0	0	0	0	0	0	0
Aadat	+	chr8	62984921	63024474	1679009	EID gene	no	no	no	no	no	no	no	no	no	no	no	no	no	no	top 5%	top 5%	no	no	0.545	0.89	0.0732648	0.04	0.075	40.685	235.51	0.02	0.335	0.0585325	0.298177	0.0644531	0	0.12028	0.115339	0.912277	0.33	1.07	0.135	0.305	5.215	0.265	0.145	0.085	0.04
Aagab	+	chr9	63450462	63489696	163458	no	no	no	no	no	no	no	no	no	no	no	no	no	no	no	no	no	no	no	35.75	33.695	9.86302	17.67	20.115	11.965	22.275	16.32	8.875	13.4613	50.4284	38.2461	59.0862	30.7862	39.2817	16.3476	37.145	31.36	20.81	18.3	16.325	18.9	9.42	11.9	6.405
Aak1	+	chr6	86799511	86941858	73305	no	no	no	no	no	no	no	no	no	no	no	no	no	no	no	no	no	no	no	8.39	12.405	8.71237	3.95	2.57	0.73	3.105	2.74	10.975	15.284	132.138	163.809	327.69	7.99911	5.78262	14.159	8.515	13.25	7.08	4.925	4.605	4.79	89.79	68.275	3.535
Aamp	-	chr1	74331254	74326421	588	no	no	no	no	no	no	no	no	no	no	no	no	no	no	no	no	no	no	no	119.03	114.545	15.9354	103.685	85.225	80.23	151.875	141.99	64.685	54.4347	227.915	205.439	281.759	142.69	187.516	22.4703	120.425	93.385	104.62	139.39	138.74	122.505	39.235	36.12	57.735
Aanat	+	chr11	116447746	116458647	5821	no	no	no	no	no	no	no	no	no	no	no	no	no	no	no	no	no	no	no	0.5	0.215	0	0	0	0.01	0.01	0.12	0.335	0.32997	0.105469	0.173828	0.655172	0.412567	0	0.359251	0.11	0.165	0.105	0.015	0	0.105	0.335	0.135	0.04
Aard	+	chr15	51871653	51877267	298188	no	no	no	no	no	no	no	no	no	no	no	no	no	no	no	no	no	no	no	3.075	2.58	0.429676	1.055	1.09	1.61	1.675	6.22	6.205	9.77987	2.58333	3.74805	5.81034	1.23452	0.987399	3.63326	1.36	1.96	1.475	1.765	2.75	9.315	0.93	2.96	0.105
Aars	+	chr8	113557802	113581564	17972	no	no	no	no	no	no	no	no	no	no	no	no	no	no	no	no	no	no	no	39.815	44.47	27.1017	15.34	20.535	19.37	28.525	17.61	102.43	39.6782	79.6211	116.986	98.3793	21.7941	27.1743	16.1745	33.415	41.13	20	32.135	34.005	37.345	29.06	34.915	10.72
Aars2	+	chr17	45643790	45657791	34495	no	no	no	no	no	no	no	no	no	no	no	no	no	no	no	no	no	no	no	6.165	9.165	2.55647	9.025	2.395	3.19	7.255	3.76	6.19	6.12854	13.7852	13.4668	12.069	4.15908	6.95584	11.272	6.02	6.385	8.05	8.68	7.76	8.765	2.62	4.66	7.855
Aarsd1	-	chr11	101286110	101268153	29225	no	no	no	no	no	no	no	no	no	no	no	no	no	no	no	no	no	no	no	53.56	46.855	10.2502	20.7	17.995	17.88	36.905	17.86	15.965	18.7246	104.766	105.789	121.362	65.2152	74.6469	4.19781	48.005	45.275	25.51	42.74	50.925	46.69	7.52	8.06	11.715
Aasdh	-	chr5	77334452	77302684	235015	no	no	no	no	no	no	no	no	no	no	no	no	no	no	no	no	no	no	no	5.45	8.31	5.71775	5.62	3.65	3.835	6.305	4.97	33.98	2.29309	13.8737	16.4355	8.96552	4.69312	3.94643	4.19156	9.415	9.52	10.34	11.375	8.83	10.96	7.94	8.345	11.505
Aasdhppt	-	chr9	4309494	4294793	397700	no	no	no	no	no	no	no	no	no	no	no	no	no	no	no	no	no	no	no	16.695	16.725	8.96014	18.695	11.41	16.845	24.055	13.595	18.385	6.4349	81.2135	49.8848	49.7931	12.7268	13.613	13.8681	18.655	16.96	14.44	16.475	21.055	16.59	6.57	7.075	2.84
Aass	-	chr6	23082986	23022173	131318	no	no	no	no	no	no	no	no	no	no	no	no	no	no	no	top 5%	top 5%	no	no	0.26	0.275	0.0102453	0.09	0.26	34.605	1.265	1.22	1.37	0.563107	0	0	0	0.276332	0.198164	0.568792	0.44	0.155	0.135	0.28	0.625	1.735	1.885	2.24	0.175
Aatf	-	chr11	84327024	84236357	25659	no	no	no	no	no	no	no	no	no	no	no	no	no	no	no	no	no	no	no	20.855	26.935	8.10399	10.27	16.9	15.67	25.71	13.58	24.405	3.96172	24.9818	18.4512	14.7586	9.15966	8.21649	10.8147	24.16	22.015	12.895	34.445	30.73	24.68	4.75	9.555	1.355
Aatk	-	chr11	119908481	119868627	17794	no	no	no	no	top 5%	top 5%	top 5%	no	no	no	no	no	no	no	no	no	no	no	no	16.455	21.675	0.528341	0.42	1.045	0.59	0.83	1.03	0.765	89.5617	29.2839	22.8281	30	5.7078	7.26781	10.985	7.615	16.64	0.42	2.32	0.85	1.185	42.655	49.335	5.115
AB041803	-	chr6	31168433	31115523	386835	no	no	no	no	n/a	no	no	n/a	n/a	n/a	n/a	n/a	no	no	no	no	no	no	no	0.045	0.275	0	0.155	0.105	0.085	0.11	0.5	1.24	n/a	n/a	n/a	n/a	n/a	n/a	10.4299	0.075	0.255	0.355	0.045	0.04	0.045	6.455	4.945	1.47
AB041806	+	chr4	137951113	137953629	55279	no	no	no	no	n/a	no	no	n/a	n/a	n/a	no	no	no	no	no	no	no	no	no	1.65	0.995	0	0	0.01	0	0.01	0.005	0.105	n/a	n/a	n/a	n/a	0.110661	0	0.683413	0.13	0.785	0.03	0.005	0.02	0.03	0.405	0.11	0.01
AB056442	-	chr19	8040517	7938881	687040	EID gene	no	no	n/a	n/a	no	no	n/a	n/a	n/a	n/a	n/a	no	no	no	no	no	no	no	0	0	n/a	0	0	0.63	5.71	0	0	n/a	n/a	n/a	n/a	n/a	n/a	0.0211851	0	0	0	0	0.025	0	0	0.04	0
AB099516	+	chr15	100183631	100214866	42315	no	no	no	n/a	no	no	no	n/a	n/a	n/a	n/a	n/a	no	no	no	no	top 5%	no	no	0	0	n/a	0.005	0	0.01	1.365	0.1	0	0	n/a	n/a	n/a	n/a	n/a	0.134089	0	0	0	0.01	0.03	0.01	0	0.03	0.005
AB124611	+	chr9	21330635	21349775	17587	no	no	no	no	no	no	no	no	no	no	no	no	no	no	no	top 5%	no	no	top 5%	0.515	1.585	0	0.825	0.485	10.415	1.465	3.52	0.36	0.149425	0.158854	0.0820312	0	1.09269	1.11737	1.81873	0.685	1.3	1.525	1.965	2.35	1.77	0.105	0.165	0.72
Abat	+	chr16	8513522	8621661	35061	no	top 5%	top 5%	no	top 5%	top 5%	top 5%	no	top 5%	top 5%	no	no	no	no	no	no	top 5%	no	no	34.245	56.48	4.16793	6.23	19.38	28.405	20.665	3.025	1.405	91.824	26.4544	159.934	258.914	23.2175	18.5241	13.5782	18.57	47.365	16.395	21.315	11.495	8.415	63.595	78.97	6.35
Abca1	-	chr4	53172767	53043659	111591	no	no	no	no	no	no	no	no	no	no	no	no	no	no	no	no	no	no	no	2.78	4.575	0.392453	2.155	0.92	7.785	2.48	2.755	1.055	2.98578	1.18229	5.95117	13.1552	2.2332	1.60908	9.15562	5.73	7.755	4.53	2.535	2.43	7.275	3.49	5.71	2.755
Abca12	-	chr1	71461484	71289664	282184	no	no	no	no	no	no	no	no	no	no	no	no	no	no	no	no	no	no	no	0.02	0.045	0.00846349	0.075	0.01	0	0	0	0.165	0	0.800781	0.0605469	0.0517241	0.0190729	0	0.0671521	0.005	0.04	0.07	0.015	0	0.015	0.185	0	0.52
Abca13	+	chr11	9091945	9584262	108665	no	no	no	no	no	no	no	no	no	no	no	no	no	no	no	no	top 5%	no	no	0.025	0.005	0.132775	0	0.635	0.245	1.05	0.015	0.005	0	0.0729167	0.244141	0	0.00372783	0.00105871	0.35961	0.015	0.005	0.01	0.025	0.03	0.025	0	0.015	0.005
Abca14	+	chr7	127347478	127468866	5185	no	no	no	no	no	no	no	no	no	no	no	no	no	no	no	no	no	no	no	0.05	0	0.00728291	0.04	0.46	0.15	0.11	0.19	0.01	0	0.220052	0	0	0.100672	0.0576425	0.0355829	0.005	0	0	0.025	0.09	0.07	0	0.115	0.015
Abca15	+	chr7	127472198	127551201	17346	no	no	no	no	no	no	no	no	no	no	no	no	no	no	no	no	no	no	no	0	0.035	0	0	0	0	0.02	0.005	0	0	0.0078125	0.00976562	0	0	0	0.0207779	0.005	0.005	0.005	0	0.01	0	0.015	0.005	0
Abca16	+	chr7	127565215	127688327	104377	no	no	no	no	no	no	no	no	no	no	no	no	no	no	no	no	no	no	no	0	0	0	0	0	0	0	0.005	0.015	0	0	0	0.0172414	0	0	0.0132579	0	0.01	0	0	0.005	0	0	0.04	0.005
Abca17	-	chr17	24487974	24401204	13906	no	no	no	no	no	no	no	no	no	no	no	no	no	no	no	no	no	no	no	0.065	0.165	0.00788172	0	0	0	0.005	0.23	0.035	0.0125095	0.763021	0.322266	0	0.00685453	0.00728409	1.09339	0.025	0.14	0.02	0.005	0.005	0	0.24	0.03	0
Abca2	+	chr2	25284223	25304060	8930	no	no	no	no	no	no	no	no	no	no	no	no	no	no	no	no	no	no	no	5.415	6.35	2.19909	1.935	0.77	0.6	5.83	2.225	6.67	82.9511	27.5677	29.3398	45.1207	10.2634	9.57559	15.15	4.9	7.955	2.355	2.645	5.275	2.2	29.655	66.14	20.32
Abca3	+	chr17	24488968	24547146	5468	no	no	no	no	no	no	no	no	no	no	no	no	no	no	no	no	no	no	no	10.355	13.555	10.8162	2.365	7.27	4.935	12.505	44.305	7.305	15.1595	11.8438	17.3008	21.6552	14.2664	14.4085	12.5174	9.28	16.16	4.62	7.33	5.93	8.49	17.51	19.055	6.64
Abca4	+	chr3	121747361	121882979	93262	no	no	no	no	no	no	no	no	no	no	no	no	no	no	no	no	no	no	no	0.595	0.605	0.0749545	3.345	0.56	0.295	0.81	1.66	0.33	0.084053	0.197917	0.287109	0	0.137236	0.045109	0.188041	0.58	0.41	2.15	0.995	0.525	0.995	0.97	1.45	1.23
Abca5	-	chr11	110198992	110130683	79037	no	no	no	no	no	no	no	no	no	no	no	no	no	no	no	no	no	no	no	4.27	5.43	3.10293	1.6	1.215	1.22	1.855	5.635	1.885	9.04353	36.8659	32.1719	24.3103	5.32908	4.64129	9.35669	5.515	9.98	2.56	2.615	3.315	3.02	11.755	9.485	0.775
Abca6	-	chr11	110113090	110038134	26217	no	no	no	no	no	no	no	no	no	no	top 5%	top 5%	top 5%	top 5%	no	top 5%	no	no	no	0.35	0.175	0	1.28	0.34	29.975	0.265	1.305	0.01	0.832196	1.09766	3.20703	3.44828	4.22576	5.02054	5.53285	0.09	0.08	0.805	0.21	0.01	1.115	0.55	0.28	1.25
Abca7	+	chr10	79459239	79478317	1513	no	no	no	no	no	no	no	no	no	no	no	no	no	no	no	no	no	no	no	0.615	2.76	4.65426	1.215	1.53	2.06	1.5	3.98	4.595	7.33678	3.66797	3.83203	0.793103	7.15127	8.95857	14.3163	1.375	2.62	0.945	2.015	1.205	1.685	1.415	6.955	4.61
Abca8a	-	chr11	109957292	109886948	34560	no	no	no	no	no	no	no	no	no	no	top 5%	top 5%	top 5%	top 5%	no	top 5%	top 5%	top 5%	top 5%	0.795	1.725	0	4.76	0.855	7.16	0.265	5.555	0.06	1.39573	0.348958	0.433594	0	9.41258	7.4426	6.50151	0.84	1.625	1.68	0.115	0.005	2.255	1.495	1.495	18.385
Abca8b	-	chr11	109857159	109793504	239700	no	no	no	no	no	top 5%	no	no	no	no	no	no	no	no	no	top 5%	no	no	no	0.365	0.725	0.0154495	0.425	0.18	7.205	0.205	0.41	0.24	2.10998	7.94141	11.8652	4.81034	1.66431	1.30688	4.94047	0.765	1.085	0.56	0.42	0.19	0.395	4.9	7.525	2.12
Abca9	-	chr11	110029510	109962063	13395	no	no	no	no	no	no	no	no	no	no	no	no	no	top 5%	no	no	top 5%	no	no	1.135	1.385	0	1.545	0.43	0.625	0.57	0.755	0	1.07713	0.0664062	0.101562	0	0.0700737	0.076444	1.14612	1.935	1.76	2.46	0.59	0.42	3.405	1.855	0.81	2.37
Abcb10	-	chr8	126507022	126476359	16390	no	no	no	n/a	no	no	no	no	no	no	n/a	n/a	no	no	no	no	no	no	no	5.23	7.855	n/a	10.885	7.245	37.19	8.905	7.165	8.55	11.0577	7.16536	6.36914	9.89655	n/a	n/a	10.156	5.985	9.525	12.395	11.48	7.115	9.61	3.76	4.855	10.505
Abcb11	-	chr2	69180671	69076339	49429	no	no	no	no	no	no	no	no	no	no	no	no	no	no	top 5%	top 5%	no	no	no	0.045	0.075	0.00745175	0	2.175	55.775	0.105	0.075	0.01	0	0	0	0	0	0	0.0407903	0.01	0.005	0	0	0	0.055	0.015	0	0.015
Abcb1a	+	chr5	8660077	8748575	86697	no	no	no	no	no	no	no	no	no	no	no	no	no	no	no	no	no	no	no	1.155	1.07	0.0301092	0.6	14.555	1.455	0.19	2.895	3.795	7.13253	0.00520833	1.5	0.0172414	0.375972	0.359412	0.791555	0.84	0.92	0.26	3.775	0.155	0.835	2.245	5.12	3.59
Abcb1b	+	chr5	8798147	8866314	76975	no	no	no	no	no	no	no	no	no	no	no	no	no	no	no	no	no	no	no	0.165	0.23	0.0412835	0.465	0.43	0.205	0.155	0.38	16.39	1.61855	1.8138	0.888672	2.7069	0.427715	0.313327	2.10444	0.115	0.19	0.365	0.33	0.29	0.295	0.535	0.28	0.93
Abcb4	+	chr5	8893717	8959225	34211	no	no	no	no	no	no	no	no	no	no	no	no	no	no	no	top 5%	no	no	no	0.22	0.27	0.0354678	0.265	0.055	39.75	0.03	0.105	0.1	1.04234	0.854167	0.947266	6.58621	0.815032	1.01749	2.48544	0.125	0.205	0.15	0.075	0.02	0.06	0.955	0.295	3.64
Abcb5	-	chr12	120204894	120106297	206847	no	no	no	no	no	no	no	no	no	no	no	no	no	no	no	no	no	no	no	0.01	0.04	0	0	0	0	0.01	0	0.03	0	0	0.0507812	0.103448	0	0	0.00193595	0.045	0	0.04	0	0	0.005	0	0.06	0
Abcb6	-	chr1	75176966	75168291	562	no	no	no	no	no	no	no	no	no	no	no	no	no	no	no	no	no	no	no	27.51	28.005	7.71362	10.55	9.925	29.77	21.04	7.055	4.035	5.45048	19.8099	15.668	20.4828	11.3594	14.5893	4.75305	14.885	20.72	5.915	10.52	11.75	8.495	4.225	4.94	12.79
Abcb7	-	chrX	101609185	101475996	148444	no	no	no	no	no	no	no	no	no	no	no	no	no	no	no	no	no	no	no	1.715	3.205	9.25756	3.865	4.165	3.76	4.085	2.45	17.885	7.84286	23.4622	24.9434	33.9655	2.17702	1.73568	7.82315	6.075	6.245	8.25	6.705	5.49	8.18	6.07	9.855	2.785
Abcb8	+	chr5	23899494	23915872	4930	no	no	no	no	no	no	no	no	no	no	no	no	no	no	no	no	no	no	no	23.19	25.805	6.40516	43.875	24.215	15.08	29.26	15.43	14.07	14.8142	20.9518	14.7969	19.7931	45.8586	44.2558	14.005	20.12	22.805	29.175	30.91	26.165	20.755	9.205	7.02	60.955
Abcb9	-	chr5	124545807	124511539	45769	no	no	no	no	top 5%	no	no	no	no	no	no	no	top 5%	no	no	no	no	no	no	9.25	11.83	0.466605	1.635	2.68	2.805	1.915	2.015	0.4	13.9653	20.5781	10.752	13.5862	4.55743	6.35815	9.03486	3.445	5.575	0.505	0.885	0.4	0.56	8.505	7.33	4.28
Abcc1	+	chr16	14361653	14475830	300267	no	no	no	no	no	no	no	no	no	no	no	no	no	no	no	no	no	no	no	2.755	4.37	4.24146	1.455	1.51	0.99	6.76	3.85	32.735	3.98876	8.92578	12.7949	14.0345	2.35939	2.98816	6.66666	2.555	4.3	1.375	5.845	5.53	6.18	6.94	9.115	18.08
Abcc10	-	chr17	46464972	46440170	55752	no	no	no	no	no	no	no	no	no	no	no	no	no	no	no	no	no	no	no	2.4	4.755	1.72103	2.415	3.685	1.115	3.03	2.385	2.22	2.91272	1.8138	1.9043	0.275862	1.20743	1.30128	3.39446	2.86	4.54	2.74	2.935	2.185	2.645	2.11	3.38	5.045
Abcc12	-	chr8	89104554	89006159	684699	EID gene	no	no	no	no	no	no	no	no	no	no	no	top 5%	no	no	no	no	no	no	0.255	0.075	0	0.005	0.03	0	0.02	0.23	0	0.610078	0.473958	0.167969	0	0.455231	0.360568	2.66852	0.135	0.11	0.02	0.07	0.055	0.01	0.085	1.515	0.03
Abcc2	+	chr19	43856682	43912441	39208	no	no	no	no	no	no	no	no	no	no	no	no	no	no	top 5%	top 5%	top 5%	no	no	0.01	0.055	0.00705798	0	67.3	27.96	4.445	0.005	0.025	0	0.09375	0.679688	0	0.0134745	0.0522329	0.188917	0	0.075	0.02	2.35	0.67	0	0.235	0.07	0.05
Abcc3	-	chr11	94254290	94204612	16872	no	no	no	no	no	no	no	no	no	no	no	no	no	no	no	no	no	top 5%	no	0.525	0.735	0.0517782	0.505	2.25	5.56	5.77	6.29	0.415	0.266742	0.00260417	0.00976562	0.0517241	0.682089	0.46405	0.748592	0.51	0.53	0.485	0.945	1.315	1.785	0.78	0.37	0.875
Abcc4	-	chr14	119105441	118881914	327314	no	no	no	no	no	no	no	no	no	no	no	no	no	no	no	no	no	no	no	0.83	1.18	0.142454	0.52	0.93	0.805	3.725	0.685	11.72	1.88325	17.0885	0.191406	0.586207	2.29848	1.50914	13.9864	0.595	1.285	1.075	2.065	4.53	1.525	0.91	1.69	2.475
Abcc5	-	chr16	20426467	20331376	80661	no	no	no	no	no	no	no	no	no	no	no	no	no	no	no	no	no	no	no	42.475	74.81	20.226	19.885	9.39	8.05	24.15	50.775	29.435	36.7228	83.9531	77.0684	59.3621	27.0601	24.3183	14.919	64.19	83.595	40.27	32.545	29.645	33.61	49.54	50.8	27.65
Abcc6	-	chr7	53285672	53231750	30818	no	no	no	no	no	no	no	no	no	no	no	no	no	no	top 5%	top 5%	top 5%	no	no	0.125	0.34	0	0	3.92	7.245	0.235	0.205	0.03	0.551784	0.00390625	0	0	0.0590267	0	0.0898042	0.165	0.185	0	1.045	0.145	0.285	0.13	0.155	0.005
Abcc8	-	chr7	53435403	53359893	19604	no	no	no	no	no	no	no	no	no	no	no	no	no	no	no	no	no	no	no	1.69	2.79	0.263972	7.845	0.295	0.01	0.375	0.265	0.635	5.2476	12.7995	4.44336	2.15517	2.07764	3.39415	1.84138	3.805	2.88	4.83	1.26	0.42	0.18	2.87	10.09	12.9
Abcc9	-	chr6	142650794	142536382	70918	no	no	no	no	no	no	no	no	no	no	no	no	no	top 5%	no	no	no	no	no	0.765	1.875	0.0104985	11.655	3.01	1.955	3.155	1.33	0.08	1.78472	0	0.00390625	0	0.0225863	0.00229768	0.111529	1.22	2.14	13.605	8.865	2.79	2.7	0.675	1.355	34.625
Abcd1	+	chrX	70961936	70983873	18978	no	no	no	no	no	no	no	no	no	no	no	no	no	no	no	no	no	no	no	3.955	7.445	1.81153	8.975	31.15	5.375	7.73	23.265	4.085	3.78432	5.36458	6.08398	1.77586	2.32557	2.42053	4.3624	4.305	4.595	6.57	8.665	5.78	8.07	3.225	3.245	15.795
Abcd2	-	chr15	91022238	90976315	135707	no	no	no	top 5%	top 5%	top 5%	top 5%	top 5%	top 5%	top 5%	top 5%	top 5%	top 5%	no	no	top 5%	no	no	no	1.985	2.06	2.95513	0.55	0.335	37.085	1.235	5.68	0.025	9.17592	25.9193	38.25	83.3276	2.44729	3.00821	5.83026	7.65	2.46	0.38	1.425	1.84	1.11	6.54	11.085	0.845
Abcd3	-	chr3	121518220	121461827	161784	no	no	no	no	no	no	no	no	no	no	no	no	no	no	no	no	no	no	no	31.69	33.79	8.13549	35.34	29	98.99	45.17	56.895	11.03	24.593	49.5938	52.1602	57.431	14.8861	14.4863	12.4966	35.245	38.42	23.35	28.56	24.52	36.565	14.09	18.245	10.135
Abcd4	-	chr12	85958416	85943481	30628	no	no	no	no	no	no	no	no	no	no	no	no	no	no	no	no	no	no	no	2.405	5.155	0.896285	4.15	10.505	1.485	7.295	5.505	6.195	5.03172	4.3737	4.57227	12.6897	6.30715	8.46861	9.79463	2.73	4.045	3.77	4.615	4.93	3.59	1.895	2.98	4.705
Abce1	-	chr8	82235639	82207341	264292	no	no	no	no	no	no	no	no	no	no	no	no	no	no	no	no	no	no	no	36.265	41.985	35.2325	22.415	15.405	20.115	38.405	18.275	130.28	13.0627	148.868	113.018	152.034	21.8231	25.2779	18.884	35.145	44.85	37.545	58.225	50.24	67.695	22.34	21.815	9.325
Abcf1	-	chr17	36106695	36093767	27341	no	no	no	no	no	no	no	no	no	no	no	no	no	no	no	no	no	no	no	51.375	42.09	15.6079	44.43	54.615	31.625	48.585	42.145	99.085	17.9045	66.9089	49.8691	73.2586	43.1954	33.6893	14.8618	33.135	34.595	31.515	45.51	44.225	42.63	29.255	29.015	26.295
Abcf2	-	chr5	24083217	24071161	34231	no	no	no	no	no	no	no	no	no	no	no	no	no	no	no	no	no	no	no	43.155	45.115	18.4854	30.245	25.81	19.155	45.535	31.645	49.36	24.264	115.182	79.793	103.534	71.5303	92.7752	20.6989	58.68	40.385	33.605	52.4	60.585	62.115	18.315	19.455	22.805
Abcf3	+	chr16	20548650	20561452	31871	no	no	no	no	no	no	no	no	no	no	no	no	no	no	no	no	no	no	no	31.91	44.79	10.3555	25.8	34.43	13.205	29.205	23.905	20.745	20.4052	88.7253	93.0957	89.5172	44.5264	51.7788	17.3016	32.89	35.27	22.735	25.745	21.97	24.93	22.255	32.865	19.45
Abcg1	+	chr17	31194643	31252722	56519	no	no	no	no	no	no	no	no	no	no	top 5%	top 5%	no	no	no	no	no	no	no	9.965	14.655	0.457171	9.555	3.275	10.615	7.805	31.795	2.81	11.0533	16.8516	18.8848	24.569	63.9791	80.054	16.2758	14.485	14.6	9.11	4.15	3.91	7.12	10.485	20.765	2.065
Abcg2	+	chr6	58546665	58642445	302026	no	no	no	no	no	no	no	no	no	no	no	no	no	no	no	no	no	no	no	12.28	16.56	6.01374	24.66	90.78	60.485	80.63	21.225	34.08	6.95906	25.3828	3.20508	6.17241	49.7896	19.8256	10.7702	15.7	12.92	29.615	32.345	34.955	24.405	7.705	7.405	6.92
Abcg3	-	chr5	105411737	105364076	149140	no	no	no	no	no	no	no	no	no	no	no	no	no	no	no	top 5%	no	no	top 5%	0.14	0.74	0	0.265	1.12	2.985	0.545	0.885	0	0	0	0	0	0.00883263	0	0.0221504	0.3	0.225	0.29	1.055	0.52	0.415	0.14	0.01	0.125
Abcg4	-	chr9	44096698	44081273	11649	no	no	no	no	top 5%	top 5%	top 5%	no	top 5%	no	top 5%	top 5%	top 5%	no	no	no	no	no	no	9.895	14.655	0.926579	0.375	0.635	3.14	0.78	0.36	0.505	17.7847	23.7721	33.6523	14.931	10.5179	15.5167	12.5879	3.995	10.96	1.125	2.03	1.125	1.325	20.705	22.74	0.94
Abcg5	-	chr17	85082351	85057574	24912	no	no	no	no	no	no	no	no	no	no	no	no	no	no	top 5%	top 5%	no	no	no	0.58	0.485	0	0	41.115	8.225	2.63	0.34	0.02	0	0	0	0	0.00795443	0	1.03161	2.005	0.275	0.125	0.9	3.325	0.33	0	0	0.015
Abcg8	+	chr17	85075642	85098673	26658	no	no	no	no	no	no	no	no	no	no	no	no	top 5%	no	top 5%	top 5%	no	no	no	0.07	0.02	0.0161285	0.005	33.335	4.85	0.22	0	0.03	0	0	0	0	0.042433	0.00438402	2.20598	0.025	0.01	0.01	0.035	0.215	0.035	0	0.02	0.01
Abhd1	+	chr5	31252439	31257464	18172	no	no	no	no	no	no	no	no	no	no	no	no	no	no	no	no	no	no	no	0.715	1.595	0.678634	0.85	7.03	2.5	2.155	2.45	2.225	1.18677	0.561198	0.591797	3.06897	15.7759	9.01967	1.50386	1.475	0.88	0.84	1.72	2.06	1.21	3.29	5.135	10.725
Abhd10	-	chr16	45743068	45729838	19304	no	no	no	no	no	no	no	no	no	no	no	no	no	no	no	no	no	no	no	15.945	20.29	11.0782	20.005	14.705	10.29	21.425	14.1	13.61	9.31507	35.7591	36.4453	28.2069	15.7746	13.449	17.1082	20.53	18.82	15.945	18.85	20.08	19.325	8.86	14.515	6.175
Abhd11	+	chr5	135485169	135488045	19256	no	no	no	no	no	no	no	no	no	no	no	no	no	no	no	no	no	no	no	48.085	37.865	3.89626	60.44	36.61	34.42	53.61	49.53	20.415	15.4962	32.1068	36.6641	46	87.9116	80.3298	17.8236	34.715	35.765	40.95	52.175	40.9	33.425	7.12	6.78	47.285
Abhd12	-	chr2	150730477	150658229	5588	no	no	no	no	no	no	no	no	no	no	no	no	no	no	no	no	no	no	no	84.17	70.655	7.45806	20.845	26.615	18.82	42.425	38.135	18.68	98.3159	371.723	109.367	311.052	35.8757	43.9259	24.5212	50.59	62.69	26.13	28.67	32.74	33.435	137.47	84.895	20.53
Abhd12b	+	chr12	71255129	71284334	49689	no	no	no	no	no	no	no	no	no	no	no	no	no	no	no	no	no	no	no	0.06	0.11	0	0.015	0.035	0.02	0	0.34	0.075	0	0.0130208	0	0	0	0.0562655	0.594115	0.075	0.09	0	0.32	0.03	0.095	0.205	0.155	0
Abhd13	+	chr8	9977707	9992155	221377	no	no	no	no	no	no	no	no	no	no	no	no	no	no	no	no	no	no	no	7.26	6.685	9.25034	6.93	9.415	4.035	10.2	8.285	8.565	5.13716	31.9297	18.2656	35.0345	0.613708	0.541029	4.75137	10.035	9.015	10.075	10.685	9.71	10.72	6.475	8.59	3.06
Abhd14a	-	chr9	106350009	106342382	2777	no	no	no	no	no	no	no	no	no	no	no	no	no	no	no	no	no	no	no	48.35	38.915	2.19134	29.665	13.585	12.02	35.24	16.28	16.035	11.595	48.5977	40.9844	53.8103	60.7266	63.1829	18.0689	29.685	30.365	32.52	30.82	29.965	24.815	9.32	6.985	17.425
Abhd14b	+	chr9	106350971	106355246	1904	no	no	no	no	no	no	no	no	no	no	no	no	no	no	no	no	top 5%	no	no	5.28	6.95	0.52944	4.02	28.17	39.295	51.97	26.125	4.26	14.0442	12.3971	19.9512	40.7931	41.2298	41.0788	14.7204	3.52	4.74	4.55	16.835	13.935	6.405	4.11	10.705	17.23
Abhd16a	+	chr17	35226236	35239932	8973	no	no	no	no	no	no	no	no	no	no	no	no	no	no	no	no	no	no	no	52.71	56.525	8.53324	46.655	65.48	36.1	65.545	71.56	7.7	32.3367	129.52	81.8027	145.017	70.9454	84.4802	20.6451	38.265	41.495	35.93	47.515	43.55	41.845	23.32	77.51	45.395
Abhd16b	+	chr2	181227911	181229685	35965	no	no	no	no	no	no	no	no	no	no	no	no	no	no	no	no	no	no	no	0	0.065	0	0.07	0.03	0.05	0.085	0.15	0.105	0	0.0325521	0.0761719	0	0	0	0.176664	0.01	0.035	0.1	0.13	0.09	0.095	0.045	0.045	0.01
Abhd2	+	chr7	86418087	86510394	133504	no	no	no	no	no	no	no	no	no	no	no	no	no	no	no	no	no	no	no	13.52	8.03	7.48347	2.4	22.785	32.645	10.39	15.945	16.14	8.07387	3.55599	2.27539	4.44828	13.2434	7.5945	18.8359	12.06	10.245	2.61	7.975	6.195	11.235	23.32	15.14	5.32
Abhd3	-	chr18	10706769	10644409	34958	no	no	no	no	top 5%	top 5%	top 5%	no	no	no	top 5%	top 5%	top 5%	no	top 5%	top 5%	top 5%	no	no	4.2	2.325	0.0675362	3.045	146.975	19.245	6.405	1.855	0.4	31.0603	21.1302	17.3613	13.2241	15.1431	14.0806	13.3394	1.525	1.665	1.135	2.085	1.365	0.66	12.435	20.125	1.555
Abhd4	+	chr14	54878907	54888829	17870	no	no	no	no	no	no	no	no	no	no	no	no	no	no	no	no	no	no	no	35.99	28.02	2.9566	61.515	23.78	11.855	47.99	51.075	36.955	40.8668	9.89062	5.24219	3.89655	59.3507	67.6911	19.275	32.315	29.385	65.525	26.2	30.18	23.045	15.51	21.18	22.835
Abhd5	+	chr9	122260726	122290642	481257	no	no	no	no	no	no	no	no	no	no	no	no	no	no	no	no	no	no	no	14.275	12.745	2.23847	16.74	30.705	17.155	17.005	35.505	13.48	8.80305	16.8854	8.04883	13.0172	12.549	13.0311	11.646	14.485	13.065	11.935	11.29	11.035	12.3	9.28	9.83	18.405
Abhd6	+	chr14	8835416	8889069	32087	no	no	no	no	no	no	no	no	no	no	no	no	no	no	no	no	no	no	no	17.775	20.22	0.883952	6	7.315	23.6	24.81	7.415	6.46	14.6616	112.852	88.3223	109.534	45.2092	42.242	15.079	17.455	15.9	6.435	9.22	13.565	7.695	18.06	16.06	6.195
Abhd8	-	chr8	73987556	73980599	48065	no	no	no	no	no	no	no	no	no	no	no	no	no	no	no	no	no	no	no	93.465	89.05	9.80638	21.65	9.83	3.395	21.395	16.69	4.685	67.8222	143.703	83.8457	150.845	19.3003	32.2043	23.7447	43.865	48.26	14.01	15.8	15.685	21.71	35.165	32.57	15.03
Abi1	-	chr2	22895761	22795593	92347	no	no	no	no	no	no	no	no	no	no	no	no	no	no	no	no	no	no	no	38.09	30.555	18.6468	11.725	24.235	11.945	25.505	34.985	58.59	20.3262	117.938	78.5371	94.2759	23.9335	29.8906	16.7178	36.765	29.19	17.555	24.51	23.99	23.395	70.53	56.365	16.805
Abi2	+	chr1	60466539	60537999	30892	no	no	no	no	no	no	no	no	no	no	no	no	no	no	no	no	no	no	no	59.835	35.855	24.0808	7.83	5.575	1.71	13.255	6.2	33.6	17.412	271.198	139.789	155.879	9.01759	7.00287	11.7389	28.97	49.51	20.81	12.635	19.68	16.05	97.73	40.455	3.795
Abi3bp	+	chr16	56477959	56690241	204294	no	no	no	no	no	no	no	top 5%	no	no	no	no	no	no	top 5%	no	no	top 5%	no	0.33	1.145	0.0066761	1.555	6.11	0.39	1.43	5.48	0.16	0.892907	15.1081	0.367188	0	0.661311	0.231457	2.26073	0.12	0.33	2.245	5.825	1.2	8.78	1.42	3.75	2.295
Abl1	+	chr2	31544815	31659061	10570	no	no	no	no	no	no	no	no	no	no	no	no	no	no	no	no	no	no	no	6.925	8.015	13.8975	8.62	8.76	3.23	15	10.585	28.285	13.6501	4.85677	6.82617	4.62069	0.736023	0.37056	3.7284	11.14	8.315	16.03	26.11	22.905	27.87	11.38	14.735	15.215
Abl2	+	chr1	158489180	158572847	95622	no	no	no	no	no	no	no	no	no	no	no	no	no	no	no	no	no	no	no	2.025	2.75	7.84032	1.185	1.145	0.66	1.585	1.755	27.105	4.2723	19.9284	15.4004	21.7586	1.07669	0.953067	7.01244	3.59	4.715	2.245	2.635	3.935	3.165	15.74	10.745	3.065
Ablim1	-	chr19	57389409	57111741	75113	no	no	no	no	no	no	no	no	no	no	no	no	no	no	no	no	no	no	no	26.075	29.92	3.87088	59.505	17.025	8.785	24.08	33.475	7.05	14.966	65.3346	74.7695	94.9655	17.5502	15.4224	17.8463	15.48	25.25	28.605	15.515	15.1	20.51	29.59	97.76	58.68
Ablim2	+	chr5	36100529	36227622	36950	no	no	no	no	no	no	no	no	no	no	no	no	no	no	no	no	no	no	no	8.735	15.755	0.07564	5.415	1.315	0.29	2.105	0.5	2.23	31.5536	60.5703	28.7324	42.8448	4.27181	4.75704	11.0007	3.15	10.58	2.195	2.015	0.74	0.21	40.59	25.905	16.845
Ablim3	-	chr18	62071506	61959049	53916	no	top 5%	top 5%	no	no	top 5%	no	no	no	no	no	no	top 5%	no	no	no	no	no	no	23.36	34.06	0.0385572	4.04	1.065	0.325	0.845	11.345	0.535	3.90262	7.88021	21.8613	20.9655	7.65679	7.7051	13.2534	11.725	25.45	1.565	0.495	0.56	4.145	4.21	19.865	11.405
Abo	-	chr2	26720499	26698023	196677	no	no	no	no	no	no	no	no	no	no	no	no	no	no	no	no	no	no	no	0.005	0	0	0	0.03	0	0	0.005	0.025	0	0	0	0	0.354826	0.156995	0.0647298	0	0	0	0	0	0	0	0	0
Abp1	+	chr6	48845253	48859187	119766	no	no	no	no	no	no	no	n/a	n/a	n/a	n/a	n/a	no	no	top 5%	no	no	no	no	0.065	0.195	0	0.09	66.515	0.08	5.435	3.09	0.11	0	n/a	n/a	n/a	n/a	n/a	0.00851819	0.005	0	0	1.425	0.65	0	0	0.045	0.335
Abpa	+	chr7	34806571	34807900	94272	no	no	no	no	no	no	no	n/a	n/a	n/a	n/a	n/a	no	no	no	no	no	no	no	0	0	0	0	0	0	0	0	0	0	n/a	n/a	n/a	n/a	n/a	0.0165612	0	0	0	0	0	0	0	0	0
Abpb	-	chr7	34798961	34796951	74502	no	no	no	no	no	no	no	n/a	n/a	n/a	n/a	n/a	no	no	no	no	no	no	no	0	0	0	0	0	0	0	0	0	0	n/a	n/a	n/a	n/a	n/a	0.00442729	0	0	0	0	0	0	0	0	0
Abpe	+	chr7	32087780	32089996	2.07031e+06	EID gene	no	no	no	no	no	no	n/a	n/a	n/a	n/a	n/a	no	no	no	no	no	no	no	0	0	0	0	0	0	0	0	0	0	n/a	n/a	n/a	n/a	n/a	0.0371147	0	0	0	0	0	0	0	0	0
Abpg	-	chr7	34730059	34728021	270582	no	no	no	no	no	no	no	n/a	n/a	n/a	n/a	n/a	no	no	no	no	no	no	no	0	0	0	0	0	0	0	0	0	0	n/a	n/a	n/a	n/a	n/a	0	0	0	0	0	0	0	0	0	0
Abpz	-	chr7	34524331	34522209	243143	no	no	no	no	no	no	no	n/a	n/a	n/a	n/a	n/a	no	no	no	no	no	no	no	0	0	0	0	0	0	0	0	0	0	n/a	n/a	n/a	n/a	n/a	0	0	0	0	0	0	0	0	0	0
Abr	-	chr11	76385037	76230236	30226	no	no	no	no	no	no	no	no	no	no	no	no	no	no	no	no	no	no	no	58.355	41.485	5.43158	8.295	21.55	2.595	17.195	11.22	17.795	51.0119	133.06	108.869	75.9138	20.5706	18.649	15.4937	50.925	50.795	14.585	22.815	23.84	18.775	145.525	46.16	14.46
Abra	-	chr15	41701266	41696839	559255	EID gene	no	no	no	no	no	no	no	no	no	no	no	no	top 5%	no	no	no	no	no	0.005	0.115	0	9.505	0.08	0.08	0.03	0.445	0.105	0	1.4388	0.650391	0	0	0.00972545	0.873763	0.015	0.01	8.5	0.035	0.01	0.085	0.255	0.19	7.39
Abt1	-	chr13	23515735	23513408	85457	no	no	no	no	no	no	no	no	no	no	no	no	no	no	no	no	no	no	no	15.825	17.55	4.34685	16.29	12.595	12.51	21.755	20.55	14.65	2.68403	37.513	19.2012	46.069	13.9269	14.5686	14.3967	24.425	14.6	17.875	24.54	25.63	24.435	5.27	6.3	4.735
Abtb1	-	chr6	88791929	88785909	8185	no	no	no	no	no	no	no	no	no	no	no	no	no	no	no	no	no	no	no	13.125	15.96	7.91371	18.305	12.94	24.53	20.84	37.06	5.995	13.3991	34.2474	24.7598	25.1552	69.7807	97.0466	19.5502	13.405	14.565	10.85	10.27	12.48	13.825	4.9	9.105	14.8
Abtb2	+	chr2	103406467	103558580	83983	no	no	no	no	no	no	no	no	no	no	no	no	no	no	no	no	no	no	no	3.61	5.74	3.46927	7.905	2.455	1.485	3.19	2.675	1.89	6.16629	0.221354	2.31055	1.31034	8.71976	8.61359	12.0291	2.55	4.305	10.515	2.28	3.365	3.785	1.825	1.815	11.495
Acaa1a	+	chr9	119250412	119259413	8339	no	no	no	no	no	no	no	no	no	no	no	no	no	no	no	no	no	no	no	46.98	64.635	7.53344	56.67	59.995	101.765	73.98	80.34	11.46	34.3603	52.5143	33.709	49.3103	14.1797	24.0333	16.7048	49.205	46.565	45.485	47.48	44.23	43.77	11.565	15.03	49.53
Acaa1b	-	chr9	119066211	119057141	66889	no	no	no	no	no	no	no	no	no	no	no	no	no	no	no	top 5%	top 5%	no	no	1.345	3.08	0.1276	0.145	10.945	388.315	45.285	4.285	0.905	0.730781	1.1237	0.189453	1.81034	0.386168	0.314804	1.94575	0.715	1.89	0.38	1.255	5.89	0.49	0.11	0.075	1.085
Acaa2	+	chr18	74938851	74965861	140819	no	no	no	no	no	no	no	no	no	no	no	no	no	top 5%	top 5%	top 5%	no	no	no	40.46	36.82	7.37589	1156.51	659.9	780.455	234.33	213.01	6.41	10.1137	2.03516	4.77734	1.82759	102.537	103.643	19.9924	27.385	20.165	323.705	113.775	102.895	80.935	4.585	3.77	378.515
Acaca	+	chr11	83986624	84215153	64726	no	no	no	no	no	no	no	no	no	no	no	no	no	no	no	no	no	no	no	8.695	10.825	21.4411	1.72	1.785	1.455	2.96	4.77	32.895	6.17972	8.8737	11.0293	9.98276	3.12843	2.43395	9.27364	14.785	18.415	4.89	13.115	7.98	10.76	20.045	15.49	12.91
Acacb	+	chr5	114596544	114700770	10615	no	no	no	no	no	no	no	no	no	no	no	no	no	no	no	no	no	no	no	1.945	2.49	0.298227	10.38	0.585	0.815	2.645	0.595	3.8	1.37469	0.503906	0.652344	0.0172414	0.323597	0.458948	0.982381	1.62	1.91	7.385	1.24	2.5	1.04	0.39	1.285	55.825
Acad12	-	chr5	122068947	122048293	46085	no	no	no	no	no	no	no	no	no	no	no	no	no	no	no	no	no	no	no	0.415	0.99	0.558794	5.83	2.735	1.12	3.02	3.315	3.395	1.2653	0.359375	0.238281	0.0344828	1.78218	2.18839	4.39349	0.585	0.78	4.24	1.55	1.285	1.07	0.875	1.19	26.715
Acad9	+	chr3	35964901	35993866	96912	no	no	no	no	no	no	no	no	no	no	no	no	no	no	no	no	no	no	no	14.465	18.5	8.4676	26.385	9.685	8.455	20.375	13.33	8.005	8.54834	47.3216	36.7363	58.0517	8.30361	11.0335	8.01413	20.3	15.9	22.44	16.755	17.495	18.925	5.79	8.435	7.76
Acadl	-	chr1	66909851	66877413	172052	no	no	no	no	no	no	no	no	no	no	no	no	no	top 5%	no	no	no	no	no	28.405	34.49	1.52297	1118.56	392.56	288.3	158.29	148.145	33.73	23.9085	1.11979	17.3867	18.3966	89.5827	85.1832	25.5005	18.655	24.165	421.22	61.22	45.795	70.05	11.47	17.305	181.085
Acadm	-	chr3	153607596	153585321	38195	no	no	no	no	no	no	no	no	no	no	no	no	no	no	no	no	no	no	no	21.06	29.155	13.7828	410.89	95.075	206.485	168.03	46.97	41.655	11.5169	24.8294	18.9238	41.4483	58.6065	55.919	16.5829	21.175	27.09	149.935	42.15	39.595	23.31	13.155	14.645	291.59
Acads	-	chr5	115569355	115560308	14713	no	no	no	no	no	no	no	no	no	no	no	no	no	no	no	no	no	no	no	6.85	14.915	6.24827	133.02	68.82	67.645	65.665	29.005	27.365	4.20141	0.0559896	0.208984	0.155172	6.3297	10.3413	9.79502	9.58	5.44	42.1	29.535	33.725	23.575	2.22	2	134.22
Acadvl	-	chr11	69828910	69823685	11851	no	no	no	no	no	no	no	no	no	no	no	no	no	top 5%	no	top 5%	top 5%	no	no	27.625	32.675	8.16148	531.45	131.98	264.88	110.68	62.165	8.675	23.9273	29.9336	42.4746	57.1207	118.451	138.31	19.157	29.19	25.305	109.09	39.195	26.795	30.365	7.98	18.845	360.13
Acan	+	chr7	86198369	86259985	133217	no	no	no	no	no	no	no	no	no	no	no	no	no	no	no	no	no	no	no	0.14	0.75	0	0.445	0.01	0.005	0.09	0.025	0.555	3.0328	0.00390625	0.400391	0	0.00513727	0	0.0581408	0.03	0.07	0.725	0.21	0.09	0.04	0.34	0.18	0.145
Acap1	-	chr11	69709041	69695069	6921	no	no	no	no	no	no	no	no	no	no	no	no	no	no	no	no	no	no	top 5%	0.205	4.29	0.0537763	1.575	0.72	5.1	0.245	1.06	1.16	0.039049	0	0.00195312	0	0	0.0332148	0.0693757	0.075	0.125	2.085	4.645	0.135	0.315	0.045	0.08	1.245
Acap2	-	chr16	31201324	31092499	61280	no	no	no	no	no	no	no	no	no	no	no	no	no	no	no	no	no	no	no	2.785	4.095	7.20784	3.275	6.315	3.135	6.31	12.675	12.825	14.0771	106.622	62	57.2241	1.48137	1.13527	9.30875	5.565	6.51	7.035	11.95	7.5	14.65	14.84	11.485	3.075
Acap3	+	chr4	155265984	155281360	39352	no	top 5%	no	top 5%	no	no	no	no	no	no	no	no	no	no	no	no	no	no	no	50.445	33.005	10.7238	3.87	2.845	1.85	4.93	8.665	1.98	9.53672	60.2031	22.3105	42.2759	6.81698	10.2282	15.2178	36.22	34.42	5.26	8.805	6.99	10.045	26.92	23.005	9.075
Acat1	-	chr9	53418487	53388627	10380	no	no	no	no	no	no	no	no	no	no	no	no	no	top 5%	no	no	top 5%	no	no	116.295	90.495	6.53511	211.365	128.96	244.53	104.365	43.35	12.74	17.9988	185.099	133.469	172.466	69.6724	64.1858	19.964	101.32	87.21	125.145	65.49	55.33	56.19	31.81	32.585	94.87
Acat2	-	chr17	13153613	13135756	8537	no	no	no	no	no	no	no	no	no	no	no	no	no	no	no	no	no	no	no	151.645	165.505	45.08	8.89	42.085	28.19	65.53	29.4	39.665	29.5211	22.3385	10.7441	14.2414	176.29	171.589	25.3887	112.19	113.96	13.77	77.7	47.56	49.915	12.66	8.94	3.06
Acat3	-	chr17	13133268	13116699	16321	no	no	no	no	no	no	no	no	no	no	no	no	no	no	no	no	no	no	no	0.4	0.59	0	0.075	0.22	28.755	2.89	0.2	4.31	2.71029	0.41276	0.666016	0.5	0	0	1.25884	0.365	0.64	0.18	0.55	0.44	0.45	3.4	0.835	0.155
Acbd3	+	chr1	182656174	182684334	75638	no	no	no	no	no	no	no	no	no	no	no	no	no	no	no	no	no	no	no	7.395	12.29	9.42087	8.46	11.31	5.67	11.285	11.76	19.555	10.8203	37.1484	16.0156	23.1724	4.38545	4.28695	11.3106	9.27	15.335	13.755	12.75	12.68	13.9	9.69	12.05	5.455
Acbd4	+	chr11	102962996	102973514	77503	no	no	no	no	no	no	no	no	no	no	no	no	no	no	no	no	no	no	no	13.1	5.08	2.15429	13.9	48.205	42.06	22.545	21.16	10.165	7.53897	22.9049	23.5781	5.43103	71.6342	81.7438	15.0069	5.785	3.92	7.65	7.39	8.98	6.65	11.44	19.785	12.8
Acbd5	+	chr2	22923688	22970030	29023	no	no	no	no	no	no	no	no	no	no	no	no	no	no	no	no	no	no	no	19.575	26.515	12.5566	12.435	16.64	31.05	18.4	21.93	13.74	22.6073	51.8112	42.9277	57.7069	18.7107	23.2524	15.9578	18.74	24.285	11.145	10.76	9.11	8.69	22.635	28.025	2.375
Acbd6	+	chr1	157405259	157534363	155284	no	no	no	no	no	no	no	no	no	no	no	no	no	no	no	no	no	no	no	82.585	53.82	8.83159	35.08	31.755	27.105	54.95	38.79	29.205	19.5683	58.8021	25.25	49.931	14.2192	12.3308	12.1762	48.415	50.215	33.195	37.275	45.77	44.69	23.7	25.105	20.79
Acbd7	+	chr2	3253440	3258265	4514	no	no	no	no	no	no	no	no	no	no	no	no	no	no	no	no	no	no	no	2.475	2.175	0	0.535	0.295	0.14	0.65	1.795	3.085	0.807917	0.707031	0.851562	2.13793	6.24317	4.81752	9.02247	0.79	1.6	0.365	0.375	0.705	0.34	0.205	0.29	0.075
Accn1	-	chr11	81781959	80693671	79473	no	top 5%	top 5%	top 5%	top 5%	top 5%	top 5%	n/a	n/a	n/a	n/a	n/a	top 5%	no	no	no	no	no	no	7.49	10.425	5.45133	0.01	0.315	0.005	1.605	0.035	0.03	15.3329	n/a	n/a	n/a	n/a	n/a	12.1655	2.3	6.77	0.02	0.105	1.965	0.16	13.51	14.4	0.015
Accn2	+	chr15	99501149	99531558	20222	no	no	no	top 5%	no	no	no	n/a	n/a	n/a	n/a	n/a	no	no	no	no	no	no	no	13.05	24.955	6.29544	0.555	0.795	0.25	0.535	0.68	1.445	20.4182	n/a	n/a	n/a	n/a	n/a	3.98351	7.19	26.76	0.56	0.68	0.35	0.315	9.61	15.94	0.415
Accn3	+	chr5	23919269	23923652	3813	no	no	no	no	no	no	no	n/a	n/a	n/a	n/a	n/a	top 5%	no	no	no	no	no	no	0.08	0.755	0	0.03	0.045	0.01	0.17	0.035	0.21	0.108329	n/a	n/a	n/a	n/a	n/a	6.49302	0.025	0.52	0.03	0.015	0.25	0.01	0.09	0.21	0.19
Accn4	+	chr1	75447011	75470915	12454	no	no	top 5%	top 5%	no	no	no	n/a	n/a	n/a	n/a	n/a	no	no	no	no	no	no	no	3.88	13.995	4.38905	0.035	0.71	0	0.25	0.01	0.105	1.91317	n/a	n/a	n/a	n/a	n/a	0.183428	0.42	2.765	0.055	0.4	0.205	0.075	2.495	0.4	0.01
Accn5	+	chr3	81800844	81825155	31943	no	no	no	no	no	no	no	n/a	n/a	n/a	n/a	n/a	no	no	no	no	no	no	no	0.035	0.01	0	0	0.925	0.63	0.55	0.05	0	0	n/a	n/a	n/a	n/a	n/a	0.0217699	0.03	0	0	0.03	0	0.04	0.045	0.02	0
Accs	-	chr2	93690098	93673624	16319	no	no	no	no	no	no	no	no	no	no	no	no	no	no	no	no	no	no	no	2.455	2.465	2.84041	3.895	5.1	1.085	5.165	3.86	2.29	1.89727	0.838542	1.83398	0.0172414	4.53334	3.52653	4.50801	3.36	2.875	4.855	5.24	4.755	5.455	1.7	3.245	4.95
Accsl	-	chr2	93709314	93695518	116813	no	no	no	no	no	no	no	no	no	no	no	no	no	no	no	no	no	no	no	0.17	0.155	0	0.025	0	0.045	0.085	0.01	0.48	0	0.402344	0.462891	0	0.635147	0.955294	1.0835	0.485	0.235	0	0.02	0.045	0.095	0.235	0.61	0.055
Acd	-	chr8	108224995	108222059	27996	no	no	no	no	no	no	no	no	no	no	no	no	no	no	no	no	no	no	no	50.365	42.385	3.1853	19.115	22.345	15.825	29.97	28.245	10.63	11.0724	80.2266	64.2871	75	34.2185	49.7589	17.1867	43.715	37.465	22.08	30.43	29.23	33.27	7.76	11.285	8.925
Ace	+	chr11	105829259	105851278	19320	no	top 5%	no	no	top 5%	top 5%	no	no	no	no	no	no	top 5%	top 5%	top 5%	no	top 5%	top 5%	no	3.695	2.155	0.0176875	2.235	145.89	0.06	14.975	49.285	0.05	5.48438	0.289062	2.09375	4.98276	0.193129	0.191395	3.21637	1.315	1.935	0.995	0.755	1.65	2.66	1.775	3.74	18.16
Ace2	+	chrX	160577274	160626350	24906	no	no	no	no	no	no	no	no	top 5%	no	no	no	no	no	top 5%	no	top 5%	no	no	0.31	0.84	0	0.24	352.73	0.16	44.555	6.495	0	0.514215	0	4.48242	0	0	0	0.42763	0.055	0.035	0.035	1.635	27.16	0.45	0.245	0.305	0.33
Acer1	-	chr17	57121549	57092913	26215	no	no	no	no	no	no	no	no	no	no	no	no	no	no	no	no	no	no	no	0	0	0	0.03	0.35	0	0	0	0.195	0	0	0	0	0	0	0.19196	0.005	0	0.055	0.1	0	0	0.015	0	0
Acer2	+	chr4	86520318	86578395	67635	no	no	no	no	no	no	no	no	no	no	no	no	no	no	no	no	no	no	no	5.35	9.34	2.36084	14.105	6.055	8.025	30.4	48.695	11.635	2.03773	8.89193	0.980469	0	0.377547	0.31104	0.509691	6.8	10.905	20.62	14.84	19.885	15.405	1.625	1.835	13.21
Acer3	-	chr7	105469718	105362168	43637	no	no	no	no	no	no	no	no	no	no	no	no	no	no	no	no	no	no	no	5.185	12.69	2.03739	9.41	5.025	12.11	11.545	21.41	6.81	2.65987	31.0078	32.6504	12.7414	6.95386	5.96758	13.0246	4.81	10.02	12.36	9.155	11.5	10.825	4.235	4.18	3.17
Ache	+	chr5	137729505	137735694	103714	no	top 5%	top 5%	no	top 5%	top 5%	top 5%	top 5%	top 5%	top 5%	top 5%	top 5%	top 5%	no	no	no	no	no	no	31.4	51.925	0.378768	1.615	5.96	8	4.11	0.7	0.355	74.6019	30.362	132.344	305.948	22.0999	28.6307	22.4809	4.66	33.565	6.73	6.775	0.3	0.575	16.35	18.305	2.035
Acin1	-	chr14	55305768	55260998	24229	no	no	no	no	no	no	no	no	no	no	no	no	no	no	no	no	no	no	no	48.94	57.685	36.2992	35.935	33.615	24.35	51.405	50.95	147.58	20.858	38.638	39.3906	28.5172	3.94279	5.47823	8.37733	66.86	50.69	42.07	58.385	87.635	62.105	66.14	102.56	32.345
Acly	-	chr11	100389314	100337667	21306	no	no	no	no	no	no	no	no	no	no	no	no	no	no	no	no	no	no	no	55.465	110.815	120.574	21.49	18.925	20.26	54.795	59.32	140.305	80.9241	56.1654	64.2773	58.8793	178.758	200.313	26.6189	106.975	104.9	30.115	91.425	61.15	74.77	39.805	36.665	33.24
Acmsd	+	chr1	129625990	129664141	57917	no	no	no	no	no	no	no	no	no	no	no	no	no	no	no	no	top 5%	no	no	0.045	0.01	0	0.07	0.015	2.12	4.57	0.215	0.26	0	0.00390625	0	0.0862069	0.00310397	0.0511209	0.374607	0.025	0.06	0.195	0.06	0.01	0.16	0.095	0.09	0.025
Acn9	+	chr6	6906004	6991770	587237	EID gene	no	no	no	no	no	no	no	no	no	no	no	no	no	no	no	no	no	no	2.8	3.77	1.91005	3.32	3.43	2.25	3.73	2.095	3.18	13.0508	28.8633	23.4062	32.0345	0	0	9.47927	3.945	3.96	2.77	3.385	3.67	2.725	2.435	2.545	0.515
Acnat1	-	chr4	49486784	49463838	58325	no	no	no	no	no	no	no	no	no	no	no	no	no	no	no	no	no	no	no	0.015	0.055	0	0.01	6.065	2.93	0.615	0.14	2.17	0	0.0429688	0.00195312	0.0172414	0	0	0.169899	0	0	0	0.605	0.03	0.13	0.23	0.36	0.015
Acnat2	-	chr4	49421023	49392712	71128	no	no	no	no	no	no	no	no	no	no	no	no	no	no	no	top 5%	top 5%	no	no	0.045	0	0	0	0.06	8.22	3.815	0	0	0	0	0.00195312	0	0	0	0.134459	0	0	0	0.025	0.065	0	0.025	0	0
Aco1	+	chr4	40090298	40146042	697829	EID gene	no	no	no	no	no	no	no	no	no	no	no	no	no	no	no	no	no	no	20.875	21.305	13.414	17.335	37.54	30.31	50.425	27.885	28.67	9.21766	12.2135	10.7207	18.431	6.3923	8.08011	10.8028	27.885	21.43	17.79	34.285	28.26	32.235	7.12	7.53	13.19
Aco2	+	chr15	81702739	81745563	22024	no	no	no	no	no	no	no	no	no	no	no	no	no	no	no	no	no	no	no	135.405	152.155	39.7856	671.895	135.69	67.68	166.215	60.875	80.345	87.794	223.238	225.408	270.19	128.942	184.098	22.5543	115.355	133.43	338.96	94.625	85.45	79.34	112.395	125.965	1066.26
Acot1	+	chr12	85350448	85358621	36333	no	no	no	no	no	no	no	no	no	no	no	no	no	no	no	no	no	no	no	50.84	29.945	1.1748	75.875	116.92	53.88	81.31	92.705	10.3	7.69868	9.625	0.480469	0.741379	0.537035	0.371314	6.38762	32.37	35.1	13.92	38.875	20.34	36.315	2.195	2.89	5.91
Acot10	-	chr15	20596505	20594974	2.09569e+06	EID gene	no	no	no	top 5%	no	no	no	no	no	no	no	no	no	no	no	no	no	no	0.165	0.24	0.026212	0.06	0.065	0.025	0.125	0.11	0.1	4.80961	1.76562	1.73438	0.258621	0.371262	0.284033	2.34189	0.145	0.21	0.035	0.165	0.06	0.06	0.83	0.21	0.015
Acot11	-	chr4	106477603	106419840	174763	no	no	no	no	no	no	no	no	no	no	no	no	no	no	no	no	no	no	no	0.545	1.425	0.185451	3.685	4.86	1.03	1.025	0.61	1.945	14.0268	0.34375	1.39258	3.62069	1.79826	1.44626	5.73076	0.535	0.795	2.97	3.49	0.955	0.51	8.155	13.07	9.325
Acot12	+	chr13	91881117	91925753	48468	no	no	no	no	no	no	no	no	no	no	no	no	top 5%	no	top 5%	top 5%	top 5%	no	no	0.12	0.15	0	0	14.31	22.095	0.295	0.03	0	0	0.11849	0.628906	0	0	0	1.98463	0	0.125	0.12	0.125	0.045	0	0.17	0.085	0.05
Acot2	+	chr12	85328811	85334823	81552	no	no	no	no	no	no	no	no	no	no	no	no	no	top 5%	no	no	no	no	no	9.66	7.41	1.21122	191.185	40.685	26.075	39.105	58.135	3.075	3.77405	2.54297	1.38672	2.39655	6.02795	4.11861	8.89125	2.445	5.695	45.44	13.63	18.875	15.64	2.39	1.32	22.245
Acot3	+	chr12	85393094	85400515	17181	no	no	no	no	no	no	no	top 5%	no	top 5%	no	no	no	no	top 5%	top 5%	top 5%	no	no	0.605	0.52	0	1.24	15.32	29.92	5.76	0.01	0.045	0.155843	17.6263	4.13867	9.5	0	0	0.253584	0.25	0.74	0.33	0.29	0.445	0.07	0.64	0.145	0.305
Acot4	+	chr12	85379329	85385673	28129	no	no	no	no	no	no	no	no	no	no	no	no	no	no	top 5%	top 5%	top 5%	no	no	0.52	0.325	0	0.47	40.545	25.87	13.195	0.18	0.095	0.026776	4.77083	0.904297	0	0.0650438	0.107232	1.54166	0.105	0.37	0.23	1.62	1.66	0.175	0.965	0.21	0.275
Acot5	+	chr12	85410275	85416970	34394	no	no	no	no	no	no	no	top 5%	no	no	no	no	no	no	top 5%	no	no	no	no	0.585	0.47	0	0	4.385	0.33	0.03	0.025	0	0.672959	11.0768	0.552734	0	0.00882633	0.00690448	0.0702803	0.015	0.105	0	0	0.015	0	0.76	0.215	0
Acot6	+	chr12	85441604	85452299	27613	no	no	no	no	no	no	no	no	no	no	no	no	no	no	no	no	no	no	no	0.665	0.71	0.325935	0.7	5.475	1.405	1.08	0.755	0.285	1.89728	0.386719	0.246094	0.0344828	0.658903	0.647142	3.66009	0.815	0.6	0.635	0.84	0.9	0.9	1.765	2.09	0.875
Acot7	+	chr4	151552243	151645961	18045	no	no	no	no	no	no	no	no	no	no	top 5%	top 5%	no	no	no	no	no	no	no	244.63	220.555	30.6672	45.16	17.005	8.465	35.52	40.75	23.85	177.023	505.871	509.377	511.707	1393.38	1626.64	33.3905	98.85	161.97	38.65	35.135	30.13	27.7	71.48	65.77	26.635
Acot8	-	chr2	164630708	164618268	30505	no	no	no	no	no	no	no	no	no	no	no	no	no	no	no	no	no	no	no	9.845	14.575	5.79442	8.4	34.85	18.275	19.465	13.16	8.74	5.16277	13.0443	17.4922	13.0345	18.8548	25.8147	15.8762	8.225	12.25	8.21	11.165	8.88	9.385	6.385	13.185	10.48
Acot9	+	chrX	151696986	151732197	72258	no	no	no	no	no	no	no	no	no	no	no	no	no	no	no	no	no	no	no	33.64	23.03	3.41374	27.02	16.89	6.59	38.745	49.355	26.945	2.86288	68.8984	65.3887	56.0172	52.3128	47.4347	21.0121	20.795	23.345	24.785	17.25	18.36	24.265	6.425	5.245	7.185
Acox1	-	chr11	116060359	116033202	20693	no	no	no	no	no	no	no	no	no	no	no	no	no	no	no	no	top 5%	no	no	28.42	30.85	12.9497	28.445	68.315	210.065	35.43	21.69	11.88	38.8658	65.3568	59.7656	61.9138	37.1656	35.5169	19.2145	27.47	34.315	21.775	18.34	11.805	11.39	57.915	44.735	75.86
Acox2	-	chr14	9091867	9058025	40147	no	no	no	no	no	no	no	no	no	no	no	no	no	no	no	top 5%	top 5%	no	no	0.25	0.06	0	0.06	6.42	49.55	3.925	4.505	0.69	0.0355875	0.00911458	0	0	0	0	0.185373	0.085	0.005	0.055	0.1	0	0.325	0.305	0.38	0.49
Acox3	+	chr5	35925728	35958001	63789	no	no	no	no	no	no	no	no	no	no	no	no	no	no	no	no	no	no	no	6.975	6.33	3.12353	7.605	12.59	2.925	8.625	9.51	5.21	10.881	8.03646	5.14844	3.41379	10.4528	10.9475	9.31343	7.24	7.57	7.375	6.92	5.255	6.485	7.995	7.295	9.06
Acoxl	+	chr2	127680364	127949609	24929	no	no	no	no	no	no	no	no	no	no	no	no	no	no	no	no	no	top 5%	no	0.065	0.115	0	0.235	0.115	0.04	0.375	11.02	0.16	0	0.197917	0.0839844	0	0.00423882	0.141841	0.0712765	0.03	0.15	0.125	0.11	0.825	0.135	0.05	0.015	0.055
Acp1	-	chr12	31596477	31578191	464469	no	no	no	no	no	no	no	no	no	no	no	no	no	no	no	no	no	no	no	30.705	22.125	6.58706	21.02	23.905	43.295	34.825	21.92	21.525	9.59501	76.0716	64.3359	71.431	31.7148	26.5701	19.7584	33.14	24.53	25.625	43.03	50.355	42.7	8.89	8.26	2.025
Acp2	+	chr2	91043066	91054255	49822	no	no	no	no	no	no	no	no	no	no	no	no	no	no	no	no	no	no	no	15.325	18.015	5.31045	7.135	12.53	9.815	13.005	14.145	12.675	11.7284	39.7982	49.2051	52.0862	19.4797	20.993	15.5729	19.815	20.615	12.07	14.955	10.835	16.935	26.31	22.125	8.02
Acp5	-	chr9	21940190	21931175	30683	no	no	no	no	no	no	no	no	no	no	no	no	no	no	top 5%	top 5%	no	no	top 5%	0.365	2.055	0.0535515	1.25	111.755	75.52	3.675	5.91	2.68	0.101149	0.911458	0	0	0.21255	0.179774	0.207175	0.205	0.155	2.385	6.4	1.74	1.985	0.14	0.025	7.505
Acp6	+	chr3	96962700	96980497	259845	no	no	no	no	no	no	no	no	no	no	no	no	no	no	no	no	no	no	no	6.04	11.12	2.45076	28.38	21.765	17.015	31.235	23.84	27.215	3.84791	8.91667	8.35156	18.069	6.10539	6.62678	3.72127	8.59	6.415	30.145	22.675	18.475	19.12	6.23	9.845	17.19
Acpl2	-	chr9	96789893	96723763	124521	no	no	no	no	no	no	no	n/a	n/a	n/a	n/a	n/a	no	no	no	no	no	no	no	10.29	12.925	3.29908	8.625	14.895	3.825	8.735	4.75	4.105	2.71779	n/a	n/a	n/a	n/a	n/a	2.42017	21.515	14.18	23.395	32.88	8.055	8.97	4.625	22.14	3.59
Acpp	-	chr9	104240058	104190581	257264	no	no	no	no	no	no	no	no	no	no	top 5%	top 5%	no	no	no	no	no	no	no	0.185	0.61	0.00899607	0.025	2.095	0.5	1.045	0.54	1.575	0.0298425	0	0.0429688	0	109.679	107.791	8.26236	0.07	0.32	0.125	0.47	0.835	0.125	0.125	0.075	0.1
Acpt	-	chr7	51512748	51507518	68923	no	no	no	no	no	no	no	no	no	no	no	no	no	no	no	no	no	no	no	0.035	0.07	0	0.015	0	0.01	0.01	0.01	0.295	0	0.00651042	0.00976562	0	0	0	0.12665	0.04	0.01	0.01	0.04	0.025	0.03	0.08	0.08	0
Acr	+	chr15	89398757	89405015	16014	no	no	no	no	no	no	no	no	no	no	no	no	no	no	no	no	no	no	no	0.885	0.325	0.0242419	0.07	0.045	0.035	0.025	0.045	0.03	0.525084	0.960938	0.595703	0	0.0934602	0.0958419	1.13451	0.475	1.035	0.235	0.095	0.11	0.03	0.6	0.38	0.655
Acrbp	+	chr6	124999977	125013285	16747	no	no	no	no	no	no	no	no	no	no	no	no	no	no	no	no	no	no	no	7.075	9.61	1.05965	1.515	2.305	1.22	2.58	2.88	5.7	3.22257	5.3151	4.14844	2.81034	0	0	1.58763	6.555	8.665	3.325	6.715	8.035	7.175	1.85	5.525	6.785
Acrv1	+	chr9	36500805	36506422	1090930	EID gene	no	no	no	no	no	no	no	no	no	no	no	no	no	no	no	no	no	no	0	0	0	0.005	0	0	0.01	0	0.075	0	0	0	0	0	0	0.429444	0	0.015	0	0.015	0.005	0	0.045	0.17	0.045
Acsbg1	-	chr9	54509677	54452684	37905	no	top 5%	top 5%	no	top 5%	top 5%	top 5%	no	no	no	top 5%	top 5%	top 5%	no	no	no	no	top 5%	no	19.945	20.555	0.142495	0.08	0.14	0.095	0.73	0.09	0.2	70.9613	0.451823	1.36133	0	52.4435	63.4048	10.0316	10.62	15.295	0.02	0.16	1.42	0.165	42.925	71.135	0.36
Acsbg2	-	chr17	57013870	56982526	30260	no	no	no	no	no	no	no	no	no	no	no	no	no	no	no	no	no	no	no	0	0.01	0	0.015	0.005	0	0	0	0.255	0	0	0	0	0	0	0.0884094	0.015	0	0	0	0.005	0	0	0.075	0.025
Acsf2	-	chr11	94463185	94418416	35743	no	no	no	no	no	no	no	no	no	no	no	no	no	no	no	no	no	no	no	0.85	1.085	0.336523	1.68	4.015	3.125	4.01	2.205	14.015	2.98373	0.00911458	0.0175781	0	0.847862	0.64273	1.51663	1.14	0.975	2.195	3.04	5.525	5.375	5.25	5.23	10.52
Acsf3	+	chr8	125299405	125341780	106482	no	no	no	n/a	no	no	no	no	no	no	n/a	n/a	no	no	no	no	no	no	no	7.87	8.52	n/a	11.495	14.2	7.325	12.775	6.93	4.135	7.22329	4.4362	4.60352	8.15517	n/a	n/a	12.3327	7.41	7.33	8.385	10.425	9.515	8.105	2.735	5.245	12.98
Acsl1	+	chr8	47556395	47621405	192374	no	no	no	no	no	no	no	no	no	no	no	no	no	top 5%	no	top 5%	no	no	no	11.56	7.8	2.10003	177.44	33.66	320.2	27.45	11.29	9.43	13.1176	32.0807	33.4238	13.9483	11.4127	12.3919	10.5212	4.69	8.73	26.14	12.46	6.045	7.315	13.885	12.925	200.68
Acsl3	+	chr1	78654400	78703562	229594	no	no	no	no	no	no	no	no	no	no	no	no	no	no	no	no	no	no	no	36.835	50.68	18.1833	28.3	47.795	6.005	33.43	14.875	123.72	55.6719	129.656	70.0098	76.2586	6.90646	6.28117	15.9862	44.955	50.65	44.095	46.32	35.81	28.535	88.315	55.55	1.595
Acsl4	-	chrX	138825078	138752536	302570	no	no	no	no	no	no	no	no	no	no	no	no	no	no	no	no	no	no	no	10.055	13.915	29.2388	8.14	2.825	11.725	18.785	35.695	24.695	8.30616	71.7227	49.9375	104.431	18.0254	15.1781	15.0925	7.29	17.565	10.38	7.965	10.305	10.645	22.85	10.57	1.475
Acsl5	+	chr19	55327859	55371117	31856	no	no	no	no	no	no	no	no	no	no	no	no	no	no	top 5%	top 5%	no	no	no	8.3	14.4	2.14717	9.655	628.005	147.37	31.67	57.25	5.805	7.96186	87.0469	30.625	34.4483	15.3502	18.9512	17.0385	5.275	8.63	17.62	45.84	19.68	34.695	12.335	2.57	3.305
Acsl6	+	chr11	54117300	54178258	109944	no	no	no	top 5%	top 5%	top 5%	top 5%	top 5%	top 5%	top 5%	no	top 5%	no	no	no	no	no	no	no	26.155	22.265	6.43428	0.26	0.775	0.44	0.41	0.09	1.22	72.7722	70.4062	65.5234	85.8103	13.941	24.6722	9.65571	14.225	24.015	0.14	1.145	0.405	0.26	61.01	94.84	3.02
Acsm1	+	chr7	126761295	126806029	48701	no	no	no	no	no	no	no	no	no	no	no	no	no	no	no	top 5%	top 5%	top 5%	no	0.015	0	0	0.17	0.015	56.935	20.52	2.425	0	0	0	0	0	0	0	0.0178154	0	0.01	0	0.005	0.135	1.165	0.045	0	0.265
Acsm2	+	chr7	126697983	126740105	31866	no	no	no	no	no	no	no	no	no	no	no	no	no	no	no	no	top 5%	no	no	0	0.025	0	0	0	0.055	53.095	0	0.035	0	0.00130208	0	0	0	0	0.0645095	0.025	0	0	0	3.465	0	0.52	0.005	0.005
Acsm3	+	chr7	126904438	126931027	105809	no	no	no	no	no	no	no	no	no	no	no	no	no	no	no	no	top 5%	no	no	0.025	0.145	0.0663196	0.03	0.57	17.215	0.54	0.05	2.895	0.006231	0.222656	0	0	0	0.0688778	0.396111	0.085	0.1	0.055	3.29	0.24	0.125	0.705	0.86	4.625
Acsm4	+	chr7	126833540	126858081	28040	no	no	no	no	no	no	no	no	no	no	no	no	no	no	no	no	no	no	no	0.035	0	0	0	0	0	0	0.015	0	0	0.00651042	0	0	0	0	0.30663	0	0	0	0	0	0.005	0.035	0	0
Acsm5	+	chr7	126669818	126687307	13498	no	no	no	no	no	no	no	no	no	no	no	no	no	no	no	no	top 5%	no	no	0.01	0.015	0	0	0.015	1.31	2.905	0.02	0	0.479994	0	0	0	0	0	0.170118	0.005	0.01	0	0	0.065	0.035	0.065	0.945	0.8
Acss1	-	chr2	150493994	150443841	51605	no	no	no	no	no	no	no	no	no	no	no	no	no	no	no	no	no	no	no	6.15	6.645	0.118777	11.24	25.86	12.07	14.165	8.735	6.095	5.97336	1.47526	5.64062	2.13793	1.60265	2.2603	1.35288	9.505	6.715	5.565	10.095	2.05	2.91	7.98	5.695	177.62
Acss2	+	chr2	155343793	155411460	28697	no	no	no	no	no	no	no	no	no	no	no	no	no	no	no	no	top 5%	no	no	8.22	13.7	7.42413	13.405	5.735	5.855	12.945	10.52	3.93	32.0629	21.6602	24.1914	90.7586	15.3047	0	15.7196	9.21	15.575	10.965	8.64	4.16	4.025	14.89	23.665	22.255
Acss3	-	chr10	106560724	106373220	150893	no	no	no	no	no	no	no	no	no	no	no	no	no	no	no	no	no	no	no	0.36	0.505	0.369223	2.855	0.05	1.185	1.84	4.19	0.32	0.879903	0.015625	0.0117188	0	0.14769	0.0829823	0.359229	0.375	0.4	2.285	1.03	1.46	7.575	0.23	0.565	1.005
Acta1	-	chr8	126418651	126415669	58854	no	no	no	n/a	no	no	no	no	no	no	n/a	n/a	no	no	no	no	no	top 5%	no	10.56	68.485	n/a	85.08	3.365	140.915	1.235	9.995	12.25	0.867216	54.9688	16.7656	13.3448	n/a	n/a	7.87092	2.08	7.585	135.235	0.74	1.115	0.895	3.755	1.08	668.12
Acta2	-	chr19	34329826	34315580	36080	no	no	no	no	no	no	no	no	no	no	no	no	no	top 5%	top 5%	no	no	no	no	4.51	60.27	0.0389323	840.48	1139.48	6.4	326.575	203.245	17.42	4.21938	0.14974	11.9648	0.0344828	1.7567	0.757715	1.18796	6.2	3.365	753.565	1059.62	53.455	479.37	6.58	2.305	361.085
Actb	-	chr5	143668433	143664794	61283	no	no	no	no	no	no	no	no	no	no	no	no	no	no	no	no	no	no	no	5926.83	3045.16	1448.2	1320.97	6678.88	2422.52	4253.19	5786.71	1942.14	423.59	851.118	727.764	712.276	1603.6	1432.2	37.2991	5375.35	3386.22	1460.45	4101.97	3930.78	4381.15	670.265	508.685	540.15
Actbl2	+	chr13	112045221	112047957	1022100	EID gene	no	no	no	no	no	no	no	no	no	no	no	no	no	no	no	no	no	no	0.005	0.01	0	0.01	0	0	0	0.015	0	0	0.0807292	0.0136719	0	0.0251253	0.0612235	0.0883294	0	0	0.015	0	0	0.01	0	0.195	0
Actc1	-	chr2	113878623	113873018	81946	no	no	top 5%	no	no	no	no	no	no	no	no	no	no	top 5%	no	no	no	top 5%	no	0.1	39.615	0.025359	12654.7	5.81	4.98	1.41	120.785	0.92	0	0.015625	0.0820312	0.0517241	0.537695	0	0.0759427	0.265	3.68	8691.09	20.255	6.82	90.975	0.025	0.21	14701.5
Actg-ps1	+	chr8	47314920	47315327	80359	no	no	no	no	n/a	no	no	no	no	no	no	no	no	no	no	no	no	no	no	1.85	1.97	0.172196	0.36	1.43	0.365	1.24	1.09	0.63	n/a	0.80599	0.601562	0.637931	0.966167	0.63954	11.0782	1.91	1.535	0.35	1.165	1.295	0.81	0.28	0	0.21
Actg1	-	chr11	120209856	120207004	66386	no	no	no	no	no	no	no	no	no	no	no	no	no	no	no	no	no	no	no	2372.86	1899.8	113.105	429.27	1005.44	360.005	1383.43	1431.91	1761.64	320.372	435.732	331.723	459.31	1066.86	1273.31	34.766	2040.93	1994.42	603.69	1562.64	1343.7	1453.2	452.205	281.135	272.11
Actg2	-	chr6	83486259	83462899	12877	no	no	top 5%	no	no	no	no	no	no	no	no	no	no	no	top 5%	no	no	top 5%	no	0.75	33.59	0	5.365	1493.36	1.74	15.03	75.945	1	0	0.00390625	0.00390625	0	0.73077	0.049709	0.486929	0.81	0.455	5.175	730.87	3.14	106.92	0.785	0.205	7.885
Actl6a	+	chr3	32607468	32625890	101983	no	no	no	no	no	no	no	no	no	no	no	no	no	no	no	no	no	no	no	23.555	32.595	23.6956	35.47	31.66	31.43	75.995	53.18	67.27	5.15185	19.862	14.9375	17.3793	13.7016	19.2107	9.85084	74.185	30.89	49.13	90.88	113.705	104.345	4.125	7.16	6.52
Actl6b	+	chr5	137994748	138010810	13071	no	top 5%	top 5%	top 5%	top 5%	top 5%	top 5%	top 5%	top 5%	top 5%	top 5%	top 5%	top 5%	no	no	no	no	no	no	145.33	114.415	2.68733	0.035	1.385	0.01	0.025	0.06	0.11	14.5749	145.168	103.744	128.672	54.2604	69.519	16.2364	97.11	100.985	0.07	2.38	0.01	0.085	37.06	28.855	0.06
Actl7a	+	chr4	56756294	56757797	6752	no	no	no	no	no	no	no	no	no	no	no	no	no	no	no	no	no	no	no	0	0	0	0	0.01	0	0	0	0.17	0	0.0625	0.015625	0	0	0	0.29393	0.03	0.01	0.025	0.01	0	0.01	0.14	0.13	0.15
Actl7b	-	chr4	56754297	56752879	1209529	EID gene	no	no	no	no	no	no	no	no	no	no	no	no	no	no	no	no	no	no	0	0.03	0.0529033	0	0	0	0.01	0.025	0.045	0	0.0143229	0	0	0.0151669	0	0.0347147	0	0	0	0	0	0	0.025	0.07	0.325
Actn1	-	chr12	81361358	81268529	130005	no	no	no	no	no	no	no	no	no	no	no	no	no	no	no	no	no	no	no	2.985	6.06	1.816	8.955	17.56	5.71	19.41	18.69	80.215	7.72368	23.0143	4.12109	7.18966	8.43302	7.65741	3.04656	3.575	3.99	21.095	32.535	21.65	37.58	16.05	6.105	11.545
Actn2	-	chr13	12433027	12361693	66064	no	no	no	no	no	no	no	no	no	no	no	no	no	top 5%	no	no	no	top 5%	no	2.52	7.92	0.0694431	1031.33	0.675	3.735	0.35	10.175	0.655	1.03526	5.26562	3.54492	0.396552	0.0357365	0.395338	0.935757	0.63	1.41	671.055	0.155	0.525	2.33	3.365	0.295	496.44
Actn3	-	chr19	4877909	4861223	1070	no	no	no	no	no	no	no	no	no	no	no	no	no	no	no	no	no	no	no	1.12	3.715	0.356093	0.48	0.33	2.015	2.43	0.225	1.775	0.236682	0.654948	0.232422	2.48276	0.784578	0.296374	2.23058	0.445	1.205	1.03	0.64	7.49	0.835	0.31	0.46	0.295
Actn4	-	chr7	29747359	29678267	35997	no	no	no	no	no	no	no	no	no	no	no	no	no	no	no	no	no	no	no	44.66	68.94	8.90599	82.075	196.205	58.8	159.09	137.78	220.025	22.7163	86.3451	21.043	11.9483	27.9876	38.3632	18.1005	51.41	49.215	110.635	157.32	110.99	136.92	33.455	29.455	52.855
Actr10	+	chr12	72038844	72065705	45528	no	no	no	no	no	no	no	no	no	no	no	no	no	no	no	no	no	no	no	55.645	58.625	15.8336	27.455	20.315	14.23	31.68	26.5	11.175	24.4796	225.444	238.682	223.069	57.314	49.0003	21.5156	57.085	68.165	25.68	25.345	28.59	26.02	18.335	24.27	4.805
Actr1a	-	chr19	46470225	46451304	2723	no	no	no	no	no	no	no	no	no	no	no	no	no	no	no	no	no	no	no	201.385	151.655	46.6579	72.855	64.465	24.575	61.345	65.635	30.33	68.2045	114.68	82.5977	121.034	235.704	267.065	27.6845	217.37	156.465	68.08	70.875	56.04	76.245	36.93	35.815	39.02
Actr1b	-	chr1	36771267	36758629	55827	no	no	no	no	no	no	no	no	no	no	no	no	no	no	no	no	no	no	no	54.47	62.485	23.8166	42.58	33.255	15.125	50.365	47.67	50.45	73.9849	311.271	176.012	218.328	161.539	199.382	24.6822	41.915	51.84	43.495	52.875	41.17	49.905	86.305	77.48	48.905
Actr2	-	chr11	20012916	19962307	126797	no	no	no	no	no	no	no	no	no	no	no	no	no	no	no	no	no	no	no	93.97	86.13	44.1413	37.555	70.42	38.57	63.31	65.075	133.815	46.6799	101.556	79.3613	101.828	76.8885	75.3873	19.5388	42.22	49.16	28.53	36.075	43.635	34.74	66.03	54.27	11.56
Actr3	-	chr1	127332067	127289483	1472873	EID gene	no	no	no	no	no	no	no	no	no	no	no	no	no	no	no	no	no	no	111.3	120.27	49.8454	169.97	150.8	92.955	143.83	150.205	204.84	22.7277	108.618	74.5039	113.897	43.7424	46.7449	20.731	127.635	119.83	180.785	194.495	127.5	184.45	118.725	82.35	22.5
Actr3b	+	chr5	25265815	25356160	1022603	EID gene	no	no	no	no	no	no	top 5%	no	no	no	no	no	no	no	no	no	no	no	51.495	19.595	0.933457	16.25	0.925	0.465	2.58	0.38	3.665	15.5007	198.553	72.5254	66.7931	47.3442	53.6636	20.6237	25	18.545	22.135	1.645	2.53	1.265	27.155	15.135	13.35
Actr5	+	chr2	158450624	158464947	35328	no	no	no	no	no	no	no	no	no	no	no	no	no	no	no	no	no	no	no	4.535	5.885	3.56056	2.115	2.905	2.21	4.825	4.35	5.64	1.93606	3.9401	2.36914	10.3448	0.187288	0.237943	1.94998	6.145	6.215	4.72	6.905	7.905	7.32	2.46	1.725	1.525
Actr6	-	chr10	89195040	89174718	38401	no	no	no	no	no	no	no	no	no	no	no	no	no	no	no	no	no	no	no	25.735	20.615	5.96903	10.595	5.16	9.505	16.035	9.105	9.69	7.00285	70.4271	69.3633	69.3276	14.6252	13.8839	11.6746	26.01	23.545	11.685	11.895	18.385	13.125	5.18	6.47	1.505
Actr8	+	chr14	30791523	30806407	19065	no	no	no	no	no	no	no	no	no	no	no	no	no	no	no	no	no	no	no	21.735	28.695	10.1808	24.3	12.31	9.99	26.425	21.04	16.165	15.053	89.944	74.0273	102.259	30.092	30.1248	17.7829	33.335	27.45	20.85	23.585	24.81	24.73	10.21	13.765	6.73
Actrt1	+	chrX	43682184	43683522	3017835	EID gene	no	no	no	no	no	no	no	no	no	no	no	no	no	no	no	no	no	no	0	0	0	0	0	0	0	0	0	0	0	0	0	0	0	0	0	0	0	0	0	0	0	0	0
Actrt2	-	chr4	154041976	154040537	217888	no	no	no	no	no	no	no	no	no	no	no	no	no	no	no	no	no	no	no	0	0	0	0	0	0	0.01	0	0	0	0	0	0	0	0	0.0130422	0	0	0	0	0	0	0	0.105	0.165
Acvr1	-	chr2	58368683	58241055	81864	no	no	no	no	no	no	no	no	no	no	no	no	no	no	no	no	no	no	no	3.335	3.275	1.11663	3.45	3.085	2.075	3.225	3.89	4.575	6.65264	10.6172	7.80859	13.8793	2.65069	3.0498	7.92589	4.805	4.065	7.145	4.325	4.07	3.6	8.305	8.45	4.32
Acvr1b	+	chr15	101004556	101043032	40395	no	no	no	no	no	no	no	no	no	no	no	no	no	no	no	no	no	no	no	8.515	10.905	6.89418	3.495	4.095	1.65	3.62	4.66	11.725	13.3126	8.31901	4.32227	5.63793	2.52678	2.45438	4.56201	15.27	13.25	4.555	6.73	3.575	3.34	21.69	18.74	7.895
Acvr1c	-	chr2	58210306	58119864	102685	no	no	no	no	no	top 5%	top 5%	top 5%	no	no	no	no	no	no	top 5%	no	no	no	no	0.455	0.175	0.0304685	0.32	3.195	0.035	0.05	0.185	0.005	0.548534	10.9401	1.33594	3.43103	0.151898	0.044581	0.173478	0.535	0.17	1.53	0.525	0.075	0.445	9.1	3.36	0.185
Acvr2a	+	chr2	48669629	48758789	3742955	EID gene	no	no	no	no	no	no	no	no	no	no	no	no	no	no	no	no	no	no	19.725	21.39	22.4659	4.45	6.78	2.825	7.405	9.195	8.2	3.60305	50.056	19.1875	28.0172	1.41119	1.5428	10.7124	22.415	36.375	8.9	11.02	7.895	11.405	23.69	9.455	2.15
Acvr2b	+	chr9	119311562	119342619	20546	no	no	no	no	no	no	no	no	no	no	no	no	no	no	no	no	no	no	no	7.65	16.18	13.2494	3.45	3.12	2.06	9.7	7.275	14.19	0.815877	9.54167	9.75586	18.9828	0.952019	1.28155	3.32415	9.745	16.115	9.17	11.225	26.165	10.18	0.915	0.945	0.89
Acvrl1	+	chr15	100958953	100975767	37289	no	no	no	no	no	no	no	no	no	no	no	no	no	no	no	no	no	top 5%	no	3.28	5.61	0	6.215	8.97	1.83	10.16	107.49	1.155	3.38525	2.27995	1.29102	0.0344828	0.043943	0.372775	0.506912	2.09	1.96	3.88	8.74	4.04	18.9	1.23	2.945	17.215
Acy1	-	chr9	106340567	106335327	3243	no	no	no	no	no	no	no	no	no	no	no	no	no	no	no	no	no	no	no	11.585	13.905	1.95064	13.72	29.075	28.305	39.795	7.43	15.81	10.576	7.05599	4.29492	2.46552	6.99993	11.8734	6.60988	19.38	11.325	15.925	24.14	25.07	19.635	2.71	4.05	8.935
Acy3	+	chr19	3986661	3990007	7761	no	no	no	no	no	no	no	no	no	no	no	no	no	no	no	no	top 5%	no	no	1.06	1.355	0.202562	9.865	15.02	10.965	38.01	7.125	2.26	4.87111	0.546875	0.658203	0	1.91565	1.67934	6.33127	0.775	0.725	5.875	5.015	9.85	2.8	0.81	0.7	23.33
Acyp1	-	chr12	86629388	86613497	13032	no	no	no	no	no	no	no	no	no	no	no	no	no	no	no	no	no	no	no	26.62	27.415	10.0167	41.84	32.805	21.535	49.56	40.825	21.385	18.2051	53.7734	44.9551	30.1034	97.8019	90.0944	13.7321	33.245	27.79	42.565	28.425	40.83	20.935	8.19	19.02	4.785
Acyp2	-	chr11	30549587	30405991	359961	no	no	top 5%	top 5%	top 5%	no	no	no	top 5%	top 5%	top 5%	top 5%	top 5%	top 5%	no	no	top 5%	no	no	14.88	22.54	3.75888	56.03	10.54	2.945	28.405	31.255	0.72	50.4851	36.207	57.5039	43.7759	240.428	147.906	23.1941	6.125	18.055	21.99	4.795	15.81	15.19	9.835	12.62	24.445
Ada	-	chr2	163575975	163552320	71076	no	no	no	no	no	no	no	no	no	no	no	no	no	no	no	no	no	no	no	2.79	3.675	0.335911	1.29	51.18	1.985	5.16	2.275	3.825	0.269655	0.238281	0.707031	0	10.1731	6.21651	6.53141	2.65	1.34	1.77	4.675	5.42	5.07	0.27	0.29	0.395
Adad1	+	chr3	36962578	37020788	474382	no	no	no	no	no	no	no	no	no	no	no	no	no	no	no	no	no	no	no	0.015	0.165	0	0.045	0.03	0.035	0.12	0.02	0.24	0	0.00520833	0.00195312	0	0	0	0.290963	0.145	0.085	0.315	0.195	0.14	0.2	0	0.16	0.015
Adad2	+	chr8	122136647	122140826	14453	no	no	no	no	no	no	no	no	no	no	no	no	no	no	no	no	no	no	no	0.065	0.055	0.0225767	0	0.08	0	0.02	0	0.765	0	0.0377604	0	0	0	0	0	0.025	0	0	0.025	0.095	0.025	0.095	0.04	0.01
Adal	+	chr2	120966168	120982416	32230	no	no	no	no	no	no	no	no	no	no	no	no	no	no	no	no	no	no	no	11.71	13.855	6.663	8.715	4.835	4.72	12.305	8.61	7.14	4.17158	28.9622	39.1777	32.3793	9.27982	9.24919	9.20296	19.28	15.68	8.345	11.12	10.17	10.21	7.125	12.435	3.37
Adam10	+	chr9	70526804	70628036	39766	no	no	no	no	no	no	no	no	no	no	no	no	no	no	no	no	no	no	no	23.7	28.915	17.3431	25.105	21.7	25.005	42.41	46.545	21.885	16.3762	36.3138	28.9883	24.6724	7.99016	6.46544	14.1216	24.33	28.065	40.38	35.285	36.44	43.35	30.525	35.35	6.55
Adam11	+	chr11	102622753	102641576	82974	no	no	no	top 5%	top 5%	top 5%	top 5%	no	no	no	top 5%	top 5%	no	no	no	no	no	no	no	8.805	16.23	4.43962	2.08	0.675	0.16	4.05	0.86	0.915	23.2201	38.7214	18.7695	14.8621	19.9755	25.3157	13.8309	5.925	12.77	3.73	2.86	3.045	2.85	29.045	66.2	5.395
Adam12	-	chr7	141416780	141074882	42832	no	no	no	top 5%	no	no	no	no	no	no	no	no	no	no	no	no	no	no	no	0.9	2.055	6.97439	0.56	0.87	0.62	1.48	1.485	0.495	0.484196	0.183594	1.83789	1.68966	0.00551208	0.0630326	0.615541	1.59	1.915	2.895	7.24	2.62	22.06	1.175	1.24	0.295
Adam15	-	chr3	89153904	89142464	751	no	no	no	no	no	no	no	no	no	no	no	no	no	no	no	no	no	no	no	29.715	36.6	0.721955	49.01	22.88	6.88	52.42	104.295	11.195	33.0941	32.5807	31.0059	32.6552	15.6831	19.2901	15.514	8.575	20.59	20.19	16.575	23.06	18.3	24.7	26.405	44.475
Adam17	-	chr12	21379493	21329378	24900	no	no	no	no	no	no	no	no	no	no	no	no	no	no	no	no	no	no	no	4.94	9.165	5.53214	8.975	5.715	5.41	18.595	20.69	22.69	5.006	5.24349	6.63477	5.75862	0.996072	1.6604	4.43493	10.34	8.65	14.43	16.35	16.99	23.1	6.075	10.335	22.835
Adam18	-	chr8	25785227	25712718	7714	no	no	no	no	no	no	no	no	no	no	no	no	no	no	no	no	no	no	no	0.075	0.035	0	0.005	0	0	0	0	0	0.178236	0.833333	0	0	0.0200513	0.0043456	0.698666	0	0.005	0	0	0	0.005	0.395	0.095	0.005
Adam19	+	chr11	45868004	45960841	37324	no	no	no	no	no	no	no	no	no	no	no	no	no	no	no	no	no	no	no	2.365	7.835	2.94432	8.195	2.735	0.81	4.295	7.895	28.065	5.54936	6.69792	10.1387	20.6034	6.79072	5.84009	10.925	2.785	7.74	12.395	12.265	5.93	13.605	4.78	3.285	10.99
Adam1a	-	chr5	121971704	121968613	59956	no	no	no	no	no	no	no	no	no	no	no	no	no	no	no	no	no	no	no	0.375	1.14	0.556021	0.225	0.215	0.075	0.435	0.715	0.54	3.28861	3.98047	4.82617	2.01724	0	0	1.59866	1.09	1.92	0.68	0.77	0.71	0.555	1.18	3.175	1.035
Adam1b	-	chr5	121952989	121950106	130089	no	no	no	no	no	no	no	no	no	no	no	no	no	no	no	no	no	no	no	0.005	0.025	0	0.085	0.01	0.005	0.115	0.175	0.215	0.0774545	0.0247396	0	0	0.0052133	0	0.694512	0.01	0.1	0.12	0.06	0.045	0.03	0.325	0.165	0.015
Adam2	-	chr14	66696570	66646166	24763	no	no	no	no	no	no	no	no	no	no	no	no	no	no	no	no	no	no	no	0.02	0.15	0	0.005	0.005	0.035	0.315	0	0	0	0	0	0	0	0	0.0418773	0.005	0	0.015	0.005	0.39	0	0.015	0.105	0.03
Adam21	-	chr12	82669461	82659571	30309	no	no	no	no	no	no	no	no	no	no	no	no	no	no	no	no	no	no	no	0.195	0.525	0.0300305	0.02	0.025	0.01	0.12	0.035	0.095	0.335924	2.94141	4.53906	2.27586	0.0618307	0.0542615	0.64206	0.145	0.745	0.12	0.12	0.255	0.155	0.435	0.67	0.015
Adam22	-	chr5	8368081	8072352	31865	no	no	no	no	no	top 5%	top 5%	no	top 5%	top 5%	no	no	no	no	no	no	no	no	no	17.33	20.555	4.67503	5.16	1.115	0.17	4.3	1.82	3.235	20.0051	138.207	158.756	213.5	20.1499	18.1804	13.6811	17.12	28.08	6.56	5.7	4.63	1.835	79.715	94.165	1.055
Adam23	+	chr1	63492478	63643089	157664	no	no	no	no	no	no	no	no	no	no	no	no	no	no	no	no	no	no	no	7.42	7.44	4.41583	0.455	0.765	3.865	1.195	2.625	13.225	51.2682	33.7188	23.6328	60.431	23.3919	18.7491	7.51893	3.855	12.57	1.11	1.58	0.95	0.645	52.66	71.51	0.835
Adam24	+	chr8	41760448	41767553	110311	no	no	no	no	no	no	no	no	no	no	no	no	no	no	no	no	no	no	no	0	0	0	0	0	0	0	0	0	0	0	0	0	0	0	0.0274301	0	0	0	0	0	0	0	0.015	0.005
Adam25	+	chr8	41837562	41841529	136843	no	no	no	no	no	no	no	no	no	no	no	no	no	no	no	no	no	no	no	0.005	0.005	0	0	0.01	0	0	0	0	0	0	0	0	0	0	0.0196783	0	0	0	0	0	0	0	0.015	0
Adam26a	-	chr8	44662061	44653632	113869	no	no	no	no	no	no	no	no	no	no	no	no	no	no	no	no	no	no	no	0	0	0	0	0	0	0	0	0	0	0	0	0	0	0	0.00801687	0	0	0	0	0	0	0	0	0.01
Adam26b	-	chr8	44613491	44605218	252996	no	no	no	no	no	no	no	no	no	no	no	no	no	no	no	no	no	no	no	0	0	0	0	0	0	0	0	0	0	0	0	0	0	0	0	0	0	0	0	0	0	0	0.03	0
Adam28	-	chr14	69273899	69224084	397337	no	no	no	no	no	no	no	no	no	no	no	no	no	no	no	no	no	no	no	0.015	0.27	0	0.105	0.165	0.015	0.095	2.15	0	0	0.00130208	0	0	0	0	0.199812	0.005	0.08	0.145	0.03	0.03	2.05	0	0	0.085
Adam29	-	chr8	58385745	58349709	2237039	EID gene	no	no	no	no	no	no	no	no	no	no	no	no	no	no	no	no	no	no	0	0.005	0	0	0	0	0	0	0	0	0	0	0	0	0	0	0	0	0	0	0	0	0	0	0
Adam3	-	chr8	25836324	25787704	3994	no	no	no	no	no	no	no	no	no	no	no	no	no	no	no	no	no	no	no	0.13	0.045	0	0.07	0.05	0.26	0.19	0.32	0	0	0	0	0	0	0	1.02107	0.275	0.055	0.1	0.085	0.135	0.21	0.175	1.67	0.195
Adam30	+	chr3	97964735	97967096	69428	no	no	no	no	no	no	no	no	no	no	no	no	no	no	no	no	no	no	no	0	0	0	0.005	0	0	0	0	0	0	0	0	0	0	0	0.191542	0	0	0	0	0.015	0	0	0.035	0.01
Adam32	-	chr8	26059276	25946615	12581	no	no	no	no	no	no	no	no	no	no	no	no	no	no	no	no	no	no	no	0.145	0.4	0.0759782	0.72	0	2.015	0.32	0.185	0.22	0.069359	0.158854	0.162109	0	0.78539	0.303735	3.42766	0.195	0.305	0.89	0.155	0.27	0.15	0.71	0.735	0.145
Adam33	-	chr2	130889550	130876553	13135	no	no	no	no	no	no	no	no	no	no	no	no	no	no	no	no	no	top 5%	no	0.47	1.275	0	3.155	2.51	0.905	0.92	2.235	0.375	1.24991	10.9961	0.423828	1.65517	1.53203	0.902019	1.23695	0.35	0.32	5.33	1.02	0.535	1.59	1.335	0.22	4.15
Adam34	-	chr8	44784841	44735789	1324449	EID gene	no	no	no	no	no	no	no	no	no	no	no	no	no	no	no	no	no	no	0	0.01	0	0	0	0	0	0	0	0	0	0	0	0	0	0.031069	0	0	0	0	0	0	0	0	0
Adam39	+	chr8	41908363	41912215	102385	no	no	no	no	no	no	no	no	no	no	no	no	no	no	no	no	no	no	no	0	0	0	0	0	0	0	0.01	0	0	0	0	0	0	0	0.000413712	0	0	0	0.005	0	0	0	0.015	0
Adam4	-	chr12	82522933	82520430	129409	no	no	no	no	no	no	no	no	no	no	no	no	no	no	no	no	no	no	no	0.06	0.17	0.267526	0.105	0.33	0.065	0.14	0.205	0.985	0.0622175	0.657552	1.14844	1.86207	0.0415925	0.0630027	1.61377	0.16	0.41	0.285	0.435	0.51	0.545	0.615	1.105	0.05
Adam5	-	chr8	25934841	25837841	13291	no	no	no	no	no	no	no	no	no	no	no	no	no	no	no	no	no	no	no	0.395	0.28	0	0.175	0.065	0.03	0.785	0.505	0.03	0	0.240885	0.0175781	0	1.35247	1.73053	1.50452	0.225	0.335	0.225	0.4	0.46	0.345	0.045	0.42	0.1
Adam6a	+	chr12	114782119	114784625	158767	no	no	no	no	no	no	no	no	no	no	no	no	no	no	no	no	no	no	no	0	0	0	0	0	0	0	0	0	0	0	0	0	0	0	0	0	0	0	0	0	0	0	0	0.005
Adam6b	+	chr12	114727756	114730229	118705	no	no	no	no	no	no	no	no	no	no	no	no	no	no	no	no	no	no	no	0	0	0	0	0.005	0.01	0	0	0	0	0	0	0	0	0	0.0160686	0	0	0	0	0	0	0	0.015	0.01
Adam7	-	chr14	69151746	69115393	437940	no	no	no	no	no	no	no	no	no	no	no	no	no	no	no	no	no	no	no	0.175	0.065	0	0	0.14	0.01	0.065	0.175	0	0	0.0078125	0	0	0.0285444	0.0332113	0.663173	0.08	0.11	0.005	0.005	0.005	0.03	0.01	0	0
Adam8	-	chr7	147178461	147164831	77652	no	no	no	no	no	no	no	no	no	no	no	no	no	no	no	no	no	no	no	0.26	1.545	0.461843	0.47	0.26	1.095	0.255	4.28	3.82	0.660975	3.57552	2.88281	2.06897	3.16491	5.88986	6.21527	0.885	1.55	0.655	0.995	0.67	0.98	0.81	0.485	2.98
Adam9	-	chr8	26127394	26060083	1096	no	no	no	no	no	no	no	no	no	no	no	no	no	no	no	no	no	no	no	7.8	13.02	5.01091	20.835	15.315	6.875	17.355	32.1	17.955	15.488	37.1771	20.3301	36.7931	8.33488	10.8768	16.4083	8.875	12.96	26.135	12.28	10.17	19.14	9.89	9.69	7.595
Adamdec1	-	chr14	69200143	69181445	53640	no	no	top 5%	no	no	no	no	no	no	no	no	no	no	no	top 5%	no	no	no	top 5%	0.035	5.29	0	0.175	226.885	1.24	0.12	1.19	0	0	0	0	0	0	0	0.157004	0.01	0.045	0.495	151.325	0.075	3.4	0.015	0	0.035
Adamts1	-	chr16	85803358	85794072	298467	no	no	no	no	no	no	no	no	no	no	no	no	no	no	no	no	no	no	no	2.435	5.025	1.70841	12.595	5.84	4.53	47	39.48	2.22	3.68238	1.77995	4.06055	9.7931	1.32008	0.961793	9.14211	3.745	2.83	25.88	14.855	28.9	20.925	1.725	4.2	9.605
Adamts10	+	chr17	33661171	33690712	91901	no	no	no	no	no	no	no	no	no	no	no	no	no	no	no	no	no	top 5%	no	7.55	22.495	2.34667	8.595	4.255	2.315	16.74	52.42	3.315	6.18027	5.07943	6.86133	6.86207	1.8212	3.0249	3.11421	10.915	17.445	15.9	26.075	20.335	54.925	3.52	28.07	20.02
Adamts12	+	chr15	10994545	11276622	63618	no	no	no	no	no	no	no	no	no	no	no	no	no	no	no	no	no	no	no	0.16	0.47	0.0833186	0.32	0.175	0.075	0.5	0.495	0.265	0	0	0.152344	0	0.000905465	0	0.483577	0.395	0.805	0.715	1.39	1.255	2.315	0.085	0.1	0.48
Adamts13	+	chr2	26829013	26865148	20842	no	no	no	no	no	no	no	top 5%	no	no	top 5%	no	no	no	no	no	no	no	no	0.48	0.025	0	0	0.13	1.35	0.05	0.175	0.025	0	9.38802	1.52344	0.965517	2.96021	0.94009	0.554455	0.18	0.005	0	0.085	0.03	0.035	0.475	0.065	0
Adamts14	-	chr10	60736186	60659860	32674	no	no	no	no	no	no	no	no	no	no	no	no	no	no	no	no	no	no	no	0.11	0.245	0.0131026	0.705	0.425	0.315	0.475	1.095	1.945	0.024276	0	0.00195312	0	0.0735077	0.129252	1.86929	0.08	0.075	0.6	0.535	0.74	0.87	0.085	0.045	0.6
Adamts15	-	chr9	30730037	30706740	453437	no	no	no	no	no	no	no	no	no	no	no	no	no	no	no	no	no	no	no	1.235	3.08	0.0600363	1.55	0.59	0.665	3.06	5.91	1.59	0.34217	0.154948	4.80469	0.396552	2.04532	1.10265	1.97469	1.23	2.16	2.925	3.91	1.835	3.15	0.535	2.57	3.5
Adamts16	-	chr13	70980689	70866680	1205159	EID gene	no	top 5%	no	no	top 5%	no	no	no	no	no	no	no	no	no	no	no	no	no	0.44	3.42	0.103562	0.045	0.08	0.135	7.575	0.005	0	1.6633	1.8776	0.992188	1.27586	0.0470734	0.107691	0.429994	0.275	3.9	0.115	0.695	4.795	0.03	0.815	2.225	0.015
Adamts17	+	chr7	73984621	74297507	86030	no	no	no	no	no	no	no	no	no	no	no	no	no	no	no	no	no	no	no	1.65	3.11	0.127534	1.41	0.955	0.025	1.325	8.605	0.32	0.494349	2.35417	5.00977	0.258621	0.362136	0.206511	1.63001	1.015	2.7	3.185	2.765	2.37	5.51	2.15	0.28	0.295
Adamts18	-	chr8	116372515	116221026	326535	no	no	no	no	no	top 5%	no	no	no	no	no	no	no	no	no	no	no	no	no	1.88	0.775	0	0.04	0.095	0.005	0.82	0.12	0.045	0.0745585	0.246094	0.515625	0.844828	0.151499	0.0702989	0.636764	4.455	0.93	0.07	0.175	1.115	4.425	0.335	3.09	0.005
Adamts19	+	chr18	58996418	59213332	278917	no	no	no	no	no	no	no	no	no	no	no	no	no	no	no	no	no	no	no	0.235	0.585	0.106343	3.415	1.22	0.01	0.61	1.085	0.385	0.190165	0.324219	0.00195312	0	0.0111278	0	0.0660291	0.29	0.735	7.755	2.32	1.13	2.955	0.045	0	0.435
Adamts2	+	chr11	50415586	50621075	174472	no	no	no	no	no	no	no	no	no	no	no	no	no	top 5%	no	no	no	top 5%	no	2.37	2.66	0.493335	5.64	3.015	1.705	3.01	19.21	0.32	4.5489	2.52995	0.322266	0	0.839309	0.371337	3.6972	0.71	1.92	4.145	5.15	1.425	5.335	3.26	6.05	7.585
Adamts20	-	chr15	94234689	94100594	792702	EID gene	no	no	no	no	no	no	no	no	top 5%	no	no	no	no	no	no	no	no	no	1.23	2.46	0.334717	0.15	0.3	0.01	0.8	0.12	0.16	3.05365	11.7174	8.76367	18.1724	0.204658	0.214048	0.722632	1.205	2.195	0.54	2.225	2	2.67	2.55	1.425	0.1
Adamts3	-	chr5	90312359	90102866	338996	no	no	no	no	no	no	no	no	no	no	no	no	no	no	no	no	no	no	no	3.385	2.745	0.138549	1.25	0.425	0.285	0.595	0.825	0.295	1.83429	9.40495	3.90234	1.53448	0.289581	0.584504	2.42755	7.69	4.98	1.59	1.57	0.98	2.555	3.4	4.605	1
Adamts4	+	chr1	173180552	173190768	12990	no	no	no	no	no	no	no	no	no	no	no	no	no	no	no	no	no	no	no	2.255	1.765	0.0460511	2.43	1.545	0.345	3.63	2	1.755	21.7724	1.38411	1.99219	0	0	0	0.972723	1.675	0.925	1.635	2.98	2.96	3.675	2.725	7.85	0.43
Adamts5	-	chr16	85901370	85858415	1508117	EID gene	no	no	no	no	no	no	no	no	no	no	no	no	no	no	no	no	no	no	1.06	3.25	0.123445	2.885	0.95	0.52	4.685	1.65	0.455	1.2303	1.99479	1.74805	0	3.1609	2.6683	5.32322	1.015	2.43	2.555	0.61	2.43	2.315	0.33	0.435	2.47
Adamts6	+	chr13	105077953	105284843	172602	no	no	no	no	no	no	no	no	no	no	no	no	no	no	no	no	no	no	no	0.15	0.37	1.16881	1.01	0.18	0.125	0.36	0.39	0.82	1.1575	0.540365	2.04688	0.62069	0.00452044	0	0.152857	0.755	0.605	3.935	1.72	1.295	1.88	0.63	0.88	0.495
Adamts7	+	chr9	90057916	90102909	1198245	EID gene	no	no	no	no	no	no	no	no	no	no	no	no	no	no	no	no	no	no	2.495	4.23	1.6969	5.05	1.61	1.34	7.245	3.15	2.46	0	0	0.337891	0	0.0363688	0.227913	0.475587	5.035	4.3	4.445	10.5	5.54	14.08	0.075	0.18	20.69
Adamts8	+	chr9	30751043	30771423	87812	no	no	no	no	no	no	no	no	no	no	no	no	no	top 5%	no	no	no	no	no	0.975	1.475	0.030217	6.6	2.835	0.035	0.435	7.06	0.38	0.166378	0.322917	2.43945	4.10345	0.865686	0.583307	1.83875	0.44	0.725	5.81	8.29	0.205	1.335	0.695	0.52	1.205
Adamts9	-	chr6	92893486	92722693	798517	EID gene	no	no	no	no	no	no	no	no	no	no	no	no	no	no	no	no	no	no	0.29	1.24	0.454714	2.41	1.685	0.64	4.54	4.4	4.155	1.02918	0	1.88086	0.0344828	0.832063	0.924005	0.628777	0.495	0.905	3.6	5.53	10.875	6.52	1.2	0.765	3.305
Adamtsl1	+	chr4	85699819	86074286	430979	no	no	no	no	no	no	no	no	no	no	no	no	no	no	no	no	no	no	no	1.23	6.22	1.81271	2.06	2.12	0.18	5.425	2.88	0.53	2.31348	1.25911	2.04688	0	0.0480276	0.0493502	0.448934	1.24	7.43	8.205	6.755	8.25	4.55	0.74	0.7	1.07
Adamtsl2	+	chr2	26934899	26964501	8599	no	top 5%	top 5%	top 5%	no	no	no	top 5%	no	no	no	no	top 5%	top 5%	no	no	top 5%	top 5%	top 5%	7.71	3.83	1.54034	4.69	0.745	0.885	0.49	34.425	0	1.33764	15.5065	1.5	0.0344828	0.963982	0.559898	2.60063	5.535	3.555	7.945	1.095	0.32	10.79	1.905	0.175	14.77
Adamtsl3	+	chr7	89722310	89762956	300582	no	no	no	no	no	no	no	no	no	no	no	no	no	no	no	no	no	no	no	0.265	0.715	0.0173827	0.635	0.725	0.045	0.33	1.61	0.67	0.534118	0.00390625	0.34375	0	1.17931	0.817455	4.59297	0.29	0.505	0.945	0.25	0.17	0.395	0.575	0.41	1.38
Adamtsl4	-	chr3	95491840	95480124	59255	no	no	no	no	no	no	no	no	no	no	no	no	no	no	no	no	no	no	no	0.78	0.745	0.0294075	5.975	2.255	1.96	2.13	8.36	2.495	12.8962	0.0703125	0.40625	0	0.514692	0.709813	4.25384	0.225	0.465	3.8	0.97	1.535	1.5	0.81	2.62	19.67
Adamtsl5	-	chr10	79811157	79802538	11399	no	no	no	no	no	no	no	no	no	no	no	no	no	no	no	no	no	no	no	0.415	1.32	0.0500001	8.475	30.505	1.205	1.81	4.53	2.41	4.95665	0	0.75	0.862069	0.274205	2.44237	0.768122	0.26	0.595	4.02	4.365	1.035	0.49	1.065	1.3	38.965
Adap1	-	chr5	139801576	139747830	12392	no	no	no	no	no	no	no	no	no	no	no	no	no	no	no	no	no	no	no	67.59	56.075	0.457596	0.58	21.565	2.96	3.995	2.555	7.87	54.4392	136.122	27.9043	63.6207	33.9214	28.359	16.3022	9.01	29.595	1.15	3.32	0.575	2.01	49.64	28.91	1.3
Adap2	+	chr11	79967607	79992460	23204	no	no	no	no	no	no	no	no	no	no	no	no	no	no	no	no	no	no	no	1.48	1.92	0.0552091	1.595	7.58	8.545	2.345	6.925	1.935	1.58007	0.00130208	1.18945	0.0172414	0.0325292	0.147607	0.198741	1.06	1.37	1.05	1.105	0.91	0.695	2.505	1.51	3.065
Adar	+	chr3	89518944	89557368	47263	no	no	no	no	no	no	no	no	no	no	no	no	no	no	no	no	no	no	no	10.095	13.265	7.13699	2.63	6.965	3.965	6	5.11	16.07	27.5084	51.9115	74.4961	49.0345	5.2319	6.45095	8.41631	13.55	16.88	4.92	7.69	5.95	6.605	29.99	26.675	6.535
Adarb1	-	chr10	76881015	76753471	133122	no	no	no	no	no	no	no	no	no	no	no	no	no	no	no	no	no	no	no	6.88	9.66	1.91277	5.11	0.93	1.365	2.69	18.26	4.21	29.304	32.5169	50.9609	38.8621	2.76654	4.23288	2.61416	4.675	8.305	8.005	2.48	3.28	22.61	27.04	45.165	6.41
Adarb2	+	chr13	8202159	8767993	1588357	EID gene	top 5%	top 5%	no	no	top 5%	top 5%	no	top 5%	top 5%	no	no	no	no	no	no	no	no	no	4.6	6.875	0.288008	0.005	0.03	0.015	0.03	0.005	0.09	1.12001	0.265625	211.822	276.155	0.082692	0.211896	0.309363	3.275	8.815	0.05	0.42	0.15	0.04	4.61	5.41	0
Adat1	-	chr8	114516202	114490808	14438	no	no	no	no	no	no	no	no	no	no	no	no	no	no	no	no	no	no	no	2.125	4.585	1.56981	1.34	0.845	1.46	3.37	1.75	10.21	1.76576	7.9349	8.76172	8.36207	3.30995	4.00273	4.2019	2.99	3.745	3.05	4.89	5.275	4.805	2.03	3.555	1.1
Adat2	+	chr10	13272700	13283182	117537	no	no	no	no	no	no	no	no	no	no	no	no	no	no	no	no	no	no	no	1.185	1.14	2.37996	1.365	1.85	1.87	3.11	2.08	5.56	1.34791	4.15885	2.72461	2.43103	8.20513	4.59959	4.79929	1.65	1.085	2.33	3.3	4.395	3.33	2.04	1.525	1.46
Adat3	+	chr10	80065625	80070399	27665	no	no	no	no	no	no	no	no	no	no	no	no	no	no	no	no	no	no	no	2.705	4.455	1.01444	1.505	4.195	2.045	3.865	3.11	5.1	1.49844	1.61589	2.45508	2.77586	0	0	5.30346	3.1	3.25	2.21	6.395	5.7	6.19	1.835	1.82	1.15
Adc	-	chr4	128639664	128607477	49709	no	no	no	no	no	no	no	n/a	n/a	n/a	n/a	n/a	no	no	no	no	no	no	no	9.61	10.525	2.00815	4.135	8.445	1.265	13.18	26.935	14.64	10.8784	n/a	n/a	n/a	n/a	n/a	16.4196	5.875	9.375	3.88	10.035	8.975	10.06	6.44	7.73	1.63
Adck1	+	chr12	89598998	89700163	801264	EID gene	no	no	no	no	no	no	no	no	no	no	no	no	no	no	no	no	no	no	20.94	18.125	1.77337	13.775	6.88	5.815	14.15	8.13	4.96	10.7695	29.3737	23.8613	38.3276	18.7776	20.6612	14.3717	11.685	11.965	7.265	7.07	8.705	8.185	6.14	4.875	18.82
Adck2	+	chr6	39523872	39538768	19811	no	no	no	no	no	no	no	no	no	no	no	no	no	no	no	no	no	no	no	21.395	23.94	1.85737	16.54	12.54	12.915	17.675	17.175	6.3	5.31953	19.4076	17.2383	23.2069	0	0	9.41315	16.485	18.41	10.13	15.31	10.725	11.69	8.145	9.485	5.4
Adck3	-	chr1	182126151	182095369	392542	no	no	no	no	no	no	no	no	no	no	no	no	no	top 5%	no	no	no	no	no	4	2.29	0.0710033	140.69	17.595	30.73	18.285	10.985	4.39	6.53501	27.237	10.793	19.3103	10.3068	12.4783	10.6492	1.445	1.475	29.01	5.97	4.055	2.375	13.825	19.53	304.755
Adck4	+	chr7	28018042	28042969	5170	no	no	no	no	no	no	no	no	no	no	no	no	no	no	no	no	no	no	no	10.005	10.535	4.52565	6.76	12.04	19.1	12.84	17.475	4.3	6.08533	18.2669	8.82422	12.2931	6.73796	7.66627	10.3625	11.68	8.87	6.29	9.705	9.22	6.87	5.845	4.63	7.545
Adck5	+	chr15	76406788	76426246	50797	no	no	no	no	no	no	no	no	no	no	no	no	no	no	no	no	no	no	no	15.395	21.79	3.26837	8.385	24.7	14.46	17.93	16.69	6.475	3.53213	16.4688	10.0449	25.8793	10.714	15.0838	8.95251	20.68	17.34	9.81	24.12	19.935	21.805	3.885	6.645	5.93
Adcy1	+	chr11	6963492	7078509	405290	no	no	no	no	no	top 5%	no	no	no	no	no	no	no	no	no	no	no	no	no	7.29	6.38	1.22219	0.16	0.305	0.305	1.125	0.18	3.265	13.8118	119.495	135.123	24.2069	1.72439	1.41666	1.77161	3.355	10.07	0.645	1.065	0.94	0.785	65.035	226.63	1.335
Adcy10	+	chr1	167415314	167506905	19376	no	no	no	no	no	no	no	no	no	no	no	no	no	no	no	no	no	no	no	0.025	0.295	0	0.025	0	0.105	0.09	0.015	0.25	0	0.641927	0.173828	0	0	0	1.16785	0.05	0.22	0.09	0.07	0.1	0.015	0.7	0.88	0.105
Adcy2	-	chr13	69138419	68758920	536340	EID gene	no	no	no	no	no	top 5%	top 5%	top 5%	top 5%	no	no	no	no	no	no	no	no	no	5.715	10.02	2.87313	0.155	0.805	0.28	2.185	9.03	0.94	12.2485	151.125	77.832	375.5	2.74348	2.47512	10.3634	1.665	10.205	0.455	2.66	4.345	12.575	27.89	7.39	0.195
Adcy3	+	chr12	4133103	4213525	56339	no	no	no	no	no	no	no	no	no	no	no	no	no	no	no	no	no	no	no	4.76	8.405	0.491364	0.845	5.055	0.575	3.535	3.375	5.53	10.9316	15.0547	8.96094	20.5345	0	0	10.0928	3.09	5.02	2.545	4.155	3.175	6.57	8.89	4.66	2.21
Adcy4	-	chr14	56402879	56387895	1518	no	no	no	no	no	no	no	no	no	no	no	no	no	top 5%	no	no	no	top 5%	no	0.92	2.39	0.0238398	5.97	2.14	1.11	5.21	18.5	0.165	1.15904	0	3.69531	0.0172414	0	0	0.171172	1.14	1.195	7.195	3.14	4.57	5.71	0.29	0.46	9.1
Adcy5	+	chr16	35154963	35305823	51096	no	no	no	no	top 5%	no	top 5%	no	no	no	no	no	top 5%	top 5%	no	no	no	no	no	3.505	2.865	1.12594	6.615	1.22	0.255	0.385	0.365	0.275	19.0249	6.05339	8.49414	9.39655	5.68132	4.10421	8.33359	2.56	4.065	6.575	2.005	0.205	0.97	19.92	6.455	25.645
Adcy6	-	chr15	98438064	98420425	44998	no	no	no	no	no	no	no	no	no	no	no	no	no	no	no	no	no	no	no	1.195	3.715	3.67066	12.225	4.15	2.81	6.755	4.26	3.185	7.48069	6.65495	5.21875	8.10345	0.52916	0.478319	1.17814	2.355	2.67	12.3	6.245	8.28	5.735	5.825	4.695	49.665
Adcy7	+	chr8	90796302	90853861	13778	no	no	no	no	no	no	no	no	no	no	no	no	no	no	no	no	no	top 5%	top 5%	1.465	2.98	0.0404273	0.78	1.32	3.915	2.055	8.37	0.84	3.45077	1.91797	3.72266	2.05172	0.529254	0.607129	3.73679	0.54	1.19	1.465	0.97	0.94	4.67	0.845	0.945	4.94
Adcy8	-	chr15	64753858	64530604	1180868	EID gene	no	top 5%	no	top 5%	top 5%	top 5%	top 5%	top 5%	top 5%	no	no	top 5%	no	no	no	no	top 5%	no	1.75	7.58	0.100034	0.01	0.235	0	0.17	2.04	0.03	7.14732	19.2188	17.2539	23.2586	0.475177	0.354924	3.14768	1.03	7.845	0.035	0.185	0.135	0.19	4.315	4.695	0.14
Adcy9	-	chr16	4420498	4287529	141206	no	no	no	no	no	no	no	top 5%	no	no	no	no	no	no	no	no	no	no	no	1.72	2.32	1.39737	1.205	1.14	0.645	0.715	2.02	0.835	7.91292	47.4961	13.8672	13.6724	2.76212	2.69276	4.36256	1.12	3.115	0.95	1.015	0.655	0.715	8.91	6.28	6.355
Adcyap1	+	chr17	93598762	93604825	3628028	EID gene	no	top 5%	top 5%	top 5%	no	no	top 5%	no	no	top 5%	top 5%	top 5%	no	no	no	no	no	no	5.55	12.49	5.34	0.01	0.425	0	0.06	0.12	0.195	10.4014	41.3477	2.53125	0	22.585	18.1726	27.4228	3.735	16.435	0.025	1.2	0.035	0.005	4.61	2.33	0
Adcyap1r1	+	chr6	55402022	55451445	239865	no	top 5%	top 5%	top 5%	top 5%	top 5%	top 5%	top 5%	top 5%	top 5%	no	no	no	no	no	no	no	no	no	20.355	27.305	1.24994	0.785	1.635	0.02	0.685	0.11	0.095	42.6516	40.5703	78.625	60.4655	0.2503	0.16873	0.496049	14.56	35.395	2.285	5.26	1.155	0.31	36.965	24.305	2.715
Add1	+	chr5	34916313	34974957	11377	no	no	no	no	no	no	no	no	no	no	no	no	no	no	no	no	no	no	no	88.835	106.555	32.6344	58.63	36.325	38.505	75.63	85.125	35.855	64.9421	158.221	97.7793	116.017	60.9596	60.5162	21.8461	91.01	104.295	84	93.935	79.885	107.61	93.31	67.275	53.045
Add2	+	chr6	86028078	86069549	132959	no	top 5%	top 5%	top 5%	top 5%	top 5%	top 5%	top 5%	top 5%	top 5%	top 5%	top 5%	top 5%	no	no	top 5%	no	no	no	61.19	36.745	9.25917	0.55	0.815	13.37	0.755	0.255	0.015	11.8271	80.6901	36.8164	32.2069	40.2547	58.3444	21.038	37.725	30.075	0.73	2.55	0.735	0.645	25.93	9.92	0.075
Add3	+	chr19	53214935	53321889	164999	no	no	no	no	no	no	no	no	no	no	no	no	no	no	no	no	no	no	no	19.91	19.15	3.50415	42.225	27.87	12.89	35.67	52.585	12.92	23.4441	25.1185	42.8906	32.3276	8.02365	6.95381	9.63343	13.445	14.055	67.58	57.05	27.94	56.975	16.88	24.9	12.985
Adh1	+	chr3	137923955	137945745	58114	no	no	no	no	no	no	no	no	no	no	no	no	no	top 5%	top 5%	top 5%	top 5%	top 5%	no	1.935	2.495	0.0541474	7.18	69.275	349.405	91.585	567.29	0.09	1.51594	0	0	0	0.412201	0	0.0949495	0.27	0.675	2.89	10.21	10.79	488.75	0.225	0.575	13.16
Adh4	+	chr3	138078459	138093856	68835	no	no	no	no	no	no	no	no	no	no	no	no	no	no	no	no	no	no	no	0	0	0.0625393	0	0.19	0.905	0.01	0.02	0	0	0	0	0	0.192187	0.034187	0.286433	0	0	0	0.025	0.03	0.01	0	0	0.015
Adh5	+	chr3	138106057	138118463	15662	no	no	no	no	no	no	no	no	no	no	no	no	no	no	no	no	no	no	no	135.595	92.755	46.2835	107.42	67.32	190.815	162.645	77.64	118.145	29.1728	75.2982	93.4902	143.534	90.1452	88.2198	16.08	159.415	94.275	98.94	115.67	136.4	143.625	18.375	28.825	24.075
Adh6a	+	chr3	137976250	137994098	51749	no	no	no	no	no	no	no	no	no	no	no	no	no	no	top 5%	no	no	no	no	0.01	0.03	0	0.035	4.9	0.02	0.51	0.065	0.02	0	0	0	0	0.584112	0.127396	0.802815	0	0.01	0.015	0.165	0.045	0.2	0	0	0
Adh6b	+	chr3	138015342	138021825	77878	no	no	no	no	n/a	no	no	no	no	no	no	no	no	no	no	no	no	no	no	0.03	0.09	0	0.845	0	0.055	0.25	0.015	0	n/a	0	0	0	0.0329316	0.0881943	0.422675	0.09	0.01	0.94	0.01	0.09	0.045	0.02	0	0.075
Adh7	+	chr3	137880787	137896346	85611	no	no	no	no	no	no	no	no	no	no	no	no	top 5%	no	no	no	no	top 5%	no	0.285	0.15	0	0.055	0.115	1.475	0.22	0.525	0.035	0	0	0	0	0.13083	0.157157	2.46489	0.16	0.225	0.015	0	0.11	0.205	0.035	0.02	0.41
Adhfe1	+	chr1	9538029	9568051	89939	no	no	no	no	no	no	no	no	no	no	no	no	no	top 5%	no	top 5%	top 5%	no	no	10.26	7.965	0.0206419	50.67	0.7	39.94	37.575	3.995	0.725	4.10674	0.309896	2.09766	2.2069	0.782729	0.234611	1.11822	2.3	8.71	6.705	0.775	4.14	0.45	10.25	4.505	38.91
Adi1	+	chr12	29360096	29367040	24094	no	no	no	no	no	no	no	no	no	no	no	no	no	no	no	no	no	no	no	14.64	17.74	3.69788	23.895	55.12	73.085	56.185	36.2	29.67	18.8477	45.7057	42.5742	42.4483	21.3136	19.6873	15.8095	23.265	12.385	26.91	41.495	48.29	42.925	11.72	24.905	16.335
Adig	+	chr2	158328348	158333934	7957	no	no	no	no	no	no	no	no	no	no	no	no	no	no	no	no	no	top 5%	no	0	0.065	0	0.06	0	0	0.085	0.355	0	0	0.0625	0.166016	0	0	0	0.679434	0.09	0	0	0	0	0.185	0	0	8.865
Adipoq	+	chr16	23146609	23158101	81427	no	no	no	no	no	no	no	no	no	no	no	no	no	no	no	no	no	top 5%	no	0.01	0.17	0	0.395	0	0.01	0.315	0.035	0	0	0	0	0	0.118917	0.196785	0.240739	0	0	0.045	0	0.03	0.035	0	0.03	19.535
Adipor1	+	chr1	136311955	136329928	25822	no	no	no	no	no	no	no	no	no	no	no	no	no	no	no	no	no	no	no	36.39	43.865	16.4765	78.4	50.995	71.885	56.305	82.825	54.9	36.8179	82.4518	31.582	57.2586	27.066	31.9374	23.1506	34.16	40.9	81.45	43.035	46.015	44.605	14.205	20.305	74.44
Adipor2	-	chr6	119367501	119303168	37435	no	no	no	no	no	no	no	no	no	no	no	no	no	no	no	no	no	no	no	16.195	19.76	12.9584	26.85	72.46	41.57	26.505	41.795	70.235	28.0784	5.91797	6.53516	6.81034	3.30415	2.95741	10.2242	18.655	13.035	13.595	20.93	14.93	14.535	14.035	23.085	29.465
Adm	+	chr7	117771175	117773331	243409	no	no	no	no	no	no	no	no	no	no	no	no	no	top 5%	no	no	no	no	no	0.945	2.885	0.420944	23.605	2.065	2.645	6.06	4.185	0.95	2.16252	0.403646	4.29297	22.4138	0.535124	0.52289	8.29702	0.895	0.975	8.31	0.965	2.56	1.28	0.315	0.135	8.62
Adm2	+	chr15	89153403	89155159	17331	no	no	no	no	no	no	no	no	no	no	no	no	no	no	no	no	no	no	no	0	0.06	0	0.025	0.075	2.36	1.28	0.085	0.375	0	0	0.0390625	0	0.013689	0	1.10686	0	0	0.225	0.325	0.31	0.28	0	0	0
Adnp	-	chr2	168032612	168006486	103293	no	no	no	no	no	no	no	no	no	no	no	no	no	no	no	no	no	no	no	6.4	2.855	11.2065	1.17	3.405	2.705	5.34	2.635	57.34	18.6806	44.0664	42.9941	45.9828	0	0	0.390401	0.855	1.645	5.275	1.605	2.03	7.07	41.02	29.79	4.7
Adnp2	-	chr18	80348221	80323874	48278	no	no	no	no	no	no	no	no	no	no	no	no	no	no	no	no	no	no	no	4.035	5.605	6.20448	3.43	3.01	1.42	6.225	4.695	15.43	3.94367	11.1172	11.1035	23.8621	1.65965	1.32642	6.18969	8.86	7.245	7.71	9.885	9.4	11.475	4.385	4.195	3.445
Ado	-	chr10	67011703	67007260	341279	no	no	no	no	no	no	no	no	no	no	no	no	no	no	no	no	no	no	no	32.815	44.025	12.2953	19.19	11.5	7.73	31.965	19.815	13.73	22.8059	26.3229	33.082	24.431	30.0182	34.6684	8.2404	38.81	50.4	26.655	35.725	36.41	37.285	8.97	16.965	3.56
Adora1	-	chr1	136132008	136095800	63760	no	top 5%	top 5%	no	top 5%	top 5%	top 5%	top 5%	no	no	top 5%	top 5%	top 5%	top 5%	no	top 5%	no	no	no	18.43	13.44	0.170637	7.73	1.47	5.45	7.45	3.175	0.095	31.9856	89.9362	5.12695	1.12069	14.1236	19.4581	17.839	3.28	6.17	6.44	0.98	1.725	0.32	42.18	65.135	8.985
Adora2a	+	chr10	74779688	74797533	76667	no	top 5%	no	no	no	no	no	no	no	no	no	no	top 5%	no	no	no	no	no	top 5%	5.06	2.04	0.231016	2.575	0.855	1.115	3.27	3.14	0.14	0.396869	0.0546875	0.820312	0	0.957594	3.08164	6.72918	5.265	1.77	3.425	1.71	3.225	3.88	4.855	0.5	5.135
Adora2b	+	chr11	62062486	62079955	26742	no	no	no	no	no	no	no	no	no	no	no	no	no	no	top 5%	no	no	no	no	2.05	3.745	0.0252932	0.415	26.97	0.445	3.82	22.38	0.345	4.33468	0.0325521	0.138672	1.13793	1.32329	2.86867	3.45096	1.31	2.185	0.655	2.32	0.82	1.28	1.065	0.675	0.825
Adora3	+	chr3	105673825	105726954	88239	no	no	no	no	no	no	no	no	no	no	no	no	no	no	no	no	no	no	no	0.21	0.095	0	0.105	0.28	0.525	0.055	0.53	0.06	0.278083	0	0	0	0	0	0.0408824	0.09	0.13	0.04	0.03	0.06	0.125	0.265	0.185	0.265
Adpgk	+	chr9	59139415	59166197	258743	no	no	no	no	no	no	no	no	no	no	no	no	no	no	no	no	no	no	no	8.005	11.825	5.79898	6.3	4.97	17.39	14.96	16.76	15.69	7.95282	11.1042	7.41016	23.3103	2.43547	1.56743	14.8653	11.175	10.955	12.815	19.61	20.45	27.885	2.9	3.865	3.045
Adprh	-	chr16	38452769	38445479	18678	no	no	no	no	no	no	no	no	no	no	no	no	no	no	no	no	no	no	no	108.04	121.18	16.3357	71.28	52.7	23	72.065	59.955	31.895	47.467	177.049	130.883	161.31	133.308	171.641	23.5244	105.675	98.33	72.155	72.67	74.055	70.405	23.99	29.64	19.675
Adprhl1	-	chr8	13254162	13235655	36836	no	no	no	no	no	no	no	no	no	no	top 5%	top 5%	no	top 5%	no	no	no	no	no	0.03	0.735	0.0492687	206.71	0.205	0.19	0	0.635	0.09	0.292511	0.22526	1.25	0	7.48409	3.93961	2.19324	0.03	0.395	130.93	0.12	0.09	0.435	0	1.205	191.29
Adprhl2	-	chr4	125998947	125993291	2135	no	no	no	no	no	no	no	no	no	no	no	no	no	no	no	no	no	no	no	45.035	39.87	6.20824	15.635	27.17	24.72	38.405	27.56	14.375	9.52367	27.8398	16.1973	34.5517	6.07382	8.217	11.7648	30.535	25.13	13.865	26.795	30.155	28.57	3.465	5.485	7.12
Adra1a	+	chr14	67254168	67390005	305347	no	no	no	top 5%	no	top 5%	top 5%	no	top 5%	top 5%	no	no	no	no	no	no	top 5%	top 5%	no	1.155	1.795	0.438558	0.06	0.25	0.07	1.175	0.065	0.02	1.69973	3.91406	37.0098	5.74138	0.15362	0.150934	0.135022	0.245	1.045	0.02	0.245	0.36	0.025	4.365	2.38	3.785
Adra1b	-	chr11	43714712	43588108	525451	EID gene	top 5%	top 5%	no	top 5%	no	top 5%	top 5%	top 5%	top 5%	no	no	no	top 5%	no	top 5%	no	top 5%	no	2.875	7.235	0.0934151	15.5	0.14	4.8	1.01	5.01	0	5.64635	10.4701	38.0879	74.4828	0.0984395	0.0267952	0.279225	0.425	2.145	2.065	0.04	0.295	1.175	4.78	1.055	30.85
Adra1d	-	chr2	131388019	131371586	311323	no	no	no	no	no	no	top 5%	no	no	no	no	no	no	no	no	no	no	top 5%	no	0.255	0.445	0	0.39	0.035	0.095	0.875	1.35	0.025	2.50431	2.34245	0.222656	0.0517241	0.0862697	0	0.207739	0.035	0.085	0.615	0.1	0.71	1.225	4.565	0.855	2.76
Adra2a	+	chr19	54119672	54123472	1.03058e+06	EID gene	no	no	no	top 5%	no	top 5%	no	no	top 5%	no	no	top 5%	no	no	no	no	no	no	1.15	2.075	0.15401	0.01	0.775	0.145	0.53	0.07	0.035	12.6566	5.14974	2.19531	9	0.312931	0.211881	6.94717	0.925	2.875	0.005	1.035	0.72	0.1	3.6	2.11	0.065
Adra2b	+	chr2	127188944	127192957	63535	no	no	no	no	no	no	no	no	no	no	no	no	no	no	no	no	top 5%	no	no	0.32	0.34	0.057486	0.44	0.87	3.54	6.175	0.13	0.8	0	0	0	0	3.72946	3.4936	0.165659	0.205	0.275	0.63	0.405	0.655	0.015	0.11	0.35	0.59
Adra2c	+	chr5	35621215	35624410	280156	no	no	no	top 5%	top 5%	no	no	top 5%	no	no	no	no	top 5%	no	no	no	no	no	no	0.985	0.47	0.311474	0.01	0.09	0	0.15	0.005	0.015	3.26156	11.4544	2.07031	4.7069	0.857231	0.447698	4.06754	0.525	0.57	0.045	0.015	0.31	0.015	2.3	1.31	0.18
Adrb1	+	chr19	56796862	56799352	224873	no	no	no	no	no	no	no	top 5%	no	no	no	no	no	top 5%	no	no	no	top 5%	no	1.86	0.59	0	7.095	0.755	0.4	0.285	9.115	0.215	1.53754	15.556	5.26953	9.44828	0.244443	0.468669	0.0653684	0.68	0.715	4.455	0.39	0.035	0.685	5.44	0.725	10.495
Adrb2	-	chr18	62339613	62337471	297697	no	no	no	no	no	no	no	no	no	no	no	no	no	no	no	no	no	no	no	0.73	1.56	0	0.785	1.25	19.095	2.31	32.865	2.215	0.649365	1.25391	0.0175781	0	0.0896682	0.321092	1.49464	0.795	0.735	0.815	0.84	0.505	3.125	0.71	1.68	2.43
Adrb3	-	chr8	28340060	28336248	53968	no	no	no	no	no	no	no	no	no	no	no	no	no	no	no	no	no	no	no	0.2	0.565	0.049209	0.1	1.765	0.105	0.31	4.725	7.93	0.263621	3.04167	0.847656	0	0.0105179	0	0.181678	0.02	0.28	0.39	3.74	0.27	0.08	0.695	0.115	10.935
Adrbk1	-	chr19	4306222	4286002	12813	no	no	no	no	no	no	no	no	no	no	no	no	no	no	no	no	no	no	no	12.81	13.32	6.94883	4.235	9.2	9.425	7.145	8.455	35.905	42.7269	40.6432	18.5938	17.8448	29.5897	41.8442	16.7055	9.705	13.665	6.91	10.165	8.85	10.61	79.485	100.41	26.475
Adrbk2	-	chr5	113444534	113339498	56860	no	no	no	no	no	no	no	no	no	no	no	no	no	no	no	no	no	no	no	3.635	4.005	2.31112	3.615	1.62	0.8	1.685	5.3	1.6	9.52218	23.8802	50.2871	25.1897	1.37324	1.91924	4.69892	2.235	4.075	3.735	4.54	1.73	3.015	18.455	22.415	3.635
Adrm1	+	chr2	179906190	179910991	8892	no	no	no	no	no	no	no	no	no	no	no	no	no	no	no	no	no	no	no	122.975	102.56	10.5013	90.65	87.595	71.105	105.24	85.125	21.695	7.50286	68.2357	55.1504	66.3276	101.399	124.175	18.5791	77.96	71.58	60.32	85.395	87.94	84.725	10.635	14.715	31.735
Adsl	+	chr15	80778920	80801377	14222	no	no	no	no	no	no	no	no	no	no	no	no	no	no	no	no	no	no	no	29.83	48.835	10.2521	78.395	16.54	20.165	45.17	30.98	35.835	9.94053	34.25	38.8281	51.6207	50.5068	57.8486	13.0949	35.515	40.85	67.415	75.785	74.285	68.505	6.765	10.815	37.28
Adss	-	chr1	179726642	179693093	703223	EID gene	no	no	no	no	no	no	no	no	no	no	no	no	no	no	no	no	no	no	32.67	27.155	23.3302	5.79	17.575	9.715	30.985	19.865	68.035	29.659	97.4844	65.5879	111.448	12.1894	12.6417	17.0042	27.895	25.21	12.365	26.335	31.835	33.23	24.39	21.735	2.445
Adssl1	+	chr12	113858258	113879565	7965	no	no	no	no	no	no	no	no	no	no	no	no	no	top 5%	no	no	no	no	no	2.225	4.03	0.358355	104.575	0.395	17.52	8.22	24.07	3.12	36.4277	11.8763	19	23.8276	1.38349	1.0276	2.56944	1.065	1.44	49.97	0.855	4.67	2.29	2.71	4.58	36.795
Aebp1	+	chr11	5761950	5772091	24023	no	no	no	no	no	no	no	no	no	no	no	no	no	no	no	no	no	no	no	9.985	11.985	0.0712684	11.73	9.99	2.29	21.615	14.76	2.295	19.4989	0.0546875	2.08594	47.2931	0.232155	0.131807	2.16775	5.225	6.93	16.59	20.41	12.905	16.73	2.435	3.04	14.075
Aebp2	+	chr6	140572747	140626993	96390	no	no	no	no	no	no	no	no	no	no	no	no	no	no	no	no	no	no	no	2.315	4.45	9.80353	4.16	7.085	3.58	10.575	8.325	67.815	14.1406	29.2982	24.1562	22.931	2.17761	1.79365	4.7057	5.22	6.78	7.415	8.91	13.335	8.82	27.89	38.81	16.03
Aen	+	chr7	86040740	86056095	50867	no	no	no	no	no	no	no	no	no	no	no	no	no	no	no	no	no	no	no	32.18	29.15	12.6243	18.815	12.765	11.4	20.515	13.06	56.995	4.65745	11.7096	20.877	24.2931	19.9634	26.4641	13.1767	22.235	20.405	14.975	19.095	18.435	20.99	7.23	7.84	12.67
Aes	+	chr10	81022239	81029107	22503	no	no	no	no	no	no	no	no	no	no	no	no	no	no	no	no	no	no	no	374.51	335.735	18.9256	436.42	294.6	167.905	289.94	260.995	44.15	283.113	256.03	106.869	297.017	81.2585	66.144	25.9459	212.21	190.045	236.05	205.01	233.02	166.24	140.49	183.36	849.96
AF251705	-	chr11	114863194	114858035	47050	no	no	no	no	no	no	no	no	no	no	no	no	no	top 5%	top 5%	top 5%	no	top 5%	top 5%	1.46	1.1	0	1.805	2.18	12.55	2.16	9.325	0	1.37436	0	0.0664062	0	0	0	0.03128	0.845	0.58	2.35	1.255	0.67	1.395	1.345	0.775	1
AF366264	-	chr8	13838089	13835233	68247	no	no	no	no	no	no	no	no	no	no	no	no	no	no	no	no	no	no	no	0	0	0	0	0	0	0	0	0.13	0	0.00260417	0.0195312	0	0.00661527	0	0.0320935	0	0	0	0	0	0	0.075	0.08	0.005
AF529169	-	chr9	89517824	89484876	426274	no	no	no	no	no	no	no	no	top 5%	no	top 5%	top 5%	top 5%	no	no	no	no	no	no	1.185	3.725	0.0571379	0.01	0.05	0.015	0.02	0.005	0.055	2.77355	0.231771	6.88281	0.896552	4.08725	4.5491	8.88237	0.245	3.07	0.005	0.075	0.055	0.02	0.845	1.055	0.01
Afap1	+	chr5	36235968	36346572	21603	no	no	no	no	no	no	no	no	no	no	no	no	no	no	no	no	no	no	no	22.49	22.245	9.50695	8.91	4.97	0.8	11.42	9.05	16.56	4.23854	1.02214	66.8301	12.4828	2.43085	1.65995	5.57969	16.87	26.345	14.58	10.65	10.71	9.975	3.655	4.87	5.53
Afap1l1	-	chr18	61946356	61889915	16623	no	no	no	no	no	no	no	no	no	no	no	no	no	top 5%	no	no	no	no	no	7.45	7.235	0.866959	61.25	8.97	2.875	19.58	74.31	3.5	6.76169	14.2396	5.16211	0.362069	0.471116	0.894259	1.51069	5.775	4.97	51.36	11.235	11.865	44.705	2.5	3.365	26.15
Afap1l2	-	chr19	57082718	56986851	29306	no	no	no	no	no	no	no	no	no	no	no	no	no	no	no	no	no	no	no	5.15	7.25	0.0571121	1.655	4.55	0.975	12.825	11.37	7.965	2.39015	0.641927	0.195312	0.12069	3.35449	3.99535	1.88186	3.36	5.455	0.485	12.065	5.83	12.385	1.95	21.69	1.045
Aff1	+	chr5	104121393	104245447	108593	no	no	no	no	no	no	no	no	no	no	no	no	no	no	no	no	no	no	no	0.52	1.895	1.73047	3.705	3.895	3.595	7.695	6.405	14.18	3.67563	2.70833	1.81836	4.01724	0.845908	1.07759	8.1311	1.065	1.28	5.625	3.695	5.64	3.73	3.38	8.925	5.585
Aff2	+	chrX	66613469	67121212	1030759	EID gene	no	no	no	no	no	no	no	no	top 5%	no	no	no	no	no	no	no	no	no	5.305	5.81	0.202986	1.725	2.04	0.095	0.51	1.595	0.61	1.77076	6.35417	13.6113	35.1379	1.6331	0.872211	2.45001	6.215	6.89	4.46	1.855	1.54	2.415	6.7	3.3	0.485
Aff3	-	chr1	38721800	38234172	176379	no	no	no	top 5%	no	no	no	no	no	no	no	no	no	no	no	no	no	no	no	7.385	8.725	23.0395	0.59	1.35	0.715	4.37	3.555	3.365	7.69646	16.332	16.5391	37.7069	3.50225	3.41018	12.4325	7.93	10.545	1.685	4.33	5.38	7.24	12.49	5.485	1.225
Aff4	+	chr11	53164335	53235332	17883	no	no	no	no	no	no	no	no	no	no	no	no	no	no	no	no	no	no	no	44.48	18.675	43.1016	19.63	12.9	7.875	19.225	31.11	196.915	14.3092	107.199	97.5156	154.948	5.20376	4.18694	13.0458	36.22	34.68	34.585	26.02	31.48	28.895	115.345	88.875	9.365
Afg3l1	+	chr8	126001803	126027816	15435	no	no	no	n/a	no	no	no	no	no	no	n/a	n/a	no	no	no	no	no	no	no	19.57	24.91	n/a	25.185	20.195	16.355	25.365	19.645	28.94	6.20722	10.6146	13.7305	20.5172	n/a	n/a	8.65044	13.665	17.67	15.85	20.265	21	19.875	8.25	13.99	13.465
Afg3l2	-	chr18	67608820	67564421	17702	no	no	no	no	no	no	no	no	no	no	no	no	no	no	no	no	no	no	no	20.68	22.765	5.95882	58.73	29.43	26.715	31.235	15.19	21.315	20.7533	59.5039	22.2441	45.7931	8.93561	8.72059	16.8963	16.685	21.57	43.04	30.455	21.995	24.455	10.33	11.96	27.94
Afm	+	chr5	90947958	90982569	59558	no	no	no	no	no	no	no	no	no	no	no	no	no	no	no	top 5%	top 5%	no	no	0	0.29	0	0	5.63	41.29	13.27	0.01	0.31	0	0.00260417	0.00976562	0	0	0	0.0497222	0	0	0	4.86	2.2	0.035	0	0	0.045
Afp	+	chr5	90919740	90937933	24136	no	no	top 5%	no	no	no	no	no	no	no	no	no	no	no	top 5%	top 5%	no	no	top 5%	0.05	3.79	0.0347647	0.24	390.3	8498.68	73.07	0.785	0.02	0	0.0559896	0	0	0.423682	0.530144	0.192232	0.04	2.1	0.78	14.345	12.205	1.715	0.015	0.125	0.005
Aftph	-	chr11	20641592	20585087	381765	no	no	no	no	no	no	no	no	no	no	no	no	no	no	no	no	no	no	no	11.53	17.21	14.4575	4.855	15.105	7.78	15.1	12.42	15.925	14.9699	53.582	34.7754	47.8103	5.56274	5.18596	9.73702	19.22	21.865	6.335	12.615	10.785	10.92	20.64	28.85	10.58
Aga	+	chr8	54597080	54608776	4900481	EID gene	no	no	no	no	no	no	no	no	no	no	no	no	no	no	no	no	no	no	8.045	9.43	1.54472	23.585	43.755	19.64	32.82	27.495	7.595	6.81273	5.38021	7.8457	15.0517	24.2412	20.5408	14.7085	6.205	6.01	23.305	16.775	13.645	12.835	1.81	2.995	4.665
Agap1	+	chr1	91351381	91791852	332445	no	no	no	no	no	no	no	no	no	no	no	no	no	no	no	no	no	no	no	9.01	11.165	8.68137	2.89	3.635	0.81	4.95	6.065	12.595	18.7815	14.7982	27.002	23.9655	2.30909	2.25162	6.50533	8.055	18.02	6.925	8.495	7.785	10.04	16.26	28.27	5.545
Agap2	+	chr10	126515963	126530225	9736	no	no	no	no	top 5%	top 5%	top 5%	no	no	no	no	no	no	no	no	no	no	no	top 5%	2.01	1.88	0.691245	0.01	0.03	0.085	0.04	0.025	0.425	19.3898	5.17448	1.92383	2.56897	0.122619	0.0462449	1.36014	2.24	3.27	0.015	0.13	0.065	0.045	131.185	33.275	1.55
Agap3	+	chr5	23957995	24007865	5033	no	no	no	no	no	no	no	no	no	no	no	no	no	no	no	no	no	no	no	27.305	15.285	19.5672	3.44	4.645	3.14	7.425	17.185	13.43	32.5158	101.09	30.8516	71.4828	21.5333	22.2405	13.3033	10.95	10.745	6.865	5.69	5.545	11.405	21.57	22.265	11.09
Agbl1	+	chr7	83465022	83911489	1871765	EID gene	no	no	no	no	no	no	no	no	no	no	no	no	no	no	no	no	no	no	0.07	0.155	0.010641	0.02	0.005	0.01	0.015	0	0	0	0.0950521	0	0	0.0225267	0.212291	0.109319	0.14	0.125	0.025	0.005	0.025	0.02	0.18	0	0.045
Agbl2	+	chr2	90622884	90674594	47441	no	no	no	no	no	no	no	no	no	no	no	no	no	no	no	no	no	no	no	0.375	0.08	0.0159164	0.535	0.14	0.045	0.535	1.935	1.97	0.384252	0.00520833	0.0292969	0	0.0192441	0.151577	0.289328	0.54	0.095	1.295	0.555	0.2	0.565	0.42	3.925	0.76
Agbl3	+	chr6	34730848	34809459	9081	no	no	no	no	no	no	no	no	no	no	no	no	no	no	no	no	no	no	no	10.3	6.44	1.6005	5.04	3.155	4.25	9.38	9.71	1.325	0.785373	11.9245	12.6543	9.98276	6.96427	8.40301	3.46868	4.72	6.655	3.58	2.93	4.725	5.97	2.785	3.995	1.35
Agbl4	+	chr4	110070303	111336929	101447	no	no	no	no	no	no	top 5%	top 5%	top 5%	top 5%	no	top 5%	no	no	no	no	no	no	no	1.395	1.305	0.294654	0.36	0.12	0	0.255	0.4	0.105	2.05315	21.5651	9.49609	9.37931	3.3179	5.0507	2.9618	1.185	1.145	0.7	0.15	0.14	0.14	6.78	0.89	0.035
Agbl5	+	chr5	31191308	31209338	16181	no	no	no	no	no	no	no	no	no	no	no	no	no	no	no	no	no	no	no	9.8	10.335	4.92097	2.705	3.75	2.26	9.88	6.125	12.32	2.68059	3.23958	3.9707	6.08621	0	0	4.23562	10.705	13.635	6.16	13.54	12.335	12.795	5.11	5.435	3.775
Ager	+	chr17	34734807	34737877	629	no	no	no	no	no	no	no	no	no	no	no	no	no	no	no	no	no	top 5%	no	0.585	0.625	0.495578	0.885	0.895	1.25	4.545	2599.56	0.905	0.218715	0	0.207031	0	1.14844	0.600417	2.17369	0.675	0.625	0.845	1.395	3.415	36.375	0.055	0.335	0.68
Agfg1	+	chr1	82836058	82892850	187270	no	no	no	no	no	no	no	no	no	no	no	no	no	no	no	no	no	no	no	11.5	16.08	25.8811	11.7	23.065	9.815	14.31	20.755	85.465	11.098	83.6172	38.3848	90.6379	8.63979	5.31193	12.6445	21.365	19.905	23.41	24.865	20.01	24.78	28.105	26.525	16.81
Agfg2	-	chr5	138125954	138091711	65773	no	no	no	no	no	no	no	no	no	no	no	no	no	no	no	no	no	no	no	7.635	10.755	4.20383	9.385	11.095	23.61	12.335	9.635	7.075	11.964	17.1081	11.6719	9.77586	15.2096	17.934	14.2402	5.835	5.74	6.485	8.565	7.83	5.79	10.695	10.845	5.69
Aggf1	-	chr13	96145307	96120638	68861	no	no	no	no	no	no	no	no	no	no	no	no	no	no	no	no	no	no	no	17.8	16.67	8.42981	11.285	13.055	8.765	19.375	16.59	18.235	12.5474	45.9583	22.4199	45.6897	3.97776	3.07183	11.8957	20.58	17.515	15.735	17.46	20.03	17.72	12.755	15.33	5.23
Agk	+	chr6	40275477	40346761	560591	EID gene	no	no	no	no	no	no	no	no	no	no	no	no	no	no	no	no	no	no	30.865	27.725	5.37375	20.205	6.57	6.89	20.15	15.325	7.925	4.8493	51.7865	40.6484	73.7759	20.2108	29.1761	13.7898	28.31	27.035	25.575	20.81	24.285	22.25	7.125	7.145	6.695
Agl	-	chr3	116511084	116442917	97410	no	no	no	no	no	no	no	no	no	no	no	no	no	no	no	no	no	no	no	4.23	9.48	3.79849	48.655	4.755	7.31	8.55	4.69	9	7.46244	6.03516	8.50391	5.24138	3.00661	3.05615	9.0373	6.31	11.695	76.455	8.48	10.46	7.98	10.355	11.605	31.245
Agmat	+	chr4	141302587	141315178	61999	no	no	no	no	no	no	no	no	no	no	no	no	no	no	top 5%	top 5%	no	no	no	0.01	0.185	0	0.595	68.715	76.85	0.955	0.175	0	0.513157	4.2526	0.578125	0	0.0778472	0.404456	0.084451	0	0.025	0.73	6.105	0.725	0.01	0.185	0.135	0.375
Agpat1	+	chr17	34742806	34750394	5515	no	no	no	no	no	no	no	no	no	no	no	no	no	no	no	no	no	no	no	53.755	62.31	15.8144	25.04	34.905	7.84	34.07	25.18	43.725	32.8312	11.1641	13.002	10.4138	21.2883	22.9459	17.3267	51.3	50.54	22.925	32.74	37.82	28	57.06	45.89	84.24
Agpat2	-	chr2	26459852	26448577	24500	no	no	no	no	no	no	no	no	no	no	no	no	no	no	no	no	no	no	no	3.06	4.925	0.18229	15.23	80.905	162.8	32.925	44.125	11	0.609424	0.423177	2.24219	0.0172414	0	0	5.70542	2.115	1.635	13.875	27.205	19.465	16.54	0.32	0.51	61.39
Agpat3	-	chr10	77815187	77731923	72456	no	no	no	no	no	no	no	no	no	no	no	no	no	no	no	no	no	no	no	45.35	37.86	9.44572	110.15	172.19	119.145	81.115	79.935	36.045	60.062	59.0911	34.0078	48.6379	5.75674	5.91164	11.1128	26.235	33.13	34.065	24.19	37.345	29.725	67.94	76.905	144.985
Agpat4	+	chr17	12312150	12412511	65609	no	no	no	no	no	no	no	no	no	no	no	no	no	no	no	no	no	no	no	21.1	28.565	12.1588	5.125	4	7.275	10.92	41.31	45.17	43.4947	83.3841	83.0742	68.8448	92.0773	163.052	21.6346	10.645	17.17	5.63	10.525	12.79	14.485	17.525	13.14	2.29
Agpat5	+	chr8	18846277	18891361	146083	no	no	no	no	no	no	no	no	no	no	no	no	no	no	no	no	no	no	no	25.11	25.505	14.7114	12.185	17.205	11.36	22.685	14.65	16.555	15.4648	41.6354	29.1426	81.2931	10.0108	9.79334	8.52105	28.22	28.96	18.72	29.675	21.825	22.92	11.985	22.565	5.595
Agpat6	-	chr8	24318925	24283418	32155	no	no	no	no	no	no	no	no	no	no	no	no	no	no	no	no	no	no	no	38.305	39.385	18.9286	21.05	12.61	25.31	42.29	28.755	12.27	17.5191	55.8685	48.6895	67.5345	32.7769	45.6122	17.2096	45.57	34.245	22.81	34.055	33.06	37.795	10.71	14.715	9.55
Agpat9	+	chr5	101275149	101328118	785280	EID gene	no	no	no	no	no	no	no	no	no	no	no	no	no	no	no	no	no	no	0.365	1.15	0.261518	14.18	28.655	12.435	1.235	1.7	4.375	4.20048	2.94531	4.44727	5.27586	0.641566	0.958239	0.654254	0.265	0.7	7.67	1.94	0.25	0.415	0.625	1.08	4.215
Agphd1	+	chr9	54765090	54797731	5615	no	no	no	no	no	no	no	n/a	n/a	n/a	n/a	n/a	no	no	no	no	top 5%	no	no	0.465	1.07	2.11592	0.92	0.735	10.375	9.405	2.255	2.43	0.649764	n/a	n/a	n/a	n/a	n/a	2.79391	0.82	1.215	1.675	2.055	2.095	2.14	1	1.055	0.355
Agps	+	chr2	75670234	75769407	132049	no	no	no	no	no	no	no	no	no	no	no	no	no	no	no	no	no	no	no	5.195	14.355	24.6294	7.575	4.835	4.01	14.26	10.165	55.055	8.10693	21.1719	12.0352	31.069	1.78122	1.70201	8.69849	9.995	19.545	16.91	19.07	22.865	25.88	9.245	9.75	3.155
Agr2	+	chr12	36719494	36730674	53641	no	no	no	no	no	no	no	no	no	no	no	no	no	top 5%	top 5%	no	no	no	no	0.11	1.615	0	3.555	302.07	0	2.005	4.24	0	0	0.00260417	0	0	0	0	0.203302	0.045	0.09	0.25	26.41	1.31	0.235	0.115	0.095	0.7
Agr3	+	chr12	36652207	36676323	475717	no	no	no	no	no	no	no	no	no	no	no	no	no	no	no	no	no	no	no	0.015	0.175	0	0.06	0.22	0	0.015	4.18	0	0.0125215	0.00130208	0.00585938	0	0	0	0.281785	0	0.095	0	0.04	0	0	0	0	0.1
Agrn	-	chr4	155571536	155540605	109149	no	no	no	no	no	no	no	no	no	no	no	no	no	no	no	no	no	no	no	30.39	48.055	21.8763	12.19	10.485	3.585	46.255	51.725	58.05	27.6635	32.4883	46.8926	45.1897	3.63603	4.93801	5.79237	42.025	56.055	25.915	43.57	39.51	43.365	15.875	10.84	27.285
Agrp	-	chr8	108092198	108090600	37584	no	no	no	no	no	no	no	no	no	no	no	no	no	no	no	no	no	no	no	0.425	0.79	0.0722825	0.245	0.495	0.085	0.52	0.395	0.985	0.117981	0.22526	0.224609	1.41379	3.97424	3.09448	6.98033	0.655	0.48	0.305	0.67	0.73	0.415	0.47	0.555	0.085
Agt	-	chr8	127093606	127080434	10931	no	top 5%	no	no	top 5%	top 5%	top 5%	no	no	no	top 5%	top 5%	top 5%	top 5%	top 5%	top 5%	top 5%	top 5%	no	13.455	0.955	0	3.545	7.405	621.64	11.46	78.055	0	95.2257	1.59766	0.941406	0	9.31045	9.70444	3.17216	0.025	0.505	0.69	1.295	0.15	1.75	6.065	20.205	4.515
Agtpbp1	-	chr13	59658680	59550896	343541	no	no	no	no	no	no	no	no	no	no	no	no	no	no	no	no	no	no	no	32.98	34.2	21.3809	6.425	4.57	4.565	6.935	10.085	11.165	22.541	95.8424	95.0508	137.948	27.2859	23.788	14.783	29.345	45.26	8.315	12.915	9.845	10.63	110.36	112.335	20.655
Agtr1a	+	chr13	30428310	30474736	247165	no	no	no	no	no	no	no	no	no	no	top 5%	top 5%	no	top 5%	no	top 5%	top 5%	no	no	0.45	1.03	0.837347	15.97	1.625	31.995	17.23	5.89	0.435	0.147448	0.375	0.632812	1.93103	9.0519	11.3088	0.95703	0.64	0.785	7.985	1.155	2.475	1.55	0.305	0.035	25.965
Agtr1b	-	chr3	20266099	20213395	1748215	EID gene	no	no	no	no	no	no	no	no	no	top 5%	top 5%	top 5%	no	no	no	no	no	no	0.1	0.195	0	0.045	0.41	0.01	0.88	0.63	0.05	0	0.0338542	0.00195312	0	8.46649	6.36946	5.60539	0.065	0.17	0.035	0.485	0.14	2.09	0.04	0.04	0.01
Agtr2	+	chrX	21061670	21066290	589084	EID gene	no	no	no	no	no	no	no	no	no	no	no	no	no	no	no	no	no	no	0.595	6.77	0	1.55	3.19	0.225	20.27	2.98	0.225	1.90627	0.126302	4.1582	0	0.0095114	0.173763	0.218468	1.075	3.685	0.75	2.805	22.38	3.93	0.58	0.155	0.01
Agtrap	-	chr4	147462140	147451170	60394	no	no	no	no	no	no	no	no	no	no	no	no	no	no	no	no	no	no	no	3.48	3.885	1.15811	14.785	18.005	7.79	22.07	13.72	27.705	3.3053	0.148438	1.33594	1.01724	14.0559	13.0515	9.06756	2.73	1.725	10.335	8.005	9.995	6.36	1.675	4.455	16.215
Agxt	+	chr1	95031822	95041984	123814	no	no	no	no	no	no	no	no	no	no	no	no	no	no	top 5%	top 5%	no	no	no	0	0	0	0.035	2.175	335.845	0.175	0.065	0	0	0	0	0	0	0.0372015	0.130553	0	0	0	0.035	0.025	0.07	0	0	0.05
Agxt2	+	chr15	10288292	10339908	46584	no	no	no	no	no	no	no	no	no	no	no	no	no	no	no	top 5%	top 5%	no	no	0	0.035	0	0	0.79	17.365	11.12	0.015	0	0	0.126302	0	0	0	0	0.143679	0	0.015	0	0	0.775	0	0.02	0.015	0.01
Agxt2l1	+	chr3	130320487	130338668	77863	no	no	no	no	top 5%	top 5%	top 5%	n/a	n/a	n/a	n/a	n/a	no	no	no	top 5%	top 5%	no	no	0.025	0.06	0	0	0.29	32.36	4.025	0.025	0.015	11.8062	n/a	n/a	n/a	n/a	n/a	0.108446	0.01	0.04	0.015	0.015	0.06	0	5.42	22.275	0.01
Agxt2l2	+	chr11	51398259	51417991	16085	no	no	no	no	no	no	no	n/a	n/a	n/a	n/a	n/a	no	no	no	no	no	no	no	4.195	4.85	1.53058	8.365	15.01	10.77	14.98	7.555	60.045	1.06497	n/a	n/a	n/a	n/a	n/a	5.87194	4.96	5.13	9.39	11.815	10.54	11.16	11.935	19.585	7.875
Ahctf1	-	chr1	181733811	181675025	214610	no	no	no	no	no	no	no	no	no	no	no	no	no	no	no	no	no	no	no	3.65	8.44	15.6663	5.125	5.855	6.53	8.185	7.365	94.07	3.34234	23.2031	17.3906	10.6034	1.26298	1.72637	6.95021	9.9	11.18	11.075	18.425	21.065	19	16.35	21.855	2.6
Ahcy	-	chr2	154900233	154885046	225387	no	no	no	no	no	no	no	no	no	no	no	no	no	no	no	no	no	no	no	23.79	19.54	14.9371	11.96	30.455	178.08	29.58	9.41	43.625	6.24711	7.80729	4.41406	8.01724	11.1479	10.1732	15.2716	30.185	16.065	26.715	74.115	48.465	42.195	2.71	3.47	11.995
Ahcyl1	-	chr3	107499478	107466038	75898	no	no	no	no	no	no	no	no	no	no	no	no	no	no	no	no	no	no	no	50.7	55.885	39.7327	26.27	24.7	14.225	47.675	25.41	123.89	126.319	224.573	114.555	179.448	17.4787	13.6872	14.2458	55.33	66.705	36.52	53.595	52.55	55.48	172.81	230.965	31.9
Ahcyl2	+	chr6	29718443	29862309	11782	no	no	no	no	no	no	no	no	no	no	no	no	no	no	no	no	no	no	no	5.58	6.855	10.3881	1.76	48.265	1.06	9.755	8.17	21.5	38.4716	25.2279	25.4102	40.4483	3.18641	3.65905	9.41197	4.385	8.66	4.16	17.445	5.235	3.98	64.76	62.505	6.04
Ahdc1	+	chr4	132567421	132634025	61991	no	no	no	no	no	no	no	no	no	no	no	no	no	no	no	no	no	no	no	4.47	5.625	2.65048	3.115	1.765	0.61	3.89	2.75	46.825	6.33647	4.7526	3.41992	5.10345	0.406119	0.417109	3.19231	5.415	6.015	4.55	4.1	6.365	5.375	18.64	24.82	9.725
Ahi1	+	chr10	20672391	20800234	367511	no	no	no	no	no	no	no	top 5%	top 5%	top 5%	no	no	no	no	no	no	no	no	no	39.785	50.365	5.81371	0.905	2.37	1.545	3.64	1.87	4.39	35.6147	250.497	286.371	390.017	7.70567	8.27519	13.6593	30.285	61.815	2.045	5.13	4.64	3.675	36.335	17.125	0.565
Ahnak	+	chr19	9063750	9151402	17505	no	no	no	no	no	no	no	no	no	no	no	no	no	no	no	no	no	no	no	1.745	2.765	0.309522	32.695	16.17	2.775	12.91	89.225	63.28	3.41662	2.5651	6.82227	4.93103	29.1094	33.6036	8.09236	1.55	1.365	14.815	10.235	4.04	6.9	2.77	4.715	13.315
Ahnak2	-	chr12	114040868	114019221	18342	no	no	no	no	n/a	no	no	no	no	no	no	no	no	no	no	no	no	no	no	0.595	2.615	0.0566357	1.495	1.025	0.22	0.215	3.22	11.59	n/a	0.53125	0.240234	1.5	86.4177	67.3966	14.8183	0.21	1.91	1.405	1.6	0.385	0.325	0.54	0.38	2.915
Ahr	-	chr12	36219661	36182651	783056	EID gene	no	no	no	no	no	no	no	no	no	no	no	no	no	no	no	no	no	no	0.95	3.015	0.711319	0.96	3	3.66	3.615	19.365	6.91	0.488548	3.48177	7.24023	1.27586	0.797374	0.4861	7.14011	0.7	2.765	1.3	4.83	3.265	11.9	2.6	1.23	1.535
Ahrr	-	chr13	74429779	74348566	13208	no	no	no	no	no	no	no	no	no	no	no	no	no	no	no	no	no	no	no	0.4	0.175	0.244628	1.465	0.23	0.215	0.265	0.16	0.365	0.0061735	0.0286458	2.77344	2.37931	0.679721	0.364708	3.08991	0.46	0.16	0.585	0.25	0.225	0.575	0.16	0.19	0.86
Ahsa1	+	chr12	88607696	88614947	5101	no	no	no	no	no	no	no	no	no	no	no	no	no	no	no	no	no	no	no	98.485	112.945	19.3007	69.64	47.135	68.31	89.155	70.79	83.425	60.5125	225.65	193.389	217.638	146.732	174.961	26.1936	99.115	83.695	90.075	109.375	113.395	99.89	34.405	41.54	29.835
Ahsa2	-	chr11	23397930	23387882	338182	no	no	no	no	no	no	no	no	no	no	no	no	no	no	no	no	no	no	no	30.84	45.37	21.2577	24.04	16.385	12.305	24.515	16.445	27.705	6.76497	21.694	33.5742	41.5345	25.9109	26.1195	13.4903	72.305	46.19	28.92	40.26	44.77	45.425	13.17	17.01	5.68
Ahsg	+	chr16	22892115	22899511	31352	no	no	no	no	no	no	no	no	no	no	no	no	no	top 5%	no	top 5%	no	no	no	0.02	0.82	0	7.51	0.68	19639	2.64	1.515	0.125	0.073186	0	0	0	0	0.078543	0.141627	0.025	0.395	1.88	0.18	0.315	0.12	0	0	7.66
AI118078	+	chr9	55174720	55286152	118643	no	no	no	no	no	top 5%	no	no	no	no	no	no	no	no	no	no	no	no	no	2.36	2.685	0.301113	0.085	0.12	0	0.175	0.045	0.3	3.13554	1.81641	3.07617	17.8276	2.9377	2.92705	0.894536	0.485	0.99	0.05	0.35	0.135	0.125	1.415	21.41	1.31
AI182371	-	chr2	34956205	34939566	31415	no	no	no	no	no	no	no	no	no	no	no	no	no	no	no	top 5%	no	no	no	0.05	0.245	0.0443738	0.16	0.195	96.82	0.16	1.115	0.535	0.084868	0.164062	0.333984	0	0.0076481	0	0.159116	0.09	0.195	0.1	0.11	0.065	0.025	0.205	0.15	0.085
AI314180	-	chr4	58925621	58811783	44068	no	no	no	no	no	no	no	no	no	no	no	no	no	no	no	no	no	no	no	11.75	17.44	23.4313	15.22	9.73	8.37	15.585	11.135	39.685	12.0094	48.4896	46.7383	66.7414	6.71091	6.25149	12.2036	16.59	27.22	21.725	24.065	20.805	21.705	49.335	39.685	12.295
AI314831	-	chr2	104929974	104916695	96170	no	no	no	no	no	no	no	n/a	n/a	n/a	n/a	n/a	no	no	no	no	no	no	no	0.015	0.105	0	0.385	0.13	0.025	6.9	0.17	0.155	0	n/a	n/a	n/a	n/a	n/a	0.0391768	0	0.03	0.595	0.8	6.845	0.52	0	0	0.06
AI317395	-	chr10	39745074	39721386	23204	no	no	no	no	no	no	no	no	no	no	no	no	no	no	top 5%	top 5%	top 5%	no	no	0.315	0.25	0	1.475	5.3	4.51	21.275	0.38	0.08	0.638846	0.785156	0.273438	0.689655	0.422512	0.302866	1.11005	0.19	0.2	0.42	0.07	0.505	0.005	0.175	0.145	1.7
AI324046	-	chr12	114599443	114597876	88777	no	no	no	n/a	n/a	no	no	n/a	n/a	n/a	n/a	n/a	no	no	no	no	no	no	top 5%	0	0	n/a	0	0	0	0	0	0	n/a	n/a	n/a	n/a	n/a	n/a	0	0	0	0	0	0	0	0.07	0	0.1
AI413582	-	chr17	27702677	27700520	63884	no	no	no	no	no	no	no	no	no	no	top 5%	top 5%	no	no	no	no	no	no	no	40.43	32.62	2.77159	10.08	41.79	9.295	17.38	19.325	6.015	29.0265	130.781	158.156	175.776	314.234	310.445	27.4829	21.47	29.565	10.005	16.835	9.54	8.695	14.1	13.085	7.11
AI427809	-	chr4	53283104	53275631	273045	no	no	no	no	no	no	no	no	no	no	top 5%	no	no	no	no	no	no	no	no	0.455	0.315	0.0954459	1.455	0.66	0.2	0.23	0.62	0.09	0.0532755	0	0	0	5.00245	1.35331	2.96593	0.27	0.45	1.38	0.225	0.39	5.065	0.06	0.035	0.465
AI428936	+	chr7	31099835	31104064	3207	no	no	no	no	no	no	no	n/a	n/a	n/a	n/a	n/a	no	no	no	no	no	no	no	1.74	11.28	0.65787	1.015	9.285	8.99	49.665	10.035	18.69	1.3412	n/a	n/a	n/a	n/a	n/a	2.84047	1.94	7.05	6.02	30.25	31.5	11.81	2.37	8.89	2.53
AI429214	+	chr8	38056629	38058585	581709	EID gene	no	no	top 5%	no	no	no	top 5%	top 5%	no	no	no	no	no	no	no	no	no	no	0.125	0.11	1.35909	0.07	0.12	0.065	0.23	0.295	0.045	0.554479	12.2409	7.77734	3.12069	1.61726	2.18287	0.189557	0.135	0.085	0.15	0.11	0.165	0.12	1.075	0.825	0.33
AI462493	-	chr19	8955423	8954506	16415	no	no	no	no	no	no	no	n/a	n/a	n/a	n/a	n/a	no	no	no	no	no	no	no	32.65	32.595	6.11544	60.665	42.31	37.39	56.245	52.45	6.125	12.0556	n/a	n/a	n/a	n/a	n/a	20.2462	32.14	30.015	40.96	32.085	36.33	27.335	7.215	12.485	21.13
AI464131	-	chr4	41450109	41442637	81377	no	no	no	no	no	no	no	no	no	no	no	no	no	no	no	no	no	no	no	3.56	4.125	1.90448	1.715	8.13	1.425	3.38	3.47	2.12	7.02995	0.170573	0.910156	9.17241	3.06115	3.37669	5.01072	1.325	3.94	1.61	3.495	3.405	1.805	7.3	7.02	4.205
AI467606	+	chr7	134234950	134237563	52524	no	no	no	no	no	no	no	no	no	no	no	no	no	no	no	no	no	no	top 5%	0.625	2.795	0.217132	0.58	3.445	5.79	2.425	10.045	0.695	0.659945	0.00520833	0.00585938	0.0172414	0	0	0.879585	0.98	0.68	0.5	1.745	1.875	3.235	0.27	0.41	1.69
AI480526	-	chr5	123591675	123584852	3673	no	no	no	no	n/a	no	no	n/a	n/a	n/a	no	no	no	no	no	no	no	no	no	5.65	12.875	16.7024	4.42	3.05	3.1	6.23	8.46	15.765	n/a	n/a	n/a	n/a	2.00678	2.11025	2.49372	11.995	18.115	6.925	8.62	12.515	8.495	21.91	38.7	25.575
AI480653	-	chr16	31081518	30955713	363811	no	no	no	no	no	no	no	n/a	n/a	n/a	n/a	n/a	no	no	no	no	no	no	no	6.22	8.615	3.05971	3.38	8.89	1.075	10.6	4.965	8.785	7.96449	n/a	n/a	n/a	n/a	n/a	6.09372	4.295	8.705	6.205	10.555	11.505	13.725	7.28	8.055	6.965
AI481877	-	chr4	59151855	59056625	25135	no	no	no	no	n/a	no	no	no	no	no	no	no	no	no	no	no	no	no	no	0.01	0.04	0	0	0.005	0	0	0	0.405	n/a	0.647135	0.632812	0.293103	0.017213	0	0.0614556	0.01	0.02	0	0	0.005	0.005	0.015	0	0
AI504432	+	chr3	106842422	106854070	51790	no	no	no	no	no	no	top 5%	no	no	no	no	no	no	no	no	no	no	no	top 5%	1.04	0.925	0.337392	0.03	0.075	0.205	0.09	0.65	0.205	2.76282	1.45312	4.36523	1.24138	0.150114	0.204553	0.0542771	3.46	1.5	0.065	0.295	0.365	0.455	8.54	2.94	0.09
AI507597	+	chr4	141169941	141171519	11194	no	no	no	no	no	no	no	no	no	no	no	no	no	no	no	no	no	no	no	0.02	0.03	0	0	0	0	0	0	0.54	0	0.0117188	0	0	0	0	0	0.005	0.025	0	0	0.05	0	0	0	0.19
AI593442	-	chr9	52487534	52481149	923958	EID gene	top 5%	top 5%	no	top 5%	top 5%	top 5%	top 5%	top 5%	top 5%	top 5%	top 5%	top 5%	no	no	no	no	no	no	33.105	38.54	0.00903684	0.075	0.415	0.01	0.035	1.37	0.095	20.4141	152.611	93.4043	54.6724	40.5336	46.1448	7.34776	14.17	39.075	0.03	0.35	0.3	0.22	33.675	7.435	0.375
AI597468	+	chr10	84565372	84580492	87870	no	no	no	no	no	no	no	n/a	n/a	n/a	n/a	n/a	no	no	no	no	no	no	no	22.41	27.535	8.05891	20.35	26.345	11.19	30.2	20.275	9.135	6.18794	n/a	n/a	n/a	n/a	n/a	15.5349	17.815	26.695	28.105	29.02	32.945	36.02	7.295	8.105	2.09
AI597479	+	chr1	43155555	43172792	150690	no	no	no	no	no	no	no	no	no	no	no	no	no	no	no	no	no	no	no	18.155	20.83	9.35984	10.3	5.505	3.73	13.235	11.29	12.1	10.8413	39.724	39.2695	47.4483	5.81152	7.06963	11.528	27.56	22.575	12.505	13.99	14.89	16.805	5.66	9.085	4.825
AI606181	+	chr19	41667853	41670648	35218	no	no	no	no	n/a	no	no	n/a	n/a	n/a	no	no	no	no	no	no	no	no	no	0.305	0.415	2.23693	0.3	0.615	0.35	0.445	0.8	2.2	n/a	n/a	n/a	n/a	0.299877	0.140449	1.60548	0.71	0.44	0.31	0.64	0.72	0.47	2.275	2.46	1.41
AI607873	-	chr1	175671878	175653814	30840	no	no	no	no	no	no	no	no	no	no	no	no	no	no	no	no	no	no	top 5%	0.245	0.23	0	0.42	0.83	1.85	0.605	0.97	0.015	0.00962	0	0	0	0	0	0.307045	0.21	0.14	0.64	0.735	0.415	0.685	0.09	0.125	4.04
AI646023	-	chr10	75023075	75012870	23011	no	top 5%	top 5%	top 5%	top 5%	top 5%	no	n/a	n/a	n/a	n/a	n/a	top 5%	no	no	no	no	no	no	10.58	15.775	0.834059	0.4	0.605	0.04	1.35	0.355	0.02	14.5895	n/a	n/a	n/a	n/a	n/a	12.7401	6.715	12.94	0.79	1.08	0.98	0.27	2.065	6.04	0.515
AI646519	-	chr2	147188145	147187277	35733	no	no	no	no	no	no	no	no	no	no	no	no	no	no	no	no	no	no	no	0	1.765	0	0	0	0	0	0	0	0	0	0	0	0	0	0	0	0.06	0	0	0	0	0	0	0
AI661453	+	chr17	47573754	47607587	53633	no	no	no	no	no	no	no	no	no	no	no	no	no	no	no	no	no	no	no	0.065	0.16	0.0495335	0.62	4.38	0.97	1.34	2.01	14.23	0.0353905	0	0.544922	0	0	0	0.0339039	0.06	0.06	0.345	2.095	1.015	1.25	0.09	0.09	0.4
AI662270	+	chr11	83037078	83040106	56930	no	no	no	no	no	no	no	no	no	no	no	no	no	no	no	no	no	no	no	0.305	5.26	0	1.14	1.975	49.36	3.385	6.32	11.55	0	0.330729	0.00585938	0	0	0.0522528	0	0.37	0.215	1.13	1.845	3.475	1.58	0.32	0.565	0.645
AI747448	-	chr3	144595493	144573885	81515	no	no	no	no	no	no	no	n/a	n/a	n/a	n/a	n/a	no	no	top 5%	no	no	no	no	0	0.005	0	0	498.36	0	0.035	0.005	0.575	0	n/a	n/a	n/a	n/a	n/a	0.0227501	0.005	0	0	0.105	0	0	0.025	0	0.005
AI836003	+	chr15	97998237	98000565	18064	no	top 5%	top 5%	no	top 5%	no	no	n/a	n/a	n/a	n/a	n/a	no	no	no	no	no	no	no	44.85	70.925	0.747502	0.61	0.875	0	1.135	0.045	0.7	21.0481	n/a	n/a	n/a	n/a	n/a	13.1925	32.005	62.165	0.89	1.26	0.755	0.045	3.765	2.88	0.445
AI838599	+	chr4	3173152	3185239	377430	no	no	no	no	n/a	no	no	n/a	n/a	n/a	no	no	no	no	no	no	no	no	no	0.06	0.285	0.0309151	0.945	0.645	0.335	19.745	8.93	1.795	n/a	n/a	n/a	n/a	0.214887	0.590177	0.0930837	0	0.27	0.905	2.55	8.39	0.545	0.015	0.5	10.57
AI846148	-	chr19	7457516	7430954	66411	no	no	no	no	no	no	no	no	no	no	no	no	no	no	no	no	no	no	no	7.09	10.455	5.92992	5.44	4.4	1.255	8.82	7.295	7.88	5.92987	13.3711	9.88477	21.6034	1.50366	1.85644	9.68461	11.95	6.075	4.54	7.205	10.28	6.86	3.54	2.76	3.85
AI847159	-	chr2	129006368	128984402	42664	no	no	no	no	n/a	no	no	no	no	no	no	no	no	no	no	no	no	no	no	0.08	0.085	0	0.075	0.04	0.045	0	0.21	0.115	n/a	0.328125	0.0859375	0	1.16452	1.02088	1.20067	0	0.025	0	0.07	0.08	0	0.245	0.09	0.01
AI848100	-	chr1	163806792	163746243	120156	no	no	no	no	no	no	no	n/a	n/a	n/a	n/a	n/a	no	no	no	no	no	no	no	10.145	10.095	10.5327	5.495	26.945	5.57	13.395	9.16	36.98	5.23361	n/a	n/a	n/a	n/a	n/a	8.16384	13.035	15.41	9.78	12.625	13.6	12.425	18.305	15.02	1.51
AI854703	+	chr6	48576763	48583684	17086	no	top 5%	top 5%	no	top 5%	top 5%	no	top 5%	top 5%	top 5%	top 5%	top 5%	top 5%	no	no	no	top 5%	no	no	11.145	15.755	0.0398341	0.46	0.355	0.14	4.18	0.205	0.135	11.876	16.8099	21.8809	14.1724	5.85175	6.19847	9.58432	4.72	11.26	0.54	0.455	0.62	0.215	3.955	4.34	0.355
AI987944	-	chr7	48648630	48629142	66530	no	no	no	no	no	no	no	no	no	no	no	no	no	no	no	no	no	no	no	2.62	3.48	3.13369	4.215	4.98	3.765	6.855	6.195	3.09	1.60101	16.0078	14.7656	13.1897	3.39576	2.8138	8.4138	3.97	3.27	4.61	4.42	5.72	3.975	2.08	3.95	1.255
Aicda	+	chr6	122503819	122514198	38123	no	no	no	no	no	no	no	no	no	no	no	no	no	no	no	no	no	no	no	0.44	0.27	0.0175758	0	0.015	0.025	0	0.025	0.195	0	0	0	0	0	0	0.10327	0.25	0.485	0	0.055	0.015	0.025	0	0.015	0.005
Aif1	-	chr17	35310223	35307937	13396	no	no	no	no	no	no	no	no	no	no	no	no	no	no	top 5%	top 5%	no	no	top 5%	5.19	6.325	0	4.48	15.9	27.705	8.415	6.785	0.685	3.30465	0.529948	0.119141	0.741379	12.4755	9.37956	2.2638	3.805	4.2	4.885	8.95	5.745	4.795	4.51	2.045	0.775
Aif1l	+	chr2	31805780	31828962	4715	no	no	no	no	no	no	no	no	no	no	no	no	no	no	no	no	no	no	no	11.545	9.065	3.66118	23.18	5.115	0.49	77.995	7.885	20.195	6.99851	0.0325521	3.61523	0	4.63249	5.59425	2.85002	30.525	9.135	39.17	11.585	33.355	20.545	2.905	2.94	2.035
Aifm1	-	chrX	45866740	45828121	17534	no	no	no	no	no	no	no	no	no	no	no	no	no	no	no	no	no	no	no	15.83	23.335	6.6601	78.46	44.13	49.795	61.96	21.59	23.525	9.87696	32.6654	27.8789	23.7586	34.7113	34.2012	13.5246	25.66	18.21	56.205	40.16	40.265	33.705	6.35	12.63	23.695
Aifm2	+	chr10	61178059	61202008	111514	no	no	no	no	no	no	no	no	no	no	no	no	no	no	no	no	no	no	no	5.535	9.065	2.75672	21.43	10.05	8.22	12.765	10.27	4.74	5.2436	0.52474	6.85938	3.12069	2.00943	2.54876	3.51846	2.505	6.07	12.315	10.255	6.705	6.105	1.91	2	16.625
Aifm3	+	chr16	17489704	17507578	4559	no	no	no	no	no	top 5%	no	no	no	no	no	no	no	no	no	no	no	no	no	5.655	2.115	0.0155572	0.29	5.085	2.525	1.155	2.08	3.255	20.9121	24.207	3.31055	6.58621	2.77326	4.52712	2.63173	4.11	1.56	0.72	1.775	0.615	0.73	16.045	65.66	0.04
Aig1	-	chr10	13588786	13366860	181077	no	no	no	no	no	no	no	no	no	no	no	no	no	no	no	no	no	no	no	49.245	54.755	4.32842	49.875	56.955	19.095	37.725	30.335	7.085	21.7474	167.053	76.1094	198	50.7134	52.4196	13.8734	32.275	51.33	44.315	35.02	19.74	21.95	21.06	44.705	42.255
Aim1	-	chr10	43724652	43670113	209002	no	no	no	no	no	no	no	no	no	no	no	no	no	no	no	no	no	no	no	0.115	0.11	0.00793385	0.07	1.845	0.975	1.825	0.47	1.83	0.0494915	0.0351562	0.398438	0	0.0641292	0.059366	1.49932	0.105	0.09	0.12	0.23	1.735	0.175	0.115	0.175	0.495
Aim1l	+	chr4	133624367	133648419	59712	no	no	no	no	no	no	no	no	no	no	no	no	no	no	no	no	no	no	no	2.3	1.565	0.0518206	0.05	12.925	0.765	2.65	1.955	5.615	0	2.14714	0.0195312	0.172414	0.0598582	0	0.0322599	0.705	1.065	0.04	5.52	2.84	1.795	0.68	0	0.135
Aim2	+	chr1	175281010	175396171	71053	no	no	no	no	no	no	no	no	no	no	no	no	no	no	no	no	no	no	no	0.8	1.385	1.0742	0.945	1.63	3.47	1.87	1.8	20.045	1.27889	0.720052	2.27539	0	0.030733	0	0.281825	1.655	0.895	1.35	1.79	1.51	0.9	0.41	0.48	0.505
Aimp1	-	chr3	132346843	132323462	480470	no	no	no	no	no	no	no	no	no	no	no	no	no	no	no	no	no	no	no	39.065	29.755	16.5867	34.25	44.265	20.735	43.525	31.43	51.61	27.165	72.5859	70.5625	65.5172	84.6677	76.901	13.8921	40.075	31.045	35.31	44.61	56.06	39.56	16.565	18.55	10.16
Aimp2	-	chr5	144670716	144663573	17749	no	no	no	no	no	no	no	no	no	no	no	no	no	no	no	no	no	no	no	49.205	50.715	6.38842	41.92	37.895	17.81	47.045	24.21	64.165	15.0173	70.832	59.002	75.3103	118.918	115.968	18.5937	51.43	41.71	51.945	65.335	63.84	54.445	16.705	14.545	20.75
Aip	-	chr19	4125858	4114446	10048	no	no	no	no	no	no	no	no	no	no	no	no	no	no	no	no	no	no	no	47.66	54.845	3.17785	40.51	26.91	18.445	49.065	52.915	27.24	49.591	150.612	98.0586	164.672	250.764	262.82	24.8527	46.615	48.525	52.865	49.66	51.585	48.75	30.18	32.645	34.8
Aipl1	-	chr11	71850991	71841465	243282	no	no	no	no	no	no	no	no	no	no	no	no	no	no	no	no	no	no	no	0.155	0.2	0.0357237	0.135	0.085	0.055	0.235	0.19	0.485	0	0.00130208	0.0078125	0	0	0	0.294208	0.045	0.09	0.165	0.15	0.095	0.155	0.015	0.095	0.01
Aire	-	chr10	77506355	77492768	45966	no	no	no	no	no	no	no	no	no	no	no	no	no	no	no	no	no	no	no	0.12	0.695	0	0.015	0.02	0	0.215	0.01	9.755	0	0.0768229	0.125	0.534483	0.0148315	0.0479805	0.0656023	0.055	0.1	0.08	0.12	0.73	0.63	0.015	0.07	0.025
Ajap1	-	chr4	152856939	152747330	1274975	EID gene	top 5%	top 5%	top 5%	top 5%	top 5%	top 5%	top 5%	top 5%	top 5%	no	no	no	no	no	no	no	no	no	10.845	13.055	4.05888	0.11	0.37	0.05	3.95	0.15	0	9.15425	32.3919	13.4551	59.0345	0.092887	0.0495627	0.174902	2.205	14.04	0.095	0.535	2.015	0.035	9.04	4.41	0.025
Ak1	+	chr2	32486687	32502325	50407	no	no	no	no	no	no	no	no	no	no	no	no	no	top 5%	no	no	no	no	no	67.33	49.235	8.64828	461.425	7.16	2.67	23.6	22.48	36.4	42.4139	80.6484	78.248	79.0345	141.423	171.417	24.8069	33.08	38.85	195.91	12.64	12.985	18.17	40.835	41.355	279.96
AK129341	-	chr9	8134294	8076633	482175	no	no	no	no	no	no	no	no	no	no	no	no	no	no	no	no	no	no	no	0.71	1.56	0.522667	0.62	0.17	0.065	1.98	1.85	4.88	2.12568	21.8451	7.62891	24.8448	0	0	7.42021	1.14	2.185	1.23	0.98	2.175	1.47	4.12	9.21	0.46
AK157302	+	chr13	21587092	21589015	16952	no	no	no	no	n/a	no	no	no	no	no	no	no	top 5%	no	no	no	no	no	no	0.13	0.06	0	0.325	0.095	0.215	0.105	0.15	0	n/a	1.79557	1.63477	1.77586	1.28454	1.35315	4.4521	0.245	0.095	0.165	0.04	0.04	0.285	0	0	0.36
Ak2	+	chr4	128670468	128688773	77546	no	no	no	no	no	no	no	no	no	no	no	no	no	no	no	no	no	no	no	34.02	53.855	15.3427	94.99	346.21	210.945	106.42	58.055	117.39	13.7812	27.9271	25.0957	18.6897	35.1052	33.7143	17.1555	47.795	27.715	71.785	98.025	87.725	74.575	10.945	16.375	20.015
Ak3	-	chr19	29122451	29095323	107449	no	no	no	no	no	no	no	no	no	no	no	no	no	no	no	no	no	no	no	40.105	40.56	8.0756	59.68	48.93	37.63	70.275	56.955	12.07	37.5675	54.7214	21.2188	68.1897	11.5978	12.2799	18.5837	51.205	42.05	59.2	51.77	44.615	39.435	29.135	42.275	37.24
Ak3l2-ps	+	chr2	72471993	72472664	448863	no	no	no	no	n/a	no	no	no	no	no	no	no	no	no	no	no	no	no	no	0	0.06	0.0568828	0.04	0	0.245	0.105	0.14	8.57	n/a	1.22266	0.0507812	0.155172	0	0	0.491762	0	0	0.055	0.06	0	0	5.02	10.045	1.02
Ak4	+	chr4	101091895	101140376	182885	no	no	no	no	no	no	no	no	no	no	no	no	no	no	no	no	no	no	no	2.825	3.86	4.40876	3.12	1.175	21.59	11.125	3.275	32.555	4.24693	31.4049	1.86133	10.6552	0.299841	0.225046	6.0291	1.935	1.085	4.5	5.41	2.845	2.91	20.415	42.61	9.03
Ak7	+	chr12	106944192	107020657	248557	no	no	no	no	no	no	no	no	no	no	no	no	no	no	no	no	no	no	no	0.74	0.755	0.018598	0.12	0.135	0.15	2.305	2.645	0.215	1.08542	0.44401	0.0488281	0	0.104383	0.131247	1.50327	0.3	0.35	0.045	0.2	0.045	0.02	0.335	0.59	0.13
Ak8	+	chr2	28555684	28668685	18131	no	no	no	no	no	no	no	no	no	no	no	no	no	no	no	no	no	no	no	2.38	0.9	0.0445379	0.31	0.065	0.26	0.745	6.48	1.475	0.445692	3.59505	2.08008	0.327586	4.35166	3.96238	5.52342	1.115	0.695	0.225	0.4	0.495	0.405	0.315	0.315	0.19
Akap1	-	chr11	88725900	88692106	171997	no	no	no	no	no	no	no	no	no	no	no	no	no	no	no	no	no	no	no	14.78	13.775	7.41731	33.385	7.95	10.72	10.195	8.65	22.745	6.77707	9.35938	9.36133	5.94828	2.55171	3.44697	5.59037	12.155	12.285	23.47	14.715	8.675	10.295	7.105	7.625	67.945
Akap10	-	chr11	61743754	61684809	115258	no	no	no	no	no	no	no	no	no	no	no	no	no	no	no	no	no	no	no	2.745	6.475	5.15852	5.655	4.955	3.385	5.215	5.96	12.89	4.21374	16.2878	9.9375	11.1897	2.46271	2.89131	7.65894	5.205	7.315	10.69	9.695	10.01	10.32	10.015	10.44	4.065
Akap11	-	chr14	78936667	78892053	216952	no	no	no	no	no	no	no	no	no	no	no	no	no	no	no	no	no	no	no	12.475	14.06	22.144	4.56	4.46	2.44	6.18	5.72	6.565	18.5546	126.094	129.266	123.931	8.23108	7.06373	15.0231	13.96	16.845	6.645	8.165	8.145	7.675	34.82	23.025	3.265
Akap12	-	chr10	6080212	5987073	106854	no	no	no	no	no	no	no	no	no	no	no	no	no	no	no	no	no	no	no	13.94	27.945	8.47149	12.555	10.25	2.715	31.79	36.12	160.955	14.5879	3.17578	9.85938	21.2414	62.284	75.9071	21.6595	10.005	22.595	17.595	28.085	32.055	31.29	2.815	12.725	4.38
Akap13	+	chr7	82600420	82899495	240001	no	no	no	no	no	no	no	no	no	no	no	no	no	no	no	no	no	no	no	3.83	8.075	7.14475	17.935	10.7	15.085	13.89	32.175	15.89	2.36262	19.0677	9.26953	2.08621	13.9578	16.1646	11.1515	5.855	9.005	29.21	22.78	25.87	20.06	12.29	4.125	8.27
Akap14	-	chrX	34708837	34690693	59122	no	no	no	no	no	no	no	no	no	no	no	no	no	no	no	no	no	no	no	0.205	0.11	0	0.04	0.045	0.02	0.005	1.75	0.13	0.065574	0.50651	0.0585938	0	0	0	0.450011	0.105	0.185	0.1	0	0.06	0.045	0.375	0.215	0.02
Akap17b	-	chrX	34185390	34148309	100499	no	no	no	no	no	no	no	no	no	no	no	no	no	no	no	no	no	no	no	1.695	3.085	2.14901	0.805	2.23	0.465	1.86	1.1	5.6	2.67691	23.4036	29.9258	18.069	2.79084	2.86003	8.49802	2.02	3.64	0.99	1.73	2.18	1.61	6.135	7.465	0.36
Akap2	+	chr4	57754967	57909854	76470	no	no	no	no	no	no	no	no	no	no	no	no	no	no	no	no	no	no	no	3.075	7.645	26.6307	22.32	6.95	1.47	13.37	78.325	31.555	13.4656	12.0391	22.3887	29.8621	4.36183	3.55993	1.26689	2.735	4.785	29.39	14.625	11.05	26.545	10.575	8.035	38.535
Akap3	+	chr6	126803116	126824325	5857	no	no	no	no	no	no	no	no	no	no	no	no	no	no	no	no	no	no	no	0.055	0.04	0.0197939	0.005	0.005	0	0.005	0	0.015	0	0	0.695312	0	0.0337042	0.067739	0.135067	0.04	0.09	0.005	0.02	0.04	0.015	0.06	0.21	0.08
Akap4	+	chrX	6644645	6655735	106760	no	no	no	no	no	no	no	no	no	no	no	no	no	no	no	no	no	no	no	0	0	0	0.035	0	0	0	0.005	0	0	0	0	0	0	0	0.0344916	0	0	0.005	0	0	0	0	0.57	0.145
Akap5	+	chr12	77425878	77435140	19818	no	no	no	no	no	no	no	no	no	no	no	no	no	no	no	no	no	no	no	4.465	6.285	1.52659	0.715	0.62	0.16	0.28	63.72	5.3	1.46587	62.6471	44.4922	11.6379	0.309959	0.528871	2.02503	1.915	7.515	2.705	2.5	0.71	12.93	29.73	2.335	0.725
Akap6	+	chr12	53800370	54252002	229193	no	top 5%	top 5%	top 5%	top 5%	top 5%	top 5%	top 5%	top 5%	top 5%	top 5%	top 5%	top 5%	top 5%	no	no	no	no	no	5.525	9.87	20.1403	5.98	0.585	0.015	0.07	0.15	0.01	16.2413	99.5872	110.668	101.776	16.7308	14.1325	15.8117	8.67	18.445	7.87	1.57	0.05	0.27	27.315	15.655	12.03
Akap7	-	chr10	25018969	24888896	302255	no	no	no	no	no	no	no	no	no	no	no	no	no	no	no	no	no	no	no	34.9	25.52	6.84727	24.545	25.44	11.2	18.41	28.675	27.57	6.71811	46.1758	91.0332	61.9138	2.53293	3.44144	7.564	12.13	20.53	20.29	16.68	13.745	12.94	17.66	46.655	7.675
Akap8	-	chr17	32458098	32440621	19839	no	no	no	no	no	no	no	no	no	no	no	no	no	no	no	no	no	no	no	26.13	34.51	13.2428	16.985	10.72	9.255	26.115	15.705	29.675	19.9981	41.3893	62.5957	50.2586	10.467	11.8577	12.8265	16.21	21.35	14.9	22.205	26.04	20.25	10.805	25.55	7.99
Akap8l	-	chr17	32487540	32458370	3734	no	no	no	no	no	no	no	no	no	no	no	no	no	no	no	no	no	no	no	35.15	42.46	7.94658	28.115	8.74	9.825	24.395	25.635	15.73	25.0714	149.855	126.98	113.621	11.5716	14.6552	18.2893	24.16	35.37	26.89	22.48	26.95	21.79	19.175	22.91	11.66
Akap9	+	chr5	3928274	4080209	35277	no	no	no	no	no	no	no	no	no	no	no	no	no	no	no	no	no	no	no	116.925	156.71	29.7875	56.395	53.995	29.51	69.325	98.74	20.215	4.05231	88.513	135.621	158.828	8.12098	28.6326	8.81179	116.91	155.84	53.445	66.135	57.95	47.9	21.45	24.34	2.1
Akirin1	-	chr4	123427588	123411802	53887	no	no	no	no	no	no	no	no	no	no	no	no	no	no	no	no	no	no	no	37.56	39.34	18.6885	30.84	26.795	16.42	27.145	25.975	16.97	18.0713	94.0508	23.5195	77.931	6.83012	5.19615	22.2547	44.675	41.72	32.83	25.565	28.705	25.4	16.605	14.485	7.345
Akirin2	+	chr4	34498186	34514157	409221	no	no	no	no	no	no	no	no	no	no	no	no	no	no	no	no	no	no	no	48.585	42.33	45.0409	22.575	22.06	16.545	44.115	30.48	50.61	22.146	120.163	21.0723	120.345	7.66003	5.24828	17.1597	32.39	42.595	25.51	25.145	40.875	30.31	33.765	38.07	13.435
Akna	-	chr4	63064388	63028159	12803	no	no	no	no	no	no	no	no	no	no	no	no	no	no	no	no	no	no	top 5%	1.36	2.685	1.02347	0.85	0.97	3.665	1.85	4.04	2.01	0.692505	0.109375	0.287109	0	0.0607186	0.124435	1.27	3.705	1.48	1.165	3.52	3.07	6.22	0.7	1.28	1.955
Aknad1	+	chr3	108542576	108585214	28351	no	no	no	no	no	no	no	no	no	no	no	no	no	no	no	no	no	no	no	0.01	0.055	0	0.015	0.095	0.07	0.035	0.11	0.02	0	0.0703125	0.228516	0	0.00487265	0	0.0906202	0	0.035	0.02	0.22	0.04	0.045	0.04	0.035	0.02
Akp3	+	chr1	89021583	89024487	43145	no	no	no	no	no	no	no	no	no	no	no	no	no	no	no	no	no	no	no	0	0.015	0	0	2.025	0	0	0	0.03	0	0	0	0	0	0	0.120711	0	0	0	0	0	0	0	0.025	0.015
Akr1a4	-	chr4	116324285	116309115	42423	no	no	no	n/a	no	no	no	n/a	n/a	n/a	n/a	n/a	no	no	no	no	top 5%	no	no	550.235	375.79	n/a	338.285	554.595	239.48	584.775	476.025	129.045	157.693	n/a	n/a	n/a	n/a	n/a	32.051	490.77	338.415	360.715	418.07	404.465	403.165	118.165	121.65	138.87
Akr1b10	+	chr6	34334218	34346950	31139	no	no	no	no	no	no	no	no	no	no	no	no	no	no	no	no	no	no	no	4.98	7.64	1.00618	45.96	6.575	5.35	18.08	10.74	7.35	14.2919	9.41406	12.2578	6.13793	5.57706	5.77084	4.98975	3.585	5.77	41	9.25	14.27	12.83	7.335	8.23	30.95
Akr1b3	-	chr6	34267497	34253934	163445	no	no	no	no	no	no	no	no	no	no	no	no	no	no	no	no	no	no	no	59.705	69.875	7.30933	104.26	45.965	24.255	234.75	68.42	57.885	0.952032	31.3477	16.3066	21.0862	37.6886	43.1185	15.5394	65.86	51.74	107.435	89.91	110.815	88.735	7.28	6.24	184.89
Akr1b7	+	chr6	34362334	34373142	68449	no	no	no	no	no	no	no	no	no	no	no	no	no	no	no	top 5%	no	no	no	0.065	0.255	0	0.13	3.785	239.075	20.72	0.115	0.185	0	0	0	0	0.205372	0.00704822	0.716577	0	0.065	0.06	0.07	18.01	0.065	0	0.84	0.015
Akr1b8	+	chr6	34304119	34318463	52377	no	no	no	no	no	no	no	no	no	no	no	no	no	no	no	no	no	no	no	1.165	2.665	2.63863	5.785	3.935	5.735	8.785	9.775	2.195	0.800122	0.828125	1.41992	0	6.18656	3.05914	6.1749	2.35	3.355	6.495	3.41	8.365	6.895	0.495	0.205	2.145
Akr1c12	-	chr13	4278679	4267418	174020	no	no	top 5%	top 5%	no	no	no	no	no	no	no	no	no	no	top 5%	top 5%	top 5%	no	no	0.21	5.01	0.492619	0.29	140.77	25.145	3.865	0.695	0	0.100236	0	0	0	0	0	0.0299123	0.105	0.13	0.36	27.645	1.335	0.37	0	0	0.06
Akr1c13	+	chr13	4190433	4204842	63637	no	no	top 5%	top 5%	no	no	no	no	no	no	no	no	no	top 5%	top 5%	top 5%	top 5%	no	top 5%	1.135	22.225	5.85525	1.045	312.28	37.155	6.6	5.145	0	0.505938	0	0.146484	0	0.332072	0	0.212528	1.23	3.635	1.14	50.55	3.93	2.195	0.13	0.185	0.505
Akr1c14	+	chr13	4048257	4089668	145855	no	no	no	no	no	no	no	no	no	no	no	no	no	no	no	top 5%	top 5%	no	no	0.535	0.61	0	1.86	6.52	29.92	1.14	43	1.02	0.415826	0	0	0	0.00243487	0.0617036	0.180558	0.435	0.23	1.455	0.66	0.97	0.425	0.19	1.07	1.785
Akr1c18	-	chr13	4149900	4131861	82726	no	no	no	no	no	no	no	no	no	no	no	no	no	no	no	top 5%	top 5%	no	no	1.025	0.09	0	0.315	0.18	21.265	2.315	0.455	0.045	0	0.273438	4.35742	0	0	0	0	0.07	0.04	0.11	0.325	2.045	0.21	0.38	0	0.21
Akr1c19	+	chr13	4227946	4247606	23479	no	top 5%	top 5%	no	no	no	no	no	no	no	no	no	no	no	top 5%	top 5%	top 5%	no	no	7.24	9.275	0	0.875	634.81	11.11	45.34	9.9	0.11	0	0	0	0	0.0303097	0	0.154593	3.275	3.935	0.9	112.62	9.885	6.415	0.025	0.055	0.525
Akr1c20	-	chr13	4522575	4486218	80188	no	no	no	no	no	no	no	no	no	no	no	no	no	no	no	top 5%	no	no	no	0	0	0	0	0.015	12.845	0.05	0	0.035	0	0	0	0	0	0	0.0205905	0	0	0	0	0	0	0	0.03	0.02
Akr1c21	+	chr13	4573321	4585787	54962	no	no	no	no	no	no	no	no	no	no	no	no	no	no	no	no	top 5%	no	no	0	0	0	0.01	0.035	0	9.77	0.01	0.155	0	0.0794271	0.00195312	0.0172414	0	0	0.430117	0.025	0	0	0.015	0.35	0.015	0.46	0.065	0
Akr1c6	+	chr13	4433552	4456776	184315	no	no	no	no	no	no	no	no	no	no	no	no	no	no	no	top 5%	no	no	no	0	0	0	0	0.02	34.92	0.03	0	0	0	0	0	0	0	0	0.0828299	0	0	0	0	0.04	0	0	0	0.015
Akr1cl	-	chr1	65079333	65059263	33853	no	no	no	no	no	no	no	no	no	no	no	no	no	no	no	no	no	no	no	0.02	0.11	0	0.37	0.08	0.05	0.055	0.035	0.07	0	0	0	0	0	0	0.0857274	0.01	0.03	0.22	0.065	0	0.08	0.21	0.33	0.09
Akr1d1	+	chr6	37480173	37518815	390023	no	no	no	no	no	no	no	no	no	no	no	no	no	no	no	top 5%	top 5%	no	no	0	0.035	0	0	0.335	59.71	0.94	0.005	0.04	0	0	0	0	0	0	0.0137793	0	0.005	0	0.205	0.02	0	0	0.08	0.01
Akr1e1	-	chr13	4608420	4590003	9222	no	no	no	no	no	no	no	no	no	no	no	no	no	no	no	no	no	no	no	17.62	20.61	6.74214	23.53	22.885	18.615	30.53	17.25	13.24	8.48748	59.5807	49.5527	48.9483	22.687	25.2305	13.0107	29.865	21.59	28.005	25.255	25.08	22.985	14.93	18.655	4.73
Akr7a5	+	chr4	138866659	138874341	45800	no	no	no	no	no	no	no	no	no	no	no	no	no	no	no	no	no	no	no	33.125	36.64	6.43139	41.72	155.375	89.215	133.755	40.35	13.7	11.0913	38.7812	13.3047	36.3793	13.1994	23.9649	19.1052	30.495	25.77	35.445	73.265	76.69	49.12	5.905	7.785	16.98
Akt1	-	chr12	113912487	113892032	9233	no	no	no	no	no	no	no	no	no	no	no	no	no	no	no	no	no	no	no	65.215	48.78	21.8965	41.655	78.995	20.9	55.31	56.425	55.155	53.6995	44.1888	20.1348	69.9483	30.2776	25.9678	16.0467	33.455	27.835	98.175	30.775	30.05	79.835	45.385	43.845	69.335
Akt1s1	+	chr7	52104361	52110778	9920	no	no	no	no	no	no	no	no	no	no	no	no	no	no	no	no	no	no	no	60.805	47.29	12.6213	57.48	47.31	27.91	64.35	57.34	18.28	17.2213	21.7279	12.2227	20.6034	4.372	4.17272	16.9112	38.23	19.465	27.16	34.705	37.925	36.395	12.48	13.125	28.145
Akt2	+	chr7	28376571	28425845	51423	no	no	no	no	no	no	no	no	no	no	no	no	no	no	no	no	no	no	no	30.03	28.68	11.1271	48.925	23.18	18.515	44.26	45.375	23.11	6.24334	24.9583	11.1523	18.8966	11.1115	15.3589	10.2811	43.705	22.655	40.485	46.45	43.225	49.885	34.07	49.095	71.53
Akt2-ps	+	chr11	16414536	16415984	242279	no	no	no	no	n/a	no	no	no	no	no	no	no	no	no	no	no	no	no	no	0.14	0.175	0.146291	0.26	0.05	0.09	0.33	0.235	3.505	n/a	0.230469	0.0722656	0.137931	0.168057	0.256607	1.0753	0.29	0.11	0.225	0.235	0.265	0.305	3.12	3.89	1.89
Akt3	-	chr1	179188334	178952247	188137	no	no	no	no	no	no	no	no	no	no	no	no	no	no	no	no	no	no	no	10.23	7.95	29.7289	1.345	1.19	0.41	1.955	3.015	20.675	19.2721	42.3867	25.6621	30.8103	11.6387	10.2046	14.4013	18.915	11.86	3.365	3.83	3.54	3.595	64.355	44.97	2.585
Aktip	-	chr8	93655050	93635940	143412	no	no	no	no	no	no	no	no	no	no	no	no	no	no	no	no	no	no	no	73.93	57.745	10.2064	31.98	19.395	6.13	71.975	46.61	37.84	56.3408	200.082	165.281	172.621	151.915	162.355	23.834	82.975	58.28	30.02	27.675	36.73	33.285	47.99	54.185	24.44
Alad	-	chr4	62180952	62170203	8433	no	no	no	no	no	no	no	no	no	no	no	no	no	no	no	no	no	no	no	41.78	37.005	2.86233	40.515	103.98	223.46	67.405	73.66	13.31	10.9903	44.1302	45.0625	64.0172	54.775	63.334	13.1404	40.765	35.445	38.835	80.06	58.88	55.7	5.29	11.815	58.225
Alas1	-	chr9	106150457	106135789	39517	no	no	no	no	no	no	no	no	no	no	no	no	no	top 5%	no	no	no	no	no	24.805	35.06	6.30208	152.73	34.555	63.56	54.315	126.46	12.775	13.3244	72.0195	40.0918	53.7241	59.0489	61.5447	13.2122	31.565	32.295	58.69	35.375	29.145	34.925	17.88	16.265	115.265
Alas2	+	chrX	146981918	147005181	162891	no	no	no	no	no	no	no	no	no	no	no	no	no	no	no	top 5%	no	no	top 5%	4.735	22.26	0	25.225	3.46	338.02	7.49	107.225	2.28	1.83222	0.101562	0.123047	0.12069	0	0	2.55867	17.445	13.035	69.07	14.9	14.695	29.755	3.265	2.935	151.74
Alb	+	chr5	90889915	90905629	108815	no	no	no	no	no	no	no	no	no	no	no	no	no	no	no	top 5%	top 5%	top 5%	top 5%	0.01	1.775	0	0.515	0.655	12124.9	2.92	1.755	0.02	0	0	0	0	0	0	0.028635	0.015	1	0.42	0.32	0.845	0.685	0.14	0.18	5.2
Alcam	-	chr16	52454187	52249109	2812050	EID gene	no	no	top 5%	no	no	top 5%	top 5%	top 5%	top 5%	no	no	no	no	no	no	no	top 5%	no	14.62	20.27	5.17367	1.42	6.91	5.685	35.665	49.225	1.085	15.3329	96.1849	181.711	117.19	15.7545	15.755	17.0915	25.425	30.9	10.235	24.435	57.345	25.91	47.255	10.195	0.665
Aldh16a1	-	chr7	52409896	52396054	13647	no	no	no	no	no	no	no	no	no	no	no	no	no	no	no	no	no	no	no	7.285	11.315	4.49613	12.68	59.37	20.755	33.965	16.865	15.555	2.78357	2.53255	1.375	0	1.04242	3.17258	6.45572	12.795	8.05	16.09	29.785	26.225	26.31	1.13	3.32	10.34
Aldh18a1	-	chr19	40662953	40624747	44461	no	no	no	no	no	no	no	no	no	no	no	no	no	no	no	no	no	no	no	19.63	23.745	10.0828	13.205	138.1	6.535	18.29	8.22	22.575	5.34397	13.8333	23.5938	5.25862	6.78475	7.78049	11.8849	32.265	22.615	22.73	66.065	21.98	36.75	4.885	4.605	4.455
Aldh1a1	+	chr19	20676451	20717952	260508	no	no	no	no	top 5%	top 5%	top 5%	top 5%	no	no	no	no	no	top 5%	top 5%	no	top 5%	top 5%	top 5%	1.4	3.97	0.0190716	4.075	23.935	1.83	2.34	93.29	0.095	73.1159	18.3333	1.83203	0.0172414	0.826566	0.0718212	1.658	0.245	0.9	1.555	61.75	1.93	9.86	12.33	74.09	9.03
Aldh1a2	+	chr9	71063596	71144050	229326	no	no	top 5%	no	no	no	no	no	no	no	no	no	no	top 5%	top 5%	no	no	no	no	12.9	28.465	0.875312	16.435	24.885	0.425	105.22	19.78	0.82	3.88406	0	0	0.0344828	0	0.284774	0.155304	8.345	19.415	15.575	69.96	191.65	23.39	1.225	2.3	3.225
Aldh1a3	-	chr7	73572363	73535781	219633	no	no	no	no	no	no	no	no	no	no	no	no	no	no	top 5%	no	no	no	no	1.805	1.825	0.00957144	0.83	29.52	1.02	29.905	0.84	0.775	0.171625	0.795573	0	0	0.774522	3.84225	1.78768	2.98	1.55	0.555	4.52	19.52	0.745	0.41	1.025	0.395
Aldh1a7	-	chr19	20802052	20767443	105387	no	no	no	no	top 5%	no	no	no	no	no	no	no	no	no	top 5%	no	top 5%	top 5%	no	0.59	1.285	0.453615	0.395	6.645	1.075	2.315	44.235	0.085	5.5138	0.231771	0	0	0.85512	1.00603	0.465124	0.23	0.76	0.46	4.67	2.255	58.48	0.175	0.04	1.03
Aldh1b1	+	chr4	45811894	45817476	273556	no	no	no	no	no	no	no	no	no	no	no	no	no	top 5%	top 5%	no	no	no	no	21.32	14.235	3.07387	130.185	237.5	70.335	6.45	3.07	5.89	1.59974	7.97526	6.49219	19.1034	3.57499	4.81679	6.36639	7.965	4.61	40.87	56.655	1.155	0.89	1.91	0.225	9.32
Aldh1l1	+	chr6	90436421	90509380	56528	no	no	no	no	no	no	no	no	no	no	no	no	no	no	no	top 5%	top 5%	no	no	33.4	32.495	0.203329	1.555	9.135	80.67	26.57	3.515	2.84	17.8555	8.45443	1.51367	2.46552	4.66127	4.00486	4.70258	10.59	25.71	0.49	3.545	1.255	0.395	15.22	16.19	2.32
Aldh1l2	-	chr10	82996885	82950195	184508	no	no	no	no	no	no	no	no	no	no	no	no	no	no	no	no	no	no	no	4.35	7.295	2.13669	2.815	0.395	0.05	0.235	0.345	1.41	2.56314	8.52604	14.1113	5.77586	0.542373	0.612262	3.03832	6.495	10.435	8.865	1.115	0.44	1.185	1.435	4.85	3.41
Aldh2	-	chr5	122043833	122016036	25005	no	no	no	no	no	no	no	no	no	no	no	no	no	no	no	no	no	no	no	37.035	47.98	4.93557	51.365	71.315	191.82	80.575	248.72	42.89	38.4133	34.1732	15.5469	24.6897	38.581	51.1874	14.2475	13.41	17.79	13.565	24.565	32.145	40.71	17.3	17.53	146.525
Aldh3a1	+	chr11	61022123	61031923	38562	no	no	no	no	no	no	no	no	no	no	no	no	no	no	no	no	no	top 5%	no	0.585	0.23	0	0.315	0.07	0.08	0.02	5.02	0.05	0.301326	1.83073	0.111328	0.0689655	0.261884	0.286816	0.895231	0.03	0.045	0.28	0	0.02	0.03	0.23	0.34	1.11
Aldh3a2	-	chr11	61080687	61036919	39442	no	no	no	no	no	no	no	no	no	no	no	no	no	no	no	no	no	no	no	14.07	13.28	4.76727	14.765	34.505	58.105	23.55	39.81	15.42	16.7901	32.9935	33.4629	41.0517	25.888	27.2977	16.6704	14.315	12.65	18.535	24.215	11.72	17.01	18.615	21.855	11.34
Aldh3b1	-	chr19	3929761	3913493	6201	no	no	no	no	no	no	no	no	no	no	no	top 5%	no	no	no	no	no	top 5%	no	2.205	1.66	0	2.02	11.02	7.26	2.315	24.295	0.615	3.19309	2.87109	0.408203	0	10.1519	13.9457	8.72571	1.06	1.27	1.515	1.165	1.57	1.72	1.15	1.225	1.975
Aldh3b2	+	chr19	3972328	3981645	28004	no	no	no	no	no	no	no	no	no	no	no	no	no	no	no	no	no	no	no	1.04	0.47	0.0176237	0.11	0.22	0.075	2.97	0.385	0.585	0.076644	3.04297	0.255859	5.65517	0.353264	0.230056	0.587412	0.205	0.135	0.075	0.545	0.79	0.435	0.78	0.04	0.615
Aldh4a1	+	chr4	139178781	139205605	21700	no	no	no	no	no	no	no	no	no	no	no	no	no	no	no	no	no	no	no	12.505	16.555	2.13889	14.735	2.37	62.535	58.395	10.955	15.635	9.6373	2.42969	3.76172	1.84483	3.91812	5.69278	11.0053	10.545	8.355	7.505	5.655	18.675	6.63	4.405	6.235	61.505
Aldh5a1	-	chr13	25029530	24999448	70917	no	no	no	no	no	no	no	no	no	no	no	no	no	no	no	no	no	no	no	5.075	7.735	2.89242	7.25	3.33	2.865	4.605	1.41	5.97	16.6501	15.9987	39.459	34	1.23588	0.844692	5.09562	4.08	7.555	7.575	5.835	4.67	4.685	13.74	16.285	5.725
Aldh6a1	-	chr12	85791900	85771673	12704	no	no	no	no	no	no	no	no	no	no	no	no	no	no	no	no	no	no	no	16.73	16.365	3.81815	45.345	9.04	72.955	73.69	38.185	10.87	22.1089	26.2669	24.752	72.2931	11.1644	12.1666	14.0019	19.27	19.68	34.54	16.45	19.745	17.505	15.58	15.975	55.11
Aldh7a1	-	chr18	56732605	56685390	157034	no	no	no	no	no	no	no	no	no	no	no	no	no	no	no	no	no	no	no	16.8	24.53	4.76357	27.055	28.165	62.605	49.345	26.28	64.515	18.6796	25.2344	20.3145	27.8276	17.6854	24.978	12.9729	25.33	20.25	37.975	51.85	48.585	57.535	32.5	29.065	12.235
Aldh8a1	+	chr10	21097097	21116391	494001	no	no	no	no	no	no	no	no	no	no	no	no	top 5%	no	no	top 5%	top 5%	no	no	0.025	0.06	0.0157619	0.02	0.025	85.12	2.82	0.065	0	0	0.325521	0.00195312	0	0	0	1.61672	0.035	0.095	0	0.035	0.27	0.025	0.115	0.04	0.055
Aldh9a1	+	chr1	169280122	169298661	19449	no	no	no	no	no	no	no	no	no	no	no	no	no	no	no	no	no	no	no	17.44	23.555	2.68747	28.705	127.88	58.7	35.175	22.77	35.67	16.3377	9.86849	25.9766	41.9655	24.2121	28.3272	15.9954	11.07	15.155	15.515	43.09	20.08	23.495	6.62	10.485	18.065
Aldoa	-	chr7	133943961	133938749	19202	no	no	no	no	no	no	no	no	no	no	no	no	no	no	no	no	no	no	no	328.34	396.01	151.56	1453.62	252.485	148.445	482.985	263.17	738.955	526.71	3791.85	2278.35	3246.9	4788.82	4851.77	38.738	216.13	310.135	1376.85	619.43	374.845	305.395	593.96	464.55	1515.88
Aldoart1	-	chr4	72513668	72511755	1496617	EID gene	no	no	no	top 5%	no	no	no	no	no	no	no	top 5%	no	no	no	no	no	no	0.02	0	0	0.045	0.025	0.005	0.045	0.005	0.155	26.618	3.23568	1.74219	2.98276	3.08756	2.29847	8.62832	0.04	0	0.075	0.015	0.03	0.015	0.135	0.205	0.18
Aldoart2	+	chr12	56666226	56667883	104613	no	no	no	no	top 5%	no	no	no	no	no	no	no	top 5%	no	no	no	no	no	no	0.105	0.06	0	0.03	0.055	0	0.015	0.01	0.125	20.8653	1.07161	0.439453	0.724138	0.572466	0.719403	3.74569	0.01	0.04	0.055	0.03	0.01	0	0.16	0.255	0.075
Aldob	-	chr4	49562418	49548867	97416	no	no	no	no	no	no	no	no	no	no	no	no	no	no	top 5%	top 5%	top 5%	no	no	0.185	2.31	0	0.11	1044.19	1957.38	562.635	0.21	0.085	0.916817	1.64062	1.80078	6.53448	0.701371	0.190777	1.50709	0.11	0.325	0.095	47.06	32.575	0.025	1.695	0.935	1.33
Aldoc	+	chr11	78136470	78141283	1145	no	no	no	no	top 5%	top 5%	no	no	no	no	no	no	no	no	no	no	no	no	no	112.095	183.73	3.4851	9.67	6.02	10.24	7.555	8.275	17.19	782.609	48.5182	95.998	307.414	217.095	166.461	22.5901	87.13	143.445	16.8	11.115	1.805	2.46	345.535	864.065	0.23
Alg1	+	chr16	5233714	5244996	1575641	EID gene	no	no	no	no	no	no	no	no	no	no	no	no	no	no	no	no	no	no	23.025	20.78	3.30899	15.785	17.05	12.41	21.23	22.6	6.525	11.0007	34.4102	18.6855	35.069	21.3834	25.5836	15.4014	17.66	19.925	16.33	16.215	15.24	16.9	7.26	9.525	16.455
Alg10b	+	chr15	90054742	90060985	639380	EID gene	no	no	no	no	no	no	no	no	no	no	no	no	no	no	no	no	no	no	20.61	26.765	28.6222	10.18	9.06	4.86	21.605	11.08	18.48	3.97155	9.65755	6.66992	1.18966	0.871131	0.525593	9.47066	30.68	29.98	14.01	20.3	22.53	22.66	8.515	6.76	7.04
Alg11	+	chr8	23171193	23182099	2405	no	no	no	no	no	no	no	no	no	no	no	no	no	no	no	no	no	no	no	14.65	20.41	6.25953	4.995	7.845	6.145	14.405	9.1	12.385	5.57062	23.5859	27.7168	27.2241	29.6152	28.8116	11.045	9.455	20.13	11.02	16.85	14.335	16.56	9.135	9.365	2.325
Alg12	-	chr15	88649748	88635674	21056	no	no	no	no	no	no	no	no	no	no	no	no	no	no	no	no	no	no	no	3.615	4.535	1.6723	4.085	5.015	2.725	6.22	5.03	5.545	4.39057	9.08724	5.08008	6.68966	14.1147	13.9427	13.5774	4.505	3.88	5.965	6.8	6.02	7.395	3.19	3.62	6.365
Alg13	+	chrX	140752566	140808988	391938	no	no	no	no	no	no	no	no	no	no	no	no	no	no	no	no	no	no	no	7.275	6.495	5.629	4.755	5.03	3.67	9.07	4.47	184.95	2.22327	13.125	11.168	11.6897	3.14949	1.52725	4.51144	9.795	6.77	7.27	10.26	18.64	13.705	4.255	6.48	1.495
Alg14	+	chr3	120994735	121064929	73249	no	no	no	no	no	no	no	no	no	no	no	no	no	no	no	no	no	no	no	21.385	23.815	3.94992	23.455	21.12	20.04	28.045	28.925	8.71	9.65985	23.112	29.3047	34.2069	49.6627	45.0161	14.8377	24.375	23.195	27.155	27.445	27.33	26.65	6.305	14.59	9.8
Alg2	-	chr4	47483642	47477939	54024	no	no	top 5%	top 5%	no	no	no	no	no	no	no	no	no	no	no	no	no	no	no	127.68	173.26	30.0461	8.225	18.38	6.32	29.935	14.315	6.16	32.4955	146.482	201.916	242.69	39.2241	41.2681	22.3669	112.67	197.45	15.26	37.53	32.165	30.385	35.655	32.38	3.575
Alg3	-	chr16	20610841	20605524	907	no	no	no	no	no	no	no	no	no	no	no	no	no	no	no	no	no	no	no	17.355	20.305	3.01507	13.405	17.105	14.12	21.52	12.25	17.165	7.90264	26.6289	23.1816	46.2069	33.2163	35.9894	16.1662	21.42	20.895	17.635	27.965	27.13	24.77	6.235	10.245	9.165
Alg6	+	chr4	99382356	99430151	59436	no	no	no	no	no	no	no	no	no	no	no	no	no	no	no	no	no	no	no	4.42	7.215	2.2159	4.055	5.135	3.365	10.98	5.685	19.87	3.06133	18.7344	14.9062	38.0517	3.6525	4.36979	4.2362	4.17	6.665	6.47	13.76	16.5	12.175	5.585	5.545	1.62
Alg8	+	chr7	104520116	104540663	29243	no	no	no	no	no	no	no	no	no	no	no	no	no	no	no	no	no	no	no	5.445	8.39	1.71783	7.8	9.87	11.625	15.89	7.41	24.61	1.84657	20.8438	13.5918	23.0345	5.50848	5.01832	7.53834	9.115	5.185	15.215	25.8	27.08	23.175	3.955	5.26	3.96
Alg9	+	chr9	50583124	50651633	15078	no	no	no	no	no	no	no	no	no	no	no	no	no	no	no	no	no	no	no	26.465	30.065	8.21355	7.41	10.585	6.085	15.975	12.355	10.92	6.31789	19.0391	10.5703	29.8103	1.59403	1.51198	8.85563	27.49	28.705	17.23	25.225	18.49	21.885	8.27	7.05	7.44
Alk	-	chr17	72953049	72218782	252275	no	no	no	top 5%	no	no	no	no	top 5%	no	no	no	no	no	no	no	no	no	no	0.275	1.375	0.688445	0.02	0.075	0.03	0.03	0.01	0.01	1.47564	0.0494792	9.74023	1.5	0.108881	0.10806	0.384555	0.185	0.8	0.04	0.12	0.055	0.02	0.885	0.09	0
Alkbh1	-	chr12	88784789	88767119	43911	no	no	no	no	no	no	no	no	no	no	no	no	no	no	no	no	no	no	no	12.63	21.245	5.38375	9.98	11.06	8.455	14.905	11.455	37.115	3.09351	14.2044	13.0332	36.0345	0	0	6.19003	13.22	18.085	17.98	30.47	36.54	28.455	8.755	11.425	4.34
Alkbh2	-	chr5	114578227	114573944	2597	no	no	no	no	no	no	no	no	no	no	no	no	no	no	no	no	no	no	no	4.69	4.165	1.64953	2.81	5.16	4.08	7.72	3.435	7.425	1.6752	4.26953	6.82227	11.6552	0	0	9.90511	4.595	4.37	5.7	6.505	7.485	5.84	1.405	1.7	1.415
Alkbh3	-	chr2	93850964	93820707	133275	no	no	no	no	no	no	no	no	no	no	no	no	no	no	no	no	no	no	no	26.49	23.655	5.82434	58.52	39.705	20.35	44.905	35.69	13.845	5.50133	12.0443	13.5293	8.15517	47.4751	43.7277	14.5468	26.69	26.115	41.875	36.61	31.32	38.325	7.545	11.32	28.96
Alkbh5	+	chr11	60351480	60372014	150820	no	no	no	no	no	no	no	no	no	no	no	no	no	no	no	no	no	no	no	9.975	10.7	15.4535	21.67	25.305	13.37	23.62	25.585	28.94	11.3071	14.2682	8.85156	8.89655	4.73003	4.26394	13.2549	10.295	8.755	20.82	19.15	23.085	17.18	13.23	23.66	13.61
Alkbh6	+	chr7	31093736	31099323	862	no	no	no	no	no	no	no	no	no	no	no	no	no	no	no	no	no	no	no	68.345	69.645	5.33191	42.69	39	17.565	58.155	46.165	14.6	18.1481	72.5547	64.709	66.9655	96.5009	104.281	16.7558	57.815	64.43	39.77	40.08	54.405	37.82	16.785	33.01	28.405
Alkbh7	+	chr17	57136766	57138745	1107	no	no	no	no	no	no	no	no	no	no	no	no	no	no	no	no	no	no	no	30.285	29.69	4.1882	54.805	17.45	17.495	37.595	22.14	7.035	12.1547	27.6536	36.4941	38.6034	33.4745	34.6099	17.1984	22.82	25.925	31.505	25.99	30.31	20.55	3.92	10.46	37.83
Allc	-	chr12	29267388	29238620	18088	no	no	no	no	no	no	no	no	no	no	no	no	no	no	no	no	no	no	no	0.085	0.055	0	0.015	0.02	0.03	0.03	0.02	0	0	0.673177	0	0	0	0	0	0.035	0.01	0	0	0.04	0	0.37	0.165	0.045
Alms1	+	chr6	85537525	85652747	131838	no	no	no	no	no	no	no	no	no	no	no	no	no	no	no	no	no	no	no	0.515	1.095	3.93727	0.25	0.365	0.325	0.81	0.62	6.59	0.783231	4.1888	6.99414	6.44828	0.233357	0.164432	0.93609	1.81	1.845	1.165	2.39	3.065	2.58	2.125	9.72	0.205
Alox12	-	chr11	70068855	70054959	61868	no	no	no	no	no	no	no	no	no	no	no	no	no	no	no	no	no	no	no	0.3	1.22	0	1.445	0.445	14.125	2.315	4.23	0.825	0.163803	0.00911458	0.015625	0	0.0887541	0.0509032	0.213604	0.385	0.515	1.695	1.245	1.88	3.53	0.11	0.18	3.09
Alox12b	+	chr11	68970491	68983294	22014	no	no	no	no	no	no	no	no	no	no	no	no	no	no	no	no	no	top 5%	no	0.165	0.505	0	0.015	0.07	0	0.18	0	0.095	0.382308	8.95964	0.453125	4.12069	0.931794	0.105157	0.768789	0.04	0.26	0	0.105	0.135	0	0.805	0	0.01
Alox12e	-	chr11	70136130	70129112	81781	no	no	no	no	no	no	no	no	no	no	no	no	no	no	no	no	no	no	no	0.04	1.535	0	0.035	0.025	0.035	0.08	0.065	0.115	0	0.0768229	0	0	0	0	0.0588745	0	0.03	0	0.025	0	0	0.175	0.015	0.025
Alox15	-	chr11	70165533	70157654	62376	no	no	no	no	no	no	no	no	no	no	no	no	no	no	no	no	no	no	no	0.025	0.32	0	0.105	0.14	0.395	1.405	0.27	1.11	0	0.00260417	0.0136719	0	0	0	0.132967	0.09	0.005	0.055	0.315	0.585	0.175	0	0	1.085
Alox5	-	chr6	116411196	116360095	32970	no	no	no	no	no	no	no	no	no	no	no	no	no	no	no	no	no	no	no	0.605	0.455	0.0371795	2.665	0.295	4.34	0.29	2.06	3.7	0.240154	0.0898438	0	0	2.50386	4.77372	0.793219	0.33	0.38	1.32	0.39	0.125	0.475	0.58	0.44	4.115
Alox5ap	+	chr5	150076634	150099621	120220	no	no	no	no	no	no	no	no	no	no	top 5%	top 5%	no	top 5%	no	top 5%	no	top 5%	top 5%	4.335	5.245	0.526597	4.13	2.115	39.08	8.825	35.795	0.15	4.56546	6.39714	2.55273	1.94828	8.18033	11.7652	3.17358	4.695	3.53	3.725	3.935	4.87	6.88	2.75	1.28	12.26
Alox8	-	chr11	69011345	68997434	34414	no	no	no	no	no	no	no	no	top 5%	no	no	no	no	no	no	no	no	no	no	0.25	0.18	0	1.07	0	0.02	0.22	0.035	0.04	2.47631	1.25781	6.93359	5.96552	0.40349	0.0372647	0.374411	0.02	0.155	1.125	0.075	0.17	0.02	0.985	0.805	0.195
Aloxe3	+	chr11	68939398	68962617	9715	no	no	no	no	no	no	no	no	no	no	no	no	no	no	no	no	no	no	no	6.535	2.675	0.0618972	0.03	0.375	0.12	0.37	0.19	0.815	0.339297	5.85938	5.07617	5.68966	0.478365	0.215617	1.04755	0.815	1.735	0.07	0.245	0.46	0.07	1.695	1.94	0.045
Alpi	-	chr1	88998181	88994579	31478	no	no	no	no	no	no	no	no	no	no	no	no	no	no	top 5%	no	no	no	no	0.01	0.185	0	0	855.09	0	0.005	0	0	0	0	0	0	0	0	0.032843	0	0	0	6.71	0	0	0	0	0.03
Alpk1	-	chr3	127483445	127373317	44157	no	no	no	no	no	no	no	no	no	no	no	no	no	no	no	no	no	no	no	0.18	0.305	1.0548	0.47	0.61	0.255	0.36	0.455	0.42	0.915897	0.263021	0	0	0.744259	0.32281	3.2908	0.5	0.17	0.84	1.1	0.425	0.73	1.44	0.52	0.735
Alpk2	-	chr18	65553542	65425188	84783	no	no	no	no	no	no	no	no	no	no	no	no	no	top 5%	no	no	no	no	no	0.04	0.12	0.00396837	8.35	0.02	0.24	0.055	0.105	0.175	0	0.00130208	0.0410156	0	0.198837	0.18629	0.877638	0	0.05	13.435	0.225	0.185	0.17	0.015	1.345	14.305
Alpk3	+	chr7	88202486	88250498	21623	no	no	no	no	no	no	no	no	no	no	no	no	no	no	no	no	no	no	no	0.03	0.245	0.0371765	11.855	0.595	0.1	0.12	0.5	1.355	0	0.00390625	0.00976562	0	0.0712525	0.0730694	1.15187	0.025	0.055	13.68	0.7	0.125	0.385	0.03	0.1	15.09
Alpl	-	chr4	137352299	137297648	77726	no	no	no	no	no	no	no	no	no	no	no	no	no	no	no	no	no	no	no	5.11	6.825	0.278646	1.445	0.44	12.44	21.235	1.725	99.8	4.28115	0	0.0800781	0	2.23289	3.73877	3.1104	3.975	4.275	1.475	4.21	4.345	1.99	2.63	1.905	18.235
Alppl2	-	chr1	88986503	88983265	44669	no	no	no	no	no	no	no	no	no	no	no	no	no	no	no	no	no	no	no	0	0	0	0.005	0.005	0	0	0.02	0.02	0	0.0195312	0.0175781	0.0862069	0	0	0.0123045	0	0	0.02	0.025	0	0	0	0	0
Als2	-	chr1	59294075	59219770	62242	no	no	no	no	no	no	no	no	no	no	no	no	no	no	no	no	no	no	no	5.22	8.14	4.97219	1.76	1.845	4	3.92	2.415	15.48	5.16239	10.1888	9.64062	31.4483	3.2065	3.58977	5.41163	7.33	10.2	4.335	5.225	5.26	6.7	8.91	42.35	1.675
Als2cl	+	chr9	110782678	110803033	54627	no	no	no	no	no	no	no	no	no	no	no	no	no	no	no	no	no	no	no	0.41	1.585	0.151983	0.885	4.93	1.51	2.63	9.28	7.55	7.02147	0.0130208	2.63477	0	0.00159579	0.0116805	0.259459	0.3	0.99	0.765	2.91	1.76	2.215	1.53	2.875	10.065
Als2cr11	-	chr1	59151744	59107350	60485	no	no	no	no	no	no	no	no	no	no	no	no	no	no	no	no	no	no	no	0	0.005	0	0.005	0	0.005	0	0	0.01	0	0.0260417	0	0	0	0	0.135948	0.155	0.015	0	0.025	0.015	0	0.01	0.075	0.01
Als2cr12	-	chr1	58752833	58714961	77724	no	no	no	no	no	no	no	no	no	no	no	no	no	no	top 5%	no	no	no	no	0.045	0.02	0	0	7.845	0.025	0.555	0.11	0.07	0	0.0117188	0.0136719	0	1.28144	0.74896	1.58212	0.025	0.025	0	0.05	0.03	0.01	0.125	0.335	0.2
Als2cr4	-	chr1	59177203	59157438	6271	no	no	no	no	no	no	no	n/a	n/a	n/a	n/a	n/a	no	no	no	no	no	no	no	33.675	21.13	5.36885	4.995	7.245	3.555	24.245	18.77	13.69	7.45902	n/a	n/a	n/a	n/a	n/a	15.3544	24.345	18.77	8.22	22.02	27.905	22.72	8.555	6.45	1.605
Alx1	-	chr10	102491685	102470481	461715	no	no	no	no	no	no	no	no	no	no	no	no	no	no	no	no	no	no	no	0.365	0.05	0.0282771	0.025	0.01	0	20.815	0.005	0.18	0	0	0	0	0.00443248	0	0	0.535	0.035	0.11	0.03	15.555	0.05	0.025	0.025	0.02
Alx3	+	chr3	107397949	107408687	46721	no	no	no	no	no	no	no	no	no	no	no	no	no	no	no	no	no	no	no	2.35	0.04	0	0.02	0	0	0.055	0.015	0.165	0	0	0	0	0.231327	0.109767	0.204605	1.225	0	0.03	0.01	0.085	0.06	0.06	0.06	0.005
Alx4	+	chr2	93482541	93521496	193730	no	no	no	no	no	no	no	no	no	no	no	no	no	no	no	no	no	no	no	0.365	0.055	0	0.005	0.005	0.015	0.095	0.015	0.12	0	0.0429688	0.228516	0	0	0.0408896	0.184962	0.33	0.04	0.055	0.14	0.155	0.08	0.15	0.37	0.105
Amac1	-	chr11	69575470	69573392	5207	no	no	no	no	no	no	no	n/a	n/a	n/a	n/a	n/a	no	no	no	no	no	no	no	0.07	0.055	0	0.065	0.065	0.01	0.06	0.675	0.085	0.068825	n/a	n/a	n/a	n/a	n/a	0.104087	0.165	0.01	0.06	0.01	0.155	0.08	0.21	0.31	0.095
Amacr	+	chr15	10911511	10926379	5703	no	no	no	no	no	no	no	no	no	no	no	no	no	no	no	top 5%	top 5%	no	no	3.685	5.905	0.883788	12.685	8.795	68.82	24.435	5.85	3.205	2.91416	17.9557	8.87305	5.72414	14.2317	15.1879	13.9885	4.06	4.65	7.105	8.3	8.83	5.765	1.63	1.56	8.73
Ambn	+	chr5	88885036	88897552	89550	no	no	no	no	no	no	no	no	no	no	no	no	no	no	no	no	no	no	no	0.015	0.015	0	0	0	0	0.015	0	0	0	0	0	0	0.00395998	0.048608	0.226059	0.03	0	0	0	0	0	0.02	0	0
Ambp	-	chr4	62815207	62804309	15031	no	no	no	no	no	no	no	no	no	no	no	no	no	no	top 5%	top 5%	top 5%	no	no	0.01	0.89	0	0.045	5.3	1851.18	1.43	0.145	0	0	0	0.00195312	0	0	0	0.142743	0	0.29	0.045	18.83	0.745	0.15	0.03	0.03	0.17
Ambra1	+	chr2	91570291	91759006	11929	no	no	no	no	no	no	no	no	no	no	no	no	no	no	no	no	no	no	no	8.205	11.13	5.54429	3.645	3.75	2.495	6.775	4.77	25.085	9.86004	11.987	13.7148	20.2414	4.32568	5.68055	8.66281	8.94	11.335	6.265	8.44	9.07	8.25	14.505	21.67	6.445
Amd-ps1	+	chrX	151589738	151590731	118473	no	no	no	no	n/a	no	no	no	no	no	no	no	no	no	no	no	no	no	no	0	0	0	0	0.03	0	0.01	0	0	n/a	0.109375	0.0820312	0.172414	0.00725692	0	1.37876	0	0	0	0	0	0.015	0	0	0
Amd-ps3	-	chr18	64609669	64608334	54228	no	no	no	no	n/a	no	no	no	no	no	no	no	no	no	no	no	no	no	no	1.855	0.835	0	1.39	0.655	2.43	1.585	1.805	30.885	n/a	0.145833	0.216797	0.0517241	0.078891	0.113435	1.26362	0.26	0.525	0.19	0.39	1.25	0.605	10.34	9.5	0.525
Amd-ps4	-	chr4	51266899	51265897	568990	EID gene	no	no	no	n/a	no	no	no	no	no	no	no	no	no	no	no	no	no	no	0	0	0	0	0	0.03	0.03	0	5.31	n/a	0.0455729	0.0371094	0.137931	0	0	0.141642	0.09	0	0	0	0	0	8.105	11.195	0.05
Amd1	-	chr10	40021992	40007265	75903	no	no	no	no	no	no	no	no	no	no	no	no	no	no	no	no	no	no	no	18.37	21.09	6.45509	14.46	15.58	18.35	26.19	16.285	49.595	2.44943	29.7826	17.707	46.4828	6.84952	6.6566	13.5922	30.39	23.7	23.56	44.405	42.725	41.595	25.39	40.235	22.82
Amd2	-	chr10	35431697	35428497	1892393	EID gene	no	no	no	n/a	no	no	no	no	no	no	no	no	no	no	no	no	no	no	0.315	0.18	0.294567	0.315	0.55	0.63	0.67	0.38	1.72	n/a	0.873698	0.800781	0.87931	0.122466	0.139976	0.381072	0.205	0.395	0.51	0.965	0.715	0.565	0.215	0.265	0.565
Amdhd1	-	chr10	93002778	92986083	4633	no	no	no	no	no	no	no	no	no	no	no	no	no	no	no	top 5%	no	no	no	0.315	0.045	0	0.015	0.035	64.235	1.87	0.115	0.09	0	0.134115	0.443359	0	0	0.00404225	0.0824818	0.065	0.01	0.155	0.97	0.29	0.19	0.075	0	0.045
Amdhd2	-	chr17	24300733	24292800	5009	no	no	no	no	no	no	no	no	no	no	no	no	no	no	no	no	no	no	no	19.55	18.845	3.89924	16.625	107.25	14.545	30.115	29.705	14.095	6.16165	10.4544	16.2285	18.3966	16.424	20.7887	12.3789	15.3	14.32	14.17	14.85	19.365	15.02	4.775	7.09	6.44
Amelx	-	chrX	165625141	165614047	565201	EID gene	no	no	no	no	no	no	no	no	no	no	no	no	no	no	no	no	no	no	0.355	0.02	0	0	0.02	0.02	0.055	0.08	0	0	0	0.0371094	0	0	0	0.260974	0.05	0	0.03	0.045	0	0.04	0.185	0	0
Amfr	-	chr8	96536563	96495488	8940	no	no	no	no	no	no	no	no	no	no	no	no	no	no	no	no	no	no	no	50.175	39.455	24.4378	36.335	42.23	49.24	42.635	41.465	16.18	42.7917	98.5078	47.084	186.966	14.1519	11.3267	18.777	31.87	40.51	36.67	25.285	23.725	29.575	41.985	50.29	64.255
Amh	+	chr10	80267993	80270393	1177	no	no	no	no	no	no	no	no	no	no	no	no	no	no	no	no	no	no	no	0.03	0.02	0.0839406	0.125	0.005	0.025	0.035	0.04	0.11	0.486664	0.0182292	0.101562	0.0344828	0.0122271	0.0114055	0.0618507	0.045	0.075	0.055	0.04	0.01	0.065	0.11	0.565	0.1
Amhr2	+	chr15	102275798	102285061	13508	no	no	no	no	no	no	no	no	no	no	no	no	no	no	no	no	no	no	no	0.275	0.49	0	0.84	0.28	0.36	0.385	6.44	0.69	0.768954	0.40625	0.25	0	6.28212	1.17646	3.43032	0.095	0.24	1.485	0.495	0.38	0.28	0.075	0.195	0.165
Amica1	+	chr9	44887266	44916613	11093	no	no	no	no	no	no	no	no	no	no	no	no	no	no	top 5%	no	no	no	top 5%	0.075	0.16	0.0146737	0.04	20.97	0.355	0.08	1.03	0.055	0.010624	0.0273438	0	0	0.318934	0.576456	0.101041	0.04	0.04	0.065	5	0.05	0.075	0.085	2.08	0.035
Amigo1	+	chr3	107989276	107995204	34961	no	no	no	no	no	no	no	no	no	no	no	no	no	no	no	no	no	no	no	5.335	6.425	1.38116	2.155	1.66	0.975	2.66	2.9	3.04	14.7372	33.0521	25.7539	69.7759	10.6158	8.53467	13.13	2.88	5.045	1.585	1.725	1.645	1.095	19.085	21.515	7.865
Amigo3	+	chr9	107955490	107958032	29114	no	no	no	no	no	no	no	no	no	no	top 5%	top 5%	top 5%	no	no	no	no	no	no	0.81	1.285	0.751339	0.935	2.945	0.535	0.865	1.09	0.68	1.3596	1.11328	0.351562	0	64.3881	86.3511	13.8278	1.18	1.48	1.175	1.405	1.005	1.695	0.785	2.395	1.82
Ammecr1	-	chrX	139401271	139285689	140518	no	no	no	no	no	no	no	no	no	no	no	no	no	no	no	no	no	no	no	0.99	2.17	1.46672	12.435	2.83	3.555	4.495	3.495	7.08	0.445502	2.11589	2.80859	0.931034	0.685007	0.706224	1.91263	2.435	2.21	14.555	6.57	8.05	8.85	1.035	1.45	1.095
Ammecr1l	+	chr18	31919534	31942381	43251	no	no	no	no	no	no	no	no	no	no	no	no	no	no	no	no	no	no	no	10.19	19.23	6.37583	10.045	10.92	9.2	20.54	15.565	10.355	8.09311	12.6471	12.6543	9.13793	6.61525	8.45205	10.6223	16.615	17.51	14.23	20.18	16.99	20.93	5.605	8.955	4.38
Amn	+	chr12	112509322	112514637	20504	no	top 5%	no	no	no	no	no	no	no	no	no	no	no	no	top 5%	no	top 5%	no	no	16.905	14.355	0.0936235	0.255	345.35	0.245	74.425	0.08	0.61	1.10021	4.32161	6.01562	4.84483	0.00475075	0.0614005	0.584498	0.77	5.83	0.57	9.815	5.445	0.085	1.235	0.045	0.01
Amn1	-	chr6	149137234	149105669	275739	no	no	no	no	no	no	no	no	no	no	no	no	no	no	no	no	no	no	no	49.165	43.32	15.6585	15.08	11.39	5.69	18.77	17.315	11.825	6.60661	61.069	74.4258	47.6379	21.5275	19.5062	13.2463	54.21	51.185	13.015	13.495	17.145	13.315	9.23	9.135	3.945
Amot	-	chrX	141939687	141880968	1554845	EID gene	no	no	no	no	no	no	no	no	no	no	no	no	no	no	no	no	no	no	3.33	5.335	4.49258	1.25	3.99	3.42	9.495	2.035	23.185	5.12235	2.2474	1.32031	4.18966	0.277144	0.210554	2.37383	3.83	4.13	3.045	10.26	13.045	4.955	5.46	8.475	3.045
Amotl1	-	chr9	14447973	14351949	93595	no	no	no	no	no	no	no	no	no	no	no	no	no	no	no	no	no	no	no	2.275	4.11	5.56177	6.965	2.19	1.315	7.32	9.005	19.765	5.23798	2.00911	17.9414	29.3103	8.70821	8.94313	12.0917	5.43	4.64	14.665	12.295	13.965	14.5	3.47	3.99	15.38
Amotl2	+	chr9	102619132	102635743	184068	no	no	no	no	no	no	no	no	no	no	no	no	no	no	no	no	no	no	no	14.54	25.35	26.6616	16.19	8.22	4.57	25.015	35.45	161.28	8.11447	1.59505	10.1367	19.4655	0.740539	1.03895	6.1809	19.93	22.885	20.05	16.96	13.94	23.6	4.445	8.26	12.535
Ampd1	+	chr3	102877937	102903637	9048	no	no	no	no	no	no	no	no	no	no	no	no	no	no	no	no	no	no	top 5%	0.025	0.43	0	0.045	0.015	0.115	0.005	0.295	0.065	0	0.0442708	0.0351562	0	0.0449888	0.147012	1.16362	0.025	0.055	0.115	0	0.06	0.16	0	0.07	0.035
Ampd2	-	chr3	107889569	107876982	35308	no	no	no	no	no	no	no	no	no	no	no	no	no	no	no	no	no	no	no	27.39	44.805	2.61549	9.5	13.015	17.685	27.55	9.965	24.24	23.2697	32.9753	36.8164	57.1724	23.0767	28.5711	14.553	21.735	30.47	13.185	30.395	26.355	23.74	19.65	31.82	13.035
Ampd3	+	chr7	117911737	117955904	142570	no	no	no	no	no	no	no	no	no	no	no	no	no	no	no	no	no	no	no	3.64	6.19	1.3245	8.865	4.465	10.775	8.43	3.35	1.945	7.58147	3.97917	7.16406	7.77586	8.62598	9.17079	12.1163	2.155	4.735	3.88	0.87	1.99	1.045	6.435	5.365	15.775
Amph	+	chr13	19040240	19242782	108691	no	no	no	no	no	no	no	no	no	no	no	no	no	no	no	no	no	no	no	34.34	40.605	2.38885	0.07	0.78	0.04	4.155	3.38	5.185	43.6241	138.578	151.908	132.914	50.0787	68.6664	17.2844	19.605	43.055	0.16	1.98	6.125	0.65	49.13	46.045	0.53
Amt	+	chr9	108199184	108203902	1743	no	no	no	no	no	no	no	no	no	no	no	no	no	no	no	no	no	no	no	9.625	14.04	13.6734	3.755	2.985	9.13	30.115	6.34	42.255	8.54568	0.546875	0.546875	0.793103	2.15328	2.35401	6.83006	7.015	12.515	6.16	12.625	17.955	11.025	12.08	19.585	3.075
Amtn	+	chr5	88805133	88814941	117386	no	no	no	no	no	no	no	no	no	no	no	no	no	no	no	no	no	no	no	0	0.015	0	0	0.05	0	0	0.12	0	0	0	0	0	0	0	0.201733	0	0	0.02	0	0.02	0	0	0	0.17
Amy1	-	chr3	113280748	113258871	50900	no	no	no	no	no	no	no	no	no	no	no	no	no	no	no	top 5%	no	no	no	8.97	9.24	0.0467733	1.665	1.235	127.13	1.365	1.86	0.815	13.2383	8.36068	34.1133	28.4655	2.36767	2.01837	5.05311	5.76	15.815	1.48	1.25	0.565	0.495	7.29	12.33	3.085
Amy2-ps1	-	chr3	113009615	112985167	68001	no	no	no	no	n/a	no	no	no	no	no	no	no	no	no	no	no	no	no	no	0	0.015	0	0	0.01	0	0	0	0	n/a	0.0130208	0.0488281	0.0172414	0	0	0.00205076	0	0	0	0.045	0	0	0	0	0
Amy2a5	-	chr3	113061755	113052094	65485	no	no	top 5%	no	no	no	no	no	no	no	no	no	no	no	top 5%	top 5%	no	no	no	0.005	3.005	0	0	12.45	16.525	0.005	0	0	0.013853	0	0	0	0	0	0.00744152	0.005	0.025	0	27.485	0.04	0	0.11	0.15	0.025
Amy2b	-	chr3	112959645	112950574	2922180	EID gene	no	no	no	no	no	no	no	no	no	no	no	no	no	no	no	no	no	no	0	0.14	0	0	0.2	0.335	0	0	0	0	0	0.00195312	0.0172414	0	0.0066117	0.0122834	0	0	0	2.46	0	0	0.01	0	0
Amz1	+	chr5	141200081	141229264	9846	no	no	no	no	no	no	no	no	no	no	no	no	no	no	no	no	no	no	no	6.325	1.88	0.208369	0.56	0.81	1.615	1.145	2	2.165	1.8138	3.72656	1.79492	0	0.340163	0.551505	7.00688	1.625	1.335	0.65	0.66	0.73	0.53	5.855	2.89	0.385
Amz2	+	chr11	109287290	109313686	145566	no	no	no	no	no	no	no	no	no	no	no	no	no	no	no	no	no	no	no	25.435	25.81	16.5827	22.145	14.975	7.595	18.655	17.37	34.79	11.5604	45.3125	35.3496	21.5345	27.8916	25.7512	11.4373	41.025	28.065	22.27	22.585	24.905	22.72	18.545	22.395	33.29
Anapc1	-	chr2	128513127	128435840	459122	no	no	no	no	no	no	no	no	no	no	no	no	no	no	no	no	no	no	no	11.75	19.105	30.8481	9.47	9.37	6.495	17.05	11.88	58.16	7.24849	25.2005	37.043	49.3103	2.89325	2.26648	6.83167	28.985	26.96	27.825	43.475	39.615	47.065	20.095	26.615	14.84
Anapc13	+	chr9	102528626	102536571	162619	no	no	no	no	no	no	no	no	no	no	no	no	no	no	no	no	no	no	no	73.315	83.04	13.7689	207.62	123.365	92.77	128.215	96.235	26.165	51.5636	27.5677	43.9141	48.8793	77.2726	70.3238	10.529	91.98	69.265	176.09	113.875	121.73	91.76	13.69	20.625	61.25
Anapc16	-	chr10	59465860	59450657	139246	no	no	no	no	no	no	no	no	no	no	no	no	no	no	no	no	no	no	no	63.19	54.295	8.55255	67.07	63.49	27.73	61.64	73.655	12.67	22.72	83.4922	83.666	71.5	109.556	107.7	16.7001	51.305	55.81	57.1	59.37	57.97	56.09	18.61	28.32	44.765
Anapc2	+	chr2	25127998	25141435	4822	no	no	no	no	no	no	no	no	no	no	no	no	no	no	no	no	no	no	no	55.655	65.235	11.0324	27.725	27.285	16.01	48.37	58.905	42.97	35.4225	54.3724	60.6777	88.2069	40.5067	55.4697	21.4743	59.94	53.665	40.225	56.125	49.38	59.3	22.105	28.805	28.955
Anapc4	+	chr5	53225254	53259036	180472	no	no	no	no	no	no	no	no	no	no	no	no	no	no	no	no	no	no	no	39.76	52.44	37.7827	32.34	22.2	13.885	46.2	44.54	33.395	15.4765	66.3086	58.623	60.5	33.371	38.2521	16.8044	67.44	59.325	43.03	54.065	55.59	68.7	24.375	24.255	12.72
Anapc5	-	chr5	123271348	123237478	36936	no	no	no	no	no	no	no	no	no	no	no	no	no	no	no	no	no	no	no	185.47	177.93	57.4298	104.6	73.785	69.485	133.305	88.555	60.29	36.3138	176.964	133.004	184.397	93.7288	119.197	22.2379	223.78	180.91	144.785	194.2	163.145	190.51	31.44	29.115	60.49
Anapc7	+	chr5	122871702	122894921	24124	no	no	no	no	no	no	no	no	no	no	no	no	no	no	no	no	no	no	no	21.285	23.705	7.59832	22.07	14.41	8.25	22.93	16.755	16.585	9.46898	30.694	32.6934	28.3966	11.0198	15.0671	13.7946	17.51	14.62	11.8	13.335	16.125	14.91	6.285	9.35	11.03
Ang-ps1	-	chr14	44635083	44634648	54769	no	no	no	no	n/a	no	no	no	no	no	no	no	no	no	no	no	no	no	no	0	0	0	0	0	0	0	0	0	n/a	0	0	0	0	0	0	0	0	0	0	0	0	0	0	0
Ang2	-	chr14	51815598	51815161	40234	no	no	no	no	no	no	no	no	no	no	no	no	no	no	no	no	no	no	no	0	0	0	0	0	0	0	0	0	0	0	0	0	0	0	0.0621211	0	0	0	0	0	0	0	0	0
Ang4	-	chr14	52393265	52383553	29643	no	no	no	no	no	no	no	no	no	no	no	no	no	no	top 5%	no	no	no	no	0	0.07	0	0.02	6.275	0	0.185	0	0	0	0	0	0	0	0	0.0406676	0	0	0	0.98	0.055	0	0	0	0
Ang5	+	chr14	44534734	44540745	39507	no	no	no	no	no	no	no	no	no	no	no	no	no	no	no	no	no	no	no	0	0	0	0	0	0	0	0	0	0	0	0	0	0	0	0	0	0	0	0	0	0	0	0	0
Ang6	-	chr14	44584083	44579329	50058	no	no	no	no	no	no	no	no	no	no	no	no	no	no	no	no	no	no	no	0	0	0	0	0	0	0	0	0	0	0	0	0	0	0	0	0	0	0	0	0	0	0	0	0
Angel1	-	chr12	88067410	88041452	261743	no	no	no	no	no	no	no	no	no	no	no	no	no	no	no	no	no	no	no	3.69	5.85	1.62966	2.865	1.225	0.66	3.655	3.035	8.84	5.60619	2.15755	1.79492	2.58621	25.5758	30.6871	16.6088	4.355	5.235	5.095	4.175	4.76	7.595	3.525	8.135	3.08
Angel2	+	chr1	192748991	192770841	14051	no	no	no	no	no	no	no	no	no	no	no	no	no	no	no	no	no	no	no	25.635	20.265	14.3359	16.055	14.85	10.835	26.16	25.695	10.22	8.98243	67.8281	48.2207	30.3621	4.33762	4.33486	9.60579	30.04	24.04	17.865	19.805	23.375	23.68	18.91	20.83	9.645
Angpt1	-	chr15	42508523	42256273	898841	EID gene	top 5%	no	top 5%	no	top 5%	no	no	top 5%	top 5%	no	no	no	top 5%	no	no	top 5%	no	no	4.55	3.095	21.6876	16.645	1.23	1.025	8.305	10.215	0.04	1.89229	4.7513	11.1152	15.4138	0.263857	0.441367	0.447165	4.055	3.235	26.87	5.95	8.13	10.78	2.225	3.42	4.58
Angpt2	-	chr8	18741562	18690263	137989	no	no	no	no	no	no	no	no	no	no	no	no	no	no	no	no	no	no	no	2.21	2.355	1.09034	2.125	1.3	0.895	9.95	3.66	2.835	0.332012	0.104167	1.19727	0.0344828	6.77586	9.39758	3.61121	2.305	1.235	1.885	2.075	5.675	2.715	0.595	1.165	1.365
Angpt4	+	chr2	151736943	151771072	60601	no	no	no	no	no	no	no	no	no	no	no	no	no	no	no	no	no	no	no	0.07	0.655	0	0.07	0.15	0.15	1.465	0.075	0.21	0.0018395	0.0195312	0	0	1.47385	1.12246	0.0892384	0.07	0.17	0.11	0.67	0.57	0.145	0	0.015	0.465
Angptl1	+	chr1	158768693	158791209	393666	no	no	no	no	no	no	no	no	no	no	no	no	no	no	no	no	no	no	no	0.265	1.8	0.166259	1.395	12.77	0.105	0.61	0.5	1.175	0.297994	0.28776	0.337891	0	0.157973	0.647325	1.06277	0.43	0.745	2.005	22.555	0.78	0.795	0.65	0.345	0.67
Angptl2	+	chr2	33071589	33103237	243024	no	no	no	no	no	no	no	no	no	no	no	no	no	no	no	no	no	no	no	4.13	7.715	1.87679	39.42	15.935	3.05	23.075	20.75	4.695	2.18074	0.208333	0.0488281	0	2.94706	4.69034	8.25085	5.22	4.06	31.15	21.25	13.07	15.76	1.89	3.505	49.675
Angptl3	+	chr4	98699894	98712802	245483	no	no	no	no	no	no	no	no	no	no	no	no	no	no	no	top 5%	no	no	no	0.205	0.49	0	1.075	0.37	303.48	0.93	0.455	0.77	0	0.480469	0.330078	0	0.104472	0.152254	0.950356	0.28	1.195	0.38	0.625	0.95	0.72	0.48	0.65	0.465
Angptl4	-	chr17	33918520	33910702	42219	no	no	no	no	no	no	no	no	no	no	no	no	no	top 5%	no	top 5%	top 5%	no	no	13.815	11.49	0.103434	57.99	19.355	58.825	32.54	86.46	1.62	0.386617	0.127604	0.0390625	0	9.64469	8.43091	6.13729	8.125	7.155	8.44	10.645	10.305	17.5	0.6	0.63	7.63
Angptl6	-	chr9	20684154	20678253	56111	no	no	no	no	no	no	no	no	no	no	top 5%	top 5%	top 5%	no	no	no	no	no	no	10.385	6.57	0.567164	1.335	6.17	12.41	1.515	2.165	0.59	1.93525	19.7669	5.54102	16.7414	16.939	18.5278	13.7784	8.165	6.11	1.3	4.845	1.16	1.26	1.19	0.965	2.14
Angptl7	-	chr4	147874569	147869292	108381	no	no	no	no	no	no	no	no	no	no	no	no	no	no	no	no	no	no	no	0.15	0.25	0	5.72	0.33	0.975	0.45	0.32	0.87	0.010383	0.166667	0.126953	0	0.0546499	0.0360425	0.494958	0.115	0.165	7.995	0.17	0.53	0.53	0.595	0.68	1.86
Ank	+	chr15	27396432	27524664	582169	EID gene	no	no	no	no	no	no	no	no	no	no	no	no	no	no	no	no	no	no	11.205	7.665	3.59385	11.1	12.17	4.985	5.44	4.77	5.525	71.8183	150.031	58.9902	151.276	18.083	14.3165	13.5831	6.485	8.41	7.72	7.54	4.09	4.575	49.86	51.44	97.935
Ank1	+	chr8	24085294	24260969	34337	no	no	no	no	top 5%	top 5%	no	no	no	no	no	no	no	top 5%	no	no	no	no	no	0.52	1.81	0.721585	30.88	0.28	8.505	0.155	0.71	0.37	28.9185	2.15885	7.50391	4.72414	2.88753	3.72187	4.32825	0.695	2.21	13.905	0.145	0.24	0.48	6.33	60.42	156.845
Ank2	-	chr3	127111949	126632151	212102	no	no	no	no	no	no	no	no	no	no	no	no	no	no	no	no	no	no	no	34.775	50.42	28.0823	17.36	4.36	2.645	1.66	2.04	14.835	78.3484	312.215	238.33	197.224	147.017	107.848	17.0823	29.28	68.055	19	15.055	3.94	7.265	162.49	213.88	35.64
Ank3	+	chr10	68996970	69490184	250969	no	no	no	no	no	no	no	no	no	no	no	no	no	no	no	no	no	no	no	24.57	43.43	11.714	14.74	16.415	5.085	28.865	15.235	20.095	24.8642	157.973	173.471	171.931	24.5571	24.6495	8.30863	37.345	88.72	24.165	13.92	21.52	7.8	93.14	109.58	8.255
Ankar	-	chr1	72747138	72689554	20542	no	no	no	no	no	no	no	no	no	no	no	no	no	no	no	no	no	no	no	0.005	0	0	0	0	0	0	0.005	0	0	0	0.00390625	0	0	0	0.0234989	0.005	0.005	0	0	0.005	0	0	0	0
Ankdd1a	-	chr9	65364806	65349260	50370	no	no	no	no	n/a	no	no	n/a	n/a	n/a	no	no	no	no	no	no	no	no	no	0.13	0.32	0.0267001	0	0.01	0.01	0.035	0	0	n/a	n/a	n/a	n/a	0.031022	0	1.33854	0.015	0.335	0	0	0	0.03	0.05	0.105	0
Ankdd1b	-	chr13	97241115	97186089	10076	no	no	no	no	no	no	no	no	no	no	no	no	no	no	no	no	no	no	no	1.64	2.01	0	0.89	0.54	0.165	0.685	0.705	0.58	1.86477	7.55599	11.5781	3.81034	3.25605	2.99671	4.82098	2.045	2.96	1.235	0.86	1.115	0.965	2.62	4.115	0.3
Ankfn1	-	chr11	89500945	89282301	461462	no	no	no	no	no	no	no	no	no	no	no	no	no	no	no	no	no	no	no	0.98	1.17	0.0140321	0	0.02	0.005	0.05	0.415	0.04	0.644083	0.260417	0.0195312	0	0.0189438	0.105697	0.544632	1.105	1.955	0	0.235	0.015	0.695	1.49	0.14	0.015
Ankfy1	+	chr11	72503508	72585648	27605	no	no	no	no	no	no	no	no	no	no	no	no	no	no	no	no	no	no	no	7.085	9.92	9.83252	4.415	5.55	3.275	7.25	5.77	21.77	6.54608	13.6732	19.0332	9.74138	4.52125	4.11905	11.6961	15.585	15.98	14.475	17.95	12.945	18.73	12.025	11.085	7.46
Ankhd1	+	chr18	36720332	36825571	5694	no	no	no	no	no	no	no	no	no	no	no	no	no	no	no	no	no	no	no	11.455	19.76	18.2847	13.8	22.375	11.54	22.96	21.015	66.085	5.00659	47.0794	46.875	48.5517	4.46029	4.80494	7.32404	20.22	18.93	18.11	28.505	30.605	22.735	33.395	52.655	24.525
Ankib1	-	chr5	3803109	3690000	135933	no	no	no	no	no	no	no	no	no	no	no	no	no	no	no	no	no	no	no	5.895	6.155	6.67928	1.785	3.205	1.705	6.78	3.72	5.065	9.04858	21.4375	18.8867	23.1552	3.56197	2.72222	9.42777	8.62	9.74	3.57	5.16	4.97	5.305	7.79	6.985	1.79
Ankk1	-	chr9	49235126	49223327	16987	no	no	no	no	no	no	no	no	no	no	no	no	no	no	no	no	no	no	no	0	0.01	0	0	0	0	0.01	0.04	0.035	0	0.00130208	0	0	0	0	0.245323	0.04	0.05	0	0	0	0	0.095	0	0.005
Ankle1	+	chr8	73929909	73933803	57005	no	no	no	no	no	no	no	no	no	no	no	no	no	no	no	no	no	no	no	0.915	6.05	1.08585	3.105	2.33	8.78	5.12	0.725	4.695	0.035781	0.0507812	0.00195312	0	0.0667172	0	0.157092	3.05	1.08	10.65	17.19	18.31	18.415	0.025	0.065	0.115
Ankle2	+	chr5	110660060	110685666	7054	no	no	no	no	no	no	no	no	no	no	no	no	no	no	no	no	no	no	no	6.13	7.4	9.67473	6.13	4.395	4.52	9.31	8.435	14.265	4.66943	35.4701	16.2246	53.4138	2.94836	1.98555	8.04528	9.64	9.93	9.745	12.4	13.505	14.33	5.04	7.475	3.425
Ankmy1	-	chr1	94799483	94766706	14014	no	no	no	no	no	no	no	no	no	no	no	no	no	no	no	no	no	no	no	0.03	0.16	0.031231	0.015	0.015	0.03	0.13	0.18	0.045	0.007313	0.597656	2.0957	1.67241	0.0772265	0.10603	0.98231	0.045	0.1	0.045	0.05	0.025	0.06	0.09	0.055	0.045
Ankmy2	+	chr12	36883711	36923878	117177	no	no	no	no	no	no	no	no	no	no	no	no	no	no	no	no	no	no	no	40.09	39.2	5.16855	15.1	16.69	4.535	22.26	14.99	8.66	12.1169	77.7122	46.4004	89.9828	22.3102	23.5143	13.0469	32.96	40.52	17.48	20.19	17.345	20.965	13.08	13.41	4.275
Ankra2	+	chr13	99033214	99044705	35414	no	no	no	no	no	no	no	no	no	no	no	no	no	no	no	no	no	no	no	52.315	37.02	7.73436	13.5	14.19	7.51	15.495	17.545	17.06	7.05141	76.5625	55.4336	96.1897	7.03861	9.56942	13.2106	43.8	45.58	13.34	16.6	11.79	11.73	13.08	11.2	7.14
Ankrd1	-	chr19	36194334	36186455	266416	no	no	no	no	no	no	no	no	no	no	no	no	no	top 5%	no	no	no	no	no	0.035	0.2	0.0369686	384.155	0.22	0.075	0.415	3.335	3.945	0	0.0598958	0.253906	0	0	0	0.285122	0	0	282.425	0.08	0.11	0.77	0.09	0	210.48
Ankrd10	-	chr8	11635754	11611583	140831	no	no	no	no	no	no	no	no	no	no	no	no	no	no	no	no	no	no	no	46.085	31.895	18.5838	27.255	14.94	8.215	37.54	23.55	25.52	11.2278	33.6328	41.2734	35.4828	6.23266	7.45277	13.7383	52.325	35.71	28.27	50.655	45.07	39.61	7.88	9.125	17.94
Ankrd11	-	chr8	125565897	125407221	36915	no	no	no	n/a	no	no	no	no	no	no	n/a	n/a	no	no	no	no	no	no	no	12.38	14.78	n/a	7.86	14.775	7.455	15.175	17.77	44.98	14.0125	84.7122	43.75	59.7931	n/a	n/a	11.8095	12.85	15.14	19.62	20	21.3	29.71	20.705	22.385	9.53
Ankrd12	-	chr17	66426386	66316841	18063	no	no	no	no	no	no	no	no	no	no	no	no	no	no	no	no	no	no	no	73.74	62.965	5.50886	9.925	13.305	5.35	14.2	19.535	10.11	3.33173	176.779	217.111	230.638	16.8272	16.4788	11.4995	39.475	71.895	10.11	11.85	10.805	8.99	25.76	27	1.805
Ankrd13a	+	chr5	115224954	115256209	92186	no	no	no	no	no	no	no	no	no	no	no	no	no	no	no	no	no	no	no	11.495	18.27	35.4771	13.88	38.485	19.695	28.31	74.795	26.55	18.1712	6.1875	11.0859	14.1207	3.4941	1.87138	8.7676	15.39	21.505	24.025	31.21	28.455	44.83	7.265	19.115	11.77
Ankrd13b	-	chr11	77303180	77283989	3887	no	no	no	no	no	no	no	no	no	no	no	no	no	no	no	no	no	no	no	31.365	18.705	5.04397	1.675	1.375	0.47	3.615	1.36	2.385	13.2431	13.8477	7.20703	9.01724	6.09679	5.25339	10.7967	15.225	20.445	2.955	4.175	4.185	6.54	21.42	19.235	9.22
Ankrd13c	+	chr3	157610491	157670288	51788	no	no	no	no	no	no	no	no	no	no	no	no	no	no	no	no	no	no	no	8.705	10.8	9.11032	6.765	10.425	3.875	13.135	7.83	27.725	11.3548	19.5846	9.88281	29.5517	6.78226	6.79391	8.50989	8.12	11.985	12.57	7.93	8.725	9.825	27.09	20.47	3.365
Ankrd13d	-	chr19	4283137	4270181	3874	no	no	no	no	no	no	no	no	no	no	no	no	no	no	no	no	no	no	no	28.93	35.84	1.82424	0.385	1.44	0.57	3.28	1.59	3.6	19.3331	47.0508	34.1719	52.2759	39.2025	55.8914	19.6606	10.99	27.16	0.69	3.865	4.175	1.385	16.545	17.98	0.69
Ankrd16	+	chr2	11700118	11711952	317216	no	no	no	no	no	no	no	no	no	no	no	no	no	no	no	no	no	no	no	12.625	20.275	8.98791	13.225	15.27	7.675	19.455	18.63	9.53	4.83268	19.9727	15.7949	7.12069	6.17028	7.53856	6.55296	12.895	18.845	11.115	15.055	18.48	12.06	11.58	12.595	13.55
Ankrd17	-	chr5	90795211	90656215	97893	no	no	no	no	no	no	no	no	no	no	no	no	no	no	no	no	no	no	no	8	9.865	12.8532	5.39	6.025	3.985	8.26	6.505	49.43	11.5321	80.8138	75.2695	62.8621	14.2583	11.7977	8.40856	10.805	13.225	9.45	12.895	12.76	11.105	23.71	20.76	12.16
Ankrd2	+	chr19	42110528	42119600	2119	no	no	no	no	no	no	no	no	no	no	no	no	top 5%	no	no	no	no	no	no	0.73	0.61	0	0.09	0.165	0.505	0.065	0.38	0.045	0.057207	0.167969	0.00195312	0	0.302951	0.832317	3.40936	0.245	0.37	0.02	0.16	0.015	0.15	0.1	0.105	0.03
Ankrd22	-	chr19	34240543	34197039	63807	no	no	no	no	no	no	no	no	no	no	no	no	no	no	no	no	no	no	no	0	0.505	0	0	1.895	0.605	0.06	0.075	0.025	0	0	0	0	0	0	0.0992658	0	0	0.04	0.68	0.02	0.03	0.075	0	0.03
Ankrd23	-	chr1	36592574	36587379	4741	no	no	no	no	no	no	no	no	no	no	no	no	no	no	no	no	no	no	no	2.715	11.085	0.945669	19.135	1.865	1.565	5.775	5.495	3.685	1.93361	2.32682	3.05078	0.189655	0.871252	0	1.31384	2.325	6.59	10.81	7.025	6.75	6.03	1.26	3.985	187.79
Ankrd24	+	chr10	81091380	81110355	258301	no	no	no	no	no	no	no	no	no	no	no	no	no	no	no	no	no	no	no	6.795	11.055	1.45571	5.67	2.455	1.42	6.12	3.195	6.7	10.3365	24.0521	18.5879	32.2586	4.42165	4.55232	7.12207	2.98	6.185	4.81	2.93	8.2	3.46	10.005	12.89	18.14
Ankrd26	-	chr6	118512274	118452582	54880	no	no	no	no	no	no	no	no	no	no	no	no	no	no	no	no	no	no	no	4.79	8.825	3.14943	2.435	2.115	3.5	7.005	3.69	5.74	1.97332	24.8867	24.5352	30.1897	2.43674	2.93802	7.76012	7.785	7.525	4.04	7.105	8.255	9.12	4.04	4.935	0.285
Ankrd27	+	chr7	36371266	36424256	3410	no	no	no	no	no	no	no	no	no	no	no	no	no	no	no	no	no	no	no	7.465	9.345	2.59411	5.71	6.52	9.435	10.575	9.365	33.325	6.75886	15.7669	14.1719	22.9138	19.891	24.1624	12.0812	11.695	8.315	9.925	19.58	12.515	17.98	10.575	6.415	4.64
Ankrd28	-	chr14	32643601	32513201	230010	no	no	no	no	no	no	no	no	no	no	no	no	no	no	no	no	no	no	no	3.32	3.77	4.73879	2.555	2.345	2.27	3.95	2.25	29.745	12.7966	16.7656	12.3789	5.87931	0.6484	0.458263	8.66641	4.39	6.59	3.93	5.345	3.81	5.975	8.24	9.015	3.39
Ankrd29	-	chr18	12464220	12410871	44275	no	no	top 5%	no	no	top 5%	no	no	top 5%	top 5%	top 5%	top 5%	top 5%	no	no	no	no	no	no	8.715	13.17	0.120726	4.975	2.49	0.195	5.405	4.945	0.355	5.63019	18.7409	37.5137	53.4138	13.8696	11.8673	12.851	3.215	8.255	6.235	2.74	2.755	3.265	6.49	10.975	2.095
Ankrd32	-	chr13	77274734	77182349	584495	EID gene	no	no	no	no	no	no	no	no	no	no	no	no	no	no	no	no	no	no	25.15	15.295	11.1661	16.37	10.24	9.615	21.545	13.01	10.59	2.78587	33.8424	27.0527	20.069	3.06497	2.7805	5.8537	39.12	15.135	15.26	18.805	27.75	22.09	7.42	7.345	5.08
Ankrd33	+	chr15	100946186	100950453	78326	no	no	no	no	no	no	no	no	no	no	no	no	no	no	no	no	no	no	no	0.02	0.01	0	0.01	0	0	0	0.04	0	0.126306	0	0	0	0.186093	0.0635973	0.483152	0	0.065	0	0	0	0	0.025	0.055	0
Ankrd33b	-	chr15	31297514	31221234	88023	no	no	no	no	no	no	no	top 5%	no	no	no	no	no	no	no	no	top 5%	top 5%	no	0.33	0.615	0.36117	3.19	0.135	1.105	5.7	10.72	0.59	0.29714	37.5091	3.54688	0.603448	0.538715	0.354384	1.88282	0.175	0.38	1.57	0.115	1.54	1.705	13.35	2.365	5.23
Ankrd34a	+	chr3	96400559	96403698	3813	no	top 5%	top 5%	no	top 5%	top 5%	top 5%	top 5%	top 5%	top 5%	no	no	no	top 5%	no	no	no	no	no	10.265	10.165	0.144513	4.055	0.7	0.015	0.755	0.185	0.255	9.30954	29.7161	19.7539	19.4655	1.21983	1.71843	5.5494	7	9.43	4.81	1.35	1.155	1.155	13.065	14.29	1.175
Ankrd34b	+	chr13	93195851	93211613	44807	no	no	no	no	top 5%	top 5%	top 5%	no	top 5%	top 5%	no	no	no	no	no	no	no	no	no	1.045	2.78	0.149724	0.03	0.055	0.005	0.205	0.13	0.115	9.88521	3.86328	16.7285	18.569	0.0291987	0.120647	0.316175	0.25	1.69	0.175	0.045	0.03	0.225	4.935	6.05	0.005
Ankrd34c	-	chr9	89633313	89623087	194506	no	no	no	no	no	no	top 5%	top 5%	top 5%	no	no	no	top 5%	no	no	no	no	no	no	0.46	0.525	0	0	0	0	0	0	0	1.5925	6.5612	12.2578	0.0172414	1.37415	1.52405	1.64993	0.075	0.64	0.015	0.015	0	0	2.36	0.25	0
Ankrd35	+	chr3	96474250	96494932	8711	no	no	no	no	no	no	no	no	no	no	no	no	no	no	no	no	no	no	no	1.995	1.155	0.0380485	0.185	0.16	0.295	0.67	0.255	1.55	5.90928	14.2995	3.12695	1.31034	0.886987	0.865882	5.44284	0.76	0.435	0.09	0.155	0.185	0.07	1.42	0.665	0.59
Ankrd36	+	chr11	5469687	5589340	42683	no	no	no	no	no	no	no	no	no	no	no	no	no	no	no	no	no	no	no	0.035	0.03	0	0	0	1.26	0.005	0.055	0.1	0	0	0.00390625	0	0	0	0.305479	0.015	0	0.075	0	0	0.01	0	0.25	0.08
Ankrd39	-	chr1	36604046	36595018	3885	no	no	no	no	no	no	no	no	no	no	no	no	no	no	no	no	no	no	no	12.205	15.95	1.64082	17.5	10.57	5.78	13.47	13.755	4.25	5.04927	14.4414	18.1113	9.13793	21.2348	23.9443	11.5176	8.085	14.185	15.795	14.18	12.175	10.035	2.475	5.61	5.13
Ankrd40	+	chr11	94189315	94203155	7500	no	no	no	no	no	no	no	no	no	no	no	no	no	no	no	no	no	no	no	7.915	7.715	13.6559	34.35	11.99	6.525	11.74	22.235	38.295	57.1693	67.6354	29.3965	42.2069	15.4518	14.0366	13.6496	5.345	7.54	29.52	10.745	9.86	15.675	70.09	137.385	146.285
Ankrd42	-	chr7	99785612	99730233	143716	no	no	no	no	no	no	no	no	no	no	no	no	no	no	no	no	no	no	no	8.425	9.405	1.87368	0.75	0.535	0.4	2.75	4.965	0.89	3.6879	9.62109	8.11523	3.84483	3.50498	3.84533	9.08019	5.655	7.61	1.485	2.245	2.735	2.84	5.81	2.855	0.135
Ankrd43	-	chr11	53293776	53290075	29717	no	top 5%	no	n/a	top 5%	top 5%	top 5%	n/a	n/a	n/a	n/a	n/a	no	no	no	top 5%	no	no	no	3.58	0.76	n/a	0.035	0.85	5.725	0.19	0.34	0.05	5.04437	n/a	n/a	n/a	n/a	n/a	0.241206	0.77	0.41	0.125	0.1	0.07	0.09	15.485	8.095	0.03
Ankrd44	-	chr1	54983231	54702184	146440	no	no	no	no	no	no	no	no	no	no	no	no	no	no	no	no	no	no	top 5%	5.385	11.295	1.15088	2.175	3.98	3.235	2.6	11.415	1.9	3.02275	3.5026	7.60742	0.465517	2.36974	1.11343	3.87163	10.835	18.34	5.61	8.105	3.77	10.445	4.795	5.035	5.61
Ankrd45	+	chr1	163072843	163099237	82207	no	no	no	no	no	no	no	no	no	no	no	no	no	no	no	no	no	no	no	16.06	11.63	0.378052	1.76	0.135	0.03	2.685	1.135	1.765	6.68477	71.7096	58.1172	74.6207	5.11237	5.97735	13.3771	12.945	12.495	2.52	0.805	2.93	0.605	26.2	7.75	0.45
Ankrd46	-	chr15	36426546	36407423	175972	no	no	no	no	no	no	no	no	no	no	no	no	no	no	no	no	no	no	no	113.835	86.72	12.3949	28.645	30.25	15.54	41.505	47.02	14.835	64.4171	287.422	195.934	326.862	227.913	223.912	26.6345	91.37	92.965	40.41	41.765	35.215	40.79	41.85	38.34	12.07
Ankrd49	-	chr9	14587408	14584653	29799	no	no	no	no	no	no	no	no	no	no	no	no	no	no	no	no	no	no	no	17.995	10.215	8.41615	8.265	11.57	11.405	18.11	9.74	10.015	2.83761	29.3177	15.3691	27.6379	8.72786	9.46851	10.3389	20.855	11.44	10.63	20.995	18.775	19.005	4.375	3.56	1.945
Ankrd50	-	chr3	38383766	38348183	743402	EID gene	no	no	no	no	no	no	no	no	no	no	no	no	no	no	no	no	no	no	7.13	8.69	20.7897	6.15	4.89	1.63	8.52	9.86	24.53	7.2512	11.4492	37.1953	28.0862	8.69738	9.70907	8.36032	11.375	12.975	10.695	12.36	8.205	12.85	22.625	19.42	14.52
Ankrd52	+	chr10	127826346	127845760	6488	no	no	no	no	no	no	no	no	no	no	no	no	no	no	no	no	no	no	no	3.41	6.24	3.60766	2.75	2.81	1.755	3.655	3.01	13.835	12.8177	2.71484	2.125	5.46552	1.78487	1.23411	15.287	4.465	6.085	5.045	6.79	8.62	8.535	13.9	19.47	14.645
Ankrd53	+	chr6	83712638	83718320	4390	no	no	no	no	no	no	no	no	no	no	no	no	no	no	no	no	no	no	no	0.03	0.06	0	0.085	0.02	0.01	0.1	0.03	0.2	0.069427	0.09375	0.140625	0	0	0.0197436	0.145285	0.01	0.125	0.035	0.01	0.11	0.05	0.285	1.405	0.02
Ankrd54	-	chr15	78893315	78883524	22901	no	no	no	no	no	no	no	no	no	no	no	no	no	no	no	no	no	no	no	24.44	26.85	7.34118	9.46	30.055	16.44	25.31	31.215	8.26	6.32545	19.4349	6.20312	29.4138	2.89704	2.72222	11.3527	27.75	21.74	12.125	26.54	27.82	28.505	3.57	5.655	5.45
Ankrd55	+	chr13	113078659	113174210	570464	EID gene	no	no	no	no	no	no	no	top 5%	top 5%	top 5%	top 5%	top 5%	no	no	no	no	no	no	2.31	5.07	0.144701	0.035	0.235	0.91	0.18	0.09	0.385	6.66779	0.335938	23.0879	27.4483	12.3428	10.6159	8.84468	1.415	5.05	0.04	0.09	0.245	0.105	0.89	1.17	0.2
Ankrd56	-	chr5	93474048	93470149	123799	no	no	no	n/a	no	no	no	n/a	n/a	n/a	n/a	n/a	no	no	no	no	no	no	no	0.065	0.09	n/a	0	10.89	2.105	1.19	0.825	2.54	0.729061	n/a	n/a	n/a	n/a	n/a	0.0985302	0.02	0.04	0.035	1.925	0.84	0.985	1.905	7.215	0.01
Ankrd58	+	chrX	34588840	34590413	91252	no	no	no	n/a	no	no	no	n/a	n/a	n/a	n/a	n/a	no	no	no	no	no	no	no	0.045	0.01	n/a	0.02	0	0.05	0.04	0.025	0	0	n/a	n/a	n/a	n/a	n/a	0.25729	0.01	0.02	0.085	0.05	0	0.07	0	0	0
Ankrd6	-	chr4	33037816	32891010	34672	no	no	no	no	no	no	no	no	no	no	no	no	no	no	no	no	no	no	no	9.33	11.475	6.7981	1.455	0.93	0.325	5.245	0.845	7.025	8.01389	12.3333	13.4395	21.1379	4.15202	5.70742	12.4505	17.37	10.315	2.57	2.945	5.755	2.265	8.125	1.54	0.49
Ankrd60	-	chr2	173403866	173394167	293088	no	no	no	no	no	no	no	no	no	no	no	no	no	no	no	no	no	no	no	0	0.035	0.0461278	0	0	0	0	0	0	0.651635	0	0	0	0	0	0.15604	0	0	0	0	0	0	0	0.08	0.05
Ankrd61	-	chr5	144658554	144651612	163482	no	no	no	no	no	no	no	no	no	no	no	no	no	no	no	no	no	no	no	0.035	0.255	0.0679653	0.035	0.01	0.03	0.15	0.115	1.255	0.156825	0.134115	0.175781	0.5	0	0	0.398747	0.17	0.18	0.095	0.115	0.185	0.15	0.83	0.99	0.07
Ankrd7	+	chr6	18816318	18829586	2346484	EID gene	no	no	no	no	no	no	no	no	no	no	no	no	no	no	no	no	no	no	0.01	0	0	0.04	0	0	0	0.035	0.035	0	0.885417	0.00390625	3	0	0	1.09701	0.015	0.015	0.08	0.12	0.045	0.08	0.16	0.065	0.015
Ankrd9	-	chr12	112217250	112213563	146558	no	no	no	no	no	no	no	no	no	no	no	no	no	no	no	no	no	no	no	4.995	5.945	0.968018	22.5	50.175	12.12	11.72	7.175	2.775	4.86397	21.9258	4.72656	25.3793	4.85822	6.75588	11.9482	3.475	4.615	6.19	8.345	6.43	6.63	2.085	4.615	41.23
Anks1b	+	chr10	89336417	90432659	73207	no	top 5%	no	no	no	top 5%	top 5%	top 5%	top 5%	top 5%	no	no	no	no	no	no	no	no	no	54.57	34.285	3.06635	0.165	1.14	0.015	1.585	0.155	1.485	13.1539	212.158	139.348	216.31	5.15924	5.13115	5.56661	21.35	33.095	0.085	0.725	2.275	0.375	176.165	110.135	0.25
Anks3	-	chr16	4964330	4941420	23482	no	no	no	no	no	no	no	no	no	no	no	no	no	no	no	no	no	no	no	10.19	20.44	1.84021	7.455	7.175	4.555	22.635	18.625	3.555	7.34839	30.4766	28.0801	40.6207	11.1713	12.0357	16.0996	17.76	16.14	8.815	15.925	17.98	15.695	4.26	6.905	4.915
Anks4b	+	chr7	127317372	127327230	31233	no	no	no	no	no	no	no	no	no	no	no	no	no	no	top 5%	top 5%	top 5%	no	no	0.025	0.125	0	0	28.29	3.38	2.775	0	0	0	0.253906	0	0	0	0	0.0315882	0.005	0.015	0	4.46	1.155	0	0.165	0	0
Anks6	-	chr4	47070178	47028541	58399	no	no	no	no	no	no	no	no	no	no	no	no	no	no	no	no	no	no	no	1.16	2.1	0.86855	0.65	0.78	0.08	3.81	0.92	0.87	2.14277	5.40365	4.73047	13.6897	1.69688	1.34681	3.21009	1.41	2.08	1.045	2.255	2.94	2.065	2.59	3.855	1.585
Ankzf1	+	chr1	75188709	75195955	11670	no	no	no	no	no	no	no	no	no	no	no	no	no	no	no	no	no	no	no	7.195	12.75	3.68344	8.235	6.8	6.63	11.555	10.9	8.75	5.89966	15.2734	17.5645	12.9828	0	0	6.06036	8.595	9.48	11.42	11.41	10.2	7.675	6.465	9.205	7.795
Anln	-	chr9	22193650	22135658	62514	no	no	no	no	no	no	no	no	no	no	no	no	no	no	no	no	no	no	no	0.98	2.76	3.65659	6.4	5.185	4.125	6.71	1.775	45.945	33.4336	0.72526	4.70508	0.189655	0.683917	0.797967	4.34582	6.33	1.335	26.4	23.215	17.885	26.895	3.42	6.45	0.205
Ano1	-	chr7	151924461	151774454	106125	no	no	no	no	no	no	no	no	no	no	no	no	no	no	no	no	no	top 5%	no	2.125	3.29	0.0512923	2.81	5.775	0.575	19.735	48.095	0.62	1.63242	0	6.79102	0	1.18206	0.565316	0.315712	3.555	2.105	4.13	21.62	19.18	34.74	0.425	0.635	5.445
Ano10	-	chr9	122203492	122084997	63411	no	no	no	no	no	no	no	no	no	no	no	no	no	no	no	no	no	no	no	15.23	19.665	11.2326	10.51	28.215	9.49	19.275	23.435	7.395	13.9004	17.0768	13.6348	14.2586	19.9467	18.7145	17.9666	20.82	21.79	16.695	18.245	13.59	15.575	4.91	4.585	21.465
Ano2	+	chr6	125640437	125990144	65027	no	no	no	no	no	no	no	no	no	no	no	no	no	no	no	no	no	no	no	0.39	0.36	0.0136724	0.01	1.01	0.03	0.17	0.145	0	0.010791	0.0325521	0	1.48276	0.129819	0.266319	0.109282	0.045	0.315	0.145	0.34	0.12	0.065	1.78	0	0.025
Ano3	-	chr2	110791080	110495358	287317	no	no	no	no	no	no	no	no	no	no	no	no	no	no	no	no	no	no	no	0.47	0.45	0.392727	0.135	0.01	0	0.315	0.02	4.33	8.04897	185.371	19.8203	11.1034	31.3442	31.4812	11.8394	0.33	0.48	0.2	0.105	0.295	0.05	29.715	8.295	0.03
Ano4	-	chr10	88720535	88411740	170523	no	no	top 5%	no	top 5%	top 5%	top 5%	top 5%	top 5%	top 5%	top 5%	top 5%	top 5%	top 5%	no	no	no	no	no	2.265	6.38	0.185752	1.885	0.06	0.02	1.3	0.08	0.03	11.4995	6.76302	18.1621	76.8276	3.49294	5.45868	6.38497	2.785	7.69	3.025	0.565	3.33	0.65	7.6	5.035	2.28
Ano5	+	chr7	58766399	58854079	668895	EID gene	no	no	no	no	no	no	no	no	no	no	no	no	no	no	no	no	no	no	0.275	0.58	0.0108277	0.025	0.06	0.005	1.34	0.045	0.255	0.147782	1.16276	2.11328	2.7069	0.121235	0.125722	2.42372	0.12	0.585	0.295	0.1	0.3	0.02	0.175	0.27	0.03
Ano6	+	chr15	95621274	95805180	448845	no	no	no	no	no	no	no	no	no	no	no	no	no	no	no	no	no	no	no	6.26	11.29	5.97863	6.78	14.785	3.91	18.915	22.275	10.84	4.85859	10.2721	10.8711	5.46552	10.7748	12.4004	15.4052	7.65	12.21	15.715	28.92	17.485	23.21	4.34	4.64	7.59
Ano7	+	chr1	95270473	95300079	75869	no	no	no	no	no	no	no	no	no	no	no	no	top 5%	no	no	no	no	no	no	0.235	0.705	0	0.07	1.125	0.01	0.17	0.025	0.05	0.0181555	0	0	0	0.110788	0.172834	2.60551	0.015	0.545	0.24	0.495	0.31	0.165	0.03	0	0.015
Ano8	-	chr8	74009966	73999922	12932	no	no	no	top 5%	no	no	no	no	no	no	no	no	no	no	no	no	no	no	no	3.54	2.72	10.3692	0.495	0.375	0.13	0.61	0.695	2.57	15.967	7.66276	1.85156	2.39655	0	0	3.06276	2.69	3.14	0.865	0.69	1.495	1.22	4.985	7.005	6.735
Ano9	-	chr7	148303705	148287118	14153	no	no	no	no	no	no	no	no	no	no	no	no	no	no	no	no	no	no	no	0.07	0.305	0.0248336	0.015	25.92	1.045	3.21	0.98	4.905	0	0	0.00195312	0	0	0	0.0226758	0.03	0.065	0.05	7.215	1.615	1.53	0.01	0	0.055
Anp32-ps	-	chr11	33295266	33294879	346853	no	no	no	no	n/a	no	no	no	no	no	no	no	no	no	no	no	no	no	no	0.145	0.26	0.146766	0.385	0.29	0.325	0.78	0.235	4.375	n/a	0.0403646	0.119141	0.224138	0.0333918	0	0.453176	0.24	0.485	0.405	0.39	0.97	0.68	1.335	0.9	0
Anp32a	+	chr9	62189136	62226619	99830	no	no	no	no	no	no	no	no	no	no	no	no	no	no	no	no	no	no	no	56.41	76.07	36.7454	80.515	34.475	41.935	88.09	78.345	424.385	29.2923	61.8672	47.7734	51.431	13.4035	9.65636	8.55386	59.395	34.045	55.87	52.72	97.66	68.175	210.125	382.01	20.8
Anp32b	+	chr4	46463774	46485529	53987	no	no	no	no	no	no	no	no	no	no	no	no	no	no	no	no	no	no	no	35.155	51.32	4.93354	48.085	65.4	138.695	120.9	57.195	194.64	26.5549	35.7201	17.4863	32	8.94318	7.35553	17.5309	46.355	28.17	78.17	138.925	215.59	168.22	12.99	19.77	5.32
Anp32b-ps1	+	chr4	142979321	142980687	22030	no	no	no	no	n/a	no	no	no	no	no	no	no	no	no	no	no	no	no	no	0.23	0.355	0.0190693	0.305	0.415	0.675	0.99	0.235	3.135	n/a	0.170573	0.078125	0.258621	0.112596	0.174883	1.40594	0.26	0.16	0.475	0.625	0.855	0.76	0.675	0.55	0
Anp32e	+	chr3	95733169	95751313	65594	no	no	no	no	no	no	no	no	no	no	no	no	no	no	no	no	no	no	no	53.2	65.815	29.5529	69.655	45.745	70.23	80.52	49.41	214.935	27.1569	87.4401	78.248	106.5	17.9055	17.5783	13.003	26	21.93	35.02	30.695	44.525	42.53	59.705	72.88	9.96
Anpep	-	chr7	86993096	86966689	35494	no	no	no	no	no	no	no	no	no	no	no	no	no	no	top 5%	no	no	no	no	1.615	2.72	0	2.52	132.38	10.52	91.45	3.34	3.86	0.732144	0.00130208	0.142578	0	0.168954	0.18832	0.0471448	1.18	1.255	4.205	36.02	11.995	1.31	0.71	0.905	7.68
Antxr1	-	chr6	87285769	87083848	51535	no	no	no	no	no	no	no	no	no	no	no	no	no	no	no	no	no	top 5%	no	0.665	1.69	1.77072	1.38	2.67	0.28	2.645	7.21	0.48	5.34344	3.10286	0.574219	0.137931	0.55092	0.528981	3.17866	0.98	1.855	2.86	3.93	3.41	6.825	2.695	2.84	2.545
Antxr2	-	chr5	98459981	98313707	577587	EID gene	no	no	top 5%	no	no	no	no	no	no	no	no	top 5%	top 5%	no	no	no	no	no	0.72	4.195	18.4033	30.02	10.59	3.445	6.425	21.29	0.52	0.427458	0.757812	0.392578	5.06897	5.56176	3.2344	13.0365	1.67	3.395	38.345	11.27	6.54	16.705	0.315	0.38	12.14
Antxrl	+	chr14	34866656	34889185	84688	no	no	no	no	no	no	no	no	no	no	no	no	no	no	no	no	no	no	no	0	0	0	0	0	0	0	0	0	0	0	0	0	0	0.0118156	0.141059	0	0	0	0	0	0	0	0.075	0.03
Anubl1	+	chr6	116214240	116280316	9280	no	no	no	no	no	no	no	n/a	n/a	n/a	n/a	n/a	no	no	no	no	no	no	no	2.695	2.59	0.487369	1.075	0.605	3.085	2.52	1.78	1.695	1.18529	n/a	n/a	n/a	n/a	n/a	2.44468	4.07	2.61	1.61	2.29	3.385	3.2	1.33	3.025	0.96
Anxa1	-	chr19	20465434	20447918	1473249	EID gene	no	no	no	no	no	no	no	no	no	no	no	no	no	no	no	no	no	no	8.955	8.245	0	35.59	30.605	113.675	37.25	341.185	61.545	1.63552	0.0729167	0.0078125	0.0172414	0.679738	0.918275	0.210798	3.54	1.385	17.37	22.505	14.64	52.54	5.53	2.195	5.45
Anxa10	-	chr8	64601909	64535839	847238	EID gene	no	no	no	no	no	no	no	no	no	no	no	no	no	top 5%	no	no	no	no	0	0.065	0	0.01	5.89	0	0.12	0.01	0	0	0	0	0	0.0487013	0.00584687	0.127086	0	0.035	0	0.14	0.125	0	0.05	0	0
Anxa11	+	chr14	26661669	26706290	74035	no	no	no	no	no	no	no	no	no	no	no	no	no	no	no	no	no	no	no	2.14	4.67	0.151812	20.555	48.455	9.38	50.935	34.81	42.665	5.58928	5.52344	0.15625	0	20.6682	35.8995	4.54961	1.295	0.615	16.61	35.035	18.305	10.85	6.89	2.04	37.615
Anxa13	-	chr15	58197682	58173429	67046	no	no	no	no	no	no	no	no	no	no	no	no	no	no	top 5%	no	top 5%	no	no	0	0.325	0	0.04	113.365	0.105	3.16	0.135	0	0	0.195312	0.0488281	0	0	0	0.151778	0	0.02	0.02	9.96	2.645	0.02	0.04	0	0.1
Anxa2	+	chr9	69301427	69339602	286413	no	no	no	no	no	no	no	no	no	no	top 5%	top 5%	no	no	no	no	no	no	no	35.965	150.455	2.72244	173.59	388.845	54.64	273.9	743.71	78.57	19.2817	0.145833	7.2832	0.0517241	2168.17	2015.02	32.0431	59.57	85.725	307.7	203.335	258.41	249.815	4.385	4.19	50.26
Anxa3	+	chr5	97222404	97274987	160378	no	no	no	no	no	no	no	no	no	no	no	no	no	no	no	no	no	no	no	6.7	10.3	0.105251	22.37	14.525	12.775	41.45	207.825	35.83	5.67952	0.00390625	7.1543	0.0344828	1.96233	0.363043	0.513231	11.925	7.28	21.905	23.38	28	24.35	2.79	2.715	7.53
Anxa4	-	chr6	86743578	86686834	59395	no	no	no	no	no	no	no	no	no	no	no	no	no	no	no	no	no	no	no	3.03	6.6	2.60989	15.94	311.96	23.835	45.86	122.41	20.415	4.6079	8.27604	2.31445	0.586207	23.4913	14.9761	6.16574	3.395	1.82	15.26	83.015	16.82	48.885	1.37	2.13	9.02
Anxa5	-	chr3	36374765	36347847	303413	no	no	no	no	no	no	no	no	no	no	top 5%	top 5%	no	no	no	no	no	no	no	24.555	65.88	15.3369	161.075	115.34	41.45	181.15	290.305	36.745	80.7096	43.9245	30.1875	67.5517	2062.43	2583.19	37.8034	30.71	36.55	200.735	119.855	115.55	165.97	12.575	25.045	62.035
Anxa6	-	chr11	54846947	54792610	32477	no	no	no	no	no	no	no	no	no	no	no	no	no	no	no	no	no	no	no	25.235	61.72	1.18145	159.75	56.5	35.525	95.285	163.455	32.415	55.8588	71.5924	43.8242	63.3793	435.672	493.945	29.0445	23.655	35.035	214.4	185.04	81.01	213.16	17.66	22.495	74.475
Anxa7	-	chr14	21299355	21274483	5767	no	no	no	no	no	no	no	no	no	no	no	no	no	no	no	no	no	no	no	10.095	9.115	1.27855	20.195	20.475	18.685	23.96	31.42	40.985	17.198	74.4076	79.3242	112.414	73.156	79.6514	25.0484	5.94	5.395	21.065	20.085	13.96	15.775	21.05	17.29	21.96
Anxa8	+	chr14	34899167	34913757	53403	no	no	no	no	no	no	no	no	no	no	no	no	no	no	no	no	no	no	no	0.285	1.065	0	1.275	9.29	0.38	1.07	16.42	12.17	0.267182	0	0	0	0.0979512	0	0.324765	0.01	0	0.675	0.49	0.28	1.255	0.365	0.17	1.48
Anxa9	-	chr3	95111098	95100018	21928	no	no	no	no	no	no	no	no	no	no	no	no	no	no	no	no	no	no	no	0.175	0.205	0.0450339	0.37	1.355	0.905	5.905	1.015	0.96	0.178569	0.216146	0.279297	0.0517241	0	0	1.33176	0.24	0.115	0.495	0.815	2.205	0.975	0.34	0.355	0.61
Aoah	+	chr13	20885988	21116121	235688	no	no	no	no	no	no	no	no	no	no	no	no	no	no	no	no	top 5%	no	no	0.245	0.275	0	0.215	2.595	1.34	2.39	0.42	0.225	0.0407565	0.108073	0	0	0.0060218	0.023095	0.0632962	0.155	0.155	0.45	0.51	0.37	0.355	0.04	0.165	0.355
Aoc2	+	chr11	101186377	101191016	2893	no	no	no	no	no	no	no	no	no	no	no	no	no	no	no	no	no	no	no	0.355	0.825	0.599391	0.145	0.24	0.39	0.285	0.295	2.075	0.920714	1.14323	0.580078	0.155172	0.115566	0.173375	3.28925	0.535	0.875	0.395	0.855	1.045	0.78	1.04	0.665	0.99
Aoc3	+	chr11	101192383	101203252	26990	no	no	no	no	no	no	no	no	no	no	no	no	no	no	no	no	no	no	no	0.04	0.155	0	1.68	2.595	0.045	1.11	1.185	0.435	0.108058	0.0299479	0.00195312	0	0.00180517	0	0.13929	0.045	0.025	0.95	1.12	0.165	0.38	0.065	0.125	10.215
Aox1	+	chr1	58086775	58163257	10755	no	no	no	no	no	no	no	no	no	no	top 5%	top 5%	top 5%	no	no	no	no	top 5%	no	0.17	0.11	0.0322239	0.725	0.05	0.285	0.085	1.39	0.175	1.83992	0.0664062	0.0878906	0	7.21728	5.4561	7.2519	0.07	0.09	0.535	0.05	0.095	0.295	0.94	1.71	5.34
Aox3	+	chr1	58169980	58257542	16422	no	no	no	no	no	no	no	no	no	no	no	no	no	no	no	top 5%	no	top 5%	no	0.235	0.295	0	0.21	0.205	11.495	2.36	6.38	0.355	0.047692	0.110677	0.619141	0	0.178349	0.00731099	2.85807	0.125	0.08	0.095	0.23	2.51	0.505	0.555	0.215	0.445
Aox3l1	+	chr1	58335170	58436108	23601	no	no	no	no	no	no	no	n/a	n/a	n/a	n/a	n/a	no	no	no	no	no	no	no	0.005	0.035	0	0	0.06	0.01	0.05	0.025	0.015	0	n/a	n/a	n/a	n/a	n/a	0.180089	0.005	0.005	0.01	0.02	0.055	0.01	0.015	0.06	0
Aox4	+	chr1	58267241	58325441	19428	no	no	no	no	no	no	no	no	no	no	no	no	no	no	no	no	no	no	no	0.625	0.285	0.00799434	0.01	0.005	0.055	0.01	0.015	0.035	0.080802	1.33333	1.35742	0	0.611077	0.624977	0.22984	0.465	0.38	0.2	0.31	0.035	0.055	0.665	0.04	0
Ap1ar	-	chr3	127540410	127510182	1389163	EID gene	no	no	no	no	no	no	no	no	no	no	no	no	no	no	no	no	no	no	27.455	43.495	7.32568	8	53.595	7.155	21.695	14.265	18.49	19.3568	96.2591	23.2539	68.8448	30.3133	26.9092	11.5292	22.195	39.76	13.535	30.925	23.645	26.955	25.105	22.255	5.435
Ap1b1	+	chr11	4886827	4942732	50163	no	no	no	no	no	no	no	no	no	no	no	no	no	no	no	no	no	no	no	39.71	48.375	12.6536	18.085	38.585	32.44	34.31	18.46	39.105	40.2184	61.7031	53.9336	76.9655	53.4738	54.0085	19.5412	35.06	47.47	24.395	30.795	26.35	24.68	65.965	45.38	32.325
Ap1g1	+	chr8	112302562	112385251	48183	no	no	no	no	no	no	no	no	no	no	no	no	no	no	no	no	no	no	no	17.665	23.115	16.4205	8.725	17.635	10.155	21.795	15.535	60.715	14.9233	38.3151	38.4277	50.7759	9.89223	10.3522	11.6806	18.005	20.635	13.785	19.07	17.055	20.615	35.44	43.69	13.12
Ap1g2	-	chr14	55725371	55717415	6826	no	no	no	no	no	no	no	no	no	no	no	no	no	no	no	no	no	no	no	2.805	5.55	0.533894	3.945	55.595	7.275	10.07	8.97	9.4	1.54817	1.8099	2.32422	5.43103	0	0	2.50365	4.755	2.94	5.35	28.53	9.65	8.495	3.19	11.03	4.38
Ap1m1	+	chr8	74763917	74781284	77902	no	no	no	no	no	no	no	no	no	no	no	no	no	no	no	no	no	no	no	129.795	123.785	9.15131	52.4	35.185	30.615	57.46	43.965	16.275	28.9198	83.2747	84.209	108.948	163.52	194.918	24.1421	112.115	107.27	60.765	60.21	63.28	52.885	23.42	23.485	34.7
Ap1m2	-	chr9	21116777	21099901	29759	no	no	no	no	no	no	no	no	no	no	no	no	no	no	no	no	no	no	no	1.46	3.19	0.0666979	0.055	125.215	0.285	34.95	23.175	29.38	0.200353	0.733073	0.00195312	0	0.053652	0.039669	0.163908	0.555	0.65	0.095	37.92	18.36	23.025	0.25	0.085	0.155
Ap1s1	-	chr5	137522005	137510863	17011	no	no	no	no	no	no	no	no	no	no	no	no	no	no	no	no	no	no	no	190.005	110.56	8.24118	60.055	146.945	44.245	98.265	78.4	38.065	56.0947	300.206	139.082	156.724	189.762	218.355	24.6145	127.87	83.435	66.675	99.765	79.845	96.01	111.825	36.735	13.76
Ap1s2	+	chrX	160346949	160371598	361117	no	no	no	no	no	no	no	no	top 5%	top 5%	no	no	no	no	no	no	no	no	no	68.65	72.96	8.35752	10.69	6.56	3.305	9.525	19.81	11.625	7.6882	44.4102	517.311	2093.72	33.8739	36.8112	22.8074	67.775	79.615	12.085	14.715	12.8	10.405	14.945	20.65	4.14
Ap1s3	-	chr1	79668547	79603451	197076	no	no	no	no	no	no	no	no	no	no	no	no	no	no	no	no	no	no	no	0.05	0.27	0.313121	0.485	1.47	0.19	0.715	0.915	10.58	0.295502	0.688802	0.646484	0.103448	0.0158847	0.0272339	0.366385	0.035	0.075	0.405	0.265	0.765	0.34	1.505	1.095	0.84
Ap2a1	-	chr7	52184866	52155743	21690	no	no	no	no	no	no	no	no	no	no	no	no	no	no	no	no	no	no	no	57.475	62.275	14.64	22.735	27.025	20.39	32.54	24.885	71.67	72.3111	78.7409	56.1074	117.534	18.7007	22.7974	19.7112	46.02	56.26	30.47	34.01	44.125	39.89	83.99	60.73	28.295
Ap2a2	+	chr7	148748079	148818910	23284	no	no	no	no	no	no	no	no	no	no	no	no	no	no	no	no	no	no	no	53.705	51.61	20.9971	18.045	44.365	21.785	34.575	27.19	36.71	25.2682	83.918	57.4453	69.3621	45.6587	42.2938	23.9447	40.385	50.245	26.2	37.77	31.34	32.255	33.48	36.28	13.495
Ap2b1	+	chr11	83115985	83218537	8159	no	no	no	no	no	no	no	no	no	no	no	no	no	no	no	no	no	no	no	51.46	51.575	44.379	12.72	13.085	5.93	25.78	18.895	116.055	32.8962	67.4245	75.5859	49.6034	22.2877	21.0311	14.0803	64.03	74.47	25.71	35.41	31.52	39.71	90.345	51.91	9.775
Ap2m1	+	chr16	20535553	20544982	6628	no	no	no	no	no	no	no	no	no	no	no	no	no	no	no	no	no	no	no	571.825	401.71	28.5541	165.555	188.59	163.285	264.535	205.325	108.855	63.0837	591.757	382.398	410.034	579.558	746.972	27.2272	472.435	417.025	199.15	257.105	240.38	249.22	195.96	154.615	141.385
Ap2s1	+	chr7	17323759	17334639	44356	no	no	no	no	no	no	no	no	no	no	no	no	no	no	no	no	no	no	no	320.755	217.215	24.3906	137.07	207.4	113.855	155.975	166.785	33.255	71.5413	283.382	228.482	223.414	313.882	262.159	30.0681	247.395	206.04	140.82	141.205	167.575	152.255	48.645	42.62	57.115
Ap3b1	+	chr13	95128915	95336271	295758	no	no	no	no	no	no	no	no	no	no	no	no	no	no	no	no	no	no	no	11.24	13.965	7.07797	14.08	19.415	10.55	20.965	19.54	30.675	6.81633	41.1797	31.1328	20.3621	3.5218	4.34382	11.9039	13.285	14.005	19.58	26.905	20.78	22.55	9.965	8.385	4.46
Ap3b2	-	chr7	88638811	88605287	14055	no	no	no	no	no	no	no	no	no	top 5%	top 5%	top 5%	no	no	no	no	no	no	no	56.465	68.52	11.2609	0.245	1.615	0.03	0.17	0.12	3.535	30.2444	82.7917	106.783	189.552	81.6349	87.1033	19.092	49.705	67.37	1.455	4.27	0.44	0.185	32.375	28.29	0.115
Ap3d1	-	chr10	80204956	80169723	14591	no	no	no	no	no	no	no	no	no	no	no	no	no	no	no	no	no	no	no	31.98	41.355	9.03242	14.15	20.055	9.235	23.745	24.035	14.275	25.5671	77.7331	82.4297	99.069	23.4442	22.4716	21.8188	35.22	42.67	21.415	32.25	29.18	28.535	21.815	25.455	20.915
Ap3m1	-	chr14	21871672	21850664	635458	EID gene	no	no	no	no	no	no	no	no	no	no	no	no	no	no	no	no	no	no	32.575	36.76	22.4323	27.12	35.845	19.08	29.795	24.68	60.28	8.80575	44.0326	37.4043	35.4483	27.0406	27.6368	14.0971	71.615	42.33	36.565	39.615	40.455	41.09	28.8	26.63	20.71
Ap3m2	-	chr8	23916126	23897826	58388	no	no	no	no	no	no	no	top 5%	no	top 5%	no	no	no	no	no	no	no	no	no	23.27	20.41	2.60711	2.02	1.54	0.765	2.755	3.455	1.785	21.2491	119.042	60.2598	101.931	12.7154	11.1526	15.6659	18.7	21.055	2.475	2.145	1.955	1.66	24.665	20.565	1.31
Ap3s1	+	chr18	46901571	46950480	168373	no	no	no	no	no	no	no	no	no	no	no	no	no	no	no	no	no	no	no	105.815	91.4	18.0281	30.345	67.335	40.785	60.745	61.66	21.94	12.0895	71.7292	29.9492	50.5517	14.5737	12.6607	22.6275	122.525	91.555	35.51	47.675	62.02	61.04	15.59	15.22	1.595
Ap3s2	-	chr7	87065526	87020218	131296	no	no	no	no	no	no	no	no	no	no	no	no	no	no	no	no	no	no	no	15.475	16.055	5.49671	5.695	5.555	2.61	9.375	4.075	13.525	16.6414	29.2878	36.0625	18.3448	31.1971	33.4543	16.9489	16.425	14.63	7.935	9.35	10.45	8.55	10.45	12.025	7.315
Ap4e1	+	chr2	126834466	126895550	133353	no	no	no	no	no	no	no	no	no	no	no	no	no	no	no	no	no	no	no	2.405	5.94	7.40708	2.555	1.735	1.235	2.665	3.42	11.815	3.19144	9.97917	14.3613	5.60345	1.75217	1.53934	4.00765	3.805	5.93	5.07	5.965	4.13	6.01	6.97	8.905	1.21
Ap4m1	+	chr5	138613230	138619936	25035	no	no	no	no	no	no	no	no	no	no	no	no	no	no	no	no	no	no	no	7.805	12.395	7.37172	4.17	3.285	2.595	7.78	7.38	7.07	3.31483	5.71354	3.53711	1.81034	0	0	5.52977	8.895	8.59	5.645	11.35	11.725	10.625	6.235	7.97	7.595
Ap4s1	+	chr12	52791953	52839918	90000	no	no	no	no	no	no	no	no	no	no	no	no	no	no	no	no	no	no	no	32.455	25.675	3.74073	27.19	14.365	10.855	22.825	19.77	4.78	18.454	101.514	99.6465	155.5	11.9679	11.8032	18.5965	23.425	25.835	22.11	14.895	20.6	17.845	19.245	31.095	10.955
Apaf1	-	chr10	90545515	90452063	53208	no	no	no	no	no	no	no	no	no	no	no	no	no	no	no	no	no	no	no	8.895	7.35	9.71306	3.575	18.855	4.76	9.1	9.69	33.22	1.20082	6.25	2.96094	2.41379	1.48837	0.647788	2.27188	11.635	10.365	10.355	14.445	11.935	14.145	4.36	2.375	2.29
Apba1	+	chr19	23833366	24024087	60901	no	no	no	top 5%	top 5%	top 5%	top 5%	top 5%	top 5%	top 5%	top 5%	top 5%	top 5%	no	no	no	no	no	no	4.91	5.76	3.2345	0.215	0.35	0.065	0.82	0.315	0.28	22.6655	25.194	30.7227	26.0345	21.6543	20.5034	18.5226	2.85	6.735	0.235	0.44	0.335	0.115	25.86	25.46	1.385
Apba2	+	chr7	71646592	71898756	91828	no	top 5%	top 5%	top 5%	top 5%	top 5%	top 5%	top 5%	top 5%	top 5%	top 5%	top 5%	top 5%	no	no	no	no	no	no	96.11	81.505	44.2966	0.165	2.155	0.015	1	0.77	0.82	29.746	137.034	44.9688	106.086	18.2658	18.1806	19.2396	64.39	77.01	0.305	4.315	1.48	1.425	43.535	40.49	0.45
Apba3	+	chr10	80730917	80735991	20955	no	no	no	no	no	no	no	no	no	no	no	no	no	no	no	no	no	no	no	9.585	13.88	3.23624	23.595	37.315	12.72	27.29	26.12	6.705	7.16844	13.2669	13.9922	8.41379	4.72938	7.56317	15.1024	12.02	8.72	17.5	20.645	20.52	21.66	2.015	3.945	32.24
Apbb1	-	chr7	112722916	112707000	17309	no	no	no	no	no	no	no	no	no	no	no	top 5%	no	no	no	no	no	no	no	190.21	140.69	21.2195	42.565	8.865	0.675	19.68	50.01	9.96	118.036	405.069	197.969	316.655	114.478	180.964	24.2021	110.325	106.37	22.11	24.89	23.435	19.77	109.025	86.45	98.28
Apbb1ip	+	chr2	22629614	22731173	100089	no	no	no	no	no	no	no	no	no	no	no	no	no	no	no	top 5%	no	no	top 5%	0.58	1.49	0	0.94	0.805	7.015	1.88	3.545	0.215	2.6555	0.147135	6.91602	1.10345	0	0.00355548	0.052726	0.495	0.505	0.94	0.885	0.85	0.59	3.01	0.58	0.955
Apbb2	-	chr5	67010067	66690100	58138	no	no	no	no	no	no	no	no	no	no	no	no	no	no	no	no	no	no	no	38.055	58.985	6.12639	19.315	12.16	4.38	30.235	29.305	24.95	14.6813	28.0703	16.2715	0.0172414	16.6248	16.006	10.0877	37.93	61.505	18.33	19.26	23.01	25.915	23.675	29.27	12.61
Apbh	-	chr7	32076835	32075539	150415	no	no	no	n/a	no	no	no	n/a	n/a	n/a	n/a	n/a	no	no	no	no	no	no	no	0	0	n/a	0	0	0	0	0	0	0	n/a	n/a	n/a	n/a	n/a	0	0	0	0	0	0	0	0	0	0
Apc	+	chr18	34380638	34481843	222436	no	no	no	no	no	no	no	no	no	no	no	no	no	no	no	no	no	no	no	49.035	33.265	35.3923	3.32	4.625	1.625	5.105	8.645	71.18	15.876	99.5508	128.24	126.638	8.55844	7.1582	14.4265	49.235	69.43	9.825	11.62	10.01	10.745	147.685	47.33	3.56
Apc2	+	chr10	79758722	79781008	4883	no	top 5%	top 5%	top 5%	no	no	no	no	no	no	no	no	no	no	no	no	no	no	no	54.24	67.75	19.718	0.505	0.83	0.085	0.4	0.465	1.71	20.4147	17.3958	26.4863	30.0172	5.54202	6.55447	11.9242	94.615	93.895	0.59	4.44	0.6	0.385	13.535	16.785	1.17
Apcdd1	+	chr18	63081981	63112849	205581	no	no	no	no	no	no	no	no	no	no	no	no	no	no	no	no	no	no	no	4.135	3.33	1.30467	0.415	0.815	0.045	3.88	1.8	1.165	7.98722	0.388021	1.38086	3.2931	0.0553767	0.0597505	0.697909	6.045	4.985	1.09	0.525	3.95	1.27	3.6	6.09	3.615
Apcs	-	chr1	174825185	174824093	255710	no	no	no	no	no	no	no	no	no	no	no	no	no	no	top 5%	top 5%	no	no	no	0	0.03	0.160528	0.11	9.245	2288.97	4.995	0.18	0	0	0	0	0	0	0	0	0	0	0	0.655	0.33	0	0	0	0.025
Apeh	-	chr9	107996811	107987748	1933	no	no	no	no	no	no	no	no	no	no	no	no	no	no	no	no	no	no	no	16.34	27.495	7.5904	20.885	57.74	54.15	39.57	21.505	17.65	10.7632	5.94401	13.2168	33.7069	17.4679	17.1734	15.9904	21.985	23.82	28.77	32.26	31.58	26.535	4.075	13.745	33.535
Apex1	+	chr14	51544643	51546814	71571	no	no	no	no	no	no	no	no	no	no	no	no	no	no	no	no	no	no	no	123.595	89.1	36.9358	47.98	47.425	44.845	129.165	38.455	111.435	9.21053	22.7409	24.2852	13.4828	66.6366	59.4621	15.4561	184.06	85.57	75.47	162.435	216.345	146.06	13.72	5.605	11.325
Apex2	-	chrX	147024387	146954062	115829	no	no	no	no	no	no	no	no	no	no	no	no	no	no	no	no	no	no	no	6.565	8.55	4.51017	3.875	3.85	4.755	7.505	4.6	12.1	1.09263	12.9714	11.7793	17.0172	4.16045	4.68949	6.53265	11.86	9.04	6.795	10.23	12.98	13.655	5.44	6.38	3.935
Aph1a	+	chr3	95697892	95702211	32922	no	no	no	no	no	no	no	no	no	no	no	no	no	no	no	no	no	no	no	17.085	12.705	4.78214	22.735	22.84	12.35	22.535	24.125	16	5.71499	7.49479	4.94141	15.2414	2.12592	2.20351	8.12884	19.78	10.4	18.92	16.61	23.59	17.55	6.82	13.665	88.785
Aph1b	-	chr9	66643297	66623009	11807	no	no	no	no	no	no	no	no	no	no	no	no	no	no	no	no	no	no	no	9.205	9.105	3.24987	3.51	7.125	1.505	6.54	3.505	2.545	6.06825	20.7591	13.5254	14.6724	3.37996	2.67479	9.38993	16.625	13.49	5.63	5.795	5.16	4.75	8.995	10.525	1.67
Aph1c	-	chr9	66682533	66662801	19581	no	no	no	no	no	no	no	no	no	no	no	no	no	no	no	no	top 5%	no	no	1.73	2.245	0.0918109	1.13	25.555	2.73	14.16	7.28	1.585	1.36947	5.47526	10.8535	4.2069	0.97469	0.524455	3.46318	1.235	1.415	1.825	2.07	2	1.88	2.455	1.58	0.565
Api5	-	chr2	94278293	94251839	1906617	EID gene	no	no	no	no	no	no	no	no	no	no	no	no	no	no	no	no	no	no	37.985	49.995	28.8968	31.705	31.055	29.385	67.59	50.49	92.05	15.2178	126.98	72.3691	105.431	14.3637	18.1843	15.8959	76.55	57.42	50.06	87.03	76.665	101.435	27.85	39.83	8.56
Apip	+	chr2	102913832	102932801	342799	no	no	no	no	no	no	no	no	no	no	no	no	no	no	no	no	no	no	no	19.565	28.675	5.84352	41.82	18.585	20.985	33.435	45.605	6.78	7.39585	38.0339	35.5898	24.3793	55.3252	61.8481	19.8625	30.05	25.775	39.895	37.495	40.415	40.285	8.465	16.795	24.65
Apitd1	-	chr4	148511657	148501230	5242	no	no	no	no	no	no	no	no	no	no	no	no	no	no	no	no	no	no	no	10.715	9.17	0.938083	6.58	7.14	6.295	15.62	3.33	16.31	1.77563	3.50521	10.3477	6.48276	15.3022	12.8051	6.69531	13.955	8.1	12.4	16.9	26.06	22.375	1.445	2	0.42
Aplf	-	chr6	87622162	87578423	96429	no	no	no	no	no	no	no	no	no	no	no	no	no	no	no	no	no	no	no	3.925	3.48	1.37723	1.39	2.895	2.735	4.86	3.815	2.195	1.36194	7.85417	3.4375	12.5345	1.17684	1.38036	3.95288	5.04	3.15	3.115	4.945	5.31	4.69	1.145	1.485	0.495
Apln	-	chrX	45388030	45378323	133150	no	no	no	no	top 5%	no	no	no	no	no	no	no	no	no	no	no	no	no	no	1.125	1.595	0.317713	4.42	2.4	0.115	3.645	8.515	0.47	18.6057	0.252604	0.921875	0	0.341762	0.46896	2.75797	1.555	0.735	2.89	2.765	2.35	8.33	5.44	5.035	3.66
Aplnr	+	chr2	84976517	84980079	85728	no	no	no	no	no	no	no	no	no	no	no	no	no	top 5%	no	no	no	top 5%	no	13.645	19.3	0.0691918	35.41	15.795	1.78	46.75	57.675	1.045	8.57988	0	0	0	0.00155912	0.0654592	0.0477746	13.125	12.52	14.905	28.65	32.725	75.21	0.055	0.275	24.21
Aplp1	-	chr7	31230580	31220001	8209	no	top 5%	no	no	top 5%	no	no	top 5%	no	top 5%	no	no	no	no	no	no	no	no	no	471.355	321.5	12.1237	2.75	18.14	1.005	14.42	4.855	16.11	569.608	1161.03	280.242	887.879	29.8443	27.7966	24.7	267.425	305.78	9.945	20.515	9.545	11.47	186.26	105.04	1.925
Aplp2	-	chr9	31019400	30957142	119442	no	no	no	no	no	no	no	no	no	no	no	no	no	no	no	no	no	no	no	112.065	168.3	23.4105	137.185	60.095	84.37	158.21	254.405	102.03	181.065	518.367	813.803	1173.43	175.727	199.292	26.0153	71.595	157.185	149.35	83.425	89.88	141.57	93.855	191.055	122.97
Apoa1	+	chr9	46036663	46038549	7118	no	no	no	no	no	no	no	no	no	no	no	no	no	no	top 5%	top 5%	no	no	no	1.475	7.005	0	0.89	18392.4	20483.5	3.605	1.975	0.215	0.387616	1.30208	1.80078	1.24138	0	0	0.188652	0.95	3.435	0.595	130.065	1.565	0.73	0.345	0.645	0.58
Apoa1bp	-	chr3	87862417	87860445	11445	no	no	no	no	no	no	no	no	no	no	no	no	no	no	no	no	no	no	no	92.755	80.65	15.566	98.09	72.905	59.045	98.89	121.605	27.615	45.6847	104.551	96.127	109.966	96.4591	95.1855	26.0057	95.645	77.005	93.4	90.695	90.305	97.84	23.615	38.64	42.315
Apoa2	+	chr1	173155185	173156510	5733	no	no	no	no	no	no	no	no	no	no	no	no	no	no	no	top 5%	no	no	no	1.86	6.16	0	2.675	7.485	15361.4	12.2	2.61	7.995	1.01191	0.419271	1.04883	0	0	0.030486	6.71025	0.71	3.82	3	2.07	2.56	1.39	0.415	1.305	3.985
Apoa4	+	chr9	46048779	46051542	30234	no	no	no	no	no	no	no	no	no	no	no	no	no	no	top 5%	top 5%	top 5%	no	no	0	0.32	0	0.01	19138	252.29	0.84	0.03	0	0	0	0	0	0	0	0.00552623	0	0	0	5.15	0	0	0	0	0.045
Apoa5	+	chr9	46076716	46080002	26319	no	no	no	no	no	no	no	no	no	no	no	no	no	no	no	top 5%	no	no	no	0	0.005	0	0.035	0.155	459.63	0.075	0.035	0.035	0	0	0	0	0	0	0.00103883	0	0	0	0.05	0	0	0	0	0.085
Apob	+	chr12	7984454	8023641	2883065	EID gene	no	no	no	no	no	no	no	no	no	no	no	no	no	top 5%	top 5%	top 5%	no	no	0.005	0.14	0.0387242	0.005	80.95	144.24	0.03	0.26	0.15	0	0	0.00195312	0	0	0	0.0238805	0.065	0.045	0.1	21.395	0.065	0.02	0.08	0.04	0.115
Apobec1	-	chr6	122552462	122527810	16571	no	no	no	no	no	no	no	no	no	no	no	no	no	no	no	no	no	no	no	1.145	1.055	0	2.45	15.905	8.75	1.92	5.82	3.41	0.79035	0	0	0	0.700314	0.598843	2.97351	1.855	0.495	2.945	1.615	0.95	2.865	0.39	0.83	5.46
Apobec2	-	chr17	48572053	48558556	24553	no	no	no	no	no	no	no	no	no	no	no	no	no	top 5%	no	no	no	no	no	0.23	2.66	0.124592	197.96	1.96	1.72	0.61	4.71	2.7	0.190536	0.03125	0.0175781	1.48276	0.178975	0.0164397	0.492359	0.21	0.475	159.375	1.785	0.395	2.115	0.09	0.28	93.595
Apobec3	+	chr15	79722838	79741552	65492	no	no	no	no	no	no	no	no	no	no	no	no	no	no	no	no	no	no	no	2.53	15.265	0.427905	7.06	8.285	31.495	21.83	20.76	71.23	0.949935	0.0963542	0.078125	0	3.66443	2.53164	1.256	4.36	3.65	14.255	15.815	20.21	23.595	2.625	4.385	6.675
Apobec4	+	chr1	154597681	154604674	248854	no	no	no	no	no	no	no	no	no	no	no	no	no	no	no	no	no	no	no	0.075	0.035	0	0.01	0	0	0.015	0.415	0	0	0.0546875	0.0175781	0	0	0	0.145906	0.055	0.09	0.01	0.03	0	0.04	0.31	0.025	0.015
Apoc1	-	chr7	20278007	20274833	11662	no	no	no	no	no	no	no	no	no	no	no	no	no	no	no	top 5%	no	no	no	2.385	3.53	0.121628	5.885	27.155	3997.34	24.96	41.51	38.08	1.66358	0.0234375	0	0	8.5403	6.76604	2.62015	0.65	1.435	8.025	4.59	6	7.47	0.435	1.33	2.63
Apoc2	-	chr7	20266759	20256933	14628	no	no	no	no	no	no	no	no	no	no	no	no	no	no	top 5%	top 5%	no	no	no	0.16	0.95	0	0.315	7673.72	2421.52	1.48	3.04	0.53	0.005481	0	0	0	0.640752	0.042111	0.0869344	0.07	0.67	0.795	6.78	0.61	1.55	0.07	0	0.085
Apoc3	-	chr9	46043719	46041281	7792	no	no	no	no	no	no	no	no	no	no	no	no	no	no	top 5%	top 5%	top 5%	no	no	0.15	0.2	0	0	5285.63	365.47	0.905	0	0	0.116145	0.0078125	0.015625	0	0	0.0605603	0.0446412	0	0	0	4.88	0	0	0.32	0.195	1.005
Apod	-	chr16	31314894	31296278	128387	no	top 5%	top 5%	no	top 5%	top 5%	top 5%	no	top 5%	no	top 5%	top 5%	top 5%	no	no	no	no	no	no	110.055	26.38	0	0.4	0.41	0.08	0.765	1.03	0.21	279.235	7.71484	63.9688	0.241379	15.916	17.6504	11.9238	41.095	19.73	0.205	0.305	0.245	0.07	77.915	212.675	2.14
Apoe	-	chr7	20284515	20281595	5749	no	no	no	no	no	no	no	no	no	no	no	no	no	no	no	top 5%	no	no	no	766.875	338.135	2.92385	324.19	278.375	14919.4	323.175	581.57	485.91	1014.43	65.6901	25.1719	12.2931	2248.09	3913.72	25.6028	147.21	203.66	375.245	121.805	96.64	217.535	539.15	416.455	223.05
Apof	+	chr10	127705053	127707207	12521	no	no	no	no	no	no	no	no	no	no	no	no	no	no	no	top 5%	no	no	no	0.065	0.03	0	0.01	0.05	621.64	0.12	0.035	0.045	0	0.00130208	0.00195312	0	0	0	0.0497223	0.01	0	0	0.035	0.01	0	0.04	0.195	0.025
Apoh	+	chr11	108204668	108257219	457660	no	no	no	no	no	no	no	no	no	no	no	no	top 5%	no	no	top 5%	top 5%	no	no	0.14	0.425	0	0.315	0.545	2548.22	0.46	0.215	0.035	0.247966	0.484375	0.802734	0	0	0	4.35304	0.045	0.13	0.09	0.04	0.06	0.15	0.095	0.145	0.42
Apol10a	+	chr15	77307477	77321499	63401	no	no	no	no	no	no	no	no	no	no	no	no	no	no	no	no	no	no	no	0	0	0	0.015	0.465	0.02	0.05	0	0	0	0	0	0	0	0	0.000612823	0	0	0	0.04	0	0	0	0	0
Apol10b	-	chr15	77426555	77414588	153600	no	no	no	no	no	no	no	no	no	no	no	no	no	no	no	no	no	no	top 5%	0.01	0.075	0	0.045	0.465	0.005	0.12	0.06	0	0.10555	0	0	0	0	0	0.181158	0.04	0.01	0.04	0.145	0.08	0.04	0	0.075	1.15
Apol6	+	chr15	76875706	76887537	149149	no	no	no	no	no	no	no	no	no	no	no	no	no	no	no	no	no	no	no	0.04	0.145	0	0.07	0.625	0.01	0.025	0.04	0.645	0.218174	0.0846354	0.0878906	0.0172414	0	0.00358478	0.685337	0	0.03	0.11	0.38	0.045	0.05	0.07	0.055	2.84
Apol7a	-	chr15	77226936	77218647	88448	no	no	no	no	no	no	no	no	no	no	no	no	no	no	top 5%	top 5%	no	no	no	0	0.06	0	0.155	19.945	14.33	0.07	0.235	0.02	0	0.576823	0	0	0.0114398	0	0.014303	0.015	0	0.12	4.98	0	0.03	0.23	0	0.12
Apol7b	-	chr15	77277874	77252640	40760	no	no	no	no	no	no	no	no	no	no	no	no	no	no	no	no	no	no	no	0.035	0.04	0	0.02	0.16	0.04	0.01	0.06	0.02	0	0.179688	0	0	0	0	0.00710498	0	0	0.015	0.115	0.015	0.04	0.115	0.05	0.025
Apol7c	-	chr15	77363745	77355297	84641	no	no	no	no	no	no	no	no	no	no	no	no	no	no	top 5%	no	no	no	top 5%	0	0.105	0	0.005	13.77	0.01	0.005	0.07	0	0	0	0	0	0	0	0	0	0	0	0.91	0.01	0	0	0	0.025
Apol7e	+	chr15	77529312	77549716	112543	no	no	no	no	no	no	no	no	no	no	no	no	no	no	no	no	no	no	top 5%	0.025	0.095	0	0	0.18	0.085	0	0.01	0.115	0	0.0625	0	0	0	0	0.102234	0.005	0	0.025	0.16	0	0	0.06	0	0.055
Apol8	-	chr15	77585678	77578229	16757	no	no	no	no	no	no	no	no	no	no	no	no	no	no	no	no	no	no	no	0.16	0.15	0	0.025	0.01	6.79	0.005	0.08	0.32	2.90399	1.44922	1.4707	0.810345	0.73361	0.841513	0.927081	0.025	0.03	0.015	0.01	0.005	0.005	0.945	1.545	0.01
Apol9a	-	chr15	77241483	77234220	18441	no	no	no	no	no	no	no	no	no	no	no	no	top 5%	no	top 5%	no	no	no	no	0.07	0.065	0	0.11	2.275	0.45	0.085	0.145	0	0.106771	0.0286458	0	0	0.687294	0.27333	2.2463	0.02	0.04	0.03	0.15	0	0	0	0	0.22
Apol9b	+	chr15	77559502	77566811	21204	no	no	no	no	no	no	no	no	no	no	no	no	top 5%	no	top 5%	no	no	no	no	0.315	0.17	0	0.305	19.305	0.405	0.095	0.31	0.03	0.0372405	0.0182292	0.0996094	0	0.60672	0.0874984	4.17134	0.02	0.125	0.435	0.145	0.035	0.03	0	0	0.44
Apom	-	chr17	35268729	35265943	4411	no	no	no	no	no	no	no	no	no	no	no	no	no	no	top 5%	top 5%	top 5%	no	no	0.05	0.265	0.206518	0.07	13.065	905.465	36.655	0.155	0.255	0	0.0338542	0	0	0	0	0.238009	0.13	0.39	0.135	0.675	5.5	0.255	0.145	0.265	0.02
Apon	+	chr10	127691187	127692957	13286	no	no	no	no	no	no	no	no	no	no	no	no	no	no	no	top 5%	no	no	no	0	0.01	0	0.05	0.035	27.96	0.12	0.025	0.165	0	0	0	0	0	0	0.049781	0.08	0.01	0.055	0.14	0.245	0.21	0.025	0	0.03
Apoo	+	chrX	91612493	91662432	207811	no	no	no	no	no	no	no	no	no	no	no	no	no	top 5%	no	no	no	no	no	59.47	47.655	10.2526	196.66	46.205	29.45	74.94	21.66	7.205	0.754452	59.1263	46.5625	44.2759	61.4154	50.4712	20.6236	50.84	46.425	97.945	31.845	47.24	23.385	15.13	21.69	36.52
Apoo-ps	-	chr13	108204817	108204221	701904	EID gene	no	no	no	n/a	no	no	no	no	no	no	no	no	no	no	no	no	no	no	35.025	29.88	0	91.155	24.525	13.72	39.275	9.045	9.105	n/a	14.3034	13.0938	10.7414	3.55885	2.65301	8.94368	30.2	29.06	39.84	17.59	25.02	17.79	10.82	13.33	6.87
Apool	+	chrX	109424943	109486364	229795	no	no	no	no	no	no	no	no	no	no	no	no	no	no	no	no	no	no	no	6.485	10.715	13.8342	62.885	27.105	19.51	38.515	26.635	20.6	3.01008	8.41667	2.52539	6.68966	6.80161	7.30244	5.29521	15.355	7.355	52.105	29.815	37.42	27.225	1.88	3.495	10.95
App	-	chr16	85173952	84954685	369812	no	no	no	no	no	no	no	no	no	no	no	no	no	no	no	no	no	no	no	200.22	241.535	46.5811	71.2	105.16	18.645	190.2	266.02	33.745	518.462	818.117	791.4	1037.12	78.1232	76.98	26.9255	95.58	231.01	92.305	63.51	91.96	111.79	243.49	226.29	42.32
Appbp2	-	chr11	85048632	85000764	151583	no	no	no	no	no	no	no	no	no	no	no	no	no	no	no	no	no	no	no	19.04	24.09	21.368	14.53	11.87	7.195	23.235	17.715	23.745	14.9137	70.7096	48.5176	57.2759	4.77798	4.30497	14.226	26.66	29.66	27.75	26.72	29.47	28.165	14.42	18.045	4.15
Appl1	-	chr14	27784418	27732174	32861	no	no	no	no	no	no	no	no	no	no	no	no	no	no	no	no	no	no	no	22.51	22.52	12.2924	12.895	7.79	5.125	15.89	13.965	21.58	11.686	162.866	103.266	126.259	5.77038	5.98087	12.928	27.325	25.815	14.7	15.62	21.135	15.165	15.605	14.76	2.52
Appl2	-	chr10	83111483	83062778	788060	EID gene	no	no	no	no	no	no	no	no	no	no	no	no	no	no	no	no	no	no	12.235	22.595	3.74457	17.99	18.135	6.425	19.455	31.845	17.66	34.7703	7.77214	11.5098	11.8103	7.17267	8.2323	8.43257	11.655	21.675	20.325	22.455	15.925	18.425	33.57	155.915	15.305
Aprt	-	chr8	125100807	125098537	2840	no	no	no	n/a	no	no	no	no	no	no	n/a	n/a	no	no	no	no	no	no	no	109.425	81.06	n/a	59.755	363.215	150.8	189.455	112.495	123.345	10.556	62.1927	61.3652	58.8621	n/a	n/a	16.6258	99.59	65.175	115.275	261.2	175.54	155.145	11.4	8.89	15.89
Aptx	-	chr4	40650227	40629415	224942	no	no	no	no	no	no	no	no	no	no	no	no	no	no	no	no	no	no	no	20.48	20.985	7.24209	18.315	12.145	8.815	15.315	13.45	15.28	3.92099	41.069	43.0684	41.5345	39.3335	40.4183	14.0531	31.05	23.59	15.3	13.715	17.025	14.91	15.81	13.065	4.21
Aqp1	+	chr6	55286426	55298549	43950	no	no	no	no	no	no	no	no	no	no	top 5%	top 5%	top 5%	top 5%	top 5%	top 5%	top 5%	top 5%	top 5%	6.39	4.865	0.0456335	36.27	12.625	100.325	85.355	407.815	0.22	0.08213	0.106771	0	0	21.2152	26.3116	24.3828	1.49	0.245	3.46	1.1	2.31	2.205	0.295	0.435	240.995
Aqp11	-	chr7	104886757	104874889	112188	no	no	no	no	no	no	no	no	no	no	no	no	no	no	top 5%	no	top 5%	no	no	11.12	15.45	0.679584	1.555	89.43	32.445	20.695	2.91	1.595	5.14879	9.40495	10.4551	9.94828	8.60069	5.99174	10.3493	5.49	10.305	1.32	11.375	6.26	1.705	5.995	3.64	1.74
Aqp12	+	chr1	94902911	94908846	23130	no	no	no	no	no	no	no	no	no	no	no	no	no	no	no	no	no	no	no	0	0	0	0	0.1	0.025	0	0.01	0	0	0.0442708	0.03125	0	0	0	0.780334	0	0	0.05	0.06	0	0	0	0.105	0
Aqp2	+	chr15	99409487	99414976	57522	no	no	no	no	no	no	no	no	no	no	no	no	no	no	no	no	top 5%	no	no	0.03	0	0	0.03	0.03	0	433.625	0.02	0	0.107586	0	0	0	0	0	0.139616	0.01	0.01	0	0	2.485	0.025	0.075	0.055	0.115
Aqp3	-	chr4	41045216	41039755	60827	no	no	no	no	no	no	no	no	no	no	no	no	no	no	no	no	no	no	no	0.13	0.18	0	0.175	3.68	6.715	55.955	7.91	9.575	0	0	0	0	0.00488372	0.155001	0.0320395	0	0.045	0.2	0.3	7.115	0.195	0.14	0	1.205
Aqp4	-	chr18	15562193	15547903	286188	no	top 5%	top 5%	no	top 5%	top 5%	top 5%	no	no	no	no	no	top 5%	top 5%	top 5%	no	top 5%	no	no	7.84	6.8	0	6.23	3.645	1.03	6.665	2.5	0.01	106.86	0	0	0	0.640306	0.814198	2.14486	0.41	5.085	8.115	0.535	1.25	2.03	23.935	74.145	1.5
Aqp5	+	chr15	99421459	99425260	13054	no	no	no	no	no	no	no	no	no	top 5%	no	no	no	no	no	no	no	top 5%	no	0.32	0.99	0.0537418	0.145	0.05	0.065	1.055	319.735	0.115	0.066435	0.00130208	6.92188	49.6724	0	0	0.130789	0.035	0.76	0.095	0.12	0.065	0.455	0.05	0.815	1.935
Aqp6	+	chr15	99431831	99435908	21591	no	no	no	no	no	top 5%	no	no	no	no	no	no	no	no	no	no	top 5%	no	no	0.02	0.285	0.0638634	0	0	0	0.865	0	0.13	1.10497	0	0.259766	0.465517	0	0	0	0.03	0.51	0.01	0.005	0.025	0	0.12	12.07	0.02
Aqp7	-	chr4	40995172	40980107	51664	no	no	no	no	no	no	no	no	no	no	no	no	no	top 5%	top 5%	no	top 5%	no	no	0.005	0.025	0	6.615	7.535	1.595	2.09	0.11	0.13	0	0.0898438	0.1875	0	0.00361865	0	0.343128	0.01	0.01	0.145	0.08	0.27	0.005	0.115	0.075	19.175
Aqp8	+	chr7	130605808	130611517	43449	no	no	no	top 5%	no	no	no	no	no	no	no	no	no	no	top 5%	top 5%	no	no	no	0	0.05	0.721398	0.59	17.405	20.1	0.45	0.02	0	0.002327	0	0	0	0	0	0.40333	0	0	1.24	0.305	0.055	0.01	0	0	0.59
Aqp9	-	chr9	71016464	70959651	206750	no	no	no	no	no	no	no	no	no	no	no	no	no	no	no	top 5%	no	no	no	0.955	0.52	0	0.06	0.12	54.645	0.095	0.385	0	0.650026	0	0.142578	0	0.304926	0	0.403285	0.15	0.385	0.095	0.175	0.11	0.155	0.32	1.515	0.195
Aqr	-	chr2	114001075	113926906	66405	no	no	no	no	no	no	no	no	no	no	no	no	no	no	no	no	no	no	no	11.2	17.665	12.4263	10.75	16.875	10.535	24.245	17.29	68.89	6.52019	28.8516	25.3633	28.1897	3.91676	3.52918	6.5375	27.24	21.265	16.16	26.17	30.31	27.475	11.385	11.795	5.88
Ar	+	chrX	95345060	95518554	1003567	EID gene	no	no	no	no	no	no	no	no	no	no	no	top 5%	no	no	no	top 5%	no	no	0.135	0.1	0.0222392	0.09	0.055	0.01	0.625	0.145	0.235	0.97521	6.43359	5.24023	2.51724	3.50178	1.97999	10.4488	0.03	0.045	0.1	0.035	0.46	0.04	3.75	1.9	0.355
Araf	+	chrX	20374940	20437623	77289	no	no	no	no	no	no	no	no	no	no	no	no	no	no	no	no	no	no	no	158.85	194.975	16.3665	56.445	43.755	27.45	51.86	49.325	31.02	77.0715	334.689	656.15	682.328	187.501	195.608	21.6951	111.22	174.845	54.47	55.355	54.655	46.545	51.5	64.395	68.73
Arap1	+	chr7	108496583	108561100	10870	no	no	no	no	no	no	no	no	no	no	no	no	no	no	no	no	no	no	no	5.125	7.58	0.334476	12.205	21.15	11.995	40.975	72.12	23.425	4.74421	0.329427	0.714844	0.0517241	15.8074	24.2693	4.60431	3.215	3.475	15.985	38.33	45.56	60.605	6.875	25.225	27.385
Arap2	-	chr5	63157437	62993684	1934666	EID gene	no	no	no	no	no	no	no	no	no	no	no	no	no	no	no	no	no	no	5.085	3.315	0.394792	1.985	7.975	6.145	3.815	15.73	22.74	7.38348	121.862	26.9297	38.0517	2.33353	1.67162	1.11404	1.37	2.075	2.365	2.54	1.61	4.295	23.99	20.13	2.82
Arap3	-	chr18	38157228	38132278	191191	no	no	no	no	no	no	no	no	no	no	no	no	no	no	no	no	no	no	no	0.965	2.39	0.073077	5.32	1.905	1.78	5.095	13.25	3.19	1.65018	1.18229	0	0	0.157545	0.294368	3.67897	1.425	1.625	9.135	5.77	6.515	12.96	0.635	0.53	16.48
Arc	-	chr15	74503000	74499513	109482	no	no	no	no	no	no	no	top 5%	no	no	no	no	no	no	no	no	no	no	no	1.96	1.73	0.113366	0.26	0.255	0.125	1.08	0.2	2.015	8.16297	125.736	6.88867	2.37931	2.63266	2.24116	9.84105	1.525	0.815	0.23	0.315	0.745	0.64	14.915	2.915	5.17
Arcn1	-	chr9	44575928	44549647	11456	no	no	no	no	no	no	no	no	no	no	no	no	no	no	no	no	no	no	no	51.555	69.47	27.2459	45.725	73.965	41.035	82.4	63.495	132.64	25.5021	121.495	97.2305	122.638	17.405	20.8448	18.1857	75.37	75.55	70.535	99.5	87.475	117.25	32.595	37.795	18.4
Areg	+	chr5	91568641	91577458	254795	no	no	no	no	no	no	no	no	no	no	no	no	top 5%	no	top 5%	no	no	top 5%	no	0.21	1.425	0	0.15	8.255	0.01	0.145	8.93	0	0	0.519531	0.818359	2.25862	0.241756	0.106268	1.68376	0.025	0.445	0.095	1.605	0.075	0.935	0.125	0	0
Arf1	-	chr11	59041772	59024916	25043	no	no	no	no	no	no	no	no	no	no	no	no	no	no	no	no	no	no	no	391.09	335.815	74.4371	340.07	378.735	186.135	409.63	424.315	157.045	110.601	551.148	210.027	453.276	282.108	304.14	29.7984	355.745	294.48	316.725	336.92	323.635	360.24	104.53	87.205	168.235
Arf2	+	chr11	103828053	103846651	160201	no	no	no	no	no	no	no	no	no	no	no	no	no	no	no	no	no	no	no	128.945	81.795	18.6993	37.57	22.035	11.09	44.435	67.305	10.435	15.4313	84.2201	47.9453	68.6897	12.0247	11.0971	11.8927	96.91	82.21	35.865	28.425	28.34	35.705	13.15	18.455	8.565
Arf3	-	chr15	98593642	98568052	17965	no	no	no	no	no	no	no	no	no	no	no	no	no	no	no	no	no	no	no	56.315	61.445	9.84325	12.995	26.705	9.225	28.785	42.245	41.435	115.01	232.897	102.727	106.293	52.6595	40.7261	22.2984	23.36	41.21	20.49	23.765	22.91	24.92	410.97	102.11	20.55
Arf4	+	chr14	27457560	27476744	11539	no	no	no	no	no	no	no	no	no	no	no	no	no	no	no	no	no	no	no	296.82	263.47	77.2077	168.075	440.215	147.66	315.42	230.03	147.22	38.1061	305.639	285.074	374.862	83.94	84.4851	23.6594	367.625	269.06	242.72	310.915	320.68	312.115	47.45	43.145	27.04
Arf5	+	chr6	28373560	28376602	26742	no	no	no	no	no	no	no	no	no	no	no	no	no	no	no	no	no	no	no	311.525	221.065	40.9368	149.44	190.24	207.205	196.795	212.975	63.96	55.0928	220.76	44.8105	135.862	32.5232	31.6474	23.6781	215.81	185.32	136.165	147.285	153.595	186.345	51.185	49.555	113.55
Arf6	+	chr12	70473137	70476966	222766	no	no	no	no	no	no	no	no	no	no	no	no	no	no	no	no	no	no	no	12.915	7.175	23.6797	9.57	24.275	13.365	17.27	28.01	38.145	12.694	34.1602	13.6953	60.1034	3.53264	2.81837	11.2489	10.84	6.995	11.615	12.96	22.145	16.01	9.65	17.27	7.445
Arfgap1	+	chr2	180701939	180717231	16544	no	no	no	no	no	no	no	no	no	no	no	no	no	no	no	no	no	no	no	56.675	61.03	7.85516	32.3	30.655	13.59	35.855	34.13	18.08	18.7724	97.9271	64.5566	86.7414	12.4864	18.7767	12.9363	40.89	43.345	31.725	41.155	33.915	40.78	28.755	24.5	16.655
Arfgap2	+	chr2	91105131	91117088	180895	no	no	no	no	no	no	no	no	no	no	no	no	no	no	no	no	no	no	no	28.505	33.64	15.7853	34.69	24.655	48.24	41.62	40.17	23.78	11.448	15.7656	10.7422	14.2759	35.3004	37.6345	11.0333	39.285	28.88	35.475	39.05	37.845	42.255	22.43	41.46	17.9
Arfgap3	-	chr15	83180677	83130170	73326	no	no	no	no	no	no	no	no	no	no	no	no	no	no	no	no	no	no	no	16.36	16.955	5.24447	12.41	60.655	5.67	18.725	23.64	4.26	5.61908	16.9076	21.9004	32.9138	56.2259	65.7485	19.5119	19.88	16.715	15.605	24.515	13.285	17.5	3.465	3.81	3.975
Arfgef1	-	chr1	10222751	10127652	191494	no	no	no	no	no	no	no	no	no	no	no	no	no	no	no	no	no	no	no	7.315	11.2	8.49905	8.545	13.205	6.155	12.235	13.375	47.425	12.0161	57.7005	38.6543	35.3103	7.58192	5.80229	10.6793	9.73	17.845	12.325	16.705	14.59	16.9	30.12	24.075	24.1
Arfgef2	+	chr2	166631088	166723552	14090	no	no	no	no	no	no	no	no	no	no	no	no	no	no	no	no	no	no	no	1.345	2.23	5.83609	2.97	4.04	1.925	2.65	3.98	12.815	10.3096	15.7773	21.6211	10.7931	6.61044	6.09936	11.301	1.56	3.22	4.42	4.625	2.265	3.425	9.7	8.88	7.325
Arfrp1	-	chr2	181100109	181092395	15748	no	no	no	no	no	no	no	no	no	no	no	no	no	no	no	no	no	no	no	36.885	42.545	7.45997	35.95	20.365	13.875	28.16	30.65	16.345	7.71687	63.9779	69.5586	106.5	27.4632	27.9118	13.4967	31.605	29.085	25.14	27.15	28.245	27.85	12.915	19.695	24.69
Arg1	-	chr10	24647276	24635014	243299	no	no	no	top 5%	no	no	no	no	no	no	no	no	no	no	no	top 5%	no	no	no	0.315	1.765	26.3988	0.08	1.13	492.85	0.775	4.265	0.06	0.060137	0.279948	0.177734	0	0.0736332	0.312877	1.48056	0.27	2.365	0.275	1.99	1.765	0.59	0.155	0.575	0.08
Arg2	+	chr12	80231764	80257288	59143	no	top 5%	top 5%	no	no	no	no	no	no	no	no	no	top 5%	no	no	no	top 5%	no	no	11.805	14.815	0.341411	0.08	0.65	0.84	34.92	14.62	0.07	0.265435	4.19531	1.66211	0.206897	0	0	5.98031	10.705	17.045	0.12	0.365	9.71	3.555	1.74	1.21	0.045
Arglu1	-	chr8	8690537	8666577	522505	EID gene	no	no	no	no	no	no	no	no	no	no	no	no	no	no	no	no	no	no	97.235	110.93	24.1793	68.455	77.09	52.34	157.495	140.415	47.575	30.7964	49.2669	28.2773	47.4655	35.7863	29.0974	15.6138	97.16	116.4	79.945	115.12	145.395	132.16	29.125	35.255	8.87
Arhgap10	-	chr8	80041806	79774265	36844	no	no	no	no	no	no	no	no	no	no	no	no	no	no	no	no	no	no	no	1.585	4.42	1.68265	15.1	13.415	2.955	16.295	10.23	10.12	1.49879	8.18359	0.492188	0.0517241	0.382595	0.400796	2.40973	2.075	2.255	13.87	18.895	13.615	12.25	4.49	5.205	11.475
Arhgap11a	-	chr2	113688813	113670173	147419	no	no	no	no	no	no	no	no	no	no	no	no	no	no	no	no	no	no	no	2.43	2.86	2.31984	4.48	4.695	5.86	7.17	1.95	28.565	1.12807	0.460938	0.121094	0	0.841257	0.417057	1.25746	3.01	0.305	2.64	2.665	3.68	2.93	0.62	1.06	0.21
Arhgap12	-	chr18	6136096	6024446	313885	no	no	no	no	no	no	no	no	no	no	no	no	no	no	no	no	no	no	no	11.525	22.04	13.1586	8.165	10.475	3.565	10.535	9.545	47.165	9.91067	12.2122	54.6641	61.1379	11.2948	9.37972	12.9508	27.28	29.895	12.355	20.125	13.695	13.76	14.135	21.405	3.98
Arhgap15	+	chr2	43604344	44251473	245634	no	no	no	no	no	no	no	top 5%	top 5%	top 5%	top 5%	top 5%	top 5%	no	no	top 5%	no	no	top 5%	0.77	2.535	0	0.32	0.495	4.315	0.605	1.245	0.01	0.938319	54.9596	34.0859	58.5862	8.57199	6.1963	11.6872	0.555	1.645	0.385	0.795	0.56	0.6	2.285	0.53	0.275
Arhgap17	-	chr7	130513429	130422664	13964	no	no	no	no	no	no	no	no	no	no	no	no	no	no	no	no	no	no	no	2.205	4.05	2.82085	3.615	9.8	3.935	8.92	7.63	12.035	3.89265	4.64323	6.87891	4.15517	9.4065	13.2282	13.8264	4.44	4.45	8.58	11.985	10.715	11.285	1.97	3.685	3.58
Arhgap18	+	chr10	26492283	26638454	461161	no	no	no	no	no	no	no	no	no	no	no	no	no	no	no	no	no	no	no	4.405	6.36	1.15999	17.41	18.1	6.27	24.225	22.625	4.915	2.7972	1.45833	18.5352	5.05172	1.43089	2.36078	1.40842	9	4.81	23.72	21.395	19.01	25.94	4.125	1.52	2.755
Arhgap19	-	chr19	41876574	41841081	51010	no	no	no	no	no	no	no	no	no	no	no	no	no	no	no	no	no	no	no	1.725	3.44	3.34273	1.585	2.24	8.645	5.4	1.685	44.41	0.967507	1.8125	0.744141	3.43103	0.462766	0.567955	3.04095	6.45	2.265	7.905	14.67	16.38	20.795	1.24	0.765	0.79
Arhgap20	+	chr9	51573457	51661961	614724	EID gene	top 5%	top 5%	no	no	top 5%	top 5%	top 5%	no	no	no	no	no	no	no	no	no	no	no	10.295	13.58	0.693874	0.545	1.365	0.01	0.645	5.515	0.405	5.04269	74.8594	20.0605	9.86207	0.953937	1.1795	4.90578	4.685	20.645	0.455	1.29	2.75	8.825	28.395	15.405	2.14
Arhgap21	-	chr2	20890508	20769546	735099	EID gene	no	no	no	no	no	no	no	no	no	no	no	no	no	no	no	no	no	no	11.795	13.53	14.9511	6.715	4.21	3.74	5.2	6.82	83.68	14.8023	67.4701	52.3848	30.0172	5.69523	5.8793	9.89629	19.85	23.565	15.38	10.565	7.975	11.72	74.05	108.78	10.38
Arhgap22	+	chr14	34030009	34183122	209493	no	no	no	no	no	no	no	no	no	no	no	no	no	no	no	no	no	no	no	1.7	1.93	2.50794	0.695	1.505	0.58	2.29	19.66	6.395	3.25592	1.55859	6.91016	14.0517	8.79751	15.2468	10.6093	0.89	1.465	1.375	2.85	0.98	3.9	1.53	0.545	1.385
Arhgap23	+	chr11	97276847	97363716	23929	no	no	no	no	no	no	no	no	no	no	no	no	no	no	no	no	no	no	no	4.77	4.42	0.981877	2.375	2.625	4.235	3.305	5.125	13.525	40.5697	18.457	13.2695	24.3793	4.25773	2.12465	8.28099	3.085	4.485	4.415	2.695	3.48	3.905	11.325	13.805	8.715
Arhgap24	+	chr5	102910410	103326955	421482	no	no	no	no	no	no	no	no	no	no	no	no	no	no	no	no	top 5%	no	no	2.785	6.97	2.11333	8.92	5.25	2.53	64.38	18.79	1.12	4.29844	0.423177	22.0879	33.6207	8.77536	9.74208	6.96277	2.1	5.65	8.9	8.06	22.995	14.695	2.22	0.91	7.715
Arhgap25	-	chr6	87483253	87409399	70227	no	no	top 5%	no	no	no	no	top 5%	no	no	no	top 5%	top 5%	top 5%	no	top 5%	no	top 5%	top 5%	1.07	2.51	0.0631586	2.01	1.12	4.515	2.535	6.735	0	0.535741	25.6133	0.183594	0	1.45382	2.38554	5.44056	0.875	1.49	2.365	1.555	2.29	4.255	1.825	0.2	0.86
Arhgap26	+	chr18	38836372	39270188	375461	no	no	no	no	no	no	no	no	no	no	no	no	no	no	no	no	no	no	no	13.775	14.91	1.36106	11.48	19.025	2.97	10.9	6.635	5.755	5.86442	81.5286	37.0098	32.5345	25.5177	22.092	11.6765	6.625	12.9	17.755	15.03	16.93	10.085	47.655	72.57	18.005
Arhgap27	-	chr11	103225006	103192812	65422	no	no	no	no	no	no	no	no	no	no	no	no	no	no	no	no	no	no	no	2.23	3.735	0.0406997	3.755	11.32	2.42	9.605	12.79	5.365	6.40082	7.97005	6.48438	3.96552	9.02148	8.51364	8.32905	0.99	1.91	3.43	12.93	7.42	9.73	2.46	2.44	7.97
Arhgap28	-	chr17	68353460	68192053	289745	no	no	no	no	no	no	no	no	no	no	no	no	no	no	no	no	no	no	no	2.155	5.16	14.4719	2.625	2.48	0.365	7.01	8.455	11.6	0.0466185	0.0611979	0.152344	0	24.9872	26.5749	15.3048	3.115	4.92	8.545	17.63	11.2	36.99	0.09	0.115	1.15
Arhgap29	+	chr3	121656147	121719595	165693	no	no	no	no	no	no	no	no	no	no	no	no	no	no	no	no	no	no	no	5.15	7.415	6.04516	13.705	5.945	5.245	17.825	29.96	18.3	3.13558	3.7474	13.2168	0.327586	0.78014	0.520251	2.02782	9.03	8.125	27.105	22.52	13.74	24.45	3.05	3.125	13.94
Arhgap30	+	chr1	173319085	173340429	1371	no	no	no	no	no	no	no	no	no	no	no	no	no	no	no	no	no	no	top 5%	0.33	1.775	0.145824	0.415	0.835	4.7	0.545	2.52	0.495	0.560553	0.00911458	0	0	0.0072033	0	0.0923441	0.175	0.205	0.33	0.665	0.41	0.66	0.72	0.175	1.395
Arhgap31	-	chr16	38713387	38598453	54030	no	no	no	no	no	no	no	no	no	no	no	no	no	top 5%	no	no	no	top 5%	no	1.17	3.07	1.27953	9.72	1.9	1.21	3.355	14.21	0.525	4.39056	9.43359	5.16602	0.844828	0.650009	0.929541	4.02774	1.605	2.735	27.82	6.06	4.69	11.375	3.385	8.525	7.7
Arhgap32	+	chr9	31923721	32072084	253135	no	no	no	no	no	no	no	no	no	no	no	no	no	no	no	no	no	no	no	5.895	5.175	4.31545	1.16	10.845	0.32	5.725	1.975	29.84	9.77192	106.452	22.4219	17.9655	1.24081	0.74765	6.80827	5.15	8.52	2.23	5.545	4.465	3.88	101.785	29.93	1.67
Arhgap33	-	chr7	31320079	31307245	25942	no	top 5%	no	no	no	no	no	no	no	no	no	no	no	no	no	no	no	no	no	74.905	41.16	1.82229	0.585	1.62	0.62	2.24	1.225	1.635	9.33903	25.6732	11.5918	9.48276	1.41787	2.62655	9.04278	40.545	48.26	3.805	4.85	6.5	5.375	27.82	2.86	0.635
Arhgap36	+	chrX	46817122	46849685	362729	no	no	no	top 5%	no	no	no	no	no	no	top 5%	top 5%	no	no	no	no	no	no	no	2.42	6.04	24.6097	1.39	0.145	0.775	0.72	0.08	0.345	8.74468	0.251302	4.5957	7.65517	14.1139	9.09579	2.63854	0.915	3.28	0.815	1.065	0.44	0.09	1.275	0.14	0.06
Arhgap39	-	chr15	76648600	76554415	35790	no	no	no	no	no	no	no	no	no	no	no	no	no	no	no	no	no	no	no	8.765	13.11	2.87927	2.525	1.98	1.215	4.56	3.265	8.365	8.93295	14.9232	8.56445	19.5345	2.39819	2.97001	10.7893	10.26	17.105	5.185	9.58	11.34	8.62	18.86	14.065	2.155
Arhgap40	+	chr2	158338532	158376498	64594	no	no	no	no	no	no	no	no	no	no	no	no	no	no	no	no	no	no	no	0.275	0.495	0	0	0	0.06	0.48	0.19	0.045	0	0.688802	1	0	0.345604	0.089094	0.70382	0.245	0.545	0.045	0.07	0.065	0	0.015	0	0.015
Arhgap42	-	chr9	9239013	8994953	451406	no	no	no	no	no	no	no	no	no	no	no	no	no	no	no	no	no	no	no	3.89	5.525	1.56676	2.665	8.66	5.135	11.615	13.28	6.905	1.72838	5.83073	7.31641	17	0.895612	0.406266	6.16006	4.295	4.435	3.95	11.73	10.58	13.015	3.63	1.335	1.21
Arhgap44	-	chr11	64976463	64815541	492811	no	no	no	no	no	no	no	no	no	no	no	no	no	no	no	no	no	no	no	8.65	9.63	1.90945	5.525	6.83	0.505	4.24	21.555	3.43	38.5734	31.8984	24.3887	20.6552	56.8265	53.7277	13.9674	4.995	8.805	7.95	3.135	3.93	5.875	27.485	26.705	7.31
Arhgap5	+	chr12	53617064	53668839	334864	no	no	no	no	no	no	no	no	no	no	no	no	no	no	no	no	no	no	no	12.58	15.405	32.2913	15.48	13.975	9.035	23.93	22.825	36.43	11.9767	175.216	144.295	129.034	4.36982	3.11755	11.6715	19.05	18.015	19.92	19.965	23.62	24.075	23.71	39.4	3.285
Arhgap6	+	chrX	165233031	165742367	66959	no	no	no	no	no	no	no	no	no	no	no	no	no	no	no	no	no	no	no	0.6	1.63	0.128882	2.34	3.47	1.87	2.34	7.62	0.545	3.28759	2.23047	5.12695	0	1.69104	1.6277	3.11894	0.38	1.81	4.375	4.245	1.665	10.765	4.89	0.98	0.885
Arhgap8	+	chr15	84550482	84602637	29548	no	no	no	no	no	no	no	no	no	no	no	no	no	no	no	no	no	no	no	0.175	3.085	0.129199	0.805	6.985	0.29	8.465	11.725	22.61	0	0.192708	0	0	0.0137967	0	0.131763	0.15	1.25	2.005	7.795	5.13	9.27	0.1	0.015	0.86
Arhgap9	+	chr10	126759172	126766726	10549	no	no	no	no	no	no	no	no	no	no	no	no	no	no	no	no	no	no	top 5%	0.485	3.445	0	0.99	6.655	10.19	2.135	5.45	3.47	1.07436	0	0	0	0	0	0.0787476	0.475	0.355	1	2.2	1.595	1.88	0.15	0.12	1.525
Arhgdia	-	chr11	120442938	120439418	15348	no	no	no	no	no	no	no	no	no	no	no	no	no	no	no	no	no	no	no	237.735	264.795	26.9422	153.49	310.315	113.605	281.285	340.185	113.665	81.2607	153.234	113.461	185.966	707.354	840.014	31.9176	244.555	213.605	206.91	337.18	289.275	378.525	73.245	52.045	117.565
Arhgdib	-	chr6	136890277	136872044	14110	no	no	no	no	no	no	no	no	no	no	no	no	no	top 5%	no	top 5%	no	no	top 5%	18.015	27.375	0.055578	35.49	14.24	138.915	61.08	45.335	2.125	4.76065	3.10938	5.55273	0	0.0669299	0	0.653576	9.49	5.24	48.38	30.535	33.45	36.885	5.715	2.525	22.235
Arhgdig	-	chr17	26338295	26336128	1697	no	top 5%	no	no	no	no	no	no	no	no	no	no	no	no	no	no	no	no	no	132.555	109.535	0.90237	0.91	7.155	2.965	11.75	15.63	4.52	30.5673	175.017	53.1152	149.31	76.0221	72.4073	23.3018	20.54	82.105	3.51	13.49	3.62	7.99	21.25	1.56	0.6
Arhgef1	+	chr7	25687931	25711611	43873	no	no	no	no	no	no	no	no	no	no	no	no	no	no	no	no	no	no	no	10.635	36.775	2.38951	16.87	16.83	18.04	32.955	70.07	40.205	18.4716	10.6445	7.97852	13.8448	2.17487	4.33844	9.06469	16.835	27.835	28.605	37.25	36.67	51.9	9.785	16.34	45.415
Arhgef10	+	chr8	14911663	15001085	19883	no	no	no	no	no	no	no	no	no	no	no	no	no	no	no	no	no	no	no	1.48	3.49	1.74474	4.105	2.9	0.94	8.285	6.575	6.505	23.4746	1.45964	4.00195	0	2.20208	1.74819	3.55314	2.7	3.14	7.81	9.985	12.1	9.485	4.86	9.885	8.295
Arhgef10l	-	chr4	140221927	140070400	302230	no	no	no	no	no	no	no	no	no	no	no	no	no	no	no	no	no	no	no	8.5	12.9	9.56419	8.665	2.92	5.175	12.985	6.25	4.925	10.6294	6.36328	6.11914	6	8.7863	11.263	14.2601	8.645	10.29	8.57	8.45	8.165	7.77	7.705	19.895	29.545
Arhgef11	+	chr3	87421497	87541955	88483	no	no	no	no	no	no	no	no	no	no	no	no	no	no	no	no	no	no	no	4.21	8.13	10.5949	3.08	4.485	1.865	6.36	6.59	8.17	16.1537	9.66536	13.4863	9.81034	12.6362	10.7236	13.0312	8.965	10.215	4.835	9.735	8.505	9.14	14.44	16.01	9.685
Arhgef12	-	chr9	42913801	42771925	22284	no	no	no	no	no	no	no	no	no	no	no	no	no	no	no	no	no	no	no	3.72	4.49	6.88113	4.595	2.26	2.76	5.555	8.305	11.89	18.7072	30.263	39.4219	42.8621	5.49697	5.71339	10.048	7.2	10.76	7.2	5.74	8.07	7.495	27.535	31.11	20.365
Arhgef15	-	chr11	68770982	68756659	26744	no	no	no	no	no	no	no	no	no	no	no	no	no	no	no	no	no	top 5%	no	7.61	12.97	0.0372363	6.845	1.94	1.37	6	18.24	1.355	4.34294	16.237	8.42969	14.931	1.23683	2.05337	2.67588	3.235	10.745	6.16	5.235	7.08	11.905	2.73	4.8	31.965
Arhgef16	-	chr4	153675772	153652863	17503	no	no	no	no	no	no	no	no	no	no	no	no	no	no	no	no	no	no	no	0.79	2.685	0.204933	0.355	42.965	2.785	24.815	11.9	21.66	0.105977	0	0.0253906	0	0.436786	0.303343	0.375428	0.22	0.255	0.735	19.975	11.825	8.16	0.13	0.23	0.62
Arhgef17	-	chr7	108080675	108018260	11777	no	no	no	no	no	no	no	no	no	no	no	no	no	no	no	no	no	no	no	2.855	3.145	3.11625	1.39	1.26	0.27	3.705	4.09	7.08	13.3016	30.6693	14.3066	19.8448	3.4653	3.00269	14.8585	2.39	2.845	3.99	5.19	5.725	8.48	10.715	6.36	9.035
Arhgef18	+	chr8	3393038	3456601	113925	no	no	no	no	no	no	no	no	no	no	no	no	no	no	no	no	no	no	no	3.05	4.505	6.86654	1.935	3.195	1.385	5.92	3.935	32.39	7.00702	15.056	13.1953	17.8966	3.69958	2.55987	8.3784	5.185	5.605	3.02	5.095	5.485	4.01	9.44	8.43	6.31
Arhgef19	+	chr4	140798784	140813479	82483	no	no	no	no	no	no	no	no	no	no	no	no	no	no	no	no	no	no	no	0.39	1.315	0	0.995	3.465	2.67	3.2	2.22	3.995	6.64862	0.286458	0.0644531	0	0.166313	0.123912	4.15589	0.46	0.53	1.04	7.985	3.855	10.65	5.29	5.31	13.58
Arhgef2	+	chr3	88425028	88451974	36555	no	no	no	no	no	no	no	no	no	no	no	no	no	no	no	no	no	no	no	27.99	50.67	26.0315	33.76	12.595	10.185	34.27	103.325	46.795	18.0651	98.6602	42.9746	23.1724	0.287173	1.76625	4.25633	54.015	65.695	51.67	47.77	60.93	60.88	48.69	46.98	24.19
Arhgef25	-	chr10	126627110	126619577	2263	no	no	no	no	no	no	no	no	no	no	no	no	no	no	no	no	no	no	no	8.16	14.485	6.20152	5.75	8.705	1.44	15.01	19.035	14.12	21.2236	59.3633	25.3418	27.6724	12.5385	14.1469	12.0575	10.365	11.525	9.25	25.795	15.68	22.06	26.425	14.56	5.83
Arhgef26	+	chr3	62142266	62266143	977459	EID gene	no	no	no	no	no	no	no	no	no	no	no	no	no	no	no	no	no	no	10.305	7.375	0.464584	1.175	9.23	1.58	4.92	23.675	5.295	8.09378	1.26953	0.130859	0.206897	0.479755	0.256274	2.78299	4.34	5.565	2.055	8.105	5.41	6.595	8.145	13.995	0.33
Arhgef3	+	chr14	28051225	28217090	155696	no	no	no	no	no	no	no	no	no	top 5%	no	no	no	no	no	no	no	no	top 5%	5.47	5.86	0.126201	10	6.855	6.725	11.625	26.795	1.075	10.7883	52.6029	44.3574	95.8621	3.0626	3.37918	5.23791	1.72	3.715	8.13	8.59	5.86	4.345	10.195	13.87	6.745
Arhgef33	+	chr17	80706747	80788028	14998	no	no	no	no	no	top 5%	no	no	no	no	no	no	no	no	no	no	no	no	no	0.405	0.305	0.0112852	0.2	0.215	0.175	0.42	0.345	0.03	0.370789	1.19661	0.136719	0	0.0518159	0.0201542	1.61468	0.18	0.415	0.14	0.165	0.27	0.155	0.305	30.825	0.02
Arhgef37	-	chr18	61696190	61653448	112101	no	no	no	no	no	no	no	no	no	no	no	no	no	no	no	no	no	no	no	0.59	0.635	0.0493937	0.22	0.155	0.145	0.515	0.12	0.425	1.82491	0.519531	1.59961	0.0517241	0.397164	0.700913	2.56083	0.435	0.84	0.12	0.125	0.23	0.045	0.335	3.6	0.91
Arhgef4	+	chr1	34778769	34869584	131468	no	no	no	no	top 5%	no	no	top 5%	no	no	no	no	no	no	no	no	no	no	no	23.815	31.135	0.771675	0.63	0.79	0.255	2.105	1.04	2.06	88.6053	131.625	56.209	95.069	8.85709	10.6586	11.6574	7.85	21.26	2.455	1.34	1.755	2.305	33.315	13.49	0.275
Arhgef40	+	chr14	52604508	52625922	90895	no	no	no	no	no	no	no	no	no	no	no	no	no	no	no	no	no	no	no	20.33	39.48	1.21036	17.205	12.095	4.86	35.305	34.04	12.405	6.48285	1.70182	6.88672	3.31034	8.73841	1.98274	7.57966	26.335	33.22	31.35	44.815	40.535	53.695	10.15	13.84	21.595
Arhgef5	+	chr6	43215643	43239319	43362	no	no	no	no	no	no	no	no	no	no	no	no	no	no	no	no	no	no	no	0.83	1.655	0.114269	2.76	14.01	2.15	9.73	9.87	10.11	0.511772	0	0.0214844	0	0	0.025902	0.0679945	0.685	0.885	4.005	10.155	7.23	10.925	0.48	0.92	6.185
Arhgef6	-	chrX	54591906	54484664	52246	no	no	no	no	no	no	no	no	no	no	no	no	no	no	no	no	no	no	no	1.93	3.935	0.0238652	20.11	1.88	4.47	3.16	16.29	3.09	5.30577	0	23.9824	7.03448	5.56606	3.64988	7.4413	3.455	3.225	28.195	2.235	1.105	12.29	5.035	3.005	26.145
Arhgef7	+	chr8	11728252	11835213	871562	EID gene	no	no	no	no	no	no	no	no	no	no	no	no	no	no	no	no	no	no	29.7	28.045	16.7201	23.11	8.875	5.355	16.18	19.34	13.845	14.3514	52.7331	47.6973	72.1552	8.50221	9.10891	10.3643	34.315	35.61	31.38	17.255	15.625	19.465	26.275	58.24	27.375
Arhgef9	-	chrX	92392160	92245605	247081	no	no	no	no	no	top 5%	top 5%	top 5%	no	no	no	no	no	no	no	no	no	no	no	11.735	14.205	2.22485	5.04	1.49	1.56	4.19	1.945	2.635	29.648	148.719	99.4648	112.914	6.14696	5.66543	10.5176	13.085	17.06	4.325	4.375	5.5	3.875	148.74	82.215	3.745
Arid1a	-	chr4	133312684	133235856	97810	no	no	no	no	no	no	no	no	no	no	no	no	no	no	no	no	no	no	no	8.845	14.275	11.907	6.27	7.21	4.61	11.025	10.705	64.55	12.8343	37.6914	40.1309	30.1034	6.7062	5.95427	10.1231	17.415	20.495	16.035	21.615	25.065	22.115	24.545	28.1	12.975
Arid1b	+	chr17	4995074	5347656	1443757	EID gene	no	no	no	no	no	no	no	no	no	no	no	no	no	no	no	no	no	no	5.14	6.695	9.9394	2.7	3.12	1.56	5.715	5.295	9.47	4.49273	22.1901	28.2207	20.1034	4.05979	3.45458	5.87584	6.775	10.07	4.895	8.33	9.895	8.805	10.485	11.315	4.995
Arid2	+	chr15	96117953	96235894	319008	no	no	no	no	no	no	no	no	no	no	no	no	no	no	no	no	no	no	no	5.17	8.74	19.0352	5.405	6.315	4.29	9.805	10.4	34.61	3.70885	25.6094	28.7871	17.5	1.84013	1.30699	3.65756	13.81	14.065	11.28	15.895	19.15	16.195	7.22	10.155	4.835
Arid3a	+	chr10	79389788	79417763	9904	no	no	no	no	no	no	no	no	no	no	no	no	no	no	no	no	no	no	no	0.84	1.865	8.00764	0.435	6.65	3.635	2.455	3.795	20.205	0.887737	2.16927	3.63672	1.2069	0.631783	0.530199	2.87987	0.855	1.905	1.255	6.805	6.365	2.575	1.525	2.24	0.635
Arid3b	-	chr9	57684513	57638160	98773	no	no	no	no	no	no	no	no	no	no	no	no	no	no	no	no	no	no	no	1.93	4.005	4.28986	3.025	3.4	3.45	2.44	3.96	48.02	0.869019	6.31771	2.68555	2.17241	1.48451	2.36771	1.4338	4.42	3.25	4.8	4.21	3.715	2.495	3.65	3.33	1.725
Arid3c	-	chr4	41678174	41670868	24618	no	no	no	no	no	no	no	no	no	no	no	no	no	no	no	no	no	no	no	0.08	0.695	0.0653424	0	0	0	0.06	0.02	0.31	0	0.117188	0.00585938	0	0	0	0.290821	0.07	0.75	0	0.04	0.03	0	0.04	0	0.005
Arid4a	+	chr12	72116977	72199579	32479	no	no	no	no	no	no	no	no	no	no	no	no	no	no	no	no	no	no	no	18.055	22.06	3.51353	12.335	15.765	14.72	18.805	28.7	15.575	3.6013	95.3841	57.7148	54	10.4651	8.12754	9.14958	21.23	21.095	14.595	18.4	15.84	18.415	15.365	19.05	1.46
Arid4b	+	chr13	14156059	14291870	27233	no	no	no	no	no	no	no	no	no	no	no	no	no	no	no	no	no	no	no	24.17	34.135	17.1424	19.55	17.055	11.735	26.635	36.51	29.64	6.74911	105.155	106.244	56.931	5.34083	4.92898	8.89927	32.12	34.395	23.9	28.845	33.4	30.14	20.705	19.49	1.665
Arid5a	+	chr1	36364599	36380874	127188	no	no	no	no	no	no	no	no	no	no	no	no	no	no	no	no	no	no	no	1.505	3.41	0.293223	4.75	2.325	4.48	4.12	9.885	2.23	1.28942	3.03776	30.8672	28.8621	10.3645	28.7164	9.19906	0.985	1.575	6.325	1.41	1.8	3.075	3.395	4.02	2.265
Arid5b	-	chr10	67741474	67558341	480876	no	no	no	no	no	no	no	no	no	no	no	no	no	no	no	no	no	no	no	6.095	7.375	0.828264	6.44	8.42	5.37	15.415	22.54	14.995	3.11915	34.3307	40.7949	17.5517	2.01632	2.10314	8.17281	5.585	9.88	9.77	14.605	17.365	16.735	5.275	5.115	3.455
Arih1	-	chr9	59334421	59236065	66822	no	no	no	no	no	no	no	no	no	no	no	no	no	no	no	no	no	no	no	3.63	8.26	23.1089	4.9	4.67	2.775	5.765	5.355	80.645	14.0113	46.8099	32.752	78.7759	2.43491	1.91268	9.80083	7.075	8.75	9.285	9.075	11.45	9.775	36.795	38.765	11.255
Arih2	-	chr9	108551711	108505273	18060	no	no	no	no	no	no	no	no	no	no	no	no	no	no	no	no	no	no	no	20.095	23.415	7.43243	22.675	15.08	13.355	21.89	21.275	85.455	6.98736	24.1849	26.3047	21.6379	6.06532	7.99157	12.735	20.725	19.535	19.135	23.705	19.085	22.275	20.75	23.645	14.79
Arl1	+	chr10	88193813	88206839	48566	no	no	no	no	no	no	no	no	no	no	no	no	no	no	no	no	no	no	no	95.325	83.75	22.595	78.89	101.43	66.675	112.74	116.065	57.925	15.233	181.956	102.854	128.603	52.3232	56.7936	22.8847	87.255	72.75	83.64	95.375	97.815	104.365	63.315	57.44	18.94
Arl10	+	chr13	54676376	54682489	115245	no	no	no	no	no	no	no	no	no	no	no	no	no	no	no	no	no	no	no	35.59	45.14	12.8772	6.375	6.535	5.27	13.27	13.435	5.275	12.8573	6.4974	14.8809	27.7759	3.75544	3.61544	14.4055	34.055	38.84	10.025	13.825	17.195	13.525	4.375	3.09	4.71
Arl11	+	chr14	61928590	61930773	79090	no	no	no	no	no	no	no	no	no	no	no	no	no	no	no	no	no	no	no	0.325	0.53	0	0.355	0.92	2.165	0.56	3.185	0.155	0.17727	0	0	0	0.0594833	0.106011	0.271186	0.33	0.155	0.63	0.445	0.54	0.32	0.2	0.29	0.38
Arl13a	+	chrX	130722040	130742567	39884	no	no	no	no	no	no	no	no	no	no	no	no	no	no	no	no	no	no	no	0	0	0	0.035	0	0.005	0.01	0.005	0.05	0	0.00390625	0.0136719	0	0	0	0.14053	0	0.025	0.01	0.01	0.01	0.02	0.1	0.245	0
Arl13b	-	chr16	62846866	62793511	14175	no	no	no	no	no	no	no	no	no	no	no	no	no	no	no	no	no	no	no	4.175	5.445	6.10099	3.07	3.495	1.53	7.075	8.39	15.855	3.10122	7.52474	4.96875	4.94828	1.29438	1.24558	7.2369	6.575	5.59	4.065	5.36	6.36	8.1	5	5.645	1.41
Arl15	+	chr13	114584716	114947669	261166	no	no	no	no	no	no	no	no	no	no	no	no	no	no	no	no	no	no	no	9.085	7.465	5.85257	2.32	3.15	1.05	6.065	6.785	21.855	4.04167	76.7057	24.3457	27.569	1.99195	2.31686	6.54351	9.55	9.51	3.775	3.965	7.045	4.39	13.02	9.26	1.38
Arl2	-	chr19	6141406	6134383	91053	no	no	no	no	no	no	no	no	no	no	no	no	no	no	no	no	no	no	no	58.81	69.145	4.43693	59.145	42.465	12.84	54.64	39.885	20.63	68.3644	70.5143	89.1016	101.552	259.508	260.045	22.3425	41.145	51.45	34.385	51.335	45.12	40.505	17.39	20.88	63.77
Arl2bp	+	chr8	97190550	97198327	6843	no	no	no	no	no	no	no	no	no	no	no	no	no	no	no	no	no	no	no	93.735	96.09	24.1598	58.9	47.35	16.03	77.69	86.095	19.465	61.8807	117.922	53.0918	214.672	25.5192	26.9814	21.9038	51.36	40.175	28.535	30.735	32.15	38.865	48.125	53.685	44.07
Arl3	-	chr19	46647575	46605599	14945	no	no	no	no	no	no	no	no	no	no	no	no	no	no	no	no	no	no	no	108.925	102.53	17.5752	50.16	14.905	11.75	59.42	40.83	39.23	57.5457	84.9922	86.4219	91.1552	78.9702	79.5674	22.5203	85.275	69.065	35.325	36.75	77.795	42.38	62.88	81.935	16.57
Arl4a	-	chr12	40763963	40732034	1159629	EID gene	no	no	no	no	no	no	no	no	no	no	no	no	no	no	no	no	no	no	69.76	55.64	4.85135	21.98	72.7	46.355	37.985	30.035	11.305	4.24155	79.9167	67.0352	25.6207	9.71736	7.62097	11.9759	52.555	70.59	21.71	29.365	26.39	15.98	14.345	14.35	4.84
Arl4c	-	chr1	90598451	90569700	531778	EID gene	no	no	no	no	no	no	no	no	no	no	no	no	no	no	no	no	no	no	19.55	20.98	8.77821	3.87	1.57	1.21	17.705	17.59	45.15	19.9791	4.38151	108.113	39.6034	3.32071	4.13526	10.7802	8.875	11.38	2.14	2.295	7.78	6.18	7.16	23.595	1.63
Arl4d	+	chr11	101526855	101529146	94559	no	no	no	top 5%	no	no	no	no	no	no	no	no	no	no	no	no	no	no	no	8.15	4.435	13.6539	6.71	4.505	2.8	4.395	19.4	2.2	6.59746	17.6862	19.8438	18.2069	5.14123	5.06811	12.5696	21.89	3.215	3.67	4.32	1.43	1.29	4.1	4.45	11.745
Arl5a	-	chr2	52280421	52253471	62577	no	no	no	no	no	no	no	no	no	no	no	no	no	no	no	no	no	no	no	16.17	18.52	19.7548	15.865	18.78	14.6	19.325	15.07	26.875	20.019	44.9792	28.2617	91.0517	4.84597	4.25101	12.4277	30.675	31.765	49.845	29.76	27.01	35.105	21.67	34.515	7.305
Arl5b	+	chr2	14971022	14999998	1339420	EID gene	no	no	no	no	no	no	no	no	no	no	no	no	no	no	no	no	no	no	5.78	14.04	25.2897	9.38	8.09	6.55	10.64	16.57	32.32	2.33677	10.1146	4.02539	0.0689655	1.63551	1.60164	6.48139	18.58	19.955	12.525	17.415	20.65	17.855	7.57	11.77	4.59
Arl5c	-	chr11	97857495	97850892	8461	no	no	no	no	no	no	no	no	no	no	no	no	no	no	no	no	no	no	no	2.01	6.62	0.25113	1.845	2.76	7.435	1.51	3.675	10.3	0.578108	0.596354	2.125	0	1.87716	1.47523	7.04882	2.03	4.085	2.05	6.265	7.105	5.97	2.02	4.395	1.225
Arl6	-	chr16	59638993	59612775	71513	no	no	no	no	no	no	no	no	no	no	no	no	no	no	no	no	no	no	no	36.35	25.205	6.88874	11.65	6.37	2.505	27.49	14.89	9.525	9.442	95.0169	69.7031	120.379	45.8869	42.3513	17.4078	32.135	23.235	13.125	13.76	23.485	18.74	13.1	20.085	1.155
Arl6ip1	-	chr7	125273139	125262405	5328	no	no	no	no	no	no	no	no	no	no	no	no	no	no	no	no	no	no	no	193.305	158.23	53.0385	53.88	195.71	126.175	184.665	209.485	140.085	119.886	522.408	404.311	401.017	420.798	356.577	28.8825	203.75	142.14	122.465	166.915	180.035	179.325	82.905	73.125	9.555
Arl6ip4	+	chr5	124566108	124568205	1110	no	no	no	no	no	no	no	no	no	no	no	no	no	no	no	no	no	no	no	53.89	45.07	6.2974	46.38	48.59	39.98	60.71	63.535	29.615	22.4395	42.8971	45.9648	70	60.7597	65.551	19.8154	28.515	34.755	36.58	50.545	59.305	53.03	14.47	17.055	8.06
Arl6ip5	+	chr6	97160683	97183309	10342	no	no	no	no	no	no	no	no	no	no	no	no	no	no	no	no	no	no	no	81.165	71.795	14.1049	55.41	46.47	19.67	40.64	60.52	23.045	57.8216	178.371	115.014	101.379	226.29	246.844	22.8123	39.875	34.445	35.01	18.215	24.715	15.18	53.235	58.02	55.04
Arl6ip6	+	chr2	53051122	53078254	859113	EID gene	no	no	no	no	no	no	no	no	no	no	no	no	no	no	no	no	no	no	9.985	13.82	15.771	17.685	13.04	15.205	24.84	20.115	33.765	2.48322	15.4284	10.5293	18.7069	1.22271	1.46845	4.67582	31.155	13.395	17.95	22.225	30	27.705	4.345	5.155	6.165
Arl8a	+	chr1	137043401	137052846	5469	no	no	no	no	no	no	no	no	no	no	no	no	no	no	no	no	no	no	no	246.69	172.44	18.5326	21.31	43.49	8.895	28.645	35.975	59.655	86.0921	177.84	45.2441	178	82.0472	64.7162	24.7143	121.72	167.885	20.3	29.245	20.82	24.325	119	95.95	14.83
Arl8b	+	chr6	108733053	108773717	121052	no	no	no	no	no	no	no	no	no	no	no	no	no	no	no	no	no	no	no	58.52	63.415	26.0815	33.595	38.865	23.39	41.435	36.96	26.145	65.1142	284.797	190.891	390.345	60.7955	53.2925	24.485	56.135	70.135	43.1	45.325	41.7	43.95	69.74	64.695	19.88
Arl9	+	chr5	77433080	77438503	81626	no	no	no	no	no	no	no	no	no	no	no	no	no	no	no	no	no	no	no	0	0.155	0	0.035	0	0.165	0.04	0.08	0	0	0.0703125	0.0253906	0	0	0	0.553244	0	0.09	0	0.2	0.12	0.2	0.13	0.14	0.025
Armc1	-	chr3	19063065	19032146	913853	EID gene	no	no	no	no	no	no	no	no	no	no	no	no	no	no	no	no	no	no	28.745	22.775	13.9104	24.55	14.66	15.68	25	16.29	16.985	21.3711	165.617	115.027	124.862	19.63	20.3688	16.7779	31.05	24.445	21.66	22.245	26.12	22.17	16.275	17.915	4.725
Armc10	+	chr5	21151697	21168512	46536	no	no	no	no	no	no	no	no	no	no	no	no	no	no	no	no	no	no	no	27.84	21.93	37.3898	8.065	9.795	5.525	25.99	21.07	37.265	4.57926	21.3359	10.6719	12.2069	5.49238	5.40125	9.77739	50.98	25.725	14.715	29.16	39.22	28.15	9.655	5.205	5.3
Armc2	-	chr10	41738242	41634796	169971	no	no	no	no	no	no	no	no	no	no	no	no	no	no	no	no	no	no	no	6.675	4.42	0.010816	1.39	0.63	0.105	0.63	0.825	1.005	0.595734	7.81901	2.87109	4.94828	6.01434	7.18957	2.09036	5.595	5.14	1.025	0.73	0.615	1.065	4.685	2.42	3.12
Armc3	+	chr2	19120929	19231868	262571	no	no	no	no	no	no	no	no	no	no	no	no	no	no	no	no	no	no	no	0.81	0.575	0	0.085	0.04	0.13	0.175	1.48	0	0.202506	0.109375	0	0	0	0	0.0460839	0.755	0.44	0.02	0.065	0.095	0.1	0.145	0.26	0.015
Armc4	-	chr18	7297899	7088231	133515	no	no	no	no	no	no	no	no	no	no	no	no	no	no	no	no	no	no	no	0.215	0.055	0	0.03	0	0	0.005	1.72	0.01	0.0049	0.199219	0.0566406	0	0.00179032	0.0027287	0.295548	0.33	0.015	0.02	0.03	0	0.015	0.075	0.3	0.02
Armc5	+	chr7	135380871	135388614	32876	no	no	no	no	no	no	no	no	no	no	no	no	no	no	no	no	no	no	no	8.045	7.135	1.91634	5.425	8.305	4.11	10.12	12.67	1.43	4.59253	4.00781	6.71094	11.2069	5.13649	6.37233	13.2953	3.235	4.675	4.75	7.28	6.715	10.76	1.6	1.955	5.345
Armc6	-	chr8	72758365	72744071	56228	no	no	no	no	no	no	no	no	no	no	no	top 5%	no	no	no	no	no	no	no	67.66	56.48	4.83664	7.975	6.825	4.37	9.21	7.505	3.54	7.97247	26.9115	18.8594	22.2759	45.2432	64.79	16.7886	46.73	48.37	8.28	13.635	13.445	14.945	8.43	5.38	5.625
Armc7	+	chr11	115336981	115351781	8155	no	no	no	no	no	no	no	no	no	no	no	no	no	no	no	no	no	no	no	5.445	8.7	0.469453	2.12	4.45	2.55	4.455	5.105	1.69	2.61558	8.92969	6.75391	14.3448	0	3.02197	8.02521	6.82	8.275	3.685	3.56	3.675	3.575	2.355	1.92	1.345
Armc8	-	chr9	99469318	99378810	48573	no	no	no	no	no	no	no	no	no	no	no	no	no	no	no	no	no	no	no	36.645	36.18	5.98053	11.175	9.215	5.415	10.26	9.79	16.79	10.9274	134.167	131.822	185.655	21.8059	21.7763	15.7273	33.98	41.7	12.73	16.435	13.055	13.76	15.39	20.38	6.11
Armc9	+	chr1	88051385	88174859	67777	no	no	no	no	no	no	no	no	no	no	no	no	no	no	no	no	no	no	no	18.31	18.325	4.57115	3.47	7.81	3.62	10.665	6.15	7.405	7.43002	39.1888	28.1699	31.5862	0	0	5.34023	13.06	18.555	6.865	10.575	13.27	13.095	13.17	8.14	0.975
Armcx1	+	chrX	131252509	131256456	47759	no	no	no	no	no	no	no	no	no	no	no	no	no	no	no	no	no	no	no	16.175	58.355	12.9623	14.105	8.04	2.885	20.38	23.505	18.835	24.0422	136.658	141.986	169.5	85.46	98.3872	22.2176	23.71	42.855	21.655	22.88	21.23	18.88	25.175	26.48	1.34
Armcx2	-	chrX	131343760	131338686	178029	no	no	no	no	no	no	no	no	no	no	no	no	no	no	no	no	no	no	no	35.695	40.335	22.6312	15.205	8.3	2.84	26.94	17.835	25.755	23.8195	27.4036	37.5195	43.8793	35.4328	40.3053	16.4808	38.51	38.155	34.655	28.365	33.275	36.605	34.285	18.32	3.25
Armcx3	+	chrX	131291134	131295964	47900	no	no	no	no	no	no	no	no	no	no	no	no	no	no	no	no	no	no	no	34.925	51.485	9.39532	38.875	24.175	8.35	29.745	33.735	7.91	24.1168	23.5443	24.4355	29.3621	22.3238	27.3853	15.4113	38.75	46.115	53.49	36.99	23.635	37.07	26.355	27.11	3.985
Armcx4	+	chrX	131221058	131231296	100678	no	no	no	no	no	no	no	no	no	no	no	no	no	no	no	no	no	no	no	2.85	2.605	8.25213	1.67	0.82	0.405	2.03	2.95	4.4	7.76343	13.0039	28.1816	9.25862	1.00213	0.873949	5.11117	3.205	3.11	2.7	2.39	2.98	3.45	8.08	6.9	0.635
Armcx6	-	chrX	131285956	131283002	31724	no	no	no	no	no	no	no	no	no	no	no	no	no	no	no	no	no	no	no	19.86	24.33	0.964742	4.78	4.68	2.075	9.135	8.295	1.67	5.43418	1.90755	3.69141	8.2931	5.80567	6.35691	4.67515	14.27	17.44	9.255	11.81	9.565	10.805	1.59	2.615	0.265
Arnt	+	chr3	95238312	95301162	79234	no	no	no	no	no	no	no	no	no	no	no	no	no	no	no	no	no	no	no	3.26	8.885	6.69012	13.62	8.03	6.42	14.24	16.45	39.87	7.99037	12.9714	12.3926	9.68966	2.02812	1.84013	7.74617	5.605	7.33	15.865	18.115	13.545	21.035	14.4	25.065	13.845
Arnt2	-	chr7	91558469	91394791	269588	no	top 5%	top 5%	top 5%	top 5%	no	top 5%	top 5%	top 5%	top 5%	no	no	no	no	no	no	no	no	no	29.16	25.475	5.96484	0.195	1.42	0.025	4.685	0.455	0.685	37.8633	59.026	108.332	73.7586	3.62533	2.99405	9.25051	22.07	28.99	1.16	3.285	4.335	6.685	37.6	11.265	0.115
Arntl	+	chr7	120350979	120457636	253366	no	no	no	no	no	no	no	no	no	no	no	no	no	no	no	no	no	no	no	9.82	7.45	0.944647	2.49	3.285	5.4	7.285	8.06	4.62	3.1996	67.3906	28.9141	38.8103	0.195327	0.904995	4.12431	6.62	6.39	4.23	3.78	4.855	5.015	7.03	9.155	4.455
Arntl2	+	chr6	146744587	146782051	72211	no	no	no	no	no	no	no	no	no	no	no	no	no	no	no	no	no	no	no	1.655	1.635	0.0703243	1.315	0.24	0.255	0.615	0.36	6.51	1.32504	6.76562	6.50781	6.22414	0.523044	0.458404	3.20134	0.3	1.165	1.045	1.02	1.235	2.41	2.875	1.275	0.765
Arpc1a	+	chr5	145844699	145869630	123437	no	no	no	no	no	no	no	no	no	no	no	no	no	no	no	no	no	no	no	144.6	115.635	27.9729	52.455	81.015	37.38	88.96	85.105	62.75	62.0932	287.979	176.59	171.534	323.113	334.89	26.7469	132.6	117.965	59.215	80.365	78.55	76.195	65.795	49.25	33.92
Arpc1b	+	chr5	145875084	145890568	16117	no	no	no	no	no	no	no	no	no	no	no	no	no	no	no	no	no	no	no	23.77	54.615	1.10826	71.8	260.635	84.37	109.035	205.49	85.17	6.19	3.29427	4.48828	2.31034	654.082	1034.78	23.6563	19.93	10.055	43.595	109.245	55.285	68.245	9.81	9.25	50.72
Arpc2	+	chr1	74283071	74314783	52207	no	no	no	no	no	no	no	no	no	no	no	no	no	no	no	no	no	no	no	318.225	209.66	37.4943	237.35	338.82	183.695	288.625	311.5	120.515	41.1896	356.32	144.277	222.741	98.4561	131.409	24.4322	182.115	145.04	202.07	238.905	218.145	191.66	87.075	55.62	44.785
Arpc3	+	chr5	122841887	122856188	24551	no	no	no	no	no	no	no	no	no	no	no	no	no	no	no	no	no	no	no	110.95	84.785	35.7595	64.365	107.915	61.995	82.53	115.335	132.73	52.5432	297.727	176.709	143.983	220.403	108.037	18.0466	56.665	30.14	23.91	22.06	67.02	24.465	99.29	52.69	43.225
Arpc4	+	chr6	113328107	113340441	2241	no	no	no	no	no	no	no	no	no	no	no	no	no	no	no	no	no	no	no	313.93	220.75	34.6605	127.375	263.555	143.375	233.965	233.945	59.16	35.2592	133.716	95.8828	128.672	164.01	180.076	23.9783	139.58	116.19	84.56	120.705	158.95	109.905	59.33	56.94	13.8
Arpc5	+	chr1	154613672	154622727	41291	no	no	no	no	no	no	no	no	no	no	no	no	no	no	no	no	no	no	no	306.72	128.42	50.082	91.43	297.6	119.255	178.025	249.835	54.815	22.2926	228.951	91.1074	171.19	127.612	154.156	25.0116	238.225	132.79	125.625	166.995	127.7	136.555	36.375	22.335	12.71
Arpc5l	+	chr2	38863596	38871397	2836	no	no	no	no	no	no	no	no	no	no	no	no	no	no	no	no	no	no	no	80.62	68.535	10.6507	48.73	37.785	38.95	67.18	50.545	17.505	35.7951	266.299	192.146	145.569	55.7929	58.922	18.3571	64.555	61.07	43.18	57.715	68.025	62.02	19.14	27.68	20.495
Arpm1	-	chr3	30498861	30495995	3464	no	no	no	no	no	no	no	n/a	n/a	n/a	n/a	n/a	no	no	no	no	no	no	no	0.31	0.455	0.149866	0	0.075	0	0	0	0.05	0.562949	n/a	n/a	n/a	n/a	n/a	0.419628	0.11	0.405	0.01	0.09	0.04	0	0.15	0.67	0.005
Arpp19	+	chr9	74885421	74908120	16021	no	no	no	no	no	no	no	no	no	no	no	no	no	no	no	no	no	no	no	121.115	106.335	36.8443	148.87	253.04	140.315	212.435	165.265	108.275	16.2288	1149.22	115.211	155.224	81.769	84.0862	18.9396	131.04	97.585	119.055	161.96	163.88	151.28	187.05	40.015	16.285
Arpp21	-	chr9	112137522	111967762	1798250	EID gene	top 5%	top 5%	no	top 5%	top 5%	top 5%	top 5%	top 5%	top 5%	top 5%	top 5%	top 5%	no	no	no	no	no	no	67.775	31.36	0.547302	1.665	0.615	0.72	0.27	0.03	0.105	9.42421	875.424	83.0723	118.362	7.50094	8.04573	4.37763	18.255	24.55	2.9	0.805	0.4	0.08	261.255	57.715	0.605
Arr3	+	chrX	97800836	97813832	15021	no	no	no	no	no	no	no	no	no	no	no	no	no	no	no	no	no	no	no	0.07	0	0	0.185	0	0.02	0	0	1.25	0	1.79167	0.00390625	0	0	0	0.261348	0.02	0.025	0.445	0.085	0	0.02	0.525	0.355	0
Arrb1	+	chr7	106683976	106755281	102761	no	no	no	no	no	no	no	no	no	no	no	no	no	no	no	no	no	no	no	6.485	8.145	6.71033	2.13	2.775	15.59	4.19	15.725	23.225	31.4662	24.6927	46.6387	65.431	16.2555	14.9635	13.0049	3.28	5.085	1.945	3.055	1.96	3.845	65.26	61.705	8.745
Arrb2	+	chr11	70246147	70254330	33708	no	no	no	no	no	no	no	no	no	no	no	no	no	no	no	no	no	no	no	23.53	29.085	7.62102	3.42	4.88	15.62	7.515	8.795	21.615	17.9227	15.8841	12.1738	27.0345	10.8036	16.8616	8.06682	25.43	23.695	3.975	9.025	9.28	8.525	17.245	19.795	12.225
Arrdc1	-	chr2	24790772	24780872	20283	no	no	no	no	no	no	no	no	no	no	no	no	no	no	no	no	no	no	no	20.425	23.245	2.97651	7.08	43.04	12.17	40.765	116.95	18.875	4.18618	7.60156	16.5996	14.2414	43.6926	54.7061	17.5652	9.69	14.635	7.285	36.98	20.485	40.385	6.495	6.875	11.675
Arrdc2	-	chr8	73363619	73359054	16060	no	no	no	no	no	no	no	no	no	no	no	no	no	no	no	no	no	no	no	3.1	3.41	2.9629	1.625	3.75	3.73	3.725	5.725	2.54	8.31761	6.46484	1.32227	2.62069	0.994017	0.763734	8.65509	3.05	3.545	1.27	3.21	2.35	1.86	1.375	2.95	6.305
Arrdc3	+	chr13	81022671	81035296	2882424	EID gene	no	no	no	no	no	no	no	no	no	no	no	no	no	no	no	no	no	no	32.21	16.85	21.3052	23.465	13.98	19.92	36.74	40.725	20.66	26.6376	50.3372	18.3789	38.2586	3.88632	3.19574	7.76689	35.245	22.74	32.53	34.965	23.625	35.195	14.605	22.28	16.34
Arrdc4	-	chr7	75894127	75881931	1979154	EID gene	no	no	no	no	no	no	no	no	no	no	no	no	no	no	no	no	no	no	41.775	14.62	28.2955	14.72	75.38	17.06	18.375	23.19	23.915	2.85787	6.82682	3.12891	6.51724	3.60459	4.23052	8.67063	16.2	15.94	12.905	14.52	17.015	12.03	2.215	1.88	2.97
Arrdc5	-	chr17	56439709	56433536	6637	no	no	no	no	no	no	no	no	no	no	no	no	no	no	no	no	no	no	no	0	0.09	0.0363057	0	0	0.035	0.015	0.01	0.045	0	0.0507812	0	0	0	0	0.301286	0	0	0	0.045	0.04	0	0	0.035	0.08
Arsa	-	chr15	89307856	89302907	30206	no	no	no	no	no	no	no	no	no	no	no	no	no	no	no	no	no	no	no	15.195	14.585	1.40035	7.34	22	3.815	7.975	15.215	8.815	10.039	19.9076	15.7852	26.1552	9.38434	9.51678	16.2273	8.05	8.645	7.595	8.01	6.375	7.02	7.155	5.805	9.805
Arsb	+	chr13	94541634	94712971	167284	no	no	no	no	top 5%	top 5%	top 5%	top 5%	no	top 5%	no	no	no	no	no	no	top 5%	no	no	8.865	5.025	0.0733505	1.995	4.945	2.77	7.07	2.365	0.71	20.8494	47.8333	27.6758	100.603	3.87889	6.84277	10.7549	5.94	5.265	5.275	7.665	7.175	10.825	24.235	15.08	5.49
Arsg	+	chr11	109334688	109434639	72011	no	no	no	no	no	no	no	no	no	no	no	no	no	no	no	no	no	no	no	4.11	1.56	0.283862	2.575	33.73	9.365	5.655	4.61	2.595	29.4137	2.06771	2.9043	2.10345	0.425663	0.505602	7.57408	3.015	1.555	2.04	1.84	2.26	2.16	3.145	4.88	0.775
Arsi	+	chr18	61071434	61078215	69920	no	no	no	no	no	no	no	no	no	no	no	no	no	no	no	no	no	no	no	0.79	1.465	0.279512	0.2	0.83	0.08	1.58	0.985	1.685	0	0.584635	1.39453	8.08621	0	0	0.196694	0.425	0.29	0.125	1.095	0.435	0.525	0.105	0.035	0.995
Arsj	+	chr3	126066745	126143292	581876	EID gene	no	no	no	no	no	no	no	no	no	no	no	no	no	no	no	no	no	no	0.22	0.485	0	0.71	0.46	0	0.485	0.76	0.105	0.091978	3.49609	0.00585938	0	0.861453	0.335834	2.29743	0.065	0.2	0.585	0.77	0.77	0.375	1.245	0.01	0.185
Art1	+	chr7	109250257	109259662	4997	no	no	no	no	no	no	no	no	no	no	no	no	no	top 5%	no	no	no	no	no	0.135	1.04	0.0303047	7.07	0.045	1.57	0.26	0.085	0.41	0	0	0.0292969	0	0.0381898	0.00625355	0.142448	0.23	0.205	2.135	0.33	0.555	0.3	0	0	125.765
Art2b	-	chr7	108729675	108727374	148646	no	no	no	no	no	no	no	no	no	no	no	no	no	no	no	no	no	no	top 5%	0	0	0	0	0.215	0.03	0	0	0	0	0.00260417	0	0	0	0	0.00855834	0	0	0	0.045	0	0	0	0	0.025
Art4	-	chr6	136806254	136796972	22618	no	no	no	no	no	no	no	no	no	no	no	no	no	top 5%	no	top 5%	top 5%	top 5%	top 5%	0.095	0.655	0	6.4	0.375	8.09	4.935	5.1	0.035	0	0.0911458	0.03125	0.241379	0.493857	0.732575	0.283508	0.04	0.055	5.9	1.445	1.035	1.795	0.115	0	7.32
Art5	-	chr7	109251359	109245393	8436	no	no	no	no	no	no	no	no	no	no	no	no	no	no	no	no	no	no	no	0.205	0.12	0.602665	1.655	0.095	0.155	1.015	0.355	1.305	0	0	0	0	0.102982	0.0577037	0.161343	0.535	0.125	0.835	0.3	0.97	0.6	0	0.07	6.48
Artn	-	chr4	117602368	117598767	13558	no	no	no	no	no	no	no	no	no	no	no	no	no	no	no	no	no	no	no	0.265	0.875	0.0268923	0.1	0.79	0.655	1.595	2.215	2.885	0.0515125	1.53125	1.01367	0	0	0.055578	0.547902	0.155	0.51	0.47	3.795	1.58	1.51	0.145	0.09	0.085
Arvcf	+	chr16	18348275	18407169	4525	no	no	no	no	no	no	no	no	no	no	no	no	no	no	no	no	no	no	no	19.04	33.05	19.7604	13.44	5.14	5.11	9.895	8.48	11.395	6.01993	9.92839	7.78125	5.53448	4.81632	0	11.8827	22.31	28.38	15.655	13.87	8.535	10.455	4.6	6.53	6.315
Arx	+	chrX	90531846	90543696	108971	no	top 5%	no	no	no	no	top 5%	no	top 5%	top 5%	no	no	no	no	no	no	no	no	no	17.345	0.57	0.137639	0	0.18	0.005	0.035	0	0.02	0	0.00130208	40.0645	75.2414	0.00218548	0	0.00290696	17.695	0.6	0	0.125	0.035	0	4.09	0	0
As3mt	+	chr19	46781933	46815585	54970	no	no	no	top 5%	no	no	no	no	no	no	no	no	top 5%	top 5%	top 5%	top 5%	top 5%	no	no	8.47	24.16	4.35628	35.58	29.735	21.425	35.76	17.59	0.845	7.5285	2.75651	6.37891	10.5	9.19147	13.1332	16.3975	10.72	20.75	28.83	24.94	18.35	14.48	3.34	4.17	18.555
Asah1	-	chr8	42460127	42425551	28795	no	no	no	no	no	no	no	no	no	no	no	no	no	no	no	no	no	no	no	24.925	33.575	17.0913	23.75	54.775	36.465	70.615	133.46	140.515	24.9664	90.8385	88.4766	117.983	30.077	33.5487	18.1955	32.885	32.735	35.215	60.935	50.32	63.945	29.58	34.435	8.645
Asah2	-	chr19	32135959	32059144	96506	no	no	no	no	no	no	no	no	no	no	no	no	no	no	no	no	no	no	no	0.12	0.41	0.0853844	1.015	15.635	0.405	1	1.175	1.26	13.8008	2.8151	2.55469	3.63793	1.01958	0.893937	4.68429	0.105	0.425	1.49	0.58	0.7	0.705	1.805	1.7	2.71
Asap1	-	chr15	64214481	63920103	344216	no	no	no	no	no	no	no	no	no	no	no	no	no	no	no	no	no	no	no	29.235	50.09	27.0735	19.14	21.805	39.015	43.09	43.185	21.3	14.8119	183.812	68.8008	89.5517	35.272	32.5687	14.9514	18.065	43.595	23.33	29.72	45.22	32.93	51.51	15.81	4.94
Asap3	+	chr4	135762280	135801131	13044	no	no	no	no	no	no	no	no	no	no	no	no	no	no	no	no	no	no	no	1.26	3.405	0.690707	1.185	0.67	3.465	1.705	3.65	3.525	4.0442	0.260417	0.587891	0.396552	0.705799	1.26058	4.26215	1.04	1.705	0.8	2.555	1.335	2.555	0.455	1.14	4.16
Asb1	+	chr1	93437142	93456167	253133	no	no	no	no	no	no	no	no	no	no	no	no	no	no	no	no	no	no	no	3.915	6.46	9.80343	2.485	1.62	3.49	2.45	2.92	6.66	7.41411	8.45182	10.5508	20.6724	27.5849	26.7935	13.9178	6.75	8.075	3.75	3.605	2.195	3.895	12.205	6.495	4.75
Asb10	-	chr5	24046275	24038515	30381	no	no	no	no	no	no	no	no	no	no	no	no	no	top 5%	no	no	no	no	no	0.12	0.325	0	14.265	0.09	0.075	0.475	0.165	0.09	0.141014	0	0.00195312	0	0	0	0.131176	0.07	0.145	3.19	0.16	0.39	0.18	0.085	0.015	69.45
Asb11	+	chrX	160874926	160897102	50235	no	no	no	no	no	no	no	top 5%	no	no	no	no	no	top 5%	top 5%	no	top 5%	no	no	0.065	0.01	0	64.355	5.99	0.14	0.32	0.675	0	0	24.2096	0.613281	0	0.0584638	0.987709	0.560059	0.04	0	27.185	0.105	0	0.02	1.34	0.18	55.425
Asb12	-	chrX	92673468	92665540	186399	no	no	no	no	no	no	no	no	no	no	no	no	no	top 5%	no	no	no	no	no	0.095	0.07	0.0723662	5.385	0.015	0.045	0	0.03	0	0.007199	0.0078125	0	0	0	0.120099	0.116838	0.125	0.16	2.06	0.015	0.09	0.025	0	0	8.705
Asb13	+	chr13	3633278	3651020	174043	no	no	no	no	no	no	no	no	no	no	no	no	no	no	no	no	no	no	no	7.965	11.525	4.85042	3.78	3.63	7.5	9.305	6.49	9.755	30.9679	81.3164	67.2246	84.2241	32.1853	35.3916	10.5476	4.835	10.815	4.455	7.245	9.905	7.51	15.61	21.42	7.825
Asb14	+	chr14	27707790	27728443	82001	no	no	no	no	no	no	no	no	no	no	no	no	no	top 5%	no	no	no	no	no	0.075	0.06	0	6.28	0.06	0.055	0.09	0.295	0.365	0.0394475	0.69401	0.742188	0	0.130812	0.0344558	1.73341	0.065	0.115	0.955	0.045	0.1	0.035	0.415	0.715	52.005
Asb16	+	chr11	102130057	102140776	9025	no	no	no	no	no	no	no	no	no	no	no	no	no	no	no	no	no	no	no	0.035	0.055	0	0.04	0.045	0.02	0.03	0.005	0.62	2.13829	0.00260417	0.0117188	0	0.0924262	0.0233004	0.68889	0	0.085	0.055	0.065	0.025	0.025	0.38	0.175	0.34
Asb17	+	chr3	153507173	153518046	121212	no	no	no	no	no	no	no	no	no	no	no	no	no	no	no	no	no	no	no	0.015	0.015	0	0.05	0.005	0.21	0.01	0.015	0.225	0	0	0.00390625	0	0.0608023	0.170327	0.257036	0.005	0.085	0.12	0.01	0.005	0.025	0.015	0.05	0.01
Asb18	-	chr1	91911241	91849166	48881	no	no	no	no	no	no	no	no	no	no	no	no	top 5%	no	no	no	no	no	no	0.12	0.35	0	1.115	0.01	0	0.005	0.005	0.02	0.222298	0.447917	0.224609	0.948276	0.108311	0.0806669	7.03765	0.05	0.23	0.55	0.005	0	0.05	0.715	0.32	17.045
Asb2	-	chr12	104594211	104559352	111673	no	no	no	no	no	no	no	no	no	no	no	no	no	top 5%	top 5%	top 5%	no	top 5%	top 5%	0.875	1.385	0.0168284	211.935	10.775	4.365	0.93	3.39	0.02	0.706822	0.389323	0.345703	2.68966	0.463397	1.40145	1.27246	0.455	0.745	139.115	13.065	0.59	3.21	0.745	0.44	245.79
Asb3	+	chr11	30854395	31002704	254876	no	no	no	no	no	no	no	no	no	no	no	no	no	no	no	no	no	no	no	10.105	10.935	5.41737	6.565	5.085	4.92	9.655	9.025	5.335	3.44181	34.9375	25.9004	48.0862	4.6059	5.50389	9.08046	15.87	12.065	9.095	11.13	13.105	11.32	4.8	3.735	1.48
Asb4	+	chr6	5333386	5383022	135260	no	no	no	no	no	no	no	no	no	no	no	no	no	top 5%	no	no	no	no	no	4.51	5.89	0.418108	7.45	0.995	1.51	5.625	1.4	0.5	0.267003	0	0	0	0.0848339	0.118687	0.296462	12.175	4.05	20.06	16.165	19.795	5.05	0.09	0.215	2.39
Asb5	+	chr8	55635684	55673189	33278	no	no	no	no	no	no	no	no	no	no	no	no	no	top 5%	no	no	no	no	no	1.23	0.555	0.149592	3.24	0.095	0.275	0.535	0.25	0	0.157116	1.92188	0.236328	2.2931	0.0408768	0.0055131	0.636852	0.41	0.715	1.105	0.12	0.21	0.19	0.235	0.165	17.495
Asb6	-	chr2	30685853	30678617	4703	no	no	no	no	no	no	no	no	no	no	no	no	no	no	no	no	no	no	no	18.635	21.63	4.37713	8.015	8.24	12.53	15.59	16.88	9.695	11.3446	30.3633	20.8379	35.1897	31.0467	42.4165	14.6029	19.73	17.195	9.75	15.165	17.035	17.25	6.595	6.3	6.185
Asb7	-	chr7	73834482	73789451	217450	no	no	no	no	no	no	no	no	no	no	no	no	no	no	no	no	no	no	no	5.16	5.98	5.96204	2.87	3.64	2.655	6.93	3.835	5.75	3.47254	8.39844	7.62109	5.68966	1.72995	1.7464	5.0018	5.75	7.43	5.035	6.67	7.08	7.27	3.43	4.125	1.355
Asb8	-	chr15	97996056	97965068	4371	no	no	no	no	no	no	no	no	no	no	no	no	no	no	no	no	no	no	no	23.05	31.805	9.12918	65.255	28.275	17.77	30.055	27.3	17.37	21.9754	76.4362	52.3711	56.5345	63.2127	65.1068	20.2781	31.935	33.195	62.09	25.99	25.02	24.875	11.715	14.145	61.51
Asb9	+	chrX	160944259	160977684	443574	no	no	no	no	no	no	no	no	no	no	no	no	no	no	no	no	top 5%	no	no	0	0.025	0	0.02	0	0	23.225	0	0	0	0.00260417	0	0	0.0184762	0.287493	0.273564	0	0.015	0.03	0.03	4.955	0	0	0.035	0.01
Ascc1	+	chr10	59465587	59562734	57302	no	no	no	no	no	no	no	no	no	no	no	no	no	no	no	no	no	no	no	25.64	23.215	3.75746	21.63	17.73	10.38	35.055	31.22	21.7	7.83575	21.0508	30.8574	41.2931	38.7231	41.4333	18.325	24.48	20.935	23.49	24.945	24.365	17.615	5.06	4.83	12.76
Ascc2	+	chr11	4537750	4585702	59206	no	no	no	no	no	no	no	no	no	no	no	no	no	no	no	no	no	no	no	7.285	10.685	2.64483	6.545	11.235	7.14	13.845	15.5	14.855	4.22671	11.3724	10.5254	1.2931	3.08085	4.81824	8.87794	9.905	10.055	11.58	19.295	15.22	19.115	5.34	4.63	5.08
Ascc3	+	chr10	50312475	50571008	848352	EID gene	no	no	no	no	no	no	no	no	no	no	no	no	no	no	no	no	no	no	3.27	5.55	8.31072	2.865	4.86	3.52	5.085	5.135	13.73	1.66225	29.112	30.2539	24.431	1.07661	0.886336	8.76024	6.01	7.005	6.375	9.03	6.28	7.715	4.085	3.8	1.37
Ascl1	-	chr10	86956405	86953564	510929	EID gene	top 5%	top 5%	top 5%	no	no	no	top 5%	no	no	no	no	no	no	top 5%	no	no	no	no	2.85	3.225	5.90542	0.01	2.16	0.01	0.21	0.32	0	1.12934	6.40104	2.95898	3.37931	0.00332243	0.133777	0.00071865	14.6	4.165	0.12	10.425	0.44	1.945	2.16	0.895	0.025
Ascl2	-	chr7	150155169	150152727	71476	no	no	no	no	no	no	no	no	no	no	no	no	no	no	no	no	no	no	no	0.265	0.525	0	0.02	3.9	0.155	0.5	0.705	0.865	0.202413	0.0182292	1.05273	1.22414	0.0312042	0.394829	0.186375	0.14	0.275	0.045	6.59	0.3	1.425	0	0.05	0.03
Ascl3	-	chr7	116875246	116870979	7719	no	no	no	no	no	no	no	no	no	no	no	no	top 5%	no	no	no	no	no	no	0.12	0.085	0	0.13	0.475	0.04	0.38	0.505	0	0.0374515	0.115885	0.291016	0	0.199052	0.58297	2.29182	0.1	0.165	0.03	0.12	0.085	0.125	0	0.115	0.03
Ascl4	+	chr10	85391519	85408951	24963	no	no	no	no	no	no	no	no	no	no	no	no	no	no	no	no	no	no	no	0.14	0.125	0.038572	0	0.095	0	1.005	0.115	0.635	0	0.199219	0.0664062	0	0	0	0.599078	0.11	0.125	0	0.015	0.755	0.275	0.12	0.295	0
Asf1a	+	chr10	53316767	53329019	274894	no	no	no	no	no	no	no	no	no	no	no	no	no	no	no	no	no	no	no	20.45	18.49	14.2036	21.41	13.625	17.915	37.485	24.655	11.925	4.87485	17.9935	8.44141	23.431	1.40528	0.605726	10.9183	33.58	18.925	19.655	26.67	41.465	34.945	4.055	8.18	2.345
Asf1b	+	chr8	86479406	86494096	16334	no	no	no	no	no	no	no	no	no	no	no	no	no	no	no	no	no	no	no	2.71	8.345	2.08815	13.03	9.565	39.57	15.04	5	13.02	0.304217	0.53125	0.351562	5.46552	2.1028	0.791145	1.86417	14.61	3.02	33.54	36.315	38.27	46.025	0.17	0.35	1.31
Asgr1	+	chr11	69867857	69871396	43573	no	no	no	no	no	top 5%	no	no	no	no	no	no	no	no	no	top 5%	no	no	no	2.45	0.97	0.0643719	0.02	0.02	343.74	1.6	0.525	0.075	0.719668	0.03125	0.146484	0	0.0157061	0	0.413203	1.08	0.9	0.015	0.095	1.2	0.06	0.35	6.01	0.1
Asgr2	+	chr11	69906146	69919689	58892	no	no	no	no	no	no	no	no	no	no	no	no	no	no	no	top 5%	no	no	no	0.055	0.045	0.0267502	0.02	0.09	37.88	0.08	0.02	0	0	0	0	0	0	0	0.0179589	0.025	0.11	0	0.15	0.03	0.33	0.055	0	0.19
Ash1l	+	chr3	88769734	88883295	20060	no	no	no	no	no	no	no	no	no	no	no	no	no	no	no	no	no	no	no	5.265	8.89	4.49284	5.92	4.965	2.84	7.845	8.735	7.91	6.5595	105.283	87.3594	56.2759	2.83342	3.15178	8.90139	8.04	12.13	9.225	11.225	11.505	11.33	20.185	21.62	4.545
Ash2l	-	chr8	26958166	26927348	3495	no	no	no	no	no	no	no	no	no	no	no	no	no	no	no	no	no	no	no	38.99	51.305	23.0536	21.88	22.01	12.43	40.95	25.77	107.95	12.4838	44.1641	33.1387	57.4828	6.05688	7.69279	11.9644	63.15	53.75	37.075	55.865	53.335	63.615	13.215	16.46	7.3
Asl	-	chr5	130501002	130487365	12604	no	no	no	no	no	no	no	no	no	no	no	no	no	no	no	no	no	no	no	19.385	22.5	4.20926	10.725	91.715	198.42	49.205	19.02	21.835	9.09471	16.3255	24.8086	59.431	56.9952	57.5692	16.5855	17.88	19.3	10.185	25.885	21.155	11.94	4.31	5.495	2.91
Asna1	-	chr8	87549177	87541833	15163	no	no	no	no	no	no	no	no	no	no	no	no	no	no	no	no	no	no	no	92.075	75.94	12.1101	68.44	64.785	24.875	70.435	54.105	68.83	45.3034	51.5273	39.209	40.8966	74.1126	87.8692	19.6828	89.385	57.175	56.25	53.2	78.985	50.265	27.22	30.54	53.35
Asns	-	chr6	7643254	7625169	263784	no	no	no	no	no	no	no	no	no	no	no	no	no	no	no	no	no	no	no	75.035	57.035	35.1268	5.22	16.525	75.29	12.36	11.605	325.9	34.3189	252.167	276.822	108.5	241.733	272.61	25.4815	34.2	56.845	11.655	43.605	18.925	36.27	44.465	30.87	4.135
Asnsd1	-	chr1	53409511	53382351	209710	no	no	no	no	no	no	no	no	no	no	no	no	no	no	no	no	no	no	no	29.14	31.14	19.8534	42.74	29.925	27.565	38.155	23.005	54.88	6.02254	26.125	15.6855	25.0517	14.8496	15.9088	8.06172	37.465	32.11	39.045	42.775	40.835	41.98	6.75	6.195	10.035
Aspa	-	chr11	73138136	73118494	9736	no	no	no	no	no	no	no	no	no	no	no	no	no	no	no	no	top 5%	no	no	2.26	1.89	0	0.185	6.995	7.155	38.825	4.72	2.01	41.3507	3.45182	4.35938	0	7.47914	10.6745	4.88385	0.43	1.365	0.09	0.205	2.895	0.305	7.53	11.97	1.455
Aspdh	+	chr7	51720761	51723127	4253	no	no	no	no	no	no	no	no	no	no	no	no	no	no	no	top 5%	top 5%	no	no	0.685	0.9	0	0.265	0.99	29.885	3.14	0.03	0.41	0.468732	0.0911458	0.40625	0.396552	0	0.0203186	0.0859591	1.395	1.37	0.505	0.17	0.395	0.095	1.35	1.12	0.705
Aspg	+	chr12	113344894	113365784	144594	no	no	no	no	no	no	no	no	no	no	no	no	no	no	no	no	no	no	no	0.22	0.61	0	0.035	5.61	6.795	0.565	0.87	1.395	1.47506	4.01693	0	0	0.146289	0.0181815	0.136123	0.08	0.05	0.055	5.185	0.22	0.5	0.395	0.3	2.03
Asph	-	chr4	9596491	9376226	682451	EID gene	no	no	no	no	no	no	no	no	no	no	no	no	no	no	no	no	no	no	30.655	36.015	19.3499	83.18	18.34	16.565	29.015	21.07	16.795	28.1031	195.13	129.492	202.759	18.7772	26.7036	11.2283	19.09	37.41	77.165	50.77	24.98	41.875	42.285	173.52	66.29
Asphd1	-	chr7	134093096	134089503	1339	no	no	no	no	no	no	no	no	no	no	no	no	no	no	no	no	no	no	no	6.7	5.3	1.15898	0.035	0.125	0.01	0.035	0.03	0.47	6.028	16.9258	15.0273	15.8621	0	0	7.34093	2.745	3.945	0.045	0.28	0.13	0.105	9.525	10.16	0.075
Asphd2	-	chr5	112821233	112814468	69355	no	top 5%	no	no	no	no	no	no	no	no	no	no	no	no	no	no	no	no	no	52.34	31.305	5.19734	0.25	1.65	0.035	2.395	0.93	1.99	16.1004	95.9219	27.1777	57.5517	12.2845	9.25929	12.0934	15.105	21.275	0.515	3.425	3.895	2.835	15.615	9.945	0.58
Aspm	+	chr1	141351352	141390667	9387	no	no	no	no	no	no	no	no	no	no	no	no	no	no	no	no	no	no	no	0.605	1.15	5.02799	1.655	1.51	2.745	3.27	0.37	23.075	0	0.09375	0.0625	0.0172414	0.0084157	0	0.526008	5.815	0.965	7.575	8.27	10.62	11.19	0.11	0.07	0.04
Aspn	+	chr13	49639812	49662926	26863	no	no	no	no	no	no	no	no	no	no	no	no	no	top 5%	top 5%	no	no	no	no	0.67	3.19	0	37.005	29.21	1	16.035	70.93	0.83	0.605362	0	1.40625	0	0.297375	0.0327011	0.518456	0.315	0.43	10.58	9.185	2.455	7.12	0.465	0.61	3.39
Asprv1	+	chr6	86578168	86579696	119345	no	no	no	no	no	no	no	no	no	no	no	no	no	no	no	no	no	top 5%	top 5%	0.895	0.855	0.0521488	0.215	0.915	5.97	1.025	3.03	0.235	0.396651	0.717448	0.191406	0.603448	0.150072	0.743127	2.14677	0.43	0.47	0.075	0.25	0.31	0.265	0.55	0.395	0.08
Asrgl1	-	chr19	9210126	9184358	169653	no	no	no	no	no	no	no	no	no	no	no	no	no	no	no	no	no	no	no	18.41	16.22	1.77839	14.02	1.755	5.62	8.135	4.52	5.84	45.7438	20.7565	31.4238	42.1207	11.2045	9.87692	12.5705	15.835	12.43	7.375	5.795	6.985	7.275	35.465	46.29	4.64
Ass1	+	chr2	31325727	31376192	61448	no	no	no	no	no	no	no	no	no	no	no	no	no	no	no	no	top 5%	no	no	8.215	7.86	0.159412	2.9	331.895	675.21	220.58	17.6	75.54	0.310613	1.29818	9.38477	13.1897	185.363	177.76	24.2303	3.54	3.355	5.255	36.765	9.215	4.935	8.37	3.095	2.655
Aste1	+	chr9	105297722	105308088	269222	no	no	no	no	no	no	no	no	no	no	no	no	no	no	no	no	no	no	no	4.395	5.15	1.4963	7.11	6.105	3.17	7.905	5.52	7.895	0.978924	12.8529	10.2852	4	0	0	4.64375	7.085	5.39	7.77	7.2	6.665	7.115	3.11	5.085	1.92
Astl	+	chr2	127164375	127183387	5820	no	no	no	no	no	no	no	no	no	no	no	no	no	no	no	no	no	no	no	0.01	0.005	0	0	0	0	0.005	0.005	0.105	0	0	0	0	0	0	0.0794201	0	0	0	0	0	0.005	0	0	0
Astn1	+	chr1	160292471	160621917	26025	no	top 5%	top 5%	top 5%	top 5%	top 5%	top 5%	top 5%	top 5%	top 5%	top 5%	top 5%	top 5%	no	no	no	no	no	no	13.94	18.955	7.25706	0.085	0.33	0.02	0.265	0.035	0.12	16.5126	96.6927	115.217	111.086	5.73262	4.75408	13.8152	20.63	31.225	0.595	1.375	0.655	0.32	61.965	17.4	0.325
Astn2	-	chr4	66065645	65041837	446296	no	no	no	top 5%	top 5%	top 5%	top 5%	no	no	no	no	no	top 5%	no	no	no	no	top 5%	top 5%	0.4	1.645	0.980577	0.165	0.115	0.01	0.135	0.45	0.065	6.53729	6.09766	2.60156	4.13793	0.499301	0.390937	4.80204	0.24	2.67	0.365	0.44	0.35	0.62	6.695	30.19	0.45
Asxl1	+	chr2	153171581	153229743	225381	no	no	no	no	no	no	no	no	no	no	no	no	no	no	no	no	no	no	no	5.72	5.32	4.58785	4.365	4.46	4.01	7.775	7.405	47.06	6.47978	22.6016	17.0039	17.8966	1.33594	1.08149	7.51455	7.195	7.665	8.785	8.73	9.835	12.945	14.925	12.55	4.54
Asxl2	+	chr12	3426857	3506852	85902	no	no	no	no	no	no	no	no	no	no	no	no	no	no	no	no	no	no	no	2.88	6.095	3.69806	5.69	5.765	3.415	5.835	5.81	30.02	2.95249	22.6068	24.4473	25.8621	0	0	6.45927	5.405	6.95	11.185	10.71	10.18	10.1	9.775	11.785	2.515
Asxl3	+	chr18	22503590	22688728	853299	EID gene	no	no	top 5%	no	no	no	no	no	no	no	no	no	no	no	no	no	no	no	1.8	3.905	3.24552	0.2	0.24	0.02	0.925	0.3	0.785	0.643529	4.125	11.0703	3.81034	0.482412	0.680995	1.41716	3.365	7.585	0.48	1.48	3.16	1.32	1.98	0.92	0.07
Asz1	-	chr6	18059057	18000964	82009	no	no	no	no	no	no	no	no	no	no	no	no	no	no	no	no	no	no	no	0	0	0	0.005	0.135	0.015	0.03	3.855	0.09	0	0	0	0	0	0	0	0	0	0	0.045	0	4.745	0.055	0	0
Atad1	-	chr19	32786812	32747050	50548	no	no	no	no	no	no	no	no	no	no	no	no	no	no	no	no	no	no	no	64.37	51.115	33.4671	35.95	30.595	18.64	45.58	26.12	38.495	30.6968	245.691	181.355	169.914	28.7285	33.9051	19.8148	69.745	59.715	35.83	40.08	41.745	31.405	27.4	30.98	11.295
Atad2	-	chr15	57966637	57925602	23912	no	no	no	no	no	no	no	no	no	no	no	no	no	no	no	no	no	no	no	0.76	4.155	4.8341	3.75	4.145	7.695	8.305	3.225	33.9	1.0216	10.4818	4.85352	2.37931	1.14307	0.830672	7.00949	9.67	2.07	18.225	29.195	28.695	36.97	1.43	1.57	0.295
Atad2b	+	chr12	4924210	5050853	43124	no	no	no	no	no	no	no	no	no	no	no	no	no	no	no	no	no	no	no	1.485	2.195	7.22818	1.67	1.935	1.5	2.4	2.81	8.485	2.71542	17.168	19.1816	25.069	0.0923033	0.215088	2.05191	3.865	5.525	4.24	4.69	5.365	5.885	2.775	4.865	0.79
Atad3a	-	chr4	155135207	155114750	13813	no	no	no	no	no	no	no	no	no	no	no	no	no	no	no	no	no	no	no	36.225	47.995	7.91554	58.61	25.74	33.715	54.805	18.175	51.26	7.64821	41.6966	37.7754	39.431	7.50431	7.51213	11.6202	34.735	39.88	52.65	72.83	54.24	51.92	16.655	27.3	39.375
Atad5	+	chr11	79902902	79949296	26743	no	no	no	no	no	no	no	no	no	no	no	no	no	no	no	no	no	no	no	1.395	2.48	3.20211	1.065	1.48	3.17	3.21	1.23	12.435	0.576999	5.38151	5.95117	4.62069	0.18621	0.196832	1.19893	4.685	2.53	3.105	7.13	7.63	8.465	0.87	1.86	0.16
Atat1	-	chr17	36047020	36034540	11420	no	no	no	no	no	no	no	no	no	no	no	no	no	no	no	no	no	no	no	209.185	147.985	13.5937	12.29	7.315	3.055	19.23	14.5	19.05	22.8238	67.7734	139.199	126.172	2.71315	5.06147	8.81537	196.335	220.265	29.965	38.625	45.735	39.095	26.91	20.695	10.7
Atcay	-	chr10	80693578	80667253	4793	no	top 5%	top 5%	top 5%	top 5%	top 5%	top 5%	top 5%	top 5%	top 5%	top 5%	top 5%	top 5%	no	no	no	no	no	no	44.14	40.07	3.84672	0.15	0.635	0	0.095	0.03	0.46	32.8249	113.169	122.656	182.483	22.7712	30.068	18.4338	35.405	37.81	0.435	1.32	0.11	0.01	36.16	25.255	0.08
Ate1	-	chr7	137663053	137535040	770019	EID gene	no	no	no	no	no	no	no	no	no	no	no	no	no	no	no	no	no	no	23.41	34.175	9.30385	19.835	20.43	9.12	25.31	23.375	16.75	14.7652	89.3646	127.938	128.31	9.12238	8.57442	17.854	29.22	36.725	25.455	24.31	26.2	24.91	19.18	20.47	4.85
Atf1	+	chr15	100058250	100091675	27939	no	no	no	no	no	no	no	no	no	no	no	no	no	no	no	no	no	no	no	3.815	9.095	4.94301	21.445	17.46	17.97	19.09	21.25	44.88	2.75625	9.39323	6.10547	5.18966	1.27983	1.0808	9.03373	5.915	6.97	21.09	24.46	29	28.705	9.605	13.665	26.21
Atf2	-	chr2	73730696	73654566	56971	no	no	no	no	no	no	no	no	no	no	no	no	no	no	no	no	no	no	no	33.71	47.14	21.3294	17.58	15.765	10.85	23.285	19.44	51.175	15.6051	172.52	127.355	152.121	13.3824	15.7242	13.8459	38.13	58.135	23.53	37.995	39.08	36.82	69.445	49.86	6.16
Atf3	-	chr1	193007219	192994175	128928	no	no	no	no	no	no	no	no	no	no	no	no	no	no	no	no	no	no	no	0.705	0.94	0.516147	6.13	3.74	0.85	2.14	5.495	3.59	0.379792	0.592448	5.63672	0	8.1296	6.89275	24.8868	0.645	0.565	9.49	2.485	1.22	2.11	0.095	0.295	2.34
Atf4	+	chr15	80085614	80087970	4892	no	no	no	no	no	no	no	no	no	no	no	no	no	no	no	no	no	no	no	59.025	55.63	19.1321	40.305	63.92	48.31	68.73	75.035	82.52	48.8137	160.809	339.199	221.414	72.0547	71.0942	27.6921	71.515	52.395	39.885	69.455	74.805	65.11	31.745	59.51	38.055
Atf5	-	chr7	52072028	52067627	67075	no	no	no	no	no	no	no	no	no	no	no	no	no	no	no	no	no	no	no	2.415	1.975	5.82706	2.065	4.21	51.985	2.8	4.01	5.15	11.9408	1.53516	6.18555	2.7931	5.01949	6.89473	9.99293	2.335	0.96	1.045	1.445	2.455	1.605	5.485	9.955	17.11
Atf6	-	chr1	172797902	172634588	27395	no	no	no	no	no	no	no	no	no	no	no	no	no	no	no	no	no	no	no	2.485	3.675	4.22473	7.685	3.74	4.11	5.16	7.225	10.065	5.02912	43.8242	17.9297	26.7759	3.83031	3.35623	8.94644	4.31	5.175	8.665	5.6	4.93	5.5	10.58	9.725	14.54
Atf6b	+	chr17	34784125	34792017	16318	no	no	no	no	no	no	no	no	no	no	no	no	no	no	no	no	no	no	no	48.14	56.875	4.13195	14.82	14.79	9.665	37.865	29.83	16.075	14.8739	31.1823	28.9883	39.9828	11.2188	17.5975	14.4835	43.51	39.025	17.925	32.64	31.73	36.885	20.375	23.43	12.17
Atf7	-	chr15	102455881	102364008	46374	no	no	no	top 5%	no	no	no	top 5%	top 5%	no	top 5%	top 5%	no	no	no	no	no	no	top 5%	0.245	0.185	1.66629	0	0	0	0.255	0	0	2.04731	5.0026	4.11328	0.741379	6.48566	5.0067	0	0	0	0	0.13	0.26	0	0.435	0.595	0
Atf7ip	+	chr6	136467372	136555898	34417	no	no	no	no	no	no	no	no	no	no	no	no	no	no	no	no	no	no	no	9.015	16.34	5.87779	10.21	4.98	4.215	9.725	8.685	63.37	5.90392	41.5586	30.1797	21.4138	3.81165	3.63919	8.59189	16.25	22.71	22.2	16.32	21.065	24.06	31.37	38.34	11.835
Atf7ip2	+	chr16	10192805	10243144	56499	no	no	no	no	no	no	no	no	no	no	no	no	no	no	no	no	no	no	no	0.11	0.11	0.137462	0.05	0.135	0.04	0.52	0.09	14.78	0	0	0.453125	0.534483	0.0363965	0	0.237864	0.15	0.185	0.205	0.78	1.645	1.37	0.085	0.06	0
Atg10	-	chr13	91363592	91074954	247688	no	no	no	no	no	no	no	no	no	no	top 5%	top 5%	top 5%	top 5%	no	no	no	no	no	4.68	6.44	1.70155	23.585	13.55	3.16	9.13	9.545	0.88	5.56389	34.5026	28.2168	22.4655	20.8649	17.1239	17.3229	6.58	7.59	17.455	7.355	7.27	6.535	3.065	3.94	3.39
Atg12	-	chr18	46901233	46892071	4413	no	no	no	no	no	no	no	no	no	no	no	no	no	no	no	no	no	no	no	55.315	66.825	27.2281	17.18	20.715	12.945	25.825	28.505	19.78	15.818	125.779	75.2012	76.4655	27.7613	27.2624	21.9548	66.77	71.365	21.7	24.745	25.275	26.685	17.435	17.92	9.2
Atg13	-	chr2	91550733	91514775	25185	no	no	no	no	no	no	no	no	no	no	no	no	no	no	no	no	no	no	no	16.64	16.585	3.6881	12.995	11.26	6.575	12.755	16.385	27.92	20.8772	56.8646	49.166	60.3793	21.063	28.4964	17.1523	21.92	20.3	16.3	14.57	12.11	12.125	35.68	43.685	35.025
Atg14	-	chr14	48188109	48160569	104254	no	no	no	no	no	no	no	no	no	no	no	no	no	no	no	no	no	no	no	7.635	8.315	1.94059	5.095	3.915	3.68	7.725	7.185	5.8	4.42732	17.151	14.0586	21.9138	3.86358	6.33636	8.27735	10.225	8.355	6.14	7.48	6.72	6.335	2.965	4.345	3.36
Atg16l1	+	chr1	89652588	89689003	27634	no	no	no	no	no	no	no	no	no	no	no	no	no	no	no	no	no	no	no	23.81	35.95	12.5114	12.225	8.885	12.675	12.63	14.35	25.09	10.0966	59.3802	40.2734	69.5517	9.66042	10.002	11.6106	28.925	37.225	13.565	17.735	15.395	15.25	24.74	22.775	12.825
Atg16l2	-	chr7	108450541	108437906	20079	no	no	no	no	no	no	no	no	no	no	no	no	no	no	no	no	no	no	no	9.46	14.345	3.32639	10.32	3.185	3.545	8.585	7.96	10.61	3.53278	20.7617	22.3008	33.7414	3.46136	3.83523	6.9506	7.52	9.42	12.305	6.415	4.06	5.58	5.44	10.17	11.28
Atg2a	+	chr19	6241668	6262335	17432	no	no	no	no	no	no	no	no	no	no	no	no	no	no	no	no	no	no	no	3.2	6.35	2.00332	2.865	2.45	2.61	3.85	3.43	5.5	8.38908	8.26172	10.7402	2.06897	2.52944	3.13839	9.81936	4.61	7.665	4.25	6.345	5.255	6.53	5.16	8.42	12.315
Atg2b	-	chr12	106923451	106851749	28852	no	no	no	no	no	no	no	no	no	no	no	no	no	no	no	no	no	no	no	2.72	3.545	5.71143	1.6	2.78	1.355	2.365	2.335	7.44	6.39857	18.7695	17.168	21.569	3.51376	3.02253	8.93785	4.18	6	3.305	4.715	3.46	4.575	5.835	7.97	2.77
Atg4a-ps	-	chr3	103449992	103447926	372878	no	no	no	no	n/a	no	no	no	no	no	no	no	no	no	no	no	no	no	no	0.28	0.15	0.0379035	0.085	0.29	0.21	0.31	0.315	1.01	n/a	0.598958	1.20312	0.155172	0	0	1.32975	0.21	0.135	0.03	0.145	0.26	0.19	0.47	0.34	0.05
Atg4b	+	chr1	95651482	95686011	62285	no	no	no	no	no	no	no	no	no	no	no	no	no	no	no	no	no	no	no	38.97	41.065	12.0289	34.205	40.595	36.325	48.515	37.775	33.31	16.5291	48.3828	36.1641	26.3448	21.7474	32.6728	16.9257	51.435	39.275	33.82	43.81	44.03	45.38	24.72	27.165	13.98
Atg4c	+	chr4	98860625	98926478	544335	EID gene	no	no	no	no	no	no	no	no	no	no	no	no	no	no	no	no	no	no	6.45	9.45	1.45604	4.085	8.215	4.185	8.24	5.64	7.615	12.3982	28.069	14.4453	28.069	8.65543	8.45406	11.4122	7.805	9.97	4.89	7.71	6.14	6.145	13.375	11.925	1.225
Atg4d	+	chr9	21069743	21078812	30951	no	no	no	no	no	no	no	no	no	no	no	no	no	no	no	no	no	no	no	8.66	16.93	6.02716	22.685	20.41	24.875	20.89	16.27	6.045	10.1133	24.0586	17.7129	13.3966	13.6177	24.3515	14.5393	17.035	15.65	17.57	16.22	15.115	11.985	3.385	9.37	20.535
Atg5	+	chr10	43988164	44084097	131596	no	no	no	no	no	no	no	no	no	no	no	no	no	no	no	no	no	no	no	23.32	22.09	11.6373	16.525	33.255	18.685	30.915	25.135	11.965	10.5568	68.8424	46.3809	54.8448	34.3838	31.8205	17.7523	25.895	21.335	13.69	25.18	28.55	25.885	4.84	5.015	3.82
Atg7	+	chr6	114593149	114810431	162210	no	no	no	no	no	no	no	no	no	no	no	no	no	no	no	no	no	no	no	10.5	9.195	2.59334	8.72	7.7	7.405	11.775	11.54	13.905	7.40797	21.0794	16.7695	23.3276	26.2734	29.2522	11.0722	10.78	7.335	10.34	12.185	9.905	10.72	10.645	9.43	5.845
Atg9a	-	chr1	75188497	75177440	686	no	no	no	no	no	no	no	no	no	no	no	no	no	no	no	no	no	no	no	29.02	31.465	4.02625	18.395	15.495	13.21	15.64	17.24	5.155	27.2588	59.9779	47.8301	95.3276	33.1315	43.0735	11.76	15.445	24.01	15.18	13.345	11.845	13.59	33.385	27.675	46.42
Atg9b	-	chr5	23897961	23889999	34110	no	no	no	no	no	no	no	no	no	no	no	no	no	no	no	no	no	no	no	2.375	2.285	0.799361	0.26	0.335	0.27	0.36	0.49	3.865	1.73475	0.795573	6.86719	2.06897	0.594038	1.06712	2.02642	0.325	1.035	0.73	0.45	0.66	0.33	1.14	0.145	1.035
Athl1	+	chr7	148127290	148133555	14158	no	no	no	no	no	no	no	no	no	no	no	no	no	no	no	no	no	no	no	2.825	4.265	1.27595	3.745	12.66	4.495	12.38	9.14	5.595	2.03001	0.769531	0.625	0	0.661821	1.09527	0.889645	4.675	3.185	7.015	15.29	10.15	11.42	1	1.785	6.27
Atic	+	chr1	71603724	71626205	148133	no	no	no	no	no	no	no	no	no	no	no	no	no	no	no	no	no	no	no	17.89	22.31	6.54182	13.565	15.09	15.305	27.73	12.065	79.335	12.0417	5.21615	6.30273	6.27586	13.8317	15.9507	8.05245	21.785	14.85	17.965	44.1	32.975	36.245	8.265	6.685	8.33
Atl1	+	chr12	70994092	71065072	103325	no	no	no	top 5%	no	no	no	top 5%	top 5%	top 5%	top 5%	top 5%	no	no	no	no	no	no	no	39.14	45.11	13.6135	3.685	2.495	0.76	2.255	2.095	2.09	30.1553	340.344	119.809	166.81	99.288	101.205	24.0427	40.72	46.895	3.61	2.985	1.87	1.805	29.305	13.98	0.94
Atl2	-	chr17	80295463	80247732	266695	no	no	no	no	no	no	no	no	no	no	no	no	no	no	no	no	no	no	no	10.025	15.32	9.37606	12.215	71.32	30.54	17.38	13.725	31.39	16.1179	63.4023	50.1758	62.7931	4.48539	5.17863	12.3947	13.69	17.01	14.675	20.075	18.115	18.97	14.865	49.44	8.985
Atl3	+	chr19	7568530	7613098	29602	no	no	no	no	no	no	no	no	no	no	no	no	no	no	no	no	no	no	no	0.87	1.705	2.70498	1.745	3.19	2.995	4.395	7.805	16.995	8.4643	6.92708	5.11719	4.82759	3.98504	3.05154	16.6713	2.025	1.615	3.1	4.52	4.655	6.575	6.325	6.72	3.48
Atm	-	chr9	53344845	53247254	37589	no	no	no	no	no	no	no	no	no	no	no	no	no	no	no	no	no	no	no	2.53	5.045	6.07858	1.975	2.655	1.26	3.875	2.525	19.525	1.48999	8.19401	12.4922	4.74138	1.10183	1.20925	4.48799	5.95	5.36	4.63	8.445	12.76	6.875	3.405	3.085	0.785
Atmin	+	chr8	119467293	119484344	23256	no	no	no	no	no	no	no	no	no	no	no	no	no	no	no	no	no	no	no	9.415	10	3.62508	4.095	3.775	2.27	5.925	6.11	17.44	16.9338	40.1471	22.3477	26.1724	7.19924	5.17316	12.3991	8.77	13.84	6.8	6.52	6.16	8.165	12.235	9.685	5.32
Atn1	-	chr6	124706039	124689207	4514	no	no	no	no	no	no	no	no	no	no	no	no	no	no	no	no	no	no	no	12.11	12.135	0.858223	3.605	5.13	1.385	7.935	6.915	19.66	33.8708	11.4219	13.8867	18.7759	2.05803	5.50594	10.8682	7.565	11.645	4.395	6.49	9.63	7.355	47.09	51.835	13.725
Atoh1	+	chr6	64679140	64681227	372298	no	no	no	no	no	no	no	no	no	no	no	no	no	no	top 5%	no	no	no	no	0.01	0.285	0.019915	0	4.45	0	0.02	0	0.02	0	0	0	0	0	0	0	0.065	0.075	0	2.38	0	0.005	0	0	0
Atoh7	+	chr10	62562904	62563353	37384	no	no	no	no	no	top 5%	no	top 5%	no	no	no	no	no	no	no	no	no	no	no	1.485	0.97	0	0	0	0	0.095	0	0	0.165942	12.6523	3.54883	3.62069	1.03528	0.261203	0.28573	0.12	0.56	0.05	0.04	0.1	0.04	0.275	1.765	0
Atoh8	-	chr6	72185571	72156171	120655	no	no	no	no	no	no	no	no	no	no	no	no	no	top 5%	top 5%	no	no	top 5%	no	1.925	1.83	0.249415	4.45	2.57	0.795	11.175	12.03	0.035	0.8303	0	0.0214844	0	0.237552	0.218764	0.149814	1.14	0.77	5.02	3.755	6.515	8.94	0.17	1.19	4.665
Atox1	-	chr11	55274741	55260143	35007	no	no	no	no	no	no	no	no	no	no	no	no	no	no	no	no	no	no	no	170.555	164.795	13.7701	220.78	410.075	198.5	299.82	311.945	55.7	48.5323	72.207	62.3672	62.5345	743.875	537.779	28.7264	139.78	142.175	189.105	225.865	236.515	271.71	22.945	29.6	85.91
Atp10a	+	chr7	65913572	66084796	1228726	EID gene	no	no	no	no	no	no	no	no	no	no	no	no	no	no	no	no	no	no	0.345	0.79	0.15764	0.32	0.685	0.15	1.14	1.51	4.21	2.07053	0.654948	2.10547	0	0.00802723	0.0453826	0.592874	0.535	0.54	0.91	1.775	1.76	2.16	1.145	1.645	0.95
Atp10b	+	chr11	42965101	43075787	676974	EID gene	no	no	no	no	no	no	no	no	no	no	no	no	no	no	no	no	no	no	0.13	0.145	0	0	2.095	0	0.565	0.11	0.03	1.41924	0.18099	0.53125	0	0.00377868	0.00278668	0.0422615	0.115	0.18	0	0.84	0.43	0.16	0.375	0.555	0.03
Atp10d	+	chr5	72594568	72690014	36396	no	no	no	no	no	no	no	no	no	no	no	no	no	no	no	no	no	no	no	0.865	2.675	1.00467	2.63	1.555	3.04	3.87	9.13	3.19	0.222663	2.54557	4.40625	1.39655	4.69601	2.23121	1.13801	1.945	3.08	3.96	2.72	4.49	3.355	0.57	0.535	2.875
Atp11a	+	chr8	12757014	12868728	89865	no	no	no	no	no	no	no	no	no	no	no	no	no	no	no	no	no	no	no	4.875	6.47	9.82572	5.98	15.145	0.74	14.49	31.76	31.2	19.2418	14.5013	19.3047	17.431	17.1811	16.8164	12.5198	5.21	7.53	11.685	13.24	9.5	12.77	16.97	24.93	32.33
Atp11b	+	chr3	35653056	35755196	1138377	EID gene	no	no	no	no	no	no	no	no	no	no	no	no	no	no	no	no	no	no	5.56	12.15	17.4826	6.52	11.235	5.555	11.115	9.74	28.81	15.4451	58.8906	98.2051	70.8621	4.04334	3.36465	9.65627	9.72	14.765	11.015	19.14	11.275	15.34	18.41	18	3.63
Atp11c	-	chrX	57845873	57476467	342873	no	no	no	no	no	no	no	no	no	no	no	no	no	no	no	no	no	no	no	3.34	5.42	12.9616	1.23	1.48	2.995	3.985	3.185	7.03	4.84328	8.82812	24.1602	14.7586	1.06507	0.760088	7.56831	7.925	10.18	3.055	5.71	7.17	6.65	2.855	5.725	2.265
Atp12a	+	chr14	56983905	57007388	116954	no	no	no	no	no	no	no	no	no	no	no	no	no	no	no	no	no	no	no	0.055	0.08	0.0087289	0.005	0.15	0.005	12.81	1.135	0.675	0	0.0078125	1.03711	0	0	0	0.0986475	0.1	0.065	0	0.025	0.18	0.765	0.03	0	0
Atp13a1	+	chr8	72315062	72331648	17207	no	no	no	no	no	no	no	no	no	no	no	no	no	no	no	no	no	no	no	21.43	25.885	5.48198	8.415	12.545	9.945	21.445	14.215	13.36	9.14488	35.7109	19.3047	13.069	2.8618	5.94632	12.4553	19.15	23.565	14.875	29.035	24.92	27.14	5.59	8.23	12.2
Atp13a2	+	chr4	140542788	140563245	10774	no	no	no	no	no	no	no	no	no	no	no	no	no	no	no	no	no	no	no	73.01	90.875	14.7112	12.19	7.33	10.95	18.7	23.115	8.955	43.0065	41.3438	33.2324	95.9655	17.6831	15.0179	18.477	50.605	75.87	15.04	19.97	18.3	18.885	23.375	19.3	15.19
Atp13a3	-	chr16	30388616	30312509	124969	no	no	no	no	no	no	no	no	no	no	no	no	no	no	no	no	no	no	no	2.785	4.235	13.5626	2.615	14.68	7	6.385	12.63	55.54	7.77345	21.0026	24.9219	17.1552	1.35489	0.757583	5.90457	3.76	6.625	7.56	13.825	9.03	9.525	12.135	12.31	4.46
Atp13a4	-	chr16	29541569	29396124	55157	no	no	no	no	top 5%	top 5%	top 5%	no	no	no	no	no	no	no	no	no	no	no	no	1.05	0.395	0	0	0	0.04	1.695	1.48	0	5.35383	0.196615	0	0	0.237897	0.288442	0.532959	0.285	0.165	0	0.105	0.825	0.51	2.61	4.445	0
Atp13a5	-	chr16	29378818	29231937	18626	no	no	no	no	top 5%	top 5%	no	no	top 5%	no	no	no	no	no	no	no	no	no	no	1.225	0.625	0.0745068	0	0	0.025	0.005	0.055	0	2.35762	0.351562	4.56641	0	0.0843072	0.0786072	0.213342	0.32	0.61	0	0.025	0.005	0	2.065	2.275	0.015
Atp1a1	-	chr3	101408586	101380149	322186	no	no	no	no	no	no	no	no	no	no	no	no	no	no	no	no	top 5%	no	no	29.125	43.225	21.5417	154.28	202.5	30.22	459.32	86.765	97.215	108.356	286.951	51.7949	78.9655	58.9212	45.1999	26.744	30.975	53.515	296.62	140.065	122.63	80.97	152.93	255.615	306.53
Atp1a2	-	chr1	174228195	174201840	36264	no	top 5%	no	no	top 5%	top 5%	top 5%	no	no	no	no	no	no	top 5%	no	no	no	top 5%	no	35.24	30.71	0.0102971	17.585	1.48	0.615	1.05	10.595	1.26	330.847	10.9336	2.95508	0.155172	16.326	15.5209	6.57775	8.515	12.235	3.565	0.855	0.44	0.7	159.755	217.455	154.655
Atp1a3	-	chr7	25790956	25763186	9355	no	top 5%	top 5%	no	top 5%	top 5%	top 5%	top 5%	top 5%	top 5%	top 5%	top 5%	no	no	no	no	no	no	no	279.125	295.77	4.03349	0.15	2.285	0.765	0.2	0.495	3.225	762.567	760.91	959.787	1559.66	102.272	137.878	22.0537	80.645	209.635	0.485	2.135	0.265	0.425	431.96	332.395	0.695
Atp1a4	-	chr1	174188545	174153644	13060	no	no	no	no	no	no	no	no	no	no	no	no	no	no	no	no	no	no	no	0	0.015	0	0.05	0.01	0.045	0.005	0.025	0.03	0	0.0195312	0.0078125	0	0.0519683	0.00231441	0.25809	0.05	0.01	0.14	0	0.015	0	0.07	0.31	0.09
Atp1b1	-	chr1	166388486	166367398	370970	no	no	no	no	no	no	no	no	no	no	no	no	no	no	no	no	top 5%	no	no	206.95	208.33	2.93021	195.44	147.41	28.92	429.795	267.275	73.07	638.368	1812.86	1451.53	3036.22	136.694	115.838	28.2226	33.475	127.525	174.96	51.07	45.475	14.765	733.09	767.635	71.6
Atp1b2	-	chr11	69419444	69413243	16730	no	no	no	no	top 5%	top 5%	no	no	no	no	no	no	no	no	no	no	no	no	no	52.55	39.34	0.137126	10.03	4.29	3.47	8.845	5.18	12.665	461.124	62.9375	135.355	181.103	25.6533	44.0324	7.24415	13.95	39.465	18.55	4.1	5.055	4.325	190.17	604.545	12.26
Atp1b3	-	chr9	96264718	96233099	85287	no	no	no	no	no	no	no	no	no	no	no	no	no	no	no	no	no	no	no	82.47	93.945	23.8498	68.34	58.045	45.13	112.155	141.775	77.305	61.8913	84.3086	113.943	122.776	116.699	157.41	28.7767	80.54	86.855	77.66	85.555	82.475	95.455	42.04	73.64	18.215
Atp1b4	+	chrX	35669361	35689946	128343	no	no	no	no	no	no	no	no	no	no	no	no	no	no	no	no	no	no	no	0	0.725	0	0.07	0.01	0.6	0.015	0.02	0.02	0	0	0	0	0.00441032	0	1.57519	0	0.04	0.015	0.005	0.005	0	0	0	0.005
Atp2a1	-	chr7	133606622	133589372	34874	no	no	no	no	no	no	no	no	no	no	no	no	no	no	no	top 5%	no	top 5%	no	0.17	4.95	0	0.43	0.09	13.735	0.39	0.15	0.42	0.033698	0.283854	0.03125	0	0	0	0.382502	0.095	0.46	0.54	0.07	0.85	0.135	0.14	0.11	2.915
Atp2a2	-	chr5	122952183	122903531	56640	no	no	no	no	no	no	no	no	no	no	no	no	no	no	no	no	no	no	no	21.295	30.565	39.3656	449.02	20.46	12.975	27.715	23.855	81.27	99.2323	415.742	288.785	233.897	20.2266	13.4861	16.0645	21.65	42.37	257.57	26.745	26.215	26.68	133.23	198.13	2029.74
Atp2a3	+	chr11	72774671	72806546	40108	no	no	no	no	no	top 5%	no	no	no	no	no	no	no	no	no	no	no	top 5%	top 5%	1.135	3.445	0.0338346	1.815	10.57	10.475	5.895	21.2	1.53	1.43504	0	1.25195	0.0172414	0.268689	0.0949751	0.619755	0.3	0.42	1.555	10.37	0.94	3.925	0.45	34.705	7.81
Atp2b1	+	chr10	98377786	98488777	1314212	EID gene	no	no	no	no	no	no	top 5%	no	no	no	no	no	no	no	no	no	no	no	44.315	57.76	34.1658	12.61	37.925	8.03	33.685	57.945	14.84	15.754	789.966	181.002	230.414	22.8387	22.9143	15.9884	18.77	55.89	13.995	28.265	24.605	27.675	83.615	36.045	3.525
Atp2b2	-	chr6	113992020	113695669	94147	no	top 5%	top 5%	top 5%	top 5%	top 5%	top 5%	top 5%	top 5%	top 5%	top 5%	top 5%	top 5%	no	no	no	no	no	no	17.24	18.39	2.25855	0.035	0.315	0.235	0.07	0.925	0.12	53.9457	368.454	145.111	175.828	13.5427	17.4475	6.29451	9.115	18.015	0.135	0.805	0.235	0.075	95.315	121.76	0.295
Atp2b3	+	chrX	70748425	70816344	75571	no	no	no	no	top 5%	top 5%	top 5%	top 5%	top 5%	top 5%	no	no	top 5%	no	no	no	no	no	no	2.605	3.365	0.0629667	0.11	0.08	0.005	0.095	0.005	0.09	21.0468	33.0482	33.3867	36.5172	1.03556	1.92203	7.4845	1.555	3.585	0.195	0.195	0.19	0.015	19.405	57.91	0.045
Atp2b4	-	chr1	135697618	135599255	108729	no	no	no	no	no	no	no	no	no	no	no	no	no	no	no	no	no	no	no	4.91	7.825	0.414715	2.8	6.91	6.115	3.785	5.39	9.16	8.95084	104.695	5.44141	3.87931	2.76374	1.23177	11.625	6.195	11.24	11.26	16.63	3.905	6.16	66.025	12.245	3.78
Atp2c1	-	chr9	105429649	105313723	121311	no	no	no	no	no	no	no	no	no	no	no	no	no	no	no	no	no	no	no	38.26	46.285	37.2838	17.495	15.7	12.27	32.855	32.895	40.37	25.0043	130.673	144.648	244.569	12.8916	11.7981	15.7848	45.705	53.005	32.45	34.395	25.74	38.195	70.87	52.62	16.97
Atp2c2	+	chr8	122223909	122281618	63294	no	no	no	no	no	no	no	no	no	no	no	no	no	no	no	no	no	no	no	0.105	0.195	0.0114143	0.08	1.365	0.075	0.785	1.17	1.285	0.006901	0.877604	0.0273438	0	0.0924277	0.0296007	0.130398	0.02	0.045	0.175	1.785	0.58	0.91	0.17	0.045	0.165
Atp4a	+	chr7	31497228	31510554	49438	no	no	no	no	no	no	no	no	no	no	no	no	no	no	no	no	no	no	no	1.925	1.44	0.778238	0.02	0.36	0.96	2.86	0.075	0.485	0.0764115	0.286458	1.08594	0	0.495901	0.594963	1.07745	0.49	1.125	0.185	0.845	0.72	0.17	0.17	0.09	0.02
Atp4b	-	chr8	13396778	13386209	16117	no	no	no	no	no	no	no	no	no	no	no	no	no	no	no	no	no	no	no	0.02	0	0	0.065	0	0	0.025	0	0.035	0	0	0	0	0	0	0.467419	0	0	0.015	0.01	0.025	0	0	0.03	0.14
Atp5a1	+	chr18	78012468	78021608	17625	no	no	no	no	no	no	no	no	no	no	no	no	no	no	no	no	no	no	no	502.82	479.225	217.759	2437.8	740.91	547.44	981.725	362.23	276.975	325.476	1169.83	828.701	1356.21	450.271	553.182	30.4689	415.58	416.94	1266.77	601.265	510.23	510.155	157.915	213.29	3321.74
Atp5b	+	chr10	127520329	127527447	45080	no	no	no	no	no	no	no	no	no	no	no	no	no	top 5%	no	no	no	no	no	1207.46	1227.86	271.055	6168.89	1608.56	1372.44	2217.46	778.9	541.92	609.842	2256.86	2101.71	2546.28	586.872	721.633	32.6685	1225.03	1089.99	3713.07	1433.89	1421.68	1171.99	357.285	593.79	4036.27
Atp5c1	-	chr2	10002137	9977657	21515	no	no	no	no	no	no	no	no	no	no	no	no	no	no	no	no	no	no	no	403.195	324.01	83.5417	1673.22	629.97	330.195	595.155	234.055	182.31	100.511	580.611	660.299	595.293	441.595	422.891	28.3298	352.72	301.01	857.99	389.95	407.575	296.595	96.235	143.785	898.565
Atp5d	+	chr10	79604202	79608558	4549	no	no	no	no	no	no	no	no	no	no	no	no	no	top 5%	no	no	no	no	no	358.62	285.405	20.157	1183.48	649.01	415.59	569.255	317.205	95.63	124.345	400.305	408.738	359.138	799.599	824.713	30.2159	231.84	235.755	569.985	325.765	300.585	266.67	84.465	79.485	748.325
Atp5e	-	chr2	174289606	174286573	4152	no	no	no	no	no	no	no	no	no	no	no	no	no	no	no	no	no	no	no	444.72	426.5	22.8001	1315.63	667.725	400.405	667.675	413.28	136.44	173.411	158.999	146.596	173.828	691.213	577.946	23.6215	394.665	400.96	780.55	492.635	551.69	456.31	96.565	134.46	513.145
Atp5f1	-	chr3	105763017	105745616	75514	no	no	no	no	no	no	no	no	no	no	no	no	no	no	no	no	no	no	no	300.095	297.34	103.904	970.835	367.93	327.705	428.78	230.245	157.26	63.3395	572.723	631.6	563.259	353.068	337.729	24.9673	297.09	281.05	514.14	265.84	302.445	236.53	118.415	181.09	350.265
Atp5g1	-	chr11	95936984	95930166	27120	no	no	no	no	no	no	no	no	no	no	no	no	no	top 5%	no	no	no	no	no	543.875	455.575	22.8772	3101.07	754.265	611.355	814.055	237.65	65.4	41.3503	251.471	252.811	208.259	1104.59	877.127	23.24	350.18	456.7	1416.94	545.065	470.27	383.17	83.21	107.765	2788.03
Atp5g2	-	chr15	102501478	102493299	73150	no	no	no	no	no	no	no	no	no	no	no	no	no	no	no	no	no	no	no	111.195	81.88	34.5795	231.095	119.055	105.185	157.205	102.445	135.645	32.1952	23.9492	18.7012	21.9828	145.071	120.073	17.6007	123.22	73.03	196.595	156.575	166.515	158.375	47.495	64.99	485.05
Atp5g3	-	chr2	73749383	73746504	624773	EID gene	no	no	no	no	no	no	no	no	no	no	no	no	top 5%	no	no	no	no	no	662.105	660.07	105.686	4111.08	1733.02	1073.48	1523.88	529.29	199.305	363.391	752.734	907.871	852.397	574.796	496.113	25.4176	494.645	566.79	1739.56	738.125	708.04	591.9	153.185	237.945	1563.65
Atp5h	-	chr11	115281276	115277003	45527	no	no	no	no	no	no	no	no	no	no	no	no	no	top 5%	no	no	no	no	no	490.31	509.39	90.2545	2692.03	812.72	646.13	929.45	462.98	129.105	22.1119	356.779	339.705	379.534	821.264	672.184	28.6735	444.555	463.1	1297.4	501.275	585.59	437.845	161	268.44	465.135
Atp5j	-	chr16	84835870	84828116	120758	no	no	no	no	no	no	no	no	no	no	no	no	no	top 5%	no	no	no	no	no	517.045	446.365	39.1186	2292.32	795.745	605.685	928.915	460.355	177.43	149.262	566.215	707.41	518.759	540.31	471.111	24.319	462.375	385.87	1137.99	517.725	646.35	459.19	102.41	170.4	378.9
Atp5j2	-	chr5	145952931	145944567	19474	no	no	no	no	no	no	no	no	no	no	no	no	no	top 5%	no	no	no	no	no	355.355	385.94	58.4877	1259.55	511.665	311.16	409.565	253.865	96.215	118.417	258.366	285.711	286.81	956.417	726.379	22.4771	293.79	275.7	719.575	374.805	364.95	296.585	77.49	98.37	363.395
Atp5k	-	chr5	108863467	108862263	8107	no	no	no	no	no	no	no	no	no	no	no	no	no	top 5%	no	no	no	no	no	308.295	234.41	83.6059	1213.38	537.76	313.94	443.745	185.585	86.98	33.2083	159.56	169.227	128.828	1362.88	1035.11	26.815	210.88	199.3	568.385	260.945	265.85	213.055	175.705	205.77	149.245
Atp5l	-	chr9	44728825	44721333	34343	no	no	no	no	no	no	no	no	no	no	no	no	no	no	no	no	no	no	no	181.845	124.18	37.3894	449.475	236.37	153.325	193.33	138.54	48.42	21.13	38.543	42.8281	35.1034	386.006	317.703	24.9068	111.77	119.1	206.41	129.735	118.47	86.955	51.845	124.35	666.455
Atp5l-ps1	+	chr7	69621192	69621503	633871	EID gene	no	no	no	n/a	no	no	no	no	no	no	no	no	no	no	no	top 5%	no	no	0.255	0.255	0.245619	0.4	0.66	0.185	0.71	0.165	1.045	n/a	0.10026	0.132812	0.103448	0	0	2.98272	0.095	0.1	0.545	0.68	0.88	0.395	0.77	4.625	0.15
Atp5l2	+	chr11	97629374	97629764	10581	no	no	no	no	n/a	no	no	n/a	n/a	n/a	n/a	n/a	no	no	no	no	no	no	no	0.735	0.625	0	2.38	1.49	0.38	0.88	0.34	65.745	n/a	n/a	n/a	n/a	n/a	n/a	7.18449	0.26	0.535	0.98	0.435	0.275	0.265	43.855	8.905	0.3
Atp5sl	+	chr7	26404433	26410570	81483	no	no	no	no	no	no	no	no	no	no	no	no	no	no	no	no	no	no	no	19.735	23.305	2.31639	40.735	17.645	8.125	36.07	11.885	15.08	11.5526	40.8945	50.1504	40.2931	28.8383	36.062	13.3209	16.41	20.355	34.765	20.805	23.06	14.11	15.3	24.36	37.865
Atp6ap1	+	chrX	71542436	71550060	7223	no	no	no	no	no	no	no	no	no	no	no	no	no	no	no	no	no	no	no	160.865	150.31	24.1485	58.605	72.405	45.16	94.44	89.64	52.6	129.599	548.445	652.922	804.431	316.912	397.052	28.0112	92.68	116.62	64.265	56.095	50.08	58.8	239.685	226.02	137.315
Atp6ap1l	-	chr13	91044960	91023065	757320	EID gene	top 5%	no	no	no	top 5%	top 5%	top 5%	top 5%	no	top 5%	top 5%	top 5%	no	no	no	no	no	no	4.94	0.38	0	0.53	0.025	0.08	0.065	0.01	0	0.259411	33.1367	33.1543	2.13793	6.15672	9.30345	2.59026	2.25	0.23	0.675	0.05	0.05	0.03	7.42	7.335	0.875
Atp6ap2	+	chrX	12164927	12194175	188891	no	no	no	no	no	no	no	top 5%	top 5%	top 5%	no	no	no	no	no	no	no	no	no	116.815	112.435	14.4801	26.74	108.34	46.17	96.665	68.45	21.57	82.895	1170.1	1065.49	1007.86	128.258	135.039	26.9451	86.41	106.43	35.095	64.14	54.34	39.095	59.01	52.03	4.235
Atp6v0a1	+	chr11	100870766	100925033	44858	no	no	no	no	no	no	no	no	no	no	no	no	no	no	no	no	no	no	no	78.61	81.235	16.7354	30.965	39.96	20.135	20.035	35.395	15.785	87.6786	297.23	199.51	294.69	82.0674	92.598	20.5114	32.78	76.755	31.3	16.665	17.97	18.02	137.09	86.08	37.73
Atp6v0a2	+	chr5	125079673	125204824	2646	no	no	no	no	no	no	no	no	no	no	no	no	no	no	no	no	no	no	no	8.01	15.19	4.15082	13.45	31.43	6.87	18.01	15.35	5.87	15.4299	5.875	3.52148	7.84483	4.56518	5.5542	10.3028	16.005	14.98	16.015	23.03	17.6	20.76	9.525	9.76	20.44
Atp6v0a4	-	chr6	38074586	37998483	164314	no	no	no	no	no	no	no	no	no	no	no	no	no	no	no	no	top 5%	no	no	0.08	0.32	0.0121388	0.045	0.2	0.04	24.15	11.695	3.115	0	0.167969	0.0117188	0	0	0	0.380052	0.075	0.105	0.11	0.75	1.525	0.13	0.205	0.14	0.52
Atp6v0b	-	chr4	117559934	117556931	2485	no	no	no	no	no	no	no	no	no	no	no	no	no	no	no	no	no	no	no	345.68	302.875	37.2086	144.07	287.535	118.065	225.905	232.36	57.035	116.43	735.275	505.65	702.776	835.567	772.021	29.1646	268.32	296.875	136.465	117.065	110.015	76.595	128.005	131.365	138.63
Atp6v0c	-	chr17	24306406	24300833	6070	no	no	no	no	no	no	no	no	no	no	no	no	no	no	no	no	no	no	no	1087.38	800.25	4.07167	355.74	875.075	323.925	588.075	394.34	130.67	57.1317	608.895	570.602	572.948	363.619	326.283	26.9188	540.555	771.365	340.605	299.93	303.845	240.905	530.625	390.425	352.44
Atp6v0d1	-	chr8	108089947	108048365	1134	no	no	no	no	no	no	no	no	no	no	no	no	no	no	no	no	no	no	no	146.63	118.55	17.4137	36.88	93.32	36.67	69.445	95.34	35.94	92.0813	313.37	206.377	202.345	186.754	189.849	27.3244	106.42	116.35	35.15	40.43	44.645	40.585	91.09	73.035	30.14
Atp6v0d2	-	chr4	19849752	19803988	120262	no	no	no	no	no	no	no	no	no	no	no	no	no	no	no	no	top 5%	top 5%	no	0.105	0.08	0	0.195	0.085	0.14	12.85	6.025	0.05	0	0	0	0	0	0	0.0288945	0	0	0.13	0.02	0.825	0.02	0.04	0	0.035
Atp6v0e	+	chr17	26813341	26836589	132731	no	no	no	no	no	no	no	no	no	no	no	no	no	no	no	no	no	no	no	70.755	52.6	35.2325	139.645	363.62	95.375	291.64	245.13	43.575	23.1001	23.9154	17.998	20.6724	121.431	97.7806	15.8325	92.135	39.475	133.29	119.635	114.845	79.89	14.8	25.48	75.255
Atp6v0e2	+	chr6	48487568	48491797	49317	no	top 5%	no	no	no	no	no	top 5%	top 5%	top 5%	top 5%	top 5%	no	no	no	no	no	no	no	215.48	158.91	7.52268	8.635	14.805	0.835	18.885	5.605	7.26	137.605	429.513	501.338	493.138	461.929	459.091	31.3663	78.855	118.83	12.13	13.71	10.275	3.81	142.51	125.87	9.375
Atp6v1a	-	chr16	44139418	44085515	58005	no	no	no	no	no	no	no	no	no	no	no	no	no	no	no	no	no	no	no	75.685	69.365	34.596	13.83	38.475	16.2	78.11	53.52	57.32	102.231	571.086	640.266	678.966	121.039	124.144	24.689	63.295	79.32	27.595	34.21	33.64	29.665	121.36	91.115	5.87
Atp6v1b1	+	chr6	83693011	83708803	8548	no	no	no	no	no	no	no	no	no	no	no	no	no	no	no	no	top 5%	no	no	0.115	0	0	0.02	0	0	7.245	0.29	0.075	0	0	0	0	0	0	0.120503	0.03	0.01	0	0	1.27	0.01	0.13	0.14	0.355
Atp6v1b2	+	chr8	71612545	71637610	202933	no	no	no	no	no	no	no	no	no	no	no	no	no	no	no	no	no	no	no	137.15	140.525	36.3149	58.225	116.42	36.89	73.99	75.01	65.965	184.207	1185.87	888.643	981.586	160.58	187.39	27.5221	120.1	149.01	58.715	54.045	50.26	43.945	257.31	173.975	30.265
Atp6v1c1	+	chr15	38591659	38622198	285895	no	no	no	no	no	no	no	no	no	no	no	no	no	no	no	no	no	no	no	69.225	80.835	14.5633	50.795	52.765	30.47	49.26	37.81	23.815	76.7293	888.426	669.312	714.276	134.994	137.145	26.24	62.21	77.285	37.905	29.35	30.55	24.235	74.345	59.59	15.51
Atp6v1c2	-	chr12	17331518	17291527	131600	no	no	no	no	no	no	no	no	no	no	no	no	no	no	no	no	top 5%	top 5%	no	0.835	0.215	0	0.155	0.01	0.14	11.29	36.79	0.31	0	1.09896	0.316406	1.10345	0	0	3.19034	0.135	0.255	0.09	0.145	0.42	0.52	1.405	0.06	0.28
Atp6v1d	-	chr12	79962541	79941712	279	no	no	no	no	no	no	no	no	no	no	no	no	no	no	no	no	no	no	no	136.09	94.785	22.9018	113.365	121.21	40.4	101.785	60.025	43.83	76.3483	818.516	494.457	428.966	176.584	156.078	25.8995	95.775	98.975	64.5	39.415	48.57	38.61	122.07	82.37	23.795
Atp6v1e1	-	chr6	120772703	120745263	14808	no	no	no	no	no	no	no	no	no	no	no	no	no	no	no	no	no	no	no	190.275	165.47	36.6767	115.43	203.98	156.55	207.92	128.2	58.33	134.733	913.979	898.889	832.879	531.679	549.016	31.5341	147.81	164.735	82.515	65.795	75.55	50.37	136.54	129.31	62.505
Atp6v1e2	-	chr17	87347227	87343449	125894	no	no	no	no	no	no	no	no	no	no	no	no	no	no	no	no	no	no	no	0.125	0.015	0.0688739	0.035	0.01	0	0.05	0	0.085	0	0	0	0	0	0	0.0778526	0	0	0.04	0	0	0.015	0.04	0.08	0.02
Atp6v1f	+	chr6	29417718	29420512	17355	no	no	no	no	no	no	no	no	no	no	no	no	no	no	no	no	no	no	no	222.99	188.165	16.8996	147.74	281.58	125.295	280.15	185.26	60.395	73.5548	300.697	277.32	315.017	901.759	802.84	31.0341	193.515	150.075	130.345	158.165	153.605	95.525	68.795	75.84	91.71
Atp6v1g1	+	chr4	63205806	63211784	222674	no	no	no	no	no	no	no	no	no	no	no	no	no	no	no	no	no	no	no	232.4	213.855	81.977	176.545	227.595	111.98	243.245	243.72	65.545	39.5476	173.635	202.375	201.483	357.424	309.05	28.3068	281.835	212.445	122.285	144.79	164.16	119.765	38.625	59.72	30.195
Atp6v1g2	+	chr17	35370605	35375712	31288	no	top 5%	top 5%	no	top 5%	top 5%	top 5%	top 5%	top 5%	top 5%	top 5%	top 5%	no	no	no	no	no	no	no	74.2	62.195	1.22965	6.75	2.67	0.865	3.965	3.555	1.475	134.282	1431.56	1292.22	957.31	110.96	131.063	24.1164	27.32	64.39	7.085	3.12	3.185	2.505	269.175	232.67	3.685
Atp6v1g3	+	chr1	140170315	140186037	293687	no	no	no	no	no	no	no	no	no	no	no	no	no	no	no	no	top 5%	no	no	0.015	0	0	0	0	0	20.465	0.245	0	0	0	0	0	0.0570817	0.0180004	0.477717	0.01	0	0	0	0.35	0.015	0.02	0	0
Atp6v1h	+	chr1	5073254	5152630	444470	no	no	no	no	no	no	no	no	no	no	no	no	no	no	no	no	no	no	no	152.36	131.05	26.9942	36.35	98.65	29.41	83.585	52.35	39.63	59.7557	496.132	317.91	447.707	168.341	178.494	20.0271	145.36	147.59	41.11	53.53	44.935	35.25	57.415	37.585	6.44
Atp7a	+	chrX	103222615	103320256	23138	no	no	no	no	no	no	no	no	no	no	no	no	no	no	no	no	no	no	no	2.945	5.47	11.3011	3.715	6.555	3.02	12.33	14.93	8.42	1.41546	7.13802	6.69336	7.27586	1.70256	1.12838	8.27798	8.905	7.66	9.705	17.645	14.38	17.955	1.415	1.76	1.135
Atp7b	-	chr8	23170777	23103257	19184	no	no	no	no	no	no	no	no	no	no	no	no	no	no	no	no	no	no	no	0.56	0.82	0.751964	0.11	2.215	3.875	0.25	6.435	1.105	0.892033	0.295573	0.242188	0	0.112838	0.0929158	0.384555	0.625	0.675	0.535	2.135	0.3	1.075	0.44	0.58	0.125
Atp8a1	-	chr5	68238671	68009379	374744	no	no	no	no	no	no	no	no	no	no	no	no	no	no	no	no	no	no	no	16.645	27.935	6.01988	4.3	5.52	13.005	5.205	54.375	10.175	31.2524	132.634	69.4434	144.569	17.366	14.302	19.0477	14.975	37.68	4.46	9.685	7.075	23.975	59.56	34.24	5.395
Atp8a2	-	chr14	60705671	60266368	134909	no	top 5%	top 5%	no	no	no	no	no	no	no	no	no	top 5%	no	no	no	no	no	no	21.105	28.395	2.07576	4.11	3.925	7.2	0.785	0.355	0.745	7.24929	22.1328	15.582	14.9655	8.2115	13.7318	15.6129	12.925	32.785	7.39	6.39	0.51	0.92	11.445	7.765	0.82
Atp8b1	-	chr18	64820654	64688633	239178	no	no	no	no	no	no	no	no	no	no	no	no	no	no	top 5%	no	no	no	no	0.06	0.265	0.0526738	0.45	13.825	2.205	2.44	2.03	0.105	0.531818	2.96615	1.8418	0.137931	0.00866018	0.00142732	0.135773	0.07	0.025	0.6	7.225	1.335	0.91	0.525	0.195	0.845
Atp8b2	-	chr3	89767430	89743403	58268	no	no	no	no	no	no	no	no	no	no	no	no	no	no	no	no	no	no	no	2.98	6.375	15.1347	3.055	1.56	0.835	4.125	4.745	23.655	14.2763	17.3307	12.8672	11.3621	4.84351	6.59925	10.0932	4.07	7.735	6.325	7.79	6.895	10.63	35.065	35.805	16.96
Atp8b3	-	chr10	80001869	79982330	4129	no	no	no	no	no	no	no	no	no	no	no	no	no	no	no	no	no	no	no	0.17	0.735	0.0896618	0.005	0.02	0.01	0.05	0.05	0.615	0.237787	0.102865	0.267578	0	0.581803	1.01301	5.23538	0.155	0.54	0.05	0.125	0.125	0.06	0.025	0.305	0.195
Atp8b4	-	chr2	126325583	126146709	208257	no	no	no	no	no	no	no	no	no	no	no	no	no	no	no	top 5%	no	no	top 5%	0.035	0.84	0.0132398	0.125	0.06	3.165	0.085	0.99	0.015	0	0	0.00195312	0	0.00716837	0	0.0210512	0.02	0.035	0.07	0.12	0.125	0.23	0	0.01	0.14
Atp8b5	+	chr4	43280042	43386703	10450	no	no	no	no	no	no	no	no	no	no	no	no	no	no	no	no	no	no	no	0.205	0.29	0.0162358	0.07	0.675	0.055	0.26	0.12	0.38	0.153814	0.135417	0.115234	2.94828	1.55623	1.1064	1.63283	0.32	0.365	0.175	0.35	0.195	0.185	0.105	0.135	0.06
Atp9a	-	chr2	168567633	168459938	39099	no	no	no	no	no	no	no	no	no	no	no	no	no	no	no	no	no	no	no	74.57	57.695	7.63311	7.725	22.71	5.635	8.625	13.48	13.29	96.1411	156.4	88.498	207.517	73.7783	96.8483	21.0916	23.28	36.145	7.86	8.44	3.395	4.98	82.32	77.53	26.45
Atp9b	-	chr18	81130797	80931816	54324	no	no	no	no	no	no	no	no	no	no	no	no	no	no	no	no	no	no	no	7.645	9.86	11.0317	5.42	4.415	3.62	8.42	9.435	5.815	9.9924	36.3398	14.168	20.6034	6.13094	5.64681	13.0094	10.28	12.36	10.205	14.265	11.115	14.21	7.4	5.97	5.84
Atpaf1	+	chr4	115457589	115486900	151064	no	no	no	no	no	no	no	no	no	no	no	no	no	no	no	no	no	no	no	18.645	22.81	4.43174	50.135	26.535	11.075	35.835	19.69	20.905	15.5856	15.026	9.14062	9.12069	3.81705	5.67402	9.6618	16.595	20.525	49.375	34.925	31.165	29.07	30.05	25.79	31.72
Atpaf2	-	chr11	60230601	60214140	43789	no	no	no	no	no	no	no	no	no	no	no	no	no	no	no	no	no	no	no	24.65	24.15	5.47412	27.6	41.585	16.13	25.18	16.15	15.46	8.61597	34.5456	26.9473	53.5862	15.9251	18.7791	17.0379	20.355	21.265	28.7	32.305	27.35	25.29	9.4	10.12	19.3
Atpbd4	-	chr2	114480700	114342156	1241703	EID gene	no	no	no	no	no	no	n/a	n/a	n/a	n/a	n/a	no	no	no	no	no	no	no	6.48	8.66	2.88227	7.045	5.235	3.995	13.215	8.405	16.785	3.80273	n/a	n/a	n/a	n/a	n/a	11.9107	8.855	8.97	10.415	13.77	19.055	14.805	7.21	5.73	4.27
Atpif1	-	chr4	132089574	132086470	21945	no	no	no	no	no	no	no	no	no	no	no	no	no	no	no	no	no	no	no	1191.22	740.165	102.483	1415.98	1149.47	702.535	1023.22	476.38	201.445	143.436	501.803	443.846	401.31	2165.75	1738.69	30.4673	745.71	796.525	988.5	750.735	807.225	618.265	138.69	129.935	71.545
Atr	+	chr9	95758016	95852063	15427	no	no	no	no	no	no	no	no	no	no	no	no	no	no	no	no	no	no	no	2.045	5.675	8.77247	3.335	2.98	2.815	5.455	3.895	20.155	2.01582	13.8698	15.5801	21.7241	0.786835	0.692093	2.09163	5.89	8.85	7.815	11.645	12.515	12.69	4.76	4.85	1.535
Atrip	-	chr9	108976611	108960450	4108	no	no	no	no	no	no	no	no	no	no	no	no	no	no	no	no	no	no	no	18.69	15.895	3.81154	7.135	4.765	4.375	11.425	7.76	8.16	4.97723	25.7747	21.0938	22.7759	8.10002	9.32504	1.72862	14.67	15.175	9.895	13.725	12.835	12.98	6.65	7.645	5.73
Atrn	+	chr2	130732231	130856069	218275	no	no	no	no	no	no	no	no	no	no	no	no	no	no	no	no	no	no	no	5.7	6.725	7.90073	2.045	2.18	3.925	3.77	3.49	4.74	17.1791	83.7305	62.0566	79.1379	4.19209	3.56208	11.3882	6.735	11.915	4.4	4.535	5.375	5.025	28	17.95	5.37
Atrnl1	+	chr19	57685524	58207828	222295	no	no	no	no	no	no	no	no	no	no	no	no	no	no	no	no	no	no	no	2.585	3.665	10.423	0.98	1.625	0.525	4.89	3.225	4.98	8.49746	39.8034	29.1387	10.4655	9.20256	5.9081	13.2076	3.635	4.69	2.64	4.465	5	3.87	16.97	8.105	3.635
Atrx	-	chrX	103124736	102992954	61363	no	no	no	no	no	no	no	no	no	no	no	no	no	no	no	no	no	no	no	100.405	119.21	65.9992	52.84	29.235	24.27	78.44	89.43	364.345	7.93205	298.069	245.578	272.586	11.121	24.3257	7.63608	101.505	121.76	70.69	88.405	104.45	105.88	99.35	91.88	8.805
Atxn1	-	chr13	46060345	45650262	461835	no	no	no	no	no	no	no	no	no	no	no	no	no	no	no	no	no	no	no	5.5	4.01	0.325306	5.275	4.175	2.65	4.23	7.975	1.305	3.17432	41.2747	43.7324	33.2241	2.42838	2.39744	8.29558	2.63	3.35	3.17	1.465	1.76	1.625	14.235	8.43	3.96
Atxn10	+	chr15	85166811	85294266	121449	no	no	no	no	no	no	no	no	no	no	no	no	no	no	no	no	no	no	no	226.385	197.7	37.1204	69.17	54.395	46.775	104.335	103.835	105.715	79.4578	466.987	529.527	583.466	197.03	206.237	29.318	215.805	210.89	98.355	110.675	116.415	143.705	67.02	58.145	15.205
Atxn1l	-	chr8	112261639	112250351	42442	no	no	no	no	no	no	no	no	no	no	no	no	no	no	no	no	no	no	no	1.005	1.545	4.10496	1.425	1.535	0.945	2.695	2.715	9.505	4.32138	4.61068	5.64648	3.2931	1.50887	0.813294	6.06743	1.51	1.52	2.1	3.13	2.58	4.085	5.9	7.91	4.025
Atxn2	+	chr5	122161618	122264958	24900	no	no	no	no	no	no	no	no	no	no	no	no	no	no	no	no	no	no	no	29.445	29.17	14.206	13.705	18.205	16.045	20.52	15.695	120.505	20.7535	78.6784	41.4219	71.431	24.018	20.4027	8.72162	15.385	28	33.865	21.515	25.885	31.495	66.015	73.525	79.455
Atxn2l	-	chr7	133646816	133635224	44590	no	no	no	no	no	no	no	no	no	no	no	no	no	no	no	no	no	no	no	26.03	34.21	4.93599	8.375	12.605	9.335	17.405	14.94	94.22	36.281	44.6224	39.8691	45.3276	3.06101	3.83605	18.4946	20.9	32.12	19.41	24.79	26.12	30.39	33.51	48.775	24.845
Atxn3	-	chr12	103196456	103157111	23362	no	no	no	no	no	no	no	no	no	no	no	no	no	no	no	no	no	no	no	4.28	5.6	8.01202	4.385	7.63	5.58	7.83	9.65	17.17	5.33282	17.1471	12.2363	6.91379	4.75147	2.51744	7.05019	7.315	6.055	5.235	7.685	9.78	7.595	8.815	6.54	1.83
Atxn7	+	chr14	14845005	14939810	56154	no	no	no	no	no	no	no	no	no	no	no	no	no	no	no	no	no	no	no	0.79	1.365	1.03673	1.255	2.575	1.355	2.31	2.685	2.66	4.03534	16.3034	9.89453	24.8103	0.446436	0.689178	4.69907	1.49	2.355	2.375	2.715	3.04	2.64	3.89	5.92	3.295
Atxn7l1	+	chr12	33832628	34060524	74083	no	no	no	no	no	no	no	no	no	no	no	no	no	no	no	no	no	no	no	9.71	11.675	2.8123	2.965	5.42	5.46	5.355	6.34	7.555	6.70891	40.5664	61.9629	42.5	11.7298	11.6181	6.3709	9.91	14.005	5.75	10.41	8.32	7.745	18.06	15.82	9.62
Atxn7l2	-	chr3	108013852	108005140	1548	no	no	no	no	no	no	no	no	no	no	no	no	no	no	no	no	no	no	no	10.71	10.005	2.7289	2.615	2.395	1.07	6.445	4.185	2.11	2.72301	9.74219	4.3125	7.15517	1.93944	2.89443	3.8682	14.18	10.815	3.725	8.26	10.59	8.34	5.005	4.825	1.94
Atxn7l3	-	chr11	102157945	102150614	9356	no	no	no	no	no	no	no	no	no	no	no	no	no	no	no	no	no	no	no	14.11	14.225	15.8874	3.365	6.15	3.4	5.725	6.57	20.64	43.3381	16.8529	10.8848	12.6724	9.17389	11.6229	12.4957	14.205	17.445	5.01	9.545	9.215	9.1	42.55	23.105	8.835
Atxn7l3b	-	chr10	112366082	112362494	1928931	EID gene	no	no	no	no	no	no	no	no	no	no	no	no	no	no	no	no	no	no	225.345	184.23	65.6102	63.155	94.325	80.85	139.96	118.88	31.56	46.3716	202.477	202.287	281.121	26.3874	27.4062	17.7545	139.7	158.195	52.595	83.72	88.875	69.99	69.815	62.325	6.165
AU015228	+	chr2	129926130	129929111	59036	no	no	no	no	no	no	no	no	no	no	no	no	no	no	no	no	no	no	no	0	0	0	0	0	0	0	0	0.055	0	0.00651042	0	0	0	0.00810963	0.115062	0	0	0	0	0	0	0	0	0
AU015336	-	chr16	26040956	26031896	455480	no	no	no	no	n/a	no	no	n/a	n/a	n/a	no	no	no	no	no	no	no	no	no	0	0	0	0	0.02	0	0.065	0	0	n/a	n/a	n/a	n/a	0	0	0.0266029	0	0.05	0.095	0.08	0.045	0.02	0.085	0.045	0
AU015836	+	chrX	91213998	91220809	145858	no	no	no	no	no	no	no	no	no	no	no	no	no	no	no	no	no	no	no	0	0.025	0.0115244	0	0.155	0.025	0.1	0.075	94.04	0	0	0	0	0	0	0.00159644	0	0	0.08	0.085	0.065	0.02	0	0.105	0.005
AU016765	-	chr17	64904962	64863421	246163	no	no	no	no	n/a	no	no	no	no	no	no	no	no	no	no	no	no	no	no	0	0.015	0	0	0	0	0	0	0	n/a	0	0	0	0	0	0.0582797	0	0	0	0.06	0	0	0	0	0
AU018091	-	chr7	3169204	3154665	119138	no	no	no	no	no	no	no	no	no	no	no	no	no	no	no	no	no	no	no	0.005	0	0.0157813	0	0.005	0	0.015	0.095	27.03	0	0	0	0	0	0	0.0168896	0	0	0	0	0	0.005	0	0	0
AU019823	-	chr9	50425569	50413345	18560	no	no	no	no	no	no	no	no	no	no	no	no	no	no	no	no	no	no	no	13.515	9.19	7.85345	8.735	9.075	6.58	15.205	17.185	23.655	3.11965	22.3477	18.168	13.5172	0	0	3.83898	10.4	10.86	9.45	11.89	15.18	12.065	8.345	9.84	1.725
AU019990	+	chr2	132423931	132478804	29121	no	no	no	no	no	no	no	no	no	no	no	no	no	no	no	no	no	no	no	0	0.02	0	0	0	0.015	0.005	0.045	0.03	0	0.00130208	0	0	0	0	0.135313	0	0.05	0	0	0.02	0	0	0	0.01
AU021034	-	chr14	78488814	78480828	271291	no	no	no	no	no	no	no	n/a	n/a	n/a	n/a	n/a	no	no	no	no	no	top 5%	no	1.775	0.585	0	0.33	0.025	0	0	4.715	0	1.05121	n/a	n/a	n/a	n/a	n/a	0.274537	0.245	0.255	0.055	0	0	0	0.35	0.285	0.16
AU021092	-	chr16	5222392	5211921	19138	no	top 5%	top 5%	no	no	no	no	no	no	no	no	no	no	top 5%	no	no	top 5%	top 5%	top 5%	5.805	7.095	0	4.815	2.555	1.595	9.825	109.04	0.13	1.06034	0.0598958	1.56445	0	0.0847239	0.0614531	0.0226022	9.26	6.49	3.26	1.915	2.125	2.055	0.32	0.85	5.765
AU022252	-	chr4	118905313	118876175	2479	no	no	no	no	no	no	no	no	no	no	no	no	no	no	no	no	no	no	no	12.515	13.88	8.66085	10.585	9.46	20.1	17.21	12.415	10.37	2.94403	14.8828	10.2852	7.62069	5.27127	5.2695	8.31862	13.825	11.265	13.685	14.39	18.91	15.49	8.27	7.41	3.93
AU022751	-	chrX	5660537	5658337	94684	no	no	no	no	no	no	no	no	no	no	no	no	no	no	no	no	no	no	no	0	0.015	0.190068	0	0	0	0	0	0.21	0	0	0.0351562	0	0	0.0110107	0.0326796	0	0.045	0	0	0	0	0.145	0.21	0
AU023871	-	chr17	35203129	35199638	1743	no	no	no	no	no	no	no	n/a	n/a	n/a	n/a	n/a	no	no	no	no	no	no	no	0.05	0.105	0.0732703	0.095	0.095	5.1	0.235	1.465	1.39	0.025116	n/a	n/a	n/a	n/a	n/a	0.049889	0.185	0.06	0.36	0.36	0.225	0.61	0	0.1	0.445
Auh	-	chr13	53025030	52930488	223875	no	no	no	no	no	no	no	no	no	no	no	no	no	no	no	no	no	no	no	31.555	37.395	8.6806	39.295	28.225	25.96	46.46	28.335	13.1	41.1982	121.263	119.068	135.586	29.8394	37.1514	14.0177	27.135	29.955	31.465	19.325	24.1	17.025	19.125	38.135	35.73
Aup1	+	chr6	83004647	83007674	21346	no	no	no	no	no	no	no	no	no	no	no	no	no	no	no	no	no	no	no	39.425	51.385	6.95543	44.955	88.885	94.46	79.215	89.36	8.82	27.5355	97.418	68.6914	104.586	88.4989	109.341	19.1153	32.155	33.265	33.23	53.485	51.945	44.22	13.265	21.375	42.235
Aurkaip1	+	chr4	155205460	155207239	13404	no	no	no	no	no	no	no	no	no	no	no	no	no	no	no	no	no	no	no	93.19	77.1	25.0724	98.59	98.655	68.5	101.34	81.985	33	43.8204	114.531	116.635	102.276	266.342	243.502	23.4441	67.63	59.06	65.595	76.32	80.09	68.19	19.75	23.66	54.855
Aurkb	+	chr11	68859149	68865166	53508	no	no	no	no	no	no	no	no	no	no	no	no	no	no	no	no	no	no	no	7.085	16.275	4.58837	12.495	16.22	32.53	32.69	5.185	66.27	0	0.21224	0.0878906	0	0.0393608	0.0894195	0.393454	37.805	5.105	36.03	85.76	82.375	109.85	0.335	0.14	0.41
Aurkc	+	chr7	6948154	6955656	143422	no	no	no	no	no	no	no	no	no	no	no	no	no	no	no	no	no	no	no	0.105	0.06	0	0	0	0	0	0.18	0	0	0.0716146	0.0410156	0	0.017725	0	0.115302	0	0	0.04	0	0	0	0.04	0.04	0
Auts2	-	chr5	133019214	131913205	1685784	EID gene	no	no	no	no	no	no	no	no	no	no	no	no	no	no	no	no	no	no	17.265	23.28	10.067	3.79	3.145	0.675	4.3	2.985	11.275	4.96771	27.2552	17.3027	18.8966	4.44182	5.2598	5.86806	20.5	35.715	8.385	15.075	14.61	11.32	25.895	34.915	7.88
AV320801	+	chrX	132029127	132039133	256897	no	no	no	no	no	no	no	no	no	no	no	no	no	no	no	no	no	no	no	0.005	0	0	0	0	0	0	0.025	0	0	0	0	0	0	0	0	0.01	0	0	0	0	0	0	0.01	0.005
Aven	+	chr2	112333121	112474730	663306	EID gene	no	no	no	no	no	no	no	no	no	no	no	no	no	no	no	no	no	no	1.37	2.105	2.16343	2.285	3.44	2.55	3.36	1.755	6.47	15.0722	10.3646	1.74414	14.569	5.0579	3.32102	4.87127	1.46	1.48	3.975	4.35	6.24	3.79	1.955	3.67	3.555
Avil	+	chr10	126437765	126458050	10922	no	no	top 5%	no	no	no	no	no	no	no	top 5%	top 5%	top 5%	no	no	no	no	no	no	0.115	10.69	0.0290458	0.055	0.23	0.02	0.05	0.095	0.245	0.020322	0.178385	0.296875	0	738.657	1030.67	22.4287	0.205	6.395	0.165	0.115	0.11	0.11	0.13	0.39	0.13
Avl9	+	chr6	56664899	56711905	25820	no	no	no	no	no	no	no	no	no	no	no	no	no	no	no	no	no	no	no	6.11	7.825	16.5722	1.455	4.965	1.48	4.05	4.015	14.51	9.66313	27.2799	24.9453	26.1207	2.46701	2.03129	9.46571	21.375	19.115	4.5	7.155	6.09	6.745	13.08	10.54	1.135
Avp	-	chr2	130408290	130406356	34852	no	top 5%	no	no	no	no	top 5%	no	no	no	no	no	no	no	no	no	no	no	no	72.815	0.025	0	0.23	0	0	0	0	0	0	0.236979	0	0	0.988938	0.375062	1.33917	11.695	0.255	0.07	0.03	0	0	2.49	0	0.04
Avpi1	-	chr19	42203549	42197763	19396	no	no	no	no	no	no	no	no	no	no	no	no	no	no	no	no	no	no	no	8.295	6.5	2.28536	28.2	25.77	40.535	22.225	82.985	22.34	7.50741	57.3464	45.4121	45.5862	36.2923	33.7359	19.3664	5.93	4.78	21.105	18.41	12.09	25.02	5.275	3.97	5.495
Avpr1a	+	chr10	121885555	121890509	576457	EID gene	no	no	no	no	no	no	no	no	no	no	no	no	no	no	top 5%	no	no	no	1.765	2.535	0.0491145	0.09	0.685	8.17	4.855	0.09	0.03	0.399781	0.673177	0.3125	0	0.0254603	1.27282	1.48178	0.48	2.02	0.005	2.04	0.975	0.4	0.045	0.045	0.435
Avpr1b	+	chr1	133495816	133508577	85673	no	no	no	no	no	no	no	no	no	no	no	no	no	no	no	no	no	no	no	0.01	0	0	0.005	0.025	0	0.005	0	0.115	0	0.00390625	0.0957031	0	0	0	0.223513	0.005	0	0	0.01	0.01	0	0.08	0.14	0
Avpr2	+	chrX	71137449	71140841	88512	no	no	no	no	no	no	no	no	no	no	no	no	no	no	no	no	top 5%	no	top 5%	0.015	0.065	0	0	0.045	0.065	14.01	0.06	0.035	0	0.03125	0	0	0	0	0.0652768	0.08	0.04	0.025	0.04	1.83	0.015	0.05	0.09	0
AW011738	+	chr4	155577413	155579260	18791	no	no	no	no	no	no	no	no	no	no	no	no	no	no	no	no	no	no	top 5%	1.425	2.69	0.114434	2.085	0.57	1.36	2.93	3.025	0.26	0.895638	0.0664062	2.14844	0	0.487874	0.282626	0.744937	0.63	0.86	0.625	0.465	0.72	0.405	1.11	1.975	2.195
AW112010	-	chr19	11125056	11122103	71269	no	no	no	no	no	no	no	no	no	no	no	no	no	no	top 5%	top 5%	top 5%	top 5%	top 5%	0.165	0.58	0	0.935	34.47	29.81	0.395	9.83	0.055	0.995391	0	1.18164	0	0.0093979	0	0.25749	0.14	0.075	0.23	1.765	0.1	0.255	0.39	0.595	13.205
AW146020	+	chr6	81873663	81909909	1195234	EID gene	no	no	no	no	no	no	n/a	n/a	n/a	n/a	n/a	no	no	no	no	no	no	no	1.655	3.27	5.458	1.195	1.485	1.35	3.52	1.89	10.745	1.18812	n/a	n/a	n/a	n/a	n/a	0.640694	3.415	5.81	3.31	6.35	7.34	6.37	3.54	3.23	0.71
AW146154	-	chr7	48754787	48654748	48188	no	no	no	no	no	no	no	no	no	no	no	no	no	no	no	no	no	no	no	0.985	1.16	0.497079	1.565	1.6	0.86	2.835	1.915	1.395	0.959808	10.0755	6.16016	2.36207	0.679925	0.405189	1.66809	1.305	1.16	1.655	2.42	2.915	2.225	1.26	1.03	0.41
AW209491	+	chr13	14722525	14730469	828195	EID gene	no	no	no	no	no	no	no	no	no	no	no	no	no	no	no	no	no	no	15.095	22.95	3.97911	10.28	6.4	9.18	13.85	11	8.625	5.70883	65.944	76.3242	88.7586	28.6098	33.1288	15.3686	22.035	23.475	10.685	16.865	15.05	14.245	6.49	8.23	3.285
AW495222	-	chr13	94489130	94476137	84384	no	no	no	no	n/a	no	top 5%	top 5%	no	top 5%	no	no	no	no	no	no	no	no	no	0.525	0.28	0	0.04	0.11	0.58	0.55	0.025	0	n/a	5.89583	2.37109	15.1034	0.103243	0.286571	0.0684283	0.39	0.235	0.115	0.33	0.365	0.535	3.095	1.345	0
AW549877	-	chr15	3945752	3932036	28397	no	no	no	no	no	no	no	no	no	no	no	no	no	no	no	no	no	no	no	9.335	16.745	11.6205	6.935	9.025	3.81	18.075	13.865	25	16.2151	54.8372	75.4941	76.4828	7.96723	8.51938	15.5186	21.945	27.485	17.095	24.43	18.85	18.585	13.075	18.515	8.91
AW551984	-	chr9	39411709	39394981	23502	no	top 5%	top 5%	no	no	no	no	no	no	no	no	no	no	no	no	no	no	no	no	39.74	91.09	0.282375	1.34	5.47	1.17	5.73	1.01	0.98	5.91487	1.72005	14.9844	4.37931	2.46613	0.250924	2.54895	31.245	80.585	5.365	15.18	9.415	5.755	4.14	0.415	0.185
AW554918	+	chr18	25327511	25625817	45826	no	no	no	no	no	no	no	no	no	no	no	no	no	no	no	no	no	no	no	4.465	4.58	4.00817	5.215	2.245	1.35	4.47	3.46	8.53	1.98319	7.5625	11.1016	8.13793	0	0	4.52334	5.975	6.55	7.76	5.87	6.3	7.535	4.7	6.975	3.01
AW555464	+	chr12	113960385	113984802	53491	no	no	no	no	no	no	no	n/a	n/a	n/a	n/a	n/a	no	no	no	no	no	no	no	14.34	18.605	2.93972	1.245	8.07	2.86	7.635	11.345	21.575	24.5859	n/a	n/a	n/a	n/a	n/a	13.6492	6.245	15.195	2.725	8.395	6.465	10.45	25.135	18.52	3.825
AW822252	-	chrX	51019755	51009205	91728	no	no	no	no	n/a	no	no	no	no	no	no	no	no	no	no	no	no	no	no	2.24	2.57	0	0.28	0.6	0.33	0.83	0.11	0.955	n/a	2.44141	1.77734	0.12069	0.27525	0.448461	1.37446	0.855	1.625	0.255	0.12	0.34	0.085	5	4.075	0
Awat1	+	chrX	97767590	97773544	38056	no	no	no	no	no	no	no	no	no	no	no	no	no	no	no	no	no	no	no	0	0.01	0	0	0	0.02	0	0.06	0	0	0.0286458	0	0	0	0	0.0504832	0	0	0	0	0	0	0	0	0
Awat2	-	chrX	97638056	97597565	53038	no	no	no	no	no	no	no	no	no	no	no	no	no	no	no	no	no	no	no	0.06	0.085	0.0410976	0.025	0.085	0.145	0.21	0.27	0.26	0.0075195	0.0078125	0.263672	0	0.0211627	0.121774	1.48307	0.15	0.035	0.025	0.225	0.355	0.425	0.045	0.08	0.035
Axin1	+	chr17	26275631	26332756	12261	no	no	no	no	no	no	no	no	no	no	no	no	no	no	no	no	no	no	no	8.545	5.375	4.58213	2.37	6.075	3.515	9.075	6.99	24.865	5.26848	9.22396	6.75977	16.6552	1.3446	1.44067	5.08832	5.68	3.595	6.495	6.595	5.45	12.195	5.985	9.17	3.82
Axin2	+	chr11	108781663	108812097	506886	EID gene	no	no	no	no	no	no	no	no	no	no	no	no	no	no	no	no	no	no	2.63	3.16	5.74553	0.535	2.2	0.415	3.285	7.115	6.845	3.18035	3.51302	3.77539	1.41379	1.14727	0.909457	2.33893	4.5	3.755	1.005	3.87	5.27	7.46	6.535	5.965	1.28
Axl	-	chr7	26573706	26542292	16331	no	no	no	no	no	no	no	no	no	no	no	no	no	no	no	no	no	no	no	8.26	15.885	0.199171	20.19	34.595	20.09	58.98	51	14.66	12.837	0.0338542	0.775391	0	1.61248	1.69952	4.09396	8.06	9.035	22.25	37.065	39.26	22.475	13.305	10.355	28.265
AY026312	-	chr16	88932509	88932049	65397	no	no	no	n/a	no	no	no	n/a	n/a	n/a	n/a	n/a	no	no	no	no	no	no	no	0	0	n/a	0	0	0	0	0	0	0	n/a	n/a	n/a	n/a	n/a	0	0	0	0	0	0	0	0	0	0
AY358078	+	chr14	52419721	52446034	18933	no	no	no	no	no	no	no	no	no	no	no	no	no	no	no	no	no	no	no	0	0	0	0	0	0	0.015	0	0	1.03442	0	0	0	0	0	0.0835706	0.02	0	0.015	0.015	0	0	0	0.035	0
AY512915	-	chr6	95283985	95205720	265091	no	no	no	no	no	no	no	no	no	no	no	no	no	no	no	no	no	no	no	0	0	0	0	0	0	0	0	0	0	0.00260417	0.136719	0	0	0	0.0166749	0	0	0	0	0	0	0.01	0	0
AY512931	-	chr8	46150772	46146056	12164	no	no	no	no	no	no	no	no	no	no	no	no	no	no	no	no	no	no	no	0	0	0	0	0.055	0.045	0.005	0.055	0.185	0	0.169271	0.222656	0	0	0	0.0333958	0	0	0.01	0.065	0	0.045	0.015	0.305	0
AY702103	+	chr17	50378729	50380849	86600	no	no	no	no	n/a	no	no	no	no	no	no	no	no	no	no	no	no	no	no	0.005	0	0	0	0	0	0	0	0	n/a	0	0	0	0	0	0.0204021	0.005	0	0	0	0	0	0	0.025	0.01
AY761184	-	chr8	22814117	22812991	37515	no	no	no	no	no	no	no	no	no	no	no	no	no	no	no	no	no	no	no	0	0	0	0	0.54	0.06	0.06	0	0	0	0	0	0	0	0	0	0	0	0	0.11	0	0	0	0	0
AY761185	-	chr8	22084427	22083372	2666394	EID gene	no	no	no	no	no	no	no	no	no	no	no	no	no	no	no	no	no	no	0	0	0	0	0	0	0	0	0	0	0	0.0527344	0	0	0	0.138058	0	0	0	0	0	0	0	0	0
Aym1	+	chr5	113786314	113786841	179134	no	no	no	no	no	no	no	no	no	no	no	no	no	no	no	no	no	no	no	0.03	0.03	0	0	0	0	0	0	0.185	0	0	0	0	0	0	0	0	0	0	0	0	0.035	0.075	0	0
Azgp1	+	chr5	138422749	138431461	49605	no	no	no	no	no	no	no	no	no	no	no	no	no	no	no	top 5%	top 5%	no	no	0.03	0.02	0	0.025	0.01	553.33	0.085	0.325	0	0	0	0	0	0	0	0.220636	0	0	0	0	0	0	0	0.03	0.195
Azi1	-	chr11	119948141	119925744	34396	no	no	no	no	no	no	no	n/a	n/a	n/a	n/a	n/a	no	no	no	no	no	no	no	12.09	13.79	2.6245	4.76	3.4	2.63	8.92	5.815	6.06	6.18199	n/a	n/a	n/a	n/a	n/a	5.33496	13.045	10.55	6.85	12.305	13.325	13.215	3.355	3.765	2.475
Azi2	+	chr9	117949734	117978912	435168	no	no	no	no	no	no	no	no	no	no	no	no	no	no	no	no	no	no	no	28.405	41.055	16.8439	37.765	46.54	23.44	38.515	38.89	42.475	12.9154	87.7253	67.2402	81.8793	10.5935	11.3426	16.7819	42.925	41.815	40.44	44.325	35.645	41.52	39.74	48.68	14.07
Azin1	-	chr15	38449021	38417185	329362	no	no	no	no	no	no	no	no	no	no	no	no	no	no	no	no	no	no	no	64.595	63.61	35.7603	58.485	22.595	28.48	33.055	41.87	66.255	27.676	127.326	125.84	158.603	41.8592	43.076	18.9111	69.48	77.275	85.87	36.59	31.365	38.215	58.785	54.14	84.95
B2m	+	chr2	121973422	121978819	36917	no	no	no	no	no	no	no	no	no	no	no	no	no	no	top 5%	top 5%	no	no	top 5%	92.545	110.105	12.2716	175.755	1343.83	1006.2	277.51	465.62	49.6	99.9067	166.501	95.748	19.4828	171.316	95.9121	29.4841	47.885	42.125	170.9	173.965	123.205	168.035	63.97	78.83	234.905
B3galnt1	-	chr3	69402783	69378108	259943	no	top 5%	top 5%	top 5%	no	no	no	top 5%	top 5%	top 5%	no	no	no	no	no	no	no	no	no	49.735	53.865	7.3748	4.245	13.925	1.485	19.32	12.57	1.665	13.9274	261.033	169.195	241.776	24.5337	21.8896	20.2972	50.065	53.175	13.105	21.415	15.6	16.825	12.815	9.835	1.085
B3galnt2	+	chr13	14046941	14091335	180079	no	no	no	no	no	no	no	no	no	no	no	no	no	no	no	no	no	no	no	2.51	6.695	3.7429	4.525	4.89	5.67	11.61	10.425	10.695	3.96583	12.181	12.7949	23.2586	0.84719	0.81442	5.59087	7.53	6.535	8.015	17.57	14.295	18.56	3	5.895	5.01
B3galt1	+	chr2	67942728	67958571	667998	EID gene	top 5%	top 5%	no	no	no	top 5%	top 5%	no	no	no	no	no	no	no	no	no	no	no	26.355	27.545	0.872714	1.905	0.9	1.59	2.445	0.365	0.755	5.42308	57.5586	15.6523	17.6897	8.73929	9.71495	9.92431	25.925	39.465	4.56	2.405	3.18	1.63	20.745	9.21	0.515
B3galt2	+	chr1	145487794	145497536	3069123	EID gene	no	no	no	no	no	no	top 5%	no	top 5%	no	no	no	no	no	no	no	no	no	4.3	3.425	0.754645	0.04	0.1	0.04	0.145	0.095	1.75	2.89114	197.29	51.7051	89.8621	0.181548	0.052049	1.29431	3.875	5.365	0.275	0.255	0.305	0.305	6.545	3.235	0.65
B3galt4	-	chr17	34088433	34086859	735	no	no	no	no	no	no	no	no	no	no	no	no	no	no	no	no	no	no	no	5.095	6.445	0.876456	3.69	9.395	1.745	4.435	7.12	1.85	1.74917	5.59505	4.77344	2.25862	2.12289	2.75402	5.19302	3.35	3.625	2.405	2.33	1.695	1.28	1.37	2.025	1.36
B3galt5	+	chr16	96457408	96541466	48803	no	no	top 5%	no	top 5%	top 5%	top 5%	no	top 5%	top 5%	no	no	no	no	no	no	top 5%	no	no	1.52	3.305	0.0486366	0.025	0.275	0.005	3.06	0.17	0.015	31.7677	0.317708	7.04492	15.9655	1.55218	0.938431	1.35003	0.75	3.16	0.01	0.805	1.035	2.31	6.125	8.53	0.005
B3galt6	-	chr4	155366787	155363575	23070	no	no	no	no	no	no	no	no	no	no	no	no	no	no	no	no	no	no	no	13.3	17.325	1.38351	3.405	3.82	3.07	8.515	4.54	1.065	2.97356	31.5885	10.4727	29.0172	0.594866	0.494839	9.81433	15.055	17.965	5.79	9.245	11.17	9.195	2.155	2.525	1.425
B3galtl	+	chr5	150480805	150565174	298135	no	no	no	no	no	no	no	n/a	n/a	n/a	n/a	n/a	no	no	no	no	no	no	no	7.13	7.33	0.593292	3.63	7.005	1.835	9.405	3.36	9.875	2.76633	n/a	n/a	n/a	n/a	n/a	11.3483	8.755	10.045	5.81	8.91	10.745	9.955	5.125	3.785	2.25
B3gat1	+	chr9	26541409	26570680	1184572	EID gene	top 5%	top 5%	no	top 5%	top 5%	top 5%	no	top 5%	top 5%	no	no	no	no	no	no	no	no	no	24.335	22.26	0.757378	0	0.05	0	0.02	0.005	0.18	28.7533	13.0768	22.9043	35.1379	0.239252	0	0.133443	17.08	29.66	0.015	0.26	0.07	0.185	48.05	15.47	0
B3gat2	+	chr1	23768765	23855997	540351	EID gene	no	no	no	no	no	no	no	no	no	no	no	no	no	no	no	top 5%	no	no	5.3	12.995	0.0298968	0.12	0.16	0.075	8.1	0.185	0.43	4.71867	1.48828	3.64844	1.65517	0.378384	0.10227	2.00067	5.985	15.025	0.275	0.345	2.1	0.16	3.01	3.25	0
B3gat3	+	chr19	8994864	9001724	3859	no	no	no	no	no	no	no	no	no	no	no	no	no	no	no	no	no	no	no	49.535	41.82	12.7619	17.12	22.82	15.34	24.94	25.315	8.87	53.3886	74.5742	53.1406	95.3621	38.4464	43.6293	21.1002	30.29	30.615	16.95	18.57	18.63	17.385	24.435	23.76	25.995
B3gnt1	+	chr19	5038826	5041134	7114	no	no	no	no	no	no	no	n/a	n/a	n/a	n/a	n/a	no	no	no	no	no	no	no	62.045	57.455	5.36088	31.07	11.055	9.18	36.465	24.17	4.105	32.9656	n/a	n/a	n/a	n/a	n/a	22.5005	26.995	48.785	30.03	23.24	22.595	25.2	23.745	25.16	21.235
B3gnt2	-	chr11	22759544	22679269	391081	no	no	no	no	no	no	no	no	no	no	no	no	no	no	no	no	no	no	no	1.735	1.925	0.145162	3.31	8.85	7.51	12.3	13.775	20.605	7.50479	24.9688	3.96875	5.31034	6.42649	6.83209	8.85741	1.375	0.97	3.43	4.485	3.115	3.63	7.81	3.525	2.96
B3gnt4	+	chr5	123960469	123961891	19137	no	no	no	no	no	no	no	no	no	no	no	no	no	no	no	no	no	no	no	0.825	0.545	0.743921	0.02	0.065	0.02	0.135	0.855	0.32	0.444719	0.764323	0.177734	0	0	0	0.588036	1.015	0.5	0.23	0.215	0.265	0.145	0.055	0.08	0.13
B3gnt5	+	chr16	19760327	19772846	227609	no	no	no	no	no	no	no	no	no	no	no	no	no	no	no	no	no	no	no	14.695	14.67	24.0694	2.205	1.9	0.8	2.845	2.65	21.07	0.0218115	0.997396	1.55078	0	0.0854465	0.304375	1.99735	31.675	23.38	7.275	11.105	9.685	13.415	0.575	6.915	0.15
B3gnt6	-	chr7	105347991	105340930	61095	no	no	no	no	no	no	no	no	no	no	no	no	no	no	no	no	no	no	no	0.245	0.32	0	0.015	0.095	0.03	0.095	0.225	0.06	0.193445	0.132812	0.486328	0	0.726124	1.70249	1.76236	0.135	0.245	0.085	0.035	0.035	0.01	0.14	0.155	0.025
B3gnt7	+	chr1	88199796	88203878	62353	no	no	no	no	no	no	no	no	no	no	no	no	no	no	no	no	no	no	no	6.225	3.75	0.0689635	0.385	2.135	0.56	6.25	3.92	27.815	0.144657	0.320312	0.386719	2.5	0.0712482	0.0572605	0.356028	2.11	2.81	1.67	4.83	3.615	3.835	0.23	0.135	0.33
B3gnt8	+	chr7	26412643	26414509	2435	no	no	no	no	no	no	no	no	no	no	top 5%	top 5%	top 5%	no	no	no	no	no	top 5%	0.59	1.69	0	2.59	2.095	2.715	5.805	6.63	0.405	0.243702	0.141927	0.107422	0	24.3212	20.7977	16.3404	0.19	0.425	1.735	2.27	2.455	1.77	0.095	0.33	2.61
B3gnt9-ps	-	chr8	107779053	107776538	37785	no	no	no	no	no	no	no	n/a	n/a	n/a	n/a	n/a	no	no	no	no	no	top 5%	no	3.74	6.32	0.392271	4.75	4.88	1.345	4.515	16.385	0.575	3.99978	n/a	n/a	n/a	n/a	n/a	2.98559	1.88	3.43	7.54	10.545	3.86	10.08	1.57	1.35	3.585
B3gntl1	-	chr11	121534467	121477511	125255	no	no	no	no	no	no	no	no	no	no	no	no	no	no	no	no	no	no	no	3.115	3.625	0.341449	2.71	2.185	0.975	3.085	2.555	5.78	1.74571	4.10417	2.5625	1.77586	0	0	4.58855	2.63	2.855	3.785	4.325	3.54	3.99	1.82	1.82	3.035
B4galnt1	+	chr10	126602247	126609385	54223	no	no	no	no	no	no	no	no	no	no	no	no	no	no	no	no	no	no	top 5%	46.34	32.69	2.35711	0.65	17.89	20.305	8.27	5.38	2.765	22.4349	121.889	45.4355	87.1034	4.57678	8.11018	10.4575	18.86	38.25	0.845	28.67	3.53	1.66	18.33	11.23	2.86
B4galnt2	-	chr11	95776205	95727257	62481	no	no	no	no	no	no	no	no	no	no	no	no	no	no	no	no	no	no	no	0.015	1.31	0.194537	0.025	12.635	0.115	0.805	0.03	2.74	0	0.0117188	0.0371094	0.0689655	0	0	0.0342702	0.01	0.01	0.04	15.365	0.23	0.07	0.02	0.085	0.015
B4galnt3	-	chr6	120244577	120153112	32519	no	no	no	no	no	no	no	no	no	no	no	no	no	no	no	no	no	no	no	0.045	0.185	0.0531682	0.05	0.64	0.025	1.315	0.015	7.085	0	0.886719	0.357422	0.0172414	0.00631418	0.00887635	0.182082	0.015	0.04	0.125	0.285	0.405	0.045	0.17	0.29	0.11
B4galnt4	+	chr7	148247173	148258018	50481	no	no	no	no	no	no	no	no	no	no	no	no	no	no	no	no	no	no	no	15.97	15.85	6.89904	0.015	1.105	0.05	3.605	0.11	7.325	8.48092	22.0365	20.1934	28.0172	0.86515	1.3713	5.91769	9.835	10.12	0.185	4.115	5.04	2.445	10.27	7.335	0.02
B4galt1	-	chr4	40801038	40751635	112726	no	no	no	no	no	no	no	no	no	no	no	no	no	no	no	no	no	no	no	2.64	6.525	1.59883	31.665	9.865	21.125	22.13	57.275	19.46	1.59759	0.41276	0.265625	0.0344828	4.96029	4.79907	13.3602	3.835	3.58	33.895	19.96	22.25	34.14	1.745	1.38	22.675
B4galt2	-	chr4	117555760	117541865	1458	no	no	no	no	no	no	no	no	no	no	no	no	no	no	no	no	no	no	no	50.195	27.81	7.43093	3.79	5.615	0.48	10.43	4.925	10.19	9.20765	41.8997	9.47266	33.1897	4.97258	4.14279	8.42537	26.235	33.99	9.115	15.195	17.01	15.46	26.89	9.355	4.215
B4galt3	+	chr1	173200459	173207026	14741	no	no	no	no	no	no	no	no	no	no	no	no	no	no	no	no	no	no	no	60.69	48.085	5.44512	21.13	17.285	12.155	39.885	48.08	34.425	9.48436	48.6719	58.0117	104.034	39.7319	46.8649	10.2078	43.815	46.16	30.455	35.825	40.295	45.305	20.19	24.715	20.02
B4galt4	+	chr16	38742377	38769162	33125	no	no	no	no	no	no	no	no	no	no	no	no	no	no	no	no	no	no	no	15.04	17.64	2.16544	8.55	14.185	2.44	17.345	32.85	7.145	5.23113	24.8424	20.1992	36.4655	6.68712	8.1311	4.5133	16.045	15.995	15.22	17.35	15.505	19.555	5.51	6.975	3.595
B4galt5	-	chr2	167174683	167123944	130384	no	no	no	no	no	no	no	no	no	no	no	no	no	no	no	no	no	no	no	13.275	12.265	9.93883	4.415	14.995	2.695	12.265	7.365	18.73	10.6161	24.2005	12.3184	51.6552	14.0387	18.6817	8.33139	5.84	12.325	12.51	5.29	6.635	11.205	18.425	22.71	4.45
B4galt6	-	chr18	20904905	20843100	81095	no	no	no	no	no	no	no	no	no	no	no	no	no	no	no	no	no	no	no	10.475	9.815	9.00528	4.805	7.065	0.885	4.73	0.52	21.26	17.1739	54.2044	52.5312	82.0172	8.21852	7.86125	10.8754	5.155	12.925	10.41	6.205	6.61	3.925	28.165	29.295	3.425
B4galt7	+	chr13	55701257	55711804	14792	no	no	no	no	no	no	no	no	no	no	no	no	no	no	no	no	no	no	no	21.925	24.08	6.33987	10.48	9.02	4.4	12.685	14.14	6.06	8.19562	16.2812	16.8984	29.5345	10.8361	14.8532	11.721	5.945	17.395	9.56	7.965	8.555	9.99	6.635	6.375	5.655
B9d1	+	chr11	61318646	61326433	15166	no	no	no	no	no	no	no	no	no	no	no	no	no	no	no	no	no	no	no	14.61	15.43	8.36858	4.15	4.055	1.12	19.85	11.325	9.06	5.80488	22.9102	21.4062	28.9655	26.975	25.3158	9.55945	25.1	17.45	8.27	19.24	29.24	27.14	7.315	7.325	5.9
B9d2	+	chr7	26466177	26471577	6436	no	no	no	no	no	no	no	no	no	no	no	no	no	no	no	no	no	no	no	26.175	18.885	1.61701	12.755	6.35	9.345	14.515	15.3	3.19	7.15736	35.7279	35.8652	61.431	28.9772	31.0813	15.6876	21.625	14.515	13.54	12.715	15.39	11.025	3.335	2.845	11.83
Baalc	+	chr15	38765455	38782810	198326	no	top 5%	no	no	top 5%	top 5%	top 5%	top 5%	top 5%	top 5%	no	no	top 5%	no	no	no	no	no	no	2.48	2.19	0.0539268	0.305	0.04	0.07	0.085	0.07	0	38.942	26.4753	7.79688	19.4828	0.5621	0.398172	8.9001	0.725	1.545	0.485	0.08	0.16	0.03	29.385	10.185	0.36
Baat	-	chr4	49519429	49502294	21549	no	no	no	no	no	no	no	no	no	no	no	no	no	no	no	top 5%	no	no	no	0.025	0.005	0.0359687	0.02	0.375	12.995	0.09	0.015	0.335	0	0.259115	0.140625	0	0	0	0.713813	0.015	0.015	0.045	0.03	0.075	0.025	0.06	0.21	0.015
Bace1	+	chr9	45646663	45672482	83347	no	no	no	no	no	no	no	no	no	no	no	no	no	no	no	no	no	no	no	18.675	26.195	5.05497	11.515	7.09	7.33	17.16	12.27	19.31	28.0278	36.5286	42.8066	47.0862	35.8809	33.4035	17.187	17.715	27.85	13.66	16.07	17.315	16.31	42.095	44.18	11.09
Bace2	+	chr16	97578335	97660619	193999	no	no	no	top 5%	top 5%	no	no	no	no	no	no	no	top 5%	top 5%	top 5%	top 5%	no	top 5%	no	1.065	1.88	0.686668	12.15	4.245	2.99	2.495	3.935	0.02	3.98323	3.42318	0.75	0	1.06396	1.55489	2.41766	0.425	1.47	15.92	2.17	0.99	2.455	0.495	0.35	2.74
Bach1	+	chr16	87699190	87733591	316677	no	no	no	no	no	no	no	no	no	no	no	no	no	no	no	no	no	no	no	6.7	9.26	24.4925	3.285	13.745	4.17	4.35	8.745	15.69	3.28117	1.11719	6.4082	2.75862	0.53917	0.681979	4.10615	10.825	10.32	5.465	7.375	7.625	4.405	3.385	3.595	4.37
Bach2	+	chr4	32325779	32673079	226193	no	no	no	no	no	no	no	no	no	no	no	no	no	no	no	no	no	no	no	6.855	11.04	8.10072	1.42	0.78	2.585	3.645	5.685	7.305	0.99079	4.44271	12.0508	4.63793	0.935513	1.13846	4.4721	12.315	16.915	4.295	3.945	6.015	7.41	2.605	4.695	1.555
Bad	+	chr19	7016345	7026383	9161	no	no	no	no	no	no	no	no	no	no	top 5%	top 5%	no	no	no	no	no	no	no	54.855	42.29	8.30322	38.815	43.58	22.295	45.105	66.76	6.1	11.3353	36.5156	37.7734	36.069	115.512	107.115	18.3467	38.93	36.135	30.69	29.98	33.855	30.53	6.3	11.485	11.095
Bag2	-	chr1	33814639	33802329	5598	no	no	no	no	no	no	no	no	no	no	no	no	no	no	no	no	no	no	no	15.765	13.895	1.92753	45.83	16.985	10.72	46.58	11.155	7.715	3.90092	20.7227	30.4902	30.0862	34.3879	35.7159	14.2245	13.705	9.98	50.295	38.73	40.905	21.65	3.11	3.09	23.945
Bag3	+	chr7	135667097	135690491	126294	no	no	no	no	no	no	no	no	no	no	no	no	no	no	no	no	no	no	no	1.875	1.825	1.72733	28.295	4.785	2.73	8.85	14.555	12.225	12.2583	0.601562	5.16211	11.9828	93.9466	106.775	26.9633	0.795	1.13	14.51	7.615	5.915	11.315	1.26	4.72	65.52
Bag4	-	chr8	26895681	26875010	10324	no	no	no	no	no	no	no	no	no	no	no	no	no	no	no	no	no	no	no	8.92	9.595	6.84685	1.98	4.895	4.14	7.08	4.465	19.15	6.34185	65.5938	57.4199	102.845	2.84015	2.55202	10.1122	13.85	14.16	4.115	8.555	9.595	10.145	11.16	10.445	1.155
Bag5	-	chr12	112951468	112947699	71178	no	no	no	no	no	no	no	no	no	no	no	no	no	no	no	no	no	no	no	36.635	32.52	7.00369	21.24	19.765	12.47	28	33.635	7.71	12.7677	121.505	52.2305	81.7414	18.45	21.22	17.3036	33.1	33.22	24.08	28.6	25.88	27.3	12.52	16.755	5.74
Bag6	+	chr17	35272204	35284250	5258	no	no	no	no	no	no	no	no	no	no	no	no	no	no	no	no	no	no	no	38.745	29.965	32.0528	22.905	26.24	13.375	27.955	23.115	122.805	38.8043	29.6875	22.8574	23.9483	7.14551	6.97396	11.5184	70.63	44.6	36.475	40.885	48.8	34.77	64.39	73.86	67.015
Bahcc1	+	chr11	120094261	120153610	134995	no	no	no	no	no	no	no	no	no	no	no	no	no	no	no	no	no	no	no	2.865	4.875	2.38877	1.97	2.33	0.85	4.93	4.115	6.2	2.32094	2.22786	3.00586	3.56897	1.11655	0.618584	1.50512	7.1	8.955	5.06	6.65	12.73	7.815	2.525	4.735	2.865
Bahd1	+	chr2	118727189	118750264	20513	no	no	no	no	no	no	no	no	no	no	no	no	no	no	no	no	no	no	no	2.715	4.36	1.91174	1.09	4.665	1.855	1.965	3.5	6.195	4.5673	6.3763	4.0918	6.72414	2.82945	3.49722	6.60949	1.095	0.96	0.73	0.67	0.99	0.455	5.925	3.975	4.56
Bai1	+	chr15	74346626	74419873	837070	EID gene	no	no	no	no	no	no	no	no	no	no	no	no	no	no	no	no	no	no	9.725	7.975	1.95203	0.01	0.165	0	0.025	0.025	2.325	25.5826	58.3255	11.2441	16.2586	0	0	3.85599	9.25	10.12	0.04	0.4	0.095	0.205	46.775	25.69	0.175
Bai2	+	chr4	129662114	129699877	52962	no	no	no	no	no	no	no	no	no	no	no	no	no	no	no	no	no	no	no	9.55	7.085	1.25839	0.34	0.385	0.035	0.775	0.185	2.81	22.8636	76.7409	12.1562	10.2759	0	0	1.00711	5.05	7.83	1.235	1.52	1.65	1.05	64.89	26.52	1.795
Bai3	-	chr1	25886552	25124395	5273886	EID gene	top 5%	top 5%	top 5%	no	top 5%	top 5%	top 5%	top 5%	top 5%	no	no	no	no	no	no	no	no	no	31.115	23.275	1.70906	0.05	1.3	0.025	0.1	0.02	0.405	8.70949	82.2682	51.6895	159.638	0	0	2.9035	22.865	32.12	0.225	1.995	0.32	0.33	25.565	26.375	0.02
Baiap2	+	chr11	119804077	119868096	23746	no	no	no	no	no	no	no	top 5%	no	no	no	no	no	no	no	no	no	no	no	18.875	9.505	2.1647	5.07	2.725	15.7	13.34	31.68	7.385	8.5655	467.66	35.8125	108.983	8.21062	6.54959	7.42903	11.42	6.22	6.845	8.715	9.19	10.635	54.31	31.585	5.02
Baiap2l1	-	chr5	145118981	145025395	228686	no	no	no	no	no	no	no	no	no	no	no	no	no	no	no	no	no	no	no	0.46	1.345	0.23522	6.75	25.165	9.55	8.53	13.19	10.89	0.259792	0.691406	2.87695	0.258621	15.2611	21.1456	4.01447	0.495	0.745	6.22	7.87	6.02	4.075	0.225	0.655	3.26
Baiap2l2	-	chr15	79115967	79088625	2796	no	no	no	no	no	no	no	no	no	no	no	no	no	no	top 5%	no	top 5%	no	no	5.725	1.55	0.0576289	2.135	12.725	1.255	14.525	1.395	0.39	0	1.17578	9.01367	1.10345	0.593786	0.0106746	0.714517	1.065	0.955	6.625	3.815	4.53	1.865	0.575	0	0.925
Baiap3	-	chr17	25393309	25379604	6690	no	no	no	no	top 5%	no	no	no	no	no	no	no	no	no	no	no	no	no	no	6.785	5.215	0.0204775	0.105	0.64	0.42	0.745	1.785	0.48	21.5495	0.167969	5.84961	18.1897	0	0	0.396584	3.73	3.055	0.225	1.865	0.715	0.355	3.615	1.055	0.575
Bak1	-	chr17	27165954	27156755	71900	no	no	no	no	no	no	no	no	no	no	no	no	no	no	no	no	no	no	no	1.755	2.21	2.8814	2.71	11.215	2.03	3.7	2.54	44.305	5.73303	0.411458	0.367188	0.241379	0.967959	0	0.801388	3.695	2.41	5.785	5.595	7.085	6.66	7.565	8.495	14.745
Bambi	+	chr18	3507955	3516402	720685	EID gene	no	no	no	no	no	no	no	no	no	no	no	no	top 5%	no	no	no	no	no	2.335	3.12	0.404595	13.57	4.31	1.9	10.865	12.615	1.06	0.704807	6.95443	4.45117	9	0.843042	1.12437	9.8952	2.405	2.31	24.91	6.515	10	20.67	0.415	0.71	3.215
Bambi-ps1	-	chr2	122293262	122292671	132746	no	no	no	no	no	no	no	no	no	no	no	no	no	no	no	no	no	no	top 5%	4.11	3.15	0.283496	1.855	2.735	0.215	0.66	0.095	0.32	0.915076	1.60677	0.607422	2.68966	0.177671	0.204059	2.56746	1.15	1.14	0.14	0.385	0.345	0.09	0.575	0.595	2.405
Banf2	+	chr2	143858795	143899715	197940	no	no	no	no	no	no	no	no	no	no	no	no	no	no	no	no	no	no	no	0	0	0	0	0	0	0	0	0	0	0	0	0	0	0	0.00650725	0	0	0	0.06	0.055	0	0	0.195	0.085
Bank1	-	chr3	135989030	135716330	509038	EID gene	no	no	no	no	no	no	no	no	no	no	no	no	no	no	top 5%	no	no	top 5%	0.205	0.22	0	0.19	0.68	2.155	0.35	0.385	0	0.0209185	1.19271	0	0	0.801658	0.492914	0.722654	0.195	0.155	0.28	0.735	0.35	0.315	0.37	0.07	0.365
Banp	+	chr8	124474433	124553158	258510	no	no	no	n/a	no	no	no	no	no	no	n/a	n/a	no	no	no	no	no	no	no	16.405	26.285	n/a	8.98	5.945	5.785	13.92	15.695	28.07	2.17956	50.9023	20.9707	18.3103	n/a	n/a	7.91537	27.07	23.655	12.92	20.495	21.03	22.165	9.82	16.5	11.075
Bap1	+	chr14	32064675	32073115	717	no	no	no	no	no	no	no	no	no	no	no	no	no	no	no	no	no	no	no	61.13	48.645	14.4281	23.04	13.715	13.44	35.85	25.46	36.725	25.424	69.3542	61.0059	78.2759	25.2233	28.9185	18.62	52.09	47.07	27.09	43.785	40.57	45.455	40.88	31.7	22.685
Bard1	-	chr1	71149720	71074072	282045	no	no	no	no	no	no	no	no	no	no	no	no	no	no	no	no	no	no	no	0.13	0.49	1.03358	0.46	0.375	1.195	0.7	0.24	13.93	0.252437	0.196615	1.23633	1.2931	0.0567748	0.0739883	0.20569	0.51	0.265	1.365	1.42	2.1	1.645	0.1	0.105	0.135
Barhl1	-	chr2	28771932	28763199	211169	no	no	no	no	no	no	no	no	no	no	no	no	no	no	no	no	no	no	no	0.315	3.085	0	0.01	0.005	0	0.015	0.02	0.555	0.189271	0.0690104	0.0078125	0	0	0	0.103207	0.765	2.185	0	0	0.025	0.035	0.025	5.235	0.01
Barhl2	-	chr5	106887469	106881547	635999	EID gene	no	no	no	no	top 5%	no	no	no	no	no	no	no	no	no	no	no	no	no	0.775	0.845	0	0.005	0	0	0	0	0.095	0.130598	0	0	0	0	0	0.524438	1.035	1.25	0	0.005	0	0	0.185	13.94	0
Barx1	+	chr13	48758405	48761873	172618	no	no	no	no	no	no	no	no	no	no	no	no	no	no	no	no	no	no	no	0.02	0.24	0.181384	0.04	0.745	0.23	0.01	0.01	0.355	0	0	0	0	0.0783672	0	0.0693046	0.025	0	0.16	0.145	0.145	0.315	0	0	0.04
Barx2	-	chr9	31720870	31653629	584657	EID gene	no	no	no	no	no	no	no	no	no	no	no	no	no	no	no	no	no	no	0.11	0.1	0	0	0.02	0.005	0.025	0.26	0.14	0.917483	1.46354	1.88672	0	1.66298	1.43057	0.199702	0.13	0.01	0	0.06	0.02	0.15	1.525	0.17	0.02
Basp1	-	chr15	25343519	25293040	2634805	EID gene	no	no	no	no	no	no	no	no	no	no	no	no	no	no	no	no	no	no	279.325	147.895	131.145	1.77	9.01	1.52	16.71	5.26	47.22	69.4825	578.876	149.25	588.121	26.6796	19.5435	16.7361	83.67	101.585	4.51	11.45	19.51	18.89	207.08	7.335	0.775
Batf	+	chr12	87027619	87050037	84244	no	no	no	no	no	no	no	no	no	no	no	no	no	no	no	no	no	no	top 5%	0.55	0.8	0	1.44	1.725	2.67	2.46	18.05	0.135	0.004893	0	0	0	0	0	0.436185	0.635	0.18	2.62	1.79	1.55	1.25	0.035	0	0.7
Batf2	+	chr19	6140983	6172473	66586	no	no	no	no	no	no	no	no	no	no	no	no	no	no	no	no	no	top 5%	no	0.035	0.125	0	0.105	0.625	0.615	0.26	0.65	0.025	0.063203	0	0	0	0	0	0.393532	0.045	0.03	0.08	0.37	0.04	0.12	0.02	0.045	1.33
Batf3	+	chr1	192922293	192932822	89151	no	no	no	no	no	no	no	no	no	no	no	no	no	no	no	no	no	no	no	0.7	1.83	0.0567601	0.79	4.525	1.395	6.825	1.515	0.965	0.709976	0.27474	0.21875	1.10345	0.251197	0	0.304437	0.9	1.025	1.54	6.14	8.39	7.615	0.255	0	0.745
Bax	-	chr7	52722268	52717065	7869	no	no	no	no	no	no	no	no	no	no	no	no	no	no	no	no	no	no	no	150.105	106.985	20.5478	59.23	106.87	42.3	102.975	91.525	95.21	17.9926	52.1029	44.9473	49.3621	112.457	114.103	21.155	79.68	67.555	49.22	66.55	51.435	64.47	15.775	19.875	17.9
Baz1a	-	chr12	56087323	55993976	124272	no	no	no	no	no	no	no	no	no	no	no	no	no	no	no	no	no	no	no	2.1	3.825	7.10327	4.765	9.5	13.135	8.445	12.51	32.59	0.0640875	5.06901	0.306641	0.327586	0.537068	0.310065	1.76987	7.155	1.77	5.845	14.43	14.32	12.73	1.69	0.7	1.13
Baz1b	+	chr5	135663134	135721999	8218	no	no	no	no	no	no	no	no	no	no	no	no	no	no	no	no	no	no	no	7.11	12.485	26.4899	7.63	7.165	8.16	13.26	10.9	41.63	13.4775	43.6432	37.6387	64.7759	2.80425	2.30938	8.40891	20.54	16.235	17.645	26.895	26.76	35.275	21.95	37.35	7.59
Baz2b	-	chr2	59963754	59737420	25137	no	no	no	no	no	no	no	no	no	no	no	no	no	no	no	no	no	no	no	17.335	35.18	57.747	25.035	23.62	15.445	31.24	42.475	22.305	4.22205	33.1159	22.3359	29.4483	8.32376	7.40799	6.52094	26.725	38.365	30.175	31.755	31.225	28.945	14.34	28.08	6.75
BB014433	-	chr8	15046069	15041444	19698	no	no	no	no	no	no	no	no	no	no	no	no	no	no	no	no	no	no	no	0	0.02	0	0.03	0	0.005	0.065	0	0	0	0	0	0	0	0	0.0415951	0	0	0	0	0.01	0	0	0.18	0.11
BB031773	-	chr4	102684570	102676711	36385	no	no	no	no	no	no	no	no	no	no	no	no	no	no	no	no	no	no	no	0.24	0.135	0	0	0.015	0	0	0	0.01	0.0402635	0.41276	0	0	0.0342642	0	0.414938	0.055	0.095	0	0	0	0	0.27	0.35	0
BB114351	-	chr2	72070359	72062745	564687	EID gene	no	no	no	n/a	no	no	n/a	n/a	n/a	n/a	n/a	no	no	no	no	no	no	no	0.11	0.295	0	0.07	0.025	0.075	0.02	0.045	0.02	n/a	n/a	n/a	n/a	n/a	n/a	1.06486	0.03	0.315	0.085	0.035	0.08	0.07	0.79	1.57	0.015
BB218582	-	chr2	106490521	106483074	300199	no	no	no	no	n/a	no	no	n/a	n/a	n/a	no	no	no	no	no	no	no	no	no	3.14	2.065	0.702144	5.21	0.545	0.07	2.425	0.715	2.915	n/a	n/a	n/a	n/a	2.8879	0.985883	3.4475	3.375	3.115	4.34	3.765	1.705	3.035	1.655	2.02	4.205
BB287469	+	chr12	89055025	89059124	645104	EID gene	no	no	no	no	no	no	no	no	no	no	no	no	no	no	no	no	no	no	0	0	0	0	0	0	0	0	0	0	0	0	0	0	0	0	0	0	0	0	0	0	0	0	0
BB557941	-	chr2	57034165	56979890	59400	no	no	no	no	no	no	no	no	no	no	no	no	no	no	no	no	no	no	no	0.285	0.115	0.0916374	0.065	0.035	0	0.185	0.065	0.125	0	0.834635	0.101562	0	0	0	0.115522	0.305	0.035	0.14	0.26	0.29	0.175	0.38	0.105	0
Bbc3	+	chr7	16894965	16903554	24850	no	no	no	no	no	no	no	no	no	no	no	no	no	no	no	no	no	no	no	22.425	13.51	7.51792	3.87	4.42	2.895	7.565	20.285	18.595	1.3655	2.41276	1.32617	1.2931	0.500869	0.483943	5.58791	5.695	7.97	2.55	2.4	6.205	2.935	1.01	3.585	1.365
Bbox1	-	chr2	110145898	110102854	144521	no	no	no	no	top 5%	top 5%	no	no	no	no	no	no	no	no	top 5%	top 5%	no	no	no	0.94	0.325	0	0.055	6.595	19.855	0.12	0.965	0.01	5.70616	0.0286458	0.162109	0	0.0398948	0	0.0989234	0.02	0.115	0.04	0.13	0.045	0.165	0.76	3.255	0.075
Bbs1	-	chr19	4906627	4886898	2103	no	no	no	no	no	no	no	no	no	no	no	no	no	no	no	no	no	no	no	1.76	1.81	2.06428	0.35	0.245	0.16	1.195	0.715	0.875	3.36624	16.832	11.9238	13.1207	0.683138	0.722337	4.41948	1.965	1.645	0.53	0.765	1.145	1.295	6.3	5.085	0.97
Bbs10	+	chr10	110735735	110738792	172888	no	no	no	no	no	no	no	no	no	no	no	no	no	no	no	no	no	no	no	1.02	2.63	2.09736	1.815	0.82	1.52	3.51	2.07	1.645	1.36589	9.06901	10.1758	18.1034	0.908419	1.65943	5.42128	3.48	3.11	2.725	2.895	3.2	3.17	1.445	1.1	0.765
Bbs12	+	chr3	37211478	37220375	163395	no	no	no	no	no	no	no	no	no	no	no	no	no	no	no	no	no	no	no	2.055	2.335	1.83912	1.965	1.09	1.105	4.665	2.41	1.95	1.06302	7.65365	14.1328	10	0.287487	0.220903	1.64822	3.35	2.475	2.805	3.6	5.255	5.055	1.53	0.875	0.35
Bbs2	-	chr8	96622711	96591854	69308	no	no	no	no	no	no	no	no	no	no	no	no	no	no	no	no	no	no	no	6.36	9.97	3.9065	5.87	2.58	1.17	8.615	5.465	5.39	7.04816	19.9167	21.6699	34.1034	7.38607	8.237	11.1097	10.695	11.02	5.72	6.71	8.24	5.77	7.49	7.245	8.315
Bbs4	-	chr9	59201315	59169773	38326	no	no	no	no	no	no	no	no	no	no	no	no	no	no	no	no	no	no	no	21.895	16.98	1.92832	2.875	2.385	1.035	7.265	7.26	5.51	10.7411	115.335	96.4004	86.1379	40.8667	40.2674	18.7558	21.62	16.7	4.17	5.74	7.305	5.56	13.535	12.805	0.95
Bbs5	+	chr2	69485265	69505628	63692	no	no	no	no	no	no	no	no	no	no	no	no	no	no	no	no	no	no	no	11.535	12.91	2.52876	6.04	3.575	2.81	11.445	9.245	7.335	4.62711	50.2943	36.3555	42.5517	13.3807	13.7138	10.2419	9.37	15.175	6.48	7.265	12.24	7.885	12.12	9.475	0.84
Bbs7	-	chr3	36512399	36472064	7997	no	no	no	no	no	no	no	no	no	no	no	no	no	no	no	no	no	no	no	7.81	11.88	2.47073	5.07	2.96	2.68	8.63	5.555	7.305	3.76581	38.2708	24.9453	46.6379	8.4951	9.16718	9.88534	9.66	9.935	5.375	6.355	6.805	10.04	9.8	8.25	1.16
Bbs9	+	chr9	22280159	22692724	342153	no	no	no	no	no	no	no	no	no	no	no	no	no	no	no	no	no	no	no	8.765	8.675	4.94597	3.385	3.29	1.27	5.925	6.015	10.785	3.36641	22.9193	9.17969	6.93103	8.22308	9.07457	6.92402	9.51	8.955	5.045	8.815	4.995	7.6	8.05	5.835	3.445
Bbx	-	chr16	50432503	50191957	434303	no	no	no	no	no	no	no	no	no	no	no	no	no	no	no	no	no	no	no	4.61	9.6	6.21492	12.635	10.23	5.33	17.955	18.095	72.335	3.14218	25.9805	22.0586	19.6552	16.7948	14.2194	7.80244	7.135	6.985	17.28	18.91	30.935	20.995	7.74	8.14	2.405
BC002059	+	chr17	17088503	17111119	1214911	EID gene	no	no	no	n/a	no	no	no	no	no	no	no	no	no	no	no	no	no	no	3.38	4.195	1.76764	2.365	2.505	1.465	4.18	3.2	6.685	n/a	13.3398	11.9043	11.3966	1.94768	2.35845	6.82616	7.025	4.765	3.015	4.3	6.86	4.745	3.71	5.035	1.21
BC002163	+	chr16	42955744	42956064	1307890	EID gene	no	no	no	no	no	no	no	no	no	no	no	no	no	no	no	no	no	no	6.315	3.305	22.0238	10.675	4.71	3.755	6.41	3.87	19.06	112.417	15.8568	17.002	15.1379	208.908	201.34	16.8473	2.055	2.045	3.72	2.265	2.675	3.07	32.475	28.715	25.935
BC002230	-	chr12	101397863	101363662	41870	no	no	no	no	no	no	no	n/a	n/a	n/a	n/a	n/a	no	no	no	no	no	no	no	5.49	4.38	2.58945	3.365	2.9	1.93	6.46	4.85	4.96	2.74377	n/a	n/a	n/a	n/a	n/a	6.6791	5.06	4.12	3.57	5.88	5.625	5.965	2.11	2.25	2.43
BC003266	+	chr4	126921028	126925053	70374	no	no	no	no	no	no	no	n/a	n/a	n/a	n/a	n/a	no	no	no	no	no	no	no	35.28	33.55	8.19427	45.565	27.98	25.745	41.375	42.06	11.695	39.6308	n/a	n/a	n/a	n/a	n/a	23.7161	30.11	28.765	35.59	32.685	33.4	31.445	10.74	13.22	21.025
BC003331	-	chr1	152240210	152208435	84136	no	no	no	no	no	no	no	no	no	no	no	no	no	no	no	no	no	no	no	27.53	20.29	8.37272	27.695	19.71	13.43	25.58	26.84	13.28	14.0706	58.8568	65.5332	90.5	28.8014	28.14	16.5943	21.875	23.095	22.42	21.525	19.14	19.62	22.365	23.7	4.41
BC003965	+	chr17	25321506	25324606	13384	no	no	no	no	no	no	no	no	no	no	no	no	no	no	no	no	no	no	no	17.515	16	3.13297	15.98	11.31	11.535	18.515	12.37	6.165	7.00315	59.6211	45.8965	42.1034	7.99772	10.0516	14.3597	19.46	15.45	13.475	19.4	19.46	14.79	5.585	7.11	6.63
BC004004	+	chr17	29405733	29439826	20631	no	no	no	no	no	no	no	no	no	no	no	no	no	no	no	no	no	no	no	73.665	49.7	9.81257	74.49	59.03	65.45	62.865	56.025	14.53	14.055	91.7109	84.3184	98.6552	60.6967	58.9228	16.6767	52.81	51.28	51.425	32.91	29.175	30.28	19.38	25.175	88.885
BC005537	+	chr13	24893526	24905882	57400	no	no	no	no	no	no	no	no	no	no	no	no	no	no	no	no	no	no	no	13.41	11.745	17.5217	12.925	16.155	11.69	17.55	18.99	34.01	40.4619	26.5469	31.0645	32.7586	19.1365	13.8308	16.7283	31.53	22.765	15.23	16.055	25.72	17.69	45.375	52.785	29.04
BC005561	+	chr5	104937371	104951402	293497	no	no	no	no	no	no	no	no	no	no	no	no	no	no	no	no	no	no	no	3.215	6.645	6.54299	3.49	3.22	2.175	6.025	6.415	5.695	0.388992	101.982	39.0469	124	0.992375	0.775511	6.55747	5.465	8.345	4.965	7.32	9.105	7.37	4.33	5.11	0.415
BC005624	-	chr2	30837461	30828353	5238	no	no	no	no	no	no	no	no	no	no	no	no	no	no	no	no	no	no	no	44.685	46.115	6.98611	14.21	18.4	14.325	28.23	27.995	19.825	15.6845	125.716	79.4766	122.759	84.746	92.8615	17.9409	33.505	37.28	18.035	25.805	27.665	26.325	26.93	35.24	8.81
BC006779	-	chr2	180976732	180962320	14183	no	no	no	no	no	no	no	n/a	n/a	n/a	n/a	n/a	no	no	no	no	no	top 5%	top 5%	0.095	0.325	0.10609	0.51	3.865	2.995	0.825	2.18	0.64	0.619453	n/a	n/a	n/a	n/a	n/a	2.90488	0.195	0.17	0.795	1.43	0.73	1.435	0.24	0.57	7.56
BC006965	-	chr11	112643290	112548959	1611058	EID gene	no	no	no	no	no	no	no	no	no	no	no	no	no	no	no	no	no	no	0.805	0.715	0	0.12	0.555	0.03	0.09	0.045	0.045	0.254412	1.39583	0.0195312	0	0.215894	0	0.093714	0.94	0.81	0.11	0.785	0.39	1.55	1.695	0.73	0.025
BC007180	+	chr3	154427294	154430753	159661	no	no	no	no	n/a	no	no	n/a	n/a	n/a	n/a	n/a	no	no	no	no	no	no	no	1.265	1.155	0.00512586	0.045	0.06	0	0.01	0.395	0.39	n/a	n/a	n/a	n/a	n/a	n/a	4.61657	0.545	1.14	0.18	0.16	0.075	0	7.68	5.22	0.135
BC013712	-	chr4	132352302	132337758	33633	no	no	no	no	no	no	no	n/a	n/a	n/a	n/a	n/a	no	no	no	no	no	no	top 5%	0.26	0.52	0	0.58	0.845	2.47	0.6	1.02	0.355	0.327647	n/a	n/a	n/a	n/a	n/a	0.035707	0.23	0.285	0.83	1.09	0.565	0.83	0.235	0.075	1.695
BC014805	-	chr19	7877068	7855531	131544	no	no	no	n/a	n/a	no	no	n/a	n/a	n/a	n/a	n/a	no	no	no	no	top 5%	no	no	0	0	n/a	0	0.03	0.07	1.01	0	0	n/a	n/a	n/a	n/a	n/a	n/a	0.055585	0	0	0	0	0.005	0	0.01	0	0
BC016423	-	chr13	3610354	3565282	399643	no	no	no	no	no	no	no	n/a	n/a	n/a	n/a	n/a	no	no	no	no	no	no	no	3.2	3.63	14.8996	1.515	1.665	1.065	3.26	2.27	23.785	2.48766	n/a	n/a	n/a	n/a	n/a	6.11559	8.95	7.76	4.625	6.14	7.705	7.17	4.73	6.04	1.18
BC016548	-	chr2	103229201	103217800	97009	no	no	no	no	n/a	no	no	no	no	no	no	no	no	no	no	no	no	no	no	0.075	0.045	0	0.08	0	0	0.02	0.19	0	n/a	0	0	0	0.246606	0.193102	0.04051	0	0	0	0	0	0.03	0.045	0	0
BC016579	-	chr16	45654231	45626961	6216	no	no	no	no	no	no	no	no	no	no	no	no	no	no	top 5%	no	no	no	no	0.03	0.085	0	0.01	3.485	0.235	0.25	0.195	0.045	0.0693425	0.890625	0.0527344	0	0.0029342	0.081241	0.673134	0.015	0.03	0.01	1.215	0.13	0.22	0.12	0.12	0.01
BC017158	-	chr7	135441684	135414893	92057	no	no	no	no	no	no	no	no	no	no	no	no	no	no	no	no	no	no	no	6.95	12.44	3.46953	3.995	21.555	7.115	13.49	10.77	4.11	7.0233	11.5977	8.85156	20.1552	4.97966	5.2054	8.02611	5.565	12.805	8.925	26.88	16.015	20.61	7.03	9.505	5.785
BC017612	+	chr9	15309931	15349704	203100	no	no	no	no	no	no	no	n/a	n/a	n/a	n/a	n/a	no	no	no	no	no	no	no	0.23	0.49	0.727873	0.78	3.025	0.83	2.22	2.485	3.99	2.38395	n/a	n/a	n/a	n/a	n/a	0.0607981	1.75	0.74	1.355	3.415	8.59	2.375	0.525	0.845	10.935
BC017643	-	chr11	121090623	121083902	68559	no	no	no	no	no	no	no	no	no	no	no	no	no	no	no	no	no	no	no	10.955	19.115	9.06733	8.205	14.09	10.505	15.2	19.285	8.93	10.2062	13.1979	12.0156	33.4655	33.4234	39.6112	14.2299	24.005	18.01	12.995	20.375	15.585	16.855	5	8.99	5.75
BC017647	+	chr11	77908162	77970202	16076	no	no	no	no	no	no	no	n/a	n/a	n/a	n/a	n/a	no	no	no	no	no	no	no	12.815	11.92	3.4591	7.04	7.11	5.01	8.03	6.17	8.905	7.90798	n/a	n/a	n/a	n/a	n/a	13.9498	12.16	15.41	10.355	8.335	8.79	9.295	7.535	9.06	5.75
BC018242	+	chr9	21741477	21753344	19570	no	top 5%	no	no	no	no	no	n/a	n/a	n/a	n/a	n/a	no	no	no	no	no	no	no	73.895	47.935	3.64616	0.705	1.965	0.645	2.71	1.83	2.63	21.8218	n/a	n/a	n/a	n/a	n/a	17.4216	29.85	41.19	1.97	4.525	4.41	4.68	42.07	19.14	3.09
BC018465	+	chr2	154049478	154066638	97851	no	no	no	n/a	n/a	no	no	n/a	n/a	n/a	n/a	n/a	no	no	no	no	no	no	no	0.22	0.155	n/a	0.17	0.05	0.01	0.775	12.82	0.385	n/a	n/a	n/a	n/a	n/a	n/a	0.318139	0.195	0.085	0.18	0.115	0.465	0.895	0.02	0	0.02
BC018473	+	chr11	116613481	116620687	100988	no	no	no	no	no	no	no	no	no	no	no	no	no	no	no	no	no	no	no	0.16	0.025	0	0.01	0.74	0	0.01	0.1	0.135	0	0.132812	0.126953	0.0517241	0	0.0202595	0.43847	0.02	0.015	0	0.07	0	0.045	0.27	0.485	0.315
BC018507	-	chr13	70776512	70727567	862763	EID gene	no	no	no	no	no	no	n/a	n/a	n/a	n/a	n/a	no	no	no	no	no	no	no	6.195	6.895	10.6534	2.435	1.82	1.2	4.605	3.6	14.02	10.7954	n/a	n/a	n/a	n/a	n/a	8.55574	9.905	13.52	5.85	7.905	7.745	8.64	11.69	11.635	9.875
BC019943	+	chr8	32260788	32275174	41479	no	no	no	n/a	no	no	no	n/a	n/a	n/a	n/a	n/a	no	no	no	no	no	no	no	2.77	3.875	n/a	1.75	1.52	1.53	2.785	2.64	3.99	6.25966	n/a	n/a	n/a	n/a	n/a	8.58496	2.79	3.555	2.47	2.815	3.75	3.07	2.66	5.13	1.275
BC020535	+	chr2	152891691	152907471	36913	no	no	no	no	no	no	no	n/a	n/a	n/a	n/a	n/a	no	top 5%	no	no	top 5%	top 5%	top 5%	0.615	0.695	0.135122	2.475	1.025	0.73	2.015	7.23	0	1.86396	n/a	n/a	n/a	n/a	n/a	0.391633	0.49	0.73	4.09	1.04	2.36	3.045	0.38	1.135	20.4
BC021614	-	chr19	4059295	4057478	38450	no	no	no	no	no	no	no	no	no	no	no	no	no	no	top 5%	top 5%	no	no	top 5%	0	0.29	0	0.04	43.855	46.81	0.035	3.62	0.625	0	0	0	0	0	0	0.0823069	0	0	0	0.62	0.085	0.025	0	0	0.195
BC021767	-	chr3	94474618	94465830	25897	no	no	no	no	no	no	no	no	no	no	no	no	no	no	no	no	no	no	no	0.01	0.02	0	0.11	0.235	0.475	0.08	0.175	3.775	0.0838285	0.00260417	0.0488281	0.37931	0.0196807	0.0348157	0.597567	0.03	0.035	0.165	0.18	0.065	0.155	0.145	0.26	0.085
BC021785	-	chr10	39706449	39677867	97787	no	no	no	no	no	no	no	no	no	no	no	no	no	no	no	no	top 5%	no	no	0.025	0.035	0	0.055	0.315	0.06	7.41	0.08	0.09	0	0.144531	0.0507812	0	0.0445956	0	0.252701	0.005	0.04	0.045	0.08	0.33	0.03	0.025	0.075	0.135
BC021891	+	chr8	128434350	128471339	59820	no	no	no	no	no	no	no	no	no	no	no	no	no	no	no	no	no	no	no	0.37	0.37	0	0.07	3.085	0.35	2.445	0.5	0.115	0.260642	0.75	0.220703	0	0.318603	0.627112	1.15758	0.135	0.23	0.05	2.3	2.735	2.46	0.535	0.185	0.235
BC022687	+	chr12	114047186	114054456	10310	no	no	no	no	no	no	no	no	no	no	no	no	no	no	no	no	no	no	no	13.885	10.35	1.3002	4.75	2.35	0.52	10.28	12.255	3.205	3.89798	17.2174	6.15039	17.1724	3.2988	4.91265	9.91848	9.605	8.505	4.315	3.04	4.85	2.47	3.09	1.045	1.07
BC022960	+	chrX	165806121	165807935	363013	no	no	no	no	n/a	no	no	n/a	n/a	n/a	no	no	no	no	no	no	no	no	no	2.945	3.53	0.207897	0.66	0.46	0.325	0.73	0.45	3.57	n/a	n/a	n/a	n/a	0.965752	0.527794	2.88725	2.94	4.99	0.88	1.115	1.195	0.865	1.87	3.29	0.225
BC023105	+	chr18	60598949	60603502	129041	no	no	no	no	n/a	no	no	n/a	n/a	n/a	no	no	top 5%	no	no	no	no	no	no	0	0.04	0	0.13	0.09	0.81	0.045	0.16	0	n/a	n/a	n/a	n/a	0.070178	0.0517555	2.68472	0.015	0.015	0.075	0.08	0.33	0.585	0.065	0	0.135
BC023829	-	chrX	67730355	67712928	270695	no	no	no	no	no	no	no	no	no	no	no	no	no	no	no	no	no	no	no	21.41	22.74	8.24296	14.825	10.735	8.63	26.94	19.68	36.89	13.1326	58.5573	32.1211	66.8621	12.2714	13.0407	15.3252	31.125	21.35	24.375	23.125	19.31	18.705	17.455	23.885	18.49
BC024139	-	chr15	75957026	75949947	73882	no	no	top 5%	no	no	no	no	no	no	no	no	no	no	no	no	no	no	no	no	3.44	8.24	0.0822058	0.04	0.38	0.055	0.005	0.27	0.115	0.718599	0.0416667	0.0449219	0	0	0	0.120112	1.685	9.745	0.11	0.18	0	0.06	0.14	0.08	0
BC024479	+	chr9	37296906	37331733	60088	no	no	no	no	no	no	no	n/a	n/a	n/a	n/a	n/a	no	no	no	no	no	no	no	7.11	9.685	7.34038	2.475	3.695	1.845	6.575	5.15	12.88	5.79201	n/a	n/a	n/a	n/a	n/a	5.15869	10.755	11.645	5.5	9.815	11.125	11.84	2.67	5.58	1.455
BC024582	-	chr4	32658637	32646655	561511	EID gene	no	no	no	no	no	no	n/a	n/a	n/a	n/a	n/a	no	no	no	no	no	no	no	0.05	0.095	0	0.135	0.13	0.88	0.085	0.19	1.875	0	n/a	n/a	n/a	n/a	n/a	0.432406	0.06	0.145	0.305	0.16	0.125	0.395	1.485	1.155	0
BC024814	+	chr16	8470881	8490777	68397	no	no	no	n/a	n/a	no	no	n/a	n/a	n/a	n/a	n/a	no	no	no	no	no	no	no	49.675	25.075	n/a	25.44	8.4	4.75	9.55	6.455	7.725	n/a	n/a	n/a	n/a	n/a	n/a	16.1665	23.57	25.755	23.76	11.655	11.09	7.725	7.57	7.25	30.65
BC024978	+	chr7	27980800	27990405	16481	no	no	no	no	n/a	no	no	no	no	no	no	no	no	no	no	no	no	no	no	1.165	1.57	0.767132	1.585	1.465	0.88	1.76	1.735	5.755	n/a	1.19271	1.74609	0.534483	0.252107	0	3.47118	1.14	1.365	2.005	1.79	1.99	1.705	5.535	6.725	5.75
BC025446	+	chr15	75047022	75053089	103615	no	no	no	no	n/a	no	no	no	no	no	no	no	no	no	top 5%	top 5%	top 5%	no	no	0	0.4	0.0571003	0	32.335	21.455	16.625	0.01	0.085	n/a	0.00520833	0.00585938	0	0	0.00716253	0	0	0	0	8.55	5.32	0.04	0.075	0.05	0.035
BC025920	+	chr10	81069015	81083448	6454	no	no	no	no	no	no	no	no	no	no	no	no	no	no	no	no	no	no	no	0.81	0.92	0.515783	0.26	0.12	0.095	0.21	0.12	1.135	0.602025	3.34896	1.67773	3.72414	0.351903	0.563176	0.419514	0.465	0.7	0.335	0.555	0.45	0.31	1.015	1.415	0.99
BC026439	-	chr15	57309180	57075326	682412	EID gene	no	no	n/a	n/a	no	no	n/a	n/a	n/a	n/a	n/a	no	no	no	no	top 5%	no	no	0.005	0	n/a	0.005	0	0	4.975	0.04	0	n/a	n/a	n/a	n/a	n/a	n/a	0.214235	0	0	0	0	0.195	0	0.015	0	0
BC026585	+	chr1	159388711	159419191	63653	no	no	no	no	no	no	no	no	no	no	no	no	no	no	no	no	top 5%	no	no	3.49	3.88	0.930932	24.215	6.15	7.12	31.1	6.38	3.345	6.81025	0.316406	0.162109	0.0172414	1.75378	2.25348	2.06644	3.985	3.43	21.855	7.265	8.405	6.555	2.015	7.095	8.285
BC027072	-	chr17	72102225	72092897	30705	no	no	no	no	no	no	no	no	no	no	no	no	no	no	no	no	no	no	no	0.01	0.005	0	0.005	0	0	0	0.005	0	0	0	0.25	0	0.00130285	0.0256187	0.0763867	0	0.015	0.005	0	0.005	0	0.03	0.01	0.03
BC027231	+	chr16	44724414	44737397	193856	no	no	no	no	no	no	no	no	no	no	no	no	no	no	no	no	no	no	no	1.105	2.02	2.23154	1.365	1.46	1.595	3.06	2.4	22.385	1.56986	7.58724	6.67383	2.7069	0.855013	0.362967	6.73539	2.17	2.73	3.2	6.46	5.155	7.57	2.5	4.2	0.915
BC028471	+	chr5	150170211	150196171	205673	no	no	no	no	n/a	no	no	n/a	n/a	n/a	no	no	n/a	no	no	no	no	no	no	0.06	0.13	0.0783901	0.1	0.08	0	0.03	0.07	0.36	n/a	n/a	n/a	n/a	0.123511	0.418367	n/a	0.155	0.015	0.12	0.265	0.045	0.015	0.02	0.01	0.09
BC028528	-	chr3	95695928	95687877	14399	no	no	no	no	no	no	no	no	no	no	no	no	no	no	no	no	no	no	no	9.185	12.535	2.53316	24.38	7.28	5.73	15.02	163.125	2.345	3.75219	1.04297	2.22266	0.931034	8.45512	12.4132	5.42511	7.42	8.75	27.325	11.92	18.865	27.36	1.475	3.905	9.635
BC028777	+	chr17	24345806	24358673	40221	no	no	no	no	n/a	no	no	n/a	n/a	n/a	no	no	no	no	no	no	no	no	no	0.175	0.215	0.128483	0.03	0.065	0.035	0.045	0.15	0.15	n/a	n/a	n/a	n/a	0	0	1.07353	0.075	0.095	0.045	0.1	0.04	0.12	0.24	0.04	0.04
BC029214	-	chr2	25316472	25310661	12358	no	top 5%	top 5%	no	no	no	no	no	no	no	top 5%	top 5%	no	top 5%	no	no	no	no	no	85.26	56.365	2.97592	27.985	28.01	11.81	25.86	45.26	1.79	10.309	39.8294	42.8594	35.7414	88.4506	93.6018	18.7898	50.44	51.77	18.1	14.04	13.05	10.3	13.495	31.885	16.44
BC029722	-	chr2	155645162	155643466	62665	no	no	no	no	no	no	no	no	no	no	no	no	no	no	no	no	no	no	no	30.39	23.13	2.20636	13.41	26.405	5.255	17.15	21.38	4.5	28.7026	21.4258	28.4961	40.6552	8.36033	9.91568	14.5574	12.065	13.94	5.585	6.96	5.32	4.725	21.195	21.495	19.87
BC030307	+	chr10	86168556	86239588	2464	no	no	no	no	no	no	no	no	no	no	no	no	no	no	no	no	no	no	no	0.32	0.765	0.378679	0.47	0.28	0.16	0.475	0.37	0.9	0.794215	1.69531	0.988281	1.65517	0	0	1.06872	0.415	0.64	0.58	0.98	0.555	0.565	0.34	0.56	0.46
BC030336	+	chr7	127821134	127878368	11980	no	no	no	no	no	no	no	no	no	no	no	no	no	no	no	no	no	no	no	2.69	2.625	7.01072	2.48	1.62	1.47	3.775	3.565	5.775	10.9973	52.5885	33.7559	20.2241	5.26486	3.66116	9.57548	3.855	3.45	3.545	3.28	4.315	3.035	9.935	10.1	3.105
BC030476	+	chr15	34383067	34403647	19801	no	no	no	no	no	no	no	n/a	n/a	n/a	n/a	n/a	no	no	no	no	no	no	no	0.16	0.06	0	0.005	0.055	0.245	0.145	0.01	0.285	0	n/a	n/a	n/a	n/a	n/a	0.174064	0.03	0.02	0	0.265	0.105	0.015	0.37	0.19	0
BC030499	+	chr11	78104394	78108844	41583	no	no	no	no	n/a	no	no	top 5%	no	no	no	no	no	no	no	no	no	no	no	0	0.21	0.318206	0.13	0.02	0.03	0.055	0.13	0.54	n/a	38.4323	2.63867	24.7241	0.0391437	0	0.344167	0.16	0.09	0.265	0.11	0.155	0.29	5.215	0.845	0.27
BC030500	+	chr8	61390552	61393095	1592107	EID gene	top 5%	top 5%	no	no	no	no	no	top 5%	top 5%	no	no	no	no	no	no	no	no	no	9.335	10.6	0.483991	0.025	0.105	0	1.075	0.345	0.15	2.49783	2.80859	40.043	36.3448	1.53428	0.69901	1.38509	3.93	8.81	0.035	0.185	1.75	0.335	5.07	0.71	0.1
BC030867	+	chr11	102110196	102126501	22272	no	no	no	no	no	no	no	no	no	no	no	no	no	no	no	no	no	no	no	0.875	1.86	0.118701	1.59	1.95	3.615	4.565	0.725	15.56	0.423286	0.046875	3.37891	0	6.24676	5.06218	10.3643	3.29	0.705	5.425	8.91	11.22	11.45	0.21	0.13	0.235
BC030870	-	chr8	67653222	67610121	556297	EID gene	no	no	no	no	no	no	no	no	no	no	no	no	no	top 5%	no	no	no	no	0.01	0.29	0	0.055	25.905	0.18	0.18	3.39	0.125	0	0	0	0	0.18719	0	0.00732444	0.01	0.035	0.02	7.06	0.11	1.155	0	0.025	0
BC031181	+	chr18	75165554	75169587	11358	no	no	no	no	no	no	no	no	no	no	no	no	no	no	no	no	no	no	no	184.91	151.59	29.5916	57.465	136.555	67.615	121.495	98.015	28.6	81.2915	307.858	325.596	370.793	260.907	225.01	27.7713	183.985	163.01	56.12	66.955	81.52	51.125	49.575	72.52	16.465
BC031353	+	chr9	74800860	74880275	68560	no	no	no	no	no	no	no	n/a	n/a	n/a	n/a	n/a	no	no	no	no	no	no	no	6.275	8.07	3.48101	6.545	2.055	2.315	6.065	4.49	2.48	7.53125	n/a	n/a	n/a	n/a	n/a	7.28491	13.435	13.285	7.105	4.035	3.605	3.98	8.975	14.8	5.535
BC031781	+	chr1	182781282	182798228	62530	no	no	no	no	no	no	no	n/a	n/a	n/a	n/a	n/a	no	no	no	no	no	no	no	11.81	15.095	7.64292	9.58	9.605	8.72	16.35	14.515	20	4.75335	n/a	n/a	n/a	n/a	n/a	13.1884	12.675	14.595	12.69	17.905	19.75	18.545	5.76	7.155	3.265
BC032203	-	chr17	46968362	46935065	74668	no	no	no	no	no	no	no	n/a	n/a	n/a	n/a	n/a	no	no	no	no	no	no	no	2.345	3.05	1.14823	1.095	1.48	1.055	1.69	1.83	8.665	7.87873	n/a	n/a	n/a	n/a	n/a	7.49205	3.735	4.8	2.695	2.845	2.005	2.415	8.775	12.085	2.6
BC034090	-	chr1	157079870	157059603	51917	no	no	no	no	n/a	no	no	no	no	no	no	no	no	no	no	no	no	no	no	1.08	1.83	0.823632	6.075	0.735	0.135	5.915	1.71	3.61	n/a	2.17188	1.0957	0	0.534212	0.652007	1.05741	1.26	1.865	3.98	1.455	2.625	1.925	2.695	3.19	17.17
BC035044	-	chr6	128841144	128798062	64984	no	no	no	no	n/a	no	no	no	no	no	no	no	no	no	no	top 5%	no	no	top 5%	0.165	1.34	0.0596381	0.03	0.57	6.2	0.28	0.56	0	n/a	0	0	0	0	0	0	0.285	0.195	0.14	0.955	0.305	0.475	0.55	0.13	0.125
BC037032	-	chr15	3977393	3971686	374045	no	no	no	no	no	no	no	no	no	no	no	no	no	top 5%	no	no	no	no	no	2.2	1.955	0.124237	2.06	0.66	0.19	1.69	1.57	0.085	0.002078	1.23958	1.27734	1.2931	0	0	0.692423	1.06	2.145	1.355	1.15	1.05	1	0.725	0.71	0.88
BC037034	-	chr5	138705280	138700888	8653	no	no	no	no	no	no	no	no	no	no	no	no	no	no	no	no	no	no	no	6.23	6.35	5.40986	0.275	2.06	1.145	1.305	1.145	6.12	22.6464	5.77214	5.84766	6.13793	3.81161	4.49827	9.9166	2.91	5.635	1.015	1.72	1.56	2.27	9.78	11.79	3.04
BC037703	-	chr3	101652882	101617606	215839	no	no	no	n/a	n/a	no	no	n/a	n/a	n/a	n/a	n/a	no	no	no	no	no	no	no	0.045	0.255	n/a	0.075	0.105	0.005	0.6	0.16	1.665	n/a	n/a	n/a	n/a	n/a	n/a	0.764209	0.165	0.04	0.065	1.72	0.33	0.205	0.03	0.03	0.045
BC039771	+	chr2	145526931	145579408	91337	no	no	no	no	no	no	no	no	no	no	no	no	no	no	no	no	no	no	no	0.325	1.205	1.17637	0.44	0.445	0.73	2.02	1.77	0.825	0.53116	0	0.130859	0	0.354405	0.318626	0.407734	0.4	1.675	1.34	1.71	4.145	2.22	0.09	0.06	0.04
BC039966	-	chr4	153324612	153321742	489494	no	no	no	no	no	no	no	no	no	no	no	no	no	no	no	no	no	no	no	0.17	0.075	0	0	0	0	0	0	0	1.40081	0.570312	0.0214844	0	0	0	0	0.09	0.09	0	0	0	0	0.185	0.36	0
BC042782	+	chr4	94719931	94825780	399436	no	no	no	no	n/a	no	no	n/a	n/a	n/a	n/a	n/a	no	no	no	no	no	no	no	0.815	1.24	0.751529	0.62	1.39	0.57	1.68	4.415	2.135	n/a	n/a	n/a	n/a	n/a	n/a	2.73304	1.055	0.68	0.505	1.695	1.17	1.24	1.32	1.89	0.385
BC043934	-	chr9	96337853	96336203	104992	no	no	no	no	n/a	no	no	n/a	n/a	n/a	no	no	no	top 5%	no	no	no	no	top 5%	2.39	2.325	0.112099	8.985	0.59	0.25	1.26	2.35	0.19	n/a	n/a	n/a	n/a	0.739867	1.34669	2.10272	1.025	0.87	2.455	0.78	0.415	0.805	0.13	0.125	0.65
BC046251	+	chr7	72726917	72763755	236821	no	no	no	no	n/a	no	no	no	no	no	no	no	no	no	no	no	no	no	no	0.03	0.09	0.0110849	0.01	0	0	0.005	0.01	0	n/a	0.486979	0.0625	0	0.00509872	0	0.263606	0.005	0.11	0	0	0.005	0	0.17	0.13	0
BC046331	+	chr4	153349303	153382841	27690	no	no	no	no	no	no	no	n/a	n/a	n/a	n/a	n/a	no	no	no	no	no	no	no	4.9	8.55	3.07903	6.74	2.505	1.65	5.795	6.555	9.645	6.10431	n/a	n/a	n/a	n/a	n/a	13.1546	7.85	8.87	7.985	7.715	7.8	10.565	6.36	8.66	9.24
BC046401	+	chr2	165683184	165684534	219568	no	no	no	no	n/a	no	no	n/a	n/a	n/a	no	no	no	no	no	no	no	no	no	0.085	1.485	0.0446199	0.545	0.84	0.365	0.375	0.655	3.25	n/a	n/a	n/a	n/a	0.346722	0	1.78616	0.635	1.945	1.165	1.62	1.705	1.335	1.655	2.255	0.01
BC046404	-	chr11	62462025	62418386	5295	no	no	no	no	no	no	no	n/a	n/a	n/a	n/a	n/a	no	no	no	no	no	no	no	3.775	4.29	8.29674	5.985	20.545	0.9	8.095	10.975	4.665	3.63507	n/a	n/a	n/a	n/a	n/a	2.37239	5.125	4.885	11.53	7.125	9.545	7.945	5.64	1.14	3.56
BC048355	+	chr17	46633738	46636567	10101	no	no	no	no	no	no	no	n/a	n/a	n/a	n/a	n/a	no	no	no	no	no	no	no	9.275	9.95	3.63392	6.565	7.575	6.415	20.545	2.5	10.245	1.3921	n/a	n/a	n/a	n/a	n/a	8.58216	21.22	6.225	16.03	35.235	40.93	31.105	0.99	1.375	0.45
BC048403	+	chr10	121176994	121189934	141735	no	no	no	no	no	no	no	no	no	no	no	no	no	no	no	no	no	no	no	1.105	1.33	0.236472	0.7	1.56	1.31	1.99	1.855	6.855	3.18861	2.51953	1.88281	0.206897	2.91341	3.24813	8.11142	1.195	1.235	1.49	2.59	1.725	2.025	3.525	2.04	1.15
BC048502	-	chr15	103278890	103269396	13861	no	no	no	no	no	no	no	no	no	no	no	no	no	no	no	no	no	no	no	0.04	0	0	0	0	0	0	0	0.125	0	0.00651042	0	0	0	0	0.0286033	0	0.05	0	0.045	0	0	0	0.765	0.015
BC048507	+	chr13	67964274	67964856	771138	EID gene	no	no	no	no	no	no	no	no	no	no	no	top 5%	no	no	no	no	no	no	0	0	0	0	0	0	0	0	0	0	0.636719	0.185547	0.137931	0.0557761	0.142332	2.95342	0	0.145	0	0.03	0	0	0	0.275	0
BC048546	-	chr6	128531624	128489840	40723	no	no	no	no	no	no	no	top 5%	top 5%	no	top 5%	top 5%	top 5%	no	no	top 5%	no	no	no	0.84	0.26	0	0.09	0.14	2.815	0.115	0.935	0	0.343755	42.2708	13.6953	0.362069	25.4778	17.6296	17.5562	0.215	0.235	0.13	0.205	0.045	0.075	1.595	0.125	0.275
BC048562	+	chr9	108338813	108348416	9571	no	no	no	no	no	no	no	no	no	no	no	no	no	no	no	no	no	no	no	0	0	0	0	0	0	0	0	0	0	0.0299479	0	0	0	0	0.0229094	0	0	0	0	0	0	0	0.075	0.015
BC048599	-	chr6	40850386	40845261	150546	no	no	no	n/a	n/a	no	no	n/a	n/a	n/a	n/a	n/a	no	no	no	no	no	no	no	0	0	n/a	0	0	0	0	0	0	n/a	n/a	n/a	n/a	n/a	n/a	0.0390625	0	0	0	0	0	0	0	0	0.03
BC048609	+	chr19	6080033	6080788	16386	no	no	no	no	no	no	no	no	no	no	no	no	no	no	no	no	no	no	no	0.035	0.035	0	0.115	0	0.095	0.035	0.075	0.435	0	0.160156	0.0136719	0.0344828	0	0	0.364746	0	0.185	0	0.04	0.2	0.085	0.27	0.37	0.08
BC048671	+	chr6	90251264	90255442	34120	no	no	no	no	no	no	no	no	no	no	no	no	no	no	no	no	no	no	no	0	0	0	0	0.02	0	0.02	0	0	0	0	0	0	0	0	0.0205519	0	0	0	0	0.02	0	0	0.23	0.13
BC048679	-	chr7	88643167	88639161	35377	no	no	no	no	no	no	no	no	no	no	no	no	no	no	no	no	no	no	no	0	0	0.101479	0	0	0	0.03	0	0.07	0	0.0494792	0	0	0.260477	0.234936	0.163385	0	0	0	0	0	0	0	0	0
BC048943	-	chr12	113218962	113217534	232640	no	no	no	no	no	no	no	n/a	n/a	n/a	n/a	n/a	no	no	no	no	no	no	no	0.355	0.02	0	0.42	0	0.03	0	0	0	0	n/a	n/a	n/a	n/a	n/a	0	0.01	0	0.84	0.02	0	0	0.185	0.98	0.005
BC049635	-	chr4	42887075	42880876	135842	no	no	no	no	no	no	top 5%	no	no	no	no	no	top 5%	no	no	no	no	no	no	1.335	1.005	0	0.13	0.075	0.225	0.14	0.01	0.33	0.378706	5.35417	0.828125	0.62069	0.754883	0.725031	9.24507	0.42	1.615	0.14	0.325	0.095	0.175	10.09	3.845	0.08
BC049702	-	chrX	19058445	19056546	1588989	EID gene	no	no	no	n/a	no	no	no	no	no	no	no	no	no	no	no	no	no	no	0	0	0	0	0	0	0	0	0	n/a	0	0.00195312	0	0	0	0	0	0	0	0	0	0	0	0	0
BC049715	+	chr6	136777364	136789057	8525	no	no	no	no	no	no	no	no	no	no	no	no	no	no	no	no	no	no	no	0.325	0.37	0.156423	0.395	0.085	0.165	0.255	0.26	0.23	0.025425	1.35026	0.904297	1.7931	0	0	1.64007	0.225	0.27	0.275	0.09	0.185	0.14	0.765	0.525	0.16
BC049730	+	chr7	25494278	25499552	66661	no	no	no	no	no	no	no	no	no	no	no	no	no	no	no	no	no	no	no	0	0	0	0	0	0.015	0	0	0	0	0	0	0	0.260274	0.101318	0	0	0	0	0	0	0	0	0.065	0
BC051019	-	chr7	116867364	116855698	98652	no	no	no	no	no	no	no	no	no	no	no	no	no	no	no	no	no	top 5%	no	0.705	0.01	0	0.155	0.01	0.03	0.015	15.635	0.185	0	0.0117188	0	0	0	0	2.20089	0.205	0.015	0.07	0.04	0.1	0.11	0	0.045	0.375
BC051070	-	chr3	106209100	106190306	244130	no	no	no	no	no	no	no	n/a	n/a	n/a	n/a	n/a	no	no	no	no	no	no	no	0	0	0	0	0.945	0	0	0.035	0	0	n/a	n/a	n/a	n/a	n/a	0.85511	0	0	0	0	0	0	0	0	0
BC051076	+	chr5	88392510	88395374	66996	no	no	no	no	n/a	no	no	no	no	no	no	no	no	no	no	no	no	no	no	0	0	0	0	0	0	0	0	0	n/a	0	0	0	0	0	0	0	0	0	0	0	0	0	0	0
BC051142	+	chr17	34535765	34597679	21100	no	no	no	top 5%	no	no	no	no	no	no	no	no	no	no	no	no	no	no	top 5%	2.065	2.085	0.48261	0.325	0.68	0.035	0.53	0.14	0.025	0.464102	0.851562	1.01367	1.5	1.66126	0.908119	1.93811	1.4	1.885	0.115	0.245	0.465	0.15	0.995	1.395	0.36
BC051628	+	chr2	180954718	180957559	11589	no	no	no	no	no	no	no	no	no	no	no	no	no	no	no	no	no	no	no	0.115	0.11	0	0.03	0.05	0.045	0.245	0.585	0.115	0	0.0221354	0	0	0	0.0079972	0.281172	0.175	0.08	0.015	0.015	0.165	0.125	0.065	0.1	0.17
BC051665	-	chr13	60887722	60883249	30592	no	no	no	no	no	no	no	no	no	no	no	no	no	no	no	no	no	no	no	0	0	0	0	0	0	0	0	0	0	0	0	0	0	0	0.144467	0	0	0	0	0	0	0	0	0
BC052040	+	chr2	115407452	115604504	1011048	EID gene	no	no	no	no	no	no	no	no	no	no	no	no	no	no	no	no	no	no	8.225	8.085	1.47043	2.915	2.98	3.175	5.035	1.27	16.135	2.65969	8.2526	11.3457	12.0517	1.95817	2.71037	3.23524	8.81	5.445	5.145	7.615	7.465	5.995	2.09	2.13	1.18
BC052486	-	chr2	151512075	151505097	42754	no	no	no	no	n/a	top 5%	no	n/a	n/a	n/a	n/a	n/a	no	no	no	no	no	no	no	0.28	0.06	0	0	0.005	0	0.005	0.005	0.045	n/a	n/a	n/a	n/a	n/a	n/a	0.804446	0.105	0.165	0.025	0.015	0	0	0.085	3.16	0
BC053393	+	chr11	46385038	46402734	27469	no	no	no	no	no	no	no	no	no	no	no	no	no	no	no	no	no	no	no	0.02	0	0	0.04	0.005	0	0.005	0	0.065	0	0.0716146	0	0	0.00298758	0.00501497	0.0356858	0	0	0.18	0	0	0	0.095	0.02	0
BC055004	+	chr5	138667132	138693104	38288	no	no	no	no	no	no	no	n/a	n/a	n/a	n/a	n/a	no	no	no	no	no	no	no	0	0	0	0.03	0.06	0.41	0.17	0.05	0.14	0	n/a	n/a	n/a	n/a	n/a	0.391818	0	0	0.005	0.01	0.035	0.01	0	0.055	0.075
BC055111	-	chr4	106289846	106263514	6987	no	no	no	no	no	no	no	no	no	no	no	no	no	no	no	no	no	no	no	0.04	0.035	0.0380694	0	0	0	0.005	0.02	0.485	0.052459	0.355469	0.357422	0	0.134234	0.0864718	1.25485	0.025	0.015	0.01	0.155	0.07	0	0.095	0.025	0.005
BC055324	-	chr1	165924927	165876124	82322	no	no	no	no	no	no	no	no	no	no	no	no	no	no	no	no	no	no	no	0.93	2.71	3.69768	2.345	2.36	2.485	7.33	1.25	38.615	0.201749	0.498698	0.832031	0.0172414	0.198884	0.157682	1.82017	6.96	1.865	7.975	11.585	14.43	17.485	0.585	1.885	0.315
BC056474	+	chr8	87604639	87606238	14546	no	no	no	no	no	no	no	n/a	n/a	n/a	n/a	n/a	no	no	no	no	no	no	no	99.65	60.19	8.53828	64.72	60.825	49.09	92.475	62.315	39.7	11.8612	n/a	n/a	n/a	n/a	n/a	23.0072	84.725	61.655	75.66	81.2	93.67	83.075	29.015	27.86	47.9
BC057022	+	chr5	115018025	115063229	116357	no	no	no	no	no	no	no	n/a	n/a	n/a	n/a	n/a	no	no	no	no	no	no	no	1.72	2.555	1.70145	0.705	1.74	0.975	3.195	1.38	1.86	3.98887	n/a	n/a	n/a	n/a	n/a	5.01053	2.515	2.93	0.45	3.2	3.13	1.265	1.27	5.4	1.15
BC057079	+	chr4	87740534	88056910	172285	no	no	no	no	no	no	no	n/a	n/a	n/a	n/a	n/a	no	no	no	no	no	no	no	4.82	7	3.92168	3.235	2.625	2.555	5.84	3.665	19.455	7.0397	n/a	n/a	n/a	n/a	n/a	3.54167	10.395	9.95	5.59	8.965	7.83	10.955	15.495	8.38	5.635
BC060267	-	chr6	115788430	115760747	17040	no	no	no	no	no	no	no	n/a	n/a	n/a	n/a	n/a	no	no	no	no	no	no	no	0.865	1.46	0.187442	0.185	0.08	0.05	1.615	1.18	0.605	0.985932	n/a	n/a	n/a	n/a	n/a	3.71837	0.79	1.44	0.255	0.365	0.905	0.43	1.795	1.345	0.045
BC061194	+	chr2	18620650	18672040	104236	no	no	no	no	no	no	no	no	no	no	no	no	no	no	no	no	no	no	no	0.035	0.025	0.0509656	0.02	0.035	0.02	0.03	0.07	0.02	0.116789	2.05208	0	0	0	0	0.41512	0.045	0.06	0.02	0.01	0.045	0.04	0.37	0.175	0.065
BC061212	-	chr5	94499571	94495177	705368	EID gene	no	no	no	no	no	no	no	no	no	no	no	no	no	no	no	no	no	no	0	0	0	0	0	0	0	0	0	0	0	0	0	0	0	0	0	0	0	0	0	0	0	0	0
BC061237	+	chr14	45119793	45126016	62044	no	no	no	no	no	no	no	no	no	no	no	no	no	no	no	no	no	no	no	0.015	0.08	0	0	0.105	0	0	0	0	0	0	0	0	0	0	0.0104476	0.02	0	0	0	0	0	0	0	0
BC064078	+	chr6	128942979	128958058	18799	no	no	no	no	no	no	no	no	no	no	no	no	no	no	no	no	no	no	no	0.975	2.69	2.50182	0.08	0.14	0.29	5.885	2.355	3.495	0.381581	0	0	0	0.505138	0.472123	0.549758	0.405	1.18	0.065	0.115	1.45	1.44	2.43	0.53	0.18
BC066135	-	chr2	180024584	180012351	39404	no	no	no	no	no	no	no	n/a	n/a	n/a	n/a	n/a	no	no	no	no	no	no	no	0	0.1	0	0	0.14	0.005	0.185	0.22	0.745	0	n/a	n/a	n/a	n/a	n/a	0.0357554	0	0	0	1.385	0.385	1.07	0	0	0.005
BC067068	-	chr10	105278436	105200241	812635	EID gene	no	no	no	no	no	no	n/a	n/a	n/a	n/a	n/a	no	no	no	no	no	no	no	8.025	8.145	3.17448	5.055	5.065	2.91	7.935	7.47	5.115	2.86192	n/a	n/a	n/a	n/a	n/a	7.01314	7.99	9.6	6.6	8.345	8.925	7.48	2.085	3.885	1.105
BC067074	+	chr13	114107292	114160723	320651	no	no	no	no	n/a	no	no	no	no	no	no	no	no	no	no	no	no	no	no	0.27	0.52	0.360894	0.74	0.43	0.06	2.805	2.515	4.835	n/a	0	0	0	0.434253	0.167126	0.768406	0.28	0.325	1.805	2.455	2.595	2.83	0.285	0.265	0.74
BC068157	-	chr8	4217312	4209545	11014	no	no	no	no	no	no	no	n/a	n/a	n/a	n/a	n/a	no	no	no	no	no	no	no	17.855	18.48	1.55855	0.025	0.67	0.095	1.68	0.625	4.86	2.72432	n/a	n/a	n/a	n/a	n/a	2.37333	16.26	23.3	0.185	3.17	2.82	4.93	9.9	4.8	0.015
BC068281	+	chr12	4850109	4859719	11235	no	no	no	no	no	no	no	no	no	no	no	no	no	no	no	no	no	no	no	1.82	4.72	1.93443	3.045	0.955	1.16	2.355	2.03	5.24	2.20686	4.44271	6.53711	0.155172	1.97884	2.43244	7.09852	3.09	3.365	3.39	2.87	3.11	3.245	3.09	4.095	3.51
BC080695	+	chr4	143157378	143163701	437590	no	no	no	no	no	no	no	no	no	no	no	no	no	no	no	no	no	no	no	0	0	0	0	0	0	0	0	0	0	0	0	0	0	0	0	0	0	0	0	0	0	0	0	0
BC088983	-	chr8	59029654	59010319	210709	no	no	no	no	no	no	no	n/a	n/a	n/a	n/a	n/a	no	no	no	no	no	no	no	11.005	12.025	9.19646	10.575	8.815	13.085	18.265	17.035	28.185	2.65449	n/a	n/a	n/a	n/a	n/a	4.42681	16.3	13.035	12.82	17.55	22.175	16.58	7.49	9.885	3.645
BC089491	-	chr7	29076205	29069671	4991	no	no	no	no	no	no	no	no	no	no	no	no	no	no	no	no	no	no	no	0.995	1.12	0.460572	0.02	0.115	0.055	0.13	0.09	0.645	0.133881	0.424479	2.18555	0	2.72113	2.24905	1.44057	0.125	0.535	0	0.095	0.105	0.095	0.635	0.415	0.025
BC089597	+	chr10	127303530	127314373	12009	no	no	no	no	no	no	no	no	no	no	no	no	no	no	no	top 5%	top 5%	no	no	0.01	0	0	0.01	0.2	3.285	1.295	0.025	0	0	0	0	0	0	0	0.130014	0	0	0	0.05	0	0	0	0	0
BC094916	-	chr1	175466088	175449848	84793	no	no	no	no	no	no	no	no	no	no	no	no	no	no	no	no	no	no	top 5%	0	0.01	0	0.005	0.005	0.11	0	0.015	0.02	0	0	0	0	0	0	0.0174007	0	0	0.01	0	0	0	0.025	0.025	0.07
BC099486	+	chr12	19496163	19498145	3104969	EID gene	no	no	n/a	n/a	no	no	n/a	n/a	n/a	n/a	n/a	no	no	no	no	no	no	no	0	0.005	n/a	0	0	0	0.015	0	4.03	n/a	n/a	n/a	n/a	n/a	n/a	0.0226821	0	0	0.01	0.01	0.02	0.02	0.12	0.11	0
BC100451	-	chr11	118203814	118193674	92367	no	no	no	no	no	no	no	no	no	no	no	no	no	no	no	no	no	no	no	0.095	0.14	0.0499373	0.16	0.075	0.035	0.295	0.435	0.215	0	0.0494792	0.34375	1.87931	0.0607897	0.0379538	0.58465	0.06	0.1	0.205	0.35	0.23	0.31	0.25	0.095	0.075
BC100530	-	chr16	36367834	36359468	110214	no	no	no	no	no	no	no	no	no	no	no	no	no	top 5%	no	top 5%	no	no	no	1.375	1.375	0	2.89	0.75	777.71	8.155	38.855	0	0	0	0	0	0.0253712	0	0.00617166	0.32	0.625	0.92	0.445	0.09	1.11	0	0.01	0
BC106179	-	chr16	23225441	23220729	266393	no	no	no	no	n/a	no	no	no	no	no	no	no	no	no	no	no	no	no	no	0.09	0.115	0.653025	0.115	0.04	0.03	0.24	0.58	0.4	n/a	0.639323	0.419922	0.103448	0	0	0.60596	0.255	0.19	0.1	0.16	0.12	0.385	0.15	0.13	0.1
BC107364	-	chr3	96256229	96237711	91808	no	no	no	no	n/a	no	no	no	no	no	no	no	no	no	no	no	no	no	no	0.04	0.01	0	0.265	0.375	0	0.285	0.13	1.95	n/a	0	0.00195312	0	0.0591013	0.0845792	0.164976	0	0	0.505	0	0.07	0.03	0	0	0.05
BC125332	-	chr2	112099448	112088105	3472	no	no	no	no	no	no	no	n/a	n/a	n/a	n/a	n/a	no	no	no	no	no	no	no	0.05	0.005	0	0.005	0.01	0.015	0.03	0.015	0.03	0	n/a	n/a	n/a	n/a	n/a	0.353782	0.005	0.02	0	0.025	0.035	0.06	0.12	0.1	0
Bcam	-	chr7	20355896	20341480	15729	no	no	no	no	no	no	no	no	no	no	no	no	no	no	no	no	no	no	no	6.575	16.25	1.43951	188.595	23.775	6.775	228.72	326.76	74.77	8.35328	0.31901	2.5332	1.89655	143.594	270.252	26.2265	3.5	6.005	174.68	48.91	106.59	108.245	1.535	1.885	116.32
Bcan	-	chr3	87804278	87791453	28474	no	top 5%	top 5%	no	top 5%	top 5%	top 5%	no	no	no	top 5%	top 5%	no	no	no	no	no	no	no	64.435	68.35	0.360972	0.04	0.13	0.02	0.05	0.295	0.595	101.258	1.0651	7.35352	0.0344828	14.1807	23.8986	8.52314	9.235	44.21	0.095	0.26	0.005	0.075	55.67	51.97	0.21
Bcap29	-	chr12	32319462	32280219	40843	no	no	no	no	no	no	no	no	no	no	no	no	no	no	no	no	no	no	no	16.385	16.82	2.76121	32.77	19.05	20.035	20.275	19.625	13.14	18.4246	149.681	98.5098	116.155	33.4911	35.2068	19.9577	16.18	15.645	27.5	21.57	18.32	17.25	16.27	14.59	7.145
Bcap31	-	chrX	70961514	70931517	4098	no	no	no	no	no	no	no	no	no	no	no	no	no	no	no	no	no	no	no	65.295	80.205	16.4539	97.245	244.45	107.03	169.69	214.275	51.2	59.6185	190.784	213.574	208.552	214.17	189.529	27.5965	61.19	58.165	96.375	124.905	135.485	124.95	28.475	44.97	25.375
Bcar1	-	chr8	114267748	114234385	44100	no	no	no	no	no	no	no	no	no	no	no	no	no	no	no	no	no	no	no	23.66	18.345	12.5677	14.645	23.705	7.14	26.91	18.915	24.04	18.0337	20.7734	18.9844	31.7069	3.57891	4.58211	13.862	21.5	21.265	23.85	24.63	22.905	25.775	5.525	19.5	13.785
Bcar3	+	chr3	122122698	122233098	143050	no	no	no	no	no	no	no	no	no	no	no	no	no	no	no	no	no	no	no	3.64	2.835	1.43399	1.81	20.795	8.09	11.16	21.095	9.165	2.71662	6.33333	14.7461	10.3793	6.01196	9.15908	4.24551	2.49	2.145	1.375	11.53	5.73	6.69	2.035	3.205	2.09
Bcas1	-	chr2	170253345	170172491	259176	no	no	no	no	top 5%	top 5%	top 5%	no	no	no	no	no	no	no	no	no	no	no	no	2.31	5.105	0	0.265	3.28	0.725	0.46	2.05	0.87	154.708	3.82682	3.26758	0	1.60535	2.4312	1.97464	0.91	6.295	0.42	0.995	0.24	0.525	25.68	43.125	0.355
Bcas2	+	chr3	102975578	102983075	114524	no	no	no	no	no	no	no	no	no	no	no	no	no	no	no	no	no	no	no	125.125	101.2	24.2007	63.025	57.96	54	86.91	60.93	104.91	24.0591	172.094	210.771	201.086	61.9808	55.6095	17.2164	108.685	94.35	64.855	101.825	113.925	98.945	28.33	37.635	12.415
Bcas3	+	chr11	85166669	85639560	12594	no	no	no	no	no	no	no	no	no	no	no	no	no	no	no	no	no	no	no	17.08	15.75	6.78928	12.01	10.87	10.305	17.94	18.845	19.12	12.6291	36.9505	30.2383	39.2069	37.5898	46.1017	15.5784	14.74	17.25	11.445	10.145	14.365	17.135	17.165	17.945	11.705
Bcat1	-	chr6	145024704	144947678	256650	no	no	no	no	no	no	no	no	no	no	no	no	no	no	no	no	no	no	no	27.035	50.935	27.087	0.8	0.44	0.405	3.365	0.23	87	21.4603	45.819	140.99	191.966	30.1829	36.4947	6.5211	54.18	52.25	3.005	5.385	4.08	7.43	25.83	33.4	0.195
Bcat2	+	chr7	52825523	52845080	27032	no	no	no	no	no	no	no	no	no	no	no	no	no	no	no	no	no	no	no	10.64	14.61	1.98303	47.095	11.665	25.125	55.145	22.895	49.97	3.61929	9.7487	4.67383	4.37931	57.2895	59.4105	15.6317	10.38	8.355	39.58	31.555	36.68	26.68	2.76	4.415	72.43
Bccip	+	chr7	140901016	140912828	191326	no	no	no	no	no	no	no	no	no	no	no	no	no	no	no	no	no	no	no	56.855	54.725	10.3036	57.17	59.08	51.915	100.17	60.445	116.765	17.2888	106.639	99.7305	111.776	46.934	53.6751	14.4356	58.61	42.965	41.555	88.04	114.645	94.94	28.43	36.755	17.455
Bcdin3d	-	chr15	99305161	99300515	34611	no	no	no	no	no	no	no	no	no	no	no	no	no	no	no	no	no	no	no	7.54	8.735	1.78936	7.855	8.13	3.48	9.285	7.255	4.7	2.72467	5.92578	6.6582	6.10345	8.9488	10.2981	8.56327	12.06	8.965	6.605	6.67	7.7	7.235	1.045	3.17	1.895
Bche	-	chr3	73512337	73439730	1908357	EID gene	no	no	top 5%	no	no	no	no	no	no	no	no	top 5%	top 5%	no	top 5%	no	no	no	0.705	1.315	2.98158	5.98	4.985	12.735	1.03	0.43	0.265	1.09383	0.1875	3.64844	16.5862	1.0756	0.908356	6.15309	0.795	1.875	16.625	3.495	1.705	4.38	1.445	1.185	2.385
Bckdha	-	chr7	26443780	26414871	754	no	no	no	no	no	no	no	no	no	no	no	no	no	no	no	no	no	no	no	31.91	21.74	8.3575	56.465	25.105	79.635	53.445	43.13	11.5	22.525	17.4531	17.9785	32.069	31.8182	42.9468	19.922	34.66	17.795	28	23.355	32.735	20.505	7.725	10.4	262.905
Bckdhb	+	chr9	83818757	84017846	1248960	EID gene	no	no	no	no	no	no	no	no	no	no	no	no	no	no	no	no	no	no	19.245	21.615	5.83875	56.07	4.37	97.14	30.325	8.175	11.07	20.1583	38.0352	50.0273	87.9138	11.3113	13.8352	11.9778	19.47	18.03	31.535	20.705	30.54	25.115	8.665	15.535	30.125
Bckdk	+	chr7	135047596	135053178	11481	no	no	no	no	no	no	no	no	no	no	no	no	no	no	no	no	no	no	no	46.78	37.405	10.2108	96.125	77.92	26.235	92	57.74	42.99	10.1069	53.6654	42.8535	58.8621	26.2655	31.3273	15.0064	69.45	34.69	110.5	116.63	99.335	93.61	17.25	20.205	113.45
Bcl10	+	chr3	145587322	145597246	83669	no	no	no	no	no	no	no	no	no	no	no	no	no	no	no	no	no	no	no	21.215	20.475	8.11295	22.655	26.945	17.2	37.63	41.14	16.22	5.70471	14.5417	13.6562	19.5345	8.52949	8.78906	11.2318	25.69	19.02	25.315	30.355	30.91	27.74	2.94	4.29	6.11
Bcl11a	+	chr11	23978117	24074123	2394876	EID gene	top 5%	top 5%	no	no	top 5%	top 5%	top 5%	top 5%	top 5%	no	no	no	top 5%	no	top 5%	no	no	top 5%	96.79	47.975	0.232493	4.915	3.98	6.305	0.65	1.66	0.2	4.8359	151.661	75.8242	13.931	2.28402	1.79149	1.5663	84.235	68.365	9.845	15.67	1.46	10.335	36.3	7.19	0.63
Bcl11b	-	chr12	109241812	109148613	593803	EID gene	top 5%	no	no	no	no	top 5%	no	top 5%	no	no	no	no	no	no	no	no	no	top 5%	31.73	11.165	0.332868	1.36	3.255	0.02	1.355	0.3	0.39	1.42204	19.9349	31.5586	1.89655	0.677083	0.523552	2.76993	42.07	17.86	2.47	4.495	2.35	2.14	11.39	0.225	0.435
Bcl2	-	chr1	108610851	108434755	150064	no	no	no	no	no	no	no	no	no	no	no	no	no	no	no	no	no	no	top 5%	2.73	9.665	0.604829	2.295	2.335	0.57	7.445	4.255	1.13	2.97695	27.082	23.0605	20.5	5.69305	3.9881	10.2706	3.24	6.82	3.28	7.745	11.53	8.535	3.335	3.225	0.73
Bcl2a1b	+	chr9	89094047	89102665	239642	no	no	no	no	no	no	no	no	no	no	no	no	no	top 5%	top 5%	top 5%	no	top 5%	top 5%	1.545	1.31	0	1.255	5.205	4.65	1.36	36.38	0	1.01936	0	0	0	0	0	0.165305	0.695	0.7	1.575	2.03	1.005	2.34	0.56	0.1	0.565
Bcl2a1c	+	chr9	114239253	114239696	275958	no	no	no	no	no	no	no	no	no	no	no	no	no	no	no	no	no	no	no	0	0.04	0	0.03	0.15	0.105	0.15	1.74	0	0	0	0	0	0	0	0	0	0	0	0.17	0	0.125	0	0	0
Bcl2l1	-	chr2	152657418	152593052	18561	no	no	no	no	no	no	no	no	no	no	no	no	no	no	no	no	no	no	no	96.85	62.51	16.5834	21.975	38.48	62.845	57.32	67.585	48.555	33.783	54.8919	44.4219	34.9483	43.362	61.0741	18.3603	96.25	71.365	36.08	40.505	44.03	53.33	31.96	51.575	23.205
Bcl2l10	+	chr9	75195565	75199439	37157	no	no	no	no	no	no	no	no	no	no	no	no	no	no	no	no	no	no	no	0	0	0	0	0	0	0.01	0.075	0.035	0	0.0104167	0	0	0	0	0.0845069	0.03	0	0.015	0	0	0.025	0.06	0.09	0.04
[truncated: 16,809 more rows]
[truncated: 9 more columns]
