# Supplementary material for: Extended intergenic DNA contributes to neuron-specific expression of neighboring genes in the mammalian nervous system
Source: Nat Commun. 2022 May 18;13:2733. doi: 10.1038/s41467-022-30192-z (PMC9117226; doi:10.1038/s41467-022-30192-z)
Supplement: Supplementary file 5 — Supplementary Dataset 3 [file 41467_2022_30192_MOESM5_ESM.xlsx]

## Sheet: Mouse tissues
Supplementary Data 3a. P-values in the heatmap for intergenic lengths and the list of intergenic lengths for highly induced genes, used in Fig. 1b, c
P-values in the heatmap for intergenic lengths of highly induced genes
Tissue	Forebrain	Neural tube	Motor neuron	Spinal cord	Cerebellum	Dorsal root	Trigeminal	Colonic	Heart	Intestine	Liver	Kidney	Lung	Spleen
Forebrain	-	0.71057	0.188653	0.0227169	0.132365	0.00120785	0.000133073	0.0234425	1.36816e-17	1.86738e-23	7.60593e-30	1.12343e-21	2.52308e-26	2.9817e-28
Neural tube	0.71057	-	0.0882233	0.00788929	0.0597327	0.000292319	2.50614e-05	0.00794095	2.85084e-19	1.99321e-25	4.30433e-32	1.55645e-23	2.11709e-28	1.95024e-30
Motor neuron	0.188653	0.0882233	-	0.287629	0.80621	0.0391171	0.00776508	0.308485	1.56828e-14	1.67387e-20	2.78862e-27	1.18022e-18	1.7187e-23	1.4303e-25
Spinal cord	0.0227169	0.00788929	0.287629	-	0.431707	0.342316	0.132698	0.940165	4.25561e-10	6.92632e-15	1.80021e-20	1.84541e-13	2.15989e-17	4.81931e-19
Cerebellum	0.132365	0.0597327	0.80621	0.431707	-	0.0816821	0.0211554	0.462827	2.54533e-12	2.19145e-17	4.19453e-23	6.72704e-16	5.52102e-20	1.17621e-21
Dorsal root	0.00120785	0.000292319	0.0391171	0.342316	0.0816821	-	0.588941	0.290319	1.13802e-07	5.38388e-12	3.07186e-17	9.99318e-11	2.35965e-14	7.02846e-16
Trigeminal	0.000133073	2.50614e-05	0.00776508	0.132698	0.0211554	0.588941	-	0.102036	1.00113e-06	5.12481e-11	2.14985e-16	9.59914e-10	2.07984e-13	5.49564e-15
Colonic	0.0234425	0.00794095	0.308485	0.940165	0.462827	0.290319	0.102036	-	3.39149e-11	1.32133e-16	5.68687e-23	6.27631e-15	2.15633e-19	2.4005e-21
Heart	1.36816e-17	2.85084e-19	1.56828e-14	4.25561e-10	2.54533e-12	1.13802e-07	1.00113e-06	3.39149e-11	-	0.0415415	2.67675e-05	0.105566	0.00179367	0.000260764
Intestine	1.86738e-23	1.99321e-25	1.67387e-20	6.92632e-15	2.19145e-17	5.38388e-12	5.12481e-11	1.32133e-16	0.0415415	-	0.0257051	0.752173	0.235833	0.0991168
Liver	7.60593e-30	4.30433e-32	2.78862e-27	1.80021e-20	4.19453e-23	3.07186e-17	2.14985e-16	5.68687e-23	2.67675e-05	0.0257051	-	0.0175047	0.350505	0.545305
Kidney	1.12343e-21	1.55645e-23	1.18022e-18	1.84541e-13	6.72704e-16	9.99318e-11	9.59914e-10	6.27631e-15	0.105566	0.752173	0.0175047	-	0.15757	0.0649867
Lung	2.52308e-26	2.11709e-28	1.7187e-23	2.15989e-17	5.52102e-20	2.35965e-14	2.07984e-13	2.15633e-19	0.00179367	0.235833	0.350505	0.15757	-	0.708105
Spleen	2.9817e-28	1.95024e-30	1.4303e-25	4.81931e-19	1.17621e-21	7.02846e-16	5.49564e-15	2.4005e-21	0.000260764	0.0991168	0.545305	0.0649867	0.708105	-
List of intergenic length (kb) for top 5% highly induced genes in each tissue used to caluate P-values
#	Forebrain (P0)	Neural tube (E15.5)	Motor neuron (ES cell-derived)	Spinal cord (adult)	Cerebellum (adult)	Dorsal root (adult)	Trigeminal (adult)	Colonic sensory (adult)	Heart (P0)	Intestine (P0)	Liver (P0)	Kidney (8 weeks)	Lung (8 weeks)	Spleen (8 weeks)
1	49.693	49.693	896.268	9.004	90.274	23.732	23.732	102.802	95.938	30.234	108.815	23.732	28.634	61.222
2	71.004	17.091	156.615	70.356	55.41	102.802	625.498	43.226	85.771	69.793	31.352	97.416	7.422	27.432
3	310.063	0.255	47.865	289.294	289.294	625.498	15.556	625.498	15.697	64.398	24.136	28.374	32.888	17.092
4	678.56	678.56	10.683	28.732	222.214	15.556	102.802	429.732	6.746	7.118	76.806	55.702	74.794	153.802
5	28.732	33.232	773.74	76.806	70.356	49.694	34.07	781.432	81.946	7.792	7.118	17.746	103.156	58.302
6	193.168	310.063	162.564	42.596	71.004	43.226	49.694	214.012	26.669	97.946	64.398	31.866	58.302	7.932
7	373.613	7.931	413.14	24.892	145.994	34.07	51.054	9.276	11.482	19.357	17.091	140.364	222.93	33.232
8	255.499	193.168	1751.82	17.566	4.898	51.054	4.296	446.736	195.769	20.932	19.732	562.49	17.092	11.476
9	268.933	90.273	11.729	137.936	28.732	4.296	247.558	745.882	89.706	25.721	41.908	33.162	7.932	16.894
10	23.663	70.356	310.063	60.944	54.428	90.274	476.312	455.466	20.386	14.628	71.004	1.466	65.952	14.704
11	331.999	11.476	720.342	139.872	1090.49	23.664	1.114	88.854	26.905	172.677	7.931	65.952	22.38	126.45
12	90.273	373.613	114.556	89.858	23.35	476.312	289.294	3673.98	4.622	31.478	17.331	465.532	17.256	38.878
13	221.91	625.497	198.679	128.388	127.71	289.294	43.226	51.054	416.394	97.416	255.71	172.678	15.156	61.436
14	281.29	23.663	193.168	74.08	89.858	247.558	23.664	203.178	42.758	44.553	33.232	54.962	140.364	7.832
15	2433.84	255.499	52.404	286.188	42.596	150.794	96.86	15.93	20.757	4.209	15.155	52.212	21.894	57.176
16	213.843	268.933	2655.69	4.284	2433.84	228.936	429.174	228.936	21.366	24.906	13.171	80.862	14.534	16.262
17	0.255	2.787	2060.67	5.368	253.59	781.432	2550.04	159.694	44.863	46.119	21.382	10.926	11.476	16.262
18	1763.25	413.14	385.624	10.932	24.892	1.114	90.274	23.732	4.209	82.008	14.351	1150.69	30.214	20.522
19	253.271	213.843	20.74	310.064	671.658	96.86	481.464	3332.8	17.091	83.059	53.783	85.592	4.688	5.374
20	143.272	221.91	18.702	30.968	76.806	17.566	517.118	702.38	125.799	24.136	457.66	23.392	38.178	46.128
21	70.356	203.177	401.223	745.882	101.686	2550.04	879.852	132.96	116.392	63.637	15.031	27.266	11.636	26.416
22	1419.9	2433.84	78.27	55.41	1159.1	481.464	478.786	4.284	53.238	53.641	33.539	303.056	61.222	31.92
23	781.431	143.272	5.161	65.956	76.098	429.174	47.554	882.68	222.93	23.479	189.19	28.594	19.32	27.432
24	34.852	105.678	229.193	73.314	96.86	55.41	17.566	49.694	63.288	465.531	11.476	80.224	168.4	83.702
25	9.508	2550.04	320.486	90.274	708.244	253.272	781.432	5.162	125.084	40.291	2.787	108.034	27.432	2.146
26	2.787	3673.97	580.355	14.04	17.566	55.69	253.272	40.724	34.512	16.668	134.961	54.954	43.95	25.602
27	13.071	10.683	17.493	781.432	603.688	517.118	745.882	1117.85	111.673	71.004	465.531	22.286	30.562	39.088
28	413.14	253.271	243.299	708.15	128.388	47.554	150.794	2237.55	19.541	34.11	12.012	49.24	179.522	702.38
29	309.044	779.464	2706.39	23.664	275.162	745.882	55.69	37.212	7.931	53.64	22.816	11.56	260.522	33.468
30	625.497	1485.82	151.724	121.964	2572.64	879.852	2237.55	96.86	65.445	19.337	9.817	60.726	18.706	22.146
31	17.091	13.071	997.002	193.168	106.698	37.472	214.012	87.178	85.288	32.199	114.986	58.114	65.554	105.046
32	10.954	781.431	14.519	3.302	7.476	2237.55	557.26	1472.37	11.476	119.683	97.416	144.356	33.232	357.756
33	349.056	9.508	898.841	43.226	139.872	124.874	203.178	128.834	66.064	68.721	46.119	23.806	48.478	78.172
34	132.959	214.011	33.583	96.86	653.048	702.38	1751.82	175.122	3.905	80.862	60.449	92.796	94.622	1200.87
35	42.499	1419.9	50.592	127.71	1686.13	87.178	242.51	4.296	129.889	622.85	14.457	69.838	126.938	16.568
36	897.889	2821.47	3.656	26.382	76.21	478.786	50.778	349.056	33.232	7.563	110.214	22.918	76.806	1.542
37	118.476	127.71	373.613	763.606	286.188	15.93	228.936	488.09	268.933	55.484	27.26	41.868	44.334	14.826
38	242.51	897.889	3.888	40.378	142.494	1472.37	702.38	626.308	36.836	268.933	20.932	42.756	13.054	131.96
39	3673.97	2572.64	259.078	557.26	94.148	6.094	148.83	371.892	24.806	322.693	37.26	39.15	57.276	61.128
40	34.133	840.886	1975.74	36.92	1268.07	557.26	30.968	675.72	136.532	437.948	21.558	23.658	1342.53	29.576
41	580.355	745.881	860.534	69.138	617.716	88.854	557.26	229.194	1856.79	23.391	54.593	28.722	180.508	13.306
42	96.041	429.732	20.755	198.592	69.128	310.064	88.854	34.07	50.235	174.02	30.514	8.944	2.762	87.844
43	2550.04	309.044	348.56	1485.82	223.87	557.26	12.61	481.464	716.687	5.103	10.931	13.756	5.85	112.176
44	5078.88	75.059	159.578	35.976	61.5	214.012	70.356	181.22	46.119	47.195	10.478	52.012	14.04	130.786
45	47.758	16.843	23.663	23.35	897.89	242.51	128.834	147.62	48.027	12.877	145.782	480.708	34.712	324.29
46	63.23	14.519	3.633	163.436	159.694	32.046	87.178	269.426	35.4	20.698	247.535	96.894	52.896	52.896
47	2821.47	653.047	228.936	113.164	35.906	40.378	6.094	47.554	121.619	12.184	92.795	40.228	3.224	53.784
48	105.678	281.29	3.972	260.508	779.464	128.834	4.41	396.062	28.732	41.908	49.605	13.7	34.048	13.054
49	779.464	34.133	3.162	12.276	113.164	124.874	3332.8	706.536	1587.6	12.095	0.497	84.058	47.518	44.526
50	96.859	289.293	14.264	214.012	274.28	70.356	213.844	879.852	24.138	183.684	12.521	11.27	22.286	215.424
51	133.663	133.663	1.905	26.942	2943.05	58.012	1472.37	104.924	133.462	28.721	80.862	49.914	89.706	71.27
52	1789.45	24.892	96.859	2433.84	3332.8	12.61	386.672	213.844	770.58	48.89	52.171	17.092	55.446	59.826
53	127.71	96.859	14.771	46.128	27.548	9.502	169.582	83.95	24.531	67.046	14.628	191.802	338.298	58.338
54	53.031	2469.83	26.605	167.664	2377.51	221.91	37.472	23.008	48.477	24.105	35.504	71.004	27.432	93.28
55	92.607	121.964	265.837	9.82	163.436	429.732	47.392	70.324	268.395	67.384	7.792	494.002	11.482	619.088
56	5.368	42.499	110.527	2.788	35.976	169.582	37.212	15.53	18.705	31.333	16.567	70.902	28.192	49.066
57	31.646	239.197	34.737	198.326	94.638	386.672	1674.66	162.748	169.544	90.596	26.319	10.478	26.416	94.86
58	1159.1	47.758	188.689	53.032	205.94	4.41	139.872	300.602	74.961	66.981	123.814	14.432	228.182	146.774
59	3332.8	132.959	3.414	488.4	1804.9	30.968	223.87	630.912	52.561	38.918	9.418	57.522	23.658	8.29
60	745.881	6760.06	60.329	14.05	101.338	213.844	124.874	255.5	81.11	17.878	14.234	26.978	50.968	25.158
61	128.387	580.355	6.727	275.162	590.082	223.87	221.91	127.71	24.901	28.517	21.316	47.326	335.542	6.47
62	396.062	974.809	8.995	18.428	772.804	203.178	132.96	2494.2	594.827	106.472	42.317	22.146	36.914	194.852
63	13.256	4.284	132.959	590.082	706.536	18.612	322.694	7.458	853.449	80.224	13.313	42.316	56.884	78.806
64	7.931	2.087	1627.95	34.302	73.314	139.872	396.062	44.986	236.261	19.32	243.299	86.354	62.86	19.86
65	1798.25	5078.88	78.481	165.59	97.072	3332.8	9.502	247.558	175.164	11.821	15.097	54.56	30.42	580.628
66	1730.71	3134.12	49.693	37.472	321.214	39.356	15.93	37.432	1991.54	55.638	16.19	28.192	369.872	47.758
67	44.986	371.891	4.725	668.756	160.024	1751.82	268.866	253.272	78.155	75.281	40.308	52.172	14.436	126.408
68	2394.88	521.508	1992.9	12.012	5.368	50.778	18.612	242.51	70.356	50.841	259.078	46.8	51.808	27.088
69	101.011	37.472	2192.15	207.576	260.508	740.97	58.012	42.5	39.375	92.795	30.234	21.382	64.558	73.468
70	665.531	5.374	1007.91	39.834	2550.04	148.83	40.378	47.758	24.457	70.019	29.335	631.39	22.846	152.922
71	97.071	31.646	112.176	160.024	235.692	4175.33	446.736	513.702	40.377	53.364	4.411	38.178	70.356	9.48
72	118.532	116.392	375.777	14.838	745.882	37.212	740.97	369.452	7.139	28.257	65.8	67.384	255.5	37.822
73	40.458	4.403	589.37	1472.37	23.664	47.392	429.732	1789.45	36.876	8.806	58.302	34.56	42.174	71.242
74	879.852	118.532	558.532	32.046	107.922	1674.66	159.694	897.89	114.618	41.284	166.87	43.95	17.138	23.548
75	243.561	16.708	851.837	26.196	253.272	397.824	26.942	2469.83	209.161	42.758	20.567	40.928	215.578	84.642
76	75.059	16.893	2992.02	33.468	533.32	24.892	124.874	36.742	255.499	29.371	36.969	394.996	61.436	66.212
77	4.296	243.561	3.672	243.562	1826.35	446.736	4175.33	90.274	369.872	132.554	8.619	790.936	44.168	59.582
78	328.801	2051.69	488.399	21.066	77.932	322.694	310.064	50.778	33.265	81.515	11.911	335.542	80.754	88.456
79	6.469	533.319	2.639	4.296	30.968	371.892	32.046	101.686	32.424	89.57	437.948	48.702	1605.94	239.642
80	675.72	1745.22	44.069	97.072	57.986	22.69	55.41	19.008	62.538	13.755	11.46	32.682	268.396	21.262
81	289.293	1159.1	337.86	62.89	934.026	53.032	53.032	39.566	47.758	61.999	49.862	35.694	36.876	31.342
82	11.476	355.566	403.487	9.356	502.69	132.96	397.824	245.634	81.854	137.367	316.048	344.782	16.568	27.382
83	3134.12	256.273	6.34	396.062	287.368	396.062	127.71	1485.82	15.088	65.8	3.223	62.86	260.508	5.54
84	371.891	6352.49	15.556	47.758	20.278	3673.98	1804.9	653.048	147.62	125.084	14.435	17.746	51.194	45.128
85	20.358	675.72	1886.61	274.28	1472.37	265.422	24.892	17.764	15.097	23.231	83.085	199.67	46.21	13.776
86	1485.82	396.062	642.133	32.862	241.05	159.694	371.892	8.398	83.95	34.977	9.668	48.052	737.81	57.768
87	1552.61	118.066	180.727	61.924	1447.3	12.854	3673.98	488.4	5.317	48.052	43.573	514.74	67.276	41.056
88	2706.39	1730.71	5.975	170.056	78.452	46.12	2572.64	620.15	904.172	69.481	140.749	11.476	118.146	58.038
89	33.468	1204.76	3.963	557.26	37.772	15.53	13.072	205.94	201.945	17.091	137.367	11.822	32.42	16.916
90	33.232	20.522	19.061	24.674	75.572	268.866	34.002	357.104	836.767	43.038	363.688	103.15	125.084	63.34
91	2572.64	1804.9	510.929	49.694	118.532	193.168	193.168	139.872	7.203	310.063	5.733	97.788	4.21	21.262
92	24.892	349.056	1854.58	46.916	60.944	653.048	46.12	118.532	111.12	249.25	58.114	7.932	13.484	1635.14
93	533.319	44.986	258.179	897.89	649.75	328.802	101.686	39.356	61.6	118.476	536.293	7.762	34.212	67.388
94	136.528	13.256	63.637	37.906	194.9	100.076	15.53	562.096	17.256	134.006	178.592	42.318	44.972	28.3
95	825.627	175.122	2550.04	213.844	39.356	359.962	89.858	6539.01	18.355	22.659	26.068	125.084	22.9	509.038
96	208.352	3.151	32.288	94.148	781.432	726.62	19.008	58.012	58.302	70.356	88.544	241.736	123.828	84.324
97	113.163	155.029	926.979	48.804	74.08	286.282	12.854	223.87	7.991	1197.92	49.113	318.82	42.598	96.042
98	1686.13	63.637	35.975	242.51	1798.25	19.008	897.89	12.854	221.91	39.208	48.052	50.842	19.55	57.5
99	39.356	20.358	26.574	6.47	28.192	102.302	1485.82	2572.64	25.589	102.67	67.922	170.322	101.614	7.024
100	465.415	665.531	76.179	101.686	4.284	2572.64	22.69	585.288	43.489	14.234	38.177	32.588	66.212	83.104
101	256.273	720.342	34.841	39.566	17.714	488.09	82.292	217.076	21.393	503.867	5.731	48.468	131.96	7.054
102	176.938	4175.33	426.189	58.512	49.694	76.11	34.738	250.638	189.243	8.652	60.726	153.776	12.096	108.86
103	153.848	14.837	3.67	274.28	44.326	40.724	328.802	1552.61	1625.17	45.905	213.883	54.768	106.714	18.706
104	653.047	58.011	177.19	107.922	557.294	897.89	265.422	72.258	12.385	64.877	57.992	11.508	197.94	43.622
105	633.764	3332.8	3995.92	14.394	136.528	13.072	158.644	4175.33	49.113	1115.5	88.883	65.922	6.47	52.896
106	214.011	3441.43	26.414	60.124	229.832	255.5	265.838	94.48	1.019	397.824	24.515	39.208	25.156	212.354
107	223.87	106.078	265.105	10.684	9.004	250.638	255.5	113.91	65.201	20.504	56.579	109.374	37.93	75.56
108	98.368	113.163	118.409	2550.04	8.896	89.858	1587.92	17.878	539.32	76.806	28.191	262.638	37.29	225.938
109	1204.76	247.557	362.729	106.698	60.362	3.302	45.144	153.77	43.92	62.033	19.425	88.166	126.45	15.454
110	15.097	2494.2	5.87	239.866	261.566	364.664	726.62	1751.82	6.727	105.221	65.82	190.07	81.946	318.778
111	36.888	36.647	14.837	3673.98	1622.95	127.71	349.056	3856.57	7.25	57.66	47.758	44.184	31.976	113.264
112	2297.72	6.705	30.572	123.582	50.752	26.942	364.664	502.69	445.755	255.499	13.592	13.172	9.098	17.506
113	974.809	623.944	6.056	136.528	37.906	34.002	3.964	3628.03	33.468	47.758	16.457	126.938	51.97	185.322
114	247.557	1789.45	118.532	12.61	59.822	14.52	653.048	198.326	41.992	13.171	268.933	55.446	79.496	236.472
115	3.151	923.958	22.539	54.428	198.592	34.212	55.364	35.906	19.207	49.113	82.311	1679.01	93.28	22.776
116	15.593	384.994	18.321	542.9	380.494	143.272	253.59	57.986	140.819	54.768	205.622	59.416	26.036	54.09
117	729.065	33.468	44.58	706.536	754.94	349.056	923.958	115.134	1.929	20.451	41.648	60.894	19.138	15.124
118	6352.49	223.87	253.271	77.932	2.928	179.946	97.056	133.664	127.525	3.127	36.876	682.412	57.64	3.616
119	103.89	326.378	205.94	74.834	34.302	265.838	1884.91	549.49	85.857	71.751	303.055	29.382	12.524	2.986
120	517.118	558.532	8.331	6.724	137.936	3.964	76.11	590.082	28.634	16.1	53.795	148.486	58.114	13.372
121	47.392	332.476	641.48	49.816	124.874	55.364	488.09	2943.05	729.065	45.127	181.98	71.128	47.758	40.26
122	188.316	30.968	27.201	1643.57	27.328	1804.9	17.714	32.932	34.168	13.412	55.93	30.42	152.922	2590.25
123	37.472	3995.92	111.895	175.122	542.9	47.126	100.076	401.224	181.408	54.559	20.031	95.928	14.462	255.5
124	2469.83	1117.85	50.016	49.444	12.808	1485.82	28.752	124.874	525.451	75	54.559	162.684	46.128	38.502
125	121.964	879.852	1262.01	259.176	49.444	288.43	49.202	902.778	20.74	1222.24	143.464	129.766	1550.1	28.804
126	856.424	185.582	91.828	19.16	45.8	4.284	250.638	113.264	90.638	62.814	132.554	51.198	8.6	62.034
127	326.521	53.031	54.303	1401.15	17.092	923.958	142.708	3.964	1763.25	31.338	102.399	603.688	181.494	31.558
128	84.833	729.065	32.861	779.464	549.49	190.756	1938.75	168.45	78.465	135.65	24.358	27.432	19.7	33.54
129	840.886	465.415	60.092	103.714	14.998	1938.75	19.782	2.088	25.952	58.114	9.268	384.372	257.49	193.168
130	180.508	331.999	21.48	255.5	320.486	97.056	37.906	221.91	1886.61	107.021	49.639	141.964	24.424	228.77
131	485.194	6.64	107.194	50.752	3111.5	58.512	4.284	4.404	32.888	540.764	37.973	33.232	178.63	29.726
132	770.779	3856.57	115.999	118.532	274.28	72.258	45.122	44.304	47.54	24.912	89.098	12.184	126.408	35.426
133	18.962	861.613	241.05	3332.8	56.652	28.258	102.302	28.752	5.134	65.583	6.469	594.828	240.09	88.444
134	923.958	2297.72	842.148	97.136	1789.45	628.882	3.302	73.314	24.224	52.384	33.468	49.64	39.088	10.998
135	58.011	67.546	2297.72	9.508	175.122	12.26	201.946	70.356	39.3	119.42	51.152	211.654	119.34	283.462
136	139.872	429.173	19.44	221.91	14.04	158.644	729.066	274.28	47.638	625.497	18.462	103.344	126.482	254.808
137	67.546	825.627	22.689	14.52	247.162	729.066	357.104	2550.04	5.85	42.756	494.001	46.584	7.292	72.268
138	0.804	568.367	79.473	47.554	92.608	675.72	675.72	503.868	64.558	43.841	22.918	38.55	856.424	53.77
139	181.22	328.801	2092.18	28.474	902.778	706.536	76.976	10.292	6.469	24.474	5.85	161.418	21.498	115.028
140	106.078	20.74	485.194	1159.1	139.88	488.4	54.15	89.858	926.979	369.872	52.011	57.984	33.468	58.048
141	138.638	485.194	14.452	57.986	167.664	71.146	196.018	840.886	69.478	57.639	68.449	4.21	42.63	14.11
142	14.837	542.899	110.899	223.87	3673.98	357.104	628.882	1159.1	175.69	2883.07	23.938	29.998	38.562	96.584
143	1288.28	326.467	1274.97	26.394	21.066	1884.91	1781.57	193.168	20.031	7.931	974.293	12.01	9.16	15.66
144	660.452	14.403	198.247	260.502	26.394	76.976	32.666	328.802	225.467	119.766	61.999	19.846	14.806	70.228
145	74.386	640.747	118.71	708.244	1557.58	101.686	40.724	207.588	129.766	90.273	57.851	187.036	142.708	22.286
146	247.161	247.161	110.764	244.678	328.802	37.906	359.962	13.072	898.841	40.228	63.047	78.668	11.52	245.634
147	326.378	1552.61	0.294	63.776	458.578	1781.57	288.43	288.43	51.152	199.519	61.221	38.868	120.22	79.872
148	60.092	1686.13	107.995	426.19	32.862	45.144	1.466	451.418	73.936	79.728	62.814	40.308	23.638	117.848
149	4.284	2159.62	897.148	39.356	509.392	1622.95	72.258	94.418	66.383	33.468	35.895	29.492	169.544	13.162
150	9.003	2394.88	2469.83	141.266	193.168	23.658	5.346	80.612	41.822	5.731	104.403	233.482	10.16	57.276
151	4175.33	33.522	5.739	41.696	126.592	143.972	71.146	2783.93	79.697	40.308	66.212	143.464	61.898	389.842
152	623.944	326.521	41.909	1730.71	458.026	1587.92	179.946	43.95	55.445	49.188	20.698	139.408	16.262	23.654
153	51.152	153.848	1605.94	2992.02	26.196	97.946	143.272	352.32	11.837	40.839	30.923	160.382	38.74	126.07
154	369.452	40.458	207.587	321.214	2.788	2.088	12.26	659.128	20.698	20.177	57.831	13.364	8.032	747.334
155	18.611	1798.25	729.065	74.962	178.79	3.906	23.658	485.194	43.95	1204.76	199.519	103.616	42.758	69.636
156	720.342	89.706	521.508	37.772	138.638	10.624	895.67	22.262	364.664	31.233	77.881	83.238	224.874	306.946
157	3995.92	6.469	332.476	253.272	47.554	556.592	21.046	142.708	381.394	34.958	53.364	159.896	119.346	57.984
158	23.658	660.452	81.324	1312.17	864.05	17.714	34.212	17.566	9.737	81.854	79.323	260.752	33.822	104.142
159	250.638	238.518	317.233	179.842	349.056	32.666	465.416	429.174	115.833	17.837	129.766	73.75	15.124	606.264
160	108.971	130.362	15.15	625.498	221.91	6.706	190.756	71.146	99.034	6.469	65.583	53.38	91.726	28.966
161	118.71	60.092	5.018	143.272	18.102	1.466	3111.5	46.12	1035.44	33.653	205.298	293.688	43.756	53.828
162	47.553	1288.28	318.963	653.048	52.404	229.194	47.126	42.596	35.29	79.592	44.167	14.108	3.906	26.088
163	236.425	101.011	723.39	42.508	1234.67	562.096	143.972	45.8	40.001	33.307	130.37	33.308	68.11	9.6
164	333.6	47.392	1930.88	512.588	10.932	196.018	14.838	40.838	193.999	1784.29	116.392	111.704	87.756	10.368
165	864.05	51.433	6.3	124.874	77.864	18.054	2943.05	1035.45	37.721	38.267	35.898	82.726	28.966	1763.25
166	86.591	825.418	23.9	159.694	155.33	269.426	14.04	557.294	21.567	127.71	84.973	13.498	20.386	155.33
167	6760.06	15.593	127.71	60.362	17.804	432.262	167.664	247.162	4.543	386.672	177.561	7.792	79.728	35.308
168	239.197	15.556	3703.37	2572.64	58.012	21.046	706.536	17.792	326.378	904.172	268.664	22.248	488.09	344.782
169	3469.56	162.881	14.134	1686.13	588.462	465.416	1002.7	6.1	81.872	17.331	48.701	16.262	99.034	18.054
170	28.488	47.553	779.464	12.618	432.136	167.664	562.096	112.548	1342.53	25.718	188.294	123.298	116.392	206.19
171	20.698	403.487	27.67	97.338	69.138	895.67	27.964	4717.82	125.787	26.658	53.38	34.654	184.558	62.902
172	94.418	659.128	26.025	1804.9	12.61	2943.05	1763.25	723.39	39.566	74.961	87.058	75.56	44.238	148.112
173	10.931	19.061	10.83	556.592	143.32	4.404	300.602	174.774	143.876	475.456	28.257	30.816	926.98	451.096
174	3699.73	130.901	1401.15	2821.47	1991.54	5.346	97.072	708.15	33.339	5.85	2883.07	4.048	19.846	63.202
175	8.995	633.764	35.663	142.494	243.562	45.122	747.334	321.214	11.519	8.526	0.093	10.394	51.434	10.714
176	46.119	106.989	175.122	4175.33	65.956	19.782	556.592	1445.71	137.723	233.345	11.821	58.832	407.334	9.99
177	11.837	239.865	301.77	229.194	729.066	37.432	1117.85	111.12	14.443	18.237	148.486	29.522	54.766	12.114
178	2051.69	180.508	3.106	3.906	83.95	503.868	263.008	262.068	22.846	8.619	206.75	131.96	83.95	75.698
179	185.582	726.619	42	10.986	485.194	14.04	111.918	97.136	520.518	61.205	94.825	17.878	206.688	238.31
180	1100.24	94.418	1092.66	163.564	4191.02	2783.93	385.854	935.084	737.809	59.415	26.479	45.128	199.67	28.192
181	21.653	517.118	1911.4	31.646	539.74	97.136	168.25	106.698	117.848	11.476	75	7.88	445.756	233.962
182	130.901	168.4	141.838	28.192	3.302	54.15	229.194	432.262	70.902	122.23	310.339	239.308	174.44	22.262
183	229.912	864.05	4.745	61.5	498.062	28.752	1252	45.122	1550.1	51.152	266.563	14.45	3.682	59.104
184	35.663	31.557	305.777	169.906	156.502	163.436	10.624	1383.56	141.254	262.637	1012.25	25.364	81.428	111.704
185	49.444	17.763	14.669	429.732	512.588	1117.85	6.314	22.456	266.416	33.232	99.595	142.708	72.91	42.484
186	332.476	1274.97	267.435	138.638	1485.82	568.368	10.986	265.422	15.358	71.269	49.429	8.816	853.45	28.186
187	17.763	23.011	577.587	3.422	134.31	147.62	5.054	1.114	30.419	21.878	23.391	21.998	82.112	20.368
188	43.342	98.368	59.596	729.066	14.838	747.334	1622.95	492.216	257.49	26.216	72.48	42.758	45.906	3.682
189	23.086	51.053	49.444	33.286	34.916	201.946	134.126	52.668	53.783	17.791	153.925	31.234	149.704	15.752
190	126.549	2377.51	21.337	235.692	12.012	1763.25	73.314	3385.53	130.362	101.376	54.953	5.85	127.25	11.018
191	458.577	11.729	328.801	35.906	2051.69	86.24	145.994	1630.57	186.279	63.047	6.154	145.658	17.348	28.634
192	241.05	39.356	145.993	125.656	255.5	1478.7	488.4	179.236	7.657	40.371	59.415	89.94	15.752	133.842
193	47.351	51.152	216.643	480.708	678.56	44.304	18.054	17.028	2184.11	43.128	57.541	181.408	29.576	29.218
194	263.14	522.69	326.521	2051.69	668.426	253.59	340.588	26.026	24.449	10.803	27.751	179.946	63.584	17.588
195	243.503	101.686	897.889	17.172	244.678	168.45	12.734	156.502	73.488	56.579	186.743	19.32	20.758	4.148
196	259.31	417.812	2433.84	458.026	34.338	3111.5	28.258	726.62	10.838	15.097	1419.9	121.172	141.254	43.128
197	244.678	22.689	5.311	1478.7	169.906	14.838	47.69	535.492	288.917	11.887	42.758	8.548	594.828	11.67
198	1751.82	1720.68	9.508	20.358	84.944	27.964	58.512	263.008	240.513	41.38	100.075	55.41	348.77	54.63
199	754.939	1751.82	1429.73	27.548	143.272	606.264	12.736	1769.59	23.658	729.065	160.454	57.918	17.868	45.414
200	2377.51	6539.01	749.94	17.794	708.15	34.738	194.762	26.27	676.555	429.732	145.072	23.204	26.744	57.852
201	12.162	142.494	4191.02	84.834	488.4	153.77	147.62	48.882	42.63	1.255	390.023	443.574	757.822	128.016
202	30.968	102.802	215.704	58.012	242.51	12.734	181.22	153.618	384.994	326.378	52.537	99.356	879.852	149.14
203	2159.62	20.698	895.893	678.56	118.71	142.708	80.702	1478.7	93.011	28.129	58.338	49.606	61.206	5.55
204	706.536	118.71	213.843	502.69	13.072	59.01	6.1	97.338	48.89	65.979	8.806	241.05	64.748	139.88
205	617.715	512.421	693.619	14.322	3122.66	31.558	39.566	289.294	145.727	45.026	74.358	34.798	396.844	98.688
206	538.593	935.083	868.979	75.06	174.488	385.854	163.436	1730.71	33.539	78.495	61.502	10.932	470.918	100.09
207	49.227	305.777	16.708	1622.95	26.382	38.74	37.432	238.518	17.123	239.067	97.946	161.07	7.832	83.144
208	238.518	1472.37	135.707	9.502	18.258	17.868	205.94	37.472	31.699	25.589	58.892	160.008	14.27	15.07
209	1274.97	242.51	34.73	52.896	675.72	263.008	3134.12	1155.98	940.084	228.888	30.25	4.254	20.62	104.702
210	17.028	21.32	4.284	0.99	165.59	118.476	97.338	2576.76	1472.37	49.693	228.77	16.262	17.776	305.594
211	258.179	926.979	146.457	34.194	509.252	1002.7	78.452	671.658	541.284	201.542	15.323	37.26	1.518	9.268
212	101.686	458.577	1224.55	723.39	1311.95	340.588	474.686	426.274	10.011	106.539	103.156	34.036	12.442	120.936
213	671.658	3469.56	19.77	31.198	194.762	2494.2	269.426	77.71	30.381	54.009	63.637	1991.54	74.808	111.674
214	763.648	15.097	563.614	562.096	858.662	134.126	237.992	243.562	3.816	338.298	51.647	2.178	89.458	7.422
215	205.834	138.638	1784.29	349.056	3385.53	23.114	39.356	5.368	166.031	539.32	66.889	13.412	201.946	65.31
216	59.821	58.302	28.392	521.234	72.216	147.702	25.244	124.874	153.925	60.178	73.75	143.398	6.746	357.104
217	3441.43	1268.07	30.353	23.012	11.27	73.314	168.45	142.366	344.717	34.036	430.523	903.25	26.088	12.898
218	620.15	1009.36	542.899	156.502	1767.6	78.452	32.968	2176.36	12.523	43.449	64.748	2883.07	1587.6	21
219	1227.85	5.161	653.047	75.572	277.332	485.194	926.98	14.52	180.508	33.522	184.315	47.434	7.316	453.54
220	39.566	152.773	21.066	50.466	0.99	3134.12	5.706	76.21	524.082	11.519	69.793	164.608	110.764	12.89
221	160.024	3699.73	23.88	79.474	18.054	1252	55.788	1686.13	71.77	81.158	14.62	24.906	3.482	9.32
222	207.587	530.509	1472.37	1496.62	87.202	33.622	401.224	70.228	154.837	58.302	10.026	204.958	37.658	35.524
223	1472.37	176.938	21.397	1141.2	169.702	6.314	107.07	60.62	61.874	103.615	245.483	30.924	59.104	2394.88
224	429.173	139.872	12.454	20.76	229.194	178.63	198.248	27.548	9.508	54.448	23.658	106.472	10.274	33.832
225	239.865	3703.37	21.858	22.69	184.338	275.162	6.984	22.804	200.97	4649.69	4.633	30.732	108.04	19.844
226	542.899	369.452	76.949	247.558	145.658	42.558	153.77	45.8	7.421	88.448	69.17	175.69	19.03	28.258
227	22.689	18.705	26.414	17.392	1720.68	80.702	73.128	509.252	118.476	112.481	344.782	470.456	34.978	1041.94
228	1767.6	747.333	106.49	253.678	239.866	4717.82	57.114	47.68	44.237	160.008	97.066	769.78	15.098	802.63
229	7.59	1844.04	37.856	923.958	476.312	70.324	135.52	763.606	24.553	42.622	11.519	24.964	24.22	55.412
230	91.828	103.714	107.443	45.8	203.386	111.918	21.846	55.69	352.881	289.655	272.403	2.088	16.262	50.186
231	93.275	3234.84	63.378	34.168	723.39	32.352	5.368	170.056	1019.96	26.02	43.95	24.136	83.06	5.108
232	5.85	39.566	219.209	2176.36	141.266	825.628	57.986	179.058	117.4	95.55	24.163	4.708	251.82	116.302
233	23.356	12.162	8.979	821.742	530.51	10.986	10.932	22.048	189.19	54.455	50.841	16.036	32.328	219.488
234	205.975	5.368	633.764	1826.35	38.74	4.89	4717.82	268.824	48.851	208.534	13.047	69.564	375.778	6.798
235	342.113	243.503	934.026	31.522	1587.92	590.082	37.13	908.646	80.131	112.175	135.707	556.592	10.456	902.778
236	536.69	333.6	113.91	33.584	98.368	9.996	630.912	496.864	11.073	221.91	25.901	35.896	5.368	196.696
237	626.307	11.837	4.488	80.612	6760.06	112.548	754.94	53.032	359.961	49.963	25.589	21.344	21.262	166.546
238	50.016	103.89	9.587	20.448	305.778	237.992	17.868	34.988	332.476	32.681	39.088	10.956	160.008	91.726
239	134.125	241.05	671.658	17.804	403.452	10.932	21.368	380.2	76.806	118.667	133.384	100.392	229.912	7.316
240	821.741	539.32	2.384	185.582	36.92	194.762	3.906	130.902	2030.36	21.204	29.786	31.922	49.05	40.2
241	84.173	1975.74	675.72	799.394	12.618	121.172	17.616	198.248	70.918	109.806	29.71	74.474	8.9	200.97
242	142.494	97.136	19.71	44.326	177.19	198.248	603.688	178.63	3.223	105.237	3.681	14.898	71.27	155.352
243	175.122	23.658	217.075	77.13	9.356	273.394	757.32	101.338	24.424	694.514	12.259	54.01	39.566	69.162
244	603.687	265.837	62.645	7927.74	59.556	205.94	509.252	572.922	34.337	107.568	54.07	49.862	54.448	104.34
245	52.118	28.732	715.033	104.924	451.418	49.202	25.25	1991.54	106.078	48.468	118.066	27	178.288	570.224
246	512.588	12.609	76.759	47.392	538.594	82.292	89.568	10.684	63.584	83.702	77.863	36.876	14.736	77.32
247	26.606	104.924	66.355	485.194	47.392	57.114	275.162	1919.65	501.421	8.347	16.038	255.5	19.426	5.85
248	212.151	12.412	0.259	134.31	163.564	96.584	185.582	641.48	208.181	106.078	134.333	21.878	100.076	76.806
249	2203.48	821.741	396.062	104.614	14.108	300.602	485.194	260.502	880.032	119.339	262.637	25.058	2.788	53.242
250	34.301	3122.66	53.11	355.566	164.76	247.162	1302.7	3134.12	138.689	84.641	19.207	427.254	1625.17	36.458
251	42.937	1622.95	781.431	34.738	84.174	181.22	184.338	4717.82	1012.25	30.419	26.217	169.616	115.404	88.778
252	1401.15	33.583	53.874	6760.06	123.582	1872.24	606.264	1030.58	61.77	14.539	6.66	107.022	31.522	4.366
253	63.76	23.086	108.104	91.902	40.434	2681.2	70.324	459.21	481.215	88.4	8.48	37.878	27.088	81.324
254	522.69	33.822	403.452	675.72	552.84	754.94	111.12	100.076	72.91	11.093	260.752	51.664	249.25	65.862
255	926.979	296.047	126.482	52.838	96.042	502.69	502.69	26.218	49.693	9.947	65.553	7.14	119.362	69.35
256	555.455	59.821	14.443	15.594	1919.65	135.52	45.8	556.592	470.918	19.732	3.905	37.156	49.816	1.372
257	40.76	139.88	156.501	169.702	465.416	626.308	48.704	542.9	16.567	98.368	174.02	4.404	18.352	15.098
258	58.302	2751.73	3628.03	68.04	38.072	175.122	178.63	23.664	145.657	84.058	125.084	128.62	35.524	151.552
259	17.115	1818.85	2051.69	132.96	3.906	25.25	143.068	84.594	305.777	38.288	36.855	397.824	48.942	21.274
260	163.128	4.296	168.249	77.864	861.614	17.116	59.01	151.724	89.939	14.107	228.027	14.444	379.6	38.08
261	306.531	98.929	4.863	66.212	6.724	113.91	1478.7	54.428	40.802	17.924	91.391	8.032	77.882	44.592
262	28.474	2203.48	46.374	18.574	39.566	21.846	41.696	39.876	140.363	39.374	164.607	224.622	13.514	84.794
263	23.011	18.702	247.161	630.912	79.474	97.338	4717.82	82.292	11.851	85.054	10.787	1296.16	895.426	2466
264	284.997	149.736	10.591	247.162	48.764	32.968	241.676	509.392	229.912	73.488	31.338	249.25	186.516	15.736
265	32.046	98.432	24.468	14.108	29.63	241.676	825.628	156.616	93.275	65.485	47.326	1365.19	99.154	292.894
266	417.812	40.76	25.697	5.346	1747.07	6.1	51.538	14.04	81.552	268.395	5.103	931.886	997.934	13.794
267	19.328	44.526	12.412	51.428	131.686	509.252	25.694	170.524	286.188	266.563	134.006	33.468	84.146	2.036
268	723.39	895.67	20.358	78.452	1872.24	36.876	810.722	165.446	55.149	1.057	59.825	55.658	111.674	254.034
269	12.412	60.123	97.338	549.49	53.032	107.07	2494.2	729.066	169.701	119.982	6.557	146.284	226.606	57.944
270	139.88	1698.92	12.078	769.78	7.282	474.686	39.898	57.114	20.358	65.164	39.208	220.732	29.336	503.868
271	34.654	44.754	3469.56	305.778	895.894	633.764	87.53	33.61	1846.91	29.382	48.468	106.714	124.406	36.742
272	1117.85	28.474	772.803	702.38	179.842	305.018	195.77	69.884	34.767	355.566	49.45	6.706	40.708	62.44
273	51.433	706.536	205.975	4717.82	521.234	17.616	143.876	135.52	42.595	260.508	19.843	131.544	25.012	96.358
274	76.179	74.386	146.688	1030.58	327.994	1302.7	43.88	895.894	404.489	580.628	9.23	47.758	267.81	30.002
275	149.736	2706.39	1680.76	38.74	9.508	55.788	44.304	458.578	4.303	21.997	40.001	204.688	94.414	34.212
276	155.029	723.39	44.986	101.012	298.008	143.32	57.5	76.95	19.47	183.977	8.9	1605.94	145.658	445.756
277	76.759	273.361	98.493	539.74	14.394	401.224	43.95	6.094	229.193	218.412	70.48	6.064	26.48	80.274
278	250.166	20.932	32.56	34.002	5.346	89.568	17.804	99.358	186.399	12.735	34.654	87.674	82.006	71.69
279	1184.57	235.691	588.453	7.282	32.046	115.9	305.018	163.436	199.835	23.177	6.188	494.378	1200.87	82.006
280	60.235	754.939	186.743	1041.94	158.386	25.244	8.59	103.714	14.065	62.655	99.308	62.87	63.918	124.486
281	1278.66	620.15	37.241	58.302	3.204	2992.02	590.082	708.244	130.446	45.968	485.603	34.212	121.172	13.396
282	563.614	287.367	8.465	60.624	22.69	143.068	86.24	1804.9	35.663	124.469	17.181	1550.1	28.05	326.378
283	19.287	512.588	8.599	12.734	54.666	245.634	5.33	23.35	3.883	594.827	43.449	19.338	7.14	83.834
284	1622.95	42	1888.06	2377.51	19.16	5.33	96.584	292.894	20.97	32.32	20.687	10.684	128.016	115.95
285	1557.58	229.193	668.756	300.602	24.674	14.424	32.352	824.04	431.867	360.616	93.674	35.614	14.704	336.386
286	6539.01	18.611	557.293	4564.02	630.912	1552.61	659.128	60.902	70.056	14.217	11.241	390.024	148.718	74.838
287	78.452	13.053	20.481	1992.91	480.708	37.13	4.89	135.708	84.145	2.146	40.258	75.966	1436.2	14.202
288	639.139	1557.58	346.065	170.524	170.056	630.912	94.148	18.574	51.433	556.297	4.708	125.192	62.44	36.508
289	186.743	52.118	272.873	253.59	46.916	39.566	147.702	266.934	73.357	40.75	1150.69	21.592	290.24	1478.7
290	631.389	1991.54	260.501	188.69	18.962	111.12	321.214	45.802	72.922	16.465	48.89	76.608	59.826	485.604
291	723.441	60.361	3.151	3111.5	198.326	380.494	42.558	326.186	51.875	6.69	34.211	158.386	29.202	43.226
292	41.868	106.697	181.22	256.274	371.892	25.694	60.624	364.664	83.059	36.15	360.616	8.552	11.73	6.922
293	253.59	2663.53	22.214	87.934	451.096	3628.03	26.394	6760.06	46.209	17.006	89.706	26.48	287.368	101.52
294	226.522	1100.24	8.263	83.238	38.786	8.59	121.172	200.45	91.726	40.329	4649.69	46.36	20.88	90.944
295	9.355	1311.95	133.47	20.436	17.118	8.816	15.044	7927.74	125.349	35.663	71.269	1197.92	4.866	137.43
296	170.293	78.452	6760.06	89.718	40.378	365.204	97.552	723.442	28.488	69.564	165.547	10.258	43.92	58.544
297	659.128	1884.91	3756.67	533.32	326.468	265.424	89.626	1312.17	217.802	30.932	112.481	1886.61	14.188	36.306
298	33.285	145.657	197.116	1872.24	74.834	36.306	9.996	31.558	342.113	89.619	88.295	40.002	11.46	8.354
299	8.599	49.227	15.593	44.986	3856.57	274.28	247.162	16.952	8.599	77.398	9.433	1.84	1180.87	288.246
300	31.557	60.235	145.618	1274.98	260.502	159.15	113.91	60.092	29.825	14.595	26.516	112.322	10.984	74.962
301	2494.2	188.316	289.293	671.658	28.908	47.69	437.404	947.612	103.936	215.968	2223.82	82.392	167.46	79.358
302	97.258	17.028	1600.78	1919.65	4.622	5.706	418.098	672.814	22.618	17.181	144.521	115.376	32.216	517.56
303	568.367	59.143	17.624	32.968	16.54	6.984	1311.95	2078.07	73.85	289.498	48.477	16.586	82.396	56.268
304	4.745	49.444	268.824	133.664	20.358	54.428	36.306	32.742	1850.42	336.385	58.891	17.332	12.114	23.266
305	94.147	153.769	399.494	69.17	620.15	57.986	2681.2	3111.5	20.466	137.723	40.228	305.778	163.2	59.73
306	14.134	407.282	895.67	26.026	28.504	62.538	35.906	1826.35	12.158	31.856	5.303	2433.84	230.062	54.07
307	1622.79	12.314	34.133	118.476	1099.37	1312.17	23.52	334.926	577.587	81.872	46.584	69.046	10.962	37.488
308	1720.68	18.064	1781.57	39.438	28.474	185.582	16.764	10.938	22.871	46.712	31.315	139.658	138.698	22.072
309	4.793	91.828	163.395	930.238	7.054	133.47	115.9	37.158	62.033	14.519	14.107	10.456	43.76	65.186
310	35.205	9.355	1227.85	118.71	770.78	156.502	146.206	1818.85	1826.35	69.371	342.113	151.998	521.77	52.906
311	1992.9	26.025	80.925	217.076	121.964	4717.82	112.284	74.08	125.807	18.705	1.37	2122.74	33.34	84.988
312	40.001	23.761	76.379	130.902	556.592	926.98	542.9	194.762	84.382	48.898	65.485	74.962	2.146	27.752
313	287.367	0.804	498.061	157.92	109.944	35.906	22.456	159.15	559.255	69.478	55.445	1128.15	12.238	63.654
314	702.38	35.663	523.677	74.088	1312.17	39.898	74.08	23.52	36.08	781.431	702.38	16.21	21.798	57.944
315	3518.49	934.828	80.441	34.738	19.328	23.52	91.726	115.078	313.384	140.819	4.148	38.322	125.656	9.972
316	137.236	33.285	157.919	2469.83	6.636	5.054	365.204	432.136	13.463	51.433	62.381	1.578	24.93	104.484
317	385.854	181.22	3699.73	726.62	1886.61	17.804	89.458	726.944	27.12	33.265	200.97	13.048	91.238	58.832
318	63.153	1627.95	112.551	18.612	144.424	59.822	13.806	10.624	757.821	19.328	80.666	108.666	1.224	135.488
319	139.035	177.19	342.113	14.05	1639.81	45.8	620.15	8.398	26.977	27.75	120.22	85.474	69.456	42.328
320	113.91	76.759	60.598	4.404	135.708	1974.32	503.868	50.014	45.708	25.364	34.11	77.67	40.108	84.244
321	63.584	128.387	71.146	4.654	60.068	659.128	1974.32	74.834	360.761	25.995	131.71	173.094	120.656	41.822
322	80.612	54.303	4184.51	585.288	530.548	46.374	31.558	784.61	185.159	255.71	12.678	9.454	822.002	122.934
323	326.467	895.893	12.162	6.64	73.208	2.994	17.392	33.34	49.77	102.802	126.84	16.77	29.218	69.658
324	1804.9	244.678	57.114	13.376	2.944	43.95	2.644	89.626	30.318	57.831	364.664	4.38	58.338	82.396
325	286.188	7.59	146.918	28.908	26.026	2176.36	17.116	482.17	859.996	71.14	34.977	30.234	58.8	40.258
326	177.19	21.653	2663.53	810.722	1550.1	73.43	23.008	2751.73	286.316	0.255	31.415	29.624	53.238	120.22
327	73.314	93.275	0.445	21.32	17.172	76.95	303.414	3703.37	466.717	111.673	12.369	179.842	20.854	70.056
328	546.107	904.172	1371.48	84.174	405.29	810.722	62.44	712.806	17.624	1326.52	57.984	62.972	25.508	251.334
329	235.691	94.147	75.921	35.062	207.576	199.232	37.392	264.918	19.337	169.544	104.339	267.604	20.946	200.342
330	65.955	656.782	852.389	238.518	264.808	104.924	133.47	5.054	34.002	23.52	82.726	1.904	904.172	4.692
331	273.361	23.502	13.071	20.364	517.118	257.264	73.43	3.302	336.385	28.186	306.945	82	18.66	52.092
332	384.994	206.189	39.951	16.568	4175.33	1236.85	630.042	769.78	19.58	26.048	123.574	267.998	541.284	60.91
333	457.33	172.1	152.773	13.072	6.1	21.368	1872.24	731.69	79.913	15.478	2.083	14.05	78.172	49.306
334	50.844	97.338	228.027	2494.2	132.96	757.32	39.776	13.814	159.53	33.629	15.124	50.616	65.488	78.224
335	14.016	49.095	48.763	359.962	213.844	184.338	18.046	158.644	46.359	11.724	33.339	75.524	556.592	30.514
336	33.583	207.587	96.62	1268.07	106.72	458.578	1224.55	3.49	426.883	86.898	8.932	29.63	5.108	133.532
337	59.143	79.473	76.738	309.044	167.876	620.15	199.232	60.236	16.617	127.525	206.189	61.77	52.684	19.474
338	505.137	317.233	852.454	513.702	310.064	57.5	1155.98	31.646	2.045	13.724	2.146	228.028	64.156	25.81
339	682.926	2176.36	107.069	51.194	337.86	17.51	244.678	344.116	16.585	288.576	162.891	861.614	1.542	63.852
340	13.021	81.854	255.499	281.29	188.316	437.404	20.358	630.042	879.852	39.566	61.205	26.454	47.05	8.032
341	104.924	42.937	94.418	1635.14	740.97	37.392	5566.64	668.426	160.008	166.031	50.9	52.398	381.394	27.866
342	54.303	63.386	87.617	65.488	1478.7	94.148	1312.17	34.56	99.793	38.549	94.86	69.63	152.408	895.67
343	12.609	62.889	247.557	34.958	217.076	145.994	568.368	1012.25	8.48	254.795	28.374	817.42	21.798	45.158
344	76.949	2992.02	149.736	3856.57	119.814	49.318	32.752	558.05	17.945	25.185	904.172	20.504	29.702	54.448
345	60.123	76.949	1649.02	231.076	46.128	13.806	257.264	445.176	63.76	125.192	28.129	41.284	65.862	17.272
346	103.714	1184.57	169.882	34.338	66.912	48.704	626.308	76.59	44.936	570.224	109.076	822.002	105.388	309.706
347	2751.73	1767.6	723.441	135.708	825.418	22.456	103.714	34.56	26.863	28.506	25.058	32.3	86.658	57.83
348	1311.95	446.736	60.123	98.368	82.974	1311.95	273.394	17.086	530.548	258.726	38.732	13.484	5.778	536.294
349	7927.74	488.399	180.187	85.772	12.734	840.886	45.8	35.854	65.488	57.829	126.45	25.66	26.414	14.184
350	69.374	205.94	3980.4	11.73	175.69	143.876	19.288	208.356	428.945	389.841	2122.74	79.92	15.454	8.6
351	5.324	28.488	42.598	188.316	97.338	476.028	3628.03	143.32	58.114	445.755	51.168	21.568	29.492	52.972
352	37.905	770.779	65.224	19.782	25.708	33.61	7.832	15.594	42.796	97.564	47.05	32.216	77.926	40.36
353	31.862	113.91	18.027	4.794	84.594	15.044	45.374	649.75	481.464	42.873	1053.63	42.874	8.638	126.938
354	16.766	62.655	88.791	617.716	26.942	34.56	49.318	140.364	852.454	40.05	19.337	137.724	206.19	63.638
355	1643.57	112.548	1485.82	60.902	47.326	1789.45	825.418	159.766	85.461	48.477	25.484	79.728	20.522	72.514
356	2.79	17.115	766.467	1789.45	90.944	32.752	633.764	465.416	51.121	1035.44	215.423	155.526	266.564	47.05
357	164.156	476.027	51.045	47.326	18.612	423.056	32.742	75.572	103.156	26.481	21.878	1.02	63.34	56.41
358	1844.04	525.451	184.357	6.538	413.884	244.678	112.548	403.452	71.931	21.033	46.345	130.77	2706.39	26.378
359	153.769	11.414	212.151	5.324	106.138	56.618	177.19	24.45	53.641	36.057	35.416	23.48	12.596	370.978
360	19.159	852.454	163.128	224.622	60.902	39.776	476.028	423.056	249.25	10.931	407.066	27.432	18.646	125.084
361	593.803	76.806	42.832	109.944	79.914	321.214	3385.53	19.808	10.931	29.373	4.543	7.916	40.378	23.734
362	265.837	217.075	145.657	754.94	1680.76	17.792	283.462	314.216	49.41	73.755	55.638	26.416	129.766	90.274
363	355.566	212.151	57.768	740.97	314.062	929.862	2.994	36.306	1155.98	198.679	88.448	38.782	29.726	105.91
364	3856.57	57.114	63.586	74.386	40.458	247.864	7.14	460.69	9.538	101.458	126.407	895.426	71.792	109.692
365	57.114	263.008	726.619	465.416	20.364	535.492	159.15	17.714	138.646	15.124	65.979	21.532	81.872	17.648
366	2783.93	427.802	355.566	14.404	636	825.418	1767.6	30.968	54.97	29.209	132.959	40.372	269.426	41.996
367	26.025	180.187	143.275	337.86	106.49	17.392	7.774	305.018	4.866	28.049	315.491	82.148	25.364	56.622
368	329.117	189.943	396.209	83.95	165.446	2.644	31.646	326.468	59.825	5.068	29.944	4.592	360.762	9.154
369	2663.53	10.624	42.937	1991.54	54.892	542.9	54.448	893.486	189.943	62.87	476.728	123.828	53.784	40.108
370	23.349	41.696	4027.35	136.31	9.736	630.042	156.502	55.444	131.14	3.681	40.249	30.36	19.542	39.566
371	336.373	38.878	1262.61	530.51	62.294	1748.22	245.634	21.846	104.525	8.551	74.961	167.002	39.41	80.666
372	2078.07	447.02	112.427	55.364	6352.49	117.814	28.908	106.72	322.693	228.027	140.819	69.222	28.118	362.232
373	63.386	39.088	17.237	1035.45	84.834	357.756	1789.45	23.658	702.38	94.825	38.549	715.034	269.328	43.95
374	10.403	40.148	18.611	17.764	668.756	18.046	1.642	51.01	3980.4	83.085	103.615	344.586	868.98	7.916
375	1848.42	594.827	47.392	14.27	665.532	106.698	89.284	51.122	6.131	55.445	15.751	4.412	28.488	65.554
376	19.782	14.016	223.87	39.676	80.26	1.908	86.826	11.52	91.212	69.17	321.799	145.856	29.152	42.874
377	917.039	723.441	507.394	417.812	47.352	51.538	89.718	1748.22	51.21	86.825	59.149	6.47	52.562	202.398
378	1252	1445.71	123.512	517.118	1155.98	60.902	14.424	128.388	15.567	43.984	18.029	101.614	65.922	61.874
379	189.943	156.615	517.118	13.464	562.096	1.642	128.388	96.584	89.717	237.298	11.482	15.124	90.586	557.294
380	47.326	3.633	453.54	126.592	134.126	177.19	104.924	76.11	5.55	44.972	943.539	2499.76	34.168	52.524
381	1445.71	4.793	4.883	326.186	6.2	87.53	128.42	126.592	269.426	34.767	8.144	131.318	14.108	94.826
382	5273.89	2576.76	706.536	62.294	48.804	99.142	380.494	923.958	3.681	80.131	210.004	120.262	397.824	22.184
383	3.535	836.767	94.147	28.258	19.73	31.646	49.228	397.824	34.737	7.139	33.307	46.12	58.038	7.18
384	3234.84	1035.44	427.096	59.822	33.468	19.288	99.142	40.378	6.708	99.259	5.55	569.792	132.742	53.64
385	423.937	14.04	724.942	5.686	2706.39	549.49	218.548	2681.2	121.172	773.74	65.952	193.562	13.678	51.274
386	11.703	34.301	454.36	180.508	93.012	74.08	929.862	35.342	2275.01	940.084	54.455	63.654	8.48	21.134
387	1991.54	74.961	14.283	656.782	31.198	303.414	24.386	219.374	2433.84	61.77	5.33	118.146	72.268	82.714
388	41.696	342.113	144.195	146.284	90.638	42.596	33.61	41.696	26.035	32.424	16.585	16.54	70.324	83.422
389	51.01	177.526	329.117	1009.36	17.794	24.45	42.596	326.378	33.278	31.214	12.596	28.13	19.338	84.644
390	79.473	63.76	581.709	289.498	6.15	230.892	2433.84	2.244	120.655	34.537	96.041	8.6	9.268	110.764
391	74.961	458.025	148.782	411.664	82.396	26.394	56.618	21.274	44.312	239.178	85.054	14.022	105.222	10.274
392	7.773	92.607	620.15	445.176	195.77	41.696	1236.85	34.212	19.328	38.833	32.424	48.804	45.336	33.634
393	458.025	671.658	25.516	106.49	18.574	128.42	98.93	280.156	417.329	14.442	97.528	633.024	46.36	5.228
394	10.591	159.694	4.223	458.578	799.394	8.348	118.476	145.994	31.352	11.837	201.713	101.376	327.432	148.646
395	129.766	34.654	506.402	15.556	329.118	5.368	60.902	476.312	6.131	7.713	28.186	107.136	45.06	14.458
396	10.624	194.762	5.33	4717.82	757.32	45.8	36.876	1446.96	62.859	69.222	42.873	6.414	17.092	233.162
397	1283.93	12.454	17.015	28.488	34.002	20.358	175.122	1070.18	715.033	245.154	13.286	48.478	53.514	15.994
398	1209.02	263.14	521.234	474.686	917.04	65.488	17.792	801.744	1266.95	201.945	64.202	111.458	153.802	26.516
399	32.861	617.715	244.678	3.842	41.696	27.548	4.794	1872.24	42.219	62.439	24.963	4.544	245.154	105.238
400	4191.02	53.874	99.357	264.808	731.69	167.46	76.95	57.288	90.586	29.643	1.019	44.336	32.724	321.214
401	51.538	186.743	535.491	142.734	13.376	460.11	171.058	35.206	13.021	979.017	75.559	48.89	47.334	118.146
402	1884.91	84.173	23.896	22.262	26.072	12.736	813.17	275.162	59.991	1377.17	70.902	106.996	60.802	25.906
403	22.804	37.905	4.56	17.714	7.774	49.228	39.15	48.704	208.356	3.905	32.569	52.896	139.696	47.434
404	656.782	136.528	9.79	48.764	22.262	3385.53	46.374	18.054	8.658	21.497	45.459	110.008	32.588	131.14
405	3684.03	259.31	143.272	17.092	91.156	128.388	672.814	171.058	106.713	122.554	6.305	2.796	208.356	851.838
406	128.547	34.977	5.355	1363.4	426.884	46.49	893.486	2992.02	22.616	480.372	11.662	63.638	356.188	37.548
407	1975.74	4.863	20.726	214.816	74.962	89.284	2992.02	926.98	172.052	48.851	46.983	153.926	179.236	21.49
408	58.3	170.293	22.421	426.884	76.95	104.526	117.814	2590.25	6.062	65.642	240.513	38.268	4.148	48.478
409	79.698	80.612	98.769	51.096	35.062	146.206	35.854	42.778	72.195	121.172	59.558	115.134	15.99	14.366
410	334.925	32.046	19.361	75.958	61.924	1730.71	423.056	44.326	718.548	36.08	83.422	19.732	58.832	183.482
411	5.975	329.117	5.324	269.588	96.824	28.908	99.358	109.112	48.157	116.392	55.701	74.838	109.634	253.678
412	1009.36	170.056	55.251	55.126	1365.19	56.93	56.93	60.124	18.401	42.63	56.427	65.892	106.126	3.394
413	152.773	73.314	935.083	328.802	445.866	418.098	470.456	241.676	7.965	156.8	80.188	1992.91	19.042	282.27
414	18.064	17.086	626.799	12.808	365.204	47.352	432.262	77.894	128.419	50.235	52.384	18.054	33.914	52.494
415	112.551	14.134	14.73	659.128	326.522	74.178	37.158	1767.6	6.69	144.521	33.265	24.806	724.942	5.558
416	825.418	23.349	1.392	1278.66	1.146	45.374	52.118	126.45	7.831	60.893	11.837	92.38	632.16	179.686
417	50.675	33.265	119.814	665.532	1117.85	143.73	1730.71	41.29	126.07	44.237	11.007	37.8	74.962	116.792
418	40.377	46.119	825.627	1.146	98.446	9.56	840.886	1127.29	982.13	43.92	296.047	57.64	6.69	88.35
419	305.519	4191.02	38.979	80.26	3028.33	40.222	14.534	65.986	104.992	141.254	223.303	19.7	799.394	121.018
420	97.338	160.024	50.778	57.114	118.644	60.624	59.822	243.98	54.891	847.238	18.705	14.05	29.826	76.668
421	501.421	5.975	7927.74	228.028	1141.2	5.162	40.222	20.466	60.86	21.531	1679.01	1625.17	28.518	100.076
422	427.802	54.891	58.011	147.702	5273.89	671.658	70.48	247.884	110.214	169.701	8.032	17.022	179.542	224.346
423	106.989	205.975	80.26	6539.01	141.486	73.128	21.274	179.946	392.542	113.838	80.096	46.128	66.1	75.524
424	296.047	3484.27	0.134	9.85	321.33	7.832	9.56	167.664	34.56	48.129	213.25	4649.69	7.204	111.324
425	145.993	2205.52	1570.59	1680.76	2420.12	103.714	46.49	175.15	10.372	33.339	220.732	59.826	4.41	56.802
426	288.43	7927.74	111.12	20.636	288.43	858.662	51.122	31.306	84.783	790.936	140.363	40.148	9.098	136.922
427	426.883	276.207	466.717	17.086	2469.83	32.742	935.084	144.468	85.728	26.742	30.234	45.8	1.13	46.12
428	488.399	1278.66	10.624	53.784	124.448	2.436	58.604	267.998	2.146	87.233	2275.01	49.694	71.906	51.654
429	407.282	37.157	18.054	7.774	28.488	245.588	34.56	50.968	396.844	10.257	51.488	76.806	31.558	89.534
430	229.193	457.33	37.472	116.04	76.736	62.44	120.22	1496.62	78.223	70.534	94.702	11.074	163.588	143.32
431	96.62	134.125	204.468	118.146	229.912	195.77	26.218	10.932	64.96	38.45	71.171	44.184	1.02	97.3
432	18.054	205.283	20.635	27.328	16.73	813.17	247.864	465.532	37.64	28.504	71.128	63.048	1.466	151.832
433	3111.5	286.188	138.638	113.91	5.516	207.576	2176.36	20.358	159.523	26.479	17.108	2590.25	56.082	10.184
434	130.362	51.653	43.994	2706.39	14.27	97.552	8.348	1680.76	55.788	65.199	694.514	8.694	117.056	30.22
435	26.394	563.614	60.901	1180.87	1054.21	264.068	32.066	568.368	247.165	67.852	45.242	3.564	10.278	24.76
436	10.713	1854.58	850.302	84.594	19.782	1155.98	12.316	44.592	427.802	81.561	61.5	54.138	62.294	335.542
437	40.148	97.071	46.42	321.8	33.232	24.386	403.452	47.694	5.892	8.032	61.436	18.706	5.488	24.286
438	757.32	1674.66	1872.24	6.1	763.606	144.468	143.73	37.906	33.154	31.344	15.66	51	71.752	145.724
439	411.664	1763.25	18.401	113.276	32.968	110.366	24.45	754.94	51.664	31.412	33.474	926.98	89.946	50.842
440	194.762	93.023	42.435	102.802	47.758	14.534	264.068	21.204	71.439	19.361	49.202	858.662	9.91	24.264
441	156.501	226.522	1189.01	879.852	253.678	8.634	243.562	216.7	368.657	55.495	357.103	23.52	48.89	757.822
442	14.999	55.638	536.35	1429.41	4.654	1975.74	779.464	199.182	477.826	1625.17	193.55	69.128	61.674	63.144
443	530.509	3111.5	43.449	40.458	149.736	83.95	54.428	88.792	50.816	139.255	190.352	34.288	6.202	389.136
444	263.008	5.85	51.538	15	33.286	118.532	12.372	33.652	5.083	26.083	268.395	235.688	106.248	13.098
445	13.805	1252	27.547	2.088	37.636	708.15	103.326	340.588	178.057	40.377	84.045	260.624	11.606	40.46
446	5.161	702.38	155.31	538.594	76.718	3.114	143.32	6.984	23.683	44.445	641.48	24.164	7.546	7.714
447	447.02	763.648	13.548	127.668	757.822	403.452	5.584	1401.15	286.157	702.38	1.057	65.446	49.554	82.488
448	4647.34	47.351	1698.92	365.204	207.588	103.326	549.49	190.756	289.498	17.266	60.801	276.208	289.498	26.09
449	76.738	1395.27	1908.36	63.386	21.592	935.084	460.11	771.508	13.681	836.767	35.663	7.356	101.218	5.778
450	23.732	23.356	112.548	525.452	77.926	9.276	12.788	12.61	75.723	29.944	369.872	303.104	17.924	73.524
451	34.168	19.782	141.658	6352.49	4.852	7.458	3.114	108.312	2550.04	35.512	25.167	43.92	61.374	96.76
452	93.428	289.498	27.802	1117.85	89.946	99.358	274.28	50.642	101.62	62.971	137.723	95.55	36.458	12.79
453	6.538	146.457	417.812	31.368	1846.92	12.372	317.234	6.706	50.675	740.969	26.074	50.968	15.698	9.142
454	12.733	2078.07	104.924	13.944	22.18	14.404	208.352	14.838	84.63	0.093	106.078	8.398	113.424	1.812
455	345.538	4647.34	2205.52	18.292	34.738	1204.76	74.178	4.794	75.66	45.148	11.349	10.38	42.596	50.81
456	228.936	557.293	37.725	229.832	1266.95	60.944	69.884	40.152	89.457	43.055	40.75	13.944	117.814	34.712
457	60.361	1180.87	281.29	56.652	267.436	58.604	8.816	134.31	153.183	15.031	28.257	36.856	115.078	264.068
458	159.255	84.944	413.884	129.766	156.276	54.448	179.374	10.986	89.615	240.089	105.91	173.094	241.05	23.26
459	156.615	1115.5	16.766	276.208	2494.2	268.824	167.46	283.462	53.254	9.276	12.868	1008.06	14.52	31.376
460	91.155	128.768	40.862	1224.55	345.538	39.876	1748.22	1539.38	92.928	78.223	33.522	26.52	44.748	106.714
461	3.301	18.054	298.008	588.462	437.404	37.158	245.588	470.456	223.87	239.642	326.378	88.456	5.55	289.656
462	3703.37	83.95	38.071	335.542	57.114	89.458	277.332	2.436	5.539	93.275	63.787	49.816	48.104	8.9
463	146.457	73.488	1528.11	131.468	75.958	19.7	170.524	407.282	6.576	82.291	335.541	14.52	66.298	9.34
464	1550.1	555.455	326.185	51.434	11.476	277.332	1017.08	52.404	124.469	146.284	38.878	59.558	127.35	33.476
465	34.826	2122.29	326.467	6.706	326.186	10.292	110.366	86.24	42.598	174.657	26.481	27.382	481.216	13.558
466	17.086	22.804	23.011	96.824	60.236	8.456	51.01	1302.7	86.68	118.914	740.969	245.154	77.32	40.382
467	580.616	84.833	444.09	1311.95	51.428	126.592	17.51	48.9	71.061	11.27	3.672	61.222	105.91	72.48
468	2.54	871.126	362.671	56.784	29.718	52.404	265.424	48.158	20.842	23.683	336.385	326.468	23.654	147.568
469	18.705	1209.02	502.611	631.39	2942.32	893.486	210.952	668.756	16.297	26.669	126.416	112.702	34.56	1403.59
470	44.754	80.487	26.687	180.188	72.788	1017.08	10.292	494.378	178.63	1485.82	29.702	79.496	50.616	2237.55
471	1674.66	336.373	13.241	19.328	113.91	31.214	107.568	1252	36.913	64.971	404.64	19.328	13.558	4.256
472	726.619	51.045	763.648	54.666	35.116	2433.84	97.136	771.138	35.3	18.897	737.809	0.722	25.168	158.516
473	206.189	1155.98	59.825	55.158	1034.53	2942.32	44.986	12.158	31.375	112.188	362.231	62.382	562.49	146.062
474	179.945	8.144	623.944	143.73	821.742	6760.06	1975.74	143.73	207.811	817.419	85.591	167.284	25.158	74.352
475	2992.02	163.128	25.25	460.69	259.176	44.824	512.588	15.556	15.662	645.462	30.957	22.474	5.54	71.348
476	31.288	306.531	53.031	29.63	4027.35	8.398	207.576	133.47	1419.9	375.777	24.912	86.064	43.128	124.47
477	60.623	2894.51	91.155	33.928	89.718	369.452	47.352	368.658	137.266	93.565	89.176	39.912	21.262	38.392
478	198.591	19.007	682.926	48.946	181.462	184.69	1383.56	1003.57	162.684	163.635	33.824	1436.2	235.012	17.728
479	836.767	1410.89	273.361	2943.05	18.428	52.118	10.404	27.312	26.574	11.482	428.945	33.34	65.99	30.09
480	175.164	40.377	137.367	36.876	4.794	77.932	62.088	175.516	4.738	20.466	83.143	70.356	16.384	112.544
481	496.864	31.862	142.874	144.522	91.828	4.794	96.824	44.824	106.248	1202.26	137.563	56.528	49.45	10.026
482	574.595	10.368	784.609	1798.25	1763.25	937.93	2.436	26.622	724.942	63.584	38.811	34.56	70.24	30.684
483	53.783	934.026	149.422	31.558	135.52	9.538	9.356	148.486	3.748	11.729	19.859	63.536	30.892	52.182
484	904.172	1227.85	106.575	24.142	555.456	44.986	9.538	9.56	64.748	13.7	85.771	19.138	12.854	62.088
485	1745.22	53.64	269.588	825.418	454.36	871.126	458.578	512.588	90.445	1991.54	979.017	110.574	3.616	8.324
486	8.896	1041.93	74.178	23.086	143.876	179.058	535.492	6.438	671.658	97.105	38.388	22.08	38.49	17.074
487	3.681	97.258	37.64	18.258	9.82	36.836	83.062	6.868	6.538	1296.16	30.089	23.938	64.796	3756.67
488	897.148	156.501	387.785	139.88	212.152	668.756	3703.37	163.278	117.814	14.351	3.883	58.648	4.692	45.97
489	50.128	268.824	1955.95	13.814	1128.15	26.218	184.69	323.032	4533.08	364.688	69.636	78.496	96.042	40.05
490	1895.62	8.995	266.45	110.764	4717.82	81.872	268.824	161.652	206.189	33.488	237.298	5.084	130.786	219.084
491	77.13	19.859	694.644	5.084	80.612	38.55	720.656	174.488	36.997	21.393	45.026	36.914	11.67	34.168
492	54.891	284.997	43.363	3385.53	38.392	1224.55	1798.25	83.104	125.146	16.567	107.055	64.156	143.398	100.382
493	12.358	258.179	18.375	432.136	451.918	21.404	8.456	3022.85	6.868	56.082	397.824	9.482	24.138	99.596
494	12.276	60.623	371.891	93.024	65.108	47.362	68.966	21.046	51.193	22.846	64.984	68.226	16.872	19.138
495	6.64	61.5	128.419	747.334	233.962	13.444	138.646	247.502	22.408	1128.15	576.457	482.414	324.29	79.314
496	44.325	250.246	252.275	323.032	13.464	7.582	60.944	38.786	124.605	21.455	30.458	421.482	12.412	39.332
497	323.031	201.945	63.386	49.202	385.854	179.374	20.372	427.802	499.852	20.518	28.721	322.694	75.56	128.42
498	36.997	3.616	656.782	167.862	1635.14	18.93	7.582	412.874	430.523	90.586	3.616	7.024	19.86	65.642
499	141.838	1680.76	218.147	401.224	368.658	22.804	36.906	7.356	12.788	28.488	185.322	103.052	27.17	33.34
500	200.45	239.307	457.33	641.48	10.292	2051.69	70.96	51.042	527.095	26.967	61.77	6.69	940.084	6.154
501	267.435	1600.78	305.519	3134.12	50.432	342.114	2051.69	7.774	2543.64	694.644	18.741	54.448	31.124	21.578
502	34.002	1300.33	61.485	198.248	39.438	168.25	33.622	1234.67	11.959	12.113	62.655	95.198	120.854	33.91
503	20.371	1550.1	3673.97	3234.84	3.422	21.274	27.548	474.686	186.743	71.241	69.046	95.05	59.986	23.004
504	35.905	3684.03	1403.59	37.298	43.226	32.066	258.18	118.71	27.765	77.724	45.127	119.34	84.644	1012.25
505	37.157	53.916	133.418	18.93	6.47	12.788	230.704	188.316	1627.95	2203.48	38.45	43.342	103.826	52.562
506	476.027	142.874	43.856	137.724	600.392	230.704	106.698	4.864	247.688	42.386	17.95	9.736	25.132	28.506
507	75.146	2237.55	31.476	2237.55	460.69	1383.56	31.214	323.532	47.569	364.363	46.297	146.842	54.63	58.604
508	3122.66	337.86	17.392	1720.68	18.93	208.352	520.014	122.878	17.347	47.569	23.659	13.424	8.658	359.184
509	693.619	129.766	3234.84	1884.91	125.656	512.588	118.532	14.404	52.181	1.019	427.802	286.188	7.958	160.008
510	25.942	26.606	40.078	27.964	601.124	1767.6	494.378	127.35	9.849	4.592	81.854	38.1	836.768	54.41
511	1451.8	1401.15	28.803	25.708	29.098	20.372	52.404	557.26	15.218	34.394	20.466	195.568	52.896	42.854
512	128.768	174.02	59.216	22.048	960.71	142.494	47.362	5.33	41.387	1587.6	17.074	169.702	729.066	28.414
513	2894.51	523.677	84.643	135.52	264.584	62.088	7.458	7.832	224.622	21.382	45.127	35.062	42.294	42.85
514	76.806	4533.08	43.253	103.89	784.61	112.284	126.592	517.118	40.258	83.95	138.646	201.946	54.776	36.876
515	162.747	2.944	574.595	1674.66	7927.74	1798.25	1278.66	1674.66	83.282	23.658	181.408	21.262	34.272	117.43
516	44.049	95.143	20.496	672.814	557.26	412.874	5.084	18.258	5.33	56.609	2.985	292.222	31.92	12.804
517	76.209	200.45	5.934	9.684	88.792	70.48	18.574	94.148	83.702	9.508	40.147	23.104	17.074	118.066
518	39.675	12.733	14.224	37.816	106.714	70.96	1209.02	132.048	55.804	75.605	49.693	62.814	82.678	39.268
519	98.493	574.493	242.519	83.09	23.012	167.876	43.188	43.88	8.421	10.394	117.848	22.816	4.564	70.992
520	74.178	45.792	105.678	40.034	429.174	2469.83	167.876	3272.15	7.298	5.161	22.618	58.302	112.428	142.734
521	2205.52	1196.42	4.793	100.076	44.698	89.626	9.276	36.742	86.898	36.399	28.049	369.872	25.722	81.588
522	2122.29	4184.51	93.428	153.77	54.678	641.48	18.93	1.02	1.518	167.862	121.172	247.166	50.156	49.202
523	1155.98	112.551	239.865	208.182	17.392	89.718	180.512	684.7	2.787	13.625	52.95	729.066	16.582	251.82
524	1854.58	3.162	15.025	982.13	49.202	96.824	563.614	18.706	224.873	54.629	14.11	404.64	68.488	70.356
525	88.791	228.936	89.457	1698.92	62.89	14.05	142.494	1429.41	60.178	1012.25	63.702	91.902	87.934	79.928
526	852.454	1403.59	336.373	141.486	63.154	52.668	671.658	538.594	47.553	11.474	14.674	1195.75	208.074	7.14
527	61.5	53.783	170.056	16.73	46.01	210.952	22.804	19.782	34.364	27.26	136.532	26.1	22.014	369.872
528	204.957	170.523	1209.02	385.854	34.958	292.222	21.404	78.452	32.046	13.237	379.599	37.348	110.814	76.718
529	9.162	130.446	122.878	4.864	589.37	45.718	59.992	76.668	66.913	59.991	247.165	48.9	74.474	48.946
530	1528.11	505.137	524.082	326.468	96.864	107.568	45.718	447.02	243.409	142.915	127.008	94.702	129.89	93.428
531	935.083	288.43	1035.34	822.002	103.714	178.702	46.36	17.116	20.949	31.557	9.867	89.458	120.936	1059.21
532	3.905	7.773	821.528	63.23	96.448	1826.35	937.93	28.118	477.818	15.66	49.305	106.508	29.802	120.364
533	210.952	1711.02	840.886	569.792	667.812	138.646	6352.49	81.324	23.938	1445.71	4.253	34.344	80.132	21.044
534	26.799	947.612	1386.74	1550.1	21.046	20.364	82.69	16.812	18.375	81.324	71.241	34.958	233.162	26.036
535	107.921	79.698	168.276	1630.57	18.376	253.678	8.634	188.69	48.965	24.963	132.324	13.972	69.658	428.946
536	260.501	51.538	51.01	69.128	86.712	603.688	28.474	44.276	1649.02	46.983	46.8	22.558	61.77	590.584
537	21.337	162.747	1322.78	8.21	34.168	171.058	1.908	76.738	73.544	26.613	645.462	2.146	44.396	73.482
538	337.86	2431.12	77.669	6.69	52.568	68.966	1204.76	56.238	70.227	51.749	21.531	633.872	55.804	946.026
539	1698.92	1764.22	226.369	13.15	3.814	763.606	412.874	8.6	457.33	879.852	277.045	60.338	191.092	27.206
540	19.007	738.86	802.849	167.876	133.062	1630.57	40.152	17.118	565.717	57.275	30.818	37.816	70.12	11.094
541	277.331	42.137	5.193	757.822	44.986	317.234	458.026	757.32	15.991	11.507	34.767	470.918	94.86	500.648
542	2.944	11.703	1419.9	9.736	852.39	10.684	108.206	359.962	42.873	85.288	25.602	850.896	22.904	13.778
543	934.828	35.205	208.407	42.5	1224.55	69.884	417.812	107.922	89.25	1059.21	81.999	12.762	1674.66	1784.29
544	1099.37	50.465	193.999	60.438	1.466	779.464	21.754	1446.43	112.176	60.22	25.125	105.388	315.492	159.13
545	200.97	2942.32	1100.24	127.996	7.932	1271.33	71.44	9.23	19.361	34.168	309.629	14.404	143.876	76.894
546	1268.07	45.979	6.712	252.262	157.92	17.764	45.568	856.424	1451.8	176.487	619.088	113.424	108.86	14.736
547	14.366	1099.37	1769.41	6.886	162.882	3.674	267.998	1698.92	260.508	446.733	32.958	12.524	9.508	246.336
548	43.935	137.236	446.296	2.79	19.256	130.748	344.116	873.614	15.66	10.683	26.088	30.562	22.832	208.258
549	432.136	188.689	15.949	1552.61	11.65	49.444	104.526	29.492	19.138	17.861	7.563	31.412	51.088	31.316
550	115.9	1848.42	289.763	1557.58	69.884	174.824	1991.54	26.48	132.947	640.747	72.91	1.466	87.492	83.09
551	208.073	233.962	139.103	267.436	321.8	18.574	18.258	369.698	273.556	47.54	131.665	25.156	49.306	1674.66
552	201.945	141.254	119.982	1648.11	55.364	120.22	38.74	101.908	6.188	17.802	23.479	257.49	32.968	124.162
553	64.195	214.815	176.379	26.072	174.824	86.826	164.156	8.456	947.612	41.648	31.214	40.034	25.602	106.37
554	2942.32	78.525	84.019	107.996	3324.58	30.57	763.606	1975.74	296.701	641.48	82.291	36.018	74.838	85.816
555	6.313	639.139	21.275	12.002	1895.62	5.584	282.548	858.662	159.694	1183.78	152.921	69.17	132.048	2.436
556	275.146	780.605	8.142	69.884	96.584	7.774	6760.06	1311.95	6.47	40.001	59.104	152.922	73.724	148.212
557	249.088	2.146	1363.4	565.65	143.73	275.146	83.95	42.558	38.811	53.795	18.857	28.36	58.838	904.172
558	50.465	655.455	80.131	1.466	228.028	7.14	777.318	16.716	408.133	527.095	26.977	0.784	192.582	44.936
559	1416.92	84.593	930.237	317.234	6.886	162.748	17.016	54.174	272.078	153.925	817.419	37.13	112.684	101.218
560	523.677	204.957	1238.6	106.72	247.884	243.562	20.364	12.412	340.163	26.416	21.497	520.518	80.862	84.112
561	1395.27	179.373	19.782	770.78	5538.36	2078.07	111.448	9.858	1115.11	16.457	123.298	25.186	284.17	284.17
562	24.141	40.001	77.932	94.444	2665.16	26.622	275.146	740.97	12.007	193.168	25.011	383.226	46.12	97.056
563	85.772	4.745	728.94	59.294	27.946	36.906	174.824	267.436	266.563	51.647	65.862	65.488	84.818	18.086
564	51.27	13.021	77.709	33.772	170.678	46.93	7.282	11.73	16.883	39.875	475.456	62.088	55.638	35.512
565	18.861	34.002	4355.79	858.662	104.924	80.612	33.946	779.464	34.148	43.95	0.284	44.64	117.848	40.25
566	1300.33	5273.89	1789.45	11.414	29.522	1991.54	8.644	10.756	1.559	111.12	1200.87	39.91	37.854	32.588
567	2176.36	3.681	76.949	1767.6	151.898	506.62	2783.93	114.618	97.258	30.683	41.57	21.612	51.716	1365.19
568	1592.11	1784.29	12.021	145.658	3134.12	315.742	506.62	93.358	9.714	103.483	525.451	46.21	361.644	9.616
569	98.769	63.584	1686.13	1234.67	853.45	83.062	44.824	207.576	55.668	287.367	38.133	10.274	451.11	521.77
570	364.664	682.926	5.53	18.054	474.686	3.422	315.742	34.958	30.471	44.312	64.877	35.214	271.688	38.388
571	303.104	23.479	326.378	122.878	659.128	902.778	668.756	458.646	1445.71	101.328	32.563	17.182	80.274	146.44
572	446.736	477.826	2431.12	1090.49	1017.08	39.15	368.658	96.584	45.527	12.761	93.275	124.372	851.838	10.372
573	895.893	426.883	2572.64	36.09	55.158	362.73	6.688	2122.74	38.549	273.556	84.818	99.748	415.59	52.278
574	20.031	10.713	261.566	99.142	769.78	10.404	871.126	73.128	33.914	181.98	97.552	42.854	9.796	106.194
575	226.233	1416.92	555.455	70.96	40.152	52.398	436.712	179.374	118.145	372.298	29.997	46.776	19.214	3.224
576	1711.02	89.717	49.498	199.232	1274.98	417.812	20.466	1.466	23.086	323.531	23.104	336.374	97.552	145.102
577	42.595	726.943	948.487	10.624	26.606	51.01	38.49	783.31	51.772	247.557	13.306	14.234	23.266	18.862
578	16.809	771.507	2358.57	177.19	130.902	37.154	1826.35	5536.34	31.13	92.792	239.642	678.56	20.932	32.888
579	3.162	538.593	47.351	11.27	3684.03	574.596	38.55	8.324	624.773	145.727	14.804	386.672	40.676	40.316
580	799.394	82.396	305.678	151.724	4564.02	5.084	300.518	46.36	19.425	136.532	116.791	17.086	56.31	3.548
581	18.401	30.851	36.876	32.588	19.7	118.71	1769.59	36.122	43.583	60.801	26.096	305.348	78.82	101.338
582	269.588	11.482	997.934	76.76	8.638	26.238	130.748	14.05	16.231	1763.25	38.786	11.73	65.514	318.778
583	127.35	380.494	781.594	825.628	51.194	179.346	426.274	65.108	38.388	264.067	13.358	143.876	124.47	29.932
584	594.827	154.506	103.325	79.372	923.958	108.206	93.054	49.718	79.496	40.258	89.939	65.642	21.384	92.99
585	53.916	118.409	119.101	3628.03	65.488	44.276	2894.51	38.112	96.357	229.912	108.311	112.004	94.496	30.308
586	55.251	145.993	59.608	6.438	33.772	71.44	81.872	236.194	120.854	117.071	287.367	56.082	241.676	230.704
587	23.502	94.444	812.063	403.452	2992.02	520.014	2942.32	264.808	74.808	340.587	25.157	284.17	61.036	121.172
588	33.265	179.945	290.132	91.828	21.846	20.566	22.206	28.506	170.293	477.826	70.227	11.35	272.922	137.758
589	52.027	88.579	174.02	141.658	22.048	9.356	261.642	801.584	47.05	18.401	63.143	326.378	44.864	145.658
590	184.337	96.62	221.91	603.688	98.77	124.448	52.398	10.456	16.61	30.789	77.319	24.05	22.18	6.502
591	81.872	198.591	630.911	425.412	10.986	34.958	97.946	1180.87	64.099	91.155	53.031	382.958	25.448	2223.82
592	1365.19	63.153	58.588	76.95	201.256	32.932	3.422	251.82	2.194	153.966	57.984	30.79	8.944	13.952
593	76.11	1451.8	7.653	29.202	37.472	283.462	357.756	290.132	27.382	45.792	47.99	61.436	45.922	30.84
594	126.57	26.394	767.702	133.15	40.862	93.054	326.522	63.23	344.116	59.825	34.56	879.852	766.468	36.468
595	169.701	501.421	36.122	89.946	265.838	6.18	247.502	529.8	47.343	22.871	23.654	23.256	15.826	61.748
596	5462.77	91.155	560.135	7.25	20.636	17.016	342.114	33.622	85.155	193.999	34.521	108.816	30.002	24.22
597	154.506	1592.11	298.523	106.138	34.194	310.466	319.846	47.352	47.354	180.508	105.237	225.288	315.688	36.742
598	498.061	167.292	211.8	189.944	32.588	23.008	13.41	154.98	142.592	38.534	215.704	1111.54	21.366	104.992
599	198.662	61.77	164.156	594.828	56.238	451.418	496.864	209.162	32.681	4.411	33.162	5.616	132.742	526.976
600	83.95	85.772	379.333	91.156	170.524	40.152	52.668	228.028	6539.01	92.928	102.862	20.97	53.828	18.182
601	11.519	93.428	90.191	34.916	96.748	51.122	56.784	40.892	47.341	105.387	29.629	77.32	7.82	6.56
602	305.777	3628.03	494.441	204.958	3272.15	1159.1	80.612	238.696	7.139	14.736	130.785	47.694	2606.62	17.868
603	7.549	144.424	39.607	54.892	221.79	18.258	42.5	31.368	202.227	129.487	37.156	11.414	28.188	9.85
604	748.857	5.324	1657.84	203.386	122.878	21.754	21.002	20.278	4.498	49.305	41.284	64.878	247.884	254.41
605	23.479	64.558	332.36	16.54	214.012	720.656	178.702	7.72	5.446	413.532	135.425	86.826	29.742	50.844
606	1375.85	35.905	1622.95	250.638	9.234	494.378	708.15	55.41	64.146	204.093	193.561	48.898	54.08	1111.54
607	90.944	51.01	207.576	277.332	137.236	1818.85	14.826	286.282	228.027	85.195	84.944	208.534	1111.54	36.66
608	159.694	423.937	94.559	208.352	447.324	1035.45	34.958	50.752	58.891	69.702	88.349	1003.57	57.5	42.93
609	32.351	117.848	145.684	19.32	45.8	84.594	49.444	2.12	1326.52	64.558	44.64	27.26	18.962	269.426
610	600.392	574.595	601.471	76.028	3.842	44.326	77.932	1416.92	696.741	737.809	12.095	30.232	283.462	14.428
611	18.574	668.426	20.938	170.294	1401.15	563.614	334.926	30.514	71.967	58.495	199.67	5.33	19.302	593.804
612	7.831	141.838	190.755	2894.51	656.782	20.496	641.48	13.358	34.826	14.462	155.525	8.9	46.916	36.914
613	2431.12	200.97	7.316	54.634	55.444	139.88	179.346	1930.88	288.245	457.33	65.31	12.238	35.426	810.722
614	620.029	1375.85	11.703	3484.27	247.082	334.926	533.32	327.994	173.055	36.876	7.36	157.726	215.424	43.75
615	429.732	369.872	474.717	251.784	53.916	82.69	17.028	156.68	192.374	9.758	71.14	42.236	619.088	47.314
616	300.601	2922.21	142.494	52.182	112.684	38.112	23.114	19.47	241.675	61.409	48.851	77.864	29.382	188.294
617	1404.19	19.159	29.481	144.424	245.588	480.46	110.82	3.162	28.257	80.666	72.267	54.97	32.56	64.972
618	558.532	41.909	1300.33	538.17	151.724	38.322	2.47	18.442	80.666	286.188	249.25	36.058	47.196	16.2
619	13.376	90.944	3441.43	14.674	115.688	170.524	451.418	825.418	93.428	2110.88	1991.54	35.416	715.034	257.49
620	163.564	8.599	454.466	153.848	22.54	188.69	44.326	38.55	9.48	167.002	124.089	65.922	305.348	95.05
621	32.066	48.763	33.34	509.392	446.736	76.718	13.162	56.06	55.27	9.48	30.308	15.064	129.89	17.014
622	4.654	60.438	3122.66	61.036	41.808	1769.59	37.154	41.748	65.255	159.53	245.634	144.834	1326.52	9.736
623	73.207	737.809	1957.94	557.294	39.952	2576.76	153.554	121.79	132.625	27.566	58.799	93.28	126.07	64.398
624	737.809	55.125	107.973	2.54	49.816	261.642	56.52	93.428	69.926	6.413	51.168	3.86	54.892	75.146
625	898.841	481.464	138.646	24.386	52.118	286.414	574.596	160.008	76.759	84.382	201.542	546.108	16.618	57.154
626	73.488	50.778	91.902	5.516	74.386	426.274	284.998	14.67	74.062	715.033	38.045	125.146	58.854	135.65
627	20.496	26.088	172.1	155.03	54.304	595.334	72.196	228.082	34.654	25.011	130.446	20.694	30.09	52.684
628	115.133	45.801	617.715	157.726	37.298	19.47	98.446	1008.06	25.387	19.522	124.485	460.69	1635.14	61.77
629	26.414	1404.19	1898.51	731.69	52.896	17.028	2078.07	256.642	142.733	16.02	2.015	35.336	42.702	147.9
630	1733.22	25.721	509.392	34.212	43.574	7.282	17.086	36.424	44.754	1.232	54.448	726.62	16.894	315.492
631	133.418	799.394	233.162	1895.62	189.944	273.046	1630.57	665.024	51.096	10.273	55.28	5.704	160.024	19.322
632	51.121	1528.11	1436.2	21.846	1180.87	5566.64	56.112	98.93	842.148	132.047	1111.54	51.34	71.14	68.116
633	80.487	84.382	19.007	209.162	31.646	411.664	335.542	98.446	188.316	6.486	1550.1	46.984	36.686	126.184
634	45.979	33.539	320.072	205.94	614.724	13.41	44.552	81.872	48.946	2754.31	59.171	132.742	46.638	426.884
635	145.727	51.875	28.381	1252	76.18	50.752	1.354	185.582	229.326	87.058	29.717	109.216	96.708	26.984
636	268.824	66.383	23.58	106.99	258.654	10.756	253.678	162.684	43.399	55.161	58.037	22.618	352.32	1558.38
637	1784.29	113.838	537.781	10.984	411.664	26.026	44.276	37.392	13.852	38.811	20.523	43.782	14.544	119.34
638	167.292	37.241	78.452	1733.23	50.466	344.116	133.418	24.386	1769.59	44.761	7.421	34.712	11.452	68.744
639	28.506	1002.7	53.552	226.974	1395.27	16.764	3.674	25.684	39.675	219.633	56.715	52.092	363.908	8.278
640	260.522	79.372	174.497	11.65	167.444	6539.01	46.93	40.458	507.394	51.807	52.683	97.612	22.296	135.036
641	203.385	34.826	244.527	205.284	112.702	142.874	13.464	161.326	287.367	51.664	37.821	14.534	626.222	8.322
642	189.19	147.702	44.754	89.458	702.38	46.36	11.65	417.812	373.613	373.613	26.658	42.22	34.178	218.76
643	53.11	63.23	27.027	82.734	37.452	13.162	262.068	8.59	375.777	36.997	18.086	21.188	77.188	68.226
644	4.517	267.435	775.84	79.698	31.866	368.658	116.596	159.256	185.547	3.593	39.675	117.848	11.352	42.026
645	43.363	20.031	95.949	2576.76	104.6	22.262	286.414	496.8	997.002	87.178	23.266	37.242	91.902	7.582
646	39.775	73.882	74.833	12.412	306.532	164.156	103.936	522.69	33.175	252.927	78.805	54.766	16.36	109.262
647	33.539	31.288	106.697	4.852	3469.56	19.844	70.228	47.69	5.133	35.494	9.482	1266.95	12.878	51
648	142.733	40.862	396.305	29.718	35.852	8.644	115.134	13.376	33.07	91.523	11.669	174.44	694.272	385.422
649	180.187	536.69	147.786	138.698	199.182	180.512	305.474	17.51	10.478	5.33	34.958	45.06	54.03	138.69
650	96.823	34.168	40.76	29.036	40.002	533.32	198.592	37.636	7.907	130.362	36.15	46.214	17.812	59.992
651	25.514	267.848	724.184	21.654	155.31	3272.15	135.708	28.258	131.538	120.854	111.673	902.778	53.206	3.564
652	208.351	10.591	1158.59	336.374	5.686	154.296	140.364	1884.91	51.808	102.685	12.113	26.942	76.736	3.14
653	59.001	1224.55	173.049	19.256	109.862	44.552	73.43	55.788	3.911	1550.1	33.653	724.942	20.496	25.484
654	144.424	2.79	1711.02	9.234	86.392	25.18	13.678	45.534	20.219	298.04	30.157	65.198	169.616	72.286
655	344.116	250.638	29.666	29.726	2821.47	88.786	730.124	458.026	16.719	4.738	43.128	64.558	148.986	43.756
656	74.079	81.946	27.52	12.158	25.656	570.464	10.592	336.374	12.113	29.931	126.07	38.918	6539.01	243.922
657	2576.76	27.547	46.311	88.792	536.69	17.086	26.238	19.32	13.395	178.057	104.786	107.056	25.228	241.676
658	16.893	26.416	39.432	917.04	660.452	801.584	82.974	58.3	181.22	184.337	160.008	37.988	14.184	9.278
659	69.137	51.121	550.999	1886.61	1283.9	149.768	34.036	157.92	563.614	267.998	89.896	17.802	2812.05	66.466
660	145.657	345.538	265.997	145.994	93.428	2.178	2.118	8.816	120.22	73.674	166.031	14.264	4.776	24.358
661	59.825	55.668	128.458	19.008	8.324	43.88	30.57	27.382	174.44	926.979	23.358	208.356	128.42	22.832
662	89.858	53.11	7.773	22.066	23.086	17.036	137.936	16.1	14.021	113.97	26.035	20.244	131.14	106.038
663	217.075	65.955	530.509	2.944	417.812	282.548	1159.1	51.096	81.999	23.104	104.525	18.758	520.518	4.248
664	26.263	496.864	9.56	115.078	4355.79	160.008	2706.39	9.234	19.042	30.818	503.867	247.536	174.472	44.446
665	95.949	20.496	474.686	106.714	125.378	115.134	617.716	89.946	504.036	143.876	53.238	74.088	21.236	49.45
666	42.63	81.872	4.74	1587.92	323.032	3703.37	14.076	77.932	16.623	195.769	27.382	17.352	25.708	12.596
667	76.379	2665.16	1478.79	934.026	15.858	72.196	19.338	6.646	868.979	118.066	14.539	21.612	10.542	84.974
668	4.231	139.657	25.687	42.418	8.406	459.21	708.244	15	2394.88	54.29	5.357	467.192	16.422	33.966
669	36.906	145.511	133.663	28.506	2943.05	134.31	12.412	151.73	641.48	108.395	10.372	264.068	318.82	11.854
670	179.842	89.457	645.737	6.076	4.746	33.946	2.178	254.41	43.484	117.848	81.856	151.552	5.892	25.694
671	51.045	411.664	754.939	457.33	5.084	20.842	17.272	12.664	446.513	22.161	215.578	179.49	35.336	153.248
672	521.508	4027.35	72.938	39.776	1168.08	62.382	32.846	148.83	315.491	54.97	166.546	298.04	20.368	111.36
673	126.482	80.26	76.027	8.698	2203.48	56.112	6.868	3.414	77.881	26.863	75.697	36.97	26.67	287.368
674	1334.84	30.537	3.574	13.424	631.39	229.832	33.924	1798.25	1908.36	236.261	25.131	28.732	947.612	22.618
675	525.451	693.619	39.352	326.378	57.384	4.776	1.02	206.694	10.455	10.199	22.285	269.426	104.702	74.9
676	667.998	3.301	4533.08	306.532	156.616	193.692	14.056	92.796	34.182	66.383	385.041	324.796	254.796	154.98
677	510.929	3.748	93.226	1622.79	168.026	68.87	41.862	55.28	13.182	89.457	128.016	159.53	496.864	45.922
678	7.282	169.701	482.169	5.33	587.408	1919.65	65.488	208.352	15.323	103.344	18.401	27.324	58.772	23.66
679	51.875	35.061	34.826	45.77	77.13	824.04	32.932	247.044	7.162	1342.53	112.175	39.566	87.548	65.952
680	48.763	1588.36	139.88	83.874	895.67	470.456	27.328	902.778	94.86	129.889	17.924	8.828	14.8	64.224
681	107.069	4.883	632.16	241.05	180.188	19.338	33.772	48.468	364.92	97.552	31.233	248.61	12.79	18.168
682	11.044	897.148	63.821	89.896	10.13	14.826	144.468	1635.14	29.411	11.703	12.981	3756.67	9.818	34.712
683	142.874	42.595	1.451	326.522	154.506	43.37	13.42	58.366	763.984	23.204	89.619	14.436	238.31	17.332
684	41.05	470.918	408.133	288.43	930.238	14.366	21.552	852.39	698.229	403.533	8.828	11.124	84.944	16.586
685	147.702	174.488	32.047	194	167.46	323.032	1401.15	82.148	1302.7	5.303	21.003	8.462	64.398	7.82
686	370.858	168.249	13.085	158.386	141.658	337.86	25.18	9.85	82.396	51.875	7.906	1012.25	13.136	30.79
687	156.68	229.912	3.387	4647.34	37.182	1209.02	858.662	24.12	403.487	210.782	1908.36	28.13	135.52	22.38
688	423.056	1205.16	265.17	36.058	46.214	238.518	15.858	194	4.401	0.284	13.396	57.852	14.232	71.752
689	852.389	260.501	91.49	76.95	445.176	251.82	94.638	52.118	34.966	27.265	12.009	144.474	69.702	149.096
690	160.634	115.133	6.724	37.452	51.964	78.526	33.652	480.708	555.455	12.012	124.469	184.428	53.77	63.306
691	4.883	62.87	2551.44	179.236	1643.57	539.74	56.238	24.902	10.38	3.682	6.34	188.322	42.85	36.81
692	49.113	25.514	164.76	7.992	39.606	98.446	118.71	58.512	76.337	115.375	44.936	18.16	23.022	61.206
693	1041.93	2420.12	1.062	53.874	14.322	712.806	0.7	135.842	54.765	313.384	69.222	268.396	13.306	31.522
694	339.157	4589.16	48.852	115.134	232.4	585.288	505.138	44.754	17.403	763.984	45.123	38.49	3.564	153.6
695	233.962	631.389	955.809	96.334	266.95	207.588	37.452	253.59	41.723	34.182	340.587	112.428	83.104	7.112
696	35.813	1090.49	417.329	134.126	2576.76	56.838	686.106	425.412	862.761	19.47	280.056	40.25	58.048	36.596
697	81.854	1733.22	128.768	12.022	27.964	82	135.05	727.74	3.672	74.473	3.151	1.058	43.76	38.812
698	110.764	94.86	340.163	206.19	1300.33	385.422	88.786	72.91	24.105	53.238	85.288	19.568	3.748	777.318
699	780.605	133.47	13.805	210.952	4647.34	6.132	179.058	20.448	294.295	2263.67	136.921	58.838	7.916	85.462
700	3.813	72.257	24.293	201.256	3756.67	289.656	89.946	44.05	108.311	78.109	42.219	32.888	3.14	61.14
701	179.346	856.424	3684.03	96.584	1730.71	1365.19	1365.19	189.944	1252	42.557	1197.92	108.814	104.34	63.97
702	7.653	85.771	109.944	230.086	76.894	436.712	29.826	2894.51	38.534	25.179	21.274	10.16	15.53	28.908
703	12.158	48.946	176.938	199.182	60.124	17.272	240.514	92.118	85.772	64.099	8.164	126.906	51.772	343.524
704	38.74	107.921	206.069	247.884	282.548	258.18	62.256	191.806	32.723	94.86	13.463	71.27	47.314	108.848
705	49.317	16.766	82.536	974.81	633.764	7927.74	26.026	286.188	19.32	179.522	51.807	332.638	35.814	48.244
706	3028.33	58.809	613.33	13.086	4.692	665.024	7.654	39.15	89.568	43.994	192.374	59.172	22.618	21.894
707	65.644	22.261	163.277	43.188	33.928	6.724	139.88	177.19	14.11	17.403	72.195	1236.85	162.684	57.562
708	509.392	9.732	974.809	60.236	102.686	27.328	6.18	80.04	14.457	33.475	274.872	238.078	57.176	113.048
709	76.718	375.777	152.243	52.568	1588.36	36.28	570.464	80.702	170.523	103.89	642.133	12.388	10.684	926.98
710	375.777	21.337	458.577	105.388	3.162	7.992	6539.01	34.036	23.104	28.36	57.5	89.568	275.162	8.334
711	8.209	169.544	202.036	18.064	17.028	31.522	947.612	317.234	54.03	70.902	27.518	8.774	43.226	21.456
712	87.178	78.27	21.1	496.864	79.698	783.31	68.87	56.784	296.047	281.29	42.63	229.912	142.202	19.712
713	1184.43	54.634	1055.73	935.084	29.802	33.652	16.768	32.324	24.557	32.723	83.388	321.272	30.458	27.486
714	13.944	15.15	23.349	37.392	1460.53	113.422	52.568	577.588	65.514	46.359	1784.29	26.942	25.226	45.72
715	55.302	446.513	26.999	853.45	65.922	11.242	63.322	2635.39	40.816	37.158	389.841	1.908	10.372	39.758
716	535.491	510.929	54.024	39.952	41.284	60.62	1818.85	335.542	14.462	2.087	11.073	126.408	88.35	52.552
717	65.488	6.538	11.933	1204.76	276.046	45.568	62.538	42.622	25.655	65.488	149.14	702.38	40.258	32.958
718	428.656	29.825	141.978	167.284	109.374	14.056	188.69	53.916	9.16	8.816	69.838	30.818	35.32	190.102
719	1.697	377.551	5.063	522.69	98.494	73.43	13.852	14.444	138.697	13.162	38.08	57.992	41.648	13.484
720	117.848	4.654	32.73	403.488	1949.68	22.206	1127.29	1395.27	31.412	3.748	8.816	42.424	50.816	26.934
721	76.949	1283.93	4.199	840.886	594.828	42.5	82	11.65	31.308	813.8	109.692	50.236	1.84	29.956
722	4.543	428.945	69.068	194.9	110.164	1278.66	50.816	91.828	427.357	167.762	85.461	36.446	240.514	49.5
723	62.256	76.209	54.97	620.15	17.354	33.924	37.636	34.302	76.339	613.33	95.938	13.352	26.27	166.944
724	85.771	32.861	15.982	574.596	1100.24	48.598	6.084	799.456	32.066	75.382	11.106	930.238	33.54	49.594
725	152.243	20.371	27.964	1155.98	1674.66	29.826	36.28	19.86	148.617	18.054	217.802	61.236	97.612	43.782
726	38.812	77.932	359.961	305.018	82.476	38.49	36.836	24.892	113.97	79.946	62.439	3.224	38.878	110.282
727	166.031	740.969	385.421	2.928	10.984	43.188	188.322	184.69	482.169	9.99	10.556	8.932	67.388	43.77
728	259.943	233.379	43.318	284.998	810.722	371.23	247.166	600.392	23.098	9.482	28.129	17.348	236.866	276.298
729	110.164	1930.88	1931.46	17.616	89.284	0.7	207.588	476.028	3.291	335.541	17.091	773.74	72.514	298.04
730	1764.22	13.944	144.424	8.694	1.118	56.784	87.618	138.638	11.705	4533.08	50.81	4.776	63.654	88.4
731	226.369	253.59	44.801	167.762	1992.91	33.772	11.242	14.424	298.04	3.223	241.396	13.182	217.076	119.346
732	3756.67	139.885	39.356	48.34	15.594	56.52	148.718	142.494	411.664	5.892	65.99	385.042	59.15	56.62
733	130.446	498.061	305.347	10.696	1.468	407.282	11.066	199.232	34.778	23.336	729.065	357.756	98.652	45.122
734	107.973	300.601	330.708	42.938	107.556	16.768	76.718	164.156	140.749	718.926	34.168	1342.53	13.358	43.158
735	1818.85	71.146	112.702	58.604	93.184	32.846	7.992	22.34	1379.89	23.663	1763.25	836.768	61.266	51.434
736	194.9	572.921	30.421	947.612	206.19	2159.63	142.366	13.41	11.703	194.762	28.991	3.682	25.996	19.302
737	48.946	160.634	65.137	3.814	247.558	11.066	20.496	53.238	895.426	188.294	73.488	305.474	242.77	52.448
738	1403.59	69.137	22.804	124.7	105.368	465.532	411.664	244.678	32.42	36.735	5.749	24.546	175.69	169.702
739	93.023	1886.61	5.516	4184.51	17.036	2.118	76.59	1781.57	91.335	229.326	40.723	19.914	7.25	356.188
740	61.035	52.027	678.56	18.376	42.508	14.066	28.732	934.026	61.035	36.917	367.326	65.256	4.74	15.76
741	94.638	134.909	333.6	33.54	144.522	6352.49	10.456	7.654	24.201	125.694	9.615	243.922	11.704	214.956
742	1.886	76.718	3316.3	47.352	179.236	13.376	38.112	76.976	126.906	16.708	147.959	359.962	123.448	260.508
743	6.724	24.136	1557.58	23.52	1.37	198.592	160.008	29.97	71.792	103.656	622.85	323.532	336.386	238.664
744	205.94	1635.14	123.325	229.912	2122.29	51.964	595.334	14.826	12.358	65.255	21.549	223.304	18.054	9.668
745	190.755	385.854	269.18	38.49	44.276	34.036	22.262	974.294	98.588	8.732	6.69	40.286	43.226	26.482
746	19.57	10.403	128.658	518.306	83.238	169.338	385.422	6.188	163.635	12.788	477.826	43.018	41.056	18.792
747	198.326	125.4	1283.93	45.336	22.214	56.238	362.73	75.06	69.702	15.567	11.851	241.396	14.424	51.79
748	214.815	492.215	1252	14.232	129.766	1.02	6.724	9.508	7.732	438.789	49.718	28.804	34.768	21.51
749	115.904	1769.59	97.946	17.028	1053.94	13.464	14.142	7.14	162.747	22.521	336.373	33.774	1763.25	79.728
750	64.558	1238.6	51.507	93.184	14.424	2.47	17.036	357.756	154.074	229.545	28.954	206.19	38.1	6.1
751	160.008	17.351	204.687	127.35	20.448	247.688	149.768	12.804	773.74	9.867	140.432	63.584	113.838	139.846
752	169.544	23.732	668.426	48.704	68.032	94.48	22.048	595.334	363.908	2.796	27.17	88.024	211.214	85.46
753	1266.95	336.385	79.313	155.226	2044.65	89.946	289.656	63.632	88.853	84.643	208.257	904.172	344.586	19.7
754	80.26	179.842	18.93	25.656	33.662	60.236	1635.14	109.692	102.562	105.409	28.506	80.282	702.38	10.984
755	321.62	340.587	27.525	38.392	267.848	217.076	10.756	139.368	241.396	332.476	195.769	26.614	26.482	1197.92
756	204.468	106.924	82.974	1365.19	1227.85	505.138	873.614	2518.33	72.878	1053.63	63.76	72.514	428.946	218.412
757	30.851	403.452	2237.55	630.94	169.188	20.466	6.132	2051.69	144.424	726.619	166.393	1784.29	48.462	3.984
758	317.233	126.407	174.488	344.116	763.648	133.418	75.724	17.172	75.146	33.162	61.128	4355.79	47.844	84.748
759	5.516	672.814	2812.05	844.836	2606.62	22.048	4.776	56.112	2237.55	4.543	96.357	124.7	389.842	38.45
760	31.209	269.588	530.548	45.634	2078.07	62.256	30.852	244.34	96.669	6.216	29.575	29.202	51.274	14.984
761	54.634	3.963	233.422	703.77	42.418	270.314	236.194	1397	55.41	20.386	24.424	18.948	104.526	88.5
762	122.878	163.564	12.618	175.69	127.996	38.534	14.108	40.25	239.642	12.712	43.781	28.258	93.428	155.696
763	824.04	65.485	92.721	3.656	236.476	52.568	48.598	169.582	67.87	96.859	17.568	344.116	86.712	738.844
764	55.668	110.164	129.635	93.428	252.262	656.782	824.04	13.944	89.176	260.752	64.558	10.704	36.66	150.064
765	594.299	32.888	152.964	3.204	5462.77	13.678	14.366	27.328	77.863	11.142	146.773	14.394	43.842	41.908
766	14.326	7.831	53.017	20.278	955.81	135.708	3.162	337.86	1111.54	74.842	101.458	261.764	208.072	78.11
767	267.848	667.998	776.013	1395.27	238.518	103.936	18.932	245.588	4.997	18.441	9.48	813.8	13.778	129.766
768	33.339	34.693	67.096	492.216	2394.88	14.142	513.702	14.134	6.646	36.089	540.764	3.574	63.788	1851.13
769	89.739	76.379	45.474	3.162	780.606	28.474	84.644	30.374	26.621	461.496	50.156	165.66	1059.21	853.45
770	1784.57	39.951	359.548	1888.06	53.11	16.766	91.828	498.062	90.284	52.171	85.459	61.448	1975.74	10.278
771	19.138	2551.44	407.282	20.74	153.77	50.816	371.23	85.612	279.659	45.436	80.131	57.288	106.698	54.362
772	340.587	52.837	1700.22	2368.61	13.242	153.554	84.594	215.896	87.812	207.666	52.561	6.868	9.154	6.9
773	19.32	1622.79	7.831	112.702	425.412	18.932	712.806	57.802	13.936	48.946	22.539	6539.01	85.728	146.278
774	36.264	1326.52	62.428	1.468	178.702	78.82	157.92	232.4	58.525	29.825	101.62	6.132	60.884	16.02
775	3.748	98.493	239.197	682.926	31.368	947.612	67.87	176.738	204.687	94.431	50.575	14.232	264.068	14.444
776	119.814	36.876	1117.85	299.11	32.066	59.992	55.27	997.002	53.957	76.759	56.528	25.722	36.888	35.078
777	403.452	277.331	382.62	167.46	142.202	226.974	6.202	895.67	51.807	13.944	46.018	63.788	14.826	46.91
778	763.605	59.555	256.263	154.074	3.656	63.322	51.964	18.658	63.894	0.497	30.683	28.966	852.39	45.124
779	785.278	1184.43	161.592	2203.48	126.482	14.076	154.296	210.952	1.541	136.31	705.714	44.74	83.702	21.1
780	967.84	22.846	856.424	280.156	38.1	15.54	217.076	1002.7	72.186	84.145	97.611	128.902	76.042	14.322
781	57.5	19.138	281.967	82.974	10.592	39.954	122.878	36.876	323.531	204.294	27.954	32.444	174.872	38.112
782	3484.27	128.547	66.303	73.43	118.146	91.828	38.322	10.2	8.107	269.426	145.855	206.6	74.702	50.816
783	39.897	77.13	57.384	113.838	377.552	99.748	72.922	18.292	14.437	206.189	40.05	160.024	40.382	83.328
784	111.12	118.476	36.058	15.858	120.244	3856.57	649.75	5.908	275.146	3.574	193.999	27.088	161.592	89.176
785	68.869	115.904	9.328	33.84	51.538	82.974	902.778	36.906	227.715	14.443	34.874	25.456	7.272	210.468
786	771.507	268.395	94.48	4191.02	25.132	1635.14	26.308	168.026	82.001	470.918	23.52	5.694	306.946	21.924
787	131.685	10.922	2342.56	39.898	74.646	777.318	1552.61	1236.85	57.837	1236.85	16.514	54.456	1680.76	1371.82
788	61.485	649.749	516.273	37.182	348.608	319.846	134.31	124.7	590.081	47.05	288.245	156.014	4.622	3.906
789	74.833	44.049	6.066	50.128	24.202	122.878	801.744	35.426	83.085	344.717	65.255	16.85	539.32	50.936
790	26.574	14.366	259.943	563.614	326.378	616.678	113.422	25.124	11.106	123.814	23.204	19.582	42.874	7.404
791	784.609	467.829	156.276	36.122	169.746	161.652	1.958	237.992	174.472	106.248	8.347	322.186	14.444	137.724
792	229.832	49.113	1804.9	178.288	2237.55	166.944	87.752	134.31	14.188	11.288	4.209	112.188	1266.95	179.842
793	427.096	36.997	853.449	37.636	1630.57	1.958	26.622	168.25	38.74	20.031	335.098	104.34	30.232	113.97
794	29.209	6.724	152.408	52.684	40.108	799.456	165.446	274.28	43.756	510.929	153.769	15.73	37.786	44.472
795	1588.36	137.723	240.09	59.826	25.688	72.922	342.396	28.186	1053.63	947.612	22.846	196.756	103.344	72.006
796	29.717	10.494	28.488	20.466	457.33	94.418	33.34	1747.07	455.702	142.323	16.422	18.574	26.196	32.496
797	88.489	3324.58	1064.11	26.598	563.614	2894.51	37.772	21.368	503.591	48.34	36.306	898.842	31.316	63.702
798	179.49	305.519	118.598	50.014	19.32	73.358	50.156	15.358	54.448	239.307	370.977	30.57	29.664	44.64
799	15.043	1342.53	979.017	1017.08	24.572	997.564	219.374	66.212	1784.29	38.49	87.233	4.498	197.902	161.592
800	134.909	960.709	2939.64	212.152	93.024	657.422	656.782	26.942	5.488	3.682	127.249	19.55	194	2.54
801	69.355	229.326	48.859	268.824	1848.43	142.366	109.944	24.326	20.368	2433.84	637.162	21.33	97.482	4.402
802	96.669	1747.07	74.993	680.016	2.124	30.354	193.692	38.98	23.564	47.679	23.564	12.114	111.12	19.338
803	48.89	204.468	960.709	201.946	26.598	260.752	310.466	27.17	536.293	14.435	4.738	10.372	108.816	48.9
804	207.585	96.823	20.222	29.218	96.584	267.998	3.204	91.902	43.48	117.566	31.856	67.046	23.178	387.168
805	32.888	7.549	42.771	111.182	239.7	17.354	13.376	107.302	31.963	5.133	590.584	59.604	37.726	1128.15
806	187.38	39.897	2203.48	7.832	18.86	33.34	1100.24	87.934	61.221	324.796	84.145	50.52	27.382	1.462
807	82.391	48.803	13.182	153.98	154.98	447.02	116.04	86.392	65.82	62.859	46.712	73.358	214.956	1625.17
808	19.337	208.351	258.653	25.132	1818.85	112.082	8.354	30.51	26.409	0.729	22.871	22.846	21.862	43.034
809	2551.44	622.85	1376.42	2590.25	4.224	55.27	337.86	11.242	42.123	445.175	4.592	64.398	101.458	19.362
810	19.47	590.081	6539.01	87.618	205.284	135.05	76.95	135.05	28.577	8.9	5.083	132.554	4.284	13.172
811	773.74	3028.33	2078.07	260.892	51.122	28.732	25.192	84.644	533.319	126.407	23.548	51.964	87.234	12.524
812	47.54	226.233	62.931	329.118	160.008	21.552	2576.76	467.83	82.536	458.025	1377.17	25.388	45.128	19.468
813	467.829	620.029	85.02	26.738	898.842	6.084	799.456	254.796	247.557	25.226	81.561	60.598	63.97	929.862
814	2237.55	12.877	139.751	17.022	142.734	284.446	79.914	25.694	16.892	104.935	58.654	21.134	221.79	10.55
815	4533.08	88.489	30.318	4.746	496.864	284.998	20.76	289.656	26.083	21.705	22.071	10.984	137.724	142.808
816	233.379	6.313	854.3	99.748	13.248	112.702	75.146	13.852	18.321	63.787	68.211	44.936	50.284	25.156
817	64.989	157.919	472.407	51.122	110.366	60.092	6.45	23.114	73.979	6.713	9.32	396.21	103.89	813.8
818	240.089	259.943	719.754	509.252	58.512	2.124	60.62	3.906	1317.14	138.809	70.356	44.326	2275.01	8.81
819	1322.78	26.574	53.514	52.118	233.38	1221.21	101.012	5.824	338.265	89.176	453.54	80.04	155.33	11.502
820	5.695	313.384	484.16	934.828	247.044	686.106	2469.83	1831.62	24.587	22.08	1342.53	142.202	119.982	110.814
821	170.056	44.325	1884.91	4.41	74.088	5.376	75.06	417.33	241.05	34.841	123.789	52.874	79.914	108.816
822	474.686	251.784	448.726	2095.69	406.978	26.068	55.444	2122.29	328.939	49.816	6.868	121.694	10.986	27.266
823	39.352	257.49	38.013	63.154	34.212	162.684	163.564	113.276	71.524	81.856	113.97	71.242	28.804	32.424
824	1826.35	465.531	189.943	369.452	36.058	41.862	89.374	149.422	44.766	300.928	181.339	370.97	1234.67	51.648
825	880.452	107.443	42.499	4355.79	10.504	17.118	185.322	227.716	2.304	257.49	48.865	12.942	163.974	63.788
826	445.175	252.262	694.271	146.206	4.56	45	249.088	48.694	613.33	38.1	357.756	1.438	321.284	65.256
827	32.845	773.74	45.979	45.158	163.278	74.962	83.282	1895.62	54.079	313.418	62.689	110.066	5.144	2185.03
828	9.125	78.805	154.506	476.312	204.958	1009.36	4.838	60.802	1680.76	13.021	120.936	122.122	19.474	367.326
829	572.921	37.431	6.64	723.442	15.044	904.172	1711.02	75.87	38.177	12.628	594.827	61.598	51.01	17.47
830	217.802	178.63	26.687	162.748	572.922	708.244	267.81	75.782	26.217	852.454	509.038	37.158	53.216	97.636
831	168.276	9.162	212.353	38.786	208.182	26.308	1271.33	451.918	215.423	530.509	131.318	802.63	109.692	1.118
832	13.813	1365.19	61.5	282.548	35.854	124.7	26.212	71.004	19.474	477.818	288.576	83.086	47.554	109.862
833	20.504	1200.87	96.334	42.63	117.724	75.724	27.59	43.37	620.522	86.064	25.02	79.372	52.182	23.732
834	557.293	445.865	182.437	784.61	1627.95	57.288	428.656	110.82	192.582	30.731	7.247	300.438	352.882	16.112
835	124.7	198.247	1499.58	74.838	199.232	157.92	13.944	194.506	36.264	100.838	44.582	8.348	80.926	415.59
836	21.393	12.358	821.741	286.158	189.344	126.618	14.534	134.91	1159.1	541.284	326.467	1.49	630.042	48.866
837	1271.33	26.905	12.932	10.274	45.534	71.348	17.354	38.392	395.779	53.783	63.339	3316.3	22.072	77.63
838	87.755	574.523	56.72	156.68	60.894	12.388	33.584	8.59	61.205	104.525	97.299	1.232	48.946	160.196
839	3022.85	18.962	31.356	19.404	1397	87.618	192.368	570.464	93.944	163.588	118.145	260.508	228.77	1271.06
840	14.452	763.605	6.345	2159.63	39.834	165.446	403.488	51.538	97.611	10.129	180.508	1259.91	182.438	12.854
841	1.019	45.534	12.609	852.39	14.286	10.592	247.688	1363.4	58.338	520.518	14.065	27.946	58.72	21.528
842	40.862	74.178	1341.75	95.55	506.402	87.752	214.816	142.874	11.615	49.429	17.587	246.094	21.108	256.264
843	141.254	1639.81	620.029	429.174	17.518	2590.25	3272.15	56.716	24.892	357.756	3.574	6.1	135.426	89.908
844	98.446	44.275	280.443	6.868	112.428	28.05	13.2	45.77	772.446	1302.7	84.323	115.034	44.766	54.428
845	76.358	8.331	67.073	904.172	57.768	155.526	76.21	853.45	26.414	59.852	142.915	10.504	19.322	23.782
846	484.16	133.418	36.109	76.736	5.908	204.688	18.862	55.364	69.712	82.639	20.76	80.912	39.676	152.488
847	197.939	208.181	26.622	26.788	1698.92	37.452	14.066	265.424	27.617	14.325	100.089	29.726	96.058	4.776
848	286.157	141.658	260.522	98.494	4.418	513.702	209.162	1224.55	120.758	32.472	54.97	138.81	88.024	162.748
849	40.286	7.355	35.014	494.378	118.598	228.028	17.116	75.146	6.699	13.358	88.456	94.418	31.93	14.436
850	934.026	3.813	522.69	247.044	3.414	11.65	19.47	494.002	20.867	130.446	49.7	747.334	458.026	18.234
851	1326.52	9.307	78.877	128.42	161.326	403.488	316.392	1009.36	14.704	69.046	20.757	73.488	120.262	91.336
852	117.814	2783.93	1196.42	245.588	95.95	873.614	3.912	305.778	10.273	40.249	879.852	1141.2	51.536	209.756
853	226.602	32.666	172.443	17.868	401.224	12.162	7.544	1622.95	364.363	127.249	66.383	979.018	9.6	22.638
854	97.779	11.519	1087.31	182.438	13.086	89.25	28.634	7.832	135.26	82.396	63.654	2.264	21.394	47.04
855	17.925	110.82	853.299	131.14	466.382	4.838	63.386	26.538	139.696	34.287	16.035	21.344	73.314	17.838
856	377.551	748.857	17.117	45.292	122.774	13.31	5.376	37.772	0.497	428.945	21.537	19.742	4533.08	245.112
857	116.04	42.758	1278.66	166.944	82.69	33.07	28.578	773.74	50.407	5.723	33.475	38.834	66.064	64.406
858	294.827	513.702	101.907	476.028	146.284	38.168	251.784	1622.79	315.741	6.868	6.083	737.81	188.294	132.746
859	17.514	28.277	28.484	90.638	113.276	6.45	11.684	96.748	14.04	62.381	43.099	20.518	118.066	40.298
860	842.148	948.487	22.304	76.718	498.66	731.69	6.576	1639.81	1273.32	39.088	6.131	218.76	169.682	162.51
861	32.323	370.858	15.462	9.736	332.476	163.564	36.058	73.524	219.35	61.094	470.918	31.522	6.406	65.164
862	25.079	326.185	55.41	86.392	42.754	247.502	113.276	32.046	63.972	11.959	179.685	10.13	17.932	9.59
863	35.061	118.145	32.109		225.288				15.155	27.382	156.014	117.828	32.958	46.488
864	106.697	96.041	280.156		185.582				52.562	2940.11	364.363	419.468	7.582	81.872
865	315.491	14.999	458.025		76.76				61.897	213.843	23.805	17.924	42.328	59.294
866	1090.49	432.136	26.542		167.284				49.305	264.14	88.443	30.458	185.322	8.634
867	2665.16	5.516	55.668		110.764				218.759	6.665	13.162	897.148	72.536	59.15
868	289.655	124.7	535.929		359.548				33.661	33.583	110.281	24.016	5.732	39.432
869	53.874	955.809	309.3		95.144				28.907	300.437	12.388	186.072	114.618	24.044
870	5566.64	19.361	106.72		210.952				6.54	42.702	239.7	5.134	62.69	9.048
871	13.166	445.175	2122.74		28.446				131.167	37.472	102.301	44.816	326.378	14.056
872	110.254	55.788	2.787		36.876				4.549	2.045	2394.88	590.584	13.794	11.352
873	6.868	18.574	1784.57		30.95				40.27	4.148	104.073	321.214	37.906	34.56
874	86.982	530.548	411.664		326.536				4.564	133.663	26.083	23.178	131.666	1317.14
875	86.392	630.911	174.54		1.52				16.582	120.655	235.012	17.776	204.294	50.676
876	167.762	18.861	528.181		51.01				211.214	73.357	23.071	445.866	29.998	22.962
877	1648.11	59.825	11.606		1.462				27.935	13.396	208.181	23.062	30.184	39.616
878	1017.22	9.48	1189.5		184.69				66.297	106.713	134.985	112.684	108.312	476.728
879	15.15	203.385	47.751		29.182				799.394	19.301	65.488	46.698	694.644	21.91
880	137.723	18.401	249.088		1278.66				590.584	56.996	45.854	72.196	51.808	52.442
881	29.825	275.146	38.427		18.626				15.892	18.702	7.831	30.308	1850.42	2.046
882	27.751	57.5	1288.28		18.862				3.844	315.491	165.659	69.912	527.096	24.028
883	1639.81	85.461	451.917		15				8.29	340.163	7.403	164.76	11.144	16.618
884	93.358	19.47	4.41		0.842				39.088	84.944	119.339	862.762	1.434	119.982
885	3.656	95.949	31.391		46.55				160.514	326.467	12.523	33.914	50.16	201.946
886	38.979	359.961	167.443		20.22				86.122	775.84	26.416	73.98	89.176	3.998
887	41.807	54.024	5273.89		520.518				17.272	6.131	229.912	174.02	88.456	35.336
888	947.612	588.461	28.553		218.2				50.688	10.038	69.629	173.056	53.916	208.408
889	517.767	138.646	6.02		1205.16				63.637	1850.42	5.703	21.754	26.238	1342.53
890	1886.61	784.609	7.59		60.624				374.045	48.965	78.223	52.022	93.3	3.73
891	76.667	7.282	84.17		368.978				203.221	215.423	39.566	32.73	50.72	19.604
892	145.511	115.9	20.122		53.532				208.429	24.138	96.906	10.986	22.146	967.84
893	74.838	645.462	3129.94		488.268				90.813	11.772	99.154	93.3	163.636	8.564
894	27.964	197.116	477.826		49.318				45.854	6.54	349.056	25.132	65.074	127.188
895	82.396	70.227	55.125		17.116				136.921	1556.87	219.488	112.176	17.654	885.574
896	267.998	143.729	38.566		18.292				21.884	36.445	43.055	58.8	9.99	37.658
897	3980.4	13.375	306.531		178.418				39.517	40.419	153.247	45.854	282.548	14.534
898	63.378	917.039	73.955		208.356				3.813	24.041	8.658	19.214	12.788	15.96
899	95.55	614.724	321.329		251.784				93.226	34.148	267.998	3.536	26.742	28.502
900	645.462	127.35	543.632		1.34				8.9	52.027	113.838	1.79	14.232	35.136
901	168.249	217.802	70.356		272.874				58.771	25.901	539.32	46.248	13.424	1.49
902	14.653	131.685	53.634		125.31				720.685	1073	49.553	98.368	30.264	13.838
903	1460.53	55.251	84.63		13.814				825.627	8.932	30.183	101.406	10.756	31.356
904	227.715	5566.64	499.542		128.42				302.833	21.275	36.917	106.8	426.884	89.616
905	2606.62	35.975	208.181		9.684				81.856	37.271	169.544	61.206	7.88	75.114
906	169.746	42.598	708.838		9.804				56.877	223.303	86.898	53.784	62.902	52.874
907	708.244	117.814	83.95		286.158				15.124	22.539	10.273	377.43	337.86	32.85
908	12.807	40.042	423.937		185.16				44.137	9.141	13.7	134.352	51.096	51.808
909	12.012	34.512	71.524		62.088				111.36	427.253	2.045	541.34	30.472	25.928
910	4027.35	626.307	30.359		7.832				3.574	37.973	264.067	8.164	36.596	173.092
911	29.13	338.298	101.249		145.512				54.629	15.751	15.293	135.52	1296.16	2518.33
912	141.485	727.739	595.952		6539.01				149.166	268.824	17.506	91.156	18.676	364.688
913	11.705	896.268	252.262		1.786				53.828	9.817	28.36	91.728	73.43	76.246
914	153.617	47.569	82.689		48.946				27.957	27.765	880.032	58.366	133.15	134.572
915	167.876	25.079	360.761		494.378				27.751	522.69	9.003	42.778	298.582	43.984
916	25.516	4355.79	19.843		14.534				97.552	132.625	718.926	12.806	76.338	346.066
917	157.919	55.41	71.258		56.44				12.986	126.07	126.997	67.87	21.044	1277.02
918	214.955	2.54	161.325		20.854				25.25	104.818	1625.17	19.642	370.978	11.144
919	678.56	678.56	10.683		222.214				6.746	7.118	76.806	55.702	74.794	153.802

## Sheet: Human tissues
Supplementary Data 3b. P-values in the heatmap for intergenic lengths and the list of intergenic lengths for highly induced genes, used in Fig. 1e, f
P-values in the heatmap for intergenic lengths of highly induced genes
Tissue	Cortex	Cerebellum	Spinal cord	Excitatory	ESC-neuron	Neural crest	Astrocytes	Microglia	Colon	Liver	Lung	Testis	Fibroblast	B cells
Cortex	-	0.807836	0.676226	0.0592561	0.0255194	5.08968e-05	3.30129e-06	2.24988e-23	2.06147e-23	8.52246e-20	7.90118e-20	8.62289e-14	2.11432e-20	8.56122e-27
Cerebellum	0.807836	-	0.50776	0.0330148	0.0133007	1.70588e-05	1.00362e-06	2.17974e-24	1.95096e-24	9.44003e-21	8.59706e-21	1.38146e-14	2.27646e-21	7.16202e-28
Spinal cord	0.676226	0.50776	-	0.139623	0.0668589	0.000257074	1.90844e-05	4.10872e-22	4.01198e-22	1.51765e-18	1.42536e-18	1.10929e-12	3.83637e-19	1.73121e-25
Excitatory	0.0592561	0.0330148	0.139623	-	0.703753	0.0301985	0.00439489	6.04317e-17	6.67756e-17	1.07869e-13	1.10457e-13	1.0153e-08	3.18636e-14	5.45268e-20
ESC-neuron	0.0255194	0.0133007	0.0668589	0.703753	-	0.0819549	0.0154445	6.19254e-15	6.59371e-15	5.56103e-12	5.97365e-12	1.60227e-07	1.83404e-12	9.70281e-18
Neural crest	5.08968e-05	1.70588e-05	0.000257074	0.0301985	0.0819549	-	0.431397	3.04043e-11	3.91501e-11	2.27993e-08	2.54267e-08	0.000150931	8.18277e-09	6.21415e-14
Astrocytes	3.30129e-06	1.00362e-06	1.90844e-05	0.00439489	0.0154445	0.431397	-	1.98119e-08	2.40283e-08	4.35614e-06	5.04628e-06	0.00392546	1.90428e-06	1.10494e-10
Microglia	2.24988e-23	2.17974e-24	4.10872e-22	6.04317e-17	6.19254e-15	3.04043e-11	1.98119e-08	-	0.999521	0.250087	0.189935	0.00648937	0.338725	0.283341
Colon	2.06147e-23	1.95096e-24	4.01198e-22	6.67756e-17	6.59371e-15	3.91501e-11	2.40283e-08	0.999521	-	0.25836	0.19845	0.00705966	0.347306	0.29468
Liver	8.52246e-20	9.44003e-21	1.51765e-18	1.07869e-13	5.56103e-12	2.27993e-08	4.35614e-06	0.250087	0.25836	-	0.90124	0.0986888	0.848332	0.0301839
Lung	7.90118e-20	8.59706e-21	1.42536e-18	1.10457e-13	5.97365e-12	2.54267e-08	5.04628e-06	0.189935	0.19845	0.90124	-	0.116364	0.748618	0.0185295
Testis	8.62289e-14	1.38146e-14	1.10929e-12	1.0153e-08	1.60227e-07	0.000150931	0.00392546	0.00648937	0.00705966	0.0986888	0.116364	-	0.0673634	0.00028092
Fibroblast	2.11432e-20	2.27646e-21	3.83637e-19	3.18636e-14	1.83404e-12	8.18277e-09	1.90428e-06	0.338725	0.347306	0.848332	0.748618	0.0673634	-	0.0477363
B cells	8.56122e-27	7.16202e-28	1.73121e-25	5.45268e-20	9.70281e-18	6.21415e-14	1.10494e-10	0.283341	0.29468	0.0301839	0.0185295	0.00028092	0.0477363	-
List of intergenic length (kb) for top 5% highly induced genes in each tissue used to caluate P-values
#	Cortex	Cerebellum	Spinal cord	Excitatory	ESC-neuron	Neural crest	Astrocytes	Microglia	Colon	Liver	Lung	Testis	Fibroblast	B cells
1	89.633	89.633	89.633	113.108	89.647	273.115	72.29	72.29	1644.73	1644.73	1644.73	1644.73	1644.73	119.195
2	575.329	132.078	132.078	89.647	273.115	118.312	49.089	1644.73	116.929	116.929	116.929	116.929	116.929	17.023
3	132.078	113.108	113.108	187.935	71.445	281.539	2544.46	116.929	119.195	119.195	119.195	119.195	119.195	877.379
4	113.108	89.647	89.647	273.115	118.312	72.29	26.596	119.195	1937.51	1937.51	1937.51	1937.51	178.241	89.835
5	89.647	3323.75	302.094	71.445	281.539	49.089	1644.73	182.278	165.545	165.545	165.545	165.545	267.184	69.235
6	759.172	302.094	735.954	118.312	72.29	3214.43	553.872	161.409	178.241	178.241	178.241	178.241	795.602	182.194
7	12.574	735.954	187.935	227.818	2356.64	78.522	12.488	56.199	32.237	267.184	267.184	267.184	17.023	918.283
8	17.444	955.831	273.115	281.539	1.002	81.9	116.929	126.072	267.184	291.911	89.633	89.633	877.379	3375.03
9	3323.75	187.935	71.445	196.738	111.012	1144.9	74.035	119.937	291.911	89.633	795.602	795.602	89.835	176.482
10	302.094	273.115	45.82	72.29	242.046	2544.46	98.678	340.72	100.165	795.602	17.023	17.023	69.235	45.878
11	620.181	71.445	118.312	654.966	49.089	26.596	177.466	159.859	89.633	17.023	877.379	877.379	182.194	49.065
12	735.954	208.742	1556.57	2356.64	3055.03	955.447	5293.25	1937.51	795.602	877.379	89.835	89.835	178.102	187.935
13	167.989	45.82	227.818	1.002	3214.43	1644.73	2379.49	967.435	17.023	89.835	69.235	69.235	918.283	78.904
14	955.831	118.312	10.553	111.012	4789.51	185.929	119.195	165.545	243.065	69.235	52.248	182.194	3375.03	12.652
15	187.935	174.47	600.863	242.046	1145.43	135.521	63.156	1550.91	89.78	52.248	182.194	178.102	390.388	52.533
16	722.065	1556.57	281.539	49.089	78.522	1640.56	638.215	8.682	221.911	182.194	18.537	918.283	176.482	137.886
17	11.514	227.818	230.076	3055.03	639.223	512.666	192.514	178.241	80.46	18.537	38.641	3375.03	45.878	229.37
18	102.035	10.553	2062.77	128.042	56.344	5010.15	426.013	457.233	877.379	38.641	1758.28	16.647	49.065	212.12
19	9.701	600.863	196.738	3214.43	81.9	553.872	53.253	45.504	794.363	1758.28	163.792	390.388	187.935	70.207
20	268.731	350.857	72.29	4789.51	859.663	1543.62	87.334	32.237	68.829	277.628	2.202	76.433	203.363	149.332
21	123.69	281.539	301.889	1145.43	1781.46	190.812	485.995	542.672	24.916	163.792	43.141	4960.26	835.381	221.911
22	273.115	230.076	11.79	383.048	1144.9	2986.4	255.657	267.184	55.034	2.202	111.868	36.932	78.061	68.829
23	20.04	2062.77	64.359	63.044	2544.46	153.239	182.278	909.76	89.835	43.141	178.102	8.891	344.329	216.284
24	71.445	196.738	261.505	78.522	3371.01	146.459	198.792	291.911	217.729	111.868	83.198	68.349	73.379	116.831
25	1085.44	72.29	4960.26	639.223	135.861	3175.43	161.409	4066.67	69.235	178.102	918.283	176.482	108.605	3974.53
26	208.742	301.889	654.966	56.344	26.596	12.488	7.904	100.165	52.248	83.198	105.123	21.693	52.042	1.722
27	363.782	11.79	2356.64	81.9	357.808	9.349	562.857	1.722	182.194	918.283	69.195	402.213	134.092	32.336
28	45.82	64.359	43.319	859.663	955.447	1632.19	56.199	89.633	18.537	105.123	1463.65	54.296	78.904	291.911
29	118.312	261.505	1.002	1781.46	329.661	19.889	126.072	537.9	38.641	69.195	67.306	172.133	12.652	12.488
30	174.47	4960.26	61.535	1144.9	516.942	116.929	24.332	795.602	1758.28	1463.65	261.322	63.355	14.926	33.374
31	532.114	654.966	111.012	2544.46	237.82	53.296	42.569	276.749	277.628	67.306	3375.03	92.629	52.533	31.931
32	1556.57	228.147	242.046	3371.01	1780.82	81.833	22.771	17.023	44.246	261.322	264.653	49.432	137.886	88.139
33	227.818	2356.64	49.089	135.861	1251.53	74.035	97.326	268.114	163.792	230.076	39.382	95.587	234.58	110.476
34	10.553	2444.37	344.329	26.596	3998.08	98.678	119.937	128.081	256.406	398.509	16.647	3.819	229.37	3.521
35	600.863	43.319	3055.03	357.808	410.718	31.625	37.389	85.704	216.284	278.296	390.388	39.998	212.12	6.904
36	350.857	237.845	128.042	955.447	1644.73	67.306	209.786	243.065	35.899	3375.03	76.433	16.258	70.207	6.921
37	281.539	1.002	3214.43	329.661	19.38	177.466	140.725	137.858	111.007	264.653	316.844	27.277	492.241	126.816
38	230.076	61.535	4789.51	516.942	185.929	5293.25	129.774	89.78	2.202	39.382	1092.61	70.905	70.756	99.661
39	51.587	111.012	84.866	237.82	68.829	2379.49	3578.21	485.65	34.622	16.647	106.135	134.849	981.252	87.746
40	2062.77	242.046	1145.43	1780.82	2410.29	119.195	73.06	221.911	32.446	390.388	132.524	39.423	149.332	1.456
41	196.738	49.089	383.048	3093.96	135.521	971.024	340.72	655.996	64.407	144.778	4960.26	45.878	243.065	19.567
42	72.29	223.893	36.932	1251.53	4144.6	154.976	64.038	2200.98	25.855	76.433	36.932	40.775	89.78	38.641
43	301.889	344.329	8.891	3998.08	1640.56	77.53	166.968	80.46	43.141	316.844	8.891	46.583	221.911	43.141
44	11.79	3055.03	63.044	410.718	1309.33	2087.5	159.859	877.379	36.814	1092.61	68.349	49.065	68.829	69.195
45	64.359	128.042	78.522	1644.73	37.325	63.156	1937.51	3257.2	111.868	106.135	39.569	132.487	216.284	1463.65
46	261.505	3214.43	166.968	19.38	51.734	58.44	241.488	32.336	19.384	132.524	71.175	187.935	35.899	82.348
47	4960.26	1379.98	1034.48	185.929	512.666	902.335	967.435	4038.88	116.831	4960.26	20.147	203.363	116.831	54.478
48	264.653	119.937	639.223	68.829	267.492	96.41	1581.29	15.933	151.017	36.932	176.482	835.381	67.675	2.043
49	654.966	4789.51	56.344	2410.29	154.051	749.585	2215.6	313.466	67.675	8.891	21.693	78.061	26.596	537.9
50	226.843	28.819	81.9	135.521	5010.15	23.161	165.545	265.556	178.102	68.349	402.213	92.055	485.995	214.18
51	228.147	84.866	859.663	4144.6	2711.55	31.32	1550.91	794.363	83.198	39.569	54.296	344.329	383.048	561.816
52	50.395	1145.43	84.866	1640.56	633.324	850.816	8.682	68.829	918.283	71.175	172.133	73.379	109.782	122.874
53	2356.64	383.048	1781.46	1309.33	553.872	261.322	178.241	76.351	105.123	104.333	245.376	274.419	3974.53	121.227
54	2444.37	36.932	1144.9	37.325	196.687	249.42	119.937	253.95	69.195	20.147	404.39	108.605	251.782	114.099
55	43.319	8.891	68.349	51.734	1543.62	281.069	686.077	308.712	326.918	176.482	606.299	163.743	1318.4	13.999
56	18.331	63.044	294.002	512.666	190.812	633.324	401.497	24.916	34.835	264.554	79.45	52.042	445.078	1063.11
57	237.845	78.522	2544.46	267.492	15.03	809.135	457.233	163.441	1463.65	21.693	63.355	134.092	281.743	14.83
58	1.002	166.968	1829.07	154.051	2986.4	81.999	912.401	55.034	38.562	402.213	92.629	281.539	85.311	20.727
59	61.535	1034.48	3371.01	5010.15	383.941	638.215	604.128	162.626	27.008	276.074	49.432	78.904	45.201	23.156
60	1306.65	639.223	93.843	2711.55	1449.6	192.514	6.472	43.291	153.477	54.296	215.058	40.717	127.858	175.372
61	111.012	56.344	70.756	633.324	1850.31	138.778	970.639	80.232	67.306	172.133	1368.25	504.433	12.158	49.73
62	137.858	94.729	135.861	74.945	611.005	426.013	45.504	37.811	261.322	245.376	95.587	92.241	1.722	66.928
63	242.046	81.9	189.329	11.167	153.239	53.253	32.237	294.002	230.076	404.39	3.819	12.652	32.336	37.811
64	48.409	859.663	60.918	29.864	146.459	116.026	48.777	229.37	398.509	606.299	32.223	14.926	12.457	522.529
65	49.089	271.961	26.596	553.872	182.128	18.31	414.784	89.835	278.296	79.45	82.348	64.16	249.964	40.165
66	223.893	84.866	357.808	196.687	718.254	102.921	412.489	212.12	68.623	63.355	46.415	168.273	424.897	3.7
67	344.329	1781.46	955.447	1543.62	76.351	100.601	542.672	217.729	3375.03	92.629	45.835	23.769	8.807	632.82
68	618.929	3.671	329.661	190.812	95.453	101.6	187.935	522.529	31.931	49.432	0.931	52.533	486.261	44.231
69	120.91	1144.9	516.942	3974.53	169.042	796.67	383.048	69.235	264.653	215.058	179.062	137.886	580.406	909.912
70	3055.03	68.349	237.82	15.03	100.451	1070.87	2.184	19.328	39.382	1368.25	13.657	263.011	118.648	34.999
71	63.048	301.76	1780.82	2986.4	537.574	87.334	267.184	70.207	16.647	95.587	124.195	234.58	289.11	578.241
72	128.042	294.002	706.303	55.273	806.981	167.33	226.692	226.796	390.388	3.819	39.998	10.135	20.502	73.06
73	3214.43	2544.46	3093.96	383.941	3175.43	485.995	909.76	55.701	144.778	32.223	168.912	159.859	56.218	212.737
74	193.396	4151.35	1377.88	61.375	2401.34	367.993	5025.9	214.18	76.433	82.348	33.758	4066.67	4117.95	161.569
75	577.785	1829.07	1251.53	1449.6	316.844	255.657	291.911	425.567	19.38	46.415	16.258	268.114	49.983	1.349
76	69.991	3371.01	3998.08	1850.31	48.848	182.278	4066.67	52.248	316.844	45.835	66.74	294.002	61.125	18.631
77	1379.98	97.451	127.858	611.005	12.488	903.124	148.551	182.194	1092.61	0.931	27.277	229.37	60.918	42.569
78	85.751	4400.7	203.363	153.239	206.305	396.417	759.172	1137.39	59.413	179.062	64.123	212.12	229.243	660.066
79	119.937	93.843	410.718	146.459	53.804	323.751	521.865	2452.83	106.135	13.657	70.905	70.207	5.965	696.354
80	98.359	70.756	1644.73	182.128	9.349	78.904	608.716	18.537	132.524	124.195	188.967	55.871	291.911	18.074
81	654.063	135.861	19.38	718.254	1632.19	198.792	100.165	38.641	53.092	39.998	134.849	135.728	12.488	794.279
82	4789.51	189.329	185.929	76.351	19.889	161.409	216.268	684.287	4960.26	168.912	62.722	26.81	339.598	87.646
83	2.047	60.918	32.48	95.453	116.929	1203.42	1704.35	92.171	36.932	33.758	144.848	39.066	33.374	32.237
84	28.819	26.596	68.829	169.042	53.296	579.834	1.722	561.816	8.891	16.258	60.624	42.847	118.106	25.855
85	35.947	357.808	2113.86	100.451	565.994	546.155	118.317	1758.28	68.349	173.421	86.286	492.241	173.324	19.384
86	84.866	955.447	2410.29	537.574	514.308	15.303	72.705	277.628	39.569	66.74	90.73	350.513	235.339	21.583
87	1145.43	329.661	135.521	806.981	1284.72	20.435	345.237	44.246	71.175	27.277	54.478	70.756	27.278	440.2
88	766.323	1108.37	4144.6	3175.43	81.833	65.311	342.337	163.792	104.333	64.123	102.322	23.948	1.505	108.198
89	383.048	516.942	39.569	2401.34	246.063	11.635	97.722	256.406	20.147	70.905	2.043	981.252	31.931	1.282
90	87.247	237.82	71.175	316.844	74.035	490.678	251.544	18.074	176.482	25.784	2.475	281.397	88.139	757.772
91	163.201	1780.82	20.278	48.848	98.678	7.904	727.912	10.148	264.554	188.967	39.423	444.124	110.476	15.389
92	36.932	706.303	1764.14	12.488	1466.72	562.857	89.633	32.299	21.693	134.849	35.108	30.529	3.521	784.994
93	8.891	3093.96	1640.56	248.687	19.137	56.199	203.363	2.918	402.213	62.722	248.546	1017.01	6.904	55.641
94	68.61	1377.88	835.381	206.305	3799.76	126.072	835.381	5.806	276.074	60.664	45.878	89.088	145.885	10.405
95	47.923	530.838	158.9	53.804	28.253	24.332	537.9	216.284	54.296	144.848	60.286	1267.02	11.146	65.283
96	63.044	1251.53	65.613	189.756	31.625	42.569	795.602	180.655	172.133	60.624	81.64	312.173	55.348	46.124
97	78.522	3998.08	1309.33	9.349	67.306	22.771	492.241	14.286	245.376	86.286	3.393	149.332	179.634	18.276
98	166.968	127.858	1136.52	1632.19	178.224	52.956	313.184	2649.64	404.39	90.73	105.009	76.532	6.921	3.384
99	714.499	203.363	172.842	19.889	177.466	11.446	78.061	35.52	606.299	54.478	40.775	55.925	19.36	32.643
100	67.95	119.937	3530.46	116.929	476.083	97.326	2263.32	78.43	79.45	102.322	75.25	10.996	58.44	14.664
101	1034.48	410.718	37.325	53.296	595.272	324.688	276.749	49.972	63.355	2.043	679.675	501.927	654.966	3.867
102	639.223	1644.73	51.734	565.994	4774.86	992.134	737.475	6.91	92.629	2.475	27.423	243.065	181.478	92.156
103	486.459	19.38	537.9	514.308	5293.25	42.478	17.023	35.899	49.432	53.286	178.477	89.78	126.816	126.072
104	729.185	185.929	512.666	1711.19	1092.49	2307.41	268.114	111.007	215.058	39.423	77.393	221.911	599.814	119.937
105	177.922	32.48	402.265	1513.81	2379.49	3.671	339.598	52.602	57.332	35.108	77.118	68.829	240.36	139.628
106	426.766	26.059	2059.15	1284.72	249.407	119.937	39.897	113.129	1368.25	248.546	46.583	216.284	676.335	38.491
107	56.344	68.829	267.492	81.833	127.851	292.194	880.507	2.202	35.945	45.878	92.025	35.899	62.371	306.335
108	140.725	2113.86	139.637	903.956	119.195	2.163	512.365	34.622	39.349	60.286	29.29	116.831	16.517	128.855
109	94.729	2410.29	148.535	246.063	971.024	14.569	128.081	32.446	95.587	81.64	18.531	67.675	66.543	207.378
110	81.9	135.521	154.051	74.035	154.976	34.175	219.069	62.704	3.819	3.393	30.261	38.562	238.895	18.022
111	859.663	4144.6	5010.15	98.678	77.53	37.389	157.017	96.805	32.223	105.009	30.712	123.72	479.517	304.674
112	1548.04	39.569	2711.55	1466.72	574.573	62.832	85.704	145.662	82.348	23.873	66.74	26.596	4.125	8.143
113	100.758	776.045	211.708	19.137	2087.5	77.679	133.566	1261.38	46.415	40.775	49.065	192.514	0.254	80.149
114	71.275	71.175	4549.15	3799.76	63.156	844.671	215.778	64.407	45.835	75.25	132.487	485.995	526.113	210.6
115	35.271	20.278	1157.48	28.253	63.309	40.624	494.707	139.628	0.931	679.675	187.935	383.048	99.661	142.119
116	271.961	1764.14	61.439	31.625	58.44	88.232	243.065	38.491	179.062	27.423	759.172	215.778	4.719	155.616
117	11.159	1640.56	2573.82	67.306	37.236	3.349	137.858	25.855	13.657	178.477	203.363	109.782	46.538	19.129
118	84.866	835.381	633.324	178.224	125.873	209.786	861.244	12.457	124.195	77.393	835.381	26.599	87.746	168.325
119	575.87	292.194	74.945	177.466	902.335	7.51	193.421	122.874	39.998	56.998	78.061	3974.53	112.704	1559.84
120	1781.46	158.9	795.602	476.083	415.307	894.421	1287.62	43.141	168.912	77.118	512.365	251.782	218.849	4.028
121	162.926	65.613	11.167	595.272	1417.37	241.595	14.877	69.644	33.758	46.583	861.244	65.793	1.456	63.823
122	3.671	1309.33	114.803	4774.86	96.41	12.422	171.6	229.191	16.258	92.025	103.813	1318.4	14.793	18.312
123	103.77	1136.52	29.864	5293.25	749.585	18.331	97.579	49.928	173.421	29.29	92.055	445.078	149.124	218.066
124	1144.9	45.751	2743.66	1092.49	6636.98	63.048	130.339	144.707	66.74	18.531	344.329	281.743	1277.84	9.872
125	68.349	172.842	553.872	2379.49	2057.94	85.751	424.897	136.759	27.277	30.261	73.379	85.311	300.832	562.857
126	301.76	98.216	503.59	249.407	627.779	140.725	530.838	40.165	36.293	56.482	239.429	45.201	22.296	64.038
127	294.002	2.163	196.687	127.851	303.934	33.374	173.507	36.814	64.123	30.712	131.368	106.68	54.388	173.507
128	2544.46	3530.46	1543.62	119.195	23.161	129.774	89.78	28.351	70.905	66.74	274.419	92.904	190.479	389.399
129	4151.35	37.325	1277.84	2.184	31.32	10.995	180.384	121.227	25.784	49.065	108.605	429.097	19.567	93
130	1829.07	51.734	1939.25	971.024	3403.57	212.578	191.966	306.335	14.496	132.487	163.743	37.331	39.461	221.537
131	3371.01	537.9	190.812	154.976	520.634	31.155	147.402	111.868	188.967	12.488	8.319	127.858	13.088	201.269
132	6390.78	512.666	398.509	77.53	850.816	132.339	485.65	19.384	3.027	177.466	21.873	3530.46	63.031	22.079
133	97.451	519.958	3974.53	574.573	2350.38	2.981	39.877	116.831	134.849	42.569	367.97	61.022	13.547	3.521
134	4.565	402.265	15.03	267.184	1440.49	26.33	221.911	151.017	62.722	187.935	52.042	77.68	38.641	179.253
135	24.184	2059.15	2986.4	114.246	261.322	4.756	15.971	91.716	125.417	759.172	892.183	41.6	43.141	30.316
136	77.228	112.335	712.721	2087.5	172.41	3578.21	673.407	1314.01	14.165	203.363	120.431	331.563	111.868	40.967
137	4.116	1951.25	55.273	63.156	249.42	416.61	28.914	2.808	131.509	835.381	81.209	7.718	69.195	32.88
138	33.374	267.492	383.941	63.309	230.198	510.369	200.953	242.859	60.664	78.061	134.092	19.11	1463.65	493.285
139	4400.7	139.637	61.375	58.44	281.069	1381.81	4226.51	195.385	82.512	339.598	281.539	145.772	39.382	14.463
140	93.843	148.535	573.863	37.236	633.324	73.06	35.345	21.176	144.848	512.365	323.751	8.808	82.348	179.253
141	202.916	40.046	1433.54	125.873	809.135	23.983	280.702	399.178	60.624	861.244	78.904	17.242	54.478	356.966
142	46.021	686.077	1449.6	902.335	1140.39	1151.65	54.334	67.675	86.286	103.813	11.446	12.158	2.043	9.809
143	219.124	154.051	243.721	415.307	81.999	18.055	103.813	235.713	90.73	92.055	735.954	127.205	759.172	8.27
144	70.756	5010.15	84.964	1417.37	264.954	340.72	1005.25	11.957	54.478	344.329	40.717	23.986	103.813	17.624
145	226.71	2711.55	1850.31	96.41	638.215	64.038	826.629	97.814	21.583	382.117	504.433	10.26	239.429	32.716
146	34.501	211.708	179.184	749.585	281.397	238.056	65.707	178.102	102.322	36.773	71.445	31.859	131.368	4.529
147	1110.13	4549.15	9.391	6636.98	594.486	10.26	140.227	128.855	2.043	73.379	234.735	81.069	8.319	59.705
148	135.861	1157.48	200.343	2057.94	192.514	840.057	655.996	359.193	2.475	55.492	92.241	1.722	21.873	96.976
149	220.4	61.439	492.241	627.779	138.778	1024.28	2200.98	83.198	53.286	239.429	383.019	32.336	367.97	32.617
150	189.329	138.204	611.005	303.934	426.013	43.883	64.858	362.956	39.423	131.368	12.652	12.457	892.183	29.807
151	60.918	58.679	153.239	23.161	123.747	579.053	1938.84	207.378	35.108	274.419	14.926	1314.01	120.431	17.233
152	26.596	2573.82	146.459	226.692	722.215	285.962	15.389	918.283	248.546	660.066	64.16	248.04	81.209	20.585
153	357.808	633.324	182.128	31.32	53.253	73.785	159.574	613.744	45.878	108.605	168.273	1058.47	116.303	67.051
154	955.447	22.809	718.254	3403.57	235.511	230.076	11.593	105.123	60.286	163.743	23.769	554.267	967.435	54.77
155	329.661	74.945	55.579	520.634	116.026	11.79	394.289	51.676	81.64	8.319	52.533	117.47	537.9	57.051
156	1108.37	3829.69	76.351	850.816	18.31	166.968	100.504	69.195	103.783	21.873	137.886	15.377	214.18	1.388
157	516.942	588.088	95.453	2350.38	2526.29	1764.14	80.46	15.836	2.75	367.97	116.303	10.677	561.816	32.081
158	237.82	795.602	66.104	909.76	1092.61	398.509	8.807	326.918	61.204	52.042	29.027	249.964	52.602	1.71
159	1780.82	11.167	169.042	1440.49	102.921	883.12	464.068	34.835	3.393	892.183	87.723	424.897	1261.38	38.351
160	706.303	114.803	100.451	261.322	162.456	159.859	877.379	153.106	105.009	213.472	263.011	8.807	122.874	25.029
161	3093.96	29.864	537.574	172.41	100.601	53.992	389.001	1463.65	44.913	696.354	18.665	172.451	121.227	1596.45
162	1377.88	2743.66	806.981	173.618	101.6	1643.35	482.277	18.022	23.873	87.723	30.657	486.261	123.973	71.743
163	530.838	553.872	3175.43	2398.57	796.67	6287.35	45.394	628.176	40.775	120.431	109.477	422.033	114.099	8.656
164	1251.53	503.59	538.625	5025.9	402.096	1937.51	100.548	38.562	3.358	46.532	10.787	527.271	1140.61	163.438
165	3998.08	196.687	280.591	249.42	1070.87	241.488	222.661	27.008	75.25	81.209	40.833	580.406	684.86	60.623
166	127.858	1543.62	2401.34	230.198	67.891	549.814	3257.2	29.922	7.539	134.092	234.58	118.648	13.999	49.583
167	203.363	1277.84	883.12	281.069	29.39	967.435	67.191	171.718	679.675	281.539	49.897	289.11	157.017	47.276
168	119.937	1939.25	316.844	267.367	87.334	3580.72	19.405	33.621	27.423	323.751	1314.98	20.502	494.707	30.982
169	410.718	190.812	48.848	633.324	112.672	1450.23	198.742	123.973	1893.9	78.904	13.644	56.218	89.647	1.747
170	1644.73	398.509	5.899	809.135	167.33	19.312	32.336	153.477	448.263	11.446	207.928	4117.95	172.022	54.012
171	19.38	3974.53	30.529	1140.39	70.983	1581.29	71.71	516.989	123.72	242.008	139.476	49.983	675.621	10.966
172	185.929	429.56	16.731	81.999	485.995	2215.6	4038.88	81.84	440.2	735.954	20.236	61.125	91.651	8.905
173	3.174	15.03	24.611	264.954	10.342	99.976	125.291	395.513	178.477	84.866	26.231	23.161	940.658	321.01
174	32.48	14.569	12.488	638.215	184.115	493.483	599.814	67.306	113.311	40.717	63.064	11.635	1351.95	691.075
175	26.059	2986.4	60.509	281.397	235.339	165.545	266.14	58.44	77.393	13.939	10.135	42.478	63.799	652.544
176	68.829	712.721	248.687	594.486	30.871	1550.91	569.302	261.322	13.037	18.244	367.174	149.903	117.163	1644.08
177	2113.86	55.273	281.372	192.514	367.993	629.572	92.055	809.135	108.198	0.349	56.199	42.057	1063.11	7.287
178	2410.29	383.941	32.552	138.778	110.476	150.684	9.362	367.993	56.998	81.114	159.859	93.843	30.111	1.258
179	52.956	61.375	5.226	149.903	205.424	1073.6	15.933	15.303	77.118	504.433	967.435	143.562	100.165	260.544
180	135.521	573.863	40.717	426.013	121.291	26.286	118.467	77.679	6.21	64.864	4066.67	53.691	44.246	238.821
181	4144.6	1433.54	13.939	246.087	38.101	8.682	313.466	10.995	88.139	29.39	537.9	2.163	111.007	17.888
182	39.569	1449.6	18.244	123.747	255.657	613.851	265.556	230.076	98.28	58.119	268.114	102.452	34.622	6.849
183	519.089	243.721	10.689	722.215	170.753	33.943	67.202	398.509	40.544	382.365	294.002	1464.3	57.332	8.03
184	776.045	84.964	8.039	53.253	182.278	25.737	114.718	629.572	341.814	71.445	229.37	60.918	14.83	10.734
185	1399.89	1850.31	3.304	235.511	903.124	310.861	80.644	26.286	1.282	402.096	212.12	94.668	14.877	116.327
186	71.175	179.184	106.604	116.026	396.417	178.241	87.729	33.943	757.772	32.719	19.328	162.039	180.384	195.472
187	20.278	9.391	1.601	18.31	323.751	1283.59	794.363	25.737	46.583	158.9	70.207	87.247	20.727	51.051
188	600.747	200.343	2.145	2526.29	78.904	215.287	89.647	215.287	34.59	234.735	55.701	229.243	10.605	6.919
189	627.048	492.241	11.411	1092.61	809.927	858.066	2356.64	278.296	92.025	92.241	214.18	184.76	23.156	343.542
190	1764.14	611.005	6.97	102.921	1555.43	3323.75	357.808	740.658	28.267	383.019	425.567	81.213	175.372	4.307
191	161.641	153.239	433.997	162.456	198.792	119.937	410.718	677.372	28.862	15.197	1137.39	432.961	289.924	82.614
192	1640.56	146.459	334.548	100.601	161.409	98.216	68.829	11.167	29.29	1609.84	2452.83	271.386	49.73	4.334
193	835.381	182.128	5.367	101.6	1203.42	519.958	2711.55	68.623	18.531	241.949	561.816	6.118	61.583	0.243
194	292.194	718.254	11.623	796.67	579.834	686.077	633.324	143.327	5.423	11.623	14.286	10.502	1092.23	20.922
195	16.443	55.579	12.246	402.096	3563.61	138.204	76.351	3375.03	200.476	13.288	52.602	9.159	54.014	1.907
196	158.9	371.648	17.629	1070.87	371.484	334.575	249.407	31.931	715.94	91.999	1261.38	84.476	76.067	1937.51
197	65.613	76.351	2.882	67.891	546.155	52.568	6636.98	114.099	30.261	10.846	122.874	496.762	11.979	16.647
198	600.919	95.453	0.349	29.39	15.303	242.008	2057.94	264.653	52.489	12.652	121.227	9.012	5.686	76.433
199	1309.33	66.104	98.386	87.334	124.071	401.497	230.198	2.047	56.482	14.926	123.973	27.649	340.922	4960.26
200	1136.52	169.042	206.305	156.861	20.435	97.952	235.511	39.382	30.712	64.16	809.135	38.541	132.435	68.349
201	45.751	100.451	172.451	112.672	1951.52	32.014	67.891	16.647	158.524	168.273	25.737	8.122	46.36	21.693
202	172.842	537.574	53.804	167.33	174.357	39.748	10.342	776.045	21.528	1999.94	215.287	201.864	603.623	92.629
203	12.556	1261.52	189.756	70.983	802.222	20.641	110.476	304.674	56.949	712.536	143.327	109.102	83.639	49.432
204	11.446	806.981	9.349	485.995	1686.57	23.277	472.505	390.388	427.941	23.769	114.099	4.209	66.928	39.998
205	98.216	3175.43	1632.19	10.342	65.311	87.937	105.14	1001.35	66.74	52.533	574.573	12.948	9.348	16.258
206	2.163	538.625	229.37	184.115	11.635	1711.21	5034.4	13.133	96.535	78.471	55.871	0.319	414.658	27.277
207	2.163	34.175	84.338	235.339	490.678	239.687	59.414	387.215	29.634	20.131	1660.3	23.557	4.993	70.905
208	3530.46	169.353	19.889	297.768	7.904	1826.67	2967.79	229.27	49.065	137.886	112.357	988.095	457.233	134.849
209	37.325	280.591	864.785	30.871	562.857	283.902	82.249	292.227	14.83	116.303	157.136	3.924	542.672	39.423
210	51.734	2401.34	271.864	367.993	56.199	3861.64	1310.14	144.778	132.487	147.902	219.017	120.225	37.811	40.775
211	537.9	883.12	116.929	110.476	126.072	429.388	60.087	460.3	66.515	46.408	1.995	30.874	522.529	46.583
212	1552.33	316.844	313.184	205.424	24.332	783.329	45.88	8.143	26.596	14.883	39.717	92.241	5.806	132.487
213	512.666	48.848	37.738	147.86	42.569	23.594	253.95	6.427	553.872	464.937	98.386	6.927	40.165	40.717
214	2448.6	5.899	159.859	121.291	27.1	31.532	246.695	61.896	12.488	71.716	39.423	4.688	242.859	504.433
215	519.958	30.529	53.296	38.101	22.771	102.035	26.017	7.362	177.466	29.027	23.13	3.688	3.7	159.859
216	994.66	16.731	565.994	255.657	76.289	226.843	2.248	919.465	192.514	87.723	30.118	5.965	632.82	268.114
217	10.304	24.611	765.085	170.753	135.627	46.021	69.837	71.239	485.995	263.011	24.871	2.611	44.231	55.871
218	743.331	12.488	514.308	897.948	725.957	1399.89	10.367	96.534	42.569	47.264	200.19	79.461	2.131	135.728
219	402.265	64.808	1711.19	182.278	472.505	12.556	108.999	76.433	187.935	18.665	1140.61	106.88	17.045	26.81
220	2059.15	60.509	672.336	903.124	267.264	2.753	20.727	26.545	383.048	12.341	313.853	41.106	909.912	39.066
221	57.794	28.264	1513.81	396.417	44.738	2403.65	619.951	19.38	148.551	25.245	142.232	21.662	34.999	42.847
222	186	248.687	1058.47	630.227	52.956	278.296	344.329	267.492	759.172	13.975	98.4	131.212	6.152	281.397
223	97.326	334.575	1284.72	323.751	11.446	15.197	350.513	100.451	521.865	9.47	76.229	490.74	578.241	30.529
224	111.868	281.372	81.833	78.904	186	457.233	389.399	537.574	72.705	18.324	59.379	52.556	73.06	312.173
225	112.335	32.552	52.365	438.52	97.326	118.979	523.16	316.844	203.363	30.657	135.728	599.247	2263.32	215.778
226	1951.25	5.226	903.956	809.927	105.14	111.75	680.991	19.137	835.381	19.55	107.737	109.313	193.421	26.599
227	2.753	40.717	53.992	1555.43	264.363	4.125	132.218	574.573	78.061	0.929	31.011	25.333	191.966	106.68
228	267.492	13.939	246.063	198.792	277.077	188.509	128.204	63.309	339.598	109.477	27.062	0.832	15.971	145.772
229	139.637	18.244	74.035	161.409	1890.22	912.401	459.072	1417.37	512.365	10.787	71.371	291.911	482.277	248.04
230	148.535	10.689	98.678	1203.42	98.352	15.314	2112.37	264.954	215.778	80.532	15.352	264.554	198.742	117.47
231	40.046	17.448	1466.72	579.834	5034.4	32.025	766.323	123.747	861.244	40.833	104.735	25.784	9.362	15.377
232	686.077	8.039	19.137	3563.61	75.053	119.494	2171.45	1092.61	14.877	40.78	25.737	12.488	7.496	172.451
233	154.051	7.963	3799.76	371.484	91.738	235.524	1002.35	55.871	171.6	84.142	263.499	339.598	212.737	149.903
234	62.084	3.304	28.253	546.155	59.414	241.691	1129.1	654.063	97.579	98.512	26.81	382.117	1525.67	53.691
235	5010.15	106.604	104.333	15.303	324.688	67.579	0.984	151.067	180.384	7.2	25.805	36.773	755.392	27.649
236	2403.65	1.601	226.243	323.31	6.227	604.128	109.782	8.91	103.813	234.58	281.208	242.008	98.583	264.554
237	2711.55	4.011	31.625	124.071	12.716	111.934	23.944	83.182	15.389	55.87	57.101	84.866	23.914	25.784
238	211.708	6.613	1643.35	20.435	2967.79	40.187	9.736	402.265	45.394	51.802	89.262	13.939	113.675	111.868
239	4549.15	2.145	67.306	1951.52	13.108	118.335	259.321	1660.3	100.548	49.897	125.549	18.244	223.415	326.918
240	1157.48	11.411	178.224	174.357	448.263	124.968	93	59.413	569.302	1314.98	170.365	58.119	127.458	39.349
241	61.439	6.97	177.466	802.222	82.249	179.114	165.067	112.357	92.055	1149.3	39.066	15.197	256.849	34.59
242	138.204	13.41	6287.35	1686.57	992.134	18.337	136.871	244.87	118.467	28.518	31.042	11.623	161.569	1144.9
243	58.679	4.191	476.083	65.311	41.207	4.531	254.839	106.135	110.476	46.032	65.129	78.471	7.136	160.66
244	1263.18	10.453	595.272	11.635	19.654	73.767	1575.59	39.272	59.414	29.781	97.624	9.47	6.521	26.059
245	55.488	433.997	4774.86	490.678	42.478	782.332	308.712	511	20.727	13.644	87.435	6.748	132.614	18.042
246	2573.82	334.548	2196.87	7.904	55.871	106.782	109.906	31.657	344.329	28.969	27.156	2200.98	387.538	49.432
247	633.324	5.367	5293.25	562.857	204.767	31.467	531.778	22.055	109.782	26.776	684.86	26.286	252.871	33.18
248	22.809	11.623	1092.49	56.199	2307.41	27.034	784.994	63.97	784.994	1490.37	63.322	90.2	315.026	122.479
249	74.945	8.039	143.327	291.911	661.789	1452	57.649	367.076	26.599	73.006	32.555	52.862	94.814	75.084
250	3829.69	16.266	2379.49	126.072	937.525	1485.39	73.578	157.136	3974.53	16.33	16.055	49.172	1826.67	218.545
251	634.507	4.153	249.407	24.332	174.47	179.253	240.36	100.334	11.514	24.17	832.788	111.868	64.359	16.353
252	588.088	5.209	2984.23	42.569	28.819	45.773	150.507	9.94	53.479	207.928	13.999	33.374	106.116	60.607
253	795.602	8.653	78.061	27.1	3.671	155.016	26.599	21.662	622.462	60.945	22.529	58.585	42.588	2.586
254	105.14	12.246	127.851	22.771	301.76	128.597	221.537	80.149	10.605	1497.7	61.381	227.383	348.325	116.048
255	534.464	11.253	119.195	90.2	4400.7	123.148	3.473	11.924	382.117	50.866	28.446	22.379	1.349	27.041
256	11.167	15.31	20.147	2236.06	119.937	34.514	51.715	218.634	4938	73.36	31.625	118.106	104.733	52.248
257	1488.35	13.046	2.184	76.289	292.194	6.472	196.738	24.972	36.773	54.581	14.8	101.6	39.526	163.792
258	114.803	17.629	971.024	444.124	2.163	319.466	29.864	654.966	73.379	139.476	23.685	148.535	116.943	105.123
259	29.864	2.882	154.976	92.241	1951.25	466.872	3974.53	90.2	251.782	10.797	37.654	433.997	25.682	67.306
260	317.9	0.349	77.53	1978.87	14.569	970.639	248.687	265.529	55.492	12.708	29.518	173.324	18.631	261.322
261	2202	98.386	574.573	383.019	371.648	641.781	2236.06	5.104	65.793	6.748	51.111	235.339	649.435	264.653
262	2743.66	28.749	267.184	2381.02	34.175	45.504	24.916	3.7	1318.4	20.236	97.491	15.802	42.569	1092.61
263	553.872	256.406	114.246	214.291	37.389	32.237	270.212	7.578	239.429	26.231	9.346	32.552	660.066	106.135
264	20.243	206.305	2087.5	135.627	59.467	81.356	1487.21	53.062	45.228	63.064	35.067	11.411	696.354	132.524
265	127.53	172.451	1937.51	239.832	1149.23	48.777	11.514	219.017	131.368	248.259	64.479	12.246	46.532	39.569
266	485.65	53.804	63.156	369.092	1939.25	701.569	163.441	1.995	47.731	10.135	77.219	77.699	128.081	71.175
267	642.764	189.756	63.309	340.922	62.832	38.766	53.479	5.528	23.156	8.674	22.186	382.117	18.074	245.376
268	503.59	56.915	58.44	480.437	8.747	31.059	55.034	52.862	274.419	18.48	61.679	88.787	362.956	79.45
269	57.489	9.349	136.968	725.957	369.645	740.658	35.787	91.972	174.92	163.634	165.608	181.487	14.187	1368.25
270	711.571	1632.19	37.236	627.826	1578.8	344.892	94.691	132.524	531.253	367.174	43.668	4078.66	114.142	32.223
271	196.687	229.37	125.873	154.474	202.871	434.495	1063.07	259.048	195.85	5.49	973.149	42.724	785.286	46.415
272	1543.62	84.338	833.495	393.208	238.94	414.784	162.626	53.092	660.066	49.175	14.067	171.412	156.252	45.835
273	1277.84	19.889	902.335	2743.46	77.679	163.309	93.366	15.303	108.605	94.509	43.633	1303.58	840.057	179.062
274	1939.25	52.568	415.307	1270.37	1575.87	0.254	56.236	1985.7	163.743	56.199	323.129	434.78	311.077	13.657
275	190.812	864.785	1417.37	1334.52	844.671	677.372	622.462	632.82	60.356	159.859	0.447	3.397	162.456	124.195
276	278.296	912.558	96.41	303.368	159.102	94.788	676.335	47.702	8.319	967.435	35.324	346.152	19.183	168.912
277	2171.45	271.864	749.585	363.686	55.984	412.489	870.829	248.04	21.873	4066.67	42.847	163.459	759.172	33.758
278	398.509	116.929	6636.98	472.505	19.451	4491.99	5.34	34.185	265.546	537.9	63.156	8.129	794.279	60.624
279	3974.53	50.662	11.955	494.975	40.624	19.749	446.68	4960.26	55.641	268.114	209.786	76.197	115.361	86.286
280	264.363	37.389	241.488	4066.67	88.232	29.237	44.745	36.932	116.795	128.081	492.241	113.74	87.646	90.73
281	429.56	444.599	970.152	427.983	39.194	542.672	140.695	8.891	134.823	85.704	157.017	9.857	369.688	102.322
282	15.03	313.184	2057.94	24.916	3.349	1246.43	17.693	68.349	175.372	137.858	494.707	63.721	519.007	2.475
283	14.569	37.738	407.34	1351.95	209.786	187.935	197.534	39.569	30.916	2200.98	89.647	297.126	179.539	35.108
284	16.765	159.859	627.779	270.212	16.17	128.042	88.407	71.175	445.078	4038.88	235.511	151.983	6.701	248.546
285	2986.4	53.296	1017.01	58.905	7.51	383.048	166.597	66.104	55.244	253.95	350.513	32.713	2.901	3.393
286	712.721	532.287	1014.34	265.529	894.421	63.044	36.113	84.338	127.773	163.441	93.366	62.826	756.859	105.009
287	55.273	565.994	303.934	53.691	1310.14	11.167	141.917	1058.47	367.97	162.626	70.756	142.46	32.237	679.675
288	383.941	765.085	549.814	1487.21	2.843	2.184	610.117	104.333	73.93	294.002	55.579	27.278	794.363	27.423
289	46.62	514.308	23.161	267.264	552.012	267.184	117.976	20.147	392.66	229.37	271.864	1.505	25.855	178.477
290	61.375	1711.19	226.692	148.551	311.423	226.692	43.291	56.512	159.968	212.12	172.022	326.918	19.384	77.118
291	573.863	672.336	2263.32	44.738	396.727	909.76	7.496	176.482	289.924	19.328	23.948	31.931	21.583	92.025
292	1433.54	1513.81	31.32	11.514	241.595	2398.57	10.413	264.554	281.743	70.207	994.66	39.349	440.2	18.531
293	1449.6	1058.47	967.435	3.174	12.422	5025.9	46.931	39.717	141.558	55.701	97.851	36.293	108.198	30.712
294	243.721	1284.72	3403.57	52.956	575.329	267.367	52.743	21.693	254.839	214.18	675.621	125.417	1.282	10.787
295	84.964	418.805	520.634	11.446	17.444	149.903	30.593	402.213	11.823	425.567	91.651	88.139	757.772	139.476
296	1850.31	81.833	850.816	186	9.701	156.861	775.78	18.227	52.042	1137.39	940.658	34.59	715.94	20.236
297	179.184	52.365	2350.38	97.326	532.114	291.911	295.245	276.074	892.183	2452.83	752.948	118.467	521.865	19.328
298	144.808	903.956	1435.5	105.14	18.331	1978.87	20.086	54.296	49.73	684.287	1351.95	110.476	72.705	425.567
299	61.478	242.008	909.76	534.464	1306.65	2381.02	180.325	172.133	23.884	561.816	1939.25	47.731	171.6	14.286
300	9.391	53.992	13.288	264.363	63.048	239.832	10.605	245.376	61.583	18.074	981.252	73.93	97.579	143.327
301	104.735	246.063	1440.49	203.058	69.991	627.826	80.232	118.935	1092.23	14.286	281.397	210.336	15.389	574.573
302	200.343	59.467	101.369	284.975	85.751	4066.67	384.645	404.39	42.02	52.602	56.364	1144.9	45.394	112.357
303	492.241	74.035	56.512	1406.32	654.063	1351.95	9.49	98.386	10.405	1261.38	58.097	102.921	100.548	157.136
304	611.005	98.678	261.322	277.077	47.923	58.905	149.22	39.423	213.472	122.874	444.124	1452	569.302	1.995
305	203.058	1466.72	172.41	1081.61	177.922	148.551	37.811	606.299	85.311	121.227	21.283	32.904	59.414	39.717
306	153.239	1063.07	173.618	1890.22	426.766	759.172	33.692	23.13	248.869	362.956	23.821	3.521	784.994	23.13
307	174.675	19.137	350.513	235.952	140.725	46.646	1556.57	30.118	696.354	123.973	86.725	6.904	195.85	24.871
308	115.559	3799.76	2398.57	98.352	4.116	151.078	294.002	24.871	45.201	809.135	48.513	93.728	60.356	313.853
309	146.459	28.253	3580.72	759.172	33.374	521.865	70.756	554.267	395.815	367.993	5.899	2406.05	265.546	142.232
310	182.128	104.333	5025.9	5034.4	226.71	669.219	9.391	200.19	210.336	26.286	30.529	446.643	55.641	76.229
311	129.774	226.243	249.42	632.294	161.641	121.047	55.579	79.45	71.029	33.943	1017.01	381.739	116.795	59.379
312	218.849	169.919	202.331	75.053	634.507	608.716	60.509	63.355	87.723	25.737	89.088	302.094	55.244	107.737
313	10.995	31.625	230.198	91.738	1488.35	208.742	172.451	92.629	86.43	215.287	1267.02	145.885	127.773	27.062
314	184.847	1643.35	281.069	127.199	61.478	112.335	229.37	49.432	120.431	143.327	9.047	3.97	392.66	71.371
315	718.254	67.306	389.399	59.414	129.774	3829.69	271.864	1140.61	46.532	114.099	312.173	11.146	141.558	15.352
316	55.579	178.224	486.261	690.483	10.995	284.279	486.261	49.063	106.68	7.362	37.319	29.751	11.823	25.737
317	371.648	177.466	382.117	149.124	151.067	75.258	382.117	215.058	148.411	574.573	44.327	371.179	42.02	263.499
318	76.351	6287.35	267.367	125.68	31.857	233.737	278.937	57.332	54.014	55.871	149.332	751.36	10.405	57.101
319	95.442	476.083	633.324	882.124	244.782	100.165	89.835	1368.25	81.209	1660.3	160.203	52.248	248.869	125.549
320	95.453	595.272	809.135	324.688	10.717	143.016	1146.37	35.945	134.092	112.357	99.651	160.66	71.029	170.365
321	66.104	4774.86	1140.39	6.227	212.578	216.268	212.12	492.876	76.067	367.076	76.532	55.348	86.43	31.042
322	169.042	2196.87	81.999	12.716	19.757	90.613	4938	39.349	1.179	157.136	63.799	3.272	1.179	65.129
323	195.596	1149.23	264.954	5.104	99.395	1704.35	36.773	95.587	281.539	9.94	180.803	25.732	190.812	63.322
324	100.451	5293.25	1450.23	2967.79	31.155	28.317	217.729	3.819	78.522	90.2	116.448	57.261	7.544	32.555
325	15.197	1092.49	638.215	1201.58	144.665	1.722	522.529	32.223	1144.9	265.529	127.828	73.929	254.093	16.055
326	537.574	143.327	281.397	7.516	114.25	234.419	172.022	82.348	190.812	5.104	139.723	179.634	1411.54	832.788
327	60.356	2379.49	166.365	11.776	48.507	118.317	69.235	23.381	53.296	219.017	340.497	65.677	4.605	22.529
328	177.748	249.407	19.312	13.108	132.339	26.096	23.948	124.157	850.816	1.995	117.163	826.138	65.283	31.625
329	1261.52	2984.23	1581.29	3.7	39.886	20.191	19.328	85.765	281.069	52.862	101.242	10.399	8.327	23.685
330	806.981	78.061	2215.6	409.97	39.91	73.705	73.379	46.415	102.921	91.972	6.569	6.921	11.46	37.654
331	3175.43	127.851	523.16	19.595	111.539	62.591	130.977	96.387	323.751	259.048	25.406	23.792	2.554	29.518
332	284.975	119.195	594.486	446.643	2.981	40.462	251.782	137.362	78.904	66.104	141.355	83.3	29.132	51.111
333	538.625	20.147	192.514	1147.29	1494.44	85.887	41.829	24.322	11.446	84.338	46.03	19.36	218.849	64.479
334	1406.32	1939.25	278.937	163.441	26.33	42.057	315.697	45.835	324.688	39.717	55.925	294.244	69.168	973.149
335	34.175	2.184	138.778	46.614	4.756	47.802	224.761	0.931	12.422	98.386	19.118	1585.88	82.091	14.067
336	169.353	971.024	149.903	96.615	176.899	579.902	70.207	313.853	1450.23	39.423	16.579	105.166	1147.29	43.633
337	1469.08	62.832	426.013	53.479	65.554	502.697	55.492	73.186	334.575	23.13	256.069	34.133	729.604	0.447
338	280.591	154.976	246.087	46.646	56.364	72.705	226.796	142.232	242.008	30.118	9.799	276.749	7.668	35.324
339	2401.34	77.53	123.747	117.68	228.504	113.386	55.701	98.4	1452	24.871	9.802	32.299	261.503	209.786
340	97.594	574.573	722.215	55.034	212.569	38.675	212.737	179.062	34.514	200.19	13.937	235.713	25.83	5.899
341	883.12	267.184	53.253	46.582	4.813	44.582	39.463	13.657	627.826	1140.61	10.996	58.44	23.197	127.828
342	316.844	114.246	235.511	114.617	32.228	345.237	37.75	76.229	58.905	23.381	27.35	654.966	46.124	19.118
343	48.848	254.093	99.976	448.263	27.105	24.663	62.371	42.715	132.078	85.765	19.859	18.227	175.448	9.802
344	5.899	2087.5	116.026	82.249	18.544	28.718	422.033	59.379	735.954	313.853	62.693	26.059	132.658	68.665
345	30.529	145.885	18.31	180.083	135.919	123.737	214.18	124.195	84.866	142.232	68.665	18.042	18.276	24.916
346	16.731	1937.51	2526.29	151.078	96.33	8.807	65.793	39.998	40.717	98.4	1063.11	181.478	82.138	217.729
347	24.611	63.156	311.494	9.695	38.447	53.692	1786.35	720.097	13.939	76.229	501.927	178.477	11.738	151.017
348	17.552	63.309	680.991	992.134	67.122	342.337	425.567	135.728	18.244	59.379	30.111	0.262	14.948	131.509
349	12.488	1236.91	1092.61	521.865	4041.44	97.722	1318.4	168.912	0.349	135.728	100.165	5.338	7.397	7.539
350	277.077	58.44	102.921	41.207	173.264	72.476	130.708	49.172	144.778	49.172	243.065	54.447	49.082	113.311
351	594.998	150.461	144.778	19.654	11.578	68.623	52.248	33.758	81.114	17.19	89.78	87.639	13.048	40.544
352	14.532	136.968	162.456	52.262	158.614	251.544	239.429	16.258	92.904	32.152	221.911	126.816	58.59	341.814
353	151.067	368.575	100.601	669.219	3578.21	74.344	191.334	117.47	504.433	107.737	80.46	179.988	3.384	28.267
354	64.808	37.236	176.482	23.656	44.336	727.912	266.845	17.19	355.455	31.011	68.829	120.198	32.643	52.489
355	60.509	244.87	276.749	42.478	32.88	89.633	26.34	173.421	64.864	27.062	24.916	49.432	1.222	281.069
356	28.264	125.873	101.6	44.966	59.988	132.078	45.228	32.152	87.453	71.371	217.729	26.251	53.984	91.97
357	248.687	833.495	77.699	55.871	71.974	735.954	182.194	107.737	11.979	15.352	44.246	191.187	553.478	10.827
358	334.575	725.642	264.554	26.196	416.61	301.889	1137.39	31.011	11.696	29.704	216.284	32.229	164.092	30.534
359	31.857	902.335	94.668	429.097	49.391	64.359	2452.83	27.062	7.008	54.789	35.899	2379.49	14.664	13.993
360	281.372	415.307	796.67	121.047	786.041	84.866	131.368	71.371	7.544	111.868	111.007	87.334	71.339	182.278
361	32.552	1417.37	402.096	204.767	32.719	93.843	316.897	66.74	101.46	104.735	34.622	24.332	37.113	161.409
362	5.226	1270.37	337.357	328.897	743.342	203.363	994.66	31.259	254.093	35.22	32.446	313.184	16.622	1550.91
363	40.717	96.41	1070.87	300.832	60.087	835.381	47.731	27.277	32.478	25.737	36.814	130.339	12.161	628.176
364	13.939	749.585	65.261	2307.41	267.462	537.9	23.156	15.352	29.39	263.499	116.831	200.953	17.039	124.157
365	18.244	6636.98	67.891	608.716	32.904	148.535	1525.67	26.059	570.618	26.81	151.017	599.814	2.66	96.387
366	10.689	11.955	29.39	415.241	510.369	4549.15	18.537	68.064	144.808	79.621	67.675	410.718	3.867	137.362
367	17.448	241.488	39.717	35.787	6.054	1157.48	38.641	29.704	1411.54	163.586	38.562	633.324	49.367	720.097
368	8.039	970.152	21.693	661.789	45.88	61.439	274.419	54.789	20.53	543.214	153.477	6636.98	92.156	69.873
369	7.963	2057.94	87.334	78.605	1381.81	795.602	468.77	36.293	4.605	83.843	68.623	523.16	126.072	15.853
370	3.304	407.34	156.861	5.491	564.878	2743.66	755.392	64.123	14.465	25.805	57.332	531.778	119.937	23.046
371	106.604	627.779	112.672	755.664	29.132	503.59	684.287	15.377	65.283	16.346	3.027	240.36	265.556	31.622
372	1.601	16.212	167.33	64.044	3.803	1939.25	904.497	188.423	337.801	21.018	131.509	94.691	43.291	27.256
373	4.011	88.613	70.983	94.691	30.442	243.721	174.92	111.868	58.119	149.328	82.512	676.335	80.232	9.801
374	6.613	402.454	485.995	937.525	1149.82	179.184	710.187	104.735	382.365	73.541	7.539	149.22	2.918	2.203
375	2.145	1017.01	10.342	147.249	73.06	492.241	92.171	115.559	8.327	281.208	123.72	39.463	6.91	39.255
376	11.411	1014.34	184.115	208.742	74.199	281.372	531.253	106.714	5.686	57.101	113.311	62.371	139.628	13.12
377	6.97	23.914	235.339	174.47	23.983	5.226	561.816	18.042	11.46	1005.75	40.544	266.845	38.491	80.588
378	13.41	8.747	493.483	28.819	3.521	40.717	274.441	181.478	2.554	89.262	341.814	33.18	136.759	130.435
379	4.191	303.934	297.768	3.671	41.59	13.939	754.996	40.756	33.914	162.298	28.267	47.115	306.335	81.84
380	10.453	549.814	30.871	301.76	1151.65	18.244	109.485	1.095	80.151	878.185	5.423	307.024	11.957	58.11
381	433.997	23.161	367.993	4400.7	18.055	8.039	648.476	439.863	254.99	14.903	200.476	0.747	97.814	95.989
382	334.548	369.645	22.702	119.937	12.097	3.304	527.271	105.576	49.046	125.549	52.489	16.517	128.855	43.939
383	3.397	226.692	110.476	292.194	340.72	1.601	98.583	1.458	199.696	170.365	14.83	6.204	359.193	66.85
384	5.367	2263.32	165.545	2.163	253.95	6.97	85.802	35.22	192.845	39.066	26.596	66.543	207.378	294.072
385	11.623	31.32	205.424	112.335	8.91	433.997	1758.28	70.905	71.445	15.419	192.514	238.895	613.744	9.778
386	8.039	967.435	149.835	1951.25	246.695	334.548	51.962	15.035	242.046	125.793	485.995	479.517	51.676	98.39
387	16.266	1578.8	23.354	3829.69	26.017	2.882	281.639	25.784	402.096	14.187	383.048	33.288	15.836	20.111
388	4.153	3403.57	1660.3	588.088	2.248	0.349	33.18	14.496	29.39	31.042	215.778	273.115	18.022	15.805
389	5.209	520.634	147.86	429.56	66.299	98.386	70.223	464.498	264.363	75.936	14.877	146.459	516.989	83.46
390	8.653	850.816	73.262	14.569	69.837	313.184	918.876	10.654	32.719	33.374	180.384	902.335	395.513	83.46
391	12.246	2350.38	81.114	371.648	83.765	143.327	195.85	25.737	32.904	129.711	20.727	796.67	304.674	45.348
392	11.253	1435.5	121.291	34.175	316.62	78.061	277.628	210.6	29.132	65.129	109.782	546.155	8.143	158.365
393	15.31	909.76	23.548	37.389	59.373	970.152	184.56	200.809	3.521	97.624	26.599	34.175	1417.37	473.947
394	13.046	13.288	38.101	59.467	11.561	2263.32	114.142	267.419	218.849	87.435	3974.53	23.983	80.149	83.757
395	17.629	1440.49	255.657	1063.07	41.599	202.331	44.246	25.896	6.904	27.156	11.514	1073.6	210.6	362.172
396	2.882	101.369	170.753	1149.23	22.314	144.778	163.792	69.873	706.303	45.186	10.605	858.066	60.637	49.493
397	0.349	56.512	981.252	1939.25	493.285	276.749	4151.35	67.276	158.9	195.168	251.782	52.568	25.743	96.33
398	98.386	261.322	92.904	62.832	64.038	81.114	256.406	29.545	93.728	7.881	65.793	4.125	142.119	182.068
399	28.749	172.41	897.948	1270.37	483.269	981.252	23.914	292.204	16.212	684.86	1318.4	45.773	155.616	267.603
400	420.875	202.871	89.835	8.747	238.056	92.904	1406.89	188.967	234.735	63.322	23.156	0.254	19.129	980.754
401	256.406	173.618	416.722	369.645	10.26	416.722	1273.05	263.499	90.712	116.254	174.92	121.047	6.081	4.468
402	206.305	350.513	182.278	1578.8	840.057	737.475	580.406	3.027	2406.05	183.982	175.372	1157.48	168.325	227.536
403	172.451	2398.57	1550.91	202.871	50.194	17.023	165.817	23.381	69.168	63.915	445.078	294.936	9.311	26.37
404	53.804	3580.72	903.124	284.279	4.402	294.936	47.115	26.81	30.954	32.555	289.924	428.669	1559.84	26.36
405	9.122	284.279	396.417	238.94	48.283	311.077	660.066	134.849	10.394	16.055	281.743	22.434	4.028	805.845
406	11.146	5025.9	151.427	77.679	42.102	90.801	115.586	62.722	90.762	178.244	49.73	526.113	28.144	277.628
407	189.756	300.563	630.227	1575.87	595.001	504.433	18.074	444.124	2406.05	832.788	23.884	50.662	63.823	230.076
408	244.782	249.42	323.751	844.671	1024.28	3375.03	107.011	60.637	108.904	13.999	61.583	470.413	18.312	104.333
409	206.413	202.331	78.904	7.8	206.885	31.931	307.024	73.193	1.277	22.529	1092.23	93.986	218.066	23.873
410	1081.61	230.198	438.52	159.102	44.892	268.114	200.933	471.861	82.091	61.381	85.311	205.815	49.063	56.998
411	56.915	281.069	809.927	55.984	844.671	339.598	108.605	2.229	41.309	28.446	45.201	2.99	9.872	56.482
412	9.349	238.94	1555.43	45.678	211.424	39.897	163.743	125.417	92.241	31.625	106.68	158.466	255.657	81.114
413	1632.19	389.399	91.999	75.258	33.362	880.507	113.675	92.254	383.019	14.8	148.411	99.661	562.857	29.39
414	457.233	486.261	10.846	19.451	10.372	355.455	1110.13	203.465	340.922	250.987	54.014	129.545	64.038	1999.94
415	229.37	77.679	59.413	40.624	43.883	93.796	600.919	11.634	427.983	55.859	76.067	159.351	686.077	19.55
416	84.338	623.755	198.792	88.232	3.064	512.365	60.356	45.944	127.199	23.685	281.069	4.719	912.401	28.518
417	19.889	382.117	161.409	39.194	407.099	128.081	305.806	88.92	446.643	4.87	1450.23	101.355	6.472	162.626
418	118.979	267.367	1146.37	3.349	59.643	219.069	118.648	28.797	1147.29	64.151	34.514	46.538	2.184	684.287
419	52.568	633.324	65.456	759.698	3.173	116.924	77.669	16.131	429.097	37.654	132.078	87.746	39.897	33.943
420	864.785	809.135	1203.42	209.786	10.367	428.669	223.415	79.621	15.197	16.907	92.904	502.915	133.566	367.076
421	912.558	1575.87	89.088	19.494	108.999	157.017	97.851	41.275	434.172	5.669	355.455	772.031	1287.62	9.94
422	271.864	1140.39	737.475	16.17	218.849	49.082	8.319	79.554	82.219	29.518	11.979	44.738	173.507	265.529
423	116.929	81.999	579.834	7.51	183.711	260.535	10.148	224.983	132.435	125.838	5.686	16.17	39.877	84.338
424	50.662	264.954	3563.61	894.421	20.727	69.553	32.299	14.165	37.331	51.111	108.904	1149.82	4226.51	85.765
425	813.097	844.671	371.484	1310.14	83.182	85.704	182.246	163.586	567.329	97.491	340.922	844.671	280.702	32.152
426	37.389	1450.23	546.155	2.843	579.053	133.566	137.243	543.214	124.682	15.419	429.097	83.618	54.334	29.704
427	444.599	638.215	15.303	552.012	16.385	64.864	201.269	106.877	36.651	9.346	132.435	36.441	65.707	163.586
428	313.184	281.397	323.31	496.155	5.377	172.527	2.918	4.881	1609.84	58.585	37.331	623.755	222.661	83.843
429	37.738	166.365	17.023	414.817	43.267	1805.98	98.188	701.075	18.097	118.004	127.858	895.767	67.191	73.541
430	159.859	19.312	124.071	311.423	619.951	87.453	78.824	131.509	548.939	35.067	3530.46	112.704	71.71	1005.75
431	105.674	1581.29	20.435	200.49	99.204	215.778	1641.31	316.214	36.841	1812	1014.34	218.849	67.202	125.793
432	111.75	2215.6	1951.52	162.626	157.703	494.707	693.471	83.843	241.949	96.436	61.022	1.456	114.718	129.711
433	53.296	523.16	174.357	1072.03	285.962	31.634	348.761	75.996	381.739	151.223	325.979	14.793	230.198	195.168
434	100.653	594.486	96.565	93.366	28.427	22.434	937.037	8.741	302.094	64.479	77.68	413.831	60.087	183.982
435	238.333	7.8	802.222	396.727	724.621	114.099	1329.16	2.326	127.858	30.636	41.6	17.367	26.017	4.87
436	1890.22	192.514	294.936	90.801	6.904	243.065	5.806	15.853	3530.46	18.146	331.563	284.975	389.399	16.907
437	511	278.937	311.077	626.007	15.657	268.731	91.52	25.805	11.623	77.219	3.765	235.952	1002.35	5.669
438	532.287	173.507	629.572	241.595	101.553	264.653	122.134	1201.72	1014.34	22.186	29.998	632.294	23.944	118.004
439	565.994	143.97	402.213	448.305	73.785	137.858	36.713	16.346	13.288	10.966	46.36	149.124	259.321	5025.9
440	712.78	138.778	1686.57	269.775	113.748	2.047	633.509	24.616	91.999	61.679	28.267	23.656	93	394.289
441	765.085	149.903	65.311	12.422	51.871	67.95	303.051	44.231	10.846	165.207	29.115	23.739	221.537	844.671
442	514.308	426.013	90.801	575.329	230.076	861.244	21.873	16.011	430.301	165.608	442.73	17.52	3.473	9.153
443	1711.19	1406.89	11.635	17.444	11.79	193.421	102.648	178.477	12.652	428.577	113.443	218.937	248.687	65.456
444	672.336	246.087	490.678	9.701	61.535	1522.59	886.32	39.066	14.926	43.668	30.487	83.297	270.212	175.055
445	1513.81	673.527	504.433	532.114	344.329	1287.62	127.832	12.632	64.16	973.149	91.97	73.749	446.68	278.642
446	106.714	123.747	7.904	18.331	166.968	39.382	216.284	147.61	168.273	227.383	66.684	399.09	88.407	8.903
447	229.571	722.215	238.338	1306.65	706.303	16.647	180.655	3.381	61.022	14.067	182.116	46.614	36.113	285.609
448	121.789	53.253	562.857	48.409	1764.14	526.113	62.054	91.716	325.979	43.633	45.85	50.96	141.917	3.766
449	2562.64	235.511	3375.03	120.91	158.9	190.053	14.286	22.857	77.68	323.129	49.865	52.698	610.117	214.18
450	1058.47	99.976	56.199	63.048	172.842	1016.26	32.791	55.05	98.359	79.112	7.718	600.863	46.931	151.094
451	1284.72	116.026	382.117	69.991	402.265	159.083	140.212	2.131	184.847	0.447	287.008	2062.77	775.78	25.95
452	10.717	18.31	291.911	85.751	2059.15	11.979	757.109	17.045	1999.94	35.324	10.827	84.866	33.692	28.719
453	212.578	2526.29	126.072	654.063	139.637	11.696	2649.64	21.962	712.536	42.847	235.231	2573.82	41.829	14.339
454	20.406	57.09	24.332	35.947	398.509	7.008	955.447	21.018	58.427	63.156	99.728	114.803	224.761	54.219
455	418.805	311.494	31.931	47.923	712.721	14.877	22.079	248.259	23.769	97.326	321.441	1277.84	37.75	83.843
456	81.833	680.991	42.569	486.459	573.863	3.567	12.768	149.328	41.6	209.786	12.497	311.494	26.34	27.008
457	235.952	1092.61	150.684	177.922	84.964	7.544	35.52	54.694	331.563	48.777	8.849	24.423	468.77	35.945
458	52.365	68.064	1073.6	426.766	538.625	101.46	265.546	32.447	729.604	5025.9	58.556	113.137	109.485	14.165
459	147.3	102.921	27.1	140.725	280.591	10.978	78.43	73.541	52.533	492.241	103.84	12.186	648.476	103.783
460	903.956	144.778	26.286	162.926	883.12	171.6	55.641	118.162	78.471	157.017	603.623	97.579	85.802	61.204
461	242.008	162.456	22.771	4.116	159.859	141.539	116.795	39.871	489.813	494.707	17.855	300.832	184.56	13.037
462	53.992	51.767	8.682	33.374	52.365	97.579	228.719	65.75	3.765	394.289	8.829	53.05	4151.35	28.862
463	246.063	100.601	90.2	226.71	53.992	130.339	49.972	281.208	7.008	89.647	83.639	22.312	165.817	158.524
464	59.467	176.482	268.114	220.4	1643.35	173.324	22.379	40.2	7.668	235.511	85.693	15.959	107.011	21.528
465	74.035	276.749	175.055	161.641	6287.35	424.897	7.653	57.101	119.581	350.513	19.11	122.479	600.919	29.634
466	19.757	401.497	212.12	16.443	2196.87	955.831	59.484	1005.75	20.131	459.072	30.534	75.084	77.669	66.515
467	99.395	101.6	2236.06	2.163	1937.51	228.147	6.91	60.664	11.578	165.067	40.666	4.863	201.269	553.872
468	98.678	77.699	4938	1552.33	11.955	237.845	69.66	55.365	137.886	93.366	75.39	22.643	693.471	4938
469	1466.72	264.554	339.598	55.488	241.488	530.838	408.721	42.862	29.998	20.086	66.928	16.428	348.761	192.845
470	1063.07	94.668	36.773	634.507	407.34	776.045	35.899	62.516	145.885	70.756	9.348	11.159	122.134	242.046
471	19.137	159.102	76.289	1488.35	549.814	58.679	132.476	46.02	98.192	55.579	64.263	155.254	757.109	90.762
472	3799.76	796.67	39.897	61.478	967.435	28.264	0.747	82.512	119.224	271.864	1945.87	18.122	22.079	1.277
473	6.659	278.642	18.227	129.774	350.513	13.41	373.805	89.262	103.346	278.937	41.314	459.165	228.719	82.219
474	365.18	402.096	41.657	10.995	3580.72	8.039	1539.87	23.046	261.503	172.022	198.044	69.795	7.653	36.841
475	28.253	337.357	444.124	151.067	389.399	8.653	167.986	11.754	116.303	23.948	16.49	392.714	39.828	247.305
476	4.125	1070.87	217.729	31.857	1450.23	15.31	671.737	162.298	3.97	1786.35	145.772	6.886	33	139.587
477	102.228	65.261	880.507	244.782	19.312	50.662	134.823	31.622	11.146	191.334	152.07	26.876	7.966	299.875
478	22.742	593.429	412.458	105.674	1581.29	254.093	39.828	1247.01	236.993	994.66	8.808	842.967	40.103	229.087
479	155.254	67.891	162.039	10.717	2215.6	173.507	127.458	75.939	147.902	114.142	17.242	143.431	5.475	95.008
480	104.333	29.39	92.241	212.578	523.16	137.922	256.849	144.848	46.408	97.851	59.474	88.293	48.624	84.423
481	115.361	156.046	522.529	19.757	99.976	186.185	79.713	32.844	14.883	1329.16	80.862	348.166	261.938	23.488
482	226.243	39.717	172.022	99.395	680.991	82.213	61.597	25.743	2.949	886.32	18.019	772.01	30.156	131.632
483	305.806	21.693	276.074	365.18	65.261	416.293	111.007	196.405	464.937	22.379	48.638	31.342	10.159	60.089
484	136.255	895.767	254.479	388.671	493.483	134.963	29.193	60.624	71.716	252.98	12.158	27.063	240.721	6.765
485	169.919	352.343	430.301	233.737	165.545	10.175	33	19.099	253.099	675.621	127.128	4.446	132.328	50.557
486	31.625	87.334	1978.87	31.155	149.835	32.478	52.602	59.789	29.751	785.286	98.926	68.051	96.458	130.84
487	1643.35	55.984	355.455	100.165	1660.3	29.864	161.569	33.094	25.83	118.106	16.333	44.96	54.981	22.781
488	67.306	156.861	93.796	56.236	23.548	52.663	113.129	15.644	372.118	91.651	92.579	9.74	397.7	137.681
489	178.224	112.672	54.296	7.578	1550.91	52.288	2.202	213.376	46.36	29.603	28.669	9.124	129.774	34.577
490	177.466	167.33	613.851	22.554	59.413	195.213	362.172	878.185	28.267	940.658	128.886	1081.81	35.959	2831.32
491	6287.35	70.983	12.652	144.665	96.565	304.674	175.372	0.262	29.027	752.948	129.94	164.308	1062.42	22.619
492	264.488	485.995	14.926	114.25	629.572	29.39	41.746	12.654	74.325	156.252	66.69	266.035	545.828	10.032
493	476.083	10.342	64.16	53.062	150.684	570.618	30.916	98.727	107.999	19.897	11.136	37.945	6.908	213.338
494	595.272	184.115	512.365	48.507	1073.6	25.005	467.998	86.286	363.166	31.625	22.273	29.131	12.507	36.656
495	388.671	235.339	69.235	132.339	26.286	470.413	126.495	191.66	29.115	101.6	67.346	77.756	32.003	0.537
496	188.509	106.135	172.133	39.886	8.682	71.146	7.966	14.903	442.73	1203.42	127.205	743.796	35.112	10.277
497	4774.86	493.483	383.019	39.91	613.851	89.78	445.078	10.166	12.01	844.671	414.658	15.805	157.64	186.763
498	2196.87	297.768	245.376	143.016	83.618	9.444	34.622	324.739	76.176	840.057	4.993	24.406	175.9	82.446
499	283.66	30.871	1213.1	507.741	2170.67	18.709	40.103	27.621	113.443	138.204	91.156	95.264	11.802	126.965
500	1149.23	367.993	1267.02	63.635	33.943	9.153	57.465	460.342	23.197	15.314	14.814	64.102	21.59	3.898
501	5293.25	22.702	2381.02	111.539	25.737	24.294	32.446	90.73	14.338	1978.87	2.337	7.586	730.691	65.931
502	233.737	110.476	128.081	2.981	643.932	19.744	49.493	125.549	87.723	1351.95	13.993	17.478	328.83	340.72
503	125.474	165.545	23.948	48.464	310.861	29.238	453.512	170.365	263.011	46.646	23.986	599.016	15.249	909.76
504	1092.49	98.192	83.618	1494.44	178.241	209.409	5.475	0.427	321.405	123.737	10.26	1231.19	21.463	485.65
505	143.327	205.424	19.328	377.504	112.357	390.388	10.627	54.478	47.264	148.535	31.859	1167.2	70.003	15.933
506	2379.49	149.835	24.423	26.33	132.218	1001.35	152.657	22.622	65.202	1939.25	4.468	819.787	313.82	76.351
507	249.407	23.354	73.379	23.739	92.878	230.37	252.98	142.119	94.359	5.226	81.069	3879.04	25.853	226.796
508	2984.23	45.678	130.977	4.756	1283.59	134.938	48.624	306.689	18.665	8.039	182.278	188.156	12.163	92.171
509	27.279	1660.3	118.935	68.63	36.441	746.895	158.804	10.677	12.341	3.304	161.409	463.987	5132.18	10.148
510	78.061	147.86	219.069	176.899	3154.93	244.256	31.041	21.583	12.591	1.601	1550.91	4.545	0.152	28.351
511	127.851	73.262	815.885	65.554	128.204	180.384	11.231	87.347	371.179	6.97	457.233	14.903	359.847	399.178
512	119.195	173.953	2170.67	365.18	1875.87	93.986	34.753	601.202	751.36	433.997	542.672	147.921	7.59	29.922
513	20.147	81.114	56.017	119.425	93.728	66.49	56.881	39.066	25.245	334.548	1.722	331.124	1082.19	171.718
514	1939.25	121.291	53.713	219.017	329.12	3794.11	337.705	102.322	102.973	2.882	32.336	92.371	152.652	33.621
515	741.063	23.548	450.579	285.402	459.072	309.825	163.944	5.496	82.896	98.386	37.811	22.699	65.679	10.995
516	233.575	38.101	214.291	57.722	58.097	2690.31	1373.7	27.256	98.632	981.252	522.529	217.111	40.458	629.572
517	2.184	255.657	116.924	1198.3	607.582	191.966	261.938	15.419	52.248	311.077	5.806	320.023	15.189	776.045
518	971.024	170.753	135.627	1717.91	53.47	214.397	30.156	95.112	44.567	260.535	180.655	315.976	79.348	292.227
519	62.832	981.252	239.832	622.462	72.36	147.402	362.519	14.23	189.333	190.053	49.972	36.616	51.048	100.451
520	154.976	92.904	88.787	20.321	215.287	12.574	10.159	317.646	171.391	173.324	145.662	43.44	238.895	63.309
521	31.155	897.948	428.669	1278.08	39.708	485.65	240.721	2.043	431.874	13.41	12.457	58.59	12.732	123.747
522	77.53	89.835	251.782	67.541	858.066	16.765	132.328	163.881	52.569	8.039	69.644	26.096	68.091	151.067
523	574.573	416.722	369.092	56.364	3323.75	144.808	96.458	55.904	13.76	8.653	40.165	24.104	72.018	83.182
524	267.184	182.278	404.39	228.504	350.857	147.3	62.704	125.793	9.972	15.31	1314.01	27.973	12.369	244.87
525	36.441	1273.05	113.137	676.335	2444.37	102.228	45.991	14.187	32.434	82.213	242.859	4.762	25.37	63.97
526	695.122	1550.91	41.829	206.81	119.937	283.66	41.201	31.042	30.487	9.444	628.176	1147.19	3.211	100.334
527	114.246	903.124	157.017	212.569	271.961	233.575	54.981	493.341	109.61	18.709	13.133	38.561	21.453	218.634
528	254.093	396.417	98.386	672.233	97.451	94.072	1.479	9.801	2.575	9.153	71.239	232.748	15.293	7.578
529	2087.5	151.427	39.423	9.503	45.751	82.737	127.36	123.597	247.305	24.294	537.574	123.971	224.143	15.303
530	145.885	630.227	606.299	1.995	98.216	77.038	16.517	41.525	547.283	19.744	3.7	55.44	278.361	73.186
531	1937.51	323.751	315.697	4.813	519.958	140.327	17.361	123.484	246.347	12.574	1985.7	12.929	111.098	68.064
532	63.156	78.904	23.13	870.829	40.046	1411.54	55.244	3.608	16.143	49.981	632.82	47.731	145.526	464.498
533	912.401	438.52	224.761	5.34	686.077	1547.73	127.773	36.551	41.886	47.899	248.04	42.111	18.765	67.276
534	63.309	149.139	30.118	32.228	138.204	51.047	96.805	22.755	17.324	19.399	1058.47	11.856	99.935	292.204
535	1236.91	809.927	340.922	113.199	1261.52	2352.73	397.7	2.475	91.97	48.946	554.267	304.127	11.398	73.193
536	100.165	1555.43	70.207	376.434	334.575	1703.29	145.662	53.286	139.587	175.242	49.063	96.229	116	2.229
537	58.44	91.999	55.492	27.105	52.568	224.317	21.708	39.423	1746.82	23.597	124.157	7.586	52.098	92.254
538	150.461	10.846	480.437	18.544	242.008	52.795	48.283	2.203	71.435	39.756	96.387	11.167	1993.08	203.465
539	136.968	59.413	49.082	5.528	169.919	205.815	43.859	48.513	75.728	55.066	137.362	49.092	37.082	45.944
540	47.731	198.792	226.796	446.68	1236.91	66.624	1261.38	35.108	29.851	67.66	24.322	175.34	306.51	88.92
541	88.702	161.409	725.957	44.745	244.87	97.975	129.774	91.898	144.574	12.594	42.715	14.841	139.653	79.554
542	338.567	1146.37	595.812	135.919	16.212	14.762	736.88	824.433	311.815	802.409	720.097	9.633	292.856	106.877
543	368.575	65.456	9.047	678.866	300.563	351.958	35.959	75.936	160.66	953.149	117.47	21.662	19.821	4.881
544	37.236	1203.42	9.191	140.695	623.755	12.511	64.407	39.255	299.875	103.119	15.377	83.957	9.68	75.996
545	244.87	89.088	168.273	96.33	401.497	35.105	1062.42	69.149	55.348	247.517	200.809	11.772	111.479	12.632
546	125.873	737.475	24.871	38.447	156.046	43.31	231.658	58.82	46.124	36.802	69.873	174.89	212.345	3.381
547	833.495	579.834	55.701	27.152	895.767	122.09	127.018	51.95	488.698	111.012	444.124	5.552	69.906	39.871
548	725.642	3563.61	554.267	212.27	352.343	49.981	4.4	248.546	13.975	37.325	471.861	147.719	24.101	1247.01
549	902.335	371.484	200.19	72.775	106.135	13.322	139.628	155.616	229.087	281.397	15.853	19.325	116.452	19.099
550	15.314	546.155	212.737	67.122	149.139	30.272	146.788	19.129	24.917	162.456	44.231	13.574	11.632	59.789
551	415.307	15.303	627.826	216.268	2112.37	4.724	2452.05	54.256	66.684	235.339	16.011	79.671	47.108	324.739
552	98.352	323.31	39.463	19.772	97.952	39.877	545.828	33.374	60.044	76.289	147.61	111.91	117.988	460.342
553	1417.37	2112.37	37.75	17.693	32.014	13.133	607.514	1.414	189.783	56.364	55.05	66.785	10.112	22.622
554	1270.37	2.199	33.943	4041.44	39.748	29.666	6.908	129.711	79.204	743.342	2.131	51.125	326.811	5.496
555	96.41	17.023	565.884	89.126	20.641	54.544	367.97	5.338	39.78	149.835	17.045	86.521	750.367	163.881
556	749.585	124.071	154.474	90.613	23.277	11.51	38.491	75.65	182.116	58.097	42.862	5.942	3.521	123.484
557	6636.98	20.435	393.208	1704.35	87.937	4.382	12.507	45.878	68.232	609.586	62.516	22.296	106.782	36.551
558	11.955	75.258	62.371	126.263	32.589	0.809	41.097	65.129	55.721	19.582	23.046	52.744	0.896	91.898
559	241.488	1951.52	422.033	173.264	93.728	1828.86	25.855	12.441	27.155	15.802	31.622	5.18	801.103	58.82
560	970.152	137.922	260.535	13.011	80.981	232.794	159.329	35.978	69.692	19.183	75.939	15.059	108.874	75.65
561	2057.94	186.185	69.553	1340.33	1711.21	227.978	2525.13	97.624	3.272	444.124	33.094	118.105	22.886	44.816
562	407.34	174.357	85.704	11.578	9.675	153.171	7.136	60.286	10.292	285.402	10.166	31.938	1640.56	65.037
563	31.253	96.565	133.566	205.652	333.861	193.561	12.457	81.64	9.47	21.283	0.427	107.181	3175.43	231.798
564	627.779	802.222	2743.46	37.391	312.656	387.215	103.403	87.435	18.324	23.821	10.677	14.344	20.435	0.199
565	219.587	294.936	214.18	28.317	239.687	530.691	32.354	13.12	30.657	86.725	27.256	390.579	2.163	23.079
566	16.212	311.077	79.45	158.614	1826.67	505.6	106.217	27.156	95.008	48.513	9.801	26.236	98.216	88.192
567	88.613	629.572	1270.37	101.144	283.902	16.817	58.606	44.816	23.391	1115.64	22.755	32.458	12.556	120.777
568	402.454	402.213	65.793	17.52	537.317	221.911	175.803	80.588	19.55	458.42	2.203	29.675	2403.65	189.78
569	94.072	1686.57	64.864	300.932	39.272	5.535	97.978	45.186	25.732	41.132	39.255	4.049	106.782	2646.24
570	1017.01	65.311	181.487	101.379	112.704	82.521	289.11	103.783	84.423	45.82	54.256	153.963	179.253	419.301
571	1014.34	90.801	63.355	1.722	52.321	231.407	73.93	195.168	23.488	43.319	13.12	8.93	123.148	46.358
572	23.914	11.635	92.629	3.333	3861.64	23.845	32.003	1952.96	13.506	5.899	80.588	107.441	31.059	47.437
573	8.747	490.678	49.432	45.771	429.388	69.557	35.112	15.249	234.126	30.529	130.435	1652.6	163.309	69.089
574	56.236	82.213	1140.61	52.862	31.509	46.381	157.64	65.037	0.929	16.731	81.84	172.622	16.817	16.923
575	7.578	416.293	1786.35	3578.21	209.108	106.116	109.825	2.75	16.461	24.611	58.11	124.265	69.557	77.003
576	303.934	214.899	25.737	10.235	783.329	1095.5	175.9	61.204	23.12	32.552	95.989	4.431	2.876	64.875
577	549.814	504.433	172.527	15.197	23.594	2.876	36.953	231.798	115.988	10.689	909.912	8.887	41.582	3.767
578	23.161	7.904	1334.52	234.419	31.532	1148.77	392.66	6.081	45.85	106.604	43.939	1251.89	3.097	15.099
579	369.645	97.952	303.368	84.655	102.035	444.807	14.095	7.881	49.865	2.145	66.85	25.085	29.621	593.567
580	226.692	238.338	425.567	218.937	51.587	229.27	204.149	92.869	64.032	11.411	294.072	288.62	250.093	34.986
581	117.635	562.857	363.686	44.336	226.843	98.995	20.502	54.409	109.477	5.367	61.381	86.175	30.316	19.709
582	759.172	3375.03	643.932	32.88	577.785	950.399	159.968	27.659	16.199	12.246	20.324	95.142	14.877	54.944
583	168.146	110.248	49.063	118.317	766.323	292.227	22.224	3.393	29.632	17.629	9.778	46.674	58.887	46.358
584	505.396	19.451	41.374	129.308	729.185	60.058	4.182	0.199	7.718	37.738	98.39	18.905	26.231	17.019
585	130.246	32.014	722.727	26.096	100.758	15.971	122.874	684.86	36.797	1017.01	20.111	17.411	19.471	34.253
586	2263.32	580.406	1318.4	84.736	71.275	20.53	11.802	168.325	94.424	77.699	12.131	16.066	63.048	346.789
587	31.32	56.199	472.505	59.988	103.77	23.282	21.59	23.079	38.437	151.427	15.805	95.775	39.262	50.732
588	967.435	382.117	1805.98	83.099	4.565	192.845	321.033	88.192	118.175	65.456	13.428	269.264	128.39	43.994
589	1578.8	134.963	310.861	11.182	24.184	49.826	289.924	130.435	36.452	89.088	1475.89	370.138	40.967	98.224
590	3403.57	79.705	215.058	158.17	46.021	2.99	730.691	63.322	32.999	382.117	34.999	32.253	1780.82	67.075
591	520.634	10.175	57.332	468.366	1399.89	673.407	11.629	81.84	57.261	175.055	83.46	69.36	1466.72	14.614
592	118.648	32.478	130.708	13.684	600.747	257.894	328.83	58.11	58.627	41.657	83.46	102.373	238.94	31.154
593	850.816	291.911	494.975	20.191	627.048	144.778	15.249	105.009	170.639	254.479	45.7	139.609	39.194	124.609
594	2350.38	126.072	87.453	58.442	12.556	47.899	106.825	95.989	394.686	1267.02	20.204	45.684	32.88	70.834
595	1548.3	29.864	215.778	71.974	2.753	28.914	391.284	120.777	112.589	56.017	151.398	244.015	493.285	1275
596	1435.5	39.748	494.707	73.705	62.084	41.582	158.247	189.78	287.008	53.713	45.348	1437.84	643.932	5.745
597	909.76	52.663	4066.67	145.264	2403.65	4.605	675.621	909.912	150.767	88.787	158.365	50.947	40.046	13.749
598	13.288	40.624	12.186	197.534	278.296	42.035	6.204	116.254	38.107	595.812	473.947	63.501	537.317	92.915
599	1440.49	88.232	427.983	21.283	2171.45	18.837	281.743	79.854	10.827	9.047	6.152	54.388	14.463	348.756
600	101.369	24.332	1368.25	62.591	218.849	3.097	4918.7	2646.24	10.787	9.191	249.964	118.357	179.253	27.694
601	748.465	31.931	24.916	91.972	95.442	378.199	43.141	44.913	18.684	181.487	3.949	30.979	2282	22.441
602	338.177	42.569	1351.95	182.128	195.596	6.292	89.424	20.708	54.04	759.172	13.715	650.2	218.015	437.315
603	56.512	52.288	226.896	40.462	15.197	200.953	21.463	80.575	131.632	167.989	69.213	25.135	27.81	5.024
604	261.322	39.194	31.634	416.61	457.233	4226.51	938.259	43.939	0.3	17.552	578.241	645.825	356.966	20.478
605	172.41	150.684	22.434	343.011	118.979	1814.58	141.558	419.301	3724.55	104.261	34.836	1431.31	7.111	105.697
606	202.871	20.641	270.212	49.391	813.097	393.543	56.218	23.873	111.845	289.863	34.836	80.232	140.53	18.312
607	173.618	1073.6	178.241	786.041	111.75	393.157	70.003	296.584	132.792	123.452	78.532	1273.85	64.399	14.49
608	350.513	27.1	58.905	26.104	511	58.156	83.961	323.887	80.532	95.514	83.757	59.635	3740.13	39.716
609	103.373	26.286	52.248	177.922	4.125	278.68	21.15	65.996	65.711	6.048	73.06	17.505	9.809	30.189
610	5034.4	23.277	112.357	32.719	22.742	3.339	225.621	183.982	40.833	312.173	608.716	49.5	116.663	84.496
611	1443.77	22.771	61.022	13.464	188.509	158.466	37.242	59.693	235.231	64.07	97.722	21.711	18.933	59.099
612	2398.57	87.937	239.429	88.407	27.279	38.949	313.82	46.358	28.386	831.242	2263.32	103.457	191.101	7.469
613	3580.72	8.682	191.334	85.887	912.401	69.92	389.506	70.658	40.78	4078.66	880.507	170.133	117.68	49.156
614	3154.93	90.2	266.845	42.057	88.702	144.681	69.644	40.775	84.142	595.812	219.069	7.637	857.887	3.46
615	284.279	268.114	823.459	743.342	338.567	49.137	69.025	77.341	98.512	42.724	193.421	38.252	353.753	186.832
616	5025.9	195.213	35.945	47.802	15.314	14.465	89.286	3.358	100.27	772.032	424.897	65.977	1645.28	22.229
617	300.563	175.055	26.34	221.357	1002.35	19.399	25.853	54.447	26.475	37.319	191.966	205.986	446.049	61.958
618	249.42	212.12	132.218	60.087	120.299	35.345	66.543	75.25	99.728	147.182	15.971	22.061	20.278	23.164
619	202.331	304.674	492.876	1659.87	240.438	280.702	39.642	47.437	1.294	155.671	8.807	100.19	672.336	138.381
620	230.198	2236.06	574.741	166.597	234.735	290.546	254.839	30.841	292.829	21.93	482.277	86.839	77.13	219.991
621	281.069	109.686	39.349	579.902	108.106	88.583	27.141	7.539	60.089	26.132	198.742	19.78	361.122	401.497
622	238.94	4938	92.878	36.113	204.836	99.661	12.163	15.958	321.441	41.403	125.291	33.126	9.801	19.405
623	389.399	32.589	325.979	36.943	153.831	54.334	59.45	63.915	7.2	4268.98	9.362	229.257	177.748	128.204
624	486.261	93.728	160.158	993.794	222.717	29.621	70.795	69.089	80.455	171.412	82.249	60.597	17.032	73.578
625	77.679	339.598	100.39	267.462	90.712	68.458	229.191	722.727	6.21	85.448	7.496	0.323	8.27	26.525
626	299.797	36.773	265.529	55.036	32.025	8.589	6.462	16.923	234.58	16.205	172.451	218.545	56.898	4.873
627	623.755	29.39	95.587	434.172	56.126	237.685	5132.18	66.85	154.923	39.116	486.261	365.516	10.399	53.057
628	382.117	75.913	114.099	32.904	202.842	51.012	88.936	77.003	41.134	17.448	315.697	66.815	0.904	116.101
629	632.294	7.723	45.228	83.297	92.001	162.28	11.823	679.675	12.497	7.963	212.737	2972.88	17.624	46.229
630	570.836	119.224	182.194	502.697	370.138	1095.37	149.922	27.423	320.452	4.011	422.033	32.892	30.924	86.5
631	75.053	80.981	53.691	141.917	119.494	2517.9	945.102	64.875	55.87	6.613	316.897	32.54	150.846	4.764
632	267.367	76.289	1487.21	37.176	235.524	460.3	0.152	32.555	8.849	4.191	1525.67	74.578	334.964	213.854
633	633.324	39.897	1137.39	70.624	241.691	103.813	49.928	16.055	73.929	10.453	755.392	241.786	135.314	23.112
634	809.135	165.817	267.264	51.17	67.579	334.446	144.707	3.767	51.802	16.266	904.497	16.353	232.44	167.33
635	1575.87	18.227	3.819	102.452	29.402	41.895	488.978	179.503	184.808	4.153	710.187	99.884	17.98	894.421
636	1140.39	210.825	43.343	75.66	56.735	168.912	136.759	178.244	58.556	5.209	754.996	573.94	169.914	416.61
637	81.999	41.657	69.636	63.426	65.714	48.946	40.165	15.099	6.765	11.253	527.271	11.167	15.848	19.312
638	264.954	444.124	32.223	510.369	2406.05	50.322	36.814	593.567	40.718	13.046	98.583	262.405	25.824	99.976
639	18.042	217.729	2452.83	0.616	736.478	1005.25	359.847	156.725	175.448	28.749	918.876	13.272	26.054	310.861
640	154.785	880.507	131.368	6.054	313.82	75.575	785.286	20.524	81.492	278.642	23.914	63.313	428.657	102.035
641	844.671	412.458	316.897	610.117	135.755	65.283	19.187	1893.9	688.847	44.327	580.406	33.222	64.716	234.419
642	1002.35	162.039	148.551	2.027	57.32	826.629	4117.95	87.639	8.998	1303.58	200.933	1.339	182.127	85.887
643	1450.23	44.327	44.738	117.976	69.168	365.039	91.569	448.263	228.462	149.332	113.675	190.479	32.716	416.293
644	638.215	92.241	77.68	45.88	609.586	250.093	66.082	56.048	103.84	17.532	118.648	46.668	144.753	1547.73
645	281.397	522.529	243.065	58.449	65.075	130.678	28.351	7.682	44.069	20.373	223.415	25.366	18.207	180.577
646	166.365	172.022	1283.59	82.219	18.52	33.686	7.59	123.72	171.721	8.903	182.246	1.216	3.064	222.448
647	91.738	6.028	759.172	1381.81	24.663	65.707	185.561	49.843	132.658	794.279	62.054	10.921	6.69	242.025
648	41.807	570.618	167.989	132.435	604.128	166.116	121.227	440.2	49.897	206.113	127.458	26.493	207.625	301.76
649	128.204	276.074	11.514	2289.23	40.974	52.572	52.042	294.072	1314.98	434.78	256.849	75.634	30.849	532.114
650	19.312	11.597	268.731	48.28	1129.1	134.974	306.335	832.788	603.623	3.397	161.569	504.167	4.529	4.116
651	1581.29	254.479	264.653	72.705	106.26	61.587	1082.19	13.999	224.351	115.361	362.172	5.613	304.249	158.614
652	2215.6	430.301	137.858	214.486	27.67	18.226	892.183	22.529	53.781	45.613	49.493	15.761	362.603	48.283
653	523.16	1978.87	618.929	637.552	0.984	106.659	6.521	178.477	18.276	42.665	11.231	2989.81	18.367	120.299
654	83.18	3.349	98.359	1877.15	372.007	129.545	152.652	113.311	17.855	153.869	7.136	972.226	5.339	736.478
655	594.486	355.455	2.047	564.878	407.487	855.408	186.174	132.86	5.46	2.605	289.11	1273.76	17.655	407.842
656	7.8	93.796	87.247	29.132	1278.08	140.227	65.679	61.381	8.829	8.185	20.502	85.019	2.662	35.369
657	22.554	1943.74	67.95	831.385	51.622	111.968	40.458	61.381	14.309	85.448	56.218	132.596	59.705	96.585
658	120.299	259.41	1548.04	239.365	44.866	42.376	236.797	34.986	78.094	136.336	4117.95	35.607	96.976	288.256
659	82.737	120.693	77.228	3.803	33.082	30.316	111.868	28.446	1149.3	35.584	6.521	303.282	918.119	10.271
660	192.514	781.463	3.174	30.442	109.782	32.222	22.892	31.625	105.471	10.271	132.614	573.233	138.79	72.36
661	278.937	53.377	52.956	87.898	58.035	55.597	19.384	14.8	260.647	93.684	218.472	93.893	734.926	14.542
662	240.438	54.296	519.089	1149.82	21.495	197.425	26.525	77.393	24.712	71.055	49.983	54.235	54.366	87.388
663	173.507	613.851	11.446	73.06	31.256	1511.58	25.472	20.957	6.419	93.252	387.538	184.072	116.795	42.637
664	143.97	12.652	2448.6	74.199	90.486	47.145	49.73	24.871	43.49	115.467	62.016	296.543	77.46	20.029
665	69.221	14.926	994.66	23.983	21.671	337.801	258.244	250.987	179.634	93.083	252.871	41.252	32.617	365.18
666	138.778	1711.21	186	113.386	14.463	470.39	116.831	26.117	34.034	40.258	540.494	93.688	29.807	20.321
667	144.665	64.16	97.326	196.648	10.413	55.543	151.017	13.037	82.138	346.152	315.026	91.604	36.047	101.379
668	149.903	512.365	105.14	43.291	73.528	264.574	26.34	55.859	46.025	55.711	465.211	118.81	71.769	343.011
669	114.25	103.346	534.464	4439.5	111.934	80.762	10.403	19.709	50.557	46.739	61.125	26.463	17.233	55.036
670	426.013	1303.58	2202	29.694	19.582	655.996	132.614	54.944	65.677	41.775	94.814	60.607	20.585	9.187
671	1406.89	549.39	264.363	5.559	54.896	430.938	61.188	23.685	83.639	203.923	23.161	197.532	201.4	5.994
672	246.087	87.869	203.058	422.722	691.353	52.469	23.884	93.732	87.856	416.755	11.635	135.32	98.356	12.903
673	521.638	69.235	184.847	3.521	31.657	791.363	102.73	108.198	28.518	160.203	42.478	1826.52	277.068	10.553
674	673.527	759.698	284.975	7.496	394.674	159.351	15.189	25.894	18.686	163.459	2307.41	24.625	26.976	108.62
675	123.747	209.786	1406.32	1363.18	22.055	415.942	61.583	17.782	241.579	20.526	1643.35	27.699	244.715	109.686
676	127.199	518.231	17.552	174.795	30.954	8.143	79.348	128.974	115.705	16.7	1826.67	40.218	24.066	74.543
677	722.215	19.494	277.077	73.749	106.775	76.321	51.048	4.87	106.666	4.387	2398.57	319.592	0.583	594.998
678	53.253	16.17	1081.61	132.524	161.634	58.119	238.895	126.816	826.138	4.531	149.903	10.354	67.051	14.532
679	235.511	7.51	1890.22	17.612	40.187	175.242	238.895	46.358	46.032	36.703	156.861	112.678	273.544	238.333
680	99.976	9.675	712.78	23.821	10.394	929.553	7.366	16.154	29.781	58.893	42.057	7.031	36.727	214.863
681	116.026	29.704	2562.64	259.048	3.241	2200.98	12.732	96.015	76.836	175.195	47.802	285.019	54.77	1.386
682	18.31	54.789	235.952	41.59	118.335	64.858	68.091	39.449	13.644	8.129	64.359	102.117	18.74	30.372
683	2526.29	1149.74	36.441	60.269	174.508	382.365	72.018	56.998	130.84	3.963	93.843	3.966	11.213	5.858
684	57.09	172.133	47.731	48.596	157.438	83.348	118.106	7.033	28.969	281.279	90.801	1.996	4.029	7.61
685	311.494	383.019	98.352	1151.65	407.842	136.862	91.716	64.151	10.054	99.651	172.527	557.054	150.314	33.863
686	524.647	245.376	759.172	10.413	600.605	250.482	25.435	125.748	221.674	9.263	106.116	26.426	57.051	23.246
687	234.735	247.387	5034.4	106.676	4.418	398.282	218.472	9.311	26.776	54.789	273.143	117.533	22.662	71.232
688	680.991	1213.1	3154.93	18.055	22.327	107.525	162.884	17.019	1490.37	93.361	42.588	64.046	2.679	66.971
689	1092.61	1267.02	632.294	9.187	8.808	1938.84	49.983	179.988	52.239	1.343	196.687	22.794	26.102	8.578
690	53.062	2381.02	75.053	53.092	70.894	631.336	12.369	37.654	11.738	49.071	1939.25	164.555	31.621	874.29
691	68.064	128.081	91.738	12.097	124.968	17.114	62.015	12.846	12.189	169.648	96.33	6.642	4.795	13.442
692	1875.87	19.847	128.204	1316.51	35.369	87.356	30.291	120.198	270.811	9.356	206.885	81.429	1.388	2.956
693	59.414	23.948	521.638	353.129	96.585	23.597	1314.01	23.792	16.118	76.532	101.553	49.385	28.835	3.994
694	102.921	83.618	127.199	118.393	1449.87	39.756	479.517	49.432	85.693	39.394	113.748	41.077	2.85	17.78
695	144.778	47.115	1875.87	89.211	179.114	74.617	28.302	20.324	14.948	126.215	61.535	69.391	4.034	31.34
696	162.456	19.328	59.414	492.44	63.97	25.959	1153.8	16.907	15.107	122.883	30.144	29.587	6.878	138.962
697	51.767	24.423	690.483	7.236	23.944	232.376	1092.23	3.531	73.006	131.369	21.435	56.97	27.287	3.187
698	100.601	86.765	149.124	38.675	251.201	8.327	24.791	3.523	104.967	5.764	143.562	12.051	294.212	51.025
699	48.507	25.005	1999.94	92.338	9.736	5.686	1.778	9.778	180.609	56.056	114.246	18.741	2857.14	1234.03
700	176.482	74.543	125.68	44.582	35.105	109.907	42.02	98.39	19.11	38.902	53.691	5.399	203.325	248.083
701	276.749	73.379	712.536	107.823	61.672	15.389	8.74	26.251	16.33	63.799	9.695	145.952	33.178	4.762
702	401.497	130.977	882.124	345.237	18.337	14.877	205.533	79.519	30.534	180.803	5.491	19.567	32.081	47.376
703	101.6	9.801	58.427	340.72	288.256	11.46	25.37	5.669	27.749	116.448	7.8	1910.53	342.842	44.698
704	77.699	11.04	324.688	37.331	371.845	2.554	61.699	20.111	8.947	1.85	2.163	6.668	1.71	6.635
705	264.554	118.935	6.227	355.749	17.645	148.026	1167.8	77.118	40.666	46.424	68.63	38.268	38.351	1076.16
706	108.106	219.069	12.716	178.424	843.487	7.859	3.211	29.518	75.39	42.758	182.128	58.304	67.97	134.102
707	94.668	470.413	5.104	253.95	259.321	159.574	21.453	48.757	18.63	5.97	177.922	17.803	13.113	12.139
708	159.102	815.885	53.552	8.91	875.493	944.593	755.664	242.539	23.796	20.721	102.452	6.442	31.077	84.473
709	77.669	2170.67	93.728	2540.07	12.562	405.391	387.538	89.599	66.928	33.447	1464.3	299.054	5.746	44.714
710	132.339	333.861	23.769	24.663	78.965	43.677	59.35	12.131	20.486	87.646	261.505	31.23	0.884	1076.16
711	796.67	56.017	229.243	246.695	100.844	105.624	2.808	86.256	1313.64	36.766	189.329	12.186	25.029	163.069
712	807.583	53.713	356.521	15.303	305.038	11.593	10.405	6.21	26.715	57.647	60.918	288.653	12.733	32.395
713	70.648	450.579	1978.18	1985.7	93.831	656.655	15.293	88.139	25.45	15.581	101.369	7.706	1596.45	36.043
714	278.642	214.291	41.6	24.46	1.301	1033.37	242.859	125.838	10.399	127.828	94.668	65.036	249.032	40.646
715	402.096	116.924	459.894	195.537	111.983	56.447	195.385	1559.84	312.427	23.62	162.039	132.487	27.362	8.481
716	337.357	965.406	23.156	1358.62	4.531	394.289	21.176	94.898	51.594	84.247	87.247	1.552	8.831	4.754
717	214.863	135.627	861.244	30.545	73.767	55.066	224.143	51.111	22.781	52.973	229.243	1743.34	1.453	150.535
718	1070.87	660.066	858.066	396.025	782.332	100.504	116.555	97.491	137.681	84.247	509.73	350.25	432.039	128.952
719	1356.29	18.972	2967.79	44.033	30.692	80.46	213.472	15.805	7.397	13.728	816.584	39.461	22.887	97.412
720	77.038	894.421	82.348	26.017	106.782	133.674	422.285	13.428	25.123	248.659	155.396	25.601	94.214	5.418
721	65.261	239.832	331.563	399.09	31.467	228.709	12.683	34.253	6.921	51.627	58.448	553.267	0.451	51.915
722	593.429	88.787	329.12	91.947	38.292	6.427	399.178	743.73	83.998	17.411	182.068	364.831	0.572	20.024
723	32.686	428.669	1201.58	163.479	93	180.577	67.675	346.789	657.928	76.197	453.575	209.568	5.424	2.051
724	839.005	251.782	1525.67	1167.38	40.387	90.344	186.359	38.64	9.348	21.521	18.831	36.588	310.44	199.359
725	67.891	71.146	104.261	84.866	90.762	21.672	223.62	98.28	46.202	216.828	120.693	44.405	24.409	76.222
726	39.886	750.648	23.381	2.248	2406.05	493.096	62.016	71.161	29.777	27.784	184.76	12.239	780.802	111.66
727	39.91	165.422	289.863	60.457	88.565	118.226	38.373	4.028	64.263	139.723	267.603	69.563	11.413	17.776
728	29.39	115.586	338.638	46.931	325.435	8.807	85.311	50.732	22.574	298.801	348.325	53.478	71.743	100.756
729	74.365	18.074	729.604	52.743	27.034	1.316	278.361	43.994	250.269	100.489	136.255	145.617	15.214	65.836
730	143.016	369.092	7.516	66.299	85.763	12.331	151.274	15.419	11.986	207.89	117.635	56.616	62.608	153.135
731	156.046	2932.64	15.95	54.679	60.701	15.931	248.869	40.544	247.445	185.051	96.115	269.182	8.656	54.007
732	39.717	404.39	11.776	69.837	1452	464.068	992.569	98.224	116.733	697.555	85.908	56.616	25.68	63.04
733	21.693	113.137	13.108	83.765	3.688	29.998	696.354	9.346	24.17	32.879	81.213	1113.6	163.438	72.842
734	140.327	75.084	3.7	3887.79	137.423	273.143	532.126	138.84	49.082	30.525	432.961	604.438	60.623	58.863
735	895.767	41.829	409.97	2685.02	261.957	48.233	45.201	219.07	220.652	189.765	0.81	208.928	0.316	2.102
736	1411.54	107.554	124.157	30.593	1485.39	211.374	252.871	7.669	10.305	285.609	609.869	2.586	0.56	101.877
737	70.236	157.017	19.595	86.725	53.684	147.735	111.098	8.693	13.048	340.497	42.178	42.277	15.033	71.222
738	352.343	98.386	459.072	23.406	6.74	184.664	145.526	58.585	207.928	117.163	58.136	68.499	2.06	5.983
739	87.334	39.423	97.579	38.31	170.337	10.983	18.765	118.004	58.59	47.612	52.837	13.088	7.871	16.12
740	690.483	107.011	52.533	329.487	179.253	82.367	235.713	341.814	114.733	105.798	3351.91	86.012	200.518	427.885
741	55.984	606.299	123.452	15.155	179.253	71.368	99.935	67.075	0.878	46.931	45.106	12.51	444.137	105.148
742	156.861	184.76	78.471	46.614	8.119	61.896	110.03	14.614	43.106	129.642	43.149	63.374	267.772	23.774
743	112.672	315.697	18.537	316.62	1.05	222.448	7.988	191.187	7.686	53.364	52.468	1190.18	52.089	86.693
744	167.33	89.78	509.73	19.629	367.076	4.719	11.957	52.572	3.384	35.22	80.253	160.581	188.771	48.797
745	70.983	23.13	50.599	28.718	1.724	877.379	97.814	12.23	231.92	54.998	271.386	42.631	90.992	2.984
746	149.124	224.761	446.643	251.463	162.727	21.672	11.398	20.904	1945.87	42.622	40.238	457.561	1.061	55.583
747	485.995	30.118	38.641	59.373	45.773	339.754	137.858	186.717	86.117	77.492	88.785	69.403	44.694	25.263
748	507.741	188.574	274.419	11.561	165.067	58.531	65.657	31.154	34.577	9.894	344.044	20.663	30.238	68.262
749	10.342	312.656	193.421	57.753	55.279	33.914	524.782	35.067	2831.32	11.896	4.769	134.389	1.214	99.524
750	1547.73	340.922	85.765	41.599	27.087	86.096	18.007	575.811	46.703	19.435	6.118	122.754	283.653	35.371
751	184.115	70.207	46.415	22.314	2755.14	7.033	116	1.282	101.579	43.179	10.502	22.07	147.993	17.533
752	235.339	307.024	96.387	493.285	21.513	253.616	52.098	124.609	35.552	44.911	43.939	207.493	2.527	69.553
753	197.855	55.492	1522.59	376.434	15.802	590.501	35.349	70.834	32.643	61.763	7.195	301.392	49.583	38.182
754	181.478	124.636	137.362	360.663	10.271	109.914	395.815	27.824	73.146	58.819	58.996	13.98	55.741	7.081
755	63.635	1310.14	147.651	857.887	157.136	1588.2	34.241	16.869	121.772	41.138	9.159	1402.17	64.198	294.902
756	106.135	149.332	1147.29	41.745	19.183	67.66	4.873	96.809	85.814	101.242	84.476	2.735	47.276	138.041
757	183.984	2.843	300.832	632.82	5.502	389.001	467.239	8.406	19.685	11.485	855.091	1011.33	30.982	0.968
758	493.483	480.437	24.322	2382.55	960.056	12.132	59.201	757.772	41.314	22.722	496.762	107.12	19.2	176.16
759	1999.94	49.082	816.584	7.547	100.334	12.594	33.288	34.9	23.792	369.688	980.754	133.535	1.747	31.583
760	297.768	226.796	45.835	15.987	157.242	58.887	178.102	70.355	22.619	11.258	78.212	31.394	642.293	16.535
761	204.836	552.012	58.097	133.479	59.733	68.063	27.789	46.583	30.007	251.465	7.964	154.254	30.094	49.493
762	30.871	496.155	2.621	379.626	232.674	82.258	370.446	28.144	54.083	46.376	321.61	109.56	54.012	59.181
763	367.993	725.957	1287.62	123.737	6.147	2231.83	66.416	65.089	198.044	16.808	2.517	53.505	9.502	10.876
764	22.702	4.863	77.13	100.853	108.904	20.404	1993.08	28.536	16.902	30.425	1.349	182.282	1679.06	23.224
765	125.68	595.812	468.77	17.871	9.94	66.638	37.082	1275	16.49	11.077	36.921	74.008	10.966	157.64
766	712.536	9.047	140.272	253.265	1.456	114.303	306.51	34.59	64.881	344.959	0.226	63.031	1.955	19.371
767	110.476	239.687	755.392	64.038	51.202	116.634	210.336	180.766	1.222	3.766	4.329	11.293	8.905	43.882
768	165.545	9.191	39.382	8.807	1053.51	141.516	139.653	5.745	120.272	327.394	22.32	212.179	321.01	46.756
769	98.192	9.444	163.441	118.087	1.277	35.851	128.855	13.211	49.102	71.055	9.012	60.357	691.075	44.146
770	153.831	17.532	46.614	421.603	21.31	127.133	359.193	164.611	27.821	214.18	73.965	54.096	89.202	7.697
771	205.424	20.373	0.931	775.78	2282	78.2	361.95	41.676	178.044	41.481	4.398	72.151	51.078	1647.92
772	238.765	18.709	313.853	775.78	18.063	208.958	83.198	13.749	145.772	17.499	93.23	49.28	813.097	7.051
773	149.835	8.903	2984.23	567.329	72.36	147.123	362.956	92.025	60.182	57.473	27.649	175.824	652.544	278.66
774	23.354	9.153	95.514	1985.06	155.016	80.151	97.361	92.915	152.07	6.569	38.541	12.404	30.962	1556.98
775	45.678	24.294	684.287	146.822	128.597	482.277	116.98	53.177	8.808	70.868	13.679	2008.28	44.327	33.306
776	1660.3	19.744	16.647	657.299	79.006	42.588	150.096	98.219	27.141	27.514	8.122	2.761	10.007	54.062
777	147.86	794.279	526.113	483.269	402.357	7.535	68.684	76.283	53.984	25.406	41.244	30.157	26.758	89.703
778	111.539	168.273	265.663	47.702	5.973	254.99	71.029	51.614	10.812	24.559	201.864	88.734	0.881	18.93
779	2.981	24.871	49.056	124.682	136.871	45.394	540.494	1812	52.291	141.355	52.415	9.717	14.701	278.852
780	18.122	55.701	904.497	1273.85	276.782	802.409	61.267	348.756	10.032	993.967	73.152	231.167	1644.08	32.731
781	73.262	554.267	489.813	238.056	54.206	187.831	13.356	27.694	553.478	46.03	261.517	110.538	2.077	96.976
782	222.717	200.19	96.615	36.651	254.839	26.231	292.856	28.267	83.3	519.007	72.14	34.82	15.394	28.227
783	48.464	212.737	809.949	10.26	13.365	4318.89	207.378	96.436	17.029	174.34	443.066	138.812	19.405	62.28
784	178.027	627.826	6.048	417.238	123.148	1908.02	87.723	151.223	164.092	27.624	50.817	1273.8	9.036	123.278
785	51.047	29.238	174.92	53.692	218.308	100.548	918.283	28.862	39.589	79.849	17.326	579.563	7.287	396.235
786	173.953	130.592	710.187	296.5	34.514	99.999	613.744	22.441	108.381	20.585	99.212	4029.29	29.591	10.18
787	81.114	39.463	53.479	11.435	6.472	242.025	40.166	437.315	213.338	113.74	53.166	568.238	390.847	4.48
788	121.291	200.933	190.053	65.365	1575.59	236.268	74.799	109.268	176.342	108.725	286.589	95.575	44.538	17.032
789	23.548	37.75	234.931	840.057	218.015	33.686	423.207	1475.89	14.664	151.094	104.733	82.908	9.63	8.251
790	38.101	267.603	92.171	50.194	319.466	7.362	19.821	29.29	17.242	397.37	126.256	588.794	1.258	37.566
791	90.712	33.943	73.186	689.345	27.88	222.661	68.035	373.138	41.487	82.843	56.366	121.721	156.88	12.75
792	255.657	2067.93	312.173	181.091	28.912	286.04	115.193	45.845	71.339	54.433	43.673	1406.32	132.767	107.136
793	170.753	414.817	142.232	1609.84	308.712	34.985	42.105	5.024	552.955	31.061	65.118	15.511	12.807	55.336
794	882.124	22.643	98.4	75.748	40.245	158.407	9.68	18.531	147.552	25.95	1282.36	250.298	1.162	397.189
795	1494.44	565.884	179.062	5.994	14.793	81.999	53.057	63.823	60.945	39.927	109.102	165.194	661.843	147.287
796	58.427	714.145	1016.26	31.252	6.028	231.227	105.123	5.423	16.218	516.956	53.713	10.661	28.995	47.316
797	2352.73	154.474	64.07	9.762	27.81	14.927	20.965	64.479	1639.56	8.278	41.589	23.14	3.194	91.737
798	1703.29	90.109	155.396	4.402	16.765	3257.2	86.43	200.476	1497.7	341.115	39.526	103.119	3.593	16.828
799	981.252	393.208	531.253	48.283	109.906	67.191	111.479	34.999	6.968	179.539	4.209	109.706	1.39	118.06
800	96.845	62.371	831.242	42.102	47.498	217.7	51.676	728.25	82.167	1168.94	12.948	37.663	36.042	260.618
801	92.904	209.409	13.657	353.753	7.451	19.471	120.431	715.94	543.32	371.408	12.134	122.264	2.665	34.165
802	32.025	422.033	46.646	595.001	531.778	101.355	1.136	30.261	93.459	686.835	0.319	149.361	2.842	128.157
803	897.948	332.933	159.083	18.097	466.872	19.405	69.195	52.489	49.823	55.925	23.557	446.063	6.092	130.435
804	89.835	260.535	76.229	20.557	38.966	338.953	78.043	30.636	32.741	260.735	27.127	448.081	6.773	88.772
805	324.688	4088.96	42.715	1024.28	70.794	62.082	212.345	18.146	100.546	34.159	6.515	75.806	3.477	0.962
806	416.722	69.553	561.816	295.245	1048.14	919.465	15.836	83.46	2.825	398.315	936.546	13.547	3.404	11.422
807	182.278	394.241	476.416	31.825	356.966	116.929	114.239	83.46	337.807	8.533	1.692	865.434	4.255	60.968
808	1273.05	85.704	4078.66	140.066	784.994	953.149	46.532	77.219	36.656	1139.57	15.519	30.788	60.498	10.844
809	224.317	3.676	3.765	38.996	1027.48	87.534	326.918	53.212	165.34	248.937	988.095	34.514	13.865	54.686
810	1550.91	133.566	607.582	35.077	10.447	32.914	149.591	22.186	50.866	25.811	43.03	409.992	131.773	51.619
811	459.165	348.325	595.812	133.774	970.639	106.54	69.906	275.587	73.36	63.716	832.661	178.426	135.388	239.219
812	56.126	2743.46	274.441	206.885	30.144	2808.75	315.026	45.7	766.555	9.857	114.04	439.989	16.801	218.095
813	903.124	214.18	42.724	48.513	282.316	198.742	106.68	20.204	862.025	10.509	29.871	1559.87	207.821	238.3
814	396.417	79.45	754.996	107.597	641.781	99.615	448.081	50.782	12.014	16.863	216.198	116.048	63.742	21.687
815	1835.61	1270.37	772.032	250.223	3561.12	90.065	465.211	191.756	59.474	19.885	4.468	289.612	18.233	59.657
816	512.158	36.293	7.008	44.892	383.335	236.083	147.807	359.771	35.744	8.83	3.924	62.604	61.397	29.7
817	151.427	1826.67	11.979	342.337	344.009	85.704	34.835	20.478	1.92	14.076	34.476	73.922	27.721	60.827
818	630.227	65.793	7.668	1645.28	39.198	49.744	24.101	10.966	11.865	9.444	269.215	129.28	21.279	818.296
819	4.796	108.605	11.696	844.671	49.072	32.336	116.452	61.679	80.862	19.744	120.225	318.625	596.729	103.851
820	323.751	64.864	7.008	10.036	134.619	271.529	91.651	95.607	18.019	24.294	504.845	183.982	9.597	404.199
821	78.904	181.487	14.877	819.563	219.719	17.548	153.106	28.886	393.691	32.285	95.809	100.05	49.8	4.305
822	438.52	63.355	3.567	211.424	21.662	100.675	191.491	151.398	54.581	32.079	10.458	71.835	1.344	56.209
823	6.227	92.629	7.544	381.488	3323.75	77.14	1463.65	165.207	48.638	37.319	116.943	391.199	260.544	114.068
824	12.716	49.432	101.46	33.362	7.111	49.046	68.241	56.482	139.476	51.896	59.495	5.05	399.053	0.909
825	377.504	1140.61	12.771	145.701	82.091	3.689	11.632	45.348	37.113	1.836	70.229	55.479	468.883	5.68
826	149.139	64.123	10.978	20.086	6.149	6.175	116.101	88.193	10.797	44.424	282.569	0.758	238.821	151.691
827	809.927	311.423	9.001	10.372	399.581	50.85	46.229	105.697	19.29	40.903	33.577	110.179	500.169	142.382
828	1555.43	1786.35	53.05	14.498	57.649	967.848	86.5	18.312	28.064	183.921	585.72	55.505	39.578	29.85
829	26.33	390.388	22.312	43.883	0.372	204.949	148.411	18.312	12.158	283.23	95.316	235.875	198.824	846.54
830	52.795	25.737	37.319	3.064	45.504	46.538	423.1	32.229	485.471	19.118	241.142	18.614	3.316	1070.88
831	205.815	261.503	109.485	97.722	32.953	77.956	47.108	30.712	98.275	34.155	231.927	403.029	0.881	131.17
832	91.999	1001.35	117.68	1115.64	3.913	71.71	54.014	165.608	13.739	9.373	230.502	3.022	39.058	1081.03
833	10.846	172.527	147.182	407.099	32.237	138.058	2.161	77.834	16.19	6.701	20.09	444.066	17.888	40.682
834	59.413	1334.52	171.6	174.675	346.012	4038.88	19.249	14.49	12.708	73.537	15.645	11.136	19.183	15.186
835	198.792	230.37	55.034	727.957	30.723	2312.51	117.988	138.821	1387.12	63.721	30.874	245.505	452.68	7.264
836	193.683	134.938	46.582	59.643	72.54	1216.82	29.603	218.066	127.128	43.064	138.984	82.202	22.481	16.777
837	161.409	200.49	141.539	3.173	45.993	570.638	739.486	158.365	98.926	6.798	28.185	60.209	69.59	5.914
838	45.613	162.626	114.617	10.367	68.711	228.823	940.658	428.577	290.265	28.719	92.241	51.874	49.092	43.15
839	202.842	829.814	648.476	60.561	37.008	53.309	4.764	473.947	16.333	78.627	27.892	11.486	62.69	154.888
840	1146.37	303.368	448.263	22.601	952.906	24.705	291.202	763.031	30.24	16.579	172.729	25.026	4.337	218.559
841	23.739	425.567	82.249	108.999	142.79	63.048	752.948	6.152	19.36	148.257	3.109	350.461	6.849	4.507
842	1235.3	1072.03	527.271	218.849	23.609	339.989	47.549	249.964	236.388	4.622	22.03	37.442	6.545	1539.69
843	65.456	363.686	97.579	829.502	199.7	87.746	18.022	158.524	0.537	113.674	44.538	149.126	19.976	118.748
844	1203.42	643.932	53.47	248.388	14.542	502.915	10.112	43.668	9.685	112.366	41.491	26.231	5.048	45.557
845	89.088	49.063	72.36	183.711	73.578	39.262	156.252	21.528	10.277	6.944	21.268	0.662	2.293	19.841
846	737.475	41.374	59.379	20.727	840.057	125.291	628.176	3.949	1164.19	256.069	26.994	6.997	598.62	820.11
847	816.163	722.727	98.583	35.101	52.678	1410.87	81.209	13.715	187.532	92.997	6.927	2.23	246.363	556.459
848	223.415	1318.4	40.411	305.008	58.254	71.239	38.562	39.716	72.097	9.844	54.073	57.83	50.843	6.043
849	579.834	472.505	180.083	140.564	140.53	16.067	326.811	30.189	294.244	64.6	25.682	112.86	13.957	181.167
850	40.756	746.895	124.195	446.049	68.995	212.578	750.367	973.149	81.346	1497.2	4.688	218.064	38.921	25.894
851	3563.61	283.902	155.671	228.253	81.356	69.826	27.008	171.645	16.622	297.126	3.688	29.959	18.042	2.375
852	89.259	1805.98	151.078	248.04	80.149	382.679	37.427	89.36	6.748	12.464	5.965	151.529	44.289	11.667
853	4.756	13.217	9.695	5.175	20.428	742.178	238.693	227.383	34.844	2.901	21.52	418.611	60.624	8.89
854	371.484	310.861	85.802	72.476	21.435	599.814	29.922	56.949	48.182	9.799	32.764	40.478	5.692	201.269
855	546.155	215.058	361.122	610.167	7.195	18.342	171.718	84.496	1585.88	82.231	13.743	8.998	11.418	9.279
856	270.042	79.318	992.134	72.955	128.579	130.76	33.621	69.213	96.893	118.348	27.07	354.933	48.228	76.119
857	5.104	57.332	39.998	1826.91	240.36	266.14	22.847	129.132	11.311	29.028	67.787	182.953	8.489	260.544
858	15.303	130.708	58.448	684.277	107.602	55.123	123.973	207.98	20.236	9.802	3.493	228.921	5.399	355.945
859	323.31	206.113	720.097	83.182	8.711	375.126	61.125	59.099	26.231	46.143	2.611	325.062	0.871	45.372
860	2112.37	494.975	521.865	68.623	31.991	569.302	44.727	68.177	92.579	18.781	49.807	371.173	13.715	10.921
861	181.717	87.453	22.345	251.544	87.388	7.597	20.031	7.469	6.99	2517.9	93.592	15.95	11.736	21.064
862	2.199	683.821	182.068	458.42	437.91	100.837	97.428	427.941	63.064	35.595	3.526	47.493	5.987	397.268
863	17.023	215.778	1758.28	10.259	150.507	135.44	153.477	212.306	28.669	8.022	1201.58	19.811	8.364	24.56
864	124.071	494.707	21.073	237.36	42.637	22.938	58.45	104.45	43.85	39.116	50.066	1401.37	8.03	63.294
865	385.391	434.78	126.645	74.344	11.017	92.055	402.722	66.74	248.259	13.937	20.524	39.691	6.044	1.04
866	66.624	4066.67	453.575	4008.66	3.505	9.362	134.092	96.535	128.886	4.296	227.536	152.282	10.734	24.444
867	20.435	12.186	51.962	727.912	121.79	542.898	213.854	49.063	0.318	43.712	8.639	207.493	18.227	451.382
868	75.258	427.983	41.207	180.325	340.93	3369.32	3.521	49.156	12.161	164.899	65.037	214.127	14.545	3.924
869	1951.52	244.256	50.277	10.605	64.153	710.505	19.897	65.996	105.166	396.321	66.719	57.297	11.641	55.371
870	92.001	1368.25	215.287	579.053	82.135	96.534	106.782	3.675	10.135	151.983	79.461	52.344	30.466	36.817
871	137.922	24.916	135.728	574.548	319.203	199.696	131.473	3.46	35.626	12.452	23.229	28.886	97.781	111.293
872	186.185	537.317	335.286	16.385	10.309	15.933	11.498	578.241	139.469	32.713	122.397	86.073	10.294	34.796
873	174.357	39.272	68.122	47.55	48.777	287.855	2292.34	14.067	3583.18	763.532	26.37	78.644	2.312	106.816
874	96.565	93.366	168.912	37.427	281.359	772.031	23.112	29.634	245.87	20.142	22.401	105.744	12.181	57.893
875	802.222	1351.95	21.93	21.755	64.399	238.974	0.896	49.065	58.019	274.286	72.853	15.738	89.752	50.695
876	294.936	226.896	23.568	784.525	21.752	40.903	4.722	43.633	29.058	10.996	173.649	8.244	93.729	272.626
877	370.138	31.634	49.172	23.698	79.956	37.083	61.121	34.836	17.039	10.996	18.631	109.01	116.327	476.538
878	119.494	22.434	26.132	5.377	41.309	7.856	76.067	34.836	2.66	44.851	26.36	173.71	4.559	49.568
879	311.077	270.212	281.639	13.707	701.569	118.467	801.103	323.129	21.655	12.357	66.05	136.533	66.208	37.813
880	15.635	180.384	119.581	206.92	413.831	249.471	108.874	79.112	91.737	21.941	106.88	69.299	1.307	115.269
881	236.993	178.241	41.403	50.96	11.924	63.627	110.632	505.855	186.763	11.811	41.106	40.285	195.472	0.772
882	629.572	16.428	19.654	43.267	38.766	103.119	94.814	186.832	8.674	105.757	71.535	108.54	51.051	8.666
883	402.213	112.704	33.758	41.132	176.965	96.798	1.179	22.229	42.102	394.754	626.732	17.635	1.086	54.306
884	1686.57	58.905	52.262	619.951	196.981	71.62	516.989	78.532	1	81.52	28.081	6.363	6.919	36.8
885	68.63	52.248	669.219	168.548	26.599	313.466	49.149	53.533	17.122	23.831	2.988	41.617	10.259	17.522
886	65.311	112.357	23.656	99.204	1060.05	247.517	22.886	61.958	121.404	14.322	50.962	56.344	233.087	855.921
887	26.985	61.022	16.258	80.232	7.65	111.658	250.324	23.164	89.796	15.627	11.137	39.365	4.027	111.99
888	90.801	239.429	4268.98	94.819	34.638	119.814	12.717	460.3	18.48	104.068	805.845	157.653	1.743	53.45
889	11.635	396.727	18.831	193.383	51.713	125.284	41.646	25.68	90.255	27.35	261.257	122.682	15.67	4.609
890	235.524	52.321	253.044	289.979	54.694	265.556	81.84	0.447	88.15	72.793	22.042	950.939	197.909	7.616
891	490.678	163.743	117.47	157.703	221.537	67.202	395.513	14.83	129.94	98.77	21.662	396.296	66.936	693.431
892	461.68	191.334	17.19	285.962	63.592	128.39	8.692	2.428	66.69	8.175	22.18	92.674	12.161	9.81
893	151.987	90.801	42.478	246.946	143.562	125.465		35.324	11.136	17.233	202.307	12.074	57.119	114.884
894	82.213	266.845	39.708	129.811	31.059	19.208		83.757	191.345	64.151	13.689	0.534	15.763	10.385
895	416.293	823.459	33.18	384.645	12.173	192.845		132.487	163.634	19.859	155.197	67.552	128.916	331.563
896	214.899	168.439	70.223	52.698	740.658	91.962		138.381	22.273	19.115	138.381	20.904	1.225	4.654
897	504.433	35.945	173.421	50.826	344.892	114.718		9.07	163.357	756.859	89.962	6635.59	32.314	1.741
898	130.161	232.197	32.152	9.49	434.495	80.644		42.847	67.346	62.693	33.644	80.356	14.774	10.186
899	7.904	626.007	107.737	28.427	3.473	76.433		99.545	22.539	14.558	5.081	12.826	6.938	1.039
900	5.068	15.377	171.412	16.504	27.848	86.912		219.991	8.624	61.697	216.429	165.383	8.889	124.53
901	176.899	26.34	918.876	724.621	19.098	667.284		66.515	3.867	62.826	165.876	53.691	3.007	15.784
902	755.857	132.218	44.966	548.939	144.519	32.631		35.498	89.354	62.826	287.606	210.343	46.209	45.549
903	97.952	492.876	195.85	149.22	2.657	87.729		9.872	127.205	64.329	306.029	452.416	6.513	56.98
904	238.338	574.741	221.275	87.159	74.662	1229.86		784.73	49.367	204.162	332.351	141.313	343.542	99.345
905	562.857	39.349	55.871	44.88	414.784	40.276		25.98	37.209	14.094	20.04	1.167	0.414	34.33
906	3375.03	92.878	75.275	6.904	1225.94	320.873		94.674	4.366	10.929	364.643	106.135	0.549	72.482
907	110.248	325.979	31.011	28.517	734.043	47.5		93.459	82.446	113.878	23.978	2679.03	16.55	312.854
908	19.451	160.158	27.062	54.838	31.758	441.162			13.043	168.864	176.117	46.687	30.828	30.338
909	32.014	100.39	277.628	24.174	124.254	381.197			414.658	68.665	131.212	18.658	3.659	12.709
910	241.691	265.529	214.184	15.657	131.484	25.609			4.993	73.512	490.74	139.735	337.937	374.102
911	580.406	95.587	153.216	56.15	502.64	14.873			126.965	14.745	98.786	13.394	300.277	57.314
912	56.199	114.099	26.196	93.986	1176.14	64.219			276.501	62.55	341.761	1118.02	113.167	60.033
913	382.117	5670.3	429.097	37.811	35.105	29.751			16.448	150.433	66.188	3.25	196.766	74.183
914	67.579	3861.64	130.339	101.553	1.814	79.223			45.126	142.46	105.89	15.497	134.357	6.757
915	134.963	45.228	71.371	252.436	658.791	469.934			498.792	150.433	52.556	174.639	337.881	32.121
916	25.867	93.986	1060.89	24.199	163.309	40.967			28.971	12.339	144.459	752.982	6.282	113.144
917	79.705	182.194	20.131	36.841	8.91	9.528			0.443	191.274	649.435	42.377	13.34	10.777
918	97.975	66.49	173.324	643.111	0.254	331.859			91.156	14.339	55.219	152.924	19.471	9.793
919	10.175	429.388	121.047	520.627	51.715	56.483			10.12	174.34	7.462	15.998	52.438	581.428
920	14.762	53.691	184.56	241.949	17.367	54.866			14.814	20.242	214.659	4034.71	40.775	2.514
921	32.478	1487.21	108.62	33.692	4.29	51.617			71.146	68.524	8.735	341.32	4.307	15.169
922	86.654	1137.39	114.142	69.555	21.693	36.802			36.042	122.242	13.56	3.814	8.579	18.435
923	291.911	94.261	67.002	12.903	180.891	26.545			2.337	641.604	413.242	17.408	16.587	12.52
924	126.072	241.595	72.099	88.676	102.624	28.304			367.174	89.619	599.247	31.546	22.569	6.879
925	29.864	267.264	204.767	5.811	32.338	22.163			69.183	66.448	103.53	29.66	654.193	38.549
926	39.748	3.819	138.06	36.516	5488.85	25.351			284.778	103.384	54.322	54.77	53.028	82.639
927	52.663	131.671	85.448	973.753	94.136	41.456			87.044	26.959	109.313	74.891	77.046	0.387
928	40.624	188.423	328.897	93.629	352.494	17.029			13.993	386.548	2.467	84.982	4.209	351.125
929	88.232	116.303	39.472	390.598	3740.13	26.834			23.986	175.573	38.599	23.778	38.863	5.757
930	24.332	43.343	11.578	34.185	97.882	29.11			63.852	447.066	25.333	184.563	298.92	7.571
931	31.931	31.509	1405.06	1464.3	677.372	13.175			5.49	36.539	220.326	140.796	82.614	310.07
932	42.569	33.325	300.832	381.739	63.673	794.363			14.039	1063.11	349.09	48.112	138.507	248.709
933	52.288	20.372	2307.41	73.785	18.843	44.838			50.01	96.886	427.885	248.708	22.918	342.45
934	29.402	69.636	16.205	113.748	664.337	617.722			26.21	501.927	0.832	78.277	4.334	13.798
935	39.194	55.68	217.916	51.871	94.788	98.623			80.117	90.601	209.346	21.957	0.243	217.768
936	150.684	56.231	608.716		218.634				87.803	75.969		14.346	20.526	17.46
937	20.641	3794.11	415.241		412.489				10.26	2321.79		591.554	750.24	97.494
938	351.958	309.825	15.959		44.585				19.992	5.41		536.066	1.543	27.532
939	1073.6	1004.43	137.886		50.46				367.999	255.461		818.555	651.13	195.756
940	27.1	32.223	35.787		9.809				92.156	30.111		355.926	6.759	31.73
941	47.469	2452.83	661.789		100.256				31.859	110.061		349.45	127.766	10.209
942	26.286	131.368	424.897		161.3				26.611	27.849		535.496	30.94	37.332
943	12.511	316.897	44.246		674.688				55.892	45.291		67.621	8.769	58.054
944	35.105	148.551	66.74		116.663				117.681	789.155		180.518	28.355	111.81
945	23.277	2690.31	78.605		4491.99				21.193	18.322		68.136	270.728	63.941
946	16.757	2083.67	163.792		2.962				20.403	54.219		48.405	104.531	104.892
947	22.771	1933.11	53.352		18.933				550.761	27.278		22.321	0.308	12.113
948	87.937	113.675	5.491		19.749				14.633	83.843		431.303	475.653	34.525
949	8.682	191.966	36.953		29.237				3.898	12.33		131.254	15.242	27.582
950	538.853	448.305	31.259		158.214				89.134	177.766		19.002	32.19	21.352
951	90.2	214.397	420.356		57.619				4.468	66.874		134.691	20.922	2.421
952	268.114	209.108	39.116		542.672				131.848	12.768		27.041	0.669	314.357
953	56.735	44.738	755.664		96.894				81.069	102.304		3.788	54.287	16.517
954	195.213	269.775	858.066		1246.43				186.552	135.565		733.303	296.533	10.235
955	65.714	77.68	29.998		20.029				34.133	242.63		57.783	1.907	71.852
956	175.055	3.97	27.277		191.101				517.42	223.466		60.331	17.299	296.377
957	212.12	243.065	768.291		120.563				49.175	231.646		177.066	130.843	65.209
958	304.674	147.402	64.044		24.972				94.509	442.931		55.551	29.513	448.621
959	2236.06	12.422	15.352		138.977				65.931	11.87		263.393	98.032	137.792
960	109.686	1283.59	94.691		469.262				25.913	44.323		285.819	37.343	129.149
961	218.561	783.329	937.525		8.747				38.612	18.167		244.753	19.292	60.41
962	4938	23.594	147.249		41.262				41.176	1.505		18.261	70.375	92.045
963	43.31	31.532	122.479		77.249				40.683	20.808		30.727	26.625	43.757

## Sheet: Mouse glial cells
Supplementary Data 3c. List of intergenic lengths for highly induced genes, used in Fig. 2b
List of intergenic length (kb) for top 5% highly induced genes in each cell type
#	Whole cortex	Glutamatergic	Astro (Acsa2+)	Astro (Aldh1l1+)	Oligodendrocytes	Microglia (Cd45+)	Microglia (Cd11b+)	Brain myeloid
1	49.693	289.293	89.858	49.693	65.955	33.468	47.758	16.81
2	70.356	2433.84	70.356	70.356	137.935	57.561	6.469	1197.92
3	221.91	1763.25	74.079	221.91	60.944	47.758	170.293	238.664
4	193.168	781.431	84.833	538.593	29.202	15.452	33.468	63.97
5	2433.84	127.71	160.024	84.833	26.381	6.469	46.127	25.456
6	84.833	779.464	5.368	121.964	89.858	46.127	48.946	9.836
7	5.368	253.59	53.031	5.368	136.528	72.91	51.152	29.717
8	538.593	98.368	2433.84	89.858	14.04	51.152	58.302	42.423
9	310.063	90.273	165.59	286.188	76.806	39.675	39.675	175.946
10	121.964	247.557	286.188	35.975	20.447	170.293	702.38	13.004
11	57.561	1798.25	37.905	96.859	509.392	1041.93	96.584	8.465
12	286.188	1478.7	113.163	34.133	3.301	10.403	315.491	19.159
13	9.003	70.356	3332.8	118.532	49.816	239.642	59.244	24.807
14	729.065	897.889	35.975	41.29	224.622	29.217	69.636	3.482
15	53.031	223.87	665.531	729.065	28.474	36.66	26.088	52.247
16	96.859	24.892	96.859	113.163	14.321	4.255	20.168	51.042
17	41.29	660.452	34.301	53.031	17.565	48.946	3.681	9.387
18	90.273	706.536	221.91	28.474	39.833	29.726	49.305	254.549
19	89.858	590.081	274.28	3332.8	54.891	702.38	51.647	39.014
20	678.56	238.518	512.588	2433.84	9.819	241.62	89.457	28.451
21	118.532	331.999	28.474	665.531	153.98	26.088	215.423	71.543
22	35.975	1472.37	1300.33	221.316	221.91	52.683	38.811	22.443
23	275.162	754.939	2572.64	165.59	53.031	76.806	39.088	150.415
24	1763.25	159.694	729.065	239.865	259.176	89.457	1763.25	91.252
25	3332.8	221.91	799.394	779.464	179.842	49.553	428.945	609.504
26	113.163	235.691	757.821	198.326	4175.33	32.723	23.266	65.397
27	198.326	2783.93	538.593	34.301	763.605	15.751	135.707	21.033
28	14.818	253.271	118.532	74.386	179.235	15.454	89.176	19.98
29	23.663	4.296	12.012	9.003	3332.8	74.838	129.766	861.613
30	2.787	107.921	60.235	1054.21	61.924	570.224	72.267	76.097
31	15.452	1919.65	125.655	125.655	50.752	10.542	76.806	18.857
32	74.386	745.881	28.191	799.394	24.674	3.681	48.274	14.08
33	42.595	255.499	3.656	26.196	141.266	72.267	120.262	1707.58
34	779.464	675.72	231.076	1622.95	708.15	47.05	15.751	777.279
35	0.255	0.255	2176.36	37.905	138.638	315.491	47.05	880.452
36	180.508	94.147	1278.66	55.157	274.28	59.293	36.66	35.087
37	28.474	617.715	55.157	512.588	454.466	2.146	65.31	20.451
38	74.833	118.532	34.133	74.079	22.585	120.22	126.407	183.643
39	169.701	143.272	779.464	51.428	18.574	13.557	5.107	64.1
40	136.528	274.28	1054.21	132.047	49.693	345.509	239.642	10.175
41	1478.7	73.314	480.707	200.97	167.284	58.302	66.466	9.418
42	255.499	23.663	83.238	12.012	821.741	96.584	59.293	30.871
43	213.843	3673.97	26.196	31.557	46.916	11.824	926.979	81.534
44	454.466	1485.82	210.004	7927.74	17.172	53.77	2.146	553.973
45	50.844	256.273	200.97	23.658	128.387	36.043	94.86	13.802
46	127.71	2943.05	201.713	645.462	19.159	51.647	29.726	69.026
47	29.202	242.51	34.958	12.162	779.464	32.888	13.395	37.457
48	1789.45	76.209	10.931	160.024	94.418	25.199	19.859	52.561
49	33.468	139.88	3.841	1992.9	77.13	89.176	45.127	9.433
50	413.14	63.153	305.678	136.528	244.678	9.6	124.089	20.609
51	24.892	60.235	38.74	118.71	113.163	41.29	44.64	14.968
52	239.865	96.859	135.707	757.821	2572.64	93.279	84.111	14.381
53	773.74	42.499	2665.16	258.179	538.593	18.181	73.523	25.262
54	143.272	247.161	288.43	47.326	747.333	17.074	49.553	200.606
55	32.861	34.738	118.145	260.891	74.088	215.423	185.322	37.838
56	134.31	603.687	457.33	2572.64	2433.84	29.664	1041.93	69.371
57	19.256	2550.04	74.386	14.393	565.65	167.284	52.683	14.821
58	512.588	118.71	3.301	457.33	65.488	50.675	462.639	76.417
59	1686.13	557.293	34.168	274.28	1401.15	517.56	96.041	55.184
60	7927.74	175.122	645.462	83.238	9.097	96.041	9.6	47.622
61	289.293	101.686	69.915	3.301	204.957	521.77	37.658	11.452
62	46.127	153.769	26.598	49.444	68.04	56.996	9.48	595.105
63	6.469	205.94	2.927	247.161	5.33	75.559	70.227	123.799
64	229.193	653.047	349.056	1278.66	451.917	45.127	92.99	167.478
65	60.123	1804.9	49.693	208.181	729.065	4.148	44.919	400.388
66	49.444	213.843	258.179	49.202	29.202	13.793	517.56	48.946
67	142.494	328.801	26.799	45.799	28.732	44.64	1200.87	47.758
68	1992.9	193.168	109.944	256.273	7927.74	70.227	147.899	6.469
69	665.531	18.257	239.865	213.843	127.667	37.658	15.66	46.127
70	34.133	17.803	1991.54	2176.36	36.089	1784.29	159.13	33.468
71	54.428	326.467	836.767	28.506	95.55	17.091	61.205	170.293
72	179.235	27.547	323.031	35.905	74.386	219.488	56.409	58.302
73	28.732	1312.17	118.71	305.678	85.772	127.249	63.702	59.293
74	138.638	134.31	160.008	138.638	9.501	51.563	18.181	36.66
75	9.736	167.663	445.175	51.563	17.794	30.542	74.838	315.491
76	139.872	50.128	121.964	600.392	23.52	56.409	15.452	517.56
77	133.663	879.852	12.162	26.025	1635.14	20.842	68.966	76.806
78	1141.2	1730.71	157.725	411.664	25.224	58.338	58.338	89.457
79	34.301	113.91	23.52	426.883	239.865	39.088	28.991	26.088
80	244.678	1686.13	66.303	2706.39	14.393	124.089	15.454	39.675
81	309.044	445.175	49.444	26.799	4564.02	159.13	181.408	702.38
82	17.091	349.056	39.437	3.656	32.861	20.168	1053.63	32.723
83	12.162	31.646	69.128	3.841	70.356	48.274	4.148	74.838
84	47.758	568.367	335.541	32.046	133.663	19.859	17.091	29.217
85	37.905	3111.5	37.297	34.958	252.262	113.97	53.713	72.267
86	8.896	1404.19	260.891	28.191	997.002	15.097	590.584	51.152
87	118.71	6760.06	67.53	70.952	1648.11	132.047	521.77	129.766
88	1798.25	458.577	136.528	1680.76	1141.2	562.465	117.848	27.431
89	509.392	35.975	763.605	210.004	3856.57	26.479	75.559	18.181
90	3.151	134.125	9.003	113.838	2821.47	389.841	34.168	14.457
91	221.316	36.888	267.435	205.834	42.508	69.636	33.339	48.274
92	253.271	50.844	31.557	146.688	160.227	128.016	28.299	215.423
93	26.196	321.214	213.843	45.335	49.444	128.928	336.373	52.683
94	2706.39	708.244	1.145	769.78	6539.01	66.466	503.867	69.636
95	9.508	1159.1	1630.57	773.74	6760.06	53.783	109.692	96.584
96	349.056	275.162	447.323	92.721	668.756	254.409	288.245	39.088
97	35.905	198.591	39.951	157.725	143.272	42.327	56.784	23.266
98	63.23	369.452	28.506	783.31	34.301	326.378	389.841	15.751
99	281.29	14.999	95.55	231.076	17.21	9.501	52.181	66.466
100	781.431	243.561	17.565	201.713	17.115	18.681	128.016	89.176
101	754.939	8.896	769.78	349.056	14.107	70.991	115.028	13.395
102	50.016	902.778	113.838	323.031	451.11	2.559	43.128	96.041
103	10.954	740.969	49.202	32.861	96.859	33.339	167.284	1763.25
104	42.499	289.655	1.37	61.43	18.82	5.55	23.654	20.168
105	799.394	229.193	26.789	2.927	90.273	16.261	2.985	63.702
106	13.256	1268.07	110.63	135.707	92.928	65.185	30.84	37.658
107	51.563	1886.61	5.317	264.808	8.142	47.433	357.103	3.681
108	256.273	281.29	47.326	3234.84	54.428	13.955	326.378	75.559
109	1054.21	923.958	23.658	36.876	34.737	185.322	63.654	521.77
110	1159.1	44.986	7927.74	160.008	218.622	275.958	65.862	2.146
111	31.646	34.168	6760.06	4564.02	163.564	106.038	13.162	45.127
112	396.062	1789.45	1767.6	447.323	1234.67	42.702	34.767	53.77
113	61.5	2494.2	145.511	19.213	17.403	221.316	53.77	124.089
114	36.043	1639.81	81.856	288.43	77.56	163.199	2237.55	53.783
115	96.041	533.319	1992.9	1789.45	47.392	105.91	318.778	126.407
116	96.584	488.399	26.025	167.663	39.437	182.437	149.14	73.523
117	16.261	106.697	25.131	44.815	512.588	37.488	80.274	185.322
118	631.389	2420.12	38.49	55.668	163.436	362.231	159.694	1200.87
119	4.284	75.059	91.155	91.155	8.698	31.315	8.658	19.859
120	26.025	13.071	45.335	60.235	2237.55	43.128	45.123	44.64
121	274.28	4717.82	76.11	76.759	26.738	37.547	282.27	41.648
122	8.995	94.638	494.377	109.944	20.436	16.585	79.09	4.148
123	39.356	241.05	208.181	267.435	458.577	63.539	106.038	17.091
124	51.152	474.686	76.623	3518.49	1224.55	23.654	206.189	9.6
125	107.921	142.494	223.87	32.587	91.902	23.266	135.488	71.004
126	458.577	549.489	25.655	1798.25	193.168	71.689	94.418	9.48
127	1550.1	345.538	26.742	39.951	885.574	88.239	20.842	38.811
128	101.686	10.292	51.963	108.87	95.949	38.811	17.074	10.403
129	56.996	174.488	178.63	76.623	1767.6	31.342	111.591	15.454
130	1622.95	55.364	133.15	69.915	2992.02	61.205	56.519	47.05
131	770.779	955.809	264.808	2060.67	16.958	10.998	324.289	70.227
132	1401.15	1826.35	411.664	1030.58	4.793	108.86	6.797	27.431
133	72.91	163.564	69.307	17.565	323.031	13.396	9.501	128.016
134	239.642	90.638	12.158	37.297	55.668	18.116	5.55	147.899
135	451.11	2663.53	32.587	2665.16	672.814	71.241	16.02	33.339
136	20.358	132.959	520.518	494.377	1992.9	63.654	71.689	306.945
137	897.889	236.425	51.428	189.943	321.214	66.688	14.11	49.553
138	4717.82	327.993	42.756	445.175	26.025	2237.55	63.787	65.31
139	533.319	4175.33	326.467	145.511	193.999	308.124	1784.29	120.22
140	260.501	227.715	284.216	108.971	1363.4	206.189	13.793	427.802
141	58.011	396.062	45.769	6539.01	41.29	73.523	40.019	926.979
142	98.368	512.588	36.079	26.598	34.133	176.931	120.22	44.919
143	257.49	1622.79	68.031	68.45	637.162	398.69	36.809	51.647
144	4.296	18.611	178.288	68.031	65.224	13.395	29.217	2237.55
145	227.715	2377.51	107.555	97.621	170.523	22.183	38.388	36.809
146	2572.64	49.444	89.283	850.896	396.062	276.298	1635.14	38.388
147	517.118	3134.12	426.883	282.548	46.127	1.42	34.737	33.539
148	274.28	485.194	60.598	271.687	458.025	59.825	57.561	135.707
149	40.458	106.72	7.754	31.521	34.958	80.666	81.154	462.639
150	57.985	163.436	229.193	86.392	30.471	7.916	93.279	94.86
151	242.51	244.678	247.161	1410.89	12.99	81.154	155.329	26.416
152	2821.47	267.435	1388.45	1991.54	563.614	427.802	166.546	113.97
153	165.59	300.601	533.319	496.864	31.521	11.013	65.255	58.338
154	1472.37	2394.88	175.69	934.026	426.883	129.766	267.81	109.692
155	75.059	75.957	303.104	465.415	317.233	18.159	83.089	63.654
156	321.214	37.547	67.87	533.319	522.69	100.089	47.433	1784.29
157	708.244	157.725	260.508	137.723	42.595	9.867	13.396	49.305
158	3673.97	39.437	77.13	22.922	934.026	109.692	146.284	11.824
159	50.675	326.378	47.392	1130.91	799.394	14.818	19.337	47.433
160	706.536	126.592	81.377	277.331	101.686	57.175	11.148	155.329
161	32.046	2590.25	5462.77	204.468	590.081	44.919	1379.89	1635.14
162	522.69	12.733	282.548	65.488	39.199	84.244	105.91	29.726
163	675.72	671.658	16.73	147.431	36.919	78.223	12.712	1041.93
164	13.071	1622.95	57.985	1363.4	4191.02	7.82	201.945	159.13
165	229.832	22.689	13.463	23.52	6.538	27.431	100.089	167.284
166	132.959	139.872	18.626	25.655	27.946	75.373	143.32	56.409
167	243.561	948.487	35.905	26.742	1.929	98.93	10.403	92.99
168	94.147	66.303	21.878	38.49	703.769	19.337	131.14	78.223
169	59.293	201.945	46.374	917.039	27.964	9.48	76.245	15.66
170	34.738	179.49	48.803	329.117	1698.92	318.778	11.824	85.459
171	94.418	26.788	98.493	1767.6	47.351	54.629	28.049	117.848
172	617.715	39.356	63.153	112.551	8.209	23.733	28.413	65.862
173	2377.51	773.74	4564.02	38.74	1720.68	14.11	27.751	389.841
174	20.277	56.651	52.118	3856.57	74.961	94.418	276.045	5.55
175	702.38	57.985	47.351	1141.2	89.896	56.784	17.867	1.42
176	132.047	385.854	104.525	332.476	10.067	97.055	14.786	105.91
177	458.025	4.284	6539.01	126.592	326.521	27.751	70.95	15.452
178	170.293	55.125	1680.76	63.153	1680.76	33.539	78.223	13.162
179	1730.71	14.837	2060.67	178.63	290.899	15.66	44.445	282.27
180	488.399	245.634	126.549	375.777	50.465	44.815	35.551	94.418
181	331.999	337.86	853.449	4717.82	52.118	276.045	54.448	77.881
182	470.918	26.025	3856.57	403.452	1919.65	65.255	10.998	326.378
183	411.664	3856.57	1895.62	77.13	5.324	28.413	150.083	14.435
184	326.521	77.669	10.13	34.168	12.001	57.5	50.235	15.097
185	23.658	5.346	1008.06	326.378	2176.36	9.615	59.149	42.327
186	200.97	1674.66	541.339	1388.45	104.702	147.899	1128.15	23.654
187	205.834	17.028	4533.08	563.614	4717.82	1092.66	113.97	15.155
188	3.301	1818.85	159.694	178.288	34.168	60.573	99.595	30.514
189	37.547	1300.33	18.079	546.107	36.876	70.056	451.096	50.675
190	139.88	74.386	917.039	821.741	137.723	83.089	2.354	13.793
191	14.393	371.891	432.136	111.591	3028.33	72.535	26.036	115.028
192	4.255	78.452	783.31	67.87	213.843	111.673	1886.61	19.337
193	21.066	59.001	3234.84	46.374	1872.24	65.979	22.539	318.778
194	369.452	284.997	22.689	1895.62	4.654	53.206	30.381	79.927
195	95.55	37.472	718.926	32.559	167.663	121.172	85.815	324.289
196	60.901	1552.61	7.25	47.392	232.399	84.987	124.485	61.205
197	69.137	620.15	240.273	13.463	4647.34	28.049	72.514	43.128
198	47.553	14.818	14.999	2377.51	60.598	34.737	114.907	72.535
199	3518.49	260.501	305.347	5273.89	930.237	51.808	96.357	8.658
200	201.945	2942.32	821.741	45.279	641.48	8.115	31.919	239.642
201	10.292	2572.64	216.963	18.079	18.86	22.261	115.375	111.673
202	4717.82	28.488	65.488	18.292	28.506	58.603	1799.4	17.074
203	1041.93	17.172	336.373	836.767	705.714	1296.16	46.374	71.689
204	289.655	101.011	167.876	2237.55	9.508	885.574	43.474	492.215
205	28.488	517.118	19.978	1300.33	146.284	159.53	308.124	28.413
206	1552.61	2992.02	61.43	10.931	2943.05	492.215	7.991	125.084
207	723.39	2576.76	1410.89	45.567	14.999	126.407	24.156	28.991
208	1919.65	1416.92	146.688	117.814	10.984	13.638	7.916	56.784
209	5.516	7927.74	138.646	34.737	134.125	92.99	22.803	120.936
210	175.122	113.838	36.876	50.465	45.292	53.828	40.381	357.103
211	465.415	13.256	563.614	16.73	33.468	11.519	771.797	10.998
212	1622.79	35.905	556.591	56.528	326.185	38.74	62.439	52.181
213	153.769	934.828	32.046	708.838	18.611	14.457	53.828	201.945
214	125.655	59.821	271.687	229.193	241.05	11.901	80.666	17.867
215	44.325	122.878	539.739	634.574	659.128	95.05	94.825	30.089
216	1720.68	261.641	375.777	225.287	19.47	16.872	184.689	46.345
217	258.179	156.501	89.939	13.955	46.726	324.289	60.909	152.921
218	0.804	17.117	205.834	18.054	123.582	17.091	5.539	20.842
219	653.047	18.93	55.445	458.025	275.162	84.643	13.557	2.985
220	30.968	212.151	763.648	2942.32	73.207	70.356	58.037	206.189
221	247.161	96.584	105.669	314.662	1622.95	175.164	144.834	72.514
222	14.286	665.531	106.138	1512.16	14.494	189.626	6.201	76.245
223	3856.57	60.092	274.28	98.493	23.663	17.867	63.339	63.339
224	2176.36	162.747	45.567	66.303	57.985	36.595	125.084	80.666
225	48.946	446.513	71.439	2812.05	4355.79	52.493	57.5	60.573
226	29.726	1008.06	35.061	1686.13	4717.82	6.501	59.991	509.038
227	9.501	44.325	37.771	149.958	73.314	128.619	23.548	93.279
228	101.011	40.723	198.326	51.963	48.803	40.258	30.368	40.381
229	79.473	165.446	14.04	947.612	83.983	101.217	7.82	7.916
230	2550.04	233.379	9.737	336.373	370.858	11.669	81.324	219.488
231	98.93	30.968	3613.16	145.657	12.664	34.168	273.045	503.867
232	236.425	40.458	91.828	98.93	80.04	146.284	1.371	86.064
233	18.611	1395.27	2237.55	93.428	67.096	13.162	946.026	57.561
234	1485.82	34.916	56.528	81.377	267.435	63.702	62.525	30.84
235	108.971	326.521	465.415	38.786	141.936	15.124	13.306	30.001
236	65.488	214.011	287.367	3.139	80.612	31.919	219.488	288.245
237	3.841	2821.47	903.249	3.905	584.657	196.755	3756.67	16.872
238	745.881	6.993	25.707	3684.03	91.155	70.952	1.42	13.396
239	235.691	89.945	926.979	57.985	51.096	357.103	570.224	23.548
240	3111.5	465.415	44.754	1648.11	328.801	2.985	118.346	18.681
241	1312.17	3028.33	858.563	128.928	134.31	36.876	9.003	106.038
242	39.675	53.031	703.769	1401.15	19.782	199.181	16.872	7.82
243	74.079	3272.15	29.825	466.381	126.592	5.368	24.449	68.966
244	645.462	668.756	30.789	556.591	1485.82	1763.25	100.887	31.342
245	188.316	840.886	934.026	38.1	694.644	24.156	120.936	276.045
246	247.557	6352.49	10.755	179.235	267.848	42.595	26.789	80.274
247	31.557	1035.44	1266.95	47.351	2179.09	19.549	1410.89	22.183
248	36.888	177.19	199.231	525.451	255.499	118.346	15.124	1053.63
249	240.089	496.8	10.713	182.437	104.525	18.557	6.413	166.546
250	485.194	777.318	34.148	206.75	61.5	47.313	86.064	16.02
251	323.031	17.763	126.592	18.791	262.027	61.436	60.925	6.413
252	92.607	509.392	19.782	95.55	51.428	65.862	245.112	59.825
253	9.355	138.638	38.1	1.37	14.837	60.909	101.217	238.31
254	76.759	226.974	1686.13	71.439	35.975	946.026	22.183	22.539
255	17.565	726.619	1622.95	236.865	258.458	42.873	306.945	51.168
256	189.943	1648.11	667.998	3028.33	52.404	52.181	121.816	81.154
257	124.873	264.584	3.905	91.828	87.202	40.838	33.34	14.11
258	34.737	48.34	29.629	52.118	12.454	43.474	18.116	101.217
259	64.558	92.607	144.834	222.418	178.63	69.658	95.05	53.828
260	1680.76	1401.15	466.381	1302.7	253.523	21.489	644.153	71.241
261	77.13	723.39	267.848	69.307	69.17	269.328	63.539	28.656
262	167.663	825.418	188.316	188.316	359.961	5.725	78.805	83.089
263	238.518	12.609	206.75	321.799	20.358	38.388	729.065	6.797
264	82.734	19.287	1919.65	1072.22	29.717	36.809	20.125	84.643
265	23.086	126.549	45.279	42.756	83.089	8.658	35.29	57.5
266	12.012	104.924	12.316	28.488	264.067	89.858	28.966	83.422
267	625.497	542.899	3028.33	87.564	198.326	26.416	32.723	42.873
268	6539.01	45.979	1949.68	30.537	134.31	6.797	65.164	18.159
269	260.891	47.392	1798.25	177.33	178.789	27.303	57.943	33.633
270	426.883	757.32	204.468	9.501	68.45	117.848	32.299	379.599
271	10.403	23.086	17.036	22.689	320.486	72.514	167.155	119.339
272	110.764	4.59	90.638	77.669	385.854	45.157	929.862	17.014
273	757.821	6.437	14.393	25.707	25.655	62.305	33.633	63.787
274	167.284	784.609	6.413	35.061	723.39	50.844	9.867	124.162
275	206.189	344.116	50.284	274.28	35.061	74.833	75.697	100.089
276	85.772	259.31	19.337	98.412	121.964	76.245	238.31	62.439
277	205.581	1274.97	128.419	781.431	121.172	52.092	94.897	48.865
278	2394.88	58.011	3684.03	26.789	277.331	33.633	415.59	34.767
279	496.864	3324.58	54.448	224.873	4.847	41.136	32.888	245.112
280	103.89	7.282	326.521	520.518	1557.58	90.273	43.042	1.371
281	4.793	3703.37	83.874	39.437	46.23	91.523	477.15	10.542
282	76.209	42.937	44.986	396.209	676.974	86.064	33.475	50.81
283	1648.11	3022.85	163.564	106.138	492.215	1128.15	2122.74	124.469
284	42.598	34.002	2122.29	75.059	143.729	264.067	25.748	59.244
285	542.899	2.54	44.275	89.283	124.873	201.945	56.996	149.14
286	93.279	63.23	207.587	67.53	139.872	112.222	45.573	415.59
287	403.452	7.831	8.253	2.801	39.352	18.861	9.097	34.168
288	92.721	2706.39	82.476	10.13	1789.45	22.539	97.055	27.087
289	139.035	601.124	138.809	1234.67	51.152	16.118	46.327	1799.4
290	86.392	34.826	215.05	10.713	1686.13	7.112	264.14	49.065
291	1278.66	60.361	103.247	333.6	93.428	22.421	14.443	65.255
292	14.837	8.995	126.901	536.34	1472.37	33.661	509.038	22.285
293	75.146	659.128	277.331	101.991	588.461	17.587	59.825	111.591
294	241.05	9.355	76.041	7.754	99.141	7.701	1205.16	167.155
295	974.809	99.141	55.955	25.131	26.196	44.87	26.035	28.049
296	253.59	167.876	276.045	335.541	1798.25	57.275	19.361	54.448
297	208.352	426.883	155.226	92.792	106.697	238.31	16.261	112.175
298	18.626	229.912	89.619	82.291	218.759	40.381	40.258	245.634
299	119.814	29.492	2706.39	17.839	107.921	488.878	71.241	36.595
300	633.764	133.663	22.922	267.848	243.561	47.326	47.933	13.638
301	276.298	6539.01	20.466	898.841	60.901	539.391	152.49	9.501
302	10.591	188.316	97.528	1472.37	260.501	42.483	92.792	9.615
303	157.725	413.884	81.872	1818.85	47.758	124.162	50.675	139.88
304	229.912	460.689	541.284	127.667	3684.03	74.079	42.873	1416.92
305	47.326	19.396	19.328	1075.68	326.467	282.27	1416.92	2.559
306	159.694	55.443	55.364	27.312	3756.67	44.507	76.337	179.842
307	2590.25	1846.91	244.678	1911.4	188.316	124.485	15.137	5.539
308	45.799	139.035	2942.32	45.534	10.542	64.473	230.704	40.019
309	539.739	630.911	947.612	141.658	501.421	75.697	54.97	26.789
310	95.949	14.04	151.898	771.507	396.209	12.385	266.576	428.945
311	134.125	5566.64	30.851	1919.65	917.039	31.214	3.994	25.157
312	457.33	91.212	46.119	267.81	895.893	75.524	88.239	87.844
313	879.852	326.185	46.297	169.701	139.88	298.467	139.88	590.584
314	49.553	2122.74	2441.56	51.433	159.262	288.245	20.368	88.239
315	88.791	34.737	1911.4	1.145	541.284	97.611	9.615	451.096
316	145.657	23.896	127.35	19.807	1496.62	68.966	1296.16	152.49
317	96.584	403.452	38.786	42.219	35.679	35.551	28.656	45.121
318	250.638	588.461	24.487	110.63	836.767	34.711	921.827	35.551
319	59.825	98.493	18.897	14.653	42.499	94.86	7.582	5.107
320	153.98	87.934	93.358	2203.48	2377.51	30.697	227.5	139.156
321	671.658	198.326	775.84	763.648	54.303	63.339	124.162	40.258
322	1363.4	75.146	43.283	79.945	403.452	73.723	19.171	22.803
323	59.821	1204.76	385.854	1277.02	1277.02	118.667	1371.82	28.966
324	31.198	1872.24	47.758	133.15	39.356	1496.62	84.643	3756.67
325	15.593	3684.03	121.172	17.036	262.068	6.413	12.664	308.124
326	328.801	43.369	705.714	66.212	3234.84	77.881	18.681	22.261
327	57.114	70.227	396.209	18.626	306.531	25.694	332.476	20.368
328	18.705	1557.58	27.964	249.088	4.223	297.697	72.91	570.224
329	51.428	731.69	352.967	56.86	45.157	514.443	60.573	159.694
330	65.955	4.793	117.814	155.029	91.828	42.435	25.694	3.223
331	77.669	159.255	92.792	3613.16	146.205	45.72	22.456	453.54
332	26.799	1168.08	110.066	39.476	14.669	2.54	82.396	181.408
333	50.128	502.689	3980.4	763.605	763.984	2.787	45.72	276.298
334	259.176	2051.69	14.107	672.814	25.25	108.04	49.065	46.374
335	2051.69	90.944	1363.4	303.104	626.307	104.613	112.175	44.445
336	156.501	71.485	13.944	269.588	467.192	152.49	334.925	82.396
337	30.471	79.913	30.816	30.789	769.78	484.987	40.419	32.888
338	284.997	38.74	94.147	47.313	773.74	7.831	32.587	95.05
339	626.307	9.16	30.57	3.151	1622.79	36.468	42.327	11.669
340	923.958	41.696	30.231	106.49	57.114	2.015	31.342	27.205
341	55.157	4355.79	56.651	1447.3	71.845	34.767	379.599	84.111
342	223.87	24.141	43.188	34.211	574.595	16.766	42.702	1886.61
343	771.507	76.179	33.339	158.386	57.768	108.87	160.008	40.05
344	60.944	476.027	16.118	49.227	3272.15	124.469	3.672	54.629
345	177.19	158.386	272.922	1090.49	63.378	65.31	362.231	31.919
346	4.745	48.763	19.58	59.12	47.521	30.514	36.445	60.909
347	1557.58	50.235	43.583	34.037	3111.5	165.774	137.723	65.553
348	13.944	780.605	317.233	56.672	375.777	57.75	60.619	58.037
349	1342.53	411.664	18.292	82.476	51.01	27.929	1092.66	118.066
350	78.452	58.3	10.341	775.84	26.071	43.066	21.591	1128.15
351	252.262	340.587	18.895	926.979	40.034	39.432	40.165	70.991
352	1895.62	1155.98	2222.11	76.11	10.624	32.587	72.224	121.172
353	9.234	1747.07	2.784	4533.08	745.881	1371.82	3.489	869.376
354	17.392	960.709	2590.25	340.163	55.125	115.028	151.832	49.45
355	51.096	239.865	1204.76	6760.06	17.354	33.34	1.929	78.805
356	214.011	3518.49	1789.45	45.769	118.532	0.255	162.509	43.474
357	62.294	24.864	694.271	121.172	57.433	179.235	87.844	45.123
358	46.119	252.262	167.663	738.844	18.257	415.59	757.821	15.124
359	6352.49	189.943	97.621	44.754	93.054	28.732	83.607	32.762
360	161.652	1460.53	22.747	36.93	142.494	9.736	150.477	61.436
361	4564.02	36.255	601.124	703.769	211.14	18.01	49.693	35.29
362	769.78	73.523	2203.48	27.964	243.317	44.801	66.688	12.664
363	3234.84	170.056	314.662	1167.11	29.046	7.991	69.025	38.878
364	74.838	1991.54	73.314	193.168	156.519	26.036	30.471	79.09
365	60.361	32.323	227.5	89.939	17.091	8.896	23.204	63.539
366	385.854	639.139	667.812	151.898	2051.69	5.558	17.014	47.54
367	1274.97	124.7	98.412	23.011	110.764	2.354	46.359	56.996
368	620.15	217.075	23.9	29.825	6.469	43.984	72.535	65.979
369	254.409	1283.93	39.897	205.581	46.64	117.554	1317.14	7.991
370	315.491	204.957	158.386	2590.25	209.161	38.49	45.921	75.697
371	169.905	82.079	209.161	298.467	242.519	53.215	16.571	53.215
372	23.011	425.411	13.375	247.557	12.609	107.568	24.136	16.261
373	2494.2	38.112	12.609	4027.35	852.389	19.256	11.838	59.991
374	24.141	135.707	11.649	30.154	17.392	22.832	178.789	45.921
375	34.168	413.14	13.297	72.267	67.87	385.041	5.749	74.026
376	277.331	656.427	222.418	326.521	425.411	18.257	453.54	87.233
377	821.741	536.69	1371.82	4184.51	104.613	21.894	11.669	24.286
378	83.238	157.919	45.799	562.465	33.562	200.992	18.705	28.299
379	112.551	199.231	1259.91	260.501	413.14	49.693	22.072	34.737
380	47.392	80.612	56.672	180.508	668.426	50.81	84.244	94.897
381	2469.83	191.805	7.221	1854.58	9.736	70.48	52.972	45.573
382	245.587	51.563	269.588	269.334	32.559	139.156	44.761	13.778
383	589.37	36.122	1447.3	207.576	16.766	128.419	52.524	19.32
384	68.04	18.962	178.702	255.499	23.072	1410.89	175.164	771.797
385	91.155	75.605	26.606	480.707	96.823	1635.14	41.822	1092.66
386	3469.56	258.179	602.957	229.912	38.74	88.443	178.702	17.648
387	52.404	38.786	168.025	37.547	288.988	32.299	24.286	332.476
388	682.926	201.256	68.776	52.962	233.162	70.95	138.689	57.768
389	267.435	1831.62	229.912	159.694	104.556	165.59	30.308	146.284
390	182.25	179.842	923.958	40.034	10.292	9.003	22.943	30.368
391	76.179	765.788	344.586	321.329	488.399	1200.87	13.778	29.51
392	160.024	265.837	144.521	42.435	256.273	368.045	7.965	60.925
393	333.6	242.519	2377.51	41.136	46.374	91.698	48.965	61.14
394	75.957	451.417	169.653	127.71	30.789	54.089	36.595	12.712
395	74.961	32.446	16.218	344.586	982.13	79.09	161.592	35.425
396	370.858	103.325	3.911	718.926	3.464	28.716	39.222	19.473
397	51.433	17.115	110.164	10.542	17.036	301.258	34.543	43.066
398	9.097	52.092	344.116	499.852	42.937	20.908	45.121	1371.82
399	105.045	4191.02	26.307	207.587	4.284	53.031	19.857	1410.89
400	19.138	513.702	71.845	199.231	92.721	600.392	33.574	27.303
401	269.588	1949.68	14.321	9.858	840.886	29.801	34.711	729.065
402	20.447	309.044	39.476	35.549	9.003	147.959	246.651	13.306
403	600.392	112.427	1180.87	97.528	65.219	198.326	96.584	32.299
404	133.15	55.658	153.925	432.136	43.188	509.038	128.619	53.625
405	208.181	9.508	3.682	34.394	28.488	30.368	76.041	15.554
406	917.039	626.307	1159.1	1.52	17.925	96.357	15.097	98.687
407	12.609	75.571	8.651	128.419	309.044	70.703	17.587	11.148
408	73.314	17.036	72.261	705.714	2663.53	16.02	15.554	1296.16
409	364.664	4717.82	113.275	853.449	621.503	112.175	29.931	13.557
410	113.91	142.874	48.703	76.99	97.338	71.348	426.274	12.113
411	2.54	1769.59	42.63	1238.6	151.73	81.856	323.031	26.036
412	65.224	259.943	161.417	2.787	14.653	3.422	12.113	47.844
413	4175.33	50.735	14.653	12.001	48.89	125.807	17.648	66.688
414	49.202	214.815	72.535	51.535	13.241	3.983	1686.6	75.524
415	28.506	5462.77	66.212	138.646	84.593	260.582	118.667	22.072
416	44.986	91.828	42.796	2.79	26.799	103.247	342.113	88.456
417	305.678	213.482	1711.02	112.222	9.996	94.897	26.978	69.658
418	31.521	76.738	44.978	4191.02	825.627	167.002	74.026	65.164
419	156.68	536.34	310.466	1371.82	2122.74	11.838	2.559	29.956
420	126.938	65.224	111.591	143.272	3.656	94.825	152.921	70.056
421	164.76	42.595	249.088	12.933	247.161	35.335	14.628	208.257
422	552.84	614.724	286.157	69.128	44.552	150.083	33.661	318.25
423	326.467	1334.84	102.938	168.025	221.316	1379.89	43.066	160.008
424	7.282	496.864	197.902	93.184	274.28	9.996	1.225	21.393
425	157.919	1975.74	21.558	190.463	4533.08	458.025	27.303	1379.89
426	11.903	429.173	11.148	130.901	5.975	139.872	274.872	24.156
427	14.04	282.548	46.916	1949.68	65.219	136.528	718.926	189.19
428	54.765	926.979	53.957	104.525	47.504	11.148	31.214	5.558
429	34.958	799.456	108.971	60.901	1826.35	155.329	3.564	495.621
430	25.942	12.618	4.477	163.564	349.056	1.371	257.49	33.34
431	42.937	5536.34	218.759	514.443	1818.85	48.803	54.03	57.175
432	14.999	370.977	34.211	94.147	33.607	13.256	25.516	23.204
433	1733.22	76.949	2812.05	18.962	3518.49	163.588	14.039	33.574
434	3134.12	476.311	149.958	73.723	314.662	30.183	5.228	6.201
435	926.979	37.8	367.326	6.413	56.784	503.867	5.588	18.116
436	2060.67	20.364	11.142	143.729	3.151	4.745	21.923	16.567
437	54.891	572.921	51.605	86.658	70.952	15.137	694.514	20.095
438	13.375	73.207	32.559	527.095	133.061	18.168	406.04	477.15
439	8.599	1252	21.611	19.58	70.133	52.552	50.816	26.984
440	204.957	33.661	7.831	506.402	197.902	137.935	110.281	15.137
441	69.374	348.608	29.742	1496.62	112.458	52.447	58.603	11.838
442	50.465	13.813	321.329	2358.57	4.849	138.125	213.772	19.171
443	659.128	54.665	4717.82	1930.88	17.272	5.107	121.172	2.045
444	70.918	4.23	44.157	81.872	13.944	1.812	17.837	28.954
445	26.394	23.349	132.047	62.972	168.249	5.588	241.62	52.493
446	2.79	1184.43	574.595	8.698	448.93	158.516	42.85	196.755
447	185.582	115.133	236.865	727.739	106.49	54.07	427.802	72.91
448	49.816	2060.67	40.034	385.041	21.046	28.506	44.754	162.509
449	12.276	3628.03	955.809	113.275	54.03	369.452	243.98	51.563
450	1767.6	491.142	1382.78	1266.95	118.71	41.648	259.943	110.214
451	747.333	1528.11	315.538	5462.77	74.552	88.353	1403.59	97.055
452	1416.92	19.782	11.577	23.072	269.588	14.286	1302.7	17.587
453	825.627	138.697	39.909	541.284	32.559	14.107	124.469	29.931
454	224.622	1854.58	221.316	507.394	6.201	84.833	17.95	42.702
455	146.688	19.256	562.465	370.858	200.992	87.754	190.463	30.381
456	137.935	9.501	46.726	897.148	76.949	1243.23	144.376	83.607
457	326.378	763.648	40.165	14.999	2665.16	58.011	16.766	143.32
458	17.403	595.333	79.913	35.693	29.664	24.286	61.567	213.772
459	127.667	98.769	50.816	12.316	26.905	21.261	10.911	2122.74
460	183.977	9.819	26.738	19.77	20.636	101.686	902.778	66.383
461	4191.02	557.259	39.905	26.381	24.487	111.126	354.381	11.519
462	25.655	124.873	1072.22	46.119	18.054	15.554	3.797	72.224
463	2237.55	247.864	225.287	125.309	165.792	26.984	57.175	23.733
464	32.066	146.457	17.794	5.133	32.849	1205.16	39.159	21.651
465	52.118	417.812	35.335	154.506	212.151	26.789	91.698	47.326
466	563.614	12.807	28.488	276.045	450.751	27.431	8.836	178.702
467	65.99	27.964	4191.02	234.143	106.72	856.794	1649.02	83.104
468	261.641	250.638	70.96	1180.87	382.62	104.525	166.944	25.694
469	2943.05	88.791	131.318	106.697	2706.39	8.836	23.26	33.661
470	11.771	73.43	104.786	837.07	51.963	708.838	70.056	221.316
471	2179.09	314.061	93.701	208.407	44.986	46.726	7.032	6.305
472	557.293	1180.87	189.943	530.548	1552.61	12.113	25.157	70.95
473	63.153	8.599	169.701	45.633	429.173	45.573	45.121	34.543
474	103.714	65.219	3.291	117.346	127.71	245.112	7.831	46.726
475	33.285	7.457	96.584	45.799	14.818	115.375	9.284	59.149
476	1234.67	17.713	45.534	30.816	1733.22	59.991	1866	131.14
477	23.896	858.662	20.125	413.884	33.285	6.473	60.193	23.26
478	29.717	203.385	1854.58	286.157	229.193	62.439	9.355	72.787
479	75.373	54.428	87.202	18.375	1478.7	180.508	249.088	115.375
480	47.351	498.061	109.112	106.72	502.689	28.501	10.273	76.337
481	55.125	917.039	27.368	154.306	16.035	14.435	163.277	60.193
482	79.496	140.183	1.155	165.792	61.035	7.105	1.789	3.994
483	1090.49	2237.55	8.638	5.516	21.187	224.873	87.233	71.269
484	568.367	39.566	10.067	639.139	2368.61	93.428	7.316	108.86
485	55.668	89.717	44.74	377.551	411.664	80.993	421.482	137.723
486	3272.15	145.993	19.77	1.42	27.431	1209.11	254.409	23.659
487	170.056	251.784	63.775	266.45	1888.06	34.211	16.585	1.929
488	129.766	71.439	26.933	359.961	9.849	7.887	21.489	127.008
489	445.175	80.487	5.429	41.639	82.734	13.778	20.095	21.489
490	97.338	14.459	1277.02	46.297	97.779	39.356	132.047	41.822
491	594.827	156.68	616.677	44.74	82.974	926.979	38.49	52.524
492	34.916	397.973	63.23	18.574	182.437	246.651	117.4	16.766
493	259.31	467.829	0.784	29.742	2606.62	800.488	52.493	757.821
494	6760.06	286.157	6.672	146.284	236.865	68.541	55.445	44.815
495	329.117	1884.91	133.852	47.758	37.64	118.698	2.54	19.361
496	429.173	4.74	109.806	43.188	25.942	63.787	1949.68	27.751
497	241.62	60.623	17.272	1478.7	49.317	64.971	85.459	336.373
498	6.437	185.582	18.054	169.653	18.11	50.128	16.118	158.516
499	16.809	805.259	1653.21	439.017	8.93	771.797	51.121	297.697
500	425.411	118.936	1238.6	43.283	1278.66	1030.58	46.726	9.867
501	1975.74	727.739	186.072	21.824	3703.37	17.506	25.562	13.351
502	502.689	82.734	54.97	138.809	5.429	159.262	3.911	7.831
503	3684.03	103.89	147.899	209.161	17.309	23.548	3.139	426.883
504	73.488	18.054	161.652	3980.4	5462.77	1.924	69.775	47.933
505	36.66	60.123	177.161	196.755	151.724	35.38	43.984	154.827
506	332.476	3027.26	206.687	36.079	21.611	52.972	21.404	7.053
507	2992.02	3.162	967.84	95.949	837.07	3.797	38.08	11.142
508	836.767	1100.24	525.451	55.788	266.053	1.453	32.762	27.382
509	2.944	60.944	656.427	100.075	20.222	121.964	1271.06	12.803
510	2576.76	1698.92	496.864	601.124	4027.35	58.037	26.083	32.018
511	106.697	2159.62	56.563	0.784	5.346	96.859	61.874	718.926
512	21.653	200.45	0.866	339.157	61.748	67.006	70.991	150.083
513	6.724	4.776	5.33	12.412	32.046	22.272	13.638	134.985
514	37.297	1365.19	530.548	65.514	1238.2	61.809	77.471	344.782
515	337.86	32.046	12.412	9.508	12.412	279.634	115.999	3.139
516	106.72	207.576	898.841	20.908	170.293	144.834	417.329	43.984
517	52.181	364.664	68.565	139.408	79.473	26.186	43.253	8.836
518	17.925	4533.08	133.249	181.22	82.476	462.639	21.497	1556.87
519	1698.92	2203.48	536.34	14.04	74.833	28.966	15.478	946.026
520	49.227	1311.95	1763.25	167.284	127.951	2.643	885.574	78.124
521	48.274	17.791	439.017	76.667	37.785	31.521	29.51	266.576
522	48.763	174.824	1334.84	198.591	35.342	26.381	28.36	18.705
523	672.814	2894.51	90.578	90.638	12.807	76.337	84.944	111.126
524	17.091	268.824	434.123	22.747	2441.56	34.344	4.247	118.346
525	18.962	17.181	56.715	83.874	333.6	22.607	45.373	16.118
526	8.698	6.886	3.403	16.617	0.901	3.564	124.565	246.651
527	141.254	144.424	22.487	169.544	3.911	109.704	53.957	929.862
528	336.373	633.764	110.254	104.702	258.653	1416.92	22.775	2.354
529	3.681	48.89	11.821	903.249	868.305	32.56	209.678	124.485
530	214.815	175.515	275.146	299.234	30.359	94.638	24.574	117.81
531	52.683	67.87	3105.85	206.687	169.653	2368.61	5.33	120.262
532	2665.16	194.9	5.749	55.364	9.284	729.065	49.969	53.206
533	28.191	117.286	22.456	694.271	30.697	54.361	67.006	48.803
534	135.707	93.428	22.464	856.424	45.905	17.014	123.09	28.186
535	12.454	2222.11	3.535	923.958	61.373	16.81	5.558	66.212
536	60.235	6.724	87.983	617.715	13.351	131.959	50.81	289.655
537	5273.89	13.166	3.489	34.048	235.691	3.114	8.277	2.54
538	23.52	66.489	208.356	200.45	75.059	52.873	17.978	43.042
539	93.184	267.848	1140.34	54.428	92.504	9.339	115.033	540.121
540	18.574	96.823	9.501	17.428	533.319	59.045	47.751	235.688
541	20.168	37.384	1118.17	55.955	23.011	32.876	322.475	12.79
542	38.071	423.056	44.507	301.258	718.926	26.516	111.126	15.478
543	203.385	26.394	8.032	18.82	3.162	2.045	303.413	56.609
544	326.185	871.126	1432.37	27.368	20.125	48.009	48.803	40.315
545	429.732	33.285	1539.38	279.659	88.579	17.728	7.105	17.95
546	300.601	522.69	1296.16	68.565	625.497	30.968	11.501	36.468
547	11.824	2751.73	1224.55	33.468	702.38	221.91	3.73	348.769
548	1092.66	1895.62	150.064	348.769	9.535	84.55	16.682	251.819
549	32.587	15.124	164.156	47.362	6.369	3.301	28.506	17.43
550	163.564	5.975	92.504	11.148	9.736	54.448	75.869	249.088
551	510.929	126.906	84.242	29.629	166.397	19.171	53.552	20.125
552	18.054	102.382	186.136	3.911	13.256	23.663	31.265	57.984
553	4647.34	74.079	1.019	858.563	369.812	46.374	134.909	178.63
554	19.159	39.775	339.157	84.503	6.149	137.43	103.936	1205.16
555	474.686	0.804	110.008	1635.14	26.238	112.024	8.785	20.447
556	123.582	229.832	19.807	104.613	79.945	1428.28	88.456	163.277
557	23.349	305.473	852.389	123.582	198.591	30.381	461.835	134.909
558	84.173	175.164	910.377	310.063	3.139	9.714	322.164	104.339
559	2203.48	31.367	738.844	1.489	825.418	39.911	943.539	17.405
560	288.43	480.459	506.402	19.782	36.95	385.421	344.116	38.74
561	106.49	1155.13	68.966	18.611	47.532	784.609	202.036	32.587
562	14.653	6.179	3.162	589.37	10.403	59.104	124.447	65.922
563	19.782	4.745	10.944	2122.29	880.032	0.866	164.019	58.048
564	18.292	62.428	25.124	4.296	445.714	44.445	134.985	93.428
565	58.3	626.222	8.932	10.755	763.648	21.066	29.801	800.488
566	17.347	656.782	17.21	39.909	9.097	78.124	30.542	19.843
567	117.848	708.15	14.534	310.466	191.091	178.63	1325.17	146.44
568	58.302	352.32	498.061	107.973	682.926	35.975	62.907	58.603
569	91.828	37.963	23.07	223.87	38.1	73.481	20.523	31.214
570	179.842	39.897	382.62	30.231	1630.57	37.905	277.838	22.832
571	231.076	1878.86	8.875	305.347	39.897	31.685	99.423	2223.82
572	178.63	600.392	68.579	36.043	98.493	205.283	385.041	70.952
573	72.267	1445.71	90.848	47.521	163.395	28.299	26.341	24.449
574	15.751	2122.29	1818.85	498.061	24.892	8.599	241.05	88.443
575	345.538	194.762	660.452	281.29	44.815	26.978	801.744	3.983
576	217.075	974.809	4.559	142.202	3673.97	9.508	20.486	1949.68
577	1848.42	1711.02	2358.57	133.249	229.912	3.489	2.045	784.609
578	105.368	33.651	57.915	45.144	65.255	14.76	3.422	1403.59
579	160.008	63.12	38.549	87.492	65.226	5.516	10.549	131.665
580	934.026	5.083	930.237	1539.38	6.868	12.712	44.801	22.421
581	3028.33	19.328	28.732	667.998	13.951	26.933	11.142	127.249
582	10.713	14.673	169.746	126.901	821.226	89.151	249.25	259.943
583	3.656	5.324	200.45	30.697	151.898	306.945	237.924	406.04
584	3.421	377.551	141.658	54.303	0.56	193.168	7.053	94.825
585	76.949	34.394	75.017	11.577	26.606	4.692	1556.87	200.97
586	26.071	141.658	1053.94	19.321	4.74	17.587	75.373	96.357
587	282.548	184.337	59.293	60.598	39.606	21.514	26.933	30.308
588	505.137	6.313	3518.49	272.922	52.683	310.063	2.015	16.2
589	26.088	1227.85	29.373	682.926	107.973	35.29	233.422	19.58
590	1826.35	51.538	21.107	208.356	62.931	426.883	314.547	19.549
591	2.146	57.114	277.838	625.497	4.59	32.046	17.43	45.157
592	1886.61	2205.52	21.551	41.172	73.723	43.865	529.57	52.561
593	50.752	557.259	53.552	163.395	289.293	256.263	18.892	145.072
594	1991.54	164.76	777.318	26.307	47.751	65.553	27.431	45.72
595	1804.9	825.627	3272.15	254.409	19.036	59.149	2.195	14.188
596	31.209	260.508	42.123	105.669	413.884	7.032	72.787	175.164
597	254.549	367.326	1.195	5.33	496.864	28.474	852.389	7.105
598	723.441	16.809	20.122	120.348	132.959	0.751	137.43	16.915
599	39.606	2665.16	4.74	21.107	88.791	68.211	35.342	644.153
600	121.693	102.685	144.354	197.902	678.56	191.191	91.335	260.582
601	118.476	66.297	65.255	4647.34	28.166	8.875	47.844	3.616
602	137.723	2.79	46.905	72.535	1159.1	45.121	1.616	54.97
603	24.864	525.451	83.983	1639.81	95.137	42.85	56.609	930.237
604	76.806	37.297	72.235	490.614	460.689	58.525	49.05	25.748
605	22.689	818.641	897.148	31.862	76.718	98.368	251.819	161.592
606	156.519	306.531	43.865	227.5	14.224	336.373	217.075	238.695
607	178.288	13.375	1930.88	77.925	156.501	1.467	1061.72	56.519
608	36.876	505.137	1365.19	4.559	37.292	22.803	127.249	18.861
609	126.549	115.403	125.309	19.978	1539.38	65.164	13.351	62.901
610	115.078	2812.05	10.504	1205.16	90.848	22.943	360.107	16.585
611	159.255	637.162	212.102	275.162	708.838	28.36	93.23	16.259
612	12.412	947.612	45.633	49.553	8.638	1.789	154.73	128.419
613	36.913	2078.07	146.284	103.247	20.507	238.695	458.025	26.479
614	146.284	194.196	17.428	1008.06	40.458	930.237	9.339	138.689
615	76.718	280.156	1639.81	17.21	25.243	158.319	90.848	256.263
616	63.702	305.777	2.845	96.584	1895.62	348.769	61.076	362.231
617	104.924	106.825	1611.06	944.583	125.655	110.214	163.199	54.458
618	1410.89	37.636	13.62	30.851	7.773	27.509	351.848	13.955
619	12.618	3.813	82.291	856.794	31.646	137.723	54.629	3.797
620	204.468	10.591	51.433	1243.23	775.052	8.441	25.655	30.542
621	19.213	11.771	47.313	230.704	1884.91	131.14	32.39	322.475
622	784.609	87.751	6.746	3.682	3.67	10.273	9.535	17.506
623	169.544	42.417	27.509	141.254	485.194	73.567	48.009	277.838
624	3.162	368.977	1472.37	39.897	19.904	1197.92	36.468	100.887
625	2783.93	107.194	23.104	57.114	50.72	1302.7	21.024	311.162
626	97.779	2441.56	167.284	80.936	18.257	13.375	65.853	48.009
627	94.638	17.272	34.737	74.144	708.244	118.532	54.07	26.377
628	90.944	437.403	42.219	260.508	11.004	6.968	85.02	139.845
629	902.778	2551.44	862.761	1365.19	39.675	51	46.23	200.992
630	4.654	3385.53	1268.07	11.142	15.15	21.261	0.901	738.844
631	763.648	124.447	132.084	253.271	52.962	643.982	1.958	5.588
632	12.001	14.286	97.93	126.549	1395.27	6.201	1314.21	364.688
633	491.142	28.732	107.232	15.103	6.724	1.929	70.99	151.832
634	12.523	45.799	186.126	1283.93	37.241	97.93	40.259	52.092
635	37.472	137.236	76.759	1204.76	18.292	15.759	698.229	902.778
636	2663.53	238.695	1.642	14.321	274.872	128.971	3.608	189.314
637	5.975	458.025	32.42	256.263	0.255	142.323	61.595	345.509
638	1030.58	13.805	17.022	11.179	56.672	15.374	582.169	60.901
639	62.088	365.203	342.113	3703.37	45.121	282.548	93.428	48.965
640	417.812	133.418	1975.74	144.354	30.581	25.707	321.272	25.41
641	4.883	76.806	9.284	1784.29	23.9	490.614	784.609	257.49
642	33.772	45.534	14.837	105.835	207.576	92.895	19.965	53.552
643	109.944	57.5	37.332	150.064	2494.2	237.924	31.412	943.539
644	131.685	5.429	15.103	93.358	266.45	27.17	89.259	144.834
645	39.437	535.491	32.087	63.291	264.808	207.576	21.274	28.257
646	447.323	13.769	96.448	110.254	27.758	131.782	130.485	26.481
647	17.794	14.452	312.306	13.297	18.427	200.97	43.055	77.319
648	212.151	3.464	14.813	131.468	47.362	0.901	40.108	20.436
649	2441.56	380.494	120.348	1550.1	54.765	86.83	65.979	163.199
650	498.061	153.617	146.083	9.737	1730.71	1029.97	1791.43	100.314
651	39.951	4328.48	639.139	46.905	53.957	1478.7	23.92	14.443
652	98.493	2.944	34.002	72.91	401.223	4.296	200.992	264.14
653	144.424	44.698	111.457	16.118	86.392	3.284	1365.19	122.933
654	174.44	334.925	18.791	216.963	462.346	274.28	19.618	92.792
655	198.591	6217.81	91.726	104.786	284.997	143.272	23.893	75.719
656	1674.66	29.097	180.74	124.873	562.096	13.306	17.405	110.281
657	705.714	12.001	73.43	93.23	13.085	125.146	61.6	1866
658	13.543	269.588	290.132	17.794	617.715	34.738	25.515	84.244
659	1268.07	25.812	20.692	1053.94	244.527	22.072	6.868	38.49
660	334.925	13.309	140.819	11.228	408.133	72.224	1093.5	51.121
661	1854.58	146.205	294.827	81.856	329.117	590.584	52.246	89.098
662	5.346	8.209	20.371	21.611	1054.21	24.449	70.323	77.629
663	35.061	423.428	246.651	122.722	35.905	160.024	32.681	40.838
664	1635.14	119.814	47.362	3105.85	2185.03	35.693	22.084	76.718
665	87.934	274.743	379.129	48.703	300.601	13.751	26.984	29.801
666	55.364	72.787	51.088	746.189	59.293	69.161	156.168	34.966
667	207.576	59.775	201.647	11.649	822.001	70.99	6.188	31.315
668	54.303	581.709	95.11	246.709	955.809	1053.63	137.63	269.328
669	536.69	12.664	89.269	467.192	116.04	49.065	8.267	241.62
670	12.807	147.702	9.535	57.915	29.726	7.582	140.819	22.943
671	143.729	747.398	112.176	32.948	74.079	14.395	0.294	54.03
672	26.481	154.837	35.549	44.986	525.451	39.222	17.272	4.255
673	128.387	113.275	1688.38	110.764	507.394	247.557	54.361	7.032
674	70.952	266.934	185.159	46.726	738.844	40.419	131.616	81.856
675	73.882	60.067	15.795	96.448	282.548	82.079	67.006	3.393
676	13.463	24.79	89.717	45.292	103.439	2433.84	178.63	1302.7
677	97.071	76.589	2.327	17.74	1854.58	100.314	12.482	93.23
678	4533.08	2179.09	92.052	1627.95	54.079	48.965	58.748	5.731
679	180.187	14.423	28.257	147.899	31.862	12.803	42.218	34.211
680	405.29	31.104	8.209	694.644	189.943	21.509	94.638	56.62
681	181.22	821.741	45.144	108.97	589.37	110.874	7.578	747.333
682	43.363	1767.6	8.347	339.25	138.646	55.445	19.58	344.116
683	345.509	773.74	167.443	23.663	115.078	43.384	44.591	12.385
684	856.424	188.322	9.744	233.162	62.294	161.592	817.618	4.247
685	948.487	3.489	145.657	109.373	179.174	74.386	8.932	232.399
686	145.511	128.768	1243.23	18.897	9.778	40.019	379.333	218.759
687	65.219	14.117	49.227	331.857	152.043	4.622	271.595	490.614
688	98.769	668.426	417.812	54.03	1.642	70.113	36.79	40.259
689	19.287	178.789	127.667	46.119	480.707	21.591	57.17	199.181
690	6.538	207.587	1.334	338.996	314.547	84.497	73.955	21.923
691	76.667	3332.8	536.69	185.547	15.593	28.266	0.074	318.778
692	14.321	232.399	2.639	88.579	1711.02	73.233	3.114	137.43
693	1884.91	10.129	842.148	136.31	417.812	14.786	2.435	57.17
694	155.029	36.906	54.079	87.983	50.432	101.47	2466	150.36
695	63.386	1.9	832.651	36.656	108.303	99.747	26.574	11.501
696	590.081	982.13	490.614	19.337	393.04	4.72	25.224	398.69
697	1.467	143.729	852.922	99.565	223.87	20.486	14.399	44.801
698	21.824	929.862	54.024	23.896	336.373	20.368	562.465	106.248
699	44.815	1992.9	5.84	852.389	58.771	396.062	16.882	172.165
700	501.421	667.998	377.551	153.925	1017.08	165.792	79.423	61.567
701	2812.05	85.772	1.958	326.467	6.437	344.116	229.595	28.191
702	639.139	9.996	111.182	193.461	96.584	678.56	179.853	451.917
703	15.935	228.027	43.318	11.013	27.431	2.178	8.697	27.929
704	13.395	205.834	14.469	109.112	1029.97	12.907	101.405	243.98
705	13.955	370.858	30.368	16.261	39.099	20.447	100.382	53.713
706	141.658	17.086	125.301	57.561	72.91	45.97	6.665	164.145
707	45.717	14.134	417.329	175.69	288.43	232.399	15.938	60.178
708	26.381	74.833	46.297	80.993	4184.51	1798.25	19.473	126.183
709	165.446	3.911	106.72	42.598	1410.89	30.488	8.142	45.121
710	1180.87	103.714	6.056	581.709	19.845	2095.69	747.333	79.313
711	668.756	76.11	23.349	5.324	18.999	50.284	56.715	817.618
712	272.873	76.041	74.961	3.162	17.539	14.424	862.761	8.932
713	215.423	51.01	75.059	215.05	299.234	0.074	783.31	136.921
714	162.747	23.746	12.704	1140.34	181.462	32.559	76.718	61.77
715	147.431	58.388	27.303	51.605	85.054	39.298	102.938	50.284
716	8.465	15.593	18.611	930.237	37.297	168.935	256.263	36.318
717	1539.38	16.584	2551.44	631.389	159.694	53.957	158.516	233.422
718	783.31	63.386	258.726	10.067	4.745	45.121	122.933	38.08
719	13.557	76.949	74.178	218.759	417.329	2122.74	16.243	16.571
720	413.884	60.901	14.134	47.532	32.587	60.901	194.852	110.63
721	18.681	1587.92	757.085	708.244	103.714	3.395	3065.98	49.202
722	850.896	205.245	3756.67	429.732	55.41	5.33	120.348	1365.19
723	154.506	20.371	76.667	124.14	5.368	3.139	24.424	124.447
724	16.766	17.615	32.323	17.965	79.928	720.655	17.006	28.506
725	4.866	466.381	2.801	28.488	346.065	8.785	66.303	84.641
726	1300.33	149.768	53.11	29.181	97.93	65.82	26.381	176.208
727	17.172	20.842	185.547	0.259	231.076	139.88	63.637	4649.69
728	656.782	399.494	45.226	55.445	84.503	17.172	8.78	30.789
729	1496.62	13.543	409.903	93.701	253.271	62.931	22.421	70.99
730	306.531	17.015	698.229	29.664	42.832	58.748	39.517	40.419
731	335.541	649.749	49.038	539.739	19.71	1886.61	185.547	176.931
732	2942.32	275.146	35.765	9.125	41.276	57.985	2.796	25.167
733	9.6	2431.12	74.46	150.416	131.14	18.103	43.865	562.465
734	42.63	131.468	4184.51	127.35	9.057	46.002	238.695	67.006
735	45.335	11.903	179.235	342.113	118.652	74.056	20.428	26.978
736	93.428	873.614	8.697	885.574	5.376	49.5	1.233	17.587
737	549.489	156.276	1.225	172.602	390.654	75.146	422.349	453.953
738	65.514	1371.48	1681.01	16.218	10.889	58.399	1639.81	5.892
739	39.566	3613.16	340.163	107.555	29.801	17.839	145.609	38.392
740	46.374	71.927	141.254	109.806	12.162	44.801	58.543	426.274
741	17.763	323.031	1315.6	114.561	770.779	134.909	480.707	45.97
742	763.984	178.702	43.474	501.421	22.456	21.264	502.689	21.261
743	226.522	163.277	27.756	1.398	2.646	45.921	165.446	18.66
744	1395.27	38.1	12.001	1763.25	19.57	135.596	16.767	154.73
745	538.169	109.482	152.488	142.57	2551.44	274.872	28.6	164.019
746	14.423	450.569	354.381	42.796	30.822	20.125	193.083	43.384
747	726.619	454.466	504.036	110.164	3.489	102.938	30.935	1.225
748	546.107	1733.22	19.898	977.459	1312.17	18.168	17.587	75.382
749	31.375	1.886	58.748	3.564	204.468	15.155	57.984	91.698
750	60.092	49.317	13.363	351.455	23.349	16.698	232.399	14.395
751	34.211	106.49	83.702	18.102	114.556	28.991	492.215	17.172
752	286.157	202.684	55.668	44.157	30.57	1799.4	813.17	54.775
753	7.773	14.107	16.575	656.427	482.169	943.539	33.116	35.335
754	89.457	192.796	1302.7	37.771	1764.22	142.494	168.355	1686.6
755	70.227	40.152	1022.6	3756.67	226.522	52.524	74.178	382.958
756	33.61	41.583	71.967	80.441	2159.62	54.079	25.41	21.894
757	207.587	484.16	26.381	1924.59	8.542	28.656	2550.04	102.579
758	56.409	9.234	23.893	9.04	7.54	10.277	234.583	32.876
759	525.451	4.654	873.614	287.367	723.441	25.812	4.255	8.785
760	757.32	77.893	219.373	25.02	4.41	124.565	58.719	47.751
761	19.328	167.284	32.861	189.626	6.449	7.264	4.74	59.104
762	467.192	41.807	122.933	83.983	108.162	262.571	84.502	50.816
763	60.623	563.614	93.009	698.229	21.497	38.756	122.669	2466
764	53.447	42.386	358.334	169.746	9.807	43.583	16.117	21.509
765	36.122	3.204	83.647	409.903	177.33	23.204	26.451	1012.25
766	1949.68	57.287	299.109	27.717	6.056	34.301	82.78	56.86
767	1311.95	930.237	1.904	9.744	474.686	12.664	64.748	9.355
768	2095.69	574.595	155.674	85.878	112.548	135.707	139.757	20.523
769	6.149	5.324	31.685	111.182	58.388	12.742	0.866	90.848
770	52.567	21.046	13.017	4.883	4.543	26.196	46.863	42.218
771	113.838	99.665	16.698	8.253	0.134	33.574	163.588	51.808
772	111.591	447.02	14.188	1.467	32.56	2738.34	35.327	13.135
773	432.136	748.857	93.627	97.779	75.146	54.97	385.421	321.272
774	31.367	52.118	1700.22	22.048	2812.05	36.888	30.001	111.36
775	106.713	141.485	264.571	240.595	268.891	39.953	39.709	42.85
776	130.901	21.845	409.347	44.978	35.205	17.565	76.339	45.373
777	264.808	22.261	314.215	13.375	396.844	30.84	1029.97	108.665
778	146.457	367.511	6.201	53.447	68.56	18.559	385.854	5.84
779	66.466	24.156	127.188	2095.69	510.929	238.518	595.952	39.432
780	149.736	1848.42	40.108	451.417	163.456	32.018	58.525	264.067
781	45.799	61.753	529.57	25.244	79.698	406.04	0.093	26.933
782	314.662	30.421	5.133	93.009	86.712	1271.06	54.009	62.525
783	145.727	482.169	1027.13	1888.06	206.189	52.561	74.842	417.329
784	1403.59	1.155	196.755	40.165	39.566	37.157	163.458	53.957
785	45.534	1363.4	245.112	98.368	62.256	2185.03	4.622	184.689
786	48.34	188.891	850.896	82.079	49.227	747.333	0.443	142.323
787	126.592	247.081	49.317	1342.44	1007.91	161.249	2738.34	284.169
788	205.94	311.13	215.237	83.647	16.698	708.244	16.259	86.83
789	1224.55	46.726	48.065	201.256	37.905	11.542	63.653	14.76
790	76.623	47.351	634.574	30.57	490.614	37.289	188.891	20.486
791	82.079	61.567	41.172	397.11	75.571	274.28	25.44	283.462
792	6.635	167.443	653.047	613.33	79.487	13.071	355.234	43.865
793	1277.02	5700.18	30.421	73.481	281.29	309.044	86.83	18.103
794	68.45	19.807	2.548	152.488	264.571	1.728	55.943	13.41
795	38.74	49.227	3.674	68.579	87.492	10.372	204.687	69.025
796	45.06	22.804	19.171	24.487	26.519	31.087	36.488	135.05
797	61.43	1314.21	27.319	1653.21	1957.94	42.929	14.395	10.549
798	113.97	1600.78	45.121	7.831	1513.47	66.212	59.395	119.694
799	317.233	95.143	327.993	2607.99	3.574	160.008	247.688	42.483
800	1209.02	1022.6	73.567	13.241	63.386	813.17	59.943	122.669
801	541.284	4184.51	269.18	2222.11	214.815	11.28	18.257	382.62
802	253.678	204.294	114.561	3272.15	75.888	57.831	8.816	10.273
803	63.378	109.944	13.498	20.358	0.636	25.559	6.305	135.488
804	182.437	88.023	30.744	167.443	23.273	152.921	25.715	19.467
805	194.762	524.082	5.083	626.307	110.319	10.889	24.468	127.188
806	18.181	1070.18	5.324	61.5	98.446	166.546	44.552	23.893
807	401.223	22.214	272.781	4.74	154.506	2.003	366.691	694.514
808	271.687	116.04	192.582	2.327	50.844	238.664	52.092	89.259
809	185.322	194.506	422.349	910.377	771.507	113.163	297.697	76.339
810	67.87	55.302	364.664	88.791	12.985	2.927	43.954	0.901
811	27.964	25.423	34.541	247.081	33.798	94.559	146.44	64.971
812	4.74	54.891	2.636	36.333	178.643	75.719	34.287	0.751
813	5.324	488.268	11.264	792.702	5273.89	385.854	75.017	52.246
814	4027.35	12.162	8.973	12.158	12.81	314.337	12.385	158.319
815	305.017	11.041	1460.53	176.208	2122.29	24.892	83.062	120.348
816	86.591	2170.73	2607.99	32.598	1.785	17.43	126.549	487.192
817	521.234	55.955	193.999	23.404	48.508	79.313	17.704	30.308
818	17.115	35.079	1.43	65.074	75.969	68.593	428.127	3.395
819	4.59	510.929	0.901	54.97	1649.02	14.321	73.43	224.873
820	76.893	5.695	65.164	50.284	127.544	33.152	264.067	26.574
821	1938.75	101.519	112.551	8.875	8.248	3.892	29.417	115.033
822	19.57	141.206	699.256	510.929	97.552	1.924	148.095	31.355
823	1818.85	102.192	26.022	1315.6	35.389	62.78	167.002	3.422
824	41.696	32.861	977.459	257.49	48.999	19.965	1317.62	178.789
825	76.11	228.888	413.884	53.551	601.124	63.757	1773.74	185.547
826	29.825	935.083	38.695	191.091	14.134	33.708	1513.47	52.972
827	13.085	3000.1	4.883	303.573	30.572	29.181	2.548	139.751
828	763.605	145.618	27.312	6.149	451.417	10.984	166.678	79.423
829	53.916	25.514	1.398	2441.56	3613.16	817.618	71.476	163.635
830	20.842	96.041	6.534	125.655	34.678	241.018	18.103	0.093
831	5462.77	29.181	266.45	1.019	1416.92	84.887	71.906	62.033
832	1643.57	521.234	14.62	93.627	0.841	45.123	104.525	33.234
833	3703.37	308.941	10.404	39.469	76.027	533.319	2.724	91.523
834	1100.24	244.527	29.041	955.809	55.364	11.142	426.805	63.637
835	210.952	23.506	84.17	29.117	18.861	1236.85	108.311	84.987
836	34.654	518.305	21.383	47.758	9.846	459.751	1.618	12.89
837	1128.15	20.707	104.933	252.275	14.279	264.14	6.559	144.376
838	210.004	185.159	65.514	241.675	145.511	167.155	135.26	214.955
839	81.58	501.421	41.255	134.125	11.606	133.663	37.289	4.74
840	145.993	80.828	86.427	17.867	600.392	67.922	1938.75	62.305
841	13.805	161.652	93.428	44.801	206.694	1866	8.353	54.361
842	825.418	104.525	708.838	246.651	22.066	2466	13.135	44.761
843	75.559	192.582	127.998	503.867	157.919	76.718	2994.86	117.056
844	19.77	115.468	93.23	10.544	20.693	93.358	367.326	73.481
845	298.467	58.588	145.006	98.769	166.944	32.21	18.168	61.874
846	34.002	481.219	14.669	265.17	13.678	48.89	42.123	16.698
847	287.367	76.379	181.462	53.957	19.396	321.214	218.759	36.445
848	262.068	19.898	156.501	53.552	37.391	14.04	10.801	155.696
849	32.323	52.329	196.52	14.805	657.422	60.123	6.471	1.7
850	17.036	93.358	1.489	33.339	19.883	17.801	760.139	2.548
851	108.87	94.444	30.537	29.13	614.724	21.607	62.411	52.873
852	840.886	1513.47	164.999	23.9	98.769	18.705	7.678	385.041
853	104.613	630.041	87.751	39.905	19.321	10.549	34.211	1.489
854	69.636	3.535	125.655	599.038	8.253	4.959	81.002	10.341
855	80.612	15.043	77.669	17.354	256.897	3756.67	9.996	293.018
856	15.097	263.008	224.873	229.832	1848.42	321.272	61.146	1271.06
857	451.417	359.548	0.401	24.861	42.851	332.476	10.129	54.07
858	1365.19	22.066	788.06	362.231	2.639	26.687	1074.28	57.275
859	80.487	31.781	55.251	14.224	26.574	70.648	17.117	4328.48
860	38.49	398.69	23.446	1238.2	345.538	105.045	348.769	28.6
861	96.823	667.812	128.285	10.403	1432.37	8.932	90.296	3.73
862	263.475	39.606	190.016	434.123	8.816	0.804	29.675	40.377
863	128.928	84.384	301.258	22.05	47.666	30.822	51.977	627.127
864	574.595	1182.42	26.459	26.933	5700.18	718.926	526.975	1059.21
865	1930.88	5.368	47.521	5.975	260.891	125.309	30.9	3.489
866	4.847	109.215	482.169	145.618	26.772	9.846	172.165	1317.14
867	77.56	59.73	38.44	47.751	19.256	1074.28	159.53	159.53
868	197.939	9.947	191.091	20.125	32.479	96.584	937.929	243.299
869	177.33	13.852	131.468	79.913	122.722	58.892	43.484	8.697
870	1334.84	902.778	27.946	825.627	30.968	21.383	54.984	367.326
871	228.027	69.355	1205.16	2368.61	22.487	249.088	298.04	39.911
872	17.74	133.061	112.188	10.944	523.677	277.838	63.894	118.667
873	10.455	224.873	11.542	107.055	23.404	17.515	27.368	21.514
874	3.139	208.351	359.961	637.162	159.149	19.17	160.378	125.309
875	6.646	49.038	45.258	21.1	7.264	178.702	453.953	40.165
876	156.276	698.229	139.408	181.462	979.017	73.314	34.541	16.261
877	536.34	125.918	145.618	653.047	1.958	63.23	2185.03	51
878	70.687	5.584	97.611	68.776	225.528	33.116	50.284	0.866
879	17.21			139.88	218.275	37.292	7.223	131.616
880	1911.4			73.43	149.768	47.933	87.202	36.876
881	59.001			379.129	57.968	23.086	5.407	61.076
882	260.508			1432.37	42.386	512.588	15.063	606.318
883	104.525			27.509	205.834	20.518	55.946	254.409
884	76.738			81.002	2431.12	47.666	15.451	130.054
885	23.273			327.993	620.15	159.694	56.929	37.289
886	897.148			3.67	25.407	50.81		4.692

## Sheet: D melanogaster
Supplementary Data 3d. List of intergenic lengths for highly induced genes, used in Fig. 8d, f
List of intergenic length (bp) for top 5% highly induced genes in each tissue and cell type																List of gene length (bp) for top 5% highly induced genes in each tissue and cell type
#	Brain	C2 neuron	Dm12 neuron	Elav neuron	Lawf2 neuron	Neural stem cell (neuroblast)	Haltere	Leg	Thorax	Wing	Ovary	Testis	Stem cell niche	Germ cell		#	Brain	C2 neuron	Dm12 neuron	Elav neuron	Lawf2 neuron	Neural stem cell (neuroblast)	Haltere	Leg	Thorax	Wing	Ovary	Testis	Stem cell niche	Germ cell
1	2572	156715	3749	3749	3749	3749	740	740	740	740	740	37234	5197	4422		1	1565	106953	17166	17166	17166	17166	11303	11303	11303	11303	11303	76269	5818	16208
2	29061	3749	1141	1141	1141	740	3231	3231	3231	3231	3231	2046	4422	4206		2	1853	17166	4749	4749	4749	11303	12888	12888	12888	12888	12888	3988	16208	1228
3	1413	1141	1836	1836	1836	497	1059	1059	110036	37234	37234	5197	4206	20687		3	1599	4749	13673	13673	13673	2496	17271	17271	128818	76269	76269	5818	1228	888
4	1510	1836	23564	23564	23564	884	1983	1983	37234	107114	107114	1221	20687	2265		4	864	13673	7931	7931	7931	3492	5481	5481	76269	2753	2753	9919	888	2060
5	97178	23564	740	740	740	11085	110036	110036	107114	144368	7709	156715	2265	443		5	3348	7931	11303	11303	11303	26634	128818	128818	2753	4378	4748	106953	2060	759
6	156715	740	497	497	497	3231	37234	37234	144368	7709	5618	841	443	2687		6	106953	11303	2496	2496	2496	12888	76269	76269	4378	4748	4178	1342	759	2151
7	389	497	884	884	884	1059	539	539	7709	5618	1269	37120	2687	12617		7	834	2496	3492	3492	3492	17271	1962	1962	4748	4178	36423	6595	2151	519
8	1885	17645	667	667	667	1983	54223	54223	5618	1269	3126	3786	12617	17595		8	537	11534	4839	4839	4839	5481	8506	8506	4178	36423	409	5891	519	1278
9	1607	1665	2212	2212	2212	1588	7965	7965	18802	259	11696	4422	1562	6567		9	865	6884	4025	4025	4025	7258	9791	9791	7155	2448	992	16208	1262	913
10	16909	884	11085	11085	11085	133	27128	27128	1269	933	11240	1234	17595	5236		10	1769	3492	26634	26634	26634	3144	15790	15790	36423	29437	932	1234	1278	484
11	3576	667	12860	12860	12860	4689	49466	49466	610	7170	11031	5300	6567	42102		11	1903	4839	7184	7184	7184	3511	72535	72535	2463	38087	2413	2184	913	3208
12	10610	2212	933	933	3231	213	107114	107114	259	3027	34531	4206	5236	17407		12	666	4025	29437	29437	12888	5823	2753	2753	2448	11129	9797	1228	484	946
13	3749	11085	3231	3231	2561	24904	144368	144368	2825	26363	6758	20687	42102	6449		13	17166	26634	12888	12888	4024	32682	4378	4378	1804	2674	1122	888	3208	1467
14	3126	12860	2561	2561	631	1542	51904	51904	933	10610	3230	2265	17407	10908		14	409	7184	4024	4024	6666	53139	3020	3020	29437	666	5006	2060	946	1230
15	2200	933	631	631	5628	2253	3893	7709	7170	3126	6460	121	6449	5965		15	798	29437	6666	6666	5835	3038	3838	4748	38087	409	2615	3281	1467	999
16	11696	3231	5628	5628	1059	7134	7709	518	3027	11696	2319	5989	10908	455		16	992	12888	5835	5835	17271	32254	4748	611	11129	992	1472	1071	1230	559
17	2548	2561	1059	1059	65538	4751	518	2424	26363	11240	951	3660	5965	1611		17	1623	4024	17271	17271	39835	2587	611	520	2674	932	10735	1960	999	1833
18	21431	631	65538	65538	1983	110036	2424	5618	1413	11031	3539	667	455	702		18	3778	6666	39835	39835	5481	128818	520	4178	1599	2413	9030	1247	559	2515
19	11240	5628	1983	1983	2235	770	5618	18802	1510	4557	1135	13619	1611	740		19	932	5835	5481	5481	8872	10808	4178	7155	864	2241	831	19105	1833	11303
20	18262	1059	2235	2235	871	89831	18802	443	3576	10016	703	443	702	107114		20	1951	17271	8872	8872	5720	89788	7155	759	1903	3160	928	759	2515	2753
21	11031	65538	871	871	1588	4393	443	2319	10610	34531	4049	2687	1932	7709		21	2413	39835	5720	5720	7258	6777	759	3011	666	9797	12490	2151	1148	4748
22	1001	1983	1588	1588	295	2564	2319	9283	3126	3999	4642	34880	735	5618		22	1871	5481	7258	7258	5748	5092	3011	1512	409	6367	6799	1351	985	4178
23	1141	2235	295	295	133	1443	9283	30428	11696	1406	3896	8926	12376	3126		23	4749	8872	5748	5748	3144	2662	1512	1444	992	2304	10758	765	747	409
24	1117	871	133	133	14781	42377	30428	2155	11240	2936	2240	463	549	2319		24	2019	5720	3144	3144	6240	14389	1444	7995	932	30864	8343	1367	2301	1472
25	1716	1588	14781	14781	4689	3864	2155	4627	11031	1990	49612	10674	1398	951		25	11293	7258	6240	6240	3511	12276	7995	702	2413	607	2714	6017	3392	10735
26	1836	295	4689	4689	4333	31985	2228	13543	4557	6758	4599	4659	192	3749		26	13673	5748	3511	3511	22397	31982	560	2237	2241	1122	23398	1043	2373	17166
27	23564	133	4333	4333	45360	7885	4627	16956	10016	3230	7531	1049	333	3307		27	7931	3144	22397	22397	4884	2766	702	23483	3160	5006	19376	1990	1065	506
28	4557	14781	45360	45360	3608	4418	13543	42190	34531	6460	3749	4159	740	4171		28	2241	6240	4884	4884	6005	1739	2237	1793	9797	2615	17166	1900	11303	395
29	16807	4689	3608	3608	1507	12164	16956	29527	5197	1909	7208	12597	107114	378		29	3536	3511	6005	6005	2664	9171	23483	62346	5818	3114	17970	7717	2753	1768
30	1212	4333	1507	1507	12453	807	42190	4171	3999	1470	1059	45945	7709	4970		30	933	22397	2664	2664	34854	57291	1793	1643	6367	3211	17271	1519	4748	1790
31	740	45360	12453	12453	4739	1501	29527	9584	1549	2319	1983	42837	5618	2667		31	11303	4884	34854	34854	40425	5420	62346	5487	950	1472	5481	5507	4178	24608
32	10016	3608	33450	33450	1099	9144	4171	5225	2082	3134	54223	2796	3126	777		32	3160	6005	43048	43048	8249	15593	1643	982	933	455	8506	1852	409	1684
33	1289	1507	4739	4739	213	37234	9584	187	1406	25612	2319	12500	2319	977		33	4452	2664	40425	40425	5823	76269	5487	1672	2304	4210	3011	2115	1472	1441
34	497	12453	1099	1099	12554	1736	5225	626	1675	951	30428	1960	951	674		34	2496	34854	8249	8249	37709	6540	982	34184	823	10735	1444	3603	10735	2954
35	2672	33450	213	213	2740	691	187	13403	386	3539	13543	498	1135	937		35	1941	43048	5823	5823	52725	10955	1672	2563	1226	9030	2237	1425	831	3036
36	107114	4739	12554	12554	24904	1326	626	10948	2936	7986	16956	12617	4642	16909		36	2753	40425	37709	37709	32682	4839	34184	1233	30864	46760	23483	519	6799	1769
37	6110	1099	2740	2740	481	3832	13403	15185	1775	1135	42190	530	3896	1716		37	2692	8249	52725	52725	2038	48575	2563	18347	866	831	1793	2702	10758	11293
38	17645	213	24904	24904	2801	1234	10948	33359	1990	563	29527	14239	49612	600		38	11534	5823	32682	32682	5647	1886	1233	1346	607	2069	62346	1009	2714	431
39	259	12554	481	481	56791	6654	63872	4627	6758	703	9584	114253	7531	97178		39	2448	37709	2038	2038	19430	1865	16396	17704	1122	928	5487	2731	19376	3348
40	34531	2740	2801	2801	8501	539	15185	96193	3230	2984	626	451	3749	2548		40	9797	52725	5647	5647	31277	1962	18347	21626	5006	2314	34184	825	17166	1623
41	7709	24904	4751	56791	415	557	33359	752	2633	59447	4627	1562	1983	16807		41	4748	32682	6123	19430	2973	5704	1346	1733	882	5440	17704	1262	5481	3536
42	1665	481	56791	8501	1769	536	4627	18191	6460	4049	96193	23564	9584	1289		42	6884	2038	19430	31277	10354	693	17704	11659	2615	12490	21626	7931	5487	4452
43	10280	2801	8501	415	1317	2743	96193	3525	1909	4642	6426	7707	4627	627		43	1065	5647	31277	2973	3474	1514	21626	5808	3114	6799	11778	2586	17704	750
44	13902	4751	415	1769	1659	14920	752	3491	1470	3896	1983	1526	3307	2635		44	2101	6123	2973	10354	9816	9887	1733	2730	3211	10758	3336	4418	506	1703
45	884	56791	1769	1317	1068	33821	18191	1269	2319	4315	19468	51355	4171	31075		45	3492	19430	10354	3474	6487	1861	11659	36423	1472	890	22794	3020	395	2447
46	667	8501	1317	1659	1542	4770	3525	6426	2625	744	1317	21431	378	982		46	4839	31277	3474	9816	53139	13797	5808	11778	1024	3262	3474	3778	1768	3460
47	36013	415	1659	1068	894	6304	3491	22202	3134	2240	2238	456	4970	57370		47	11178	2973	9816	6487	20053	5000	2730	34075	455	8343	17022	1602	1790	581
48	2212	1769	1068	1542	1839	439	81057	63866	25612	49612	3307	16106	2667	378		48	4025	10354	6487	53139	16526	129771	11293	2766	4210	2714	506	1736	24608	880
49	11085	1317	1542	894	7707	54223	1269	17147	31033	5872	2248	38934	777	3001		49	26634	3474	53139	20053	2586	8506	36423	17620	810	2186	2229	1722	1684	3883
50	12860	1659	894	1839	1526	7965	6426	1289	951	4557	4171	20476	3449	626		50	7184	9816	20053	16526	4418	9791	11778	3097	10735	3254	395	1545	4035	5025
51	933	1068	1839	7707	301	31206	22202	3413	3539	4347	378	8010	977	1297		51	29437	6487	16526	2586	1965	1002	34075	10996	9030	13200	1768	2068	1441	2291
52	5427	1542	7707	1526	910	1282	63866	67489	7986	1765	4970	17823	8115	8505		52	7265	53139	2586	4418	3417	68560	2766	4207	46760	18438	1790	2427	5653	915
53	3231	894	1526	301	2253	68224	32965	991	1135	20234	3361	8325	674	34086		53	12888	20053	4418	1965	3038	13595	14765	3778	831	11683	866	2194	2954	1015
54	2561	1839	301	910	4771	27128	17147	5184	563	7562	1790	17595	7539	716		54	4024	16526	1965	3417	31759	15790	17620	3357	2069	5743	3765	1278	3952	1528
55	5197	7707	910	2253	530	49466	1289	41797	703	4599	2667	6567	2329	804		55	5818	2586	3417	3038	2485	72535	3097	3158	928	23398	24608	913	2326	907
56	631	1526	2253	18327	72911	5581	3413	16645	2984	1999	777	5236	937	34175		56	6666	4418	3038	19467	40665	782	10996	11980	2314	7891	1684	484	3036	1692
57	1876	301	18327	4771	43815	1071	67489	83748	10816	3552	47559	42102	16909	2084		57	1589	1965	19467	31759	31733	4883	4207	2084	573	4421	10369	3208	1769	978
58	2658	910	4771	530	6035	253	991	65575	2329	3317	3544	17407	1716	2582		58	12608	3417	31759	2485	3256	9058	3778	3034	2326	2004	9943	946	11293	3504
59	5628	2253	530	72911	3196	8794	12651	13921	59447	1599	3449	6449	6857	434		59	5835	3038	2485	40665	6096	9719	11246	6261	5440	16614	4035	1467	2915	1920
60	1059	18327	72911	43815	2159	13445	5184	4589	4049	7204	5815	10908	600	168		60	17271	19467	40665	31733	7405	5868	3357	7474	12490	34579	39070	1230	431	1233
61	65538	11437	43815	6035	32906	9288	41797	26014	2335	7531	233	5965	6144	940		61	39835	9118	31733	3256	27734	19526	3158	32719	1378	19376	817	999	6922	975
62	26935	4771	6035	3196	3331	27532	16645	7719	4642	3621	4026	8638	97178	891		62	1743	31759	3256	6096	9315	17175	11980	3111	6799	2105	7744	1429	3348	1157
63	1983	530	3196	2159	558	86996	83748	20641	3896	4393	4391	779	2548	13737		63	5481	2485	6096	7405	6668	3181	2084	42507	10758	6777	13043	703	1623	14119
64	2235	72911	2159	32906	4164	18327	65575	11944	4315	3360	6207	455	16807	135751		64	8872	40665	7405	27734	43831	19467	3034	9332	890	26384	3056	559	3536	14189
65	871	43815	32906	3331	5599	83748	13921	7140	744	3694	14122	359	1289	6494		65	5720	31733	27734	9315	140146	77159	6261	19451	3262	8238	27523	1817	4452	17784
66	5855	6035	3331	18808	7134	15424	4589	1735	2240	2619	12425	2220	612	391		66	3590	3256	9315	108685	32254	126280	7474	2324	8343	4925	6654	3087	23139	1265
67	29662	3196	18808	558	4751	945	26014	1710	49612	17634	504	3907	627	666		67	40960	6096	108685	6668	2587	6564	32719	10715	2714	15194	7453	1066	750	2488
68	1588	2159	558	4164	5093	8314	7719	7149	5872	17951	5951	1611	2635	10552		68	7258	7405	6668	43831	5247	4186	3111	4854	2186	18443	2815	1833	1703	5579
69	295	32906	4164	5599	110036	107114	1254	8024	4557	3749	8136	2875	9522	783		69	5748	27734	43831	140146	128818	2753	4130	676	3254	17166	12079	1733	2651	3759
70	1282	3331	5599	7134	2848	4422	20641	1983	1130	3981	826	3077	31075	373		70	68560	9315	140146	32254	8696	16208	42507	3336	7718	44037	5810	774	2447	1530
71	133	18808	7134	4751	59199	37215	11944	1577	8189	488	75182	1412	982	53200		71	3144	108685	32254	2587	29527	4030	9332	4072	8814	10887	94293	1132	3460	12780
72	993	558	4751	5093	770	16012	7140	30292	16901	3472	6623	702	57370	10016		72	2114	6668	2587	5247	10808	16576	19451	73341	2606	33584	4211	2515	581	3160
73	612	4164	5093	110036	34026	144368	1735	1117	4347	3270	4770	3611	378	1990		73	23139	43831	5247	128818	4674	4378	2324	72679	13200	18065	13797	834	880	607
74	25405	5599	110036	2848	8624	2492	1710	1480	58512	1150	32013	81859	3001	1909		74	1397	140146	128818	8696	17049	8358	10715	1302	1692	5365	60999	5592	3883	3114
75	16032	1085	2848	59199	89831	32013	7149	610	1765	7208	9173	276	626	1150		75	1859	19756	8696	29527	89788	60999	4854	2463	18438	17970	5362	1970	5025	5365
76	14781	7134	59199	770	3469	53200	8024	19468	20234	1059	59129	578	74	518		76	6240	32254	29527	10808	6630	142297	676	22794	11683	17271	83681	999	34673	611
77	15484	4751	770	34026	797	23422	1861	1317	7562	1983	1984	12512	631	2424		77	4888	2587	10808	4674	15057	14496	7315	3474	5743	5481	3646	2118	6666	520
78	3367	5093	34026	8624	1810	51904	299	5842	4599	539	977	3765	1769	2155		78	18491	5247	4674	17049	9339	3020	472	4352	23398	1962	1441	399	10354	7995
79	8433	110036	8624	89831	1888	33574	1983	51312	1999	54223	107069	369	1297	4627		79	6674	128818	17049	89788	830	46990	3336	18276	7891	8506	3626	2366	2291	702
80	4689	2848	89831	3469	24491	6970	1577	29662	3552	7965	10652	7791	958	4171		80	3511	8696	89788	6630	15155	118730	4072	40960	4421	9791	44679	1426	2896	1643
81	4333	59199	3469	797	199	3893	30292	2238	3317	27128	14159	204	21658	1771		81	22397	29527	6630	15057	1690	3838	73341	17022	2004	15790	29070	4336	3492	1273
82	3999	14928	797	1810	5777	31075	1117	657	947	49466	2046	3790	8505	406		82	6367	19763	15057	9339	7540	2447	72679	60964	1224	72535	3988	782	915	459
83	45360	24125	1810	14816	1888	2488	1480	1387	6998	51904	8115	82361	34086	623		83	4884	10003	9339	4254	2967	3834	1302	2055	3477	3020	5653	1663	1015	2916
84	3608	770	14816	1888	18779	10709	610	259	2015	518	8987	216	716	21666		84	6005	10808	4254	830	105556	11392	2463	2448	1570	611	5365	1959	1528	451
85	60551	34026	1888	24491	12278	42448	19468	5197	1599	2424	828	2696	804	20127		85	61763	4674	830	15155	40864	6064	22794	2248	16614	520	5373	1192	907	2721
86	1507	8624	24491	43635	46808	7644	1317	2825	56356	443	77466	534	34175	13445		86	2664	17049	15155	5167	38653	21786	3474	1804	23772	759	133933	2196	1692	5868
87	2627	3071	43635	199	10372	498	5842	24970	7204	2319	24904	7983	2084	538		87	837	47252	5167	1690	63032	1425	4352	6555	34579	3011	32682	1634	978	1611
88	19471	89831	199	5777	3786	50237	2390	12128	7531	9283	9288	477	2582	39819		88	8954	89788	1690	7540	6492	20523	4203	7033	19376	1512	19526	1083	3504	9020
89	12453	3469	5777	1888	100333	16203	2743	933	3621	30428	674	18160	434	1773		89	34854	6630	7540	2967	87970	67702	3624	29437	2105	1444	2954	1150	1920	2875
90	24803	797	1888	18779	5690	2065	51312	7170	4393	2155	473	885	168	18802		90	5646	15057	2967	105556	5251	1267	18276	38087	6777	7995	6515	1210	1233	7155
91	33450	1810	18779	12278	4393	67885	29662	11432	3360	4627	9728	13737	940	1413		91	43048	9339	105556	40864	6777	106677	40960	20438	26384	702	22062	751	975	1599
92	3472	14816	12278	46808	8285	7709	2238	18952	2677	13543	33700	1579	891	3576		92	33584	4254	40864	38653	47863	4748	17022	20334	7618	2237	16705	1535	1157	1903
93	7821	1888	46808	10372	15230	15553	657	3027	2036	16956	25126	3769	13737	2625		93	3409	830	38653	63032	4636	19473	60964	11129	667	23483	6558	1664	14119	1024
94	1796	24491	10372	3786	34195	1387	2029	8950	768	42190	13893	5512	135751	768		94	1621	15155	63032	6492	7383	2124	3821	57843	8695	1793	18975	2380	14189	8695
95	4739	43635	3786	100333	2845	10567	1387	58370	4114	29527	92877	12094	6494	2572		95	40425	5167	6492	87970	4441	1469	2055	68781	9218	62346	12204	7990	17784	1565
96	1099	199	100333	5690	24223	982	259	82117	3694	4171	33056	5357	391	6110		96	8249	1690	87970	5251	21185	3460	2448	6227	8238	1643	8682	989	1265	2692
97	213	5777	5690	4393	21061	57370	5197	6433	2743	9584	5568	1932	666	20114		97	5823	7540	5251	6777	36310	581	2248	1247	3624	5487	103466	1148	2488	1315
98	1693	1888	4393	8285	2564	12617	2825	24319	2029	5225	7539	150	10552	12983		98	2769	2967	6777	47863	5092	519	1804	18923	3821	982	3952	1422	5579	633
99	4258	3369	8285	15230	1443	518	24970	596	937	187	5197	6531	783	20798		99	480	25809	47863	4636	2662	611	6555	3087	3036	1672	5818	1171	3759	841
100	12554	18779	15230	34195	7031	2424	12128	1802	2572	626	1549	359	373	497		100	37709	105556	4636	7383	17551	520	7033	33110	1565	34184	950	798	1530	2496
101	93501	12278	34195	34076	748	500	933	26363	1607	13403	1675	20759	53200	1836		101	62433	40864	7383	11033	9079	3525	29437	2674	865	2563	823	1952	12780	13673
102	4024	46808	34076	2845	2736	2892	7170	521	16909	10948	2329	21266	390	1665		102	27434	38653	11033	4441	14661	1731	38087	2398	1769	1233	2326	1122	2682	6884
103	887	10372	2845	24223	42377	5618	11432	1413	18262	15185	6998	735	684	8796		103	1248	63032	4441	21185	14389	4178	20438	1599	1951	18347	3477	985	16352	2423
104	2740	3786	24223	21061	5547	18802	18952	1510	1716	33359	937	292	906	29061		104	52725	6492	21185	36310	8054	7155	20334	864	11293	1346	3036	3102	2053	1853
105	24904	100333	21061	2564	69024	378	3027	3576	6110	4627	1607	1061	746	1001		105	32682	87970	36310	5092	64731	880	11129	1903	2692	17704	865	6102	5212	1871
106	481	5690	2564	1443	2825	443	8950	10610	2097	96193	16909	2069	15867	1117		106	2038	5251	5092	2662	21010	759	57843	666	434	21626	1769	1192	2495	2019
107	2801	4393	1443	7031	22119	3756	58370	3126	6857	752	1716	495	315	2672		107	5647	6777	2662	17551	37291	898	68781	409	2915	1733	11293	1161	2663	1941
108	92877	8285	7031	83748	3284	293	35521	11696	20114	18191	6857	1718	1401	13902		108	12204	47863	17551	77159	14296	2952	21757	992	1315	11659	2915	1000	749	2101
109	4751	31144	83748	748	1148	1592	82117	11240	12983	3525	11085	99328	29974	147695		109	6123	59449	77159	9079	5863	1537	6227	932	633	5808	26634	1516	1910	2208
110	56791	15230	748	2736	41783	308	6433	11031	20798	3491	3367	4076	6232	3273		110	19430	4636	9079	14661	22458	1868	1247	2413	841	2730	6512	1032	1123	1870
111	8501	34195	2736	7395	6474	2319	24319	4557	53963	6426	4333	1495	10795	278		111	31277	7383	14661	2869	54298	3011	18923	2241	556	11778	22397	2284	2150	502
112	415	34076	7395	42377	8564	34842	937	10016	5700	22202	3331	17894	33957	24011		112	2973	11033	2869	14389	61882	754	3036	3160	4135	34075	9315	1469	1380	1649
113	4287	2845	42377	5547	100990	9283	596	34531	12551	63866	8624	30942	924	2338		113	5078	4441	14389	8054	105042	1512	3087	9797	4126	2766	17049	1797	3030	858
114	1769	24223	5547	8298	39936	30428	1802	5197	2619	17147	2292	15592	6424	1415		114	10354	21185	8054	22135	55475	1444	33110	5818	4925	17620	3994	2920	2175	2220
115	1317	21061	8298	69024	18239	2155	26363	3999	2794	1289	1221	618	702	5586		115	3474	36310	22135	64731	8932	7995	2674	6367	8383	3097	9919	4587	1426	961
116	1659	2564	69024	2825	5896	345	521	1549	7005	3413	600	6076	933	1607		116	9816	5092	64731	21010	22102	1747	2398	950	1915	10996	431	6639	29437	1906
117	1549	1443	2825	22119	21258	674	2572	2082	17634	67489	6144	12376	10016	1830		117	950	2662	21010	37291	134199	2954	1565	933	15194	4207	6922	747	3160	2636
118	1068	7031	22119	3284	5842	1773	1413	1406	1693	991	156715	1838	3999	6237		118	6487	17551	37291	14296	4352	855	1599	2304	371	3778	106953	622	6367	5522
119	1542	83748	3284	27845	7910	2228	1510	1675	3149	5184	28254	672	1990	8396		119	53139	77159	14296	30857	47293	560	864	823	268	3357	58322	889	607	4235
120	894	748	27845	1148	17128	444	1607	386	17951	41797	841	1076	1909	2863		120	20053	9079	30857	5863	22140	1467	865	1226	18443	3158	1342	534	3114	1477
121	5105	2627	1148	41783	10626	625	16909	2936	3749	16645	4240	41	2984	811		121	35732	6455	5863	22458	37129	2178	1769	30864	17166	11980	13769	1064	2314	476
122	9200	2736	41783	6474	8195	4627	3576	1775	497	83748	8527	4800	3552	581		122	913	14661	22458	54298	4527	702	1903	866	2496	2084	2193	783	4421	5217
123	1839	7395	6474	8564	32143	13543	10610	3307	11085	65575	3367	196	1150	2185		123	16526	2869	54298	61882	54800	2237	666	506	26634	3034	18491	963	5365	2440
124	7707	42377	8564	100990	14409	378	3126	2091	1542	13921	43690	7996	27128	6728		124	2586	14389	61882	105042	36393	1680	409	602	53139	6261	57924	430	15790	305
125	1526	5547	100990	39936	3864	3001	11696	2623	89831	4589	97178	1473	518	2228		125	4418	8054	105042	55475	12276	3883	992	589	89788	7474	3348	941	611	560
126	6825	6759	39936	18239	2492	41513	11240	3115	1736	26014	2200	5125	2424	1975		126	32263	14503	55475	8932	26045	2522	932	486	6540	32719	798	2505	520	612
127	301	8298	18239	5896	405	626	18262	1412	2743	7719	2548	2208	2155	919		127	1965	22135	8932	22102	1226	5025	1951	617	1514	3111	1623	788	7995	965
128	910	69024	1071	21258	840	1587	11031	1771	18327	20641	16807	2346	4627	22609		128	3417	64731	4883	134199	7816	4085	2413	1273	19467	42507	3536	728	702	605
129	2253	2825	5896	5842	28397	8199	1716	3412	83748	11944	1289	811	4171	500		129	3038	21010	22102	4352	17967	889	11293	910	77159	9332	4452	1996	1643	3525
130	18327	22119	21258	7910	461	16956	4557	1990	37215	7140	36013	17724	15185	3756		130	19467	37291	134199	47293	3790	23483	2241	607	4030	19451	11178	945	18347	898
131	11437	3284	5842	17128	31985	700	10016	2129	2492	1735	5855	12600	991	1592		131	9118	14296	4352	22140	31982	1510	3160	574	8358	2324	3590	1141	3778	1537
132	4771	27845	7910	10626	6957	42190	6110	15136	3367	1710	612	1027	11944	308		132	31759	30857	47293	37129	1594	1793	2692	1504	6512	10715	23139	19073	9332	1868
133	530	1148	17128	8195	5140	2238	34531	406	12918	7149	2627	37316	29662	345		133	2485	5863	22140	4527	7473	6865	9797	459	14599	4854	837	1443	40960	1747
134	72911	41783	10626	32143	17085	580	5197	13715	3981	8024	1796	15280	8950	1773		134	40665	22458	37129	54800	16971	1284	5818	492	44037	676	1621	2134	57843	855
135	43815	6474	8195	14409	58311	135751	3999	6758	1141	1983	1345	31207	1771	444		135	31733	54298	4527	36393	35304	1900	6367	1122	4749	3336	1647	2195	1273	1467
136	6035	8564	32143	7532	11384	689	1549	623	1836	1577	2091	16693	406	625		136	3256	61882	54800	70093	5727	917	950	2916	13673	4072	3445	2137	459	2178
137	3196	100990	14409	3864	15253	22953	2082	2698	667	30292	1084	15478	623	378		137	6096	105042	36393	12276	6227	27099	933	774	4839	73341	1343	2369	2916	1680
138	2159	39936	7532	2492	9896	13808	1406	2627	2212	1117	17957	16649	21666	41513		138	7405	55475	70093	26045	60886	1798	2304	747	4025	72679	1714	3492	451	2522
139	32906	18239	3864	671	9522	1771	2097	7046	12860	1480	13591	25981	20127	1587		139	27734	8932	12276	12418	26669	1919	434	789	7184	1302	1197	502	2721	4085
140	3331	1071	2492	405	37339	263	1675	2687	2561	19468	862	14159	4356	8199		140	9315	4883	26045	1226	57121	2592	823	2151	4024	22794	1791	535	1311	889
141	9490	5896	671	840	5042	1700	1210	2248	65538	1317	1665	16145	582	689		141	15238	22102	12418	7816	6048	1001	877	2229	39835	3474	586	674	957	917
142	18808	21258	405	28397	4121	29527	386	4171	4333	5842	7053	12364	456	1771		142	108685	134199	1226	17967	16877	62346	1226	395	22397	4352	2295	504	1400	1919
143	558	5842	840	461	2479	473	6857	3230	12453	51312	627	6968	1050	1421		143	6668	4352	7816	3790	9800	6515	2915	5006	34854	18276	750	665	2257	932
144	4164	7910	23194	31985	5953	317	2936	4567	1099	29662	2635	1716	1380	713		144	43831	47293	36318	31982	1949	775	30864	704	8249	40960	1703	1078	21360	1548
145	6349	17128	28397	6957	7885	351	1775	2633	56791	2238	2221	30591	9153	588		145	14859	22140	17967	1594	2766	2565	866	882	19430	17022	889	1556	978	1667
146	2082	10626	461	5140	4418	4171	3307	95755	8501	657	5517	48361	39732	1973		146	933	37129	3790	7473	1739	1643	506	602	31277	60964	14030	1839	2287	7259
147	5626	619	31985	17085	21252	1417	2091	4184	1659	5197	37120	451	30812	36333		147	9559	5126	31982	16971	76659	1217	602	1257	9816	2248	6595	1809	17742	1063
148	25576	8195	6957	58311	703	511	2623	6460	1068	24970	5614	108026	772	22568		148	51595	4527	1594	35304	6999	1802	589	2615	6487	6555	51678	2149	582	1411
149	5599	16012	5140	11384	12164	1110	3115	811	2159	12128	3217	7605	6493	6566		149	140146	16576	7473	5727	9171	6886	486	476	7405	7033	1475	993	3054	403
150	1085	619	17085	15253	71532	296	1412	378	32906	11432	544	4269	1470	276		150	19756	14676	16971	6227	179215	1423	617	1768	27734	20438	1687	680	3525	2166
151	7134	32143	58311	9896	7338	707	20114	1909	3331	18952	4550	1274	1296	9278		151	32254	54800	35304	60886	8726	1432	1315	3114	9315	20334	9485	3795	3644	3715
152	4751	14409	11384	9522	118080	293	1771	4970	8624	8950	1975	41010	1896	12301		152	2587	36393	5727	26669	40241	1047	1273	1790	17049	57843	4882	576	2085	1442
153	1406	7532	15253	37339	38722	289	1975	21666	3469	58370	18795	13298	45945	1450		153	2304	70093	6227	57121	9467	1672	612	451	6630	68781	16302	2234	23627	1379
154	5093	3864	9896	5042	6249	1095	3412	1229	1888	82117	9522	786	13445	8653		154	5247	12276	60886	6048	52491	1284	910	582	2967	6227	2651	1412	5868	3021
155	110036	2492	9522	19646	12597	627	1990	11395	15230	6433	1170	7965	8638	11213		155	128818	26045	26669	20733	7717	583	607	2132	4636	1247	1019	1634	19105	1957
156	2848	36372	37339	4121	10803	5398	12983	1470	34195	24319	1472	34801	538	17087		156	8696	55704	57121	16877	31754	2165	633	3211	7383	18923	6745	2653	1611	604
157	59199	671	5042	2479	435	703	2129	1919	21061	596	9895	9344	39819	1061		157	29527	12418	6048	9800	5508	1058	574	426	36310	3087	7570	4867	9020	1046
158	14928	405	19646	5953	56113	356	15136	2670	748	1802	12805	5779	7862	3314		158	19763	1226	20733	1949	165980	684	1504	1267	9079	33110	9702	1106	19720	1162
159	7186	840	4121	7885	3765	1026	933	2319	5547	521	33291	15634	2233	8723		159	5478	7816	16877	2766	4779	1508	380	1472	8054	2398	11288	1035	2556	1788
160	2523	23194	2479	4418	14511	5232	406	27056	2825	3307	11283	1448	11411	48141		160	3254	36318	9800	1739	19230	1716	459	7443	21010	506	6634	1085	39895	1745
161	24125	28397	5953	21252	744	840	13715	3361	6474	2623	2304	212	1773	1339		161	10003	17967	1949	76659	5648	907	492	866	54298	589	48403	1057	2875	1062
162	770	461	7885	703	12416	219	6758	2625	5896	1412	1261	44616	737	9630		162	10808	3790	2766	6999	10676	1458	1122	1024	22102	617	2349	723	1167	477
163	34026	15478	4418	8097	1664	356	623	12019	21258	1771	3786	25576	25734	1154		163	4674	40451	1739	41050	62951	1473	2916	811	134199	1273	5891	2787	3789	964
164	19897	31985	21252	12164	666	13456	2698	1812	7910	3412	40444	56504	18802	33574		164	58339	31982	76659	9171	12739	2352	774	698	47293	910	4999	784	7155	1270
165	8624	6957	703	71532	3924	996	2627	2952	405	15136	884	29063	1413	93		165	17049	1594	6999	179215	27805	405	747	481	1226	1504	3492	1737	1599	2306
166	5028	5140	8097	15424	807	12007	7046	1790	840	406	14920	12297	3576	137		166	32689	7473	41050	126280	57291	795	789	3765	7816	459	9887	1080	1903	1412
167	3071	17085	12164	7338	15476	377	2687	2667	28397	623	439	10918	2625	44701		167	47252	16971	9171	8726	24444	1186	2151	24608	17967	2916	129771	1701	1024	1380
168	89831	58311	71532	118080	2292	199	2248	3134	71532	2698	8794	436	768	254		168	89788	35304	179215	40241	3994	1150	2229	455	179215	774	9719	1449	8695	321
169	782	11384	15424	38722	2832	181	4171	25612	10803	2627	4422	35905	2572	23211		169	1651	5727	126280	9467	18411	1067	395	4210	31754	747	16208	1507	1565	491
170	2097	15253	7338	6249	18311	410	3230	666	3765	7046	53200	164	6110	50253		170	434	6227	8726	52491	24063	1097	5006	348	4779	789	142297	1130	2692	1331
171	42837	9896	118080	12597	2237	589	4567	558	14511	2687	6970	24146	20114	13219		171	5507	60886	40241	7717	48695	1157	704	556	19230	2151	118730	879	1315	1258
172	389	9522	38722	10803	1221	117	2633	777	1664	2248	31075	1864	12983	990		172	1321	26669	9467	31754	9919	1086	882	1684	62951	2229	2447	740	633	1308
173	3469	37339	6249	435	2485	192	95755	31033	15476	4171	10709	593	20798	20589		173	6630	57121	52491	5508	7863	1440	602	810	24444	395	11392	1352	841	543
174	4697	5042	12597	56113	11411	897	4184	47559	2292	4567	1387	497	5700	4130		174	2010	6048	7717	165980	39895	1325	1257	10369	3994	704	2124	1153	4135	1796
175	8461	19646	10803	3765	64030	447	6460	17040	2237	95755	982	9933	7005	46180		175	2919	20733	31754	4779	224977	1211	2615	3589	48695	602	3460	1043	1915	649
176	797	4121	435	14511	2261	9584	811	1391	1221	4184	57370	10026	1693	397		176	15057	16877	5508	19230	22812	5487	476	424	9919	1257	581	1960	371	1234
177	1879	2479	56113	945	611	14540	378	3544	2485	378	2892	12837	3149	6033		177	967	9800	165980	6564	9935	3064	1768	9943	7863	1768	1731	939	268	827
178	5271	5953	3765	744	12018	948	1909	9584	64030	4970	378	18229	497	4084		178	1569	1949	4779	5648	11726	2617	3114	18258	224977	1790	880	1342	2496	1133
179	1156	7885	14511	12416	645	1094	4970	20127	645	21666	3001	21931	1836	19124		179	680	2766	19230	10676	25645	1326	1790	2721	25645	451	3883	1026	13673	690
180	18165	4418	945	1664	1652	1093	21666	951	1689	11395	626	358	667	46846		180	50283	1739	6564	62951	2613	1359	451	10735	23541	2132	5025	679	4839	1326
181	1810	21252	744	666	1501	1388	1229	3994	4702	1919	700	12214	1068	24125		181	9339	76659	5648	12739	5420	1645	582	4022	21731	426	1510	688	6487	495
182	3664	703	12416	3924	1689	2069	11395	1414	7012	27056	2238	11516	405	942		182	4716	6999	10676	27805	23541	1184	2132	844	33901	7443	6865	1090	1226	1054
183	14816	8097	1664	807	4702	2522	1470	2158	4748	3361	2522	28321	15476	26817		183	4254	41050	62951	57291	21731	3297	3211	507	29400	866	3297	1283	2548	793
184	1888	12164	666	15476	7012	5225	919	992	28734	12019	3512	30152	1665	9453		184	830	9171	12739	24444	33901	982	965	388	10348	811	4352	1419	6884	1566
185	1675	71532	3924	2292	4748	585	1919	1999	10474	1812	684	45836	8796	2160		185	823	179215	27805	3994	29400	1529	426	409	11148	698	2872	719	2423	5514
186	1656	15424	807	2832	681	4130	2670	5589	3427	2952	1163	18936	29061	878		186	743	126280	57291	18411	8419	1656	1267	1091	42067	481	2029	2105	1853	712
187	43921	2312	15476	18311	28734	3561	2319	2277	15577	1790	13381	914	1001	3698		187	28997	6472	24444	24063	10348	536	1472	831	42299	3765	4342	767	1871	3042
188	29346	7338	2292	2237	10474	380	27056	3539	41399	2667	2578	11049	1117	30203		188	32749	8726	3994	48695	11148	1623	7443	9030	44482	24608	1755	1533	2019	847
189	1879	118080	2832	1221	2839	327	3361	29536	1547	666	24794	543	2672	7897		189	1274	40241	18411	9919	4780	809	866	2667	17848	348	4178	982	1941	1602
190	53040	38722	18311	2485	3427	261	2625	581	24887	558	13739	41622	13902	850		190	19611	9467	24063	7863	42067	530	1024	5217	8888	556	12424	1445	2101	889
191	6366	6249	2237	11411	2317	477	12019	34880	36474	777	5535	2485	2658	778		191	569	52491	48695	39895	29841	775	811	1351	64460	1684	5080	2009	12608	1745
192	1784	28254	1221	64030	5851	15893	1812	7986	2236	47559	74	27613	993	4869		192	1043	58322	9919	224977	1951	730	698	46760	48893	10369	34673	1335	2114	900
193	5362	6222	2485	2261	9547	1073	4146	1135	600	3544	2371	9863	25405	5938		193	27692	20113	7863	22812	43626	2043	941	831	431	9943	4780	1933	1397	820
194	59650	12597	11411	611	2390	3512	2952	931	6144	9584	2534	55632	887	876		194	45360	7717	39895	9935	4203	4352	481	1313	6922	18258	2543	625	1248	1475
195	24491	10803	64030	12018	1233	2378	20798	563	3975	20127	22986	10652	2523	1413		195	15155	31754	224977	11726	15014	3256	841	2069	5649	2721	20394	577	3254	422
196	6599	435	2261	645	472	187	1790	4356	743	3994	6966	30957	18710	1339		196	1627	5508	22812	25645	5767	1672	3765	1311	5971	4022	4400	2046	1753	1285
197	2439	56113	611	1652	9055	528	2667	3321	156715	1414	198	25767	8722	1330		197	1518	165980	9935	2613	4137	501	24608	984	106953	844	11772	942	408	2872
198	43635	3765	12018	1501	5419	646	3134	276	2627	2158	1294	4398	6218	276		198	5167	4779	11726	5420	3826	1879	455	1944	6455	507	5723	2520	1748	1097
199	31645	14511	645	1689	14177	408	25612	582	28254	1999	4129	227	147695	6706		199	33538	19230	25645	23541	16143	1525	4210	957	58322	409	33526	1287	2208	562
200	199	945	1652	4702	3360	626	666	8926	15476	2277	5392	14410	3273	1855		200	1690	6564	2613	21731	26384	34184	348	765	2548	831	6878	1072	1870	959
201	5777	744	1501	7012	9144	3050	558	2094	841	29536	1438	37339	278	36716		201	7540	5648	5420	33901	15593	4045	556	570	1342	2667	1627	1373	502	913
202	53679	12416	1689	4748	3291	140	777	3349	1665	34880	29653	9051	24011	165		202	20894	10676	23541	29400	9401	1178	1684	2045	6884	1351	62657	1499	1649	495
203	1345	1664	4702	681	15577	777	31033	703	1839	931	314	299	2338	905		203	1647	62951	21731	8419	42299	1788	810	928	1070	1313	18404	686	858	658
204	1311	666	7012	28734	41399	6874	47559	2984	14991	4356	784	704	1415	411		204	862	12739	33901	10348	44482	2573	10369	2314	6170	1311	2190	1939	2220	1840
205	386	3924	4748	10474	5174	2058	17040	10816	3900	276	408	28639	5586	192		205	531	27805	29400	11148	16464	2623	3589	573	4092	1944	6611	697	961	1309
206	1888	807	681	2839	2050	5911	1391	3449	8796	582	2214	10280	1607	5413		206	2967	57291	8419	4780	9373	2466	424	4035	2423	957	3465	560	1906	2574
207	3369	15476	28734	3427	3771	1660	3544	2329	488	8926	512	45355	1830	291		207	25809	24444	10348	42067	11077	607	9943	2326	10887	765	4507	1466	2636	863
208	39895	2292	10474	2317	907	684	9584	8073	4240	3349	1344	1264	6237	313		208	46119	3994	11148	29841	83131	2872	18258	5265	13769	2045	2330	1456	5522	752
209	1109	2832	2839	5851	4264	9728	20127	59447	5626	3449	4030	703	8396	768		209	19003	18411	4780	1951	10931	22062	2721	5440	9559	4035	3777	1112	4235	3514
210	18779	18311	3427	9547	2168	2285	951	7420	1109	8073	269845	9667	2863	1333		210	105556	24063	42067	43626	5498	1215	10735	13284	19003	5265	117138	1105	1477	3750
211	12278	2237	2317	2390	1547	1163	3994	99	11768	7420	82944	90205	569	1362		211	40864	48695	29841	4203	17848	2029	4022	543	8387	13284	87532	2493	544	2492
212	46808	1221	5851	1233	24887	584	1414	1207	11437	99	1881	479	1038	3767		212	38653	9919	1951	15014	8888	1769	844	719	9118	543	1508	680	1785	882
213	10372	2485	9547	472	37234	747	2158	4049	619	1207	5454	5132	3910	291		213	63032	7863	43626	5767	76269	1511	507	12490	5126	719	3503	1237	1576	1333
214	330	11411	2390	9055	2925	13381	992	2335	619	456	631	521	412	1491		214	6627	39895	4203	4137	3019	4342	388	1378	14676	1400	6666	1904	2097	816
215	3786	64030	1233	5419	1736	2404	22609	4642	2312	4949	415	3636	3529	133		215	6492	224977	15014	3826	6540	1061	605	6799	6472	3321	2973	927	6764	2067
216	100333	2261	472	14177	691	299	1999	292	3472	2744	1769	9330	6035	1339		216	87970	22812	5767	16143	10955	1414	409	847	33584	557	10354	1177	1044	687
217	5690	611	9055	3360	1326	82	5589	456	13591	4212	5093	8202	6163	6970		217	5251	9935	4137	26384	4839	1782	1091	1400	14978	1911	5247	1507	621	451
218	86452	12018	5419	9144	1100	3333	2277	4949	23194	1050	59199	7572	2414	6189		218	5613	11726	3826	15593	4134	2721	831	3321	36318	2257	29527	1664	1421	2106
219	2091	41817	14177	3291	36474	26383	3539	33283	8527	5415	41783	1817	2685	2794		219	3445	67309	16143	9401	64460	704	9030	935	2193	536	22458	1438	832	1227
220	4393	645	3360	15577	2236	402	29536	3896	3367	3421	9522	1426	1886	6126		220	6777	25645	26384	42299	48893	916	2667	10758	18491	3091	26669	958	2411	1496
221	8285	1652	9144	41399	1225	224	581	33121	43690	8050	12018	1624	4410	1348		221	47863	2613	15593	44482	36209	312	5217	857	57924	20874	11726	2510	1618	643
222	1170	28493	3291	5174	3832	4509	34880	2744	18713	1336	681	29050	1348	8123		222	5273	28251	9401	16464	48575	1142	1351	557	14102	1413	8419	1370	1779	1532
223	31144	1501	15577	2050	146	2578	7986	4212	29061	1567	1297	37900	55436	552		223	59449	5420	42299	9373	4503	1755	46760	1911	1853	687	2291	1482	2255	1044
224	70485	1689	41399	3771	1092	24794	1135	1050	97178	1380	3037	40686	685	7702		224	24509	23541	44482	11077	6674	4178	831	2257	3348	21360	5478	854	3420	1505
225	8848	4702	5174	907	1400	3367	931	29653	389	1272	3081	1933	18779	5048		225	6612	21731	16464	83131	37530	6512	1313	2057	834	2287	6885	615	1232	1208
226	15230	7012	2050	4264	18895	396	563	4315	2200	9153	2805	20770	707	2133		226	4636	33901	9373	10931	111236	3089	2069	890	798	978	5484	2131	1167	1422
227	45096	4748	3771	2168	4528	2049	4356	5415	2548	308	18707	35016	57635	56		227	15624	29400	11077	5498	29636	2889	1311	536	1623	739	12495	2815	2567	426
228	96921	681	907	1547	3648	277	3321	3421	1001	4568	144504	6688	2789	156715		228	59151	8419	83131	17848	15423	2095	984	3091	1871	811	103795	839	19544	106953
229	2554	28734	4264	24887	600	352	276	8050	1117	57694	9490	18397	811	5300		229	1576	10348	10931	8888	431	839	1944	20874	2019	74233	15238	1272	476	2184
230	34195	10474	2168	37234	1421	5729	582	1336	16807	2573	27027	7945	581	121		230	7383	11148	5498	76269	932	35390	957	1413	3536	406	25524	2107	5217	3281
231	34076	2839	1547	2925	1234	1495	8926	1567	1212	48183	1234	1649	292	34880		231	11033	4780	17848	3019	1886	1933	765	687	933	26342	1234	898	847	1351
232	16739	3427	24887	1736	1297	144283	3366	744	1289	16349	2049	5272	1933	23564		232	4846	42067	8888	6540	2291	1421	641	3262	4452	4743	7624	1371	702	7931
233	2845	2317	37234	691	713	12432	2094	2240	2672	1008	169	1990	5613	21431		233	4441	29841	76269	10955	1548	2627	570	8343	1941	2753	45909	781	4440	3778
234	16545	5851	2925	1326	6654	160	3349	1380	13902	649	958	201	2607	8638		234	44509	1951	3019	4839	1865	2203	2045	21360	2101	14773	2896	1177	595	1429
235	2048	9547	1736	603	423	13739	703	49612	36013	987	1499	11816	2185	779		235	3591	43626	6540	5465	560	12424	928	2714	11178	1269	5647	407	2440	703
236	84565	2390	691	1100	6144	232	2984	3427	2658	99307	1021	53679	6728	359		236	92407	4203	10955	4134	6922	1389	2314	14979	12608	1798	6826	606	305	1817
237	23444	1233	1326	36474	3037	388	2233	1272	26935	268	22664	2538	103	2220		237	4107	15014	4839	64460	5478	1255	2556	2287	1743	849	94602	2255	1111	3087
238	24223	472	603	2236	3081	479	3786	1933	5855	463	4287	2381	885	3907		238	21185	5767	5465	48893	6885	3851	5891	702	3590	1367	5078	2492	2483	1066
239	21061	9055	1100	1225	539	13403	10816	9153	993	5815	421	197	6304	2875		239	36310	4137	4134	36209	1962	2563	573	978	2114	39070	10689	1937	1231	1733
240	2564	5419	36474	3832	1169	832	3449	308	612	3989	30439	407	21745	3077		240	5092	3826	64460	48575	2304	1847	4035	739	23139	3161	49048	934	15841	774
241	1443	14177	2236	146	557	206	5468	5872	25405	1183	31773	45610	2228	1412		241	2662	16143	48893	4503	5704	1452	1240	2186	1397	3297	19567	1413	560	1132
242	7031	3360	1225	1092	2805	7871	2329	4568	16032	4992	46033	1456	1254	3611		242	17551	26384	36209	6674	5484	2387	2326	811	1859	5663	66690	636	4130	834
243	83748	9144	3832	1400	536	5535	8073	57694	8433	54999	3057	4506	1975	11696		243	77159	15593	48575	37530	693	5080	5265	74233	6674	40273	30216	3070	612	992
244	748	3291	146	18895	18707	351	59447	2573	2627	5542	1378	1833	919	11240		244	9079	9401	4503	111236	12495	1109	5440	406	837	11256	2507	617	965	932
245	144368	6133	1092	4528	144504	735	7420	48183	19471	24601	23314	29106	22609	11031		245	4378	50100	6674	29636	103795	1011	13284	26342	8954	16556	9770	2031	605	2413
246	11509	15577	1400	3648	10144	74	99	16349	1796	29012	21866	91222	226	34531		246	39871	42299	37530	15423	31128	34673	543	4743	1621	527	20678	973	2986	9797
247	18710	41399	18895	600	11467	7396	226	1008	1693	233	6172	170	18736	6758		247	1753	44482	111236	431	8173	1219	2986	2753	2769	817	12290	609	1259	1122
248	2627	5174	4528	1421	1479	3709	1207	649	4258	1576	5300	746	57221	3230		248	6455	16464	29636	932	1527	3486	719	14773	480	538	2184	666	1419	5006
249	2736	2050	3648	1234	2743	157	4049	2410	887	24531	21658	1256	133	6460		249	14661	9373	15423	1886	3624	2080	12490	1062	1248	3668	3492	2816	3144	2615
250	37389	3771	600	1297	1310	563	2335	8032	9200	4020	7316	25592	213	3539		250	17557	11077	431	2291	7491	1295	1378	2520	913	369	3060	1391	5823	9030
251	7395	907	1421	713	8353	35251	40444	987	7186	15597	1698	1588	500	2319		251	2869	83131	932	1548	28712	2312	4999	1269	5478	1555	23622	548	3525	3011
252	42377	4264	1234	6654	2743	2981	4642	4557	2523	3472	5466	6794	3756	30428		252	14389	10931	1886	1865	1514	8196	6799	3254	3254	1063	22714	532	898	1444
253	5547	2168	2185	423	14920	641	292	99307	782	2814	9841	8363	1592	13543		253	8054	5498	2440	560	9887	1705	847	1798	1651	1859	11557	1156	1537	2237
254	8950	1547	1297	2282	1387	1759	53963	268	42837	4093	6349	42088	308	16956		254	57843	17848	2291	1096	2624	1749	556	849	5507	431	14859	2002	1868	23483
255	11516	24887	713	2037	2238	2371	456	463	389	541	4206	450	345	42190		255	22036	8888	1548	1780	3960	4780	1400	1367	1321	344	1228	3600	1747	1793
256	6759	37234	6654	6144	9900	35031	4949	1130	4697	5394	8505	13116	1773	29527		256	14503	76269	1865	6922	1277	3563	3321	7718	2010	4812	915	617	855	62346
257	8298	2925	423	3037	81946	15269	33283	5815	1879	4026	34086	302	444	2248		257	22135	3019	560	5478	1716	2202	935	39070	1274	7744	1015	2028	1467	2229
258	8325	1736	2282	3081	15575	856	3896	3989	2439	51827	716	54111	625	3361		258	2194	6540	1096	6885	6246	1223	10758	3161	1518	15345	1528	1713	2178	866
259	69024	37316	2037	539	48286	650	33121	8189	1345	1450	804	20607	378	1790		259	64731	47618	1780	1962	10318	770	857	8814	1647	609	907	827	1680	3765
260	2825	691	15476	1169	931	249	2744	1183	1311	30506	34175	7804	41513	47559		260	21010	10955	2548	2304	3133	3543	557	3297	862	2197	1692	752	2522	10369
261	22119	1326	6144	557	51355	3427	1409	4992	386	4992	2084	807	1587	3544		261	37291	4839	6922	5704	3020	1733	1089	5663	531	12315	978	657	4085	9943
262	3284	603	841	2805	4724	500	4212	54999	86452	1387	2582	2859	8199	473		262	14296	5465	1342	5484	6391	3188	1911	40273	5613	1215	3504	1620	889	6515
263	27845	1100	3037	536	2235	31520	1270	5542	2091	1711	3515	1321	689	1607		263	30857	4134	5478	693	2019	7662	1077	11256	3445	656	896	2651	917	865
264	1148	36474	3081	18707	67323	6693	1050	16901	16739	858	434	21483	1771	2200		264	5863	64460	6885	12495	7648	1642	2257	2606	4846	581	1920	1750	1919	798
265	27027	2236	6970	144504	33821	570	29653	5613	18710	1845	168	18351	1417	2221		265	25524	48893	118730	103795	1861	2442	2057	4440	1753	366	1233	1120	1217	889
266	41783	1225	539	10144	18870	566	4315	24601	1264	2424	940	69074	707	5517		266	22458	36209	1962	31128	8411	356	890	16556	14017	2518	975	2093	1432	14030
267	42693	3832	1169	11467	3975	2648	5415	2607	135526	9853	891	2615	627	884		267	33318	48575	2304	8173	5649	561	536	595	2866	12017	1157	2668	583	3492
268	6474	146	557	1479	1960	8032	3421	29012	3070	2983	5217	20447	356	1387		268	54298	4503	5704	1527	3326	2834	3091	527	898	15537	1639	517	684	2124
269	8543	1092	2581	2743	4770	2534	8050	233	1084	53378	13737	16276	199	2892		269	57299	6674	3835	3624	13797	2543	20874	817	1343	2757	14119	757	1150	1731
270	8564	1400	3893	1310	31046	10948	1336	1576	1213	28915	347	24185	327	700		270	61882	37530	3838	7491	2260	1233	1413	538	6025	9328	2464	1123	809	1510
271	100990	18895	2805	8353	6304	20687	1567	24531	2796	14243	135751	7037	140	2238		271	105042	111236	5484	28712	5000	1062	687	3668	1852	1567	14189	2258	1178	6865
272	1210	4528	536	2743	854	37082	744	4020	11360	1938	20687	621	735	421		272	877	29636	693	1514	3575	3792	3262	369	2397	18047	888	1101	1011	10689
273	39936	3648	18707	14920	439	378	2240	15597	2503	2035	234078	3466	37082	3515		273	55475	15423	12495	9887	129771	1287	8343	1555	5110	903	135008	2391	3792	896
274	9163	600	144504	1387	1054	757	5700	3472	8722	11240	6494	398	51642	5217		274	5500	431	103795	2624	6018	1739	4135	1063	408	18773	17784	823	21709	1639
275	1264	937	10144	456	10635	197	1380	2814	17957	2506	2000	4081	1078	347		275	14017	3036	31128	1602	5309	1157	21360	1859	1714	575	1723	646	11475	2464
276	18239	1421	11913	2238	8629	9835	49612	4093	13591	3206	2265	9969	431	234078		276	8932	932	12988	3960	2134	1586	2714	431	1197	1034	2060	765	789	135008
277	135526	13445	11467	9900	6195	2065	3427	11256	10209	10674	391	20334	5628	2000		277	2866	5868	8173	1277	4815	1921	14979	1127	906	6017	1265	1529	5835	1723
278	3070	1973	1479	81946	1835	12918	12551	541	2684	6707	46795	47424	1507	46795		278	898	7259	1527	1716	3482	14599	4126	344	864	3602	8655	933	2664	8655
279	1071	588	2743	15575	18554	12715	1272	5394	22552	2291	6938	260	5690	6938		279	4883	1667	3624	6246	5887	1162	2287	4812	3252	1082	3413	1664	5251	3413
280	5896	1234	23314	48286	1426	530	1933	4347	862	15548	666	17149	1421	816		280	22102	1886	9770	10318	2577	2702	702	13200	1791	2393	2488	1134	932	10398
281	21258	2185	21866	15410	51312	5624	9153	2686	1761	224	121	35106	713	2027		281	134199	2440	20678	64919	18276	1278	978	1571	1424	15972	3281	1574	1548	794
282	5842	1297	507	931	3843	156	3279	4026	6933	1977	10552	1124	21091	4755		282	4352	2291	8240	3133	23167	3621	299	7744	1598	578	5579	1515	4768	14258
283	7910	713	7187	66958	2587	13968	308	51827	2233	1571	816	6607	588	55884		283	47293	1548	6684	5972	1143	12785	739	15345	743	3551	10398	1293	1667	19387
284	1084	958	1310	46033	649	462	5872	1450	548	25585	783	31841	8434	259		284	1343	2896	7491	66690	1956	1559	2186	609	1621	971	3759	567	71719	2448
285	17128	6654	8353	51355	1813	1277	4568	30506	6134	5979	373	17233	2282	10610		285	22140	1865	28712	3020	3792	1977	811	2197	13198	6056	1530	2406	1096	666
286	10626	423	2743	4724	11382	1432	57694	4992	4434	528	53200	37238	7696	4557		286	37129	560	1514	6391	27025	2611	74233	12315	5660	3060	12780	1179	9539	2241
287	619	2282	14920	2235	67186	561	2573	1387	6218	2768	2027	17758	1973	1470		287	5126	1096	9887	2019	46882	4030	406	1215	1748	13148	794	2403	7259	3211
288	8195	384	603	67323	10903	857	48183	1711	3270	35895	4755	174	384	3134		288	4527	1451	2521	7648	1557	8086	26342	656	18065	4359	14258	1644	1451	455
289	16012	2037	1387	33821	54223	481	16349	58512	4102	24751	55884	6228	4001	25612		289	16576	1780	2624	1861	8506	4581	4743	1692	9814	5095	19387	1237	2583	4210
290	20133	15476	456	30935	8638	22986	1008	858	3054	64911	1650	15092	811	7986		290	137878	2548	1602	38288	19105	20394	2753	581	5383	3549	865	1096	921	46760
291	619	6144	2238	18870	845	4186	8449	1845	1665	209	4411	3581	14681	9283		291	14676	6922	3960	8411	3266	4485	1048	366	586	2870	1454	1104	46897	1512
292	32143	1499	9900	3975	26546	1161	649	9643	7053	14350	3035	21240	36333	11432		292	54800	5647	1277	5649	18396	2169	14773	832	2295	7341	9937	1826	1063	20438
293	2677	841	81946	1960	5478	269	2410	2424	5781	2079	1085	13899	22568	6433		293	7618	1342	1716	3326	42511	1450	1062	2518	7341	8557	8370	1066	1411	1247
294	14409	2065	15575	4770	2110	63872	8032	9853	627	4391	53352	19582	6566	2623		294	36393	1267	6246	13797	16453	16396	2520	12017	750	13043	21810	1216	403	589
295	48693	2825	48286	31046	6244	507	987	1765	147695	4385	1768	686	276	1412		295	38262	1804	10318	2260	44499	2784	1269	18438	2208	3243	2525	723	2166	617
296	2733	3037	15410	8314	1137	6966	5397	2983	3273	1136	390	1228	9278	3412		296	2577	5478	64919	4186	15367	4400	635	15537	1870	2510	2682	945	3715	910
297	7532	3081	13640	6304	3752	3897	4557	20234	2635	3013	8329	497	12301	15136		297	70093	6885	15873	5000	28546	8239	3254	11683	1703	11027	1106	1370	1442	1504
298	712	31716	931	854	4831	878	99307	53378	532	4659	534	12473	1450	2698		298	863	70923	3133	3575	11690	19885	1798	2757	1584	1043	3298	1877	1379	774
299	3864	6970	66958	105784	3193	198	380	7562	278	14275	684	6245	8653	2627		299	12276	118730	5972	22909	36124	11772	1856	5743	502	3471	16352	577	3021	747
300	2492	217	46033	439	1960	1684	268	28915	24011	434	906	5729	11213	7046		300	26045	2570	66690	129771	19211	1919	849	9328	1649	587	2053	1591	1957	789
301	20749	539	51355	1054	7965	1327	463	14243	2338	39732	746	30292	17087	4567		301	27762	1962	3020	6018	9791	2035	1367	1567	858	2287	5212	2902	604	704
302	36372	1169	2626	10635	31206	1294	1130	1938	3706	788	15867	13626	1061	95755		302	55704	2304	2462	5309	1002	5723	7718	18047	2655	4425	2495	2569	1046	602
303	1213	557	4724	8629	21431	382	5815	2035	2221	434	24082	23377	3314	4184		303	6025	5704	6391	2134	3778	1719	39070	903	889	4573	1665	2426	1162	1257
304	671	2581	38934	6195	29662	2920	3989	11240	16080	212150	3030	43729	8723	11395		304	12418	3835	1722	4815	40960	6811	3161	18773	2317	49080	2282	3786	1788	2132
305	7776	1225	944	1835	1282	202	8189	2506	1415	30812	315	8123	48141	1919		305	9206	2109	3412	3482	68560	1049	8814	575	2220	17742	2663	4754	1745	426
306	405	3893	8527	18554	9490	35896	1183	3206	1150	6207	3045	38761	1339	27056		306	1226	3838	2193	5887	15238	6179	3297	1034	5365	3056	5453	1925	1062	7443
307	840	2805	2235	1426	53040	51642	4992	10674	5586	23431	232	89781	9630	12019		307	7816	5484	2019	2577	19611	21709	5663	6017	961	801	1582	4245	477	811
308	23194	719	1234	51312	53679	3774	54999	6707	2724	3984	26231	10218	1154	1812		308	36318	1194	1234	18276	20894	4549	40273	3602	2314	3781	3479	2343	964	698
309	80301	16734	67323	3843	39895	15185	4075	2291	3072	10378	2966	15424	33574	2952		309	56321	11832	7648	23167	46119	18347	4574	1082	699	21952	1061	2104	1270	481
310	28397	536	33821	2587	27027	33359	2619	15548	737	1102	7234	549	93	666		310	17967	693	1861	1143	25524	1346	4925	2393	1502	560	2477	2301	2306	348
311	461	18707	30935	649	42693	533	5542	224	364	1811	16153	2499	137	558		311	3790	12495	38288	1956	33318	699	11256	15972	1388	1393	2787	1726	1412	556
312	911	4001	18870	1813	80301	4129	16901	1977	6874	772	1536	41639	44701	9584		312	1895	2583	8411	3792	56321	33526	2606	578	14301	582	2072	3724	1380	18258
313	15478	144504	3975	7696	39263	117	5613	1571	2953	36647	10709	32834	254	3994		313	40451	103795	5649	25832	16889	1104	4440	3551	723	8836	3214	7502	321	4022
314	31985	181	1960	11382	93882	4627	24601	8353	1607	1673	1481	68242	23211	1414		314	31982	3942	3326	27025	54620	17704	16556	78004	1906	2035	4573	3724	491	844
315	2796	284	1387	67186	743	2044	2607	25585	5206	14122	2191	597	50253	2158		315	1852	962	2055	46882	5971	1793	595	971	486	27523	3746	2198	1331	507
316	6957	624	4770	10903	24835	1001	29012	5979	5517	12425	651	30885	13219	1999		316	1594	8438	13797	1557	23618	1885	527	6056	14030	6654	1204	2284	1258	409
317	5140	10144	6549	54223	68224	1370	233	528	905	932	6206	12739	990	2277		317	7473	31128	47706	8506	13595	5546	817	3060	2260	487	4839	1804	1308	831
318	23520	11913	31046	8638	3855	11992	1576	13920	1830	6719	1754	2346	20589	29536		318	36660	12988	2260	19105	44073	11271	538	828	2636	10307	3930	1734	543	2667
319	17085	11467	2775	845	39619	1677	740	2768	6237	593	1735	17534	4130	1234		319	16971	8173	14770	3266	92827	2034	572	13148	5522	976	5266	4192	1796	1886
320	8977	1479	8314	26546	33121	820	1471	35895	8396	2929	7375	1431	46180	7448		320	9383	1527	4186	18396	69129	6199	629	4359	4235	977	6980	5301	649	1095
321	39263	2743	6304	5478	2934	5392	24531	4599	489	6493	3706	29907	397	7401		321	16889	3624	5000	42511	5357	6878	3668	23398	1340	3054	5947	1631	1234	2156
322	58311	23314	1576	2110	2675	1438	4020	24751	3690	10945	1401	8074	6033	610		322	35304	9770	3536	16453	1859	1627	369	5095	919	628	749	1475	827	437
323	11384	21866	854	3057	27128	29653	3569	64911	1405	3981	562	27044	4084	2421		323	5727	20678	3575	30216	15790	62657	424	3549	1358	411	4693	6618	1133	1839
324	11360	507	1710	6244	31293	59279	15597	209	2863	562	3226	2327	19124	12480		324	2397	8240	13832	44499	145176	2572	1555	2870	1477	56635	1697	1515	690	1844
325	15253	7187	2049	1137	6560	913	3472	14350	12500	44143	29974	5040	46846	1510		325	6227	6684	7624	15367	7567	4756	1063	7341	2126	55593	1910	1374	1326	864
326	23034	1310	105784	3752	1506	367	2814	2079	793	1049	304	5921	24125	2633		326	5058	7491	22909	28546	1470	2904	1859	8557	2835	1990	3141	2543	495	882
327	9896	2142	169	4831	49699	96193	4093	1999	569	2474	613	725	942	31033		327	60886	12368	45909	11690	59115	21626	431	7891	544	792	38247	2425	1054	810
328	9522	8353	439	3193	68224	557	11256	4391	8454	6121	392	48113	26817	18262		328	26669	28712	129771	36124	10596	2048	1127	13043	5347	1154	3966	1523	793	1951
329	2503	941	253	1960	32187	3890	541	4385	3643	3103	12826	1862	9453	1141		329	5110	4401	9058	19211	4391	2751	344	3243	4898	1482	10525	1177	1566	4749
330	37339	2743	1054	7965	25047	772	5394	1136	1038	1470	32025	55060	2160	389		330	57121	1514	6018	9791	6974	1115	4812	2510	1785	3525	3672	1232	5514	834
331	5042	1337	10635	31206	156715	771	7417	3013	3910	38832	7213	981	878	1212		331	6048	18003	5309	1002	106953	1192	1619	11027	1576	7572	2603	1205	712	933
332	28708	14920	8629	21431	17645	902	29975	4659	556	867	37624	13585	3698	532		332	23512	9887	2134	3778	11534	683	674	1043	2319	5308	27424	1631	3042	1584
333	2385	3614	6195	107114	14928	752	4347	14275	3650	504	14279	3060	30203	3706		333	51646	4547	4815	2753	19763	1733	13200	3471	1679	7453	4257	1369	847	2655
334	19646	603	1835	29662	3071	441	2686	434	1326	1308	24216	602	7897	16080		334	20733	2521	3482	40960	47252	2497	1571	587	2357	3182	6914	2294	1602	2317
335	811	1387	18554	1282	31144	1699	4026	39732	3087	22227	832	73403	850	2724		335	921	2624	5887	68560	59449	2903	7744	2287	1598	2259	5772	1695	889	2314
336	1935	1902	1352	60551	2627	516	51827	788	4258	5556	1273	10474	778	3072		336	3385	7861	32045	61763	6455	6800	15345	4425	487	31452	1966	1622	1745	699
337	4121	8390	9710	93501	6759	5189	1450	434	412	1296	2661	10160	4869	737		337	16877	5511	41932	62433	14503	1452	609	4573	2097	3644	4664	1367	900	1502
338	8722	8220	1426	9490	36372	27395	30506	3552	3529	19688	622	30240	5938	364		338	408	2266	2577	15238	55704	1961	2197	4421	6764	81102	5248	1414	820	1388
339	2479	456	6172	5626	28254	314	4992	212150	12500	426	711	2226	876	6874		339	9800	1602	12290	9559	58322	18404	12315	49080	2115	1057	3481	2035	1475	14301
340	3892	8010	51312	5028	6222	403	1387	30812	285	7569	812	23308	1413	2953		340	28459	2068	18276	32689	20113	2512	1215	17742	2333	1943	17675	1379	422	723
341	17957	17823	3843	43921	41817	14588	1711	6207	6035	5951	6531	4699	1339	5206		341	1714	2427	23167	28997	67309	19122	656	3056	1044	2815	6847	2077	1285	486
342	13591	2238	2585	53040	28493	1292	58512	23431	6163	5863	415	63699	1330	905		342	1197	3960	2171	19611	28251	843	1692	801	621	41600	3701	793	2872	2260
343	5953	9900	2587	59650	37316	840	858	3984	2414	8136	403	2568	276	489		343	1949	1277	1143	45360	47618	5056	581	3781	1421	12079	3991	1258	1097	1340
344	24614	81946	649	53679	49466	1231	1845	10378	8810	826	24985	3101	6706	3690		344	4429	1716	1956	20894	72535	2362	366	21952	477	5810	3942	1756	562	919
345	10813	1839	1813	39895	90205	329	9643	1102	37120	75182	1179	16770	1855	1405		345	10007	1070	3792	46119	88439	5279	832	560	6595	94293	2905	1174	959	1358
346	93882	17758	1493	1109	14750	9173	2424	27202	624	6239	836	1605	36716	2091		346	54620	3716	19687	19003	15265	5362	2518	4614	2173	43646	3093	977	913	602
347	7885	49466	7696	70485	51448	784	897	1811	2685	1896	40945	910	165	3115		347	2766	72535	25832	24509	43237	2190	7542	1393	832	2085	3609	1196	495	486
348	4418	2542	11382	45096	2238	408	9853	772	1886	45945	2763	15134	905	2129		348	1739	3138	27025	15624	17022	6611	12017	582	2411	23627	20130	972	658	574
349	21252	15575	67186	27027	8619	4881	1765	36647	693	13500	1347	2704	411	13715		349	76659	6246	46882	25524	42947	23473	18438	8836	3180	8216	2847	935	1840	492
350	7170	48286	10903	42693	24939	27722	2983	1673	4410	58764	1390	686	192	1229		350	38087	10318	1557	33318	16729	1397	15537	2035	1618	2900	41219	4086	1309	582
351	703	12914	54223	8543	1069	1174	20234	3317	1348	730	1013	194	5413	2670		351	6999	4351	8506	57299	54513	1181	11683	2004	1779	1374	10121	4108	2574	1267
352	8097	57280	2567	9163	24803	3593	7710	14122	1635	6623	1730	226	291	17040		352	41050	5885	7861	5500	5646	8599	20345	27523	4074	4211	3246	2475	863	3589
353	10209	24970	8638	20133	4024	415	53378	947	1376	4628	111	36607	313	1391		353	906	6555	19105	137878	27434	3883	2757	1224	2777	157	3381	1957	752	424
354	2684	10266	2741	2677	19897	18191	21226	12425	690	2769	22910	3335	768	992		354	864	14614	6837	7618	58339	11659	12862	6654	2145	2949	3386	2360	3514	388
355	114340	4861	845	80301	29346	3525	7562	932	4818	1234	696	97	1333	5589		355	146532	11282	3266	56321	32749	5808	5743	487	8327	1886	2292	3071	3750	1091
356	22552	15410	26546	39263	5362	43144	2412	6719	3126	4770	3890	3874	1362	933		356	3252	64919	18396	16889	27692	14799	1151	10307	4687	13797	3615	1534	2492	380
357	12164	13640	5478	28708	8848	1524	18736	593	55436	13445	9579	1185	3767	4146		357	9171	15873	42511	23512	6612	2654	1259	976	2255	5868	108541	1662	882	941
358	71532	931	21091	3892	23444	345	28915	2929	23847	32013	204	5797	291	10567		358	179215	3133	4768	28459	4107	11137	9328	977	863	60999	1999	1477	1333	1469
359	15424	90205	2110	93882	7776	124553	31413	6493	8035	42448	2798	3459	1491	293		359	126280	88439	16453	54620	9206	2870	4990	3054	409	6064	5422	883	816	2952
360	2312	66958	3057	7170	23520	140	14243	10945	952	9173	3128	9561	133	34842		360	6472	5972	30216	38087	36660	1981	1567	628	2210	5362	4745	1772	2067	754
361	386	14750	6244	743	2385	2459	1938	3981	1960	59129	8088	132889	1339	580		361	1226	15265	44499	5971	51646	2079	18047	411	3603	83681	4577	1546	687	1284
362	743	46033	1137	24835	657	581	2149	562	10116	177676	1036	3896	6970	135751		362	5971	66690	15367	23618	60964	4218	4016	56635	6327	102976	8019	1354	451	1900
363	7338	51355	2378	68224	21670	2214	2035	44143	7363	8638	5989	117383	6189	22953		363	8726	3020	38446	13595	40504	3465	903	55593	665	19105	1071	2189	2106	27099
364	118080	51448	3752	3855	2029	7873	5136	1049	10548	16734	446	8470	2794	13808		364	40241	43237	28546	44073	3821	7937	1729	1990	1157	11832	9483	809	1227	1798
365	6857	2626	4831	76048	13893	1290	11240	6998	7642	28441	251	13727	6126	263		365	2915	2462	11690	55006	18975	1508	18773	3477	997	29999	2296	1820	1496	2592
366	43723	5341	1142	5706	7476	3491	2506	2015	2129	1984	824	13045	1348	1700		366	22963	1170	29657	9988	29172	2730	575	1570	5604	3646	2446	827	643	1001
367	38722	596	380	11768	15116	59129	3206	1599	685	51438	2138	13289	8123	317		367	9467	3087	3215	8387	13179	83681	1034	16614	3420	21645	1942	793	1532	775
368	6249	1021	3193	11758	63880	929	10674	2474	22066	7448	5228	25275	552	351		368	52491	6826	36124	32677	48541	1311	6017	792	3277	1095	9429	1079	1044	2565
369	862	4724	541	39619	5581	512	774	3728	5614	7401	1110	1571	7702	17645		369	1791	6391	3291	92827	782	4507	1047	598	51678	2156	5805	2566	1505	11534
370	28254	38934	1960	11432	118	1775	6707	56356	21262	610	2681	610	5048	735		370	58322	1722	19211	20438	1155	3395	3602	23772	21425	437	4158	1231	1208	1250
371	6222	2892	7965	4422	4751	797	613	6121	18779	977	5029	7657	2133	1885		371	20113	2590	9791	16208	6123	744	1446	1154	1232	1441	2931	1603	1422	537
372	12597	944	2636	1378	1071	35240	2291	3103	3217	2421	2348	5398	56	10280		372	7717	3412	60893	2507	4883	3386	1082	1482	1475	1839	5077	2473	426	1065
373	10803	8527	289	1672	2185	2696	15548	1470	109250	538	13593	9584	255	1980		373	31754	2193	14098	2604	2440	8734	2393	3525	1369	1611	1242	1650	900	468
374	435	4223	31206	6873	15476	3635	224	38832	1210	39819	2920	136	381	32817		374	5508	3559	1002	7235	2548	20585	15972	7572	1059	9020	2032	1268	1107	1560
375	56113	1802	3177	15083	841	1344	1977	867	13046	26012	876	1686	104	783		375	165980	33110	15993	43668	1342	2330	578	5308	16790	2227	10892	648	618	1016
376	3765	12488	946	33121	2581	23685	1571	504	3137	1639	5428	5023	304	3905		376	4779	17335	21725	69129	3835	4827	3551	7453	667	1875	12784	903	972	5612
377	1761	2235	21431	5463	11913	23700	8353	7204	34766	1738	779	6602	8627	41432		377	1424	2019	3778	10351	12988	26557	78004	34579	327	521	2290	1402	1031	637
378	24835	6792	107114	2934	507	3376	25585	1308	1151	3344	1087	646	2219	28966		378	23618	5943	2753	5357	8240	8368	971	3182	1722	1811	5979	3835	1353	2856
379	14511	1234	259	2675	603	6331	5979	7531	1745	4159	1693	12467	1599	1812		379	19230	1234	2448	1859	2521	16791	6056	19376	1929	1900	4638	1929	1819	1687
380	945	67323	29662	1206	13640	78498	13018	22227	20512	107069	2533	5568	384	4755		380	6564	7648	40960	2818	15873	23396	867	2259	3103	3626	7238	619	802	1464
381	744	19959	1282	27128	2626	81057	528	5556	7282	704	548	6081	27092	25098		381	5648	22522	68560	15790	2462	11293	3060	31452	594	3321	2330	578	998	1294
382	12416	3297	3367	37215	944	452	13920	1296	6305	9265	9994	12115	700	4777		382	10676	3932	18491	4030	3412	1978	828	3644	580	2240	14770	1118	3671	1191
383	1664	4244	60551	2375	1234	1269	2768	19688	20953	7862	13968	16747	1318	47873		383	62951	8680	61763	30230	1234	36423	13148	81102	2158	19720	5260	1757	5777	757
384	68224	33821	93501	31293	1387	73899	2392	426	990	10652	13182	590	6853	1834		384	13595	1861	62433	145176	2055	5970	2398	1057	998	44679	5358	3284	1502	1607
385	657	26363	9490	28441	2775	15439	35895	7569	3442	11011	11085	3588	1463	2084		385	60964	2674	15238	29999	14770	17795	4359	1943	4167	16407	4528	657	613	789
386	666	592	5626	561	1576	14239	4599	5951	1553	1679	278	6581	228	7760		386	12739	6639	9559	8677	3536	1009	23398	2815	5400	34704	3044	1258	985	1028
387	21670	18327	5028	6560	1710	25292	24751	5863	3181	583	2437	498	517	36783		387	40504	2302	32689	7567	13832	3205	5095	41600	1764	12875	2219	1993	806	3537
388	5776	2168	43921	1506	2049	12966	64911	8136	45280	97163	5171	1711	416	1900		388	7340	1557	28997	1470	7624	20253	3549	12079	11828	3273	17200	6323	1173	1017
389	3924	30935	53040	49699	169	37584	209	826	2278	9482	1342	40164	27315	1158		389	27805	38288	19611	59115	45909	36194	2870	5810	3539	20722	12801	2096	268	631
390	723	18870	59650	68224	253	14426	14350	75182	7993	35897	1963	242	117	7675		390	1597	8411	45360	10596	9058	26862	7341	94293	10210	2527	89550	1006	1696	743
391	807	11856	53679	32187	1352	3373	77466	3621	1054	21577	6232	13988	135	7731		391	57291	8317	20894	4391	32045	1096	133933	2105	31643	12078	1123	1307	1948	4160
392	15553	3975	39895	25047	1493	15791	2079	6239	5064	21412	13807	11494	147	1692		392	19473	5649	46119	6974	19687	1940	8557	43646	1962	5718	1272	1278	1744	520
393	15476	1960	1109	5288	2567	7653	1999	1896	3078	10716	1162	7871	249	3063		393	24444	3326	19003	72713	7861	4659	7891	2085	6227	14062	2867	1205	763	1447
394	6933	1387	70485	156715	2741	6426	4391	45945	39660	4924	697	2063	60746	80641		394	1598	2055	24509	106953	6837	11778	13043	23627	2016	14290	10212	442	860	302
395	2292	18952	45096	17645	21091	22202	4385	13500	22459	2635	1287	4720	11907	8651		395	3994	20334	15624	11534	4768	34075	3243	8216	1853	1182	1791	1666	2547	2041
396	2832	4770	37389	11437	2378	69441	1136	58764	8367	13884	19409	4303	654	904		396	18411	13797	17557	9118	38446	2293	2510	2900	6272	2786	5162	1863	689	420
397	18311	6549	27027	1085	1142	63866	3013	730	707	14159	10236	293	12831	1270		397	24063	47706	25524	19756	29657	2766	11027	1374	1167	29070	1807	1815	592	794
398	13591	31046	42693	14928	380	98881	4659	6623	1023	2046	14444	221	2747	1734		398	14978	2260	33318	19763	3215	6149	1043	4211	2133	3988	6503	1450	792	1343
399	2237	408	8543	24125	541	29567	14275	4628	63657	8348	3660	304	737	6473		399	48695	2627	57299	10003	3291	16757	3471	157	4974	8454	1960	2305	1346	707
400	1221	2775	9163	3071	2636	94596	2794	2769	47354	8115	667	2862	625	164		400	9919	14770	5500	47252	60893	1696	8383	2949	837	5653	1247	1511	688	11408
401	2485	486	20133	3369	289	2204	434	4393	386	3941	1355	6523	438	3390		401	7863	857	137878	25809	14098	1243	587	6777	3181	8705	1130	987	1299	1271
402	11411	8314	2677	31144	946	215	39732	1234	1054	5803	405	10253	926	15633		402	39895	4186	7618	59449	21725	938	2287	1886	1435	1712	1984	785	375	402
403	64030	6304	80301	2627	259	5026	7005	4770	1886	8987	352	7513	19719	702		403	224977	5000	56321	6455	2448	5765	1915	13797	1223	5365	762	627	894	1316
404	2261	1576	39263	6759	37389	32965	3393	13445	19121	135723	4762	786	967	15447		404	22812	3536	16889	14503	17557	14765	1731	5868	9750	5422	3636	5024	735	1109
405	611	521	28708	619	10681	18339	5502	32013	1126	828	9874	33756	2200	13785		405	9935	2398	23512	5126	33237	1628	818	60999	868	5373	3413	785	644	1475
406	1686	854	3892	16012	628	27148	788	23422	2251	4114	9021	18615	857	1668		406	3735	3575	28459	16576	12281	3867	4425	14496	2181	10077	20470	1701	1035	425
407	2233	1710	93882	619	5197	17147	434	42448	13725	1147	273	5914	846	2997		407	743	13832	54620	14676	2248	17620	4573	6064	615	9845	1849	774	494	812
408	12018	2049	7170	36372	659	41400	3552	15553	4174	63872	21670	1061	483	484		408	11726	7624	38087	55704	48447	9279	4421	19473	2692	16396	4665	783	1984	1755
409	41817	2436	743	15478	5773	6790	212150	902	18891	81057	911	17626	1689	4517		409	67309	815	5971	40451	23895	6008	49080	683	5798	11293	455	979	627	1030
410	645	105784	43723	2312	8794	1289	30812	9173	1540	32965	7572	227	1314	5705		410	25645	22909	22963	6472	9719	3097	17742	5362	18319	14765	10184	1017	2981	1173
411	1652	20775	24835	28254	6595	3413	6207	59129	3920	12651	13619	18788	950	423		411	2613	3922	23618	58322	25242	10996	3056	83681	1631	11246	19105	3754	641	1131
412	28493	14991	68224	6222	22384	67489	14781	35240	544	1861	4978	10420	1937	452		412	28251	6170	13595	20113	26587	4207	1914	3386	1687	7315	1248	17628	5782	913
413	1501	1801	10681	41817	1665	991	23431	23700	1219	2390	868	32971	483	4388		413	5420	6299	33237	67309	6884	3778	801	26557	706	4203	2454	1653	1213	2372
414	1105	169	3855	28493	13445	12651	3984	73899	2730	35521	6182	3753	6144	111		414	5237	45909	44073	28251	5868	11246	3781	5970	1945	21757	34881	485	668	484
415	10681	439	76048	6133	588	114253	10378	14426	7077	2233	1997	2076	367	1503		415	33237	129771	55006	50100	1667	2731	21952	26862	7446	2556	2200	1043	636	1522
416	1689	515	5706	37316	958	21976	1102	98881	574	3279	426	55	483	17538		416	23541	32903	9988	47618	2896	1458	560	6149	3462	299	2092	1341	452	912
417	2936	3130	11768	31716	1499	677	27202	177676	4550	5397	1430	38232	11206	785		417	30864	14332	8387	70923	5647	2849	4614	102976	9485	635	3282	1422	1586	952
418	548	12128	11758	49466	2825	177676	1811	10035	2209	3569	3489	1867	37148	327		418	1621	7033	32677	72535	1804	102976	1393	11946	3405	424	1136	2539	22832	1141
419	4702	2238	39619	4861	217	500	772	3360	3627	7417	642	1410	4408	977		419	21731	17022	92827	11282	2570	11367	582	26384	6290	1619	3412	1700	583	1181
420	7012	253	5300	90205	719	5184	36647	8638	9917	897	4079	4665	15466	30		420	33901	9058	2184	88439	1194	3357	8836	19105	760	7542	3464	1180	4419	1540
421	4748	1054	11432	14750	16734	982	9701	63880	1975	7710	1181	13694	1869	6081		421	29400	6018	20438	15265	11832	16314	13421	48541	4882	20345	1603	3791	1918	13319
422	681	8070	31075	51448	284	41797	1673	2185	1057	21226	3955	1681	1053	19128		422	8419	10280	2447	43237	962	3158	2035	2440	10130	12862	10753	1375	1874	1827
423	1775	8619	4422	6792	624	16645	3317	10681	2981	31413	1019	10257	190	268		423	866	42947	16208	5943	8438	11980	2004	33237	1822	4990	1194	834	639	487
424	28734	13836	6433	3297	1337	10035	17634	16734	9667	613	10795	4070	310	9394		424	10348	978	1247	3932	18003	11946	15194	11832	11633	1446	2150	2393	666	31974
425	6134	10635	5523	18952	3614	2463	14122	2677	18795	77466	2612	9091	1931	1128		425	13198	5309	1969	20334	4547	4161	27523	7618	16302	133933	8761	1855	1128	930
426	10474	8629	7466	2238	1902	83748	2736	28441	1443	14781	6926	869	354	21012		426	11148	2134	1710	17022	7861	2084	28127	29999	13343	1914	1402	985	2008	1400
427	58370	6195	43690	8619	8390	65575	947	2993	957	2736	7712	7360	502	18789		427	68781	4815	57924	42947	5511	3034	1224	6542	996	28127	12400	774	1305	676
428	2839	1835	21658	3027	1839	4030	12425	1984	23925	4003	656	67670	3562	1233		428	4780	3482	3492	11129	1070	3777	6654	3646	13055	2054	4749	3487	6297	510
429	2029	902	579	24939	2542	5324	1693	51438	11486	6124	90	1398	10433	1206		429	3821	44217	2913	16729	3138	1284	371	21645	17188	6939	5625	3392	3823	1043
430	3855	18554	2488	1069	24970	269845	932	2036	3997	7558	13624	3291	3952	1010		430	44073	5887	3834	54513	6555	117138	487	667	2901	5454	2793	936	9287	441
431	3427	1352	10709	37509	1021	13921	6719	7448	3555	14092	2796	3110	995	7348		431	42067	32045	11392	54586	6826	6261	10307	1095	976	1414	3287	3603	1232	143
432	2317	9710	7316	24803	12488	4589	593	7401	9522	1452	960	4489	4970	12930		432	29841	41932	3060	5646	17335	7474	976	2156	2651	3528	1019	1704	12242	2699
433	5851	1426	1984	3472	19959	26014	2929	610	857	1715	1736	840	962	283		433	1951	2577	3646	33584	22522	32719	977	437	2027	11051	25771	1927	2816	1542
434	9547	6172	28321	4024	18327	779	6493	768	1845	2639	1354	7741	2346	807		434	43626	12290	11974	27434	2302	1642	3054	8695	2213	1386	8134	1317	3518	1252
435	2390	51312	1698	6825	408	925	2135	977	2058	24904	15060	1824	5451	17509		435	4203	18276	23622	32263	2627	3714	478	1441	607	32682	4209	1324	3289	1490
436	1233	3843	628	25576	486	538	10945	2421	1921	2253	1439	7296	3902	11904		436	15014	23167	12281	51595	857	38414	628	1839	11887	3038	2269	813	2011	870
437	4434	1001	5197	19897	14991	451	3149	538	388	31985	612	28523	1278	179		437	5660	2100	2248	58339	6170	825	268	1611	2169	31982	8882	3208	3218	711
438	472	9841	24319	29346	1801	7719	3981	39819	2359	1326	574	3690	2977	1728		438	5767	11557	18923	32749	6299	3111	411	9020	3197	4839	625	1231	6900	1418
439	6218	3900	5466	5362	12128	1254	562	6728	5648	9288	4296	7123	4215	751		439	1748	4092	22714	27692	7033	4130	56635	305	5614	19526	522	1142	1364	1292
440	9055	2585	659	31645	8070	10803	44143	26012	1339	27532	1251	199	938	206		440	4137	2171	48447	33538	10280	2372	55593	2227	1629	17175	5088	3808	1490	1031
441	3270	16592	1378	8848	13836	3981	1049	10348	4649	674	938	1540	4725	9252		441	18065	18652	2507	6612	978	44037	1990	18024	5301	2954	6479	458	605	1141
442	76048	2587	334	96921	902	6973	4003	103	1692	473	901	4742	200	2138		442	55006	1143	20660	59151	44217	6056	2054	1111	883	6515	38997	1014	775	606
443	5419	649	42448	16545	3900	10347	6998	1639	57635	9728	880	8710	342	959		443	3826	1956	6064	44509	4092	3522	3477	1875	2567	22062	1965	1064	1424	968
444	14177	1813	20476	84565	16592	9278	2015	4114	1287	3635	588	20994	2254	1308		444	16143	3792	1545	92407	18652	1549	1570	9218	1708	20585	7983	1222	1642	864
445	3360	1493	2309	23444	69846	1069	1599	885	944	33700	695	18311	3493	11908		445	26384	19687	1489	4107	33147	2740	16614	2483	1373	16705	4550	585	1661	551
446	9144	7696	1672	144368	1432	4512	1721	6304	2789	25126	44668	316	3664	5192		446	15593	25832	2604	4378	10604	588	364	1231	19544	6558	22209	1125	1362	752
447	3291	11382	6873	11509	22664	20641	6124	1738	933	12597	998	3288	1051	1256		447	9401	27025	7235	39871	94602	42507	6939	521	1891	7717	6365	766	443	1865
448	6133	67186	51438	8950	3596	311	2474	3694	1170	11411	1881	31317	2625	10073		448	50100	46882	21645	57843	25022	746	792	8238	1019	39895	2362	1498	2619	1964
449	15577	3027	15083	48693	8160	33700	1159	21745	1375	9547	10771	1595	7152	5947		449	42299	11129	43668	38262	32636	16705	1967	15841	1699	43626	4026	2336	1201	602
450	41399	10903	33121	20749	4287	11944	3728	3344	11407	13893	2638	2569	492	168		450	44482	1557	69129	27762	5078	9332	598	1811	17374	18975	11035	891	2372	1952
451	5174	20057	7644	7776	5105	6682	10397	4159	2105	217	1667	192	8957	486		451	16464	18692	21786	9206	35732	2160	2479	1900	2003	2570	33297	2373	3155	1232
452	2050	54223	498	23520	735	422	56356	1351	3379	45096	788	468	580	1205		452	9373	8506	1425	36660	1250	3112	23772	8166	555	15624	6404	1184	1568	1459
453	3771	531	5463	8977	421	7140	6121	107069	1675	751	721	333	860	3376		453	11077	24068	10351	9383	10689	19451	1154	3626	964	3997	5966	1065	2810	1893
454	907	24939	8403	2385	8796	82944	3103	704	970	92877	33957	919	1785	10156		454	83131	16729	3107	51646	2423	87532	1482	3321	2007	12204	1380	873	1689	1032
455	10080	2567	2934	10813	3897	717	1470	9265	9488	12480	2818	74839	1106	34		455	7040	7861	5357	10007	2396	9079	3525	2240	21826	1844	1668	1042	1686	456
456	4264	8638	2675	657	768	1078	17951	7862	1472	1773	924	11714	991	3081		456	10931	19105	1859	60964	7420	11475	18443	19720	6745	2875	3030	771	1842	1235
457	2168	657	18713	21670	8434	1827	38832	10652	1063	737	35711	28623	14834	1133		457	5498	640	14102	40504	71719	6755	7572	44679	7604	1167	7747	1317	500	1356
458	1547	2741	11077	13591	405	21723	544	11011	39663	20302	9632	4743	4276	724		458	17848	6837	1886	14978	4534	3491	1163	16407	1960	12307	13228	810	647	1199
459	24887	845	1206	58370	135	1735	7558	1679	4227	369	7017	19926	1257	28516		459	8888	3266	2818	68781	4561	2324	5454	34704	2347	1434	4668	764	890	4042
460	4102	26546	27128	2029	406	1710	867	583	1846	16369	4484	1443	6288	15723		460	9814	18396	15790	3821	1726	10715	5308	12875	3624	2139	24958	4700	2745	7716
461	3054	69846	37215	13893	22435	7149	504	3113	9895	7134	6424	8543	4409	292		461	5383	33147	4030	18975	60864	4854	7453	815	7570	43086	2175	720	3016	846
462	37234	5478	7696	5451	3525	7047	7204	44419	17095	33056	503	2711	389	190		462	76269	42511	9539	11298	4340	1318	34579	31065	24214	8682	3456	1403	1229	812
463	2036	1793	10626	8325	9288	1240	1308	5091	15424	5568	7408	348	625	908		463	667	768	10948	21274	19526	1651	3182	8869	1312	103466	1089	868	1144	2001
464	2925	1069	2375	2492	4150	1562	7531	39180	3461	5988	5179	2569	859	17887		464	3019	54513	30230	8358	1774	1262	19376	11587	2604	5666	2413	1875	2493	480
465	1665	21091	31293	32013	488	8024	22227	30294	1912	2867	6067	11311	4441	1604		465	586	4768	145176	60999	10887	676	2259	2351	5298	5288	1425	1528	1617	1643
466	1736	1870	28441	7476	82559	1861	5556	13301	12805	2250	54175	31819	647	4528		466	6540	30520	29999	29172	47066	7315	31452	8363	9702	6146	22633	489	1799	1254
467	37316	2110	561	15116	280	795	15067	7586	1088	24789	702	62391	1020	1129		467	47618	16453	8677	13179	45350	2417	1141	24145	985	4040	1426	1188	1234	636
468	14681	1432	5773	53200	13922	299	1296	97163	1857	3294	1915	40863	698	12330		468	46897	10604	23895	142297	955	472	3644	3273	5106	21448	11948	761	5079	3386
469	13893	3057	8794	751	21258	1881	19688	9482	1953	607	923	6514	677	386		469	18975	30216	9719	3997	1596	1508	81102	20722	1327	1767	2380	1117	1913	888
470	2850	37509	6560	16106	9900	1983	380	35897	4684	4903	1333	334	5361	4458		470	1961	54586	7567	1736	1033	3336	1192	2527	24560	2669	21272	2517	8013	2378
471	691	6244	26546	23422	27532	1577	426	21577	607	414	47399	700	11026	2061		471	10955	44499	2127	14496	17175	4072	1057	12078	1647	3611	23115	2817	1115	2038
472	1326	22664	1506	14688	5733	30292	14092	21412	2175	205	333	31551	958	687		472	4839	94602	1470	31694	30930	73341	1414	5718	11629	2470	3848	829	3497	984
473	5451	1137	50237	32184	3998	527	792	10716	3626	21258	1038	395	426	19701		473	11298	15367	20523	19532	16351	705	9408	14062	11012	44082	2536	1212	1684	928
474	5706	2378	5516	2327	20795	1117	7569	4924	1629	45945	4019	563	3943	562		474	9988	38446	30239	35364	6615	72679	1943	14290	12781	1519	3081	1308	1400	1770
475	603	3752	49699	51904	86996	1480	5951	32450	1521	1186	3540	874	605	1712		475	5465	28546	59115	3020	3181	1302	2815	7112	15174	1155	3265	999	626	1077
476	1100	4831	48220	35292	9604	431	1452	2635	33291	4035	20107	153102	2100	966		476	4134	11690	19342	17961	2520	789	3528	1182	11288	4121	37429	1962	2507	1272
477	2153	1142	16203	1696	942	2280	5863	13884	1173	8691	1545	684	895	9986		477	1526	29657	67702	8554	3238	2845	41600	2786	5215	1796	823	2189	1461	3072
478	7053	12435	713	33574	25116	2291	8136	4317	29834	1027	8620	28404	3201	668		478	2295	2014	20971	46990	40740	2702	12079	4588	75433	8755	1893	770	4427	1126
479	36474	380	2343	8175	8936	16375	826	51674	11283	25734	6567	285	3529	622		479	64460	3215	40003	14790	5715	89641	5810	36826	6634	3789	6684	1394	293	1518
480	2236	67885	68224	63880	3653	14501	75182	1264	982	2277	2698	1608	13107	627		480	48893	106677	10596	48541	10432	34154	94293	8725	905	5037	4873	3231	1720	664
481	1225	3193	2401	2993	4240	1979	3621	14159	27186	30882	25850	4295	13884	550		481	36209	36124	49432	6542	13769	6548	2105	29070	27430	29265	2017	998	883	2134
482	28242	1842	7583	5932	1814	610	57221	3114	2334	15699	10119	531	40488	651		482	4205	3608	59603	28993	6870	2463	1419	900	719	939	9439	2273	7704	840
483	3832	3596	4870	2881	1097	16807	6239	2134	8342	6673	103742	1079	5746	3549		483	48575	25022	13980	9926	11258	8111	43646	457	31246	1210	25837	1973	306	1758
484	146	541	32187	5581	36276	2079	1896	2046	839	1374	991	28444	665	4960		484	4503	3291	4391	782	91164	14088	2085	3988	2009	34415	8498	1472	1753	1150
485	1092	1960	10709	35521	51235	17634	45945	8348	2695	7604	1793	3117	7461	253		485	6674	19211	58829	21757	9733	2665	23627	8454	2804	2717	2507	15888	1332	979
486	11768	7965	1771	16182	978	9747	15153	8115	451	1881	11671	749	1011	2474		486	8387	9791	21088	82494	60552	6938	19417	5653	1567	19791	1126	3107	1559	2001
487	11758	247	12789	1229	30439	25126	13500	3941	1614	1469	214	30439	5631	794		487	32677	2320	8562	1512	49048	6558	8216	8705	18178	123452	7128	1175	16230	2107
488	8325	2636	35525	8066	31773	29826	1715	16979	589	14500	3257	7158	11447	344		488	21274	60893	72572	19673	19567	26319	11051	15236	864	92194	5970	1867	436	657
489	39619	8160	25047	48562	12963	19468	58764	5803	2304	7539	13347	11871	7777	169		489	92827	32636	6974	18920	37986	22794	2900	1712	48403	3952	43361	525	2702	1163
490	1400	20360	5288	20837	13751	449	29536	8987	2853	17174	12277	33620	1571	2414		490	37530	26706	72713	27173	80386	4944	962	5365	380	9749	41700	1177	1644	1426
491	2492	289	753	82117	44583	5454	730	135723	2962	23788	775	14904	19108	281		491	8358	14098	717	6227	49703	3503	1374	5422	486	47794	2655	743	1199	1741
492	18895	8602	11989	1171	4633	880	6623	828	6013	1946	1333	3684	1211	388		492	111236	39218	15650	118741	7520	4169	4211	5373	5388	15342	3770	1752	1598	1885
493	4528	31206	123948	118	9584	19851	4628	4114	7208	1027	10683	2667	868	617		493	29636	1002	114844	1155	15350	49513	157	10077	17970	11138	3999	1869	1694	1273
494	5781	3177	6595	21639	9604	546	2639	1261	6561	23195	13242	14450	3312	261		494	7341	15993	25242	11381	15632	2783	1386	2349	1750	1531	9650	1266	1588	1099
495	3648	946	22384	26935	22129	6025	2769	1147	96542	101742	112406	354	2059	7157		495	15423	21725	26587	39227	14580	39291	2949	9845	4430	8419	56866	3053	2170	1452
