# Supplementary material for: Extended intergenic DNA contributes to neuron-specific expression of neighboring genes in the mammalian nervous system
Source: Nat Commun. 2022 May 18;13:2733. doi: 10.1038/s41467-022-30192-z (PMC9117226; doi:10.1038/s41467-022-30192-z)
Supplement: Supplementary file 6 — Supplementary Dataset 4 [file 41467_2022_30192_MOESM6_ESM.xlsx]

## Sheet: Human_hg19
Supplementary Data 4. List of intergenic lengths of all mRNA genes, EID genes, top 5% highly induced genes, and FPKM values in human tissues and cells
Gene symbol	Ensembl gene id	Strand	Chrom	TSS (transcription start site; mm9)	TES (transcription end site; mm9)	Intergenic length (bp)	EID genes	Cortex	Cerebellum	Spinal cord	Excitatory neuron	ESC-derived neuron	Colon	Liver	Lung	Fibroblast	Purkinje neuron	Neural progenitor	Neural crest	Astrocyte	Microglia	Testis	Stomach	B cell (Cd20+)	Hematopoietic progenitor	Cortex FPKM	Cerebellum FPKM	Spinal cord FPKM	Excitatory neuron FPKM	ESC-derived neuron FPKM	Colon FPKM	Liver FPKM	Lung FPKM	Fibroblast FPKM	ES cell FPKM	Purkinje neuron FPKM	Neural progenitor FPKM	Neural crest FPKM	Astrocyte FPKM	Microglia FPKM	Testis FPKM	Stomach FPKM	B cell (Cd20+) FPKM	Hematopoietic progenitor FPKM
OR4F29	ENSG00000235249	+	chr1	367639	368634	550055	EID gene	no	no	no	no	no	no	no	no	no	no	no	no	no	no	no	no	no	no	0	0.11	0.06	n/a	0	0	0.03	n/a	0.005	0.00326264	0	0	n/a	0.0139382	0	0.36	0	0	0.04
OR4F16	ENSG00000185097	-	chr1	622053	621058	491488	no	no	no	no	no	no	no	no	no	no	no	no	no	no	no	no	no	no	no	0	0.11	0.06	n/a	0	0	0.03	n/a	0.005	0.00326264	0	0	n/a	0.00696912	0	0.36	0	0	0.04
SAMD11	ENSG00000187634	+	chr1	861117	879955	240360	no	no	no	no	no	top 5%	no	no	no	top 5%	top 5%	no	no	top 5%	no	top 5%	no	no	no	0.15	1.085	3.71	3.125	9.46	0	0.61	3.25	62.935	0.207636	9.75	0.035	0.06	7.26943	3.44858	16.71	1.26	0	0.37
NOC2L	ENSG00000188976	-	chr1	894670	879583	240360	no	no	no	no	no	no	no	no	no	no	no	no	no	no	no	no	no	no	no	13.86	12.325	11.2	16.84	43.04	0.93	19.51	31.15	65.115	33.5715	25.43	27.275	46.28	19.0996	15.0245	36.06	14.22	39.22	30.85
KLHL17	ENSG00000187961	+	chr1	895966	901095	2077	no	no	no	no	no	no	no	no	no	top 5%	no	no	no	no	no	no	no	no	no	1.235	2.465	1.83	2.585	31.595	0.53	2.27	6.32	373.48	11.8017	75.54	11.05	19.585	6.39664	6.97662	13.8	2.18	39.07	1.31
PLEKHN1	ENSG00000187583	+	chr1	901876	910488	871	no	no	no	no	no	no	no	no	no	top 5%	no	no	no	no	no	no	no	no	no	0.055	0.04	0	0.03	0.385	0	0	2.15	9.735	0.442157	2.16	0.02	0.01	0.945337	0.0401667	0.22	0.07	0.255	0.2
C1orf170	ENSG00000187642	-	chr1	917497	910578	16934	no	no	no	no	no	no	no	no	no	no	no	no	no	no	no	no	no	no	no	0.03	0.045	0	0.015	0	0	0	0.07	0.01	0	0.005	0	0.03	0.220126	n/a	1.22	0.12	0	0.04
HES4	ENSG00000188290	-	chr1	935552	934341	30094	no	no	no	no	no	no	no	no	no	top 5%	no	no	no	no	no	no	no	no	no	4.705	4.41	4.15	2.365	110.67	0.6	1.22	20.09	170.4	5.66015	57.65	10.85	16.895	22.227	0.433375	10.14	8.21	7.895	2.24
ISG15	ENSG00000187608	+	chr1	948802	949920	18832	no	no	no	no	no	no	no	no	no	no	no	no	no	no	no	no	no	no	no	3.435	6.63	10.12	0.79	2.095	0	34.73	22.48	40.58	34.4494	14.11	13.01	9.105	40.7424	23.9661	8.28	4.38	48.3	29.49
AGRN	ENSG00000188157	+	chr1	955502	991496	20431	no	no	no	no	no	no	no	no	no	no	no	no	no	no	no	no	no	no	no	13.405	22.315	23.4	27.395	72.485	3.37	12.69	52.07	287.59	32.5406	77.625	47.04	90.76	118.254	7.2495	39.27	20.65	5.055	1.7
RNF223	ENSG00000237330	-	chr1	1009687	1006345	22359	no	no	no	no	no	no	no	no	no	no	no	no	no	no	no	no	no	no	no	0	0	0	0.015	0	0.41	0	1.02	0.01	0.0021751	0.005	0	0.01	0	0.00929167	0.07	0.4	0	0
C1orf159	ENSG00000131591	-	chr1	1051736	1017197	65056	no	no	no	no	no	no	no	no	no	no	no	no	no	no	no	no	no	no	no	1.56	3.33	1.48	0.87	21.81	3.55	5.4	8.05	45.635	5.1358	11.825	7.97	11.975	5.34191	8.9255	17.83	5.42	19.395	6.67
TTLL10	ENSG00000162571	+	chr1	1109282	1133315	63121	no	no	no	no	no	no	no	no	no	no	no	no	no	no	no	no	no	no	no	0	0.05	0.28	0	0.02	0	0	8.29	0.005	0.265692	0.005	0.055	0	0	0.0194583	7.84	0.16	0.29	1.9
TNFRSF18	ENSG00000186891	-	chr1	1142071	1138890	10209	no	no	no	no	no	no	no	no	no	no	no	no	no	no	no	no	no	top 5%	no	0	0.56	0.06	0	0	0	0.05	1.68	4.255	0.496303	1.16	0	0	1.68716	0.176792	0.06	3.14	12.365	1.99
TNFRSF4	ENSG00000186827	-	chr1	1149512	1146705	7432	no	no	no	no	no	no	no	no	no	no	no	no	no	no	no	no	no	no	top 5%	0	0	0.07	0	0.185	0	0.13	2.22	0.565	0.00652529	0.165	0.025	0.085	0.022142	2.42246	0.53	0	0.88	1.96
SDF4	ENSG00000078808	-	chr1	1167411	1152310	3015	no	no	no	no	no	no	no	no	no	no	no	no	no	no	no	no	no	no	no	4.735	9.655	10.48	20.95	63.655	13.8	29.12	79.11	148.365	21.4646	61.5	15.49	38.995	128.881	51.5678	60.75	30.41	72.25	30.35
B3GALT6	ENSG00000176022	+	chr1	1167628	1170421	7628	no	no	no	no	no	no	no	no	no	no	no	no	no	no	no	no	no	no	no	5.49	4.725	3.87	6	27.345	0.67	6.94	11.87	7.725	5.15712	3.07	11.96	18.54	25.0695	9.64625	14.3	3.63	3.735	17.39
FAM132A	ENSG00000184163	-	chr1	1182102	1177832	14597	no	no	no	no	no	no	no	no	no	no	no	no	no	no	no	no	no	no	no	0.05	0.275	0.9	0.205	0.265	0.88	0.14	1.02	10.6	2.50258	2.235	0.605	0.33	1.45349	1.67708	2.94	5.53	1.065	0.12
UBE2J2	ENSG00000160087	-	chr1	1209233	1189288	13768	no	no	no	no	no	no	no	no	no	no	no	no	no	no	no	no	no	no	no	8.505	12.96	10.06	14.815	50.415	6.09	24.37	24.07	64.505	17.5492	28.785	19.795	36.185	27.7629	19.8655	60.03	16.48	32.745	26.38
SCNN1D	ENSG00000162572	+	chr1	1215815	1227399	6938	no	no	no	no	no	no	no	no	no	top 5%	no	no	no	no	no	no	no	no	no	0.345	1.445	0.78	0.635	7.48	0.08	1.2	1.02	48.99	0.967785	12.44	1.32	3.85	1.27842	8.74671	19.5	0.11	13.205	2.19
ACAP3	ENSG00000131584	-	chr1	1243398	1227755	904	no	no	no	no	no	no	no	no	no	top 5%	no	no	no	no	no	no	no	no	no	12.64	26.17	17.73	13.8	112.99	8.66	13.4	26.36	527.79	6.10192	127.39	8.435	54.07	19.8355	13.0405	20.39	13.26	88.45	16.96
PUSL1	ENSG00000169972	+	chr1	1243946	1247057	623	no	no	no	no	no	no	no	no	no	no	no	no	no	no	no	no	no	no	no	1.73	3.42	2.11	1.625	17.115	1.98	7.96	8.86	35.44	22.5435	9.145	6.575	12.435	10.7895	7.47562	15.04	12.84	16.68	8.79
CPSF3L	ENSG00000127054	-	chr1	1260071	1246976	623	no	no	no	no	no	no	no	no	no	no	no	no	no	no	no	no	no	no	no	6.145	15.26	13.48	23.36	72.82	23.48	24.86	42.83	469.1	73.376	135.735	44.39	68.16	22.2649	n/a	84.9	26.68	184.755	68.25
GLTPD1	ENSG00000224051	+	chr1	1260146	1264277	2491	no	no	no	no	no	no	no	no	no	no	no	no	no	no	no	no	no	no	no	2.915	3.575	3.27	3.48	6.425	7.63	3.93	10.13	6.59	2.90542	1.565	3.655	8.875	10.9629	n/a	24.77	14.2	8.92	12.06
TAS1R3	ENSG00000169962	+	chr1	1266693	1270686	5757	no	no	no	no	no	no	no	no	no	no	no	no	no	no	no	no	no	top 5%	no	0.105	0.225	0.03	0.025	0.605	0	0.18	0.29	0.72	0.022418	0.15	0.055	0.3	0.10267	0.591792	0.56	0.1	6.185	0.27
DVL1	ENSG00000107404	-	chr1	1284730	1270655	5757	no	no	no	no	no	no	no	no	no	no	no	no	no	no	no	no	no	no	no	10.54	11.61	9.16	7.045	39.21	5.35	11.55	33.19	120.405	14.83	31.35	15.195	29.84	23.7247	13.579	57.62	9.21	21.18	16.5
MXRA8	ENSG00000162576	-	chr1	1297157	1288071	15293	no	no	no	no	no	no	no	no	no	top 5%	top 5%	no	no	top 5%	no	no	no	no	no	2.44	8.12	13.83	3.205	0.72	8.02	3.3	28.9	1018.43	7.53605	269.575	7.7	2.485	167.044	10.1745	39.19	13.95	0.125	0.02
AURKAIP1	ENSG00000175756	-	chr1	1310875	1309109	22951	no	no	no	no	no	no	no	no	no	no	no	no	no	no	no	no	no	no	no	7.21	7.01	14	13.195	61.76	11.19	25.87	66.05	62.855	59.4716	28.095	27.11	58.4	87.5201	23.4405	86.04	26.19	38.36	13.67
CCNL2	ENSG00000221978	-	chr1	1334692	1321874	11213	no	no	no	no	no	no	no	no	no	top 5%	no	no	no	no	no	no	no	no	no	20.79	61.02	51.05	40.855	396.185	21.74	78.14	65.82	1567.67	39.7287	914.98	84.725	116.88	83.2426	83.8817	80.11	70.92	210.115	43.69
RP4-758J18.2	ENSG00000224870	+	chr1	1334906	1337426	11320	no	no	no	no	no	no	no	no	no	no	no	no	no	no	no	no	no	no	no	2.815	3.75	3.29	5.87	25.355	2.33	10.09	11.01	8.04	8.06525	3.49	12.045	13.085	n/a	n/a	8.78	4.86	9.18	13.82
MRPL20	ENSG00000242485	-	chr1	1342693	1337287	11320	no	no	no	no	no	no	no	no	no	no	no	no	no	no	no	no	no	no	no	11.155	14.2	19.25	56.3	103.245	10.1	32.54	48.11	49.515	50.529	108.36	45.835	52.865	73.7115	32.2332	47.29	28.29	40.66	22.96
ANKRD65	ENSG00000235098	-	chr1	1357149	1353799	15464	no	no	no	no	no	no	no	no	no	no	no	no	no	no	no	no	no	no	no	0.215	1.175	1.05	1.445	0.095	0.07	0.19	12.67	0.17	0.820011	0.12	0.495	0.36	0.372621	0.787375	8.28	2.75	0.07	0.58
TMEM88B	ENSG00000205116	+	chr1	1361507	1363167	12093	no	no	no	no	no	no	no	no	no	no	no	no	no	no	no	no	no	no	no	0.08	0.05	0.79	0	0	0	0.46	0.33	0	0.669929	0	1.68	0.045	0.017159	0.0417083	2.44	0	0	0.19
VWA1	ENSG00000179403	+	chr1	1370902	1378262	14541	no	no	no	no	no	no	no	no	no	no	no	no	no	no	no	no	no	no	no	0.745	3.7	3.87	1.98	0.64	4	17.75	39.57	4.805	7.58394	1.745	2.41	4.245	5.19784	0.966708	35.31	10	0.04	2.21
ATAD3C	ENSG00000215915	+	chr1	1385068	1405538	8416	no	no	no	no	no	no	no	no	no	no	no	no	no	no	no	no	no	no	no	0	0.03	0.02	0.06	0	0.05	0.03	5.88	0.105	1.46296	0.99	0	0.145	0.0982353	0.323042	1.16	0.35	0.775	0.62
ATAD3B	ENSG00000160072	+	chr1	1407148	1431582	17558	no	no	no	no	no	no	no	no	no	no	no	no	no	no	no	no	no	no	no	2.355	4.07	3.3	2.905	29.855	3.5	13.27	16.34	135.615	14.7286	52.485	7.595	21.805	10.7934	11.1434	17.62	4.92	39.525	6.85
ATAD3A	ENSG00000197785	+	chr1	1447530	1470065	16469	no	no	no	no	no	no	no	no	no	no	no	no	no	no	no	no	no	no	no	2.1	2.565	3.06	3.91	20.195	1.9	9.88	13.14	54.275	13.8421	16.145	8.24	25.77	23.1498	4.75225	14.36	5.95	12.73	13.05
TMEM240	ENSG00000205090	-	chr1	1475833	1470586	1740	no	no	no	no	no	no	no	no	no	no	no	no	no	no	no	no	no	no	no	3.68	2.23	3.09	1.4	25.77	0	0.21	0.96	5.145	1.7988	1.2	4.035	6.945	3.23085	0.242125	1.98	0	0.04	0.25
SSU72	ENSG00000160075	-	chr1	1510249	1477052	24361	no	no	no	no	no	no	no	no	no	no	no	no	no	no	no	no	no	no	no	7.655	12.975	14.45	42.235	34.215	8.72	20.46	53.53	42.07	47.9219	49.765	44.395	61.04	60.1972	37.1109	57.63	24.78	74.775	27.75
C1orf233	ENSG00000228594	-	chr1	1535476	1533391	38460	no	no	no	no	no	no	no	no	no	no	no	no	no	no	no	no	no	no	no	0.66	0.735	1.6	3.97	2.96	0.08	0.23	5.36	2.145	10.2664	0.96	2.555	6.61	3.75257	n/a	20.77	0.09	0.695	1.6
MIB2	ENSG00000197530	+	chr1	1550794	1565990	16801	no	no	no	no	no	no	no	no	no	top 5%	no	no	no	no	no	no	no	no	no	9.265	14.31	9.1	2.87	71.71	18.27	19.18	25.17	488.085	26.6664	105.2	19.855	48.375	13.7827	16.5764	58.85	10.98	86.44	25.84
MMP23B	ENSG00000189409	+	chr1	1567473	1570030	2552	no	no	no	no	no	no	no	no	no	no	no	no	no	no	no	no	no	no	no	0.09	0.375	1.43	0.125	1.35	0.76	2.17	12.26	22.85	3.56431	6.315	2.2	0.925	2.17182	0.011375	18.35	5.11	1.605	0.59
CDK11B	ENSG00000248333	-	chr1	1588935	1571099	5073	no	no	no	no	no	no	no	no	no	no	no	no	no	no	no	no	no	no	no	4.315	5.425	3.51	7.905	14.145	5.23	9.22	8.97	17.475	7.80642	11.94	26.475	15.175	10.2452	10.3408	36.04	8.33	16.655	6.21
SLC35E2B	ENSG00000189339	-	chr1	1624167	1592939	14156	no	no	no	no	no	no	no	no	no	no	no	no	no	no	no	no	no	no	no	14.475	20.41	15.66	17.755	56.84	4.93	10.7	17.18	36.15	11.1843	17.555	28.345	44.795	12.8396	18.8182	18.21	16.1	46.82	30.51
CDK11A	ENSG00000008128	-	chr1	1655763	1634319	10665	no	no	no	no	no	no	no	no	no	no	no	no	no	no	no	no	no	no	no	2.905	4.69	3.18	4.43	11.73	13.35	13.05	18.94	61.76	6.9342	25.25	6.905	22.175	8.66836	10.2811	29.75	12.14	86.055	12.03
SLC35E2	ENSG00000215790	-	chr1	1677358	1656276	5825	no	no	no	no	no	no	no	no	no	no	no	no	no	no	no	no	no	no	no	12.3	13.89	10.02	6.215	33.52	2.57	4.66	5.78	4.615	2.30324	2.595	19.79	22.28	7.86033	6.99683	9.38	6.01	21.745	25.93
NADK	ENSG00000008130	-	chr1	1711508	1682670	10532	no	no	no	no	no	no	no	no	no	no	no	no	no	no	no	no	no	no	no	5.215	7.605	10.17	8.92	26.03	8.79	23.18	50.93	70.15	24.5639	26.845	23.58	41.335	22.8813	24.1922	40.43	28.22	120.7	11.7
GNB1	ENSG00000078369	-	chr1	1822495	1716728	28990	no	no	no	no	no	no	no	no	no	no	no	no	no	no	no	no	no	no	no	34.42	64	80.19	279.43	174.805	10.48	36.35	141.79	186.295	96.1894	107.62	93.74	216.535	197.324	113.971	91.71	52.81	172.51	47.98
CALML6	ENSG00000169885	+	chr1	1846265	1848733	24066	no	no	no	no	no	no	no	no	no	top 5%	no	no	no	no	no	no	no	no	no	0	0.055	0.1	0.205	0	0	0.11	0.23	7.06	0.146773	4	0.14	0.275	0.231827	0.559125	0.45	0	0.64	0.09
TMEM52	ENSG00000178821	-	chr1	1850712	1849029	69146	no	no	no	no	no	no	no	no	no	no	no	no	no	no	no	no	no	no	no	0.285	0.225	0.57	1.545	0.25	0	0	2.55	2.18	9.38978	0.655	2.59	1.91	0.253461	0.398208	28.43	0.1	1.1	0.09
C1orf222	ENSG00000142609	-	chr1	1935153	1919562	84476	no	no	no	no	no	no	no	no	top 5%	no	no	no	no	no	no	top 5%	no	no	no	0.17	0.2	0.23	0.235	0.06	0	0.12	8.71	0.01	0.0676679	0.34	0.06	0.1	n/a	n/a	10.92	0	0	0
GABRD	ENSG00000187730	+	chr1	1950779	1962192	35342	no	no	no	no	no	no	no	no	no	no	no	no	no	no	no	no	no	no	no	0.23	0.98	0.29	0.505	0.185	0	0	0.31	0	0.45043	1.745	0.115	0.17	0.0223269	0.877833	4.51	0	0	0.03
PRKCZ	ENSG00000067606	+	chr1	1981908	2116834	39896	no	no	no	no	no	no	no	no	no	no	no	no	no	no	no	no	no	no	no	12.525	11.36	21.38	27.985	34.505	3.09	5.5	62.61	3.815	14.963	4.845	20.045	4.415	4.04535	3.11279	33.18	5.82	13.285	11.28
AL590822.2	ENSG00000269554	+	chr1	2121236	2123179	39896	no	no	no	no	no	no	no	no	no	no	no	no	no	no	no	no	no	no	no	0.165	0.285	0.12	n/a	0.415	0	0.3	n/a	0.445	0.021751	0.075	0.195	n/a	n/a	n/a	1.03	0.78	0.115	0.93
AL590822.1	ENSG00000203301	-	chr1	2145620	2143359	34693	no	no	no	no	no	no	no	no	no	no	no	no	no	no	no	no	no	no	no	0.035	0.055	0.05	n/a	0.045	0	0.03	n/a	0.085	0.0195759	0.04	0.055	n/a	n/a	n/a	0.16	0	0.015	0.06
SKI	ENSG00000157933	+	chr1	2160133	2241558	25646	no	no	no	no	no	no	no	no	no	no	no	no	no	no	no	no	no	no	no	3.84	7.635	6.78	5.14	2.505	2.88	12.36	38.07	27.36	6.13877	11.565	5.765	27.725	26.9356	103.851	32.95	10.45	14.1	11.42
MORN1	ENSG00000116151	-	chr1	2323146	2252691	11258	no	no	no	no	no	no	no	no	no	no	no	no	no	no	no	no	no	no	no	2.535	6.125	3.12	1.365	5.36	1.85	4.94	10.03	6.345	1.33631	3.345	5.305	11.055	0.765793	5.00021	11.57	4.54	7.645	7.93
RER1	ENSG00000157916	+	chr1	2323271	2336883	55012	no	no	no	no	no	no	no	no	no	no	no	no	no	no	no	no	no	no	no	6.575	11.59	15.53	36.39	33.145	6.86	32.74	56.08	137.875	29.9192	110.15	19.955	50.235	45.1697	35.3535	40.34	19.92	60.705	14.37
PEX10	ENSG00000157911	-	chr1	2344010	2336257	55012	no	no	no	no	no	no	no	no	no	no	no	no	no	no	no	no	no	no	no	4.085	5.355	6.04	4.605	16.215	1.6	8.06	10.65	15.84	9.18444	5.74	13.535	14.48	12.0083	13.1448	20.3	6.15	8.38	19.31
PLCH2	ENSG00000149527	+	chr1	2398897	2436965	57893	no	no	no	no	no	no	no	no	no	no	no	no	no	no	no	no	no	top 5%	no	2.1	5.58	2.42	3.14	3.4	0.33	0.04	3.3	8.625	0.693504	2.21	0.635	0.22	3.0712	0.116417	2.5	1.01	21.015	0.63
PANK4	ENSG00000157881	-	chr1	2458039	2439971	5150	no	no	no	no	no	no	no	no	no	no	no	no	no	no	no	no	no	no	no	6.555	10.81	8.73	8.255	22.745	2.32	10.58	15.25	100.28	9.12111	30.975	21.205	29.365	9.11338	9.46912	32.6	7.62	28.22	12.36
HES5	ENSG00000197921	-	chr1	2461684	2460183	28264	no	top 5%	top 5%	no	no	no	no	no	no	no	no	top 5%	top 5%	no	no	no	no	no	no	8.445	17.01	4.41	0.045	0.27	0	0.25	0.19	0.155	0.197141	0.125	8.675	42.01	0.0170005	0.0229167	1.08	0	0.095	0
TNFRSF14	ENSG00000157873	+	chr1	2487804	2495268	49065	no	no	no	no	no	no	top 5%	top 5%	top 5%	top 5%	top 5%	no	no	no	top 5%	top 5%	top 5%	top 5%	top 5%	0.435	1.385	2.44	0.155	0.595	43.64	11.04	53.32	28.57	0.0402393	8.635	0.165	0.28	1.29475	18.0867	15.02	20.83	312.36	61.15
FAM213B	ENSG00000157870	+	chr1	2518213	2522907	25878	no	no	no	no	no	no	no	no	no	no	no	no	no	no	no	no	no	no	no	3.18	3.33	6.48	12.965	17.39	1.87	6.06	16.69	19.09	14.9429	7.125	9.615	25.275	9.76114	2.175	9.63	9.04	8.135	12.69
MMEL1	ENSG00000142606	-	chr1	2564481	2522080	25878	no	no	no	no	no	no	no	no	no	no	no	no	no	no	no	no	no	no	no	1.245	0.29	1.31	1.92	1.475	0	0.08	2.46	0.415	4.66107	0.125	0.12	0.31	0.0305384	0.253042	6.52	1.18	0.125	3.62
TTC34	ENSG00000215912	-	chr1	2718286	2567414	222692	no	no	no	no	no	no	no	no	no	no	no	no	no	no	no	no	no	no	no	0.045	0.27	0.09	0.145	0.035	0.44	0.08	1.38	0.86	0.182708	0.45	0.46	1.17	0.00740187	0.237542	2.3	0.22	2.685	0.27
ACTRT2	ENSG00000169717	+	chr1	2938045	2939465	266035	no	no	no	no	no	no	no	no	no	no	no	no	no	no	no	top 5%	no	no	no	0	0	0	0	0	0	0	0	0	0	0	0	0	0	0	24.71	0	0	0
PRDM16	ENSG00000142611	+	chr1	2985741	3355183	62082	no	no	no	no	no	no	no	no	no	no	no	no	top 5%	no	no	no	top 5%	no	top 5%	0.605	1.13	2.67	0.02	0.105	0	0.73	8.91	0.02	0.266111	0.01	0.92	5.71	2.52404	0.016375	1.59	8.76	0.015	8.08
ARHGEF16	ENSG00000130762	+	chr1	3370989	3397677	24618	no	no	no	no	no	no	no	no	no	no	no	no	no	no	no	no	no	no	no	0.03	0.195	0.87	0.34	0.45	14.19	0.7	6.21	0.315	7.65168	0.13	2.375	5.395	0.296457	0.084875	9.87	13.43	0.05	0.18
MEGF6	ENSG00000162591	-	chr1	3528059	3406489	22318	no	no	no	no	no	no	no	no	no	no	no	no	no	no	no	no	no	no	no	1.255	3.71	2.06	0.39	6.53	0.97	2.83	22.75	22.82	3.57098	4.89	6.865	17.315	2.19137	1.87008	10.03	11.74	36.56	33.4
TPRG1L	ENSG00000158109	+	chr1	3541565	3546691	14145	no	no	no	no	no	no	no	no	no	no	no	no	no	no	no	no	no	no	no	5.22	4.385	12.78	25.26	10.86	2.73	12.89	19.53	7.6	7.90599	12.35	5.485	6.72	26.8961	19.7914	12.81	8.11	11.145	8.5
WRAP73	ENSG00000116213	-	chr1	3566637	3547330	3085	no	no	no	no	no	no	no	no	no	no	no	no	no	no	no	no	no	no	no	2.85	4.08	4.17	4.78	23.255	1.41	5.31	10.37	51.965	19.5606	19.865	7.705	12.6	6.90425	16.5704	13.14	0.93	50.795	12.75
TP73	ENSG00000078900	+	chr1	3569083	3652765	18642	no	no	no	no	no	no	no	no	no	no	no	no	no	no	no	no	no	no	no	0.04	0.22	0.11	0.01	0	0	0.08	5.14	0.085	1.87949	0.025	0.085	0.84	0.0391243	0.336125	0.59	0.12	1.01	0.05
CCDC27	ENSG00000162592	+	chr1	3668961	3688208	17339	no	no	no	no	no	no	no	no	no	no	no	no	no	no	no	no	no	no	no	0	0	0	0.195	0	0	0.12	0	0	0.0477268	0	0	0.005	0.00641879	0.029375	3.54	0	0	0
SMIM1	ENSG00000235169	+	chr1	3689351	3692546	5380	no	no	no	no	no	no	no	no	no	no	no	no	no	no	no	no	no	no	no	0.18	0.28	0.33	0.435	0	0	29.15	4.63	0.82	1.69875	0.115	1.595	1.96	n/a	2.48796	53.38	0	1.135	4.11
LRRC47	ENSG00000130764	-	chr1	3713068	3696783	19813	no	no	no	no	no	no	no	no	no	no	no	no	no	no	no	no	no	no	no	12.46	12.69	11.3	32.11	50.725	4.06	12.74	14.2	27.385	23.6373	17.725	27.095	26.945	22.4642	17.546	28.45	13.76	21.565	20.59
CEP104	ENSG00000116198	-	chr1	3773763	3728644	15657	no	no	no	no	no	no	no	no	no	no	no	no	no	no	no	no	no	no	no	4.77	8.495	11.92	14.39	8.18	2.91	7.1	23.7	11.2	3.94562	12.49	6.63	16.875	3.80202	6.83417	16.09	9.69	18.465	7.05
DFFB	ENSG00000169598	+	chr1	3773844	3801993	3776	no	no	no	no	no	no	no	no	no	no	no	no	no	no	no	no	no	no	no	1.95	2.335	2.13	2.56	11.435	0.07	1.97	2.54	11.205	1.84984	6.255	3.685	5.585	1.81738	6.07708	2.82	2.38	12.25	8.82
C1orf174	ENSG00000198912	-	chr1	3816849	3805688	901950	EID gene	no	no	no	no	no	no	no	no	no	no	no	no	no	no	no	no	no	no	4.76	5.215	6.25	6.925	14.535	2.41	9.15	8.1	27.72	9.41683	20.89	16.745	17.52	7.91146	17.407	11.42	10.33	32.31	15.22
AJAP1	ENSG00000196581	+	chr1	4715104	4852594	1968533	EID gene	no	no	no	no	no	no	no	no	no	no	no	no	no	no	no	no	no	no	4.26	3.02	8.58	0.025	5.255	0	0	0.33	0.02	1.03656	2.16	0.095	0.615	0.668703	0.00866667	2.25	0.02	0	0.02
KCNAB2	ENSG00000069424	+	chr1	6052422	6161253	1070877	EID gene	no	no	no	no	no	no	no	no	no	no	no	no	no	no	no	no	top 5%	top 5%	1.18	2.215	15.86	20.39	6.515	1.45	3.61	36.26	7.265	1.32528	6.77	2.735	3.96	2.05586	10.701	3.5	1.52	74.495	41.64
NPHP4	ENSG00000131697	-	chr1	6052533	5922872	1070877	EID gene	no	no	no	no	no	no	no	no	no	no	no	no	no	no	no	no	no	no	1.535	4.925	2.49	1.5	10.23	0.44	4.12	9.77	17.34	1.98543	5.55	4.645	14.93	2.28055	12.5279	17.35	7.89	5.065	4.29
CHD5	ENSG00000116254	-	chr1	6240183	6161852	1744	no	no	no	no	no	no	no	no	no	no	no	no	no	no	no	no	no	no	no	7.265	6.67	7.44	17.88	12.58	0.08	0.03	0.23	0.22	0.889977	2.455	0.095	0.255	0.26336	0.119792	13.43	0.07	0.135	0.19
RPL22	ENSG00000116251	-	chr1	6257817	6241328	9516	no	no	no	no	no	no	no	no	no	no	no	no	no	no	no	no	no	no	no	79.845	87.22	58.65	93.745	157.705	3.12	36.18	114.02	13.095	146.189	57.7	165.825	228.11	82.9671	20.8795	38.4	34.02	68.27	30.84
RNF207	ENSG00000158286	+	chr1	6266188	6281351	16622	no	no	no	no	no	no	top 5%	no	no	top 5%	no	no	no	no	no	no	no	no	no	1.005	3.255	4.21	5.405	1.455	15.4	6.82	4.65	121.92	2.03224	48.765	2.18	2.01	2.64557	1.56779	7.71	7.09	4.175	0.93
ICMT	ENSG00000116237	-	chr1	6296000	6281252	16622	no	no	no	no	no	no	no	no	no	no	no	no	no	no	no	no	no	no	no	4.375	6.52	18.95	18.305	17.125	3.92	20.97	28.75	9.615	26.9415	40.48	51.59	40.865	22.291	9.639	16.6	9.75	5.17	14.27
HES3	ENSG00000173673	+	chr1	6304251	6305638	10018	no	no	no	no	no	no	no	no	no	no	no	no	no	no	no	no	no	no	no	0.025	0	0	0.18	0	0	0	0.04	0	19.6976	0	6.94	11.175	0	0.00983333	0	0	0	0
GPR153	ENSG00000158292	-	chr1	6321035	6307405	5064	no	no	no	no	no	no	no	no	no	no	no	no	no	no	no	no	no	no	no	5.535	3.05	3.15	10.69	17.01	2.1	0.37	7.12	10.88	3.03852	3.09	8.92	13.025	6.17962	0.362667	2.42	0.96	0.045	0.21
ACOT7	ENSG00000097021	-	chr1	6454451	6324332	21323	no	no	no	no	no	no	no	no	no	no	no	no	no	no	no	no	no	no	no	7.8	6.17	20.59	80.81	56.39	0.31	3.53	15.7	65.855	60.9604	65.055	16.445	49.885	44.2206	1.86742	19.67	4.63	3.225	17.53
HES2	ENSG00000069812	-	chr1	6484730	6472477	18143	no	no	no	no	no	no	no	no	no	no	no	no	no	no	no	no	no	no	no	0	0.045	0.01	0.17	0	0.6	0	2.11	0.035	0.655775	0.01	0.065	0.02	0.108592	0.00145833	0.92	0.19	0	0.01
ESPN	ENSG00000187017	+	chr1	6484847	6521004	323	no	no	no	no	no	no	no	no	no	no	no	no	no	no	no	top 5%	no	no	no	0.005	0.37	0.76	0.375	0	4.45	27.36	8.74	0.035	3.04868	1.51	3.155	1.37	0.130572	0.0461667	151.59	1.3	0.095	0.06
TNFRSF25	ENSG00000215788	-	chr1	6526255	6521210	1543	no	no	no	no	no	no	no	no	no	top 5%	no	no	no	no	no	no	no	no	no	1.95	2.65	3.45	6.54	33.1	2.2	3.21	4.69	121.665	6.73917	32.66	9.835	11.36	14.0451	52.7179	5.14	2.58	8.15	3.56
PLEKHG5	ENSG00000171680	-	chr1	6580069	6526151	1543	no	no	no	no	no	no	no	no	no	no	no	no	no	no	no	no	no	no	no	5.96	4.18	4.49	6.08	15.23	1.77	1.59	4.7	51.9	7.12139	17.315	8.79	13.925	20.8703	67.9481	6.48	1.37	0.055	0.3
NOL9	ENSG00000162408	-	chr1	6614595	6581406	1982	no	no	no	no	no	no	no	no	no	no	no	no	no	no	no	no	no	no	no	6.815	12.84	8.54	3.12	15.57	0.47	13.87	12.34	9.76	3.45178	8.09	18.98	22.84	2.86288	12.5747	11.24	5.23	20.865	8.66
TAS1R1	ENSG00000173662	+	chr1	6615240	6639817	935	no	no	no	no	no	no	no	no	no	no	no	no	no	no	no	no	no	no	no	0	0.055	0.15	0.025	0	0	0	0.09	0.07	0.0348015	0.125	0.005	0.03	0.0172034	1.04871	2.04	0	0.055	0
ZBTB48	ENSG00000204859	+	chr1	6640107	6649340	4202	no	no	no	no	no	no	no	no	no	no	no	no	no	no	no	no	no	no	no	2.48	6.27	3.11	3.505	24.125	1	8.54	17.34	62.73	10.202	16.565	11.435	17.585	3.70935	20.7525	26.59	5.85	71.665	26.82
PHF13	ENSG00000116273	+	chr1	6673744	6684093	5070	no	no	no	no	no	no	no	no	no	no	no	no	no	no	no	no	no	no	no	3.155	3.6	4.7	6.985	6.615	0.59	3.73	3.72	10.745	5.62556	7.265	16.76	15.15	13.2069	10.1562	33.88	1.99	3.68	3.12
KLHL21	ENSG00000162413	-	chr1	6674620	6653252	5070	no	no	no	no	no	no	no	no	no	no	no	no	no	no	no	no	no	no	no	1.585	2.67	6.13	2.74	4.745	3.73	9.45	13.14	64.2	5.95541	19.2	3.015	8.67	21.0436	14.2937	32.47	11.46	8.425	18.84
THAP3	ENSG00000041988	+	chr1	6685251	6695646	84557	no	no	no	no	no	no	no	no	no	no	no	no	no	no	no	no	no	no	no	5.345	8.57	5.91	5.48	32.805	0.41	5.35	5.29	17.515	7.13926	7.54	15.47	12.54	6.01677	18.7079	16.13	2.68	15.555	8.75
DNAJC11	ENSG00000007923	-	chr1	6761984	6694227	84557	no	no	no	no	no	no	no	no	no	no	no	no	no	no	no	no	no	no	no	4.96	11.115	11.76	16.47	15.235	4.52	13.41	18.04	49.365	15.6655	28.56	23.09	38.775	14.7843	21.3451	20.62	17.17	23.635	6.64
CAMTA1	ENSG00000171735	+	chr1	6845383	7829766	84961	no	no	no	no	no	no	no	no	no	no	no	no	no	no	no	no	no	no	no	23.195	32.6	68.71	63.38	94.93	14.89	9.43	20.19	12.65	36.9681	53.745	105.92	50.08	38.1532	11.218	45.85	28.85	34.885	8.95
VAMP3	ENSG00000049245	+	chr1	7831328	7841492	4783	no	no	no	no	no	no	no	no	no	no	no	no	no	no	no	no	no	no	no	6.4	12.515	21.86	6.97	11.705	4.48	17.67	43.12	14.405	7.7475	15.78	28.93	29.435	74.0768	53.1052	38.27	13.92	20.05	9.92
PER3	ENSG00000049246	+	chr1	7844713	7905237	69555	no	no	no	no	no	no	no	no	no	no	no	no	no	no	no	no	no	no	no	0.73	3.155	6.05	3.83	0.415	1.31	2.07	8.87	4.685	5.76228	5.27	2.41	2.495	2.0009	21.2497	12.56	7.98	1.52	1.03
UTS2	ENSG00000049247	-	chr1	7913572	7903142	69555	no	no	no	no	top 5%	no	no	no	no	no	no	no	no	no	no	no	no	no	no	0	0.03	3.82	5823.25	1.12	0	0.08	0	0.005	0.0331459	0.005	0	0	0.183917	0.351917	0	0	0	0
TNFRSF9	ENSG00000049249	-	chr1	8000926	7979906	87159	no	no	no	no	top 5%	no	no	no	no	no	no	no	no	no	no	no	no	no	no	0	0.025	0.05	18.615	0.105	0	0.1	0.27	0.105	0.0310965	0.08	0	0.115	0.268732	0.0506667	0.02	0.02	0.055	0.02
PARK7	ENSG00000116288	+	chr1	8021751	8045565	39723	no	no	no	no	no	no	no	no	no	no	no	no	no	no	no	no	no	no	no	35.915	39.065	60.43	230.91	202.255	3.62	45.7	103.52	35.96	78.3771	369.63	100.89	176.4	186.567	37.6393	49.45	25.55	53.375	27.57
ERRFI1	ENSG00000116285	-	chr1	8086343	8064463	310440	no	no	no	no	no	no	no	no	no	top 5%	no	no	no	no	no	no	no	no	no	4.22	10.495	22.28	14.11	40.3	2.98	157.77	22.08	123.61	6.39384	112.255	19.855	10.855	53.7421	3.46096	16.75	18.44	2.025	0.08
SLC45A1	ENSG00000162426	+	chr1	8377885	8404225	299773	no	no	no	no	no	no	no	no	no	no	no	no	no	no	no	no	no	no	no	1.745	1.33	3.56	5.325	5.82	0.39	0.08	0.67	3.005	0.369375	4.595	1.095	1.15	1.67594	0.196375	3.45	0.82	0.315	0.09
RERE	ENSG00000142599	-	chr1	8877524	8412456	51767	no	top 5%	top 5%	no	no	no	no	no	no	no	no	no	no	no	no	no	no	no	no	363.24	215.22	146.97	24.235	21.31	5.56	23.06	37.39	18.89	8.03388	14.4	19.01	52.475	12.733	39.9174	87.8	22.26	23.3	27.82
ENO1	ENSG00000074800	-	chr1	8938749	8921060	110728	no	no	no	no	no	no	no	no	no	no	no	no	no	no	no	no	no	no	no	46.825	160.03	122.84	494.53	116.345	11.15	155.36	562.96	666.605	428.293	348.07	809.885	597.9	334.244	137.633	156	66.49	101.585	523.61
CA6	ENSG00000131686	+	chr1	9005941	9035151	95399	no	no	no	no	no	no	no	no	no	no	no	no	no	no	no	no	no	no	no	0	0.025	0.05	0.01	0	0	0	0	0	0.0021751	0	0	0.015	0	0.00466667	0.27	0	0.15	0
SLC2A7	ENSG00000197241	-	chr1	9086404	9063358	36968	no	no	no	no	no	no	no	no	no	no	no	no	no	no	no	no	no	no	no	0	0	0	0	0	0	0	0.02	0	0.035764	0	0	0	0	0.0565	0.85	0	0	0
SLC2A5	ENSG00000142583	-	chr1	9129775	9095165	39349	no	no	top 5%	top 5%	no	no	top 5%	no	no	no	no	no	no	no	top 5%	top 5%	no	top 5%	top 5%	0.24	4.605	5.62	0.015	0	1.46	0.59	0.39	0.345	0.0467645	2.385	0	0	0.256599	580.112	42.28	0.01	16.475	62.67
GPR157	ENSG00000180758	-	chr1	9189229	9160363	136192	no	no	no	no	no	no	no	no	no	no	no	no	no	no	no	no	no	no	no	0.06	0.36	0.63	0.725	0	0.34	0.92	12.28	2.855	1.95253	0.925	1.395	0.73	0.627802	0.4875	6.07	1.43	1.715	2.17
H6PD	ENSG00000049239	+	chr1	9294833	9331396	127146	no	no	no	no	no	no	no	no	no	no	no	no	no	no	no	no	no	no	no	1.11	3.455	5.29	0.81	3.115	2.82	34.8	25.07	15.445	1.65168	6.26	5.32	10.845	12.4512	26.5472	26.31	14.48	7.41	10.4
SPSB1	ENSG00000171621	+	chr1	9352938	9429591	191491	no	no	no	no	no	no	no	no	no	no	no	no	no	top 5%	no	no	no	no	no	0.625	0.835	2.36	2.32	0.76	2.38	5.03	9.97	11.78	1.64421	4.425	2.475	0.72	22.337	1.58358	15.05	4.01	0.975	0.79
SLC25A33	ENSG00000171612	+	chr1	9599540	9645237	173643	no	no	no	no	no	no	no	no	no	no	no	no	no	no	no	no	no	no	no	2.4	1.905	4.1	6.58	9.39	0.26	6.88	2.18	0.815	3.35145	1.74	9.85	6.135	4.05185	4.3585	6.25	2.02	3.34	1.88
TMEM201	ENSG00000188807	+	chr1	9648931	9674935	40548	no	no	no	no	no	no	no	no	no	no	no	no	no	no	no	no	no	no	no	0.76	2.64	2.48	3.465	4.55	0.15	4.09	4.53	12.68	3.88665	3.255	2.3	18.83	4.02147	4.36067	14.2	1.69	4.66	9.53
PIK3CD	ENSG00000171608	+	chr1	9711789	9789172	111293	no	no	no	no	no	no	no	no	no	no	no	no	no	no	no	no	no	top 5%	no	2.65	1.74	2.25	4.22	2.66	0.38	8.33	11.17	30.13	5.77805	10.3	3.965	0.7	5.90871	54.1695	6.82	1.36	141.305	37.19
C1orf200	ENSG00000179840	-	chr1	9714644	9712667	111293	no	no	no	no	no	no	no	no	no	no	no	no	no	no	no	no	no	no	no	0	0	0.03	0	0	0	0.02	0.09	0	0	0	0	0	0	n/a	0	0	0.35	0.15
CLSTN1	ENSG00000171603	-	chr1	9884584	9789083	98188	no	no	no	no	no	no	no	no	no	no	no	no	no	no	no	no	no	no	no	31.215	35.2	64.5	103.555	43.445	10.13	8.03	35.96	37.495	22.9167	40.065	46.045	61.73	43.5021	69.5274	26.97	11.29	23.645	40.58
CTNNBIP1	ENSG00000178585	-	chr1	9970321	9908333	42424	no	no	no	no	no	no	no	no	no	no	no	no	no	no	no	no	no	no	no	11.25	8.265	11.24	19.16	41.905	0.43	6.36	23.94	10.015	14.8024	4.665	44.815	34.475	18.6382	5.72833	18.62	9.06	5.95	18.68
LZIC	ENSG00000162441	-	chr1	10003387	9988996	18773	no	no	no	no	no	no	no	no	no	no	no	top 5%	no	no	no	no	no	no	no	17.795	18.215	22.84	19.195	30.395	0.9	9.28	9.99	1.355	2.16543	11.725	24.285	17.175	7.25694	8.45504	18.58	7.45	5.09	4.33
NMNAT1	ENSG00000173614	+	chr1	10003485	10045556	11805	no	no	no	no	no	no	no	no	no	no	no	no	no	no	no	no	no	no	no	1.465	2.58	4.06	3.465	3.485	0.4	3.46	3.32	2.9	0.818884	3.325	5.99	4.22	2.49398	3.63158	3.1	2.4	3.865	2.42
RBP7	ENSG00000162444	+	chr1	10057263	10076078	28644	no	no	no	no	no	no	no	no	no	no	no	no	no	no	no	no	no	no	no	0.025	0.14	0.31	0.105	0.155	0.04	0.93	2.4	0	1.5216	0.56	0.265	0.08	0.0819484	1.32079	2.97	1.67	0.215	0
UBE4B	ENSG00000130939	+	chr1	10093015	10241289	47321	no	no	no	no	no	no	no	no	no	no	no	no	no	no	no	no	no	no	no	5.82	13.82	12.15	15.78	18.14	6.07	14.69	15.52	25.54	9.59605	19.765	41.9	33.755	11.1747	14.052	27.29	18.95	16.865	18.44
KIF1B	ENSG00000054523	+	chr1	10271673	10441661	47859	no	no	no	no	no	no	no	no	no	no	no	no	no	no	no	no	no	no	no	35.695	78.415	73.72	89.19	43.155	3.2	7.47	16.38	5.69	8.76875	12.615	24.735	52.595	13.6035	5.26117	24.57	12.69	2.32	3.38
PGD	ENSG00000142657	+	chr1	10459136	10480201	27432	no	no	no	no	no	no	no	no	no	no	no	no	no	no	no	no	no	no	no	20.88	19.355	23.52	64.61	61.195	0.72	28.19	98.27	50.45	77.2762	32.535	117.515	224.81	85.487	28.3204	91.84	6.92	9.78	66.39
APITD1-CORT	ENSG00000251503	+	chr1	10490158	10512210	14576	no	no	no	no	no	no	no	no	no	no	no	no	no	no	no	no	no	no	no	0.31	0.32	0.22	1.535	1.915	0	0.35	0.46	0.105	0.733007	1.825	0.405	1.705	0.531983	0.9015	2.65	0	0.175	0.16
CORT	ENSG00000241563	+	chr1	10509775	10511959	14576	no	no	no	no	no	no	no	no	no	no	no	no	no	no	no	no	no	no	no	0.84	0.31	0.17	0.525	0.345	0.18	0.32	0.17	0.14	0.0766509	1.075	0.35	0.59	0.147092	0.606625	0.23	0	0.095	0.06
DFFA	ENSG00000160049	-	chr1	10532583	10516578	6979	no	no	no	no	no	no	no	no	no	no	no	no	no	no	no	no	no	no	no	6.095	8.665	11.63	15.265	18.02	0.41	7.15	13.52	6.025	12.8725	7.33	28.875	23.975	8.51763	7.15158	13.45	2.9	8.17	16.65
PEX14	ENSG00000142655	+	chr1	10534943	10690815	8205	no	no	no	no	no	no	no	no	no	no	no	no	no	no	no	no	no	no	no	1.4	2.88	3.22	6.185	8.845	0.73	5.66	9.81	17.115	9.23328	8.29	7.745	11.365	10.7275	9.04642	15.31	3.97	10.405	10.65
CASZ1	ENSG00000130940	-	chr1	10856705	10696660	155669	no	no	no	no	no	no	no	no	no	no	no	no	no	no	no	no	no	no	no	0.295	0.535	2.79	0.95	0.115	12.16	2.41	25.95	0.47	2.43231	0.215	3.48	1.245	0.115978	0.584792	4.76	14.43	9.965	2.82
C1orf127	ENSG00000175262	-	chr1	11042094	11006529	180428	no	no	no	no	no	no	no	no	no	no	no	no	no	no	no	no	no	no	no	0.015	0.12	0.06	0.215	0	0	0.01	0.63	0.025	0.0772159	2.855	0.165	0.01	0.0041005	0.592542	0.98	0	0.04	0
TARDBP	ENSG00000120948	+	chr1	11072698	11084100	33083	no	no	no	no	no	no	no	no	no	no	no	no	no	no	no	no	no	no	no	11.135	24.5	24.99	78.775	72.765	3.88	23.89	46.7	34.63	31.3745	45.385	62.135	119.52	31.1166	34.3457	37.25	24.44	83.525	15.4
MASP2	ENSG00000009724	-	chr1	11107280	11086579	9844	no	no	no	no	no	no	no	top 5%	no	no	no	no	no	no	no	no	no	no	no	0	0.055	0.01	1.36	0	0	18.54	0	0.14	0.214327	0.035	0.02	0.03	0.633486	3.82146	0.11	0	0.125	0.02
SRM	ENSG00000116649	-	chr1	11120081	11114645	13958	no	no	no	no	no	no	no	no	no	no	no	no	no	no	no	no	no	no	no	4.16	3.12	4.52	25.465	12.77	1.06	7.25	46.82	66.34	58.1724	25.125	12.195	68.535	83.5221	19.8745	30.11	24.88	49.51	17.86
EXOSC10	ENSG00000171824	-	chr1	11159938	11126674	13246	no	no	no	no	no	no	no	no	no	no	no	no	no	no	no	no	no	no	no	9.015	18.22	19.75	21.795	56.705	4.37	19.21	19.94	77.06	15.5141	52.735	46.375	55.47	18.5465	33.0212	28.62	10.05	69.245	21.97
ANGPTL7	ENSG00000171819	+	chr1	11249397	11256038	84199	no	no	no	no	no	no	no	no	no	no	no	no	no	no	no	no	no	no	no	0.065	0.26	2.09	0.315	0.035	0	0	0.08	0.01	0	0.005	0	0.08	0.0358664	0.307208	0.03	0.41	0	0
MTOR	ENSG00000198793	-	chr1	11322564	11166591	84199	no	no	no	no	no	no	no	no	no	no	no	no	no	no	no	no	no	no	no	7.84	15.47	14.89	12.335	23.835	2.5	19.36	15.06	26.9	14.4296	21.915	30.93	31.14	6.89376	13.6681	31.87	7.91	21.545	18.37
UBIAD1	ENSG00000120942	+	chr1	11333584	11355221	261619	no	no	no	no	no	no	no	no	no	no	no	no	no	no	no	no	no	no	no	2.85	5.33	5.11	4.645	6.935	0.67	4.5	7.52	1.96	6.98581	1.34	7.18	9.86	5.52017	7.09825	12.36	8.99	12.33	9.67
PTCHD2	ENSG00000204624	+	chr1	11539294	11597641	294855	no	no	no	no	no	no	no	no	no	no	no	no	no	no	no	no	no	no	no	3.31	16.845	2.52	2.215	10.12	0.15	0.01	0.08	0.04	1.35349	0.015	1.34	3.625	0.128731	n/a	2.54	0	0.63	0.03
FBXO2	ENSG00000116661	-	chr1	11714739	11708423	110956	no	no	no	no	no	no	no	no	no	no	no	no	no	no	no	no	no	no	no	1.69	2.085	7.82	20.69	11.4	0	1.17	4.51	3.575	21.7662	7.435	2	0.21	3.76276	0.156292	4.34	0.99	6.735	0.14
FBXO44	ENSG00000132879	+	chr1	11714913	11723384	970	no	no	no	no	no	no	no	no	no	no	no	no	no	no	no	no	no	no	no	8.135	10.55	14.71	23.11	67.97	0.11	1.58	6.04	127.2	12.8328	49.05	5.91	4.68	5.88603	9.09887	10.78	0.98	67.03	4.72
FBXO6	ENSG00000116663	+	chr1	11724180	11734411	921	no	no	no	no	no	no	no	no	no	no	no	no	no	no	no	no	no	no	no	1.275	1.17	2	2.32	0.815	0.28	4.72	6.18	1.86	0.863864	1.31	0.725	0.61	2.45807	3.63929	3	2.43	7.48	5.67
MAD2L2	ENSG00000116670	-	chr1	11751707	11734536	203	no	no	no	no	no	no	no	no	no	no	no	no	no	no	no	no	no	no	no	11.76	14.545	9.27	9.98	106.79	0.29	9.83	11.79	35.69	186.435	18.135	67.63	49.88	30.5159	9.55446	44.17	6.34	30.45	23.98
DRAXIN	ENSG00000162490	+	chr1	11751785	11785914	10304	no	top 5%	no	no	no	no	no	no	no	no	no	no	no	no	no	no	no	no	no	29.125	16.425	1.97	2.2	19.085	0	0.02	0.03	0.005	1.54867	0.01	14.49	4.46	n/a	0.02625	0.35	0	0.165	0.09
AGTRAP	ENSG00000177674	+	chr1	11796140	11810767	21302	no	no	no	no	no	no	no	no	no	no	no	no	no	no	no	no	no	no	no	0.605	3.67	3.98	1.23	2.81	1.42	7.36	39.39	30.64	55.723	11.695	20.05	16.735	20.0089	20.5916	28.72	8.86	29.085	21.62
C1orf167	ENSG00000215910	+	chr1	11821843	11849641	11167	no	no	no	no	no	no	no	no	no	no	no	no	no	no	no	top 5%	no	no	no	0.01	0.095	0.11	0	0	0	0.09	3.02	0.1	0.269712	0.02	0.195	0.015	n/a	9.0905	17.09	0.41	0.27	0
MTHFR	ENSG00000177000	-	chr1	11866115	11846659	11167	no	no	no	no	no	no	no	no	no	no	no	no	no	no	no	no	no	no	no	4.38	9.105	6.82	9.47	15.16	6.46	16.57	25.75	10.61	4.60877	4.245	4.93	13.375	2.44226	40.359	20.29	8.92	27.495	14.92
CLCN6	ENSG00000011021	+	chr1	11866206	11903201	2825	no	no	no	no	no	no	no	no	no	no	no	no	no	no	no	no	no	no	no	3.405	5.895	5.8	24.135	7.825	3.02	6.8	14.99	26.285	5.89396	16.465	6.335	25.81	4.84388	29.2485	18.97	3.22	27.11	6.27
NPPA	ENSG00000175206	-	chr1	11908402	11905935	11852	no	no	no	no	no	no	no	no	no	no	no	no	no	no	no	no	no	no	no	0.505	0.15	0.34	0.17	0.1	0	0	0	0	0.167885	0.51	0	0	0.114253	6.26612	0	0	0	0
NPPB	ENSG00000120937	-	chr1	11918988	11917520	69777	no	no	no	no	no	no	no	no	no	no	no	no	no	no	no	no	no	no	no	0.07	0	0.5	0.545	0.055	0	0	0	0.05	1.4109	0.505	0	0.055	1.02828	0.0212917	0.2	0.41	0	0
KIAA2013	ENSG00000116685	-	chr1	11986480	11979647	68988	no	no	no	no	no	no	no	no	no	no	no	no	no	no	no	no	no	no	no	4.185	8.02	6.1	4.86	15.11	12.16	9.07	22.84	24.73	22.5129	7.495	16.395	17.055	32.9428	20.221	46.52	15.42	27.005	28.07
PLOD1	ENSG00000083444	+	chr1	11994809	12035594	12972	no	no	no	no	no	no	no	no	no	no	no	no	no	no	no	no	no	no	no	3.635	13.9	16.13	35.505	2.475	1.63	22.9	37.53	234.195	24.5147	78.88	25.355	27.805	172.115	25.5457	23.87	10.57	5.875	16.3
MFN2	ENSG00000116688	+	chr1	12040237	12073571	10594	no	no	no	no	no	no	no	no	no	no	no	no	no	no	no	no	no	no	no	8.63	11.815	16.05	35.005	34.78	4.12	19.56	29.72	35.41	12.5066	21.745	17.79	36.46	22.5517	23.4132	36.65	18.03	19.355	14.77
MIIP	ENSG00000116691	+	chr1	12079522	12092102	37282	no	no	no	no	no	no	no	no	no	no	no	no	no	no	no	no	no	no	no	7.245	8.265	6.34	4.7	90.665	1.52	11.26	19.22	88.2	47.2511	20.28	27.435	23.06	6.17374	20.9007	32.35	3.52	86.9	14.2
TNFRSF8	ENSG00000120949	+	chr1	12123433	12204264	54126	no	no	no	no	no	no	no	no	no	no	no	no	no	no	no	no	no	no	no	0	0.12	0.06	0.005	0.01	0	0.16	0.67	0.365	5.66423	0.145	0	0.02	0.0130307	0.554208	2.14	0.15	0.165	0.15
TNFRSF1B	ENSG00000028137	+	chr1	12227059	12269285	43633	no	no	no	no	no	no	no	top 5%	top 5%	no	no	no	no	no	top 5%	no	no	top 5%	no	0.44	2.765	3.24	0.025	0.065	0.76	17.23	33.13	3.17	0.517157	1.13	0.065	1.475	0.190683	179.181	2.97	3.97	21.26	7.18
VPS13D	ENSG00000048707	+	chr1	12290123	12572099	76677	no	no	no	no	no	no	no	no	no	no	no	no	no	no	no	no	no	no	no	8.09	17.83	21.17	10.35	12.565	5.11	14.44	23.21	6.715	3.21704	7.995	7.685	12.345	2.70843	12.6257	27.57	17.27	17.255	8.74
DHRS3	ENSG00000162496	-	chr1	12677737	12627938	82667	no	no	no	no	no	no	no	no	no	no	no	no	no	no	no	no	no	no	no	2.21	17.95	26.83	0.29	0.06	6.74	34.79	45.76	11.6	11.2704	6.755	1.69	0.62	25.8579	92.3867	11.58	20.03	0.61	3.36
AADACL4	ENSG00000204518	+	chr1	12704565	12727097	75848	no	no	no	no	no	no	no	no	no	no	no	no	no	no	no	no	no	no	no	0	0	0	0	0	0	0	0	0.03	0.0163132	0.025	0	0	0.0038023	0	0	0	0	0.01
AADACL3	ENSG00000188984	+	chr1	12776117	12788726	66456	no	no	no	no	no	no	no	no	no	no	no	no	no	no	no	no	no	no	no	0	0.01	0.01	0	0	0	0	0	0	0.177217	0	0	0.005	0	0	0	0	0	0
C1orf158	ENSG00000157330	+	chr1	12806162	12823847	28572	no	no	no	no	no	no	no	no	no	no	no	no	no	no	no	no	no	no	no	0.005	0.195	0.23	0	0	0	0	3.58	0	0.0282762	0	0	0	0	0.004875	3.14	0	0	0
PRAMEF12	ENSG00000116726	+	chr1	12834983	12838049	24632	no	no	no	no	no	no	no	no	no	no	no	no	no	no	no	no	no	no	no	0	0	0	0	0	0	0	0	0	0	0	0	0	0	0	0.11	0	0	0
PRAMEF1	ENSG00000116721	+	chr1	12851545	12856777	41186	no	no	no	no	no	no	no	no	no	no	no	no	no	no	no	no	no	no	no	0	0	0	0	0	0	0	0	0.005	0	0	0	0	0	0.001625	0.03	0	0	0
PRAMEF11	ENSG00000204513	-	chr1	12891264	12884467	43686	no	no	no	no	no	no	no	no	no	no	no	no	no	no	no	no	no	no	no	0	0	0	n/a	0	0	0	n/a	0	0	0	0	n/a	0	0	0.04	0	0	0.01
HNRNPCL1	ENSG00000179172	-	chr1	12908578	12907260	24358	no	no	no	no	no	no	no	no	no	no	no	no	no	no	no	no	no	no	no	0	0	0	0	0	0	0	0	0	0	0	0	0.015	6.975e-07	0.0830833	0	0	0	0.01
PRAMEF2	ENSG00000120952	+	chr1	12916940	12921764	25642	no	no	no	no	no	no	no	no	no	no	no	no	no	no	no	no	no	no	no	0	0	0	0	0	0	0	0	0	0	0	0	0	0	0	0	0	0	0
PRAMEF4	ENSG00000243073	-	chr1	12946025	12939044	23981	no	no	no	no	no	no	no	no	no	no	no	no	no	no	no	no	no	no	no	0	0	0	0	0	0	0	0	0.005	0	0.005	0	0	0	0	0	0	0	0
PRAMEF10	ENSG00000187545	-	chr1	12958101	12952726	25049	no	no	no	no	no	no	no	no	no	no	no	no	no	no	no	no	no	no	no	0	0	0	0	0	0	0	0	0	0	0	0	0	0	0	0	0	0	0
PRAMEF7	ENSG00000204510	+	chr1	12976449	12980569	36262	no	no	no	no	no	no	no	no	no	no	no	no	no	no	no	no	no	no	no	0	0	0	0	0	0	0	0	0	0	0	0	0	0	0	0.02	0	0	0
PRAMEF6	ENSG00000232423	-	chr1	13117736	12998483	228373	no	no	no	no	no	no	no	no	no	no	no	no	no	no	no	no	no	no	no	0	0	0	0	0	0	0	0	0	0	0	0	0	0	0	0.02	0	0	0
PRAMEF3	ENSG00000204503	-	chr1	13331692	13328195	238585	no	no	no	no	no	no	no	no	no	no	no	no	no	no	no	no	no	no	no	0	0	0	n/a	0	0	0	n/a	0	0	0	0	n/a	0	n/a	0	0	0	0
PRAMEF5	ENSG00000204502	+	chr1	13359818	13369057	45714	no	no	no	no	no	no	no	no	no	no	no	no	no	no	no	no	no	no	no	0	0	0	n/a	0	0	0	n/a	0	0	0	0.005	n/a	0	0	0	0	0	0
PRAMEF8	ENSG00000182330	-	chr1	13390765	13386645	47998	no	no	no	no	no	no	no	no	no	no	no	no	no	no	no	no	no	no	no	0	0	0	0	0	0	0	0	0	0	0	0	0	0	0	0.02	0	0	0
PRAMEF9	ENSG00000204501	+	chr1	13421175	13428191	49632	no	no	no	no	no	no	no	no	no	no	no	no	no	no	no	no	no	no	no	0	0.005	0	0	0	0	0	0	0	0	0	0	0	0	0	0.03	0	0	0
PRAMEF13	ENSG00000204495	-	chr1	13452656	13447413	41254	no	no	no	no	no	no	no	no	no	no	no	no	no	no	no	no	no	no	no	0	0	0	n/a	0	0	0	n/a	0	0	0	0	n/a	0	0	0.03	0	0	0
PRAMEF18	ENSG00000204491	-	chr1	13477522	13474688	39763	no	no	no	no	no	no	no	no	no	no	no	no	no	no	no	no	no	no	no	0	0	0	n/a	0	0	0	n/a	0	0	0	0	n/a	0	0	0.05	0	0	0
PRAMEF16	ENSG00000204488	+	chr1	13495253	13498260	35536	no	no	no	no	no	no	no	no	no	no	no	no	no	no	no	no	no	no	no	0	0	0	n/a	0	0	0	n/a	0	0	0	0	n/a	0	n/a	0	0	0	0
PRAMEF21	ENSG00000204486	+	chr1	13516065	13526943	132834	no	no	no	no	no	no	no	no	no	no	no	no	no	no	no	no	no	no	no	0	0	0	n/a	0	0	0	n/a	0	0	0	0	n/a	0	n/a	0.26	0	0	0
PRAMEF15	ENSG00000157358	+	chr1	13641972	13648988	134309	no	no	no	no	no	no	no	no	no	no	no	no	no	no	no	no	no	no	no	0	0.005	0	n/a	0	0	0	n/a	0	0	0	0	n/a	0	0.004875	0.03	0	0	0
PRAMEF14	ENSG00000204481	-	chr1	13673511	13668268	40657	no	no	no	no	no	no	no	no	no	no	no	no	no	no	no	no	no	no	no	0.005	0	0	0	0	0	0	0	0.005	0	0.005	0	0	0	0	0.15	0	0	0
PRAMEF19	ENSG00000204480	-	chr1	13698405	13694888	39063	no	no	no	no	no	no	no	no	no	no	no	no	no	no	no	no	no	no	no	0	0.005	0	0	0	0	0	0	0	0	0	0	0	0	0	0	0	0	0
PRAMEF17	ENSG00000204479	+	chr1	13716091	13719089	35503	no	no	no	no	no	no	no	no	no	no	no	no	no	no	no	no	no	no	no	0	0	0	0	0	0	0	0	0	0	0	0	0	0	0	0.12	0	0	0
PRAMEF20	ENSG00000204478	+	chr1	13736906	13747803	71458	no	no	no	no	no	no	no	no	no	no	no	no	no	no	no	no	no	no	no	0	0	0	0	0	0	0	0	0	0	0	0	0	0	0	0	0	0	0
LRRC38	ENSG00000162494	-	chr1	13840543	13801444	123057	no	no	no	no	no	no	no	no	no	no	no	no	no	no	no	no	no	no	no	0.005	0.985	0.56	0.015	0	0	0	0.01	0	0.0587276	0	0	0	0.073679	0.0095	0.61	0	0	0.06
PDPN	ENSG00000162493	+	chr1	13909959	13944452	151698	no	no	no	no	no	no	no	no	no	no	no	no	no	no	no	no	no	no	no	0.93	7.395	4.83	0.1	0.22	0.19	0.05	25.33	0.02	25.4032	1.175	1.595	22.71	10.5879	52.2722	3.81	10.5	0	0
PRDM2	ENSG00000116731	+	chr1	14026734	14151560	855921	EID gene	no	no	no	no	no	no	no	no	no	no	no	no	no	no	no	no	top 5%	no	5.22	12.4	13.6	15.575	5.93	1.82	9.02	17.08	14.85	2.89682	18.57	9.79	24.67	7.5915	23.6661	21.2	9.58	53.88	5.91
KAZN	ENSG00000189337	+	chr1	14925199	15444539	808127	EID gene	no	no	no	no	no	no	no	no	no	no	no	no	no	no	no	no	no	no	4.025	9.735	5.71	19.97	12.88	0.68	2.15	7.87	11.39	1.38336	11.905	3.16	5.115	4.29038	1.15542	4.66	1.46	0.145	0.28
TMEM51	ENSG00000171729	+	chr1	15479027	15546973	110481	no	no	no	no	no	no	no	no	no	no	no	no	no	no	no	no	no	no	no	0.325	2.935	1.29	1.51	0.67	1.16	1.32	6.34	6.28	2.5958	3.8	2.815	3.06	5.3635	28.7075	3.04	8.52	0.025	0.23
C1orf195	ENSG00000204464	-	chr1	15497774	15490839	110481	no	no	no	no	no	no	no	no	no	no	no	no	no	no	no	no	no	no	no	0	0	0	0	0	0	0	0	0	0	0	0	0	n/a	1.27429	0	0	0	0
FHAD1	ENSG00000142621	+	chr1	15573767	15724622	87761	no	no	no	no	no	no	no	no	no	no	no	no	no	no	no	no	no	no	no	0.045	0.585	1.05	0.135	0.125	0.04	0.16	10.85	0.045	0.373273	0.84	3.275	0.76	0.0838116	1.38721	8.52	0.77	0.015	0.02
EFHD2	ENSG00000142634	+	chr1	15736390	15756839	19866	no	no	no	no	no	no	no	no	no	no	no	no	no	no	no	no	no	no	no	1.03	3.53	3.65	2.11	6.665	9.59	9.62	44.7	53.445	7.70807	22.62	5.24	10.43	21.0105	86.4453	147.62	27.33	55.34	25.02
CTRC	ENSG00000162438	+	chr1	15764937	15775737	15584	no	no	no	no	no	no	no	no	no	no	no	no	no	no	no	no	no	no	no	0	0	0	0.005	0	0	0	1.93	0.745	0.0983481	0.23	0.005	0.1	0.0405993	0.569333	0.18	0	0.575	0.02
CELA2A	ENSG00000142615	+	chr1	15783223	15798586	11495	no	no	no	no	no	no	no	no	no	no	no	no	no	no	no	no	no	no	no	0	0.04	0	0.055	0	0	0	0.62	0	0	0	0	0	0	0.0687917	1.86	0	0.055	0
CELA2B	ENSG00000215704	+	chr1	15802595	15817895	6376	no	no	no	no	no	no	no	no	no	no	no	no	no	no	no	no	no	no	no	0	0	0	0.34	0	0	0	0.52	0	0	0	0	0	0	0.359	1.42	0	0	0.02
CASP9	ENSG00000132906	-	chr1	15850940	15817326	6376	no	no	no	no	no	no	no	no	no	no	no	no	no	no	no	no	no	no	no	0.575	2.615	3.5	7.415	7.515	1.26	3.35	6.98	11.54	8.2414	6.18	7.7	6.22	3.99782	7.54821	13.4	10.53	12.23	9.73
DNAJC16	ENSG00000116138	+	chr1	15853307	15902587	34756	no	no	no	no	no	no	no	no	no	no	no	no	no	no	no	no	no	no	no	3.545	4.795	9.43	6.86	7.605	0.78	7.03	7.98	4.83	3.22761	20.465	13.84	10.35	3.64463	12.4033	9.07	6.89	11.515	3.77
AGMAT	ENSG00000116771	-	chr1	15911605	15898847	34756	no	no	no	no	no	no	no	no	no	no	no	no	no	no	no	no	no	no	no	0.13	0.155	0.86	0.27	0	0.38	12.94	0.17	0.055	1.34737	0.305	0.42	0.595	0.390752	4.62704	0.39	0.05	2.245	0.45
DDI2	ENSG00000197312	+	chr1	15943994	15995539	54998	no	no	no	no	no	no	no	top 5%	no	no	no	no	no	no	no	no	no	no	no	3.35	11.655	8.98	4.035	2.39	5.36	71.97	16.58	3.175	2.51983	2.42	11.72	15.175	2.11446	13.1512	17.34	12.6	7.3	6.9
RSC1A1	ENSG00000215695	+	chr1	15986363	15988217	54998	no	no	no	no	no	no	no	no	no	no	no	no	no	no	no	no	no	no	no	1.345	3.7	6.9	0.635	1.215	0.25	8.22	0.36	1.61	0.913581	1.525	3.605	0.585	2.46458	18.2644	3.66	0	0.2	2.04
PLEKHM2	ENSG00000116786	+	chr1	16010826	16061264	24244	no	no	no	no	no	no	no	no	no	no	no	no	no	no	no	no	no	no	no	6.645	10.575	9.01	6.65	21.895	2.08	12.21	33.21	77.33	10.7667	24.04	14.565	28.84	19.2447	55.4875	26.41	11.61	68.055	28.53
SLC25A34	ENSG00000162461	+	chr1	16062899	16067891	2660	no	no	no	no	no	no	top 5%	no	no	top 5%	no	no	no	no	no	no	no	no	no	0.055	0.655	0.22	0.295	3.025	4.03	0.43	1.75	4.315	0.157313	1.445	0.645	1.435	0.508676	6.82237	0.97	0.95	3.09	0.56
TMEM82	ENSG00000162460	+	chr1	16068916	16074477	9701	no	no	no	no	no	no	no	no	no	no	no	no	no	no	no	no	no	no	no	0	0	0	0	0	1.67	2.63	0	0	0.597705	0	0.14	0	0	0.102292	0	1.31	0	0
FBLIM1	ENSG00000162458	+	chr1	16083153	16113089	69945	no	no	no	no	no	no	no	no	no	no	no	no	no	no	no	no	no	no	no	3.05	3.285	3.51	2.865	15.485	24.09	1.55	23.1	75.345	22.4589	28.35	5.015	3.24	59.0734	0.0345	21.12	25.45	0.01	0.04
SPEN	ENSG00000065526	+	chr1	16174358	16266955	62679	no	no	no	no	no	no	no	no	no	no	no	no	no	no	no	no	no	no	no	13.535	23.245	20.08	6.475	5.11	4.53	15.44	20.98	18.165	6.13726	7.6	24.905	31.155	4.19054	26.7035	20.5	11.96	27.235	16.54
ZBTB17	ENSG00000116809	-	chr1	16302627	16268365	29513	no	no	no	no	no	no	no	no	no	top 5%	no	no	no	no	no	no	no	no	no	9.9	10.24	5.65	4.22	72.1	3.8	10.9	18.57	182.495	10.1072	51.96	13.32	22.395	8.00337	13.7955	25.02	17.25	130.685	45.56
C1orf64	ENSG00000183888	+	chr1	16330730	16335302	33323	no	no	no	no	no	no	no	no	no	no	no	no	no	no	no	no	no	no	no	0.13	0.495	0.34	0.01	0	0	0	0	0	0	0	0	0	0	0	0	0	0	0
HSPB7	ENSG00000173641	-	chr1	16346089	16340522	7496	no	no	no	no	top 5%	no	no	no	top 5%	top 5%	no	no	no	top 5%	no	no	no	no	no	0.015	0.085	0.48	4.27	0.025	0.33	0.24	14.35	2.865	0.081047	0.815	0	0	2.37446	0.28675	3.49	2.6	0	0.01
CLCNKA	ENSG00000186510	+	chr1	16348365	16360545	12002	no	no	no	no	no	no	no	no	no	no	no	no	no	no	no	no	no	no	no	0.055	0	0.02	0.905	0	1.19	0	0.56	0.52	0.533665	0.2	0	0.01	0.0832695	0.120292	2.63	1.36	0.01	0
CLCNKB	ENSG00000184908	+	chr1	16370271	16383803	10186	no	no	no	no	no	no	no	no	no	no	no	no	no	no	no	no	no	no	no	0.035	0.115	0.12	0.635	0.02	0	0	0.15	0.415	1.8346	0.2	0.92	0.14	0.0635875	0.0125417	1.37	0	0	0.34
FAM131C	ENSG00000185519	-	chr1	16400121	16384263	51170	no	no	no	no	top 5%	no	no	no	no	no	no	no	no	no	no	no	no	no	no	0.395	0.445	0.64	17.03	0.505	0	0	0	0.355	0.218061	0.465	0.69	0.27	0.325999	0	0.34	0.05	0	0.01
EPHA2	ENSG00000142627	-	chr1	16482582	16450831	92726	no	no	no	no	no	no	no	no	no	no	no	no	no	no	no	no	no	no	no	0.335	0.81	1.47	0.94	0.355	3.86	4.77	14.93	91.545	8.67223	25.795	14.02	10.7	37.6959	2.79312	5.42	11.41	0.02	0.2
ARHGEF19	ENSG00000142632	-	chr1	16539104	16524598	58279	no	no	no	no	no	no	no	no	no	no	no	no	no	no	no	no	no	no	no	0.21	0.71	0.54	0.21	0.835	2.63	1.53	7.19	29.16	15.9591	9.27	8.26	3.81	3.047	2.535	3.27	2.89	12.82	4.13
C1orf134	ENSG00000204377	-	chr1	16556038	16555367	18419	no	no	no	no	no	no	no	no	no	no	no	no	no	no	no	no	no	no	no	0	0.925	0	n/a	0	0	0	n/a	0	0	0	0	n/a	n/a	n/a	0	0	0	0
RSG1	ENSG00000132881	-	chr1	16563657	16558194	11832	no	no	no	no	no	no	no	no	no	no	no	no	no	no	no	no	no	no	no	3.57	3.035	4.51	3.215	3.85	0.7	2.12	5.74	7.72	1.00054	1.07	3.595	5.31	1.59625	0.771333	4.32	0.96	4.235	9.37
FBXO42	ENSG00000037637	-	chr1	16678949	16573333	24304	no	no	no	no	no	no	no	no	no	no	no	no	no	no	no	no	no	no	no	5.565	12.465	9.54	13.91	17.19	0.87	7.14	7.62	14.66	4.34387	9.72	10.875	11.205	5.93065	11.3862	16.38	5.15	10.885	7.93
SZRD1	ENSG00000055070	+	chr1	16693577	16724637	15128	no	no	no	no	no	no	no	no	no	no	no	no	no	no	no	no	no	no	no	1.115	3.72	4.56	8.275	8.72	3.01	9.04	47.12	44.29	35.3931	21.76	35.65	72.86	n/a	23.7972	23.23	15.72	69.54	35.26
SPATA21	ENSG00000187144	-	chr1	16763919	16725137	3747	no	no	no	no	no	no	no	no	no	no	no	no	no	no	no	no	no	no	no	0.005	0	0	0.01	0.23	0	0.31	0.01	0.01	1.49042	0.005	0.005	0.04	0	0.157083	0.82	0	0.005	0
NECAP2	ENSG00000157191	+	chr1	16767166	16786573	82234	no	no	no	no	no	no	no	no	no	no	no	no	no	no	no	no	no	no	no	5.07	9.96	15.34	3.795	41.45	2.21	25.11	31.34	27.73	8.62344	15.12	24.21	20.545	34.6739	36.6874	43.56	14.96	53.755	35.29
FAM231B	ENSG00000268674	+	chr1	16865560	16866070	101730	no	no	no	no	no	no	no	no	no	no	no	no	no	no	no	no	no	no	no	0.12	0.05	0.06	0	0.1	0	0	0	0	0	0	0.2	0.04	n/a	0.00158333	0	0	0	0
NBPF1	ENSG00000219481	-	chr1	16939982	16888813	82258	no	no	no	no	no	no	no	no	no	no	no	no	top 5%	no	no	no	no	no	no	23.295	56.815	37.9	12.97	69.94	15.3	13.07	22.69	39.525	4.73539	31.155	38.985	57.97	10.1296	9.35371	38.88	13.91	17.11	9.2
FAM231A	ENSG00000237847	+	chr1	16999497	17000007	119954	no	no	no	no	no	no	no	no	no	no	no	no	no	no	no	no	no	no	no	0.065	0.07	0	n/a	0	0	0	n/a	0	0	0	0	n/a	n/a	0	0.24	0	0	0
FAM231C	ENSG00000268991	-	chr1	17060956	17060446	247927	no	no	no	no	no	no	no	no	no	no	no	no	no	no	no	no	no	no	no	0.065	0.07	0	n/a	0	0	0	n/a	0	0	0	0	n/a	n/a	0	0.24	0	0	0
CROCC	ENSG00000058453	+	chr1	17248444	17299474	189010	no	no	no	no	no	no	no	no	no	no	no	no	no	no	no	no	no	no	no	4.045	5.325	4.97	1.385	9.98	0.67	6.43	17.71	48.21	7.78037	15.645	21.715	24.48	4.20008	16.3479	15.98	12.97	51.53	13.03
MFAP2	ENSG00000117122	-	chr1	17307330	17300996	6644	no	no	no	no	no	no	no	no	no	no	no	no	no	no	no	no	no	no	no	1.095	5.65	6.19	0.98	41.35	0.03	0.46	5.6	15.865	89.5985	4.68	58.14	37.83	280.773	0.0690417	7.25	2.38	0.035	3.9
ATP13A2	ENSG00000159363	-	chr1	17338423	17312452	11915	no	no	no	no	no	no	no	no	no	no	no	no	no	no	no	no	no	no	no	14.75	19.43	40.88	89.405	31.985	3.66	9.6	21.21	19.73	28.4644	7.845	16.5	25.89	24.0258	21.9942	16.34	11.09	32.495	28.39
SDHB	ENSG00000117118	-	chr1	17380665	17345216	19383	no	no	no	no	no	no	no	no	no	no	no	no	no	no	no	no	no	no	no	16.96	23.865	43.23	85.46	67.14	5.45	41.59	39.08	20.11	25.8972	95.575	28.485	24.24	42.5211	27.9137	41.05	23.68	42.36	22.76
PADI2	ENSG00000117115	-	chr1	17445930	17393255	98280	no	no	no	no	no	no	top 5%	no	no	no	no	no	no	no	top 5%	no	no	no	no	0.2	1.39	9.31	0.635	1.035	14.99	0.3	1.92	0.005	0.742366	0.43	0.635	0.09	2.19317	144.159	0.69	2.25	0.185	0.43
PADI1	ENSG00000142623	+	chr1	17531620	17572500	88782	no	no	no	no	no	no	no	no	no	no	no	no	no	no	no	no	no	no	no	0	0.05	0.31	0.135	0.625	0	0.04	0.01	0.13	0.138106	0.05	0.4	0.01	0.0750012	0.67925	0.14	0	0	0.01
PADI3	ENSG00000142619	+	chr1	17575592	17610728	27055	no	no	no	no	no	no	no	no	no	no	no	no	no	no	no	no	no	no	no	0	0.005	0.01	0	0	0.01	0	0	0.015	0.444837	0.01	0.755	0.005	0.00643277	0.00783333	0.44	0	0	2.77
PADI4	ENSG00000159339	+	chr1	17634691	17690499	66719	no	no	no	no	no	no	no	no	top 5%	no	no	no	no	no	no	no	no	no	no	0.035	0.065	3.78	0	0	0	2.13	6.71	0	0.0669563	0.345	0	0	0.00679273	1.33771	0.03	0	0.86	2
RCC2	ENSG00000179051	-	chr1	17766220	17733255	142865	no	no	no	no	no	no	no	no	no	no	no	no	no	no	no	no	no	no	no	5.7	11.085	8.72	3.54	20.1	1.31	23.04	21.47	65.48	87.4692	22.365	72.16	102.935	29.299	80.1591	21.25	15.63	38.32	52.16
ARHGEF10L	ENSG00000074964	+	chr1	17866329	18024369	157547	no	no	no	no	no	no	no	no	no	no	no	no	no	no	no	no	no	no	no	5.58	12.895	9.46	13.8	73.01	16.2	28.37	18.19	25.33	11.8805	6.555	14.245	9.765	4.45865	24.8363	7.57	12.47	1.65	0.13
ACTL8	ENSG00000117148	+	chr1	18081807	18153558	338119	no	no	no	no	no	no	no	no	no	no	no	no	no	no	no	no	no	no	no	0.035	0	0.01	0.505	0	0	0	0	0.04	0.139536	0.02	0.035	0	0.0140331	0	4.78	0	0	0.01
IGSF21	ENSG00000117154	+	chr1	18434239	18704976	383128	no	no	no	no	no	no	no	no	no	no	no	no	no	no	no	no	no	no	no	7.16	7.815	4.42	27.42	1.275	0.04	1.43	1.09	0	7.73777	13.065	2.155	0.105	0	69.4247	0.65	0.54	0	0.04
KLHDC7A	ENSG00000179023	+	chr1	18807423	18812478	247983	no	no	no	no	no	no	no	no	no	no	no	no	no	no	no	no	no	no	no	0.02	0.12	0.15	0.01	0.01	0	0.58	2.05	0	1.42949	0.005	0.135	0	0.1285	0.00258333	0.02	1.32	0	0
PAX7	ENSG00000009709	+	chr1	18958014	19075360	236268	no	no	no	no	no	no	no	no	no	no	no	no	top 5%	no	no	no	no	no	no	0.01	0.19	0.68	0.025	0	0	0	0	0	0.00943867	0	0.135	4.84	0.028215	0.00129167	0.14	0	0	0.02
TAS1R2	ENSG00000179002	-	chr1	19186176	19166092	102481	no	no	no	no	no	no	no	no	no	no	no	no	no	no	no	no	no	no	no	0	0.005	0	0	0	0	0	0.01	0	0	0	0	0	0.00247917	0.001625	0.08	0	0	0
ALDH4A1	ENSG00000159423	-	chr1	19229275	19197925	13248	no	no	no	no	no	no	no	no	no	no	no	no	no	no	no	no	no	no	no	1.06	2.69	4.64	3.585	5.315	0.34	65.62	5.22	15.65	10.5498	4.58	15.155	8.68	6.61023	2.93729	3.71	2.92	2.785	8.09
IFFO2	ENSG00000169991	-	chr1	19283180	19230774	119318	no	no	no	no	no	no	no	no	no	no	no	no	no	no	no	no	no	no	no	1.485	2.545	2.24	4.345	1.995	8.02	2.52	7.92	15.44	2.56058	5.525	0.545	4.505	8.86498	1.04125	2.14	2.03	18.36	13.98
UBR4	ENSG00000127481	-	chr1	19536770	19400999	123206	no	no	no	no	no	no	no	no	no	no	no	no	no	no	no	no	no	no	no	16.16	36.625	38.68	35.36	30.67	12.53	82.85	45.99	273.18	53.2046	149.555	45.31	54.635	10.3031	20.907	235.54	46.69	61.9	61.97
MRTO4	ENSG00000053372	+	chr1	19578032	19586622	11242	no	no	no	no	no	no	no	no	no	no	no	no	no	no	no	no	no	no	no	6.035	6.66	6.23	10.54	25.7	0.27	8.08	13.95	14.535	14.4862	13.19	14.19	26.5	15.9988	7.64562	14.2	3.2	7.435	9.49
EMC1	ENSG00000127463	-	chr1	19578046	19542157	11242	no	no	no	no	no	no	no	no	no	no	no	no	no	no	no	no	no	no	no	11.625	18.865	22.02	20.515	28.28	0.79	13.74	21.02	60.86	24.7591	23.735	23.38	27.295	n/a	14.0876	48.65	11.91	22.545	24.42
AKR7L	ENSG00000211454	-	chr1	19600568	19592477	14338	no	no	no	no	no	no	top 5%	no	no	no	no	no	no	no	no	no	top 5%	no	no	0.125	0.79	0.27	0.51	2.87	5.85	0.14	0.27	2.385	0.145915	1.02	0.54	1.085	0.19142	0.4825	1.7	19.26	0.37	0.21
AKR7A3	ENSG00000162482	-	chr1	19615744	19609051	23197	no	no	no	no	no	no	top 5%	no	no	top 5%	no	no	no	no	no	no	top 5%	no	no	0.245	0.625	0.68	0.105	2.235	5.03	0.2	0.57	5.085	0.139596	1.38	0.24	0.94	0.333488	0.832625	2.5	71.35	0.715	0.28
AKR7A2	ENSG00000053371	-	chr1	19638640	19630458	14893	no	no	no	no	no	no	no	no	no	no	no	no	no	no	no	no	no	no	no	5.065	11.77	13.23	7.445	31.11	3.58	16.47	20.78	21.825	14.3319	10.405	32.425	33.5	15.0662	7.35875	54.4	15.23	12.465	29.82
PQLC2	ENSG00000040487	+	chr1	19638819	19655794	9651	no	no	no	no	no	no	no	no	no	no	no	no	no	no	no	no	no	no	no	3.7	5.415	4.14	3.945	22.16	3.02	7.17	9.42	13.59	7.68455	4.715	5.375	13.7	8.61695	15.0265	25.43	2.39	17.91	9.73
CAPZB	ENSG00000077549	-	chr1	19812066	19665266	120878	no	no	no	no	no	no	no	no	no	no	no	no	no	no	no	no	no	no	no	9.735	20.335	28.76	108.6	76.71	7.63	21.22	118.72	50.77	81.6936	57.71	72.59	117.65	154.662	246.037	58.89	24.93	59.3	42.95
MINOS1-NBL1	ENSG00000270136	+	chr1	19923472	19984549	125748	no	no	no	no	no	no	no	no	no	no	no	no	no	no	top 5%	no	no	no	no	0.01	0	0	0	0	0	0.41	0	0.02	0.0391517	0.01	0	0	n/a	78.7155	0	0	0	0.07
MINOS1	ENSG00000173436	+	chr1	19923483	19956314	125748	no	no	no	no	no	no	no	no	no	no	no	no	no	no	no	no	no	no	no	3.355	7.235	6.58	139.845	17.17	1.47	8.43	56.13	5.41	12.9179	185.72	5.74	66.84	9.15658	4.34921	8.68	2.14	21.89	4.44
NBL1	ENSG00000158747	+	chr1	19970656	19984945	21176	no	no	no	no	no	no	no	no	no	no	no	no	no	top 5%	top 5%	no	no	no	no	7.155	11.985	21.4	47.335	8.955	10.53	0.65	44.79	13.225	2.59776	4.57	2.51	3.39	76.6265	81.2212	30.28	24.85	0.585	21.33
HTR6	ENSG00000158748	+	chr1	19991779	20006055	9484	no	no	no	no	no	no	no	no	no	no	no	no	no	no	no	no	no	no	no	0.06	0.03	0.31	0.15	0.015	0	0	0	0.025	0.223969	0	0.06	0	0	0.116542	0.25	0	0.005	0.02
TMCO4	ENSG00000162542	-	chr1	20126410	20008705	16762	no	no	no	no	no	no	no	no	no	no	no	no	no	no	no	no	no	no	no	0.135	0.305	0.74	0.345	0	0.94	2.72	11.68	7.185	1.29858	2.99	0.17	0.415	1.55406	8.61696	6.77	9.08	13.82	11.51
RNF186	ENSG00000178828	-	chr1	20141771	20140522	81346	no	no	no	no	no	no	top 5%	no	no	no	no	no	no	no	no	no	no	no	no	0	0	0	0	0	0.58	0	0	0	0.00435019	0	0	0	0	0	0.08	0	0	0.02
OTUD3	ENSG00000169914	+	chr1	20209005	20239438	74297	no	no	no	no	no	no	no	no	no	no	no	no	no	no	no	no	no	no	no	2.155	5.93	4	4.28	12.58	0.49	3.59	3.28	4.035	2.63263	3.675	12.6	10.75	3.5406	6.76892	11.42	1.54	3.82	1.23
PLA2G2E	ENSG00000188784	-	chr1	20250110	20246501	58877	no	no	no	no	no	no	no	no	no	no	no	no	no	no	no	no	no	no	no	0	0	0	0	0	0	0	0	0	0	0	0	0	0	0	0	0	0	0
PLA2G2A	ENSG00000188257	-	chr1	20306932	20301924	141582	no	no	no	no	no	no	no	no	no	no	no	no	no	no	no	no	no	no	no	0	0.085	0.11	0	0	8.07	0.26	13.87	0	18.5566	0	0	0	0.0137704	0.00475	3.15	13.96	0.02	0
PLA2G5	ENSG00000127472	+	chr1	20396700	20417661	110538	no	no	no	no	no	no	no	no	no	no	no	no	no	no	no	top 5%	no	no	no	0.09	0.06	0.63	0	0	0	0	2.71	0	0.00652529	1.03	0	0	0.537995	0.0118333	7.58	0.6	0.01	0
PLA2G2D	ENSG00000117215	-	chr1	20446050	20438431	40538	no	no	no	no	no	no	no	no	no	no	no	no	no	no	no	no	no	no	no	0	0	0	0.01	0	0	0	0.03	0	0	0.11	0	0.01	0	0.627708	0.01	0	1.6	0.01
PLA2G2F	ENSG00000158786	+	chr1	20465818	20476879	30634	no	no	no	no	no	no	no	no	no	no	no	no	no	no	no	no	no	no	no	0	0.005	0	0	0	0	0	0.01	0	0	0	0.005	0	0	0.026125	0.01	0	0	0.02
PLA2G2C	ENSG00000187980	-	chr1	20503917	20487745	19526	no	no	no	no	no	no	no	no	no	no	no	no	no	no	no	no	no	no	no	0	0.01	0.01	0.005	0	0.23	0	0.02	0	0.00108755	0	0	0	0	0.082	0.12	0	0.02	0
UBXN10	ENSG00000162543	+	chr1	20512577	20522541	103530	no	no	no	no	no	no	no	no	top 5%	no	no	no	no	no	no	no	no	no	no	0.705	0.93	1.4	0.945	0.405	0.85	1.39	8.26	0	0.119794	0.365	0.2	0.62	0.22163	0.0473333	7.02	0.49	0.06	0.31
VWA5B1	ENSG00000158816	+	chr1	20617411	20681387	222366	no	no	no	no	no	no	no	no	no	no	no	no	no	no	no	no	no	no	no	0.02	0.585	0.85	0.465	0.325	0	0	0.17	0.005	0.24066	0	0	0.17	0.00353488	0.120417	5.01	0	0	0.01
CAMK2N1	ENSG00000162545	-	chr1	20812713	20808883	140725	no	top 5%	no	no	top 5%	top 5%	no	no	no	no	top 5%	no	top 5%	top 5%	no	no	no	no	no	19.34	10.51	31.57	137.925	33.635	5.06	4.66	18.57	5.07	1.02781	41.31	4.295	15.145	33.0901	2.94121	3.67	3.44	0.43	0.01
MUL1	ENSG00000090432	-	chr1	20834654	20825942	57506	no	no	no	no	no	no	no	no	no	no	no	no	no	no	no	no	no	no	no	3.885	4.275	7.97	9.645	7.485	2.98	6.38	13.67	5.495	6.83966	5.665	6.41	12.415	17.4834	15.1139	12.25	5.36	11.235	11.44
FAM43B	ENSG00000183114	+	chr1	20878931	20881512	78205	no	no	no	no	no	no	no	no	no	no	no	no	no	no	no	no	no	no	no	0.15	1.135	1.02	3.205	0.49	0	0.07	0.28	0.03	0.301228	0.9	0.02	0.305	0.183237	0.02425	0.49	0	0	0.05
CDA	ENSG00000158825	+	chr1	20915440	20945401	48474	no	no	no	no	no	no	no	no	no	no	no	no	no	no	no	no	no	no	no	0	0.095	0.6	0.075	0	2.79	0.05	1.43	1.295	6.51932	0.8	0.395	0	0.228019	1.4055	0.32	0	0.365	0.15
PINK1	ENSG00000158828	+	chr1	20959947	20978004	14811	no	no	no	no	no	no	no	no	no	no	no	no	no	no	no	no	no	no	no	25.56	17.4	35.55	61.05	46.685	12.79	22.64	17.83	22.88	4.55495	35.185	8.62	6.99	29.1107	17.3891	60.38	14.37	4.24	24.13
DDOST	ENSG00000244038	-	chr1	20988000	20978269	2773	no	no	no	no	no	no	no	no	no	no	no	no	no	no	no	no	no	no	no	23.54	31.63	42.14	51.995	108.785	4.48	87.01	120.18	60.92	93.3525	51.255	95.705	81.17	208.279	95.1796	105.77	28.59	46.22	125.37
KIF17	ENSG00000117245	-	chr1	21044510	20990508	4222	no	no	no	no	no	no	no	no	no	no	no	no	no	no	no	no	no	no	no	1.63	0.485	1.29	3.735	5.185	0.01	0.89	4.01	5.78	4.92124	4.59	1.54	0.62	0.24146	0.986708	13.86	0	0	0.17
SH2D5	ENSG00000189410	-	chr1	21059133	21046224	11734	no	no	no	no	no	no	no	no	no	no	no	no	no	no	no	no	no	no	no	0.31	0.525	1.34	2.99	11.61	0.03	0	0.21	34.035	2.83036	14.235	3.205	1.47	0.610387	0.026875	2.23	0.07	0.005	0
HP1BP3	ENSG00000127483	-	chr1	21113181	21069153	29814	no	no	no	no	no	no	no	no	no	no	no	no	no	no	no	no	no	no	no	89.755	110.565	81.83	31.045	225.895	8.05	99.78	60.2	98.22	24.7182	101.565	128.99	138.73	55.3071	98.5943	133.83	77.44	124.435	47.3
EIF4G3	ENSG00000075151	-	chr1	21503343	21132975	60190	no	no	no	no	no	no	no	no	no	no	no	no	no	no	no	no	no	no	no	12.515	22.08	32.08	53.055	33.345	7.59	14.24	19.51	37.735	14.9178	45.59	37.435	45.265	22.0767	34.629	64.92	15.47	30.05	12.66
ECE1	ENSG00000117298	-	chr1	21671997	21543739	135028	no	no	no	no	no	no	no	no	no	no	no	no	no	no	no	no	no	no	no	1.62	4.615	7.28	9.915	4.955	8.09	26.08	53.93	43.915	8.21859	20.065	6.685	18.03	78.8955	0.474792	36.11	17.87	30.14	7.02
NBPF3	ENSG00000142794	+	chr1	21766629	21811498	118991	no	no	no	no	no	no	no	no	no	no	no	no	no	no	no	no	no	no	no	1.97	4.67	2.92	4.475	7.535	0.46	1.2	4.06	12.835	1.82425	8.745	9.885	8.64	1.1598	0.530542	14.18	3.44	2.86	2.15
ALPL	ENSG00000162551	+	chr1	21835857	21904902	42170	no	no	no	no	no	no	no	no	no	no	no	no	no	no	no	no	no	no	no	0.785	1.925	3.58	0.195	1.04	0.48	1.5	101.54	0.985	92.9061	0.325	40.455	7.66	0.386422	0.926958	8.45	3.17	1.135	0.3
RAP1GAP	ENSG00000076864	-	chr1	21995799	21922713	27083	no	no	no	no	no	no	no	no	no	no	no	no	no	no	no	no	no	no	no	3.68	3.89	11.74	23.95	6.445	12.26	14.53	17.37	0.27	3.80899	3.08	2.93	2.925	0.188951	0.09775	4.29	34.98	0.05	0.08
USP48	ENSG00000090686	-	chr1	22110099	22005071	37930	no	no	no	no	no	no	no	no	no	no	no	no	no	no	no	no	no	no	no	13.48	24.205	25.86	25.815	34.56	3.13	33.75	19.79	13.21	10.1451	21.86	21.13	29.305	16.1506	17.5698	25.61	38.34	17.845	14.13
LDLRAD2	ENSG00000187942	+	chr1	22138757	22151714	68381	no	no	no	no	no	no	no	no	no	no	no	no	no	no	no	no	no	no	top 5%	0	0.015	0.26	0	0	0	0.01	0.18	0.21	0.21119	0.165	0.485	0.215	0.267308	0.271875	0.73	0.19	1.32	4.22
HSPG2	ENSG00000142798	-	chr1	22263790	22148737	68381	no	no	no	no	no	no	no	no	no	no	no	no	no	no	no	no	no	no	no	0.88	5.14	18.81	0.245	0.49	19.4	19.85	140.33	222.46	15.1485	45.41	8.02	46.87	24.3829	0.38675	21.8	91.34	1.275	72.5
CELA3B	ENSG00000219073	+	chr1	22303513	22315837	52034	no	no	no	no	no	no	no	no	no	no	no	no	no	no	no	no	top 5%	no	no	0	0	0	0.14	0	0	0	2.79	0	0.0021751	0	0	0	0	0	0.35	22.41	0	0
CELA3A	ENSG00000142789	+	chr1	22328148	22339015	52415	no	no	no	no	no	no	no	no	top 5%	no	no	no	no	no	no	no	top 5%	no	no	0	0	0	0	0	0.04	0	4.92	0	0.00978793	0	0	0.03	0	0.0045	0.13	4.57	0	0
CDC42	ENSG00000070831	+	chr1	22379119	22419416	64485	no	no	no	no	no	no	no	no	no	no	no	no	no	no	no	no	no	no	no	170.965	122.775	183.49	281.835	481.18	11.07	79.09	94.54	37.625	26.0264	156.745	140.845	89.445	125.669	55.0392	58.28	44.34	108.65	96.88
WNT4	ENSG00000162552	-	chr1	22469459	22443797	333265	no	no	no	no	no	no	no	no	no	no	no	no	no	no	no	no	no	no	no	0.785	1.295	4.57	3.715	6.525	0.17	0.08	1.75	0	2.18497	0	0.04	0.095	0.442174	0.212	0.28	2.86	0	0.06
ZBTB40	ENSG00000184677	+	chr1	22778343	22857650	341290	no	no	no	no	no	no	no	no	no	no	no	no	no	no	no	no	no	no	no	2.345	4.675	4.51	2.32	6.835	1.97	4.76	6.96	14.64	1.72965	8.065	7.26	14.345	4.43647	16.0325	10.66	4.91	19.54	8.9
EPHA8	ENSG00000070886	+	chr1	22890056	22930087	65317	no	no	no	no	no	no	no	no	no	no	no	no	no	no	no	no	no	no	no	0.35	4.23	1.58	9.07	2.42	0	0.02	0.01	0	2.03005	0.22	0.125	0	0	0.0335417	2.06	0	0	0
C1QA	ENSG00000173372	+	chr1	22962998	22966101	36932	no	top 5%	top 5%	top 5%	no	no	top 5%	top 5%	top 5%	no	no	no	no	no	top 5%	top 5%	top 5%	no	no	1.86	11.235	16.28	0.015	0	9.97	71.08	210.56	0	0	0	0	0	0	1098.87	11.43	30.47	0.15	0.06
C1QC	ENSG00000159189	+	chr1	22970122	22974603	8891	no	top 5%	top 5%	top 5%	no	no	top 5%	top 5%	top 5%	no	no	no	no	no	top 5%	top 5%	top 5%	no	no	1.35	11.245	13.45	0	0	5.85	68.78	232.31	0	0	0.02	0	0	0.00451732	1706.86	14.15	47.96	0.015	0.03
C1QB	ENSG00000173369	+	chr1	22979473	22988031	54296	no	no	top 5%	top 5%	no	no	top 5%	top 5%	top 5%	no	no	no	no	no	top 5%	top 5%	top 5%	no	no	1.02	12.205	13.24	0	0	5.94	98.63	294.66	0	0	0.09	0	0	0	1625.28	25.37	59.07	0.225	0.06
EPHB2	ENSG00000133216	+	chr1	23037457	23241818	87143	no	no	no	no	no	no	no	no	no	no	no	no	no	no	no	no	no	no	no	9.395	26.88	8.62	5.435	17.465	0.18	0.66	2.83	16.045	4.21082	5.83	30.41	26.95	25.8857	6.74225	3.11	0.65	0.045	0.04
LACTBL1	ENSG00000215906	-	chr1	23291831	23279535	83212	no	no	no	no	no	no	no	no	no	no	no	no	no	no	no	no	no	no	no	0	0.01	0	0	0	0	0	0	0	0	0	0.025	0	n/a	0.00179167	0.18	0	0	0
C1orf234	ENSG00000227868	-	chr1	23342343	23337326	49092	no	no	no	no	no	no	no	no	no	no	no	no	no	no	no	top 5%	no	no	no	0	0	0	0.145	0	0	0	0	0	0.0261011	0.155	0	0.14	n/a	0.028	5.23	0	0	0
KDM1A	ENSG00000004487	+	chr1	23345940	23410182	3937	no	no	no	no	no	no	no	no	no	no	no	no	no	no	no	no	no	no	no	58.605	57.505	36.45	49.755	160.765	1.13	24.66	17.18	38.345	72.5677	34.265	167.12	117.735	35.6472	20.0174	50.33	10.42	26.675	56.97
LUZP1	ENSG00000169641	-	chr1	23504301	23410522	13031	no	no	no	no	no	no	no	no	no	no	no	no	no	no	no	no	no	no	no	1.28	4.235	8.22	5.69	1.57	1.61	2.88	11.55	6.77	3.86746	45.725	19.62	14.385	10.2727	15.0645	7.69	5.42	1.72	6.43
HTR1D	ENSG00000179546	-	chr1	23520755	23516992	123116	no	no	no	no	no	no	no	no	no	no	no	no	no	no	no	no	no	no	no	0.04	0.09	0.8	0.005	0	0	0	0.08	0.145	4.31775	0.045	0.88	0.02	0.790778	0.00675	0.08	0	0	0.02
HNRNPR	ENSG00000125944	-	chr1	23670829	23631180	125536	no	no	no	no	no	no	no	no	no	no	no	no	no	no	no	no	no	no	no	33.355	54.83	37.04	58.61	187.21	0.6	44.2	47	24.015	34.1097	39.51	137.565	137.21	50.2488	13.4008	36.85	10.1	56.78	17.53
C1orf213	ENSG00000249087	+	chr1	23695710	23698332	24332	no	no	no	no	no	no	no	no	no	no	no	top 5%	no	no	no	no	no	no	no	0.795	1.86	1.12	7.27	7.105	0	0.34	1.28	4.8	0.291416	6.065	6.14	2.55	1.86269	n/a	3.27	0.16	0.995	1.32
ZNF436	ENSG00000125945	-	chr1	23695935	23685940	24332	no	top 5%	top 5%	top 5%	top 5%	top 5%	no	no	no	no	no	top 5%	top 5%	top 5%	no	top 5%	no	no	no	22.555	23.155	18.09	9.41	16.02	0.69	3.67	3.74	2.16	0.166519	3.055	6.395	4.4	10.0903	3.87604	11.16	1.89	1.435	2.98
TCEA3	ENSG00000204219	-	chr1	23751233	23707553	13043	no	no	no	no	no	no	top 5%	no	no	no	no	no	no	no	no	no	top 5%	no	no	0.81	3.615	5.88	1.475	0.26	12.95	15.92	13.97	5.575	1.14841	3.785	0.36	0.63	4.09011	0.03375	6.45	36.46	0.31	0.01
ASAP3	ENSG00000088280	-	chr1	23810671	23755055	26072	no	no	no	no	no	no	no	no	no	no	no	no	no	no	no	no	no	no	no	1.7	5.575	11.24	5.48	11.085	2.12	15.15	15.98	52.445	13.8184	23.94	3.03	20.945	4.59689	0.0632917	16.62	12.46	1.675	0.51
E2F2	ENSG00000007968	-	chr1	23857712	23832921	48946	no	no	no	no	no	no	no	top 5%	no	no	no	no	top 5%	no	no	no	no	no	no	0.275	1.02	1.96	0.045	0.18	0.63	40.11	0.74	0.335	0.46875	0.165	2.59	10.815	0.0407274	0.298417	2.54	1.27	1.4	1.08
ID3	ENSG00000117318	-	chr1	23886285	23884408	94234	no	no	no	no	no	no	no	no	no	no	no	no	no	no	no	no	no	no	no	5.765	15.13	40.46	1.645	5.035	9.74	12.29	49.78	872.3	78.3027	384.625	83.015	17.685	266.401	1.096	10.42	71.58	105.07	84.07
MDS2	ENSG00000197880	+	chr1	23953823	23967058	118748	no	no	no	no	no	no	no	no	no	no	no	no	no	no	no	no	no	top 5%	no	0	0.01	0	0	0	0	0	0.06	0.005	0.0088931	0.005	0	0.035	0.0303848	0.00379167	0.11	0	3.05	0
RPL11	ENSG00000142676	+	chr1	24018268	24022915	97939	no	no	no	no	no	no	no	no	no	no	no	no	no	no	no	no	no	no	no	378.285	390.48	368.89	303.7	967.665	17.65	353.84	325.11	162.525	807.591	271.36	1331.74	558.725	793.678	329.49	353.96	280.38	1781.93	699.15
TCEB3	ENSG00000011007	+	chr1	24069644	24088549	63074	no	no	no	no	no	no	no	no	no	no	no	no	no	no	no	no	no	no	no	4.82	6.995	5.5	6.505	12.105	2.18	10.22	27.28	9.655	10.1904	9.67	15.44	20.385	9.69583	n/a	17.11	15.74	11.025	6.21
PITHD1	ENSG00000057757	+	chr1	24104894	24114722	19082	no	no	no	no	no	no	no	no	no	no	no	no	no	no	no	no	no	no	no	17.165	17.275	32.75	115.29	141.22	2.05	38.14	18.76	10.975	19.354	44.045	33.74	25.755	25.8879	19.1455	34.59	9.13	34.605	15.63
LYPLA2	ENSG00000011009	+	chr1	24117459	24122029	2797	no	no	no	no	no	no	no	no	no	no	no	no	no	no	no	no	no	no	no	7.315	6.81	10.96	20.81	63.995	6.51	17.61	28	101.225	55.2971	26.275	36.945	40.945	34.3885	20.0738	20.35	22.63	37.765	36.22
GALE	ENSG00000117308	-	chr1	24126892	24122089	1544	no	no	no	no	no	no	no	no	no	no	no	no	no	no	no	no	no	no	no	5.77	4.28	4.31	20.755	71.07	10.29	13.33	35.21	45.905	12.4289	19.385	11.53	21.63	12.459	10.2609	10.1	63.19	6.395	6.05
HMGCL	ENSG00000117305	-	chr1	24165110	24128376	7940	no	no	no	no	no	no	no	no	no	no	no	no	no	no	no	no	no	no	no	2.77	5.515	7.01	15.485	15.705	2.89	25.1	19.54	11.655	5.69894	12.305	12.775	7.575	12.8672	17.1001	18.51	8.63	11.405	14.43
FUCA1	ENSG00000179163	-	chr1	24194784	24171566	8688	no	no	no	no	no	no	no	no	no	no	no	no	no	no	no	no	no	no	no	4.515	4.505	11.14	18.58	24.655	3.34	19.72	13.09	0.99	1.51207	7.51	5.615	3.27	15.7057	42.7983	15.83	9.56	6.24	8.56
CNR2	ENSG00000188822	-	chr1	24285549	24197016	2984	no	no	no	no	no	no	no	no	no	no	no	no	no	no	no	no	no	top 5%	no	0	0.01	0.03	0.005	0	0.19	0.21	0.04	0	0.00767039	0	0	0.005	0.00343113	0.01875	0.03	0	38.605	0.61
PNRC2	ENSG00000189266	+	chr1	24286301	24289952	2093	no	no	no	no	no	no	no	no	no	no	no	no	no	no	no	no	no	no	no	19.325	28.9	29.48	18.155	54.985	6.28	34.36	36.15	15.01	24.1668	35.7	155.575	84.18	28.7334	24.9437	26.51	18.04	68.495	55.41
SRSF10	ENSG00000188529	-	chr1	24306821	24291293	77046	no	no	no	no	no	no	no	no	no	no	no	no	no	no	no	no	no	no	no	24.83	56.21	33.57	26.71	101.485	3.21	49.44	34.67	59.145	52.7917	67.045	94.205	102.42	33.8599	16.0937	47.91	36.41	115.17	51.31
MYOM3	ENSG00000142661	-	chr1	24438665	24382526	83300	no	no	no	no	no	no	top 5%	no	no	no	no	no	no	no	no	top 5%	no	no	no	0	0.03	0.16	0.12	0	0.61	0.1	0.23	0.01	0.0108755	0.005	0.02	0	0.282203	0.006375	15.39	0.04	0.005	0
IL22RA1	ENSG00000142677	-	chr1	24469611	24446260	18630	no	no	no	no	no	no	top 5%	no	no	no	no	no	no	no	no	no	no	no	no	0	0.015	0.02	0.005	0	1.61	1.23	0.44	0	0.0679554	0	0.01	0	0.0156645	0.0776667	0.35	0.13	0.07	0
IFNLR1	ENSG00000185436	-	chr1	24513751	24480646	143198	no	no	no	no	no	no	no	no	no	no	no	no	no	no	no	no	no	no	no	0.045	0.18	0.19	0.78	0.135	2.1	1.65	3.78	0	3.05601	0.005	1.585	0.08	n/a	10.5152	0.61	1.26	10.86	0.04
GRHL3	ENSG00000158055	+	chr1	24645914	24690972	132868	no	no	no	no	no	no	no	no	no	no	no	no	no	no	no	no	no	no	no	0	0.44	0.23	0.075	0	0	0.43	0.39	0.005	1.53002	0.04	0.625	0.03	0.177196	0.614333	1.23	0.02	0	0.01
STPG1	ENSG00000001460	-	chr1	24741587	24683488	132868	no	no	no	no	no	no	no	no	no	no	no	no	no	no	no	no	no	no	no	0.44	2.535	2.74	17.73	0.855	1.87	2.06	5.64	2.805	3.69766	7.4	7.06	3.275	n/a	3.03125	9.77	2.43	2.92	1.64
NIPAL3	ENSG00000001461	+	chr1	24742292	24799466	30625	no	no	no	no	no	no	no	no	no	no	no	no	no	no	no	no	no	no	no	3.065	11.46	26.26	29.475	5.875	2.44	7.35	13.36	18.07	3.83359	18.8	4.915	1.245	8.15421	8.185	17.77	8.16	16.51	25.02
RCAN3	ENSG00000117602	+	chr1	24829386	24867530	44991	no	no	no	no	no	no	no	no	no	no	no	no	no	no	no	no	no	no	no	3.015	9.56	6.76	14.115	15.69	0.22	1.96	8.97	1.49	1.90375	1.745	3.73	1.055	2.39191	6.13192	2.76	13.08	12.41	4.05
NCMAP	ENSG00000184454	+	chr1	24882601	24935816	48757	no	no	no	no	no	no	no	no	no	no	no	no	no	no	top 5%	no	no	no	no	0.025	0.025	3.61	0.015	0	0.03	1.2	2.74	0	0.0587276	0	0.12	0	n/a	4.64383	0.39	1.02	0	0.05
SRRM1	ENSG00000133226	+	chr1	24969502	24999758	105775	no	no	no	no	no	no	no	no	no	no	no	no	no	no	no	no	no	no	no	6.69	21.655	17.21	23.315	20.94	11.03	20.5	38.78	75.31	37.7251	88.905	66.595	102.405	12.1645	51.8338	69.52	37.06	80.175	14.3
CLIC4	ENSG00000169504	+	chr1	25071847	25170815	127275	no	no	no	no	no	no	no	no	no	no	no	no	no	no	no	no	no	no	no	19.665	37.18	82.73	16.01	68.93	3.56	19.52	95.03	95.955	34.6826	41.295	110.84	57.12	135.538	3.14371	19.01	43.31	27.27	7.46
RUNX3	ENSG00000020633	-	chr1	25291501	25226001	312854	no	no	no	no	no	no	no	no	no	no	no	no	no	no	no	no	no	top 5%	top 5%	0.005	0.015	0.04	0	0	0.08	0.85	3.79	0.015	0.196827	0.005	0.025	0.085	0.213645	4.72675	2.44	2.04	66.605	11.03
SYF2	ENSG00000117614	-	chr1	25558984	25549169	267430	no	no	no	no	no	no	no	no	no	no	no	no	no	no	no	no	no	no	no	8.075	11.365	13.9	18.4	46.79	0.87	5.87	12.46	2.12	8.65613	20.5	43.615	12.11	18.1071	15.3848	13.02	13.98	27.955	5.59
RHD	ENSG00000187010	+	chr1	25598883	25656936	17233	no	no	no	no	no	no	no	top 5%	no	no	no	no	no	no	no	no	no	no	no	0.085	0.215	1	0.205	0.025	0	50	0	0.02	0.0808573	0.22	0	0.02	0.0681484	0.585167	0.19	0	0	0.06
TMEM50A	ENSG00000183726	+	chr1	25664407	25688852	8175	no	no	no	no	no	no	no	no	no	no	no	no	no	no	no	no	no	no	no	38.13	27.72	37.94	47.425	85.05	2.51	28.38	37.17	7.485	20.2111	37.015	44.935	32.935	54.2577	45.6296	20.45	17.9	17.9	17.17
C1orf63	ENSG00000117616	-	chr1	25664656	25568746	17233	no	no	no	no	no	no	no	no	no	top 5%	no	no	no	no	no	no	no	top 5%	top 5%	14.23	32.88	35.24	42.59	113.97	56.95	92.62	43.61	493.03	17.3135	261.725	63.2	30.89	14.5075	n/a	99.81	40.96	489.665	332.34
RHCE	ENSG00000188672	-	chr1	25756683	25688802	8175	no	no	no	no	no	no	no	top 5%	no	no	no	no	no	no	no	no	no	no	no	0.045	0.255	1.37	2.51	0.625	0	38.38	0.13	0.35	0.130604	0.685	0.155	0.225	0.275093	1.15742	1.54	0	0.115	1.13
TMEM57	ENSG00000204178	+	chr1	25757387	25826700	44074	no	no	no	no	no	no	no	no	no	no	no	no	no	no	no	no	no	no	no	21.105	15.265	11.25	22.715	30.825	1.07	12.49	7.79	3.41	1.49111	5.23	7.765	12.125	9.64081	18.5563	7.79	5	4.365	4.84
LDLRAP1	ENSG00000157978	+	chr1	25870070	25895377	91951	no	no	no	no	no	no	no	no	no	no	no	no	no	no	no	no	no	no	no	0.255	2.23	2.48	0.06	0.21	4.15	4.89	9.81	12.775	6.03254	5.3	3.795	9.07	7.7564	9.96437	7.58	6.95	13.825	6.07
MAN1C1	ENSG00000117643	+	chr1	25943958	26112698	62549	no	no	no	no	no	no	no	no	no	no	no	no	no	no	no	no	no	no	no	1.32	6.7	6.28	6.425	0.535	0.22	4.96	6.1	5.95	5.45841	4	3.065	9.72	4.17408	14.937	8.18	2.32	0.49	0.21
SEPN1	ENSG00000162430	+	chr1	26126666	26144713	14466	no	no	no	no	no	no	no	no	no	no	no	no	no	no	no	no	no	no	no	1.48	6.125	5.83	13.505	5.27	4.89	4.8	37.25	54.635	16.0194	20.945	16.685	67.425	72.4564	n/a	9.37	12.59	5.77	22.16
AL020996.1	ENSG00000223474	-	chr1	26147288	26145211	2295	no	no	no	no	no	no	no	no	no	no	no	no	no	no	no	no	no	no	no	0.015	0.125	0.01	n/a	0	0.62	0.18	n/a	0.175	0.0739532	0.075	0.31	n/a	n/a	n/a	1.2	0	0.5	0.13
AUNIP	ENSG00000127423	-	chr1	26185903	26158413	2295	no	no	no	no	no	no	no	no	no	no	no	no	no	no	no	no	no	no	no	0.21	0.55	0.64	0.805	0.145	0	4.35	0.09	0.365	5.33986	1.42	7.555	6.61	n/a	9.29871	4.43	0.04	0	0.63
PAQR7	ENSG00000182749	-	chr1	26197744	26187700	15983	no	no	no	no	no	no	no	no	no	no	no	no	no	no	no	no	no	no	no	1.8	2.4	2.58	4.085	1.955	0	2.73	5.07	23.475	1.75956	11.015	1.195	5.96	5.77524	24.798	35.51	1.84	2.45	11.63
STMN1	ENSG00000117632	-	chr1	26232957	26211930	67486	no	no	no	no	no	no	no	no	no	no	no	no	no	no	no	no	no	no	no	265.205	92.02	87.16	896.27	1053.72	0.36	20.95	16.28	18.16	78.8237	454.765	222.095	440.39	119.834	20.6755	89.02	20.82	10.725	22.85
PAFAH2	ENSG00000158006	-	chr1	26324648	26286257	76922	no	no	no	no	no	no	no	no	no	no	no	no	no	no	no	no	no	no	no	0.47	2.235	2.26	2.41	5.075	2.16	5.6	4.44	4.325	3.88824	3.355	8.7	4.87	3.49955	8.36429	5.58	4.06	3.915	2.9
EXTL1	ENSG00000158008	+	chr1	26348270	26362955	24409	no	no	no	no	no	no	no	no	no	top 5%	no	no	no	no	no	no	no	no	no	0.24	0.705	1	2.465	1.315	0	0.05	0.18	13.69	0.383814	3.855	0.76	3.61	3.74548	0.0287083	1.08	0.02	0	0.04
SLC30A2	ENSG00000158014	-	chr1	26372604	26363742	5977	no	no	no	no	no	no	no	no	no	no	no	no	no	no	no	no	no	no	no	0	0.01	0.01	0.005	0.205	0.01	0.07	0.17	0	0.137707	0	0	0.005	0.0175635	0.00504167	0.33	0	0	0.04
TRIM63	ENSG00000158022	-	chr1	26394124	26377794	49393	no	no	no	no	no	no	no	no	no	no	no	no	no	no	no	no	no	no	no	0	0.02	0.01	0	0	0	0.02	0.11	0.015	0	0.015	0	0	0.0347523	0.967958	0.18	0	0.08	0.01
PDIK1L	ENSG00000175087	+	chr1	26438327	26452034	77679	no	top 5%	top 5%	no	top 5%	top 5%	no	no	no	no	no	top 5%	top 5%	no	top 5%	no	no	no	top 5%	21.605	13.355	8.73	9.2	27.255	0.34	5.37	4.09	0.245	0.232396	1.515	5.765	10.675	2.68655	9.35412	4.94	2.94	1.35	5.2
FAM110D	ENSG00000197245	+	chr1	26485510	26489119	40718	no	no	no	no	no	no	top 5%	no	no	no	no	no	no	no	no	no	no	no	no	0.32	0.44	0.07	0.205	0.29	1.06	0.35	1.33	0.02	0.117455	0	0.28	0.505	0.249676	0.0144583	2.31	0	0	0.53
ZNF593	ENSG00000142684	+	chr1	26496361	26498551	12584	no	no	no	no	no	no	no	no	no	no	no	no	no	no	no	no	no	no	no	1.08	2.105	1.35	3.515	3.81	0.39	2.42	13.76	4.945	4.06346	2.895	1.58	16.155	26.4838	6.20625	6.59	2.05	12.355	9.02
CNKSR1	ENSG00000142675	+	chr1	26503893	26516377	6016	no	no	no	no	no	no	no	no	no	no	no	no	no	no	no	no	no	no	no	0.48	1.16	0.6	1.47	2.79	10.96	0.58	12.54	2.785	11.8217	1.255	5.2	1.51	0.0582447	0.845667	2.96	18.69	5.145	2.73
CATSPER4	ENSG00000188782	+	chr1	26517051	26529459	31905	no	no	no	no	no	no	no	no	no	no	no	no	no	no	no	no	no	no	no	0.005	0.055	0.02	0.035	0	0	0	0	0	0.204204	0	0.11	0	0	0.00845833	1.88	0	0	0
CEP85	ENSG00000130695	+	chr1	26560690	26605297	31600	no	no	no	no	no	no	no	no	no	no	no	no	no	no	no	no	no	no	no	2.385	6.11	5.1	5.6	13.32	0.55	10.99	4.51	14.34	14.4209	8.565	24.8	21.695	2.74948	9.49483	20.74	1.72	11.83	14.1
SH3BGRL3	ENSG00000142669	+	chr1	26605666	26608007	1136	no	no	no	no	no	no	no	no	no	no	no	no	no	top 5%	no	no	no	no	no	2.365	4.82	4.2	141.59	5.66	17.38	6.06	132.77	72.9	33.6185	170.65	14.41	45.465	429.338	101.428	9.41	27.16	83.58	34.58
CD52	ENSG00000169442	+	chr1	26644447	26647014	2102	no	no	no	no	no	no	no	no	no	no	no	no	no	no	no	no	no	top 5%	top 5%	0.13	0.17	0.46	0	0	3.12	0.8	99.85	0.095	3.60533	0.095	2.41	0.055	0.129823	6.69033	1.16	2.85	954.705	102.41
UBXN11	ENSG00000158062	-	chr1	26644854	26608774	2102	no	no	no	no	no	no	no	no	no	no	no	no	no	no	no	no	no	no	no	1.47	3.315	2.85	4.085	12.4	0.27	2.47	34.43	92.6	6.1426	42.715	4.155	15.83	3.92264	21.1399	16.33	5.88	47.255	8.41
AIM1L	ENSG00000176092	-	chr1	26670576	26648349	18884	no	no	no	no	no	no	no	no	no	no	no	no	no	no	no	no	no	no	no	0.195	0.58	0.14	0.46	0.81	5	0.15	1.6	0.165	5.17263	0.075	3.21	2.335	0.00272299	0.00166667	2.18	0.61	2.565	0.08
ZNF683	ENSG00000176083	-	chr1	26699266	26688125	55551	no	no	no	no	no	no	no	no	no	no	no	no	no	no	no	top 5%	no	no	no	0	0	0	0	0	0	0	0.17	0	0	0	0	0	0	0.033375	8.8	0.03	0.32	0.17
LIN28A	ENSG00000131914	+	chr1	26737268	26756213	40561	no	no	no	no	no	no	no	no	no	no	no	no	no	no	no	no	no	no	no	0	0.01	0	0.45	0.54	0	0	0.33	0	118.003	0	668.7	206.605	0	0.066375	0.6	0	0	0.01
DHDDS	ENSG00000117682	+	chr1	26758772	26797785	3783	no	no	no	no	no	no	no	no	no	no	no	no	no	no	no	no	no	no	no	4.785	11.805	9.54	19.26	15.305	11.38	13.64	24.07	54.615	9.11616	41.215	18.425	17.215	14.0872	12.1802	21.22	16.04	14.915	12.39
HMGN2	ENSG00000198830	+	chr1	26799009	26802463	55018	no	no	no	no	no	no	no	no	no	no	no	no	no	no	no	no	no	no	no	48.33	119.54	123.62	50.21	342.725	3.23	82.04	156.91	105.015	132.222	122.08	444.545	479.795	61.346	11.0163	109.52	18.67	248.24	84.59
RPS6KA1	ENSG00000117676	+	chr1	26856257	26901516	174801	no	no	no	no	no	no	no	no	no	no	no	no	no	no	no	no	no	no	no	0.705	6.04	3.89	3.915	3.55	9.09	15.05	42.01	2.22	16.6487	0.91	15.615	19.58	1.17974	102.389	9.29	14.62	46.04	41.73
ARID1A	ENSG00000117713	+	chr1	27022523	27108595	126897	no	no	no	no	no	no	no	no	no	no	no	no	no	no	no	no	no	no	no	2.83	7.465	9.73	13.4	7.155	2.3	16.52	29.88	51.42	18.8245	24.31	25.34	72.18	9.26157	46.8987	39.42	11.31	59.46	38.13
PIGV	ENSG00000060642	+	chr1	27114485	27124889	34201	no	no	no	no	no	no	no	no	no	no	no	no	no	no	no	no	no	no	no	1.135	2.6	4.02	3.425	2.925	1.51	8.91	5.99	7.41	4.20774	7.29	9.675	4.54	3.91579	5.96504	17.98	2.81	6.02	20.71
ZDHHC18	ENSG00000204160	+	chr1	27153200	27184092	33851	no	no	no	no	no	no	no	no	no	no	no	no	no	no	no	no	no	no	no	1.34	2.72	2.32	13.455	14.22	1.37	5.71	9.91	26.335	14.1251	13.485	20.86	19.74	10.4284	3.25154	11.87	3.52	20.02	10.76
SFN	ENSG00000175793	+	chr1	27189632	27190947	17216	no	no	no	no	no	no	no	no	no	no	no	no	no	no	no	no	no	no	no	0.02	0.025	0.1	0.025	0.11	9.71	0	49.53	0.455	2.49995	0.155	0.3	0.085	0.0910381	0.063	0.13	8.84	0.25	0.26
GPN2	ENSG00000142751	-	chr1	27216788	27202623	11867	no	no	no	no	no	no	no	no	no	no	no	no	no	no	no	no	no	no	no	1.935	5.185	4.47	6.31	10.505	2.2	5.65	10.73	10.735	14.9071	7.04	4.405	13.8	10.9488	12.6632	8.54	2.62	9.86	11.8
GPATCH3	ENSG00000198746	-	chr1	27226957	27216979	11213	no	no	no	no	no	no	no	no	no	no	no	no	no	no	no	no	no	no	no	2.105	2.93	2.86	3.74	3.795	1.73	4.65	7	6.63	3.49946	3.285	3.915	8.835	4.30675	7.50867	7.26	2.18	7.45	5.23
NR0B2	ENSG00000131910	-	chr1	27240457	27237979	18781	no	no	no	no	no	no	no	top 5%	no	no	no	no	no	no	no	no	top 5%	no	no	0	0	0	0.03	0	0	11.89	0.9	0.005	0.016172	0	0	0	0	0.0114167	0.37	5.75	0.025	0
NUDC	ENSG00000090273	+	chr1	27248216	27273353	10458	no	no	no	no	no	no	no	no	no	no	no	no	no	no	no	no	no	no	no	3.355	4.59	8.66	40.76	14.575	0.59	10.23	28.82	21.445	39.2473	19.37	19.465	45.44	36.9311	13.017	30.33	23.36	24.265	9.84
C1orf172	ENSG00000175707	-	chr1	27286897	27276052	35999	no	no	no	no	no	no	no	no	no	no	no	no	no	no	no	no	no	no	no	0.005	0.03	0	0.01	0	0.64	0.6	3.91	0.02	9.67712	0	0.285	0	0	n/a	1.85	4.53	1.37	0.02
TRNP1	ENSG00000253368	+	chr1	27320197	27327389	37421	no	no	no	no	no	no	no	no	no	no	no	no	no	no	no	no	no	no	no	3.46	2.915	7.27	41.6	7.79	0	6.2	9.68	52.845	20.6408	20.155	0.635	8.115	17.1726	0.0285833	2.19	50.37	0.215	0.05
FAM46B	ENSG00000158246	-	chr1	27339327	27331510	90099	no	no	no	no	no	no	no	no	no	no	no	no	no	no	no	no	no	no	no	0.005	0.115	0.17	0.05	0	0.48	0.32	18.08	2.48	41.8858	0.535	2.59	4.815	0.246445	0.0375417	4.05	0.93	0.05	0.13
SLC9A1	ENSG00000090020	-	chr1	27481401	27425305	165583	no	no	no	no	no	no	no	no	no	no	no	no	no	no	no	no	no	no	no	0.38	1.18	2.61	12.625	0.75	9.62	1.62	20.12	19.39	9.71431	11.275	1.92	11.77	12.4518	8.751	6.45	32.63	5.68	3.55
WDTC1	ENSG00000142784	+	chr1	27561006	27635110	93145	no	no	no	no	no	no	no	no	no	no	no	no	no	no	no	no	no	no	no	4.115	7.975	7.71	7.92	7.05	3.51	12.6	17.19	9.925	3.93925	4.375	13.095	11.925	11.4502	21.6049	23.78	13.88	21.235	26.42
TMEM222	ENSG00000186501	+	chr1	27648650	27662891	19161	no	no	no	no	no	no	no	no	no	no	no	no	no	no	no	no	no	no	no	4.425	5.175	7.6	14.445	41.735	0.63	10.19	19.64	38.515	14.2866	16.27	8.985	21.47	25.206	23.2462	25.95	4.38	48.39	18.12
SYTL1	ENSG00000142765	+	chr1	27668512	27680421	6879	no	no	no	no	no	no	no	no	no	no	no	no	no	no	no	no	no	top 5%	no	0.015	0.16	0.2	0.4	0	0.29	1.47	24.31	5.15	5.53258	1.885	3.155	0.49	1.04951	0.543875	0.84	17.14	228.18	45.43
MAP3K6	ENSG00000142733	-	chr1	27693383	27681679	3477	no	no	no	no	no	no	no	no	no	top 5%	no	no	no	no	no	no	no	no	no	0.29	1.5	2.44	4.05	1.81	1.95	3.26	40.54	61.525	3.56715	15.26	3.87	6.07	3.829	4.93704	7.24	2.85	7.53	4.05
FCN3	ENSG00000142748	-	chr1	27701315	27695602	6569	no	no	no	no	no	no	no	top 5%	top 5%	no	no	no	no	no	no	no	no	no	no	0	0.075	0	0.015	0.025	0	47.96	256.22	0.01	0.123497	0.005	0	0	0.00616657	0.00941667	2.66	0.71	0.01	0.03
CD164L2	ENSG00000174950	-	chr1	27709870	27705665	13627	no	no	no	no	no	no	no	no	no	no	no	no	no	no	no	no	no	no	no	0	0.04	0	0.08	0	0	0	8.32	0.015	0.941793	0	0.75	0.01	0	0.0334167	0.57	0	0.005	0.05
GPR3	ENSG00000181773	+	chr1	27719147	27722318	17688	no	no	no	no	no	no	no	no	no	no	no	no	no	no	no	no	no	no	no	0.035	0.53	0.56	7.885	0.19	0	0.03	0.24	3.27	5.97914	1.485	1.52	2.995	1.12685	1.04321	0.06	0.11	2.595	1.94
WASF2	ENSG00000158195	-	chr1	27816669	27730729	52287	no	no	no	no	no	no	no	no	no	no	no	no	no	no	no	no	no	no	no	1.06	5.945	8.25	2.93	1.635	6.9	15	56.96	18.98	13.1793	10.675	16.615	37.855	18.7338	131.002	22.28	17.46	44.96	20
AHDC1	ENSG00000126705	-	chr1	27930102	27860545	52348	no	no	no	no	no	no	no	no	no	no	no	no	no	no	no	no	no	no	no	1.36	4.5	2.33	5.555	2.22	1.53	1.87	13.33	15.675	3.17826	4.125	5.445	24.05	4.95022	22.764	22.14	5.89	3.11	6.28
FGR	ENSG00000000938	-	chr1	27961788	27938574	39255	no	no	no	no	no	no	no	no	top 5%	no	no	no	no	no	top 5%	no	no	top 5%	top 5%	0.14	0.855	2.88	0.055	0	0.12	4.59	45.43	0.025	0.213377	0	0	0.01	0.00459691	16.4675	3.84	1.42	190.935	4.76
IFI6	ENSG00000126709	-	chr1	27998729	27992571	84543	no	no	no	no	no	no	no	no	no	no	no	no	no	no	no	no	no	no	top 5%	11.88	12.83	36.32	20.735	0.585	0.13	34.54	54.28	3.805	3.74501	14.38	2.385	7.285	37.2793	100.81	110.79	11.07	7.47	53.59
FAM76A	ENSG00000009780	+	chr1	28052489	28089633	63820	no	no	no	no	no	no	no	no	no	no	no	no	no	no	no	no	no	no	no	3.57	3.64	3.87	2.43	7.135	0.59	2.82	8.11	1.75	0.997745	4.575	10.395	6.01	2.00589	6.10037	8.96	13.15	8.43	4.73
STX12	ENSG00000117758	+	chr1	28099693	28150963	16385	no	no	no	no	top 5%	top 5%	no	no	no	no	no	no	no	no	no	no	no	no	no	35.16	42.065	47.05	85.775	88.725	2.46	14.11	32.95	23.745	2.45053	41.88	9.91	12.265	18.5944	28.7851	15.05	35.22	19.4	3.38
PPP1R8	ENSG00000117751	+	chr1	28157288	28178187	28124	no	no	no	no	no	no	no	no	no	no	no	no	no	no	no	no	no	no	no	17.61	17.9	14.84	14.92	54.2	1.83	10.52	13.47	12.475	9.47548	16.855	31.945	31.29	25.7554	15.1385	22.67	6.02	14.075	17.54
AL109927.1	ENSG00000268552	-	chr1	28177255	28177084	28124	no	no	no	no	no	no	no	no	no	no	no	no	no	no	no	no	no	no	no	0	0	0	n/a	0	0	0	n/a	0	0	0	0	n/a	n/a	n/a	0	0	0	0
THEMIS2	ENSG00000130775	+	chr1	28199054	28213196	26637	no	no	no	no	no	no	no	no	no	no	no	no	no	no	no	no	no	no	no	0.84	2.215	4.93	1.76	0.075	1.32	15.6	48.05	4.77	9.08537	2.73	2.14	2.565	n/a	118.073	50.72	10.86	37.11	80.59
RPA2	ENSG00000117748	-	chr1	28241254	28218034	25087	no	no	no	no	no	no	no	no	no	no	no	no	no	no	no	no	no	no	no	17.755	21.39	22.52	13.575	37.395	1.67	13.76	9.84	3.7	15.0596	48.995	47.71	30.96	13.8797	25.2214	26.22	9.88	23.785	19.76
SMPDL3B	ENSG00000130768	+	chr1	28261503	28285668	20553	no	no	no	no	no	no	no	no	no	no	no	no	no	no	no	no	no	no	no	0.085	0.26	0.3	0.01	0.155	3.14	0.14	6.92	0.01	26.5801	32.58	1.285	0.04	0.040228	0.243792	0.95	19.52	0.1	4.33
XKR8	ENSG00000158156	+	chr1	28285972	28294607	2551	no	no	no	no	no	no	no	no	no	no	no	no	no	no	no	no	no	no	no	0.65	1.345	0.81	0.485	0.02	0.77	1.91	3.52	5	6.56766	3.04	4.33	4.925	4.63643	7.67821	4.51	6.36	1.995	2.58
EYA3	ENSG00000158161	-	chr1	28415207	28296854	60716	no	no	no	no	no	no	no	no	no	no	no	no	no	no	no	no	no	no	no	2.65	8.19	5.75	4.26	6.935	0.86	10.41	8.29	7.5	4.03886	10.27	19.98	17.305	3.09596	12.2563	13.51	6.74	11.03	7.6
PTAFR	ENSG00000169403	-	chr1	28520447	28473676	65089	no	no	no	no	no	no	no	no	no	no	no	no	no	no	top 5%	no	no	no	no	0.215	1.065	2.67	0.015	0.12	0.46	2.62	15.65	0.065	0.760838	0.015	0.005	0.125	0.0223575	115.63	0.65	0.73	2.83	2.45
AL353354.2	ENSG00000269804	+	chr1	28527069	28527419	41853	no	no	no	no	no	no	no	no	no	no	no	no	no	no	no	no	no	no	no	0	0	0	n/a	0	0	0	n/a	0	0	0	0	n/a	n/a	n/a	0	0	0	0
DNAJC8	ENSG00000126698	-	chr1	28559536	28527067	41853	no	no	no	no	no	no	no	no	no	no	no	no	no	no	no	no	no	no	no	11.735	14.53	19.58	64.06	108.74	2.23	11.66	25.77	16.315	28.5345	58.015	61.435	61.93	30.6589	22.1924	20.32	16.49	25.045	11.03
ATPIF1	ENSG00000130770	+	chr1	28562652	28573417	47853	no	no	no	no	no	no	no	no	no	no	no	no	no	no	no	no	no	no	no	12.05	15.265	30.15	171.17	243.165	11.43	57.86	51.02	57.15	142.061	436.1	95.5	57.73	158.271	22.6099	99.46	90.29	134.33	23.95
SESN2	ENSG00000130766	+	chr1	28586037	28609002	59166	no	no	no	no	no	no	no	no	no	no	no	no	no	no	no	no	no	no	no	0.95	1.15	1.97	2.49	4.7	2.46	2.94	8.13	24.155	14.7757	8.65	6.665	9.365	11.7095	8.00067	14.12	0.89	5.065	5.1
MED18	ENSG00000130772	+	chr1	28655548	28662476	80183	no	no	no	no	no	no	no	no	no	no	no	no	no	no	no	no	no	no	no	3.03	3.745	4.5	6.145	5.375	2.01	6.93	4.87	2.81	5.38942	2.035	10.96	5.57	5.10259	6.12871	7.73	7.09	4.95	9.74
PHACTR4	ENSG00000204138	+	chr1	28696113	28826881	39210	no	no	no	no	no	no	no	no	no	no	no	no	no	no	no	no	no	no	no	1.035	2.14	2.11	5.535	2.41	1.05	2.42	14.65	5.405	5.00324	5.065	8.76	36.685	6.37916	15.9481	9.99	5.53	4.89	8.44
RCC1	ENSG00000180198	+	chr1	28832454	28865708	19461	no	no	no	no	no	no	no	no	no	no	no	no	no	no	no	no	no	no	no	3.015	3.775	3.5	2.015	7.875	4.1	12.19	9.62	13.055	19.1879	5.255	24.705	43.73	7.66728	7.068	10	6.79	7.32	25.51
TRNAU1AP	ENSG00000180098	+	chr1	28879596	28905051	27548	no	no	no	no	no	no	no	no	no	no	no	no	no	no	no	no	no	no	no	7.775	12.615	7.11	8.41	47.865	0.23	9.69	13.48	16.35	9.87296	18.79	23.385	17.26	6.99256	9.22742	8.7	10.77	28.87	9.12
RAB42	ENSG00000188060	+	chr1	28918711	28921955	21066	no	no	no	no	no	no	no	no	no	no	no	no	no	no	no	no	no	no	no	0.335	1.555	2.16	0.135	0	0.81	0.77	4.91	0.125	3.21864	0.055	1.35	0.995	0.897911	2.17054	0.7	1.49	0.015	0.73
TAF12	ENSG00000120656	-	chr1	28969578	28929361	33071	no	no	no	no	no	no	no	no	no	no	no	no	no	no	no	no	no	no	no	4.1	6.19	7.05	12.25	30.005	1.08	6.55	6.39	3.4	9.73031	12.715	17.64	12.135	17.3593	11.9382	9.88	3.62	13.475	6.3
GMEB1	ENSG00000162419	+	chr1	28995243	29045865	42932	no	no	no	no	no	no	no	no	no	no	no	no	no	no	no	no	no	no	no	2.57	3.925	2.47	2.07	2.97	0.41	3.78	4.86	5.335	2.84044	2.685	7.075	10.49	3.23436	8.75571	6.45	3.69	6.41	5.8
YTHDF2	ENSG00000198492	+	chr1	29063132	29096286	59634	no	no	no	no	no	no	no	no	no	no	no	no	no	no	no	no	no	no	no	17.165	19.985	15.85	29.9	46.78	2.27	17.96	23.45	18.19	26.5856	24.61	56.655	66.265	26.3412	22.6818	34.4	11.03	21.6	31.55
OPRD1	ENSG00000116329	+	chr1	29138653	29190208	65761	no	no	no	no	no	no	no	no	no	no	no	no	no	no	no	no	no	no	no	0.18	0.105	0.41	0.075	0	0	0	0.01	0.02	1.122	0	0.4	1.55	0.00862595	0	0.58	0	0	0
EPB41	ENSG00000159023	+	chr1	29213602	29446532	47201	no	no	no	no	no	no	no	no	no	no	no	no	no	no	no	no	no	no	no	6.825	24.175	24.28	12.68	35.735	8.15	196.98	20.41	3.68	8.58219	22.585	78.305	52.26	1.29812	29.5021	17.09	26.62	32.07	23.79
TMEM200B	ENSG00000253304	-	chr1	29450447	29445939	47201	no	no	no	no	no	no	no	no	no	no	no	no	no	no	no	no	no	no	no	0.255	0.78	1.83	0.965	0.09	0.18	0.97	2.52	4.545	3.01626	7.195	0.395	1.72	3.01408	7.25592	15.52	0.02	0	0
SRSF4	ENSG00000116350	-	chr1	29508499	29474254	34692	no	no	no	no	no	no	no	no	no	no	no	no	no	no	no	no	no	no	no	8.87	14.655	10.49	25.625	29.73	3.38	26.33	27.79	127.855	11.2931	99.78	37.505	50.79	19.7183	42.2932	32.93	27.77	61.535	13.58
MECR	ENSG00000116353	-	chr1	29557436	29519384	16476	no	no	no	no	no	no	no	no	no	no	no	no	no	no	no	no	no	no	no	3.045	6.37	7.61	21.78	11.545	0.05	7.18	12.64	15.61	10.8682	17.7	8.435	12.145	8.21749	3.96558	14.33	9.55	11.43	8.03
PTPRU	ENSG00000060656	+	chr1	29563027	29653312	1536402	EID gene	no	no	no	no	no	no	no	no	no	no	no	no	no	no	no	no	no	no	6.28	5.46	14.52	24.825	2.07	0.53	1.73	23.19	22.13	12.2839	4.97	24.335	2.275	24.4136	0.153917	15.02	3.11	0.31	0.11
MATN1	ENSG00000162510	-	chr1	31196434	31184123	1539692	EID gene	no	no	no	no	no	no	no	no	no	no	no	no	no	no	no	no	top 5%	no	0.125	0.125	0.29	0.475	0.18	0	0.05	0.06	0.665	0.0323818	0.28	0.025	0.2	0.0663504	0.387542	0.24	0	5.075	1.2
LAPTM5	ENSG00000162511	-	chr1	31230667	31205315	124195	no	no	no	top 5%	no	no	top 5%	top 5%	top 5%	no	no	no	no	no	top 5%	no	top 5%	top 5%	top 5%	0.555	5.115	13.31	3.415	0.035	3.67	15.09	129.91	0.07	0.235269	0.02	0.01	0.59	0.203576	1212.03	6.27	10.01	1091.05	159.27
SDC3	ENSG00000162512	-	chr1	31381608	31345981	138058	no	no	no	no	no	no	no	no	no	no	no	no	top 5%	no	no	no	no	no	no	15.31	22.38	33.58	96.2	37.25	0.44	16.43	17.54	25.195	5.21371	11.345	17.035	56.07	32.5164	29.906	2.66	12.6	0.145	0.02
PUM1	ENSG00000134644	-	chr1	31538551	31404352	136784	no	no	no	no	no	no	no	no	no	no	no	no	no	no	no	no	no	no	no	26.145	41.285	32.39	20.885	35.335	9.96	34.62	41.55	40.395	28.6662	31.615	68.38	75.57	17.9959	32.6477	34.44	18.5	44.985	67.73
NKAIN1	ENSG00000084628	-	chr1	31712401	31652591	134055	no	no	no	no	no	no	no	no	no	no	no	no	no	no	no	no	no	no	no	6.32	9.305	3.08	47.565	24.755	0	0	0	0.03	18.2338	0.705	10.485	35.05	0.134271	0.03775	0.53	0	0.015	0.04
SNRNP40	ENSG00000060688	-	chr1	31769617	31732416	20239	no	no	no	no	no	no	no	no	no	no	no	no	no	no	no	no	no	no	no	20.945	33.155	26.84	14.505	59.325	1.11	45.86	19.92	14.035	27.3113	15.52	88.5	59.27	13.9912	15.9081	31.36	5.55	24.765	48.42
ZCCHC17	ENSG00000121766	+	chr1	31769841	31837783	912	no	no	no	no	no	no	no	no	no	no	no	no	no	no	no	no	no	no	no	11.405	13.285	17.53	68.265	82.515	0.57	5.28	8.09	7.395	13.4831	66.93	27.875	28.505	20.4718	10.372	25.96	2.55	9.395	8.27
FABP3	ENSG00000121769	-	chr1	31845923	31838471	37176	no	no	no	no	top 5%	no	no	no	no	no	no	no	no	no	no	no	no	no	no	39.79	9.645	27.8	691.635	3.57	0.1	4.65	8.02	1.09	19.5287	168.2	0.77	6.31	4.27212	3.20708	10.88	2.81	0	0
SERINC2	ENSG00000168528	+	chr1	31882411	31907524	175989	no	no	no	no	no	no	no	no	no	no	no	no	no	no	no	no	no	no	no	0.125	0.94	0.29	3.22	6.715	18.89	3.55	23.24	54.265	17.9855	13.645	9.935	9.565	12.3197	0.369208	8.33	25.74	0.67	0.19
AC114494.1	ENSG00000268950	-	chr1	31902614	31902191	175989	no	no	no	no	no	no	no	no	no	no	no	no	no	no	no	no	no	no	no	0	0	0	n/a	0	0	0	n/a	0	0	0	0	n/a	n/a	n/a	0	0	0	0
TINAGL1	ENSG00000142910	+	chr1	32042115	32053288	171006	no	no	no	no	no	no	no	no	no	no	no	no	no	no	no	no	no	no	no	0.315	1.8	5.91	0.065	0.275	14.29	10.02	37.5	1.295	6.41061	0.475	0	0	7.20695	0.0427083	6.41	45.74	0	3.87
HCRTR1	ENSG00000121764	+	chr1	32084793	32098119	38864	no	no	no	no	no	no	no	no	no	no	no	no	no	no	no	no	no	no	no	0.49	0.16	1.06	0.99	0.2	0	0	0.04	0.06	0.0930048	0.025	0.02	0.055	0.0904181	0.0556667	0.06	0	0	0.07
PEF1	ENSG00000162517	-	chr1	32110488	32095462	38864	no	no	no	no	no	no	no	no	no	no	no	no	no	no	no	no	no	no	no	8.055	11.86	26.61	19.235	27.66	2.91	20.85	32.35	27.25	19.2246	22.72	19.67	23.26	31.1715	16.2682	49.03	18.98	35.49	59.95
COL16A1	ENSG00000084636	-	chr1	32169920	32117847	30156	no	no	no	no	no	no	no	no	no	top 5%	top 5%	no	no	top 5%	no	no	no	no	no	0.91	4.035	20.49	2.025	2.15	7.49	4.34	26.41	140.73	2.00903	61.255	1.83	0.345	34.0118	0.0169167	39.7	16.49	0.045	0.3
BAI2	ENSG00000121753	-	chr1	32229941	32192717	48880	no	no	no	no	no	no	no	no	no	no	no	no	no	no	no	no	no	no	no	15.03	14.67	19.58	13.425	38.495	0	0.85	0.75	42.595	8.39169	16.41	9.15	8.405	10.9272	n/a	9.57	0.38	1.65	0.26
SPOCD1	ENSG00000134668	-	chr1	32281652	32256024	116452	no	no	no	no	no	no	no	no	no	top 5%	top 5%	no	no	top 5%	no	no	no	no	no	0.005	0.05	0.12	0.105	0	0	0.05	6.57	361.175	0.713904	125.355	1.12	0.27	35.7078	0.0132083	13.87	1.19	0.085	0.01
AL136115.1	ENSG00000212673	+	chr1	32379173	32380745	189053	no	no	no	no	no	no	no	no	no	no	no	no	no	no	no	no	no	no	no	0	0.04	0	n/a	0	0	0	n/a	0	0	0	0	n/a	n/a	n/a	0	0	0	0
PTP4A2	ENSG00000184007	-	chr1	32403988	32372021	189053	no	no	no	no	no	no	no	no	no	no	no	no	no	no	no	no	no	no	no	87.63	63.705	110.97	88.26	118.565	15.5	51.77	85.86	18.57	22.4486	34.665	139.44	86.855	60.1607	34.9319	46.13	51.86	60.945	28.34
KHDRBS1	ENSG00000121774	+	chr1	32479429	32509483	127703	no	no	no	no	no	no	no	no	no	no	no	no	no	no	no	no	no	no	no	21.245	29.49	28.67	59.525	117.575	2.81	21.94	43.55	25.73	28.161	25.75	89.185	135.37	60.298	31.6969	34.99	20.7	30.255	36.09
TMEM39B	ENSG00000121775	+	chr1	32538502	32568462	34195	no	no	no	no	no	no	no	no	no	no	no	no	no	no	no	no	no	no	no	1.3	2.66	1.09	3.01	11.54	0.17	2.56	10	22.695	10.6231	8.945	4.635	16.225	6.01765	26.6709	6.99	1.8	24.365	8.25
KPNA6	ENSG00000025800	+	chr1	32573638	32642169	8293	no	no	no	no	no	no	no	no	no	no	no	no	no	no	no	no	no	no	no	4.975	8.685	13.29	16.555	9.145	1.29	12.43	22.66	7.17	8.61578	22.04	32.46	30.635	10.5872	20.9064	23.74	8.65	10.12	8.98
TXLNA	ENSG00000084652	+	chr1	32645286	32663886	5217	no	no	no	no	no	no	no	no	no	no	no	no	no	no	no	no	no	no	no	4.2	7.83	10.75	6.925	20.355	0.91	22.59	23.32	32.18	8.79137	20.31	21.935	32.33	16.3151	27.959	25.99	12.74	14.115	21.99
CCDC28B	ENSG00000160050	+	chr1	32665986	32670988	2347	no	no	no	no	no	no	no	no	no	no	no	no	no	no	no	no	no	no	no	8.73	5.53	7.98	11.575	100.4	0	7.86	1.84	6.74	7.683	4.69	5.725	8.7	15.0469	4.99654	39.79	7.38	5.315	8.17
IQCC	ENSG00000160051	+	chr1	32671235	32674288	653	no	no	no	no	no	no	no	no	no	no	no	no	no	no	no	no	no	no	no	0.585	1.13	1.07	1.82	3.275	0	1.25	1.02	0.685	0.841124	0.485	2.535	3.45	0.913274	3.76058	4.08	0.77	1.18	0.6
DCDC2B	ENSG00000222046	+	chr1	32674694	32681797	427	no	no	no	no	no	no	no	no	top 5%	no	no	no	no	no	top 5%	no	no	no	no	0.005	0.01	0.02	0.1	0	0	0	4.2	0.02	0	0.005	0.01	0.04	0.116719	3.74337	0.31	0	0	0.01
TMEM234	ENSG00000160055	-	chr1	32687949	32680077	427	no	no	no	no	no	no	no	no	no	no	no	no	no	no	no	no	no	no	no	2.525	6.755	5.36	13.775	15.15	0.9	5.18	12.67	40.235	2.882	23.13	5.98	10.04	6.98705	8.739	14.08	7.13	15.76	13.15
EIF3I	ENSG00000084623	+	chr1	32687970	32697205	15649	no	no	no	no	no	no	no	no	no	no	no	no	no	no	no	no	no	no	no	19.05	27.81	32.14	64.38	92.355	6.75	58.16	64.14	57.365	102.041	132.06	106.14	87.62	91.5655	24.5996	53.82	33.63	100.905	132.05
FAM167B	ENSG00000183615	+	chr1	32712833	32714457	18010	no	no	no	no	no	no	no	no	no	no	no	no	no	no	no	no	no	no	no	0.19	0.21	0.23	0.335	0	0	0.78	2.28	1.6	1.064	0.485	1.38	0.49	0.286623	0.194708	0.37	0.44	1.045	0.05
LCK	ENSG00000182866	+	chr1	32716839	32751766	8302	no	no	no	no	no	no	no	no	no	no	no	no	no	no	no	no	no	no	no	0.015	0.175	0.16	0	0	0.9	0.96	1.47	0.015	22.0918	0.01	0.29	0	0	0.0255	1.29	0.86	25.505	1.74
HDAC1	ENSG00000116478	+	chr1	32757686	32799236	6116	no	no	no	no	no	no	no	no	no	no	no	no	no	no	no	no	no	no	no	4.24	7.275	12.57	4.12	35.855	8.87	36.23	27.77	144.615	37.8343	99.66	67.935	59.125	33.1707	26.663	38.15	17.66	125.595	30.09
MARCKSL1	ENSG00000175130	-	chr1	32801980	32799432	25086	no	no	no	no	no	no	no	no	no	no	no	no	no	no	no	no	no	no	no	78.635	53.35	53.94	178.12	396.88	2.2	9.16	15.91	40.505	158.876	41.055	199.62	434.56	228.87	2.51467	120.05	26.33	75.985	15.6
TSSK3	ENSG00000162526	+	chr1	32827797	32829913	25680	no	no	no	no	no	no	no	no	no	no	no	no	no	no	top 5%	no	no	no	no	0.1	0.575	0.22	0.395	0.09	0	0.82	0.61	1.295	0.257749	0.78	0.02	1.125	0.946008	13.8299	9.87	0	1.16	0.14
FAM229A	ENSG00000225828	-	chr1	32827844	32826870	25680	no	no	no	no	no	no	no	no	no	top 5%	no	no	no	no	no	no	no	no	no	0.37	1.21	0.36	0.925	4.905	3.26	2.48	2.93	48.43	1.95324	19.67	2.835	3.38	n/a	10.3615	39.33	2.33	26.14	3.6
BSDC1	ENSG00000160058	-	chr1	32860049	32830703	71398	no	no	no	no	no	no	no	no	no	no	no	no	no	no	no	no	no	no	no	14.905	23.59	20.87	30.575	98.41	7.93	43.99	24.61	55.255	10.0351	33.405	29.855	18.35	30.0535	28.2688	90.38	34.11	43.57	33.37
RP1-27O5.3	ENSG00000254553	+	chr1	32930657	33066393	113348	no	no	no	no	no	no	no	no	no	no	no	no	no	no	no	no	no	no	no	0.145	0.38	0.14	0	0.25	0	0	0.01	0.005	0.665579	0.27	0.305	1.395	n/a	n/a	0.1	0.45	0	0.02
ZBTB8B	ENSG00000273274	+	chr1	32930669	32962287	113348	no	no	no	no	no	no	no	no	no	no	no	no	no	no	no	no	no	no	no	3.6	4.8	2.31	1.105	2.605	0	0.01	0.01	0	0.422421	0.465	2.425	1.485	0.0540272	0.0235417	0.18	0	0	0
ZBTB8A	ENSG00000160062	+	chr1	33005027	33071540	43322	no	no	no	no	no	no	no	no	no	no	no	no	no	no	no	no	no	no	no	8.58	7.58	6.92	2.135	4.725	0.13	0.99	3.51	0.795	0.713982	0.74	6.56	4.565	2.58137	0.998167	4.1	1.72	0.02	3.75
ZBTB8OS	ENSG00000176261	-	chr1	33116166	33065772	43322	no	no	no	no	no	no	no	no	no	no	no	no	no	no	no	no	no	no	no	4.805	11.44	9	27.31	50.525	4.02	11.33	16.81	9.115	19.6673	55.305	28.69	23.43	9.33401	6.35829	14.29	2.79	29	2.86
RBBP4	ENSG00000162521	+	chr1	33116748	33151812	39706	no	no	no	no	no	no	no	no	no	no	no	no	no	no	no	no	no	no	no	38.095	53.315	65.42	59.5	145.05	2.49	56.41	63.36	36.395	40.2852	52.865	228.84	226.185	10.003	12.6196	114.78	25.34	46.16	74.61
SYNC	ENSG00000162520	-	chr1	33168361	33145506	39706	no	no	no	no	no	no	no	no	no	no	no	no	no	no	no	no	no	no	no	0.68	0.925	3.29	1.395	0.135	2.88	0.17	6.47	16.185	1.76014	24.24	0.125	0.035	15.8875	8.84104	2.65	2.5	0.005	0.07
KIAA1522	ENSG00000162522	+	chr1	33207485	33240571	39392	no	no	no	no	no	no	no	no	no	no	no	no	no	no	no	no	no	no	no	3.28	2.98	3.81	7.675	7.82	13.82	3.94	32.74	15.755	10.5795	5.725	5.3	8.16	6.79105	1.12712	11.61	32.63	0.045	5.38
S100PBP	ENSG00000116497	+	chr1	33283155	33324476	3661	no	no	no	no	no	no	no	no	no	no	no	no	no	no	no	no	no	no	no	8.795	20.025	18.57	16.4	39.685	1.74	13.94	12.07	15.845	10.5902	15.81	45.38	25.38	7.36528	28.9977	46.5	11.4	23.07	11.45
YARS	ENSG00000134684	-	chr1	33283754	33240839	3661	no	no	no	no	no	no	no	no	no	no	no	no	no	no	no	no	no	no	no	7.68	11.44	14.69	83.795	23.425	1.32	26.59	63.17	61.98	31.6731	63.16	20.495	65.46	31.3042	15.5449	30.69	11.61	23.875	22.16
FNDC5	ENSG00000160097	-	chr1	33336414	33327869	19014	no	no	no	no	no	no	no	no	no	no	top 5%	no	no	no	no	no	no	no	no	3.205	18.77	15.08	5.465	7.065	0	2.44	0.08	1.64	1.38556	62.175	5.28	12.725	0.915304	0.351542	3.78	0.45	1.185	0
HPCA	ENSG00000121905	+	chr1	33352035	33360247	50676	no	no	no	no	no	no	no	no	no	no	no	no	no	no	no	no	no	no	no	9.09	7.335	19.32	4.285	0.54	0	0	0.16	0.23	1.61835	3.425	0.26	0.47	0.0949116	0.608708	0.64	1.31	0.02	0.03
TMEM54	ENSG00000121900	-	chr1	33366990	33360195	50676	no	no	no	no	no	no	no	no	no	no	no	no	no	no	no	no	no	no	no	0.835	1.01	2.42	9.165	0.58	36.82	0.92	18.66	20.565	18.7142	7.48	6.93	1.255	10.805	2.11225	9.21	71.51	0.18	0.05
RNF19B	ENSG00000116514	-	chr1	33430286	33402045	44036	no	no	no	no	no	no	no	no	no	no	no	no	no	no	no	no	no	no	no	8.095	8.47	7.47	12.22	14.65	4.63	4.34	15.98	5.285	5.13975	30.345	6.355	7.07	9.7939	33.3884	54.39	2.98	22.89	10.45
FKSG48	ENSG00000267885	+	chr1	33439267	33439642	42923	no	no	no	no	no	no	no	no	no	no	no	no	no	no	no	no	no	no	no	0.11	0.3	0.34	n/a	0	0	0.15	n/a	0	0	0	0	n/a	n/a	n/a	0	0	0	0
AK2	ENSG00000004455	-	chr1	33502471	33473584	78238	no	no	no	no	no	no	no	no	no	no	no	no	no	no	no	no	no	no	no	5.835	20.44	19.25	36.835	54.71	12.09	31.96	53.09	68.48	34.2303	54.295	52.91	61.705	22.0889	22.2381	83.6	41.77	43.81	36.26
ADC	ENSG00000142920	+	chr1	33546767	33586130	69168	no	no	no	no	no	top 5%	top 5%	no	no	top 5%	no	no	no	no	no	no	no	no	no	3.455	3.37	6.99	5.17	12.455	2.86	1.99	2.59	14.775	0.467605	9.185	1.73	4.07	3.11235	n/a	14.76	0.54	0.5	0.42
TRIM62	ENSG00000116525	-	chr1	33647267	33611002	99778	no	no	no	no	no	no	no	no	no	no	no	no	no	no	no	no	no	no	no	0.71	1.985	2.33	7.48	3.23	2.91	0.93	2.83	17.975	2.2647	6.92	1.62	3.99	9.11133	4.73467	3.44	2.7	6.74	3.72
ZNF362	ENSG00000160094	+	chr1	33722173	33766320	80952	no	no	no	no	no	no	no	no	no	no	no	no	no	no	no	no	no	no	no	2.67	3.37	2.53	7.69	8.03	0.27	2.55	14.68	21.15	11.4772	5.95	9.68	26.525	18.4184	33.3225	10.27	12.89	11.05	16.17
A3GALT2	ENSG00000184389	-	chr1	33786699	33772366	9521	no	no	no	no	no	no	no	no	no	no	no	no	no	no	no	no	no	no	no	0.015	0.02	0	0	0.125	0	0.07	0.11	0.58	0	0.08	0	0.025	n/a	1.1575	0.42	0	0	0.03
PHC2	ENSG00000134686	-	chr1	33896216	33790174	45504	no	no	no	no	no	top 5%	no	no	no	no	no	no	top 5%	top 5%	top 5%	no	no	no	no	9.745	19.27	17.64	16.265	97.665	3.57	20.29	59.32	70.955	4.92052	36.02	43.275	71.19	79.5975	172.722	51.56	29.65	16.92	27.33
ZSCAN20	ENSG00000121903	+	chr1	33938245	33962107	59530	no	no	no	no	no	no	no	no	no	no	no	top 5%	no	no	no	no	no	no	no	1.785	4.515	2.87	0.625	2.135	0.2	1.66	2.07	2.505	0.303012	2.12	6.525	3.185	0.790565	1.58175	3.81	2.24	0.205	0.91
HMGB4	ENSG00000176256	+	chr1	34326075	34330392	319592	no	no	no	no	no	no	no	no	no	no	no	no	no	no	no	top 5%	no	no	no	0.01	0	0.01	0	0	0	0	0	0	0	0	0	0	0	0	90.84	0	0	0
CSMD2	ENSG00000121904	-	chr1	34631443	33979608	319592	no	no	no	no	no	no	no	no	no	no	no	no	no	no	no	no	no	no	no	4.935	9.72	6.27	2.475	6.155	0.01	0.03	0.52	0.285	2.02825	0.245	1.555	0.195	1.85293	0.006375	1.05	0.1	0	0
C1orf94	ENSG00000142698	+	chr1	34632483	34684732	795696	EID gene	no	no	no	no	no	no	no	no	no	no	no	no	no	no	no	no	no	no	0.05	0.14	0.13	0.095	0.2	0	0	0	0	2.33935	0	0.14	0	0.124363	0.006625	6.36	0	0	0
GJB5	ENSG00000189280	+	chr1	35220647	35224113	494833	no	no	no	no	no	no	no	no	no	no	no	no	no	no	no	no	no	no	no	0	0	0	0	0	0	0	0.23	0.025	0.527461	3.315	0	0	0.119855	0.0662917	0.05	0	0	0.01
GJB4	ENSG00000189433	+	chr1	35225341	35229325	18692	no	no	no	no	no	no	no	no	no	no	no	no	no	no	no	no	no	no	no	0	0.01	0	0.005	0	0	0	0.05	0	0.0641653	0	0	0	0.0213591	0.0225417	0	0	0	0
GJB3	ENSG00000188910	+	chr1	35246789	35251965	24097	no	no	no	no	no	no	no	no	no	no	no	no	no	no	no	no	no	no	no	0	0	0.01	0	0	0	0	0.22	0	0.27464	1.265	0.005	0.025	2.39974	0.0594583	0.19	0.45	0	0.02
GJA4	ENSG00000187513	+	chr1	35258598	35261348	76321	no	no	no	no	no	no	no	no	no	no	no	no	top 5%	no	no	no	no	no	no	0.51	1.035	1.34	0	0	0	2.8	9.47	0.005	0.814459	0.005	0	9.765	5.005	0.06225	4.59	1.28	0	3.24
SMIM12	ENSG00000163866	-	chr1	35325336	35178337	494833	no	no	no	no	no	no	no	no	no	no	no	no	no	no	no	no	no	no	no	1.785	4.505	5.18	15.97	22.975	0.79	8.88	21.31	9.92	15.3388	19.315	7.53	20.335	n/a	7.03683	10.03	3.47	17.21	18.61
DLGAP3	ENSG00000116544	-	chr1	35395186	35331036	121635	no	no	no	no	no	no	no	no	no	no	no	no	no	no	no	no	no	no	no	0.9	3.82	2.85	4.02	2.12	0.07	0.05	0.38	0.03	1.77469	0.085	0.17	2.225	0.0332479	1.84058	7.61	0.09	1.5	0.15
RP11-244H3.4	ENSG00000271741	-	chr1	35497342	35447133	99345	no	no	no	no	no	no	no	no	no	no	no	no	no	no	no	no	no	top 5%	no	0.135	0.32	0.41	0.44	0.53	0.58	1.08	1.18	2.085	0.176183	1.87	1.06	1.105	n/a	n/a	1.25	1.03	5.64	1.56
ZMYM6	ENSG00000163867	-	chr1	35497569	35449522	99345	no	no	no	no	no	no	no	no	no	no	no	no	no	no	no	no	no	no	no	7.77	15.33	10.46	6.325	16.565	0.47	13.2	8.44	14.015	1.32615	13.45	7.445	9.71	5.66974	24.9958	13.58	9.66	14.73	8.48
ZMYM1	ENSG00000197056	+	chr1	35544967	35581456	114474	no	no	no	no	no	no	no	no	no	no	no	top 5%	no	no	no	no	no	no	no	6.8	11.575	13.22	2.145	9.56	0.21	6.35	5.23	4.575	1.74721	5.485	31.87	14.09	2.1324	7.81133	8.01	5.91	5.145	8.12
SFPQ	ENSG00000116560	-	chr1	35658749	35648532	142894	no	no	no	no	no	no	no	no	no	no	no	no	no	no	no	no	no	no	no	72.175	142.45	81.16	105.355	608.535	24.18	91.01	67.97	154.98	54.5648	147.975	192.24	300.61	73.5793	131.226	160.02	59.17	204.07	100.04
ZMYM4	ENSG00000146463	+	chr1	35734567	35887545	87363	no	no	no	no	no	no	no	no	no	no	no	no	no	no	no	no	no	no	no	22.14	26.705	22.77	16.28	20.94	0.42	9.04	13.27	7.985	7.95954	12.355	42.62	43.135	9.39742	14.5054	24.41	27.82	6.905	12.1
KIAA0319L	ENSG00000142687	-	chr1	36023014	35899090	11604	no	no	no	no	no	no	no	no	no	no	no	no	no	no	no	no	no	no	no	6.39	19.085	22.73	37.545	23.335	6.32	37.51	35.9	29.965	18.8806	22.41	28.62	25.24	12.2351	23.3537	34.66	24.79	25.545	19.07
NCDN	ENSG00000020129	+	chr1	36023073	36032373	6656	no	no	no	no	no	no	no	no	no	no	no	no	no	no	no	no	no	no	no	16.355	13.11	43.94	22.185	38.675	0.37	3.74	13.2	24.44	9.15552	21.79	6.265	15.195	16.934	6.09071	13	3.94	8.155	8.37
TFAP2E	ENSG00000116819	+	chr1	36038970	36060929	12852	no	no	no	no	no	no	no	no	no	no	no	no	no	no	no	no	no	no	no	0.065	0.115	0.21	1.255	2.715	0	0	0.76	0.79	0.0748216	0.585	0.01	0.24	0.202466	1.74525	0.65	0	1.365	0.38
PSMB2	ENSG00000126067	-	chr1	36107445	36067184	78285	no	no	no	no	no	no	no	no	no	no	no	no	no	no	no	no	no	no	no	4.01	6.91	9.42	74.275	27.545	0.89	12.03	24.64	15	26.7035	42.57	15.295	47.985	29.5074	12.4792	19.03	8.31	14.325	6.77
C1orf216	ENSG00000142686	-	chr1	36185073	36179475	72775	no	no	no	no	top 5%	no	no	no	no	no	no	no	no	no	no	no	no	no	no	16.49	6.975	15.97	43.225	3.92	0.36	1.81	4.7	8.875	1.95655	8.89	3.075	8.485	10.9292	8.54392	7.63	1.15	1.675	15.93
CLSPN	ENSG00000092853	-	chr1	36235568	36185818	38949	no	no	no	no	no	no	no	no	no	no	no	no	top 5%	no	no	no	no	no	no	0.735	2.055	3.14	0.315	0.88	0	9.59	1.2	1.185	2.7014	1.005	12.35	32.835	0.323415	0.657375	3.39	2.36	0.2	1
AGO4	ENSG00000134698	+	chr1	36273772	36323491	50121	no	no	no	no	no	no	no	no	no	no	no	no	no	no	no	no	no	no	no	20.17	18.745	7.55	5.195	28.19	0.34	10.44	7.91	7.84	1.84883	5.615	12.605	7.1	n/a	34.3384	6.72	9.89	6.415	24.36
AGO1	ENSG00000092847	+	chr1	36335408	36386559	22036	no	no	no	no	no	no	no	no	no	no	no	no	no	no	no	no	no	no	no	2.915	6.87	5.69	2.88	7.875	1.45	3.15	12	5.035	4.96357	2.925	14.32	29.07	n/a	15.7141	15.09	3.47	5.63	14.37
AGO3	ENSG00000126070	+	chr1	36396678	36538101	21693	no	no	no	no	no	no	no	no	no	no	no	no	no	no	no	no	no	no	no	4.38	13.53	11.49	1.285	5.2	0.54	13.51	13.6	6.325	3.30832	6.4	18.12	13.085	n/a	9.34692	17.37	3.59	5.615	8.23
TEKT2	ENSG00000092850	+	chr1	36549675	36553876	12173	no	no	no	no	no	top 5%	no	no	no	no	no	no	no	no	no	no	no	no	no	2.26	1.915	0.75	1.04	18.505	0	0	16.87	0.29	0.426175	0.155	2.54	3.61	0.082367	0.152958	13.47	0	0.105	2.23
ADPRHL2	ENSG00000116863	+	chr1	36554475	36559533	1902	no	no	no	no	no	no	no	no	no	no	no	no	no	no	no	no	no	no	no	4.615	5.865	6.88	9.285	38.255	1.44	9.63	18.61	18.02	9.16711	8.87	17.145	15.54	15.7863	19.8259	40.9	4.01	11.45	19.22
COL8A2	ENSG00000171812	-	chr1	36590821	36560836	12654	no	no	no	no	no	no	no	no	no	no	no	no	no	no	top 5%	no	no	no	no	0.2	0.67	5.08	0.015	0.27	0.1	0.33	2.54	0.48	0.569705	0.23	0.02	0.045	6.35825	39.9628	0.77	1.02	0	0.37
TRAPPC3	ENSG00000054116	-	chr1	36615070	36602172	17846	no	no	no	no	no	no	no	no	no	no	no	no	no	no	no	no	no	no	no	9.115	12.32	20.46	37.3	141.35	2.54	19.94	25.93	25.865	18.6578	23.175	28.405	23.245	45.9792	29.2937	41.73	16.85	32.19	18.05
MAP7D1	ENSG00000116871	+	chr1	36621565	36646450	50061	no	no	no	no	no	no	no	no	no	no	no	no	no	no	no	no	no	no	no	13.34	15.945	17.69	62.735	82.5	10.49	4.6	58.7	146.795	14.0902	57.57	28.69	75.91	66.1473	35.9005	17.28	10.23	42.09	47.68
THRAP3	ENSG00000054118	+	chr1	36690016	36770958	45325	no	no	no	no	no	no	no	no	no	no	no	no	no	no	no	no	no	no	no	17.27	27.44	23.61	20.55	35.365	1.29	35.06	38.91	15.785	18.0564	27.38	69.135	77.325	30.2403	42.173	47.02	16.13	40.69	20.94
SH3D21	ENSG00000214193	+	chr1	36772717	36790484	12161	no	no	no	no	no	no	top 5%	no	no	top 5%	no	no	no	no	no	no	no	no	no	0.185	2.045	0.94	4.655	1.54	9.3	0.5	5.65	43.62	1.56172	24.07	5.215	2.58	1.26308	2.20754	2.69	1.53	0.45	3.54
RP11-268J15.5	ENSG00000116883	+	chr1	36789334	36794822	12161	no	no	no	no	no	no	no	no	no	top 5%	no	no	no	no	no	no	no	no	no	0.12	0.825	0.91	4.12	1.98	0.01	0.28	2.1	37.245	2.13594	22.325	1.77	1.49	n/a	n/a	1.21	1.12	0.615	2.58
STK40	ENSG00000196182	-	chr1	36851497	36805224	17935	no	no	no	no	no	no	no	no	no	no	no	no	no	no	no	no	no	no	no	2.855	3.86	3.77	8.315	5.23	1.88	11.71	34.76	37.255	5.49004	13.575	5.045	36.125	8.50316	26.4246	61.09	7.51	37.705	14.44
LSM10	ENSG00000181817	-	chr1	36863493	36859030	27546	no	no	no	no	no	no	no	no	no	no	no	no	no	no	no	no	no	no	no	0.765	1.22	2.57	25.03	1.24	3.31	3.51	17.87	15.58	35.4913	22.285	4.655	22.135	33.3356	19.0742	40.92	6.4	73.005	7.6
OSCP1	ENSG00000116885	-	chr1	36916052	36883506	25279	no	no	no	no	no	no	no	no	no	no	no	no	no	no	no	no	no	no	no	4.105	6.525	7.46	8.585	10.22	0	0.52	13.18	2.03	1.06362	17.605	4.1	5.05	5.89003	2.08796	19.4	2.56	0.14	1.5
MRPS15	ENSG00000116898	-	chr1	36930038	36921318	6871	no	no	no	no	no	no	no	no	no	no	no	no	no	no	no	no	no	no	no	4.115	6.33	8.35	45.275	36.115	3.29	20.37	32.15	16.615	36.3478	37.305	45.415	42.9	43.5184	17.5769	38.85	19.46	19.475	10.75
CSF3R	ENSG00000119535	-	chr1	36948879	36931643	313853	no	no	no	top 5%	no	no	no	top 5%	top 5%	no	no	no	no	no	top 5%	no	top 5%	top 5%	top 5%	0.31	1.335	6.72	0.015	0	0.3	65.52	98.35	0.01	0.00108755	0.005	0.14	0	0	308.866	1.94	5.81	3.545	76.68
GRIK3	ENSG00000163873	-	chr1	37499726	37261127	752674	EID gene	no	no	no	no	no	no	no	no	no	no	no	no	no	no	no	no	no	no	6.41	5.735	7.37	1.87	3.15	0.03	0.06	0.06	0	0.480001	0.64	1.195	0.91	0.0602551	0.013125	2.44	0.2	0.195	0
ZC3H12A	ENSG00000163874	+	chr1	37940152	37949980	448621	no	no	no	no	no	no	no	no	no	no	no	no	no	no	no	no	no	top 5%	no	0.075	0.535	0.79	0.245	0.055	1.17	2.12	11.38	34.06	3.67764	13.685	1.16	1.5	12.5434	10.0993	3.46	23.55	121.295	9.63
MEAF6	ENSG00000163875	-	chr1	37980364	37958175	27880	no	no	no	no	no	top 5%	no	no	no	no	no	no	no	no	no	no	no	no	no	29.03	26.695	26.14	102.065	190.935	0.44	13.9	22.64	17.47	5.84666	29.37	52.64	36.845	20.8943	9.07562	52.1	20.12	44.415	14.13
SNIP1	ENSG00000163877	-	chr1	38019903	38000049	22301	no	no	no	no	no	no	no	no	no	no	no	no	no	no	no	no	no	no	no	5.39	5.54	3.72	2.72	6.29	0.45	4.91	9.4	2.965	2.01746	2.445	8.74	10.41	8.12914	6.35096	17.97	11.12	4.83	4.19
DNALI1	ENSG00000163879	+	chr1	38022519	38032458	18044	no	no	no	no	no	no	no	no	no	no	no	no	no	no	no	no	no	no	no	0.655	3.375	1.56	6.875	18.975	0.02	1.52	20.33	8.91	5.82528	7.735	16.565	13.575	5.42	0.926875	19.53	8.12	0.005	0.24
GNL2	ENSG00000134697	-	chr1	38061522	38032416	18044	no	no	no	no	no	no	no	no	no	no	no	no	no	no	no	no	no	no	no	8.845	14.34	14.13	22.915	17.51	2.01	30.75	17.23	35.475	31.6849	27.185	28.665	34.33	25.6016	19.1492	22.05	40.52	15.955	10.27
RSPO1	ENSG00000169218	-	chr1	38100491	38076950	62178	no	no	no	no	no	no	no	no	no	no	no	no	no	no	no	no	no	no	no	0	0.335	0.01	0	0.04	0.65	0.02	0.71	0.005	0.091536	0	0.385	0.24	0.00569526	0.00970833	0.08	1.3	0	0
C1orf109	ENSG00000116922	-	chr1	38157888	38147241	46951	no	no	no	no	no	no	no	no	no	no	no	no	no	no	no	no	no	no	no	6.63	7.46	10.73	10.105	23.64	0.45	18.45	7.22	11.395	6.60917	12.89	26.54	22.115	4.75653	6.78333	15.46	6.96	12.15	13.32
CDCA8	ENSG00000134690	+	chr1	38158089	38175391	4370	no	no	no	no	no	no	no	no	no	no	no	no	no	no	no	no	no	no	no	0.12	1.14	0.74	0.335	0.48	0.01	6.52	0.6	8.825	12.6214	3.815	28.39	32.65	2.09467	0.895042	8.07	0.96	1.055	0.79
EPHA10	ENSG00000183317	-	chr1	38230738	38179560	32904	no	no	no	no	top 5%	top 5%	top 5%	no	no	no	no	no	no	no	no	top 5%	no	no	no	1.905	1.745	3.25	6.77	19.265	5.19	0.03	0.73	0.01	0.152687	0.045	0.135	0.315	0.00104707	0.00495833	12.62	0.3	0.395	0.01
MANEAL	ENSG00000185090	+	chr1	38259473	38266805	30545	no	no	no	no	top 5%	no	no	no	no	no	no	no	no	no	no	no	no	no	no	6.03	7.39	10.44	64.84	23.165	0.06	0.89	3.4	0.165	1.782	5.875	0.16	7.715	0.251491	1.0055	4.2	1.46	1.485	0.66
C1orf122	ENSG00000197982	+	chr1	38272650	38275124	1924	no	no	no	no	no	no	no	no	no	no	no	no	no	no	no	no	no	no	no	4.19	4.47	7.71	25.44	98.51	2.94	4.66	22.55	32.04	17.7414	17.19	15.395	17.7	83.3989	11.0683	64.1	27.89	11.91	3.45
YRDC	ENSG00000196449	-	chr1	38273857	38268615	1924	no	no	no	no	no	no	no	no	no	no	no	no	no	no	no	no	no	no	no	3.18	2.48	3.91	11.62	17.1	0.95	5.01	7.71	6.935	6.79669	7.97	7.525	7.93	18.5741	10.2384	16.45	8.03	11.93	12.16
MTF1	ENSG00000188786	-	chr1	38325292	38275238	1190	no	no	no	no	no	no	no	no	no	no	no	no	no	no	no	no	no	no	no	0.565	1.5	1.44	1.025	2.06	1.22	2.34	9.78	2.31	0.84404	2.505	2.855	8.17	2.44558	6.98758	6.45	1.42	4.01	1.37
INPP5B	ENSG00000204084	-	chr1	38412729	38326368	10993	no	no	no	no	no	no	no	no	no	no	no	no	no	no	no	no	no	no	no	3.17	7.78	6.74	2.915	8.48	3.47	15.06	12.72	10.19	4.05336	6.565	12.72	8.705	3.02214	25.8509	10.36	3.42	27.79	22.81
SF3A3	ENSG00000183431	-	chr1	38456593	38422646	15765	no	no	no	no	no	no	no	no	no	no	no	no	no	no	no	no	no	no	no	17.105	23.155	26.47	31.255	85.575	3.04	24.62	16.74	19.76	21.9636	30.23	97.29	53.245	20.5843	25.567	33.92	22.3	16.315	16.07
FHL3	ENSG00000183386	-	chr1	38471177	38462441	13084	no	no	no	no	no	no	no	no	no	no	no	no	no	no	no	no	no	no	no	1.18	1.985	2.72	6.27	1.89	1.15	1.71	10.91	22.595	7.38687	6.46	7.405	10.01	29.5188	30.4776	11.08	8.19	0.38	28.6
UTP11L	ENSG00000183520	+	chr1	38478413	38490496	26262	no	no	no	no	no	no	no	no	no	no	no	no	no	no	no	no	no	no	no	10.895	9.96	15.05	18.695	64.77	0.5	10.69	11.46	4.545	11.1519	43.835	34.65	19.645	19.0548	n/a	13.73	5.2	5.77	5.06
POU3F1	ENSG00000185668	-	chr1	38512450	38509522	810445	EID gene	no	no	no	no	no	no	no	no	no	no	top 5%	no	no	no	no	no	no	no	1.9	0.015	1.06	0.435	3.43	0	0	0.06	0.005	1.62582	0.04	21.335	5.225	0.815917	0.605042	2.27	0	0.31	0.06
RRAGC	ENSG00000116954	-	chr1	39325495	39303869	794559	EID gene	no	no	no	no	no	no	no	no	no	no	no	no	no	no	no	no	no	no	3.91	6.015	11.44	25.68	13.015	1.19	6.03	11.78	1.56	3.4689	11	4.435	10.345	22.3369	18.533	11.34	2.01	10.41	2.47
MYCBP	ENSG00000214114	-	chr1	39339777	39328635	7333	no	no	no	no	no	no	no	no	no	no	no	no	no	no	no	no	no	no	no	0.39	1.525	2.14	1.465	1.45	0.14	5.57	11.16	1.63	7.78479	17.885	17.045	8.21	5.52814	5.80325	7.64	3.85	2.065	3.92
GJA9	ENSG00000131233	-	chr1	39347285	39330174	7333	no	no	no	no	no	no	no	no	no	no	no	no	no	no	no	no	no	no	no	0	0	0	0.01	0	0.01	0	0	0.005	0.0161195	0.005	0	0	n/a	0.76225	0	1.09	0	0
RHBDL2	ENSG00000158315	-	chr1	39407456	39351478	53631	no	no	no	no	no	no	no	no	no	no	no	no	no	no	no	no	no	no	no	0.045	0.055	0.34	0.045	0	0.21	0.03	0.56	0.175	0.142058	0.225	0.28	0	0.158578	0.64925	4.31	2.48	0	0.01
AKIRIN1	ENSG00000174574	+	chr1	39456894	39471731	69696	no	no	no	no	no	no	no	no	no	no	no	no	no	no	no	no	no	no	no	11.72	16.135	26.19	75.805	99.71	2.16	28.91	17.96	9.075	39.5902	16.21	57.385	43.835	43.9226	34.7875	51.68	8.53	34.33	11
NDUFS5	ENSG00000168653	+	chr1	39491989	39500308	68983	no	no	no	no	no	no	no	no	no	no	no	no	no	no	no	no	no	no	no	70.595	80.71	93.32	234.735	623.385	5.53	97.34	62.48	121.925	238.145	589.59	284.115	112.87	257.899	24.5347	135.79	41.89	135.49	53.37
MACF1	ENSG00000127603	+	chr1	39549033	39952789	123888	no	no	no	no	no	no	no	no	no	no	no	no	no	no	no	no	no	no	no	69.875	126.455	105.31	43.15	100.33	16.65	71.43	149.87	106.74	18.2147	93.93	105.27	87.665	15.1832	31.8036	154.98	78.42	52.155	158.66
KIAA0754	ENSG00000255103	+	chr1	39876150	39882154	123888	no	no	no	no	no	no	no	no	no	no	no	no	no	no	no	no	no	no	no	1.545	4.16	4.63	n/a	0.9	0.39	3.37	n/a	1.71	1.57833	1.495	6.1	n/a	4.15508	4.25454	11.08	3.68	0.09	3.07
BMP8A	ENSG00000183682	+	chr1	39957317	39991607	110043	no	no	no	no	no	no	no	no	no	no	no	no	no	no	no	no	no	no	no	0.05	0.155	1.16	0.025	0.17	0	0.05	0.23	0.015	0.0652529	0.005	0.03	0.08	0.300148	2.82225	2.15	0	0.755	0.09
PABPC4	ENSG00000090621	-	chr1	40042423	40026487	82281	no	no	no	no	no	no	no	no	no	no	no	no	no	no	no	no	no	no	no	26.235	27.675	28.53	67.095	61.085	6.87	70.95	102.96	168.535	52.3106	95.505	90.085	146.475	38.3537	108.211	156.63	59.44	111.29	61.41
HEYL	ENSG00000163909	-	chr1	40105617	40089824	66576	no	no	no	no	no	no	no	no	no	no	no	no	no	no	no	no	no	no	no	0.055	0.23	1.3	0.25	0	0.21	0.67	8.23	0.39	0.906694	0.215	1.55	2.255	0.498898	0.0822083	21.92	1.25	0	0.7
NT5C1A	ENSG00000116981	-	chr1	40137710	40124792	25784	no	no	no	no	no	no	no	no	no	no	no	no	no	no	no	no	no	no	no	0.575	1.105	1.82	0.535	0.045	0	0.03	0	0	0.00543774	0.02	0	0	0	0.00875	1.21	0	0	0
HPCAL4	ENSG00000116983	-	chr1	40157361	40144319	53804	no	top 5%	top 5%	top 5%	top 5%	top 5%	no	no	no	no	no	no	no	no	no	no	no	no	no	14.665	13.475	22.13	40.935	30.54	0	0	0.07	0	0.118611	1.375	0.08	0.27	0.00452646	0.175792	2.66	0.04	0.045	0.13
PPIE	ENSG00000084072	+	chr1	40204556	40229586	116897	no	no	no	no	no	no	no	no	no	no	no	no	no	no	no	no	no	no	no	5.955	7.845	9.6	15.575	30.49	0.74	11.41	23.28	25.46	15.1104	30.74	26.77	24.665	15.2793	15.3766	31.79	11.28	50.51	13.58
OXCT2	ENSG00000198754	-	chr1	40237020	40235194	116897	no	no	no	no	no	no	no	no	no	no	no	no	no	no	no	no	no	no	no	0.125	0.245	0.99	0.26	0	0.61	0.29	0.4	0.275	0.543949	0.14	1.03	0.345	0.153108	0.0247917	10.94	0	1.605	0.71
TRIT1	ENSG00000043514	-	chr1	40349178	40306722	81621	no	no	no	no	no	no	no	no	no	no	no	no	no	no	no	no	no	no	no	10.38	17.09	12.9	11.875	46.635	1.09	12.32	7.75	11.025	4.39263	10.77	28.15	16.345	4.82708	13.9174	9.71	11.3	6.675	10.4
MYCL	ENSG00000116990	-	chr1	40367685	40361097	65035	no	no	no	no	no	no	no	no	no	no	no	no	no	no	no	no	no	no	no	2.265	5.85	2.18	0.57	19.82	0.78	0.83	2.52	0.22	8.40457	0.11	15.38	11.185	n/a	8.44712	1.77	1.32	0.035	0.08
MFSD2A	ENSG00000168389	+	chr1	40420801	40435638	123382	no	no	no	no	no	no	no	no	no	no	no	no	no	no	no	no	no	no	no	3.26	5.795	6.91	3.51	4.095	4.38	0.47	62.67	9.275	7.27134	4.825	0.585	10.245	3.62501	8.76783	77.23	1.99	2.525	1.05
CAP1	ENSG00000131236	+	chr1	40505904	40538321	70323	no	no	no	no	no	no	no	no	no	no	no	no	no	no	no	no	no	no	no	27.14	31.81	68.24	113.29	91.53	11.83	48.34	167.59	92.755	41.0607	108.51	75.955	97.575	181.299	172.715	61.45	43.03	113.975	62.26
PPT1	ENSG00000131238	-	chr1	40563375	40538378	63726	no	no	no	no	no	no	no	no	no	no	no	no	no	no	no	no	no	no	no	10.42	16.575	40.89	42.095	27.755	0.77	18.68	63.83	3.58	26.1941	42.595	57.335	42.8	28.0034	285.006	31.52	9.71	4.89	28.63
RLF	ENSG00000117000	+	chr1	40627044	40706593	70648	no	top 5%	no	no	no	no	no	no	no	no	no	top 5%	no	no	no	no	no	no	no	21.795	28.405	22.01	6.585	13.875	0.61	8.64	4.57	4.59	1.16884	5.58	29.92	11.595	3.74401	18.2044	10.94	3.27	7.595	3.86
TMCO2	ENSG00000188800	+	chr1	40713572	40717363	13394	no	no	no	no	no	no	no	no	no	no	no	no	no	no	no	top 5%	no	no	no	0	0.05	0	0	0	0	0	0.11	0.03	0	0.03	0.03	0.075	0	0.126958	13.5	0	0	0.04
ZMPSTE24	ENSG00000084073	+	chr1	40723778	40759856	12717	no	no	no	no	no	no	no	no	no	no	no	no	no	top 5%	no	no	no	no	no	10.085	13.17	24.03	14.15	16.58	0.18	16.39	16.89	2.4	3.01674	12.325	16.05	16.11	35.3554	23.693	11.7	6.13	3.465	3.63
COL9A2	ENSG00000049089	-	chr1	40782966	40766158	62704	no	no	no	no	no	no	no	no	no	no	no	no	no	top 5%	top 5%	no	no	no	no	1.44	2.155	4.54	0.07	1.025	2.39	0.39	2.78	4.185	1.19287	1.735	4.65	4.42	31.6259	49.6988	1.97	8.02	21.045	0.5
SMAP2	ENSG00000084070	+	chr1	40839368	40888998	83182	no	no	no	no	top 5%	top 5%	no	no	no	no	top 5%	no	no	no	top 5%	no	top 5%	top 5%	top 5%	6.175	8.36	20.82	68.675	28.82	1.96	15.07	30.03	15.48	1.05449	35.305	5.295	11.845	10.5881	448.353	8.8	20.12	191.48	19.36
ZFP69B	ENSG00000187801	+	chr1	40915778	40929390	40276	no	no	no	no	no	no	no	no	no	no	no	top 5%	top 5%	no	no	no	no	no	no	3.15	4.445	3.56	4.835	11.02	0	1.27	0.83	1.065	0.515498	1.165	6.905	6.875	n/a	2.63854	1.76	0.04	0.67	0.52
ZFP69	ENSG00000187815	+	chr1	40942886	40962015	25913	no	no	no	no	no	no	top 5%	no	no	no	no	no	no	no	no	no	no	no	no	3.825	3.195	2.42	5.13	6.59	3.59	1.04	1.44	0.82	0.304513	1.14	3.67	3.42	n/a	6.09846	2.57	0.36	1.81	1.23
EXO5	ENSG00000164002	+	chr1	40974432	40982228	27421	no	no	no	no	no	no	no	no	no	no	no	no	no	no	no	no	no	no	no	5.55	5.905	3.29	5.11	6.1	0.93	3.9	2.09	3.665	1.22675	4.105	6.095	8.055	n/a	5.08692	3.62	2.16	4.35	2.44
ZNF684	ENSG00000117010	+	chr1	40997232	41013841	87513	no	no	no	no	no	no	no	no	no	no	no	no	no	no	no	no	no	no	no	1.8	3.185	3.31	1.425	7.305	0.02	4.59	2.2	1.285	0.764555	5.98	3.375	3.28	1.2128	3.27987	3.81	1.03	2.29	1.05
RIMS3	ENSG00000117016	-	chr1	41131329	41086350	98560	no	no	no	no	no	no	no	no	no	no	no	no	no	no	no	no	no	no	no	5.89	7.095	11.35	60.65	18.97	0.1	1.05	2.31	0.22	3.8561	1.53	11.1	10.395	0.129911	2.12358	3.68	1.04	0.655	0.81
NFYC	ENSG00000066136	+	chr1	41157380	41237275	38459	no	no	no	no	no	no	no	no	no	no	no	no	no	no	no	no	no	no	no	6.84	13.99	12.36	16.85	40.16	5.75	18.82	23.53	57.56	26.6158	32.79	24.945	32.18	13.5642	29.4925	32.64	14.42	80.01	36.2
KCNQ4	ENSG00000117013	+	chr1	41249683	41306124	33012	no	no	no	no	no	no	no	no	no	no	no	no	no	no	no	no	no	no	no	0.255	0.47	0.56	0.2	0.235	1.85	0.72	0.42	0.235	1.06949	0.09	0.225	0.415	0.0453304	0.2475	0.9	0.02	0.18	0.24
CITED4	ENSG00000179862	-	chr1	41328018	41326728	137592	no	no	no	no	no	no	no	no	no	no	no	no	no	no	no	no	no	no	no	0.08	0.695	0.28	1.15	1.965	1.06	0.78	6.34	1.165	4.57534	0.545	3.3	5.195	6.8272	18.8099	28.28	17.88	3.235	1.63
CTPS1	ENSG00000171793	+	chr1	41445006	41478235	120021	no	no	no	no	no	no	no	no	no	no	no	no	no	no	no	no	no	no	no	4.6	9.125	8.91	16.725	49.515	2.41	14.05	10.91	35.395	11.4519	33.065	38.81	51.715	n/a	7.7135	28.6	14.11	10.185	6.76
SLFNL1	ENSG00000171790	-	chr1	41488909	41481268	6997	no	no	no	no	no	no	no	no	no	no	no	no	no	no	no	top 5%	no	no	no	0.165	0.76	0.22	0.055	0.575	0.16	0.25	1.17	0.355	0.00108755	0.17	0.045	0.235	0.0546544	0.822208	8.95	0	0.205	0.71
SCMH1	ENSG00000010803	-	chr1	41707788	41492873	123769	no	no	no	no	no	no	no	no	no	no	no	no	no	no	no	no	no	no	no	7.355	18.83	10.34	17.055	14.895	4	15.99	12.82	38.83	7.4789	21.14	14.045	22.12	7.53313	8.16258	23.32	7.02	19.775	17.79
FOXO6	ENSG00000204060	+	chr1	41827593	41849262	214988	no	no	no	no	no	no	no	no	no	no	no	no	no	no	no	no	no	no	no	0.975	0.36	0.53	0.74	0.66	0.23	0.07	0.59	0.01	0.295813	0.035	0.515	0.6	n/a	0.025625	1.45	0	0.185	0.14
EDN2	ENSG00000127129	-	chr1	41950342	41944445	116876	no	no	no	no	no	no	no	no	no	no	no	no	no	no	no	no	no	no	no	0.005	0.03	0.06	0.01	0	0.78	0	0.56	0.495	1.04035	0.185	0	0	0.233339	0.0596667	0.03	4.38	0.06	0
HIVEP3	ENSG00000127124	-	chr1	42384378	41972035	256406	no	top 5%	top 5%	no	no	no	top 5%	no	no	no	no	no	no	top 5%	top 5%	no	no	no	no	2.89	7.195	2.26	3.62	1.265	0.82	0.98	6.15	1.455	0.0802389	2.185	0.38	0.64	6.59744	15.6791	2.89	0.84	1.215	2.01
GUCA2B	ENSG00000044012	+	chr1	42619091	42621495	241579	no	no	no	no	no	no	top 5%	no	no	no	no	no	no	no	no	no	no	no	no	0	0	0	0	0	12.33	0.2	0	0	0	0	0	0	0	0	0	1.21	0	0
GUCA2A	ENSG00000197273	-	chr1	42630389	42628361	18686	no	no	no	no	no	no	top 5%	no	no	no	no	no	no	no	no	no	no	no	no	0	0.095	0	0	0	98.31	0	0	0	0	0	0	0	0	0.00316667	0.09	0	0.045	0
FOXJ3	ENSG00000198815	-	chr1	42801548	42642209	56748	no	no	no	no	no	no	no	no	no	no	no	no	no	no	no	no	no	no	no	21.585	21.46	27.65	12.645	20.01	1.4	19.39	16.61	23.415	8.46119	21.69	26.72	19.005	10.81	20.432	30.4	15.11	14.905	20.6
RIMKLA	ENSG00000177181	+	chr1	42846476	42888249	52678	no	no	no	no	no	top 5%	no	no	no	no	no	no	no	no	no	no	no	no	no	7.005	3.605	6.17	11.825	20.2	0.57	0.04	3.74	0	0.714891	1.41	2.615	1.395	0.0149977	0.0745	1.01	0.49	0.02	0.17
PPCS	ENSG00000127125	+	chr1	42921787	42925752	11022	no	no	no	no	no	no	no	no	no	no	no	no	no	no	no	no	no	no	no	5.26	7.905	10.42	54.75	47.94	2.21	10.68	26.64	8.09	13.5882	36.33	26.695	15.245	21.6853	14.0593	23.02	12.7	54.7	24.08
ZMYND12	ENSG00000066185	-	chr1	42921938	42895999	11022	no	no	no	no	no	no	no	no	no	no	no	no	no	no	no	no	no	no	no	0.035	0.585	0.43	1.07	0.2	0.02	0.99	2.76	0.035	0.391308	2.675	0.84	0.29	0.108106	0.419708	11.93	0.49	0.345	1.86
CCDC30	ENSG00000186409	+	chr1	42929024	43119857	7510	no	no	top 5%	no	top 5%	top 5%	no	no	no	no	no	no	top 5%	no	no	no	no	no	no	2.98	7.87	4.43	8.905	7.305	0.04	1.09	5.65	0.17	0.163132	2.955	1.305	3.315	0.137042	0.794917	2.38	0.62	0.97	0.59
PPIH	ENSG00000171960	+	chr1	43124095	43142429	9906	no	no	no	no	no	no	no	no	no	no	no	no	no	no	no	no	no	no	no	4.145	8.155	9.83	13.765	41.23	0	7.15	12.99	8.325	23.7931	21.05	52.48	33.12	15.5023	12.952	15.46	1.88	34.47	8.56
YBX1	ENSG00000065978	+	chr1	43148097	43168020	36411	no	no	no	no	no	no	no	no	no	no	no	no	no	no	no	no	no	no	no	318.58	195.965	154.04	382.085	380.865	15.88	234.74	258.93	130.555	250.267	106.65	721.085	585.02	210.661	24.1313	307.07	79.8	143.49	157.29
CLDN19	ENSG00000164007	-	chr1	43205925	43198763	36823	no	no	no	no	no	no	no	no	no	no	no	no	no	no	no	no	no	no	no	0.01	0.025	5.8	0	0	0	0.65	0.01	0	4.27341	0	0.615	0.07	0.0496652	0.091125	0.07	0	0.01	0.02
LEPRE1	ENSG00000117385	-	chr1	43232755	43212005	6287	no	no	no	no	no	no	no	no	no	no	no	no	no	no	no	no	no	no	no	2.565	5.195	11.53	10.1	22.005	0.59	16.28	20.55	248.395	22.6461	74.435	32.975	38.035	123.6	n/a	24.91	4.73	36.485	28.37
C1orf50	ENSG00000164008	+	chr1	43232962	43260164	12769	no	no	no	no	no	no	no	no	no	no	no	no	no	no	no	no	no	no	no	10.2	7.815	9.95	4.35	29.225	5.78	5.49	1.17	4.515	4.7416	5.86	8.93	5.365	8.58301	7.35112	12.35	2.16	11.36	6.75
ERMAP	ENSG00000164010	+	chr1	43282801	43310654	14187	no	no	no	no	no	no	no	top 5%	no	top 5%	no	no	no	no	top 5%	no	no	no	no	0.555	0.8	2.92	2.305	5.4	0.27	44.79	6.42	8.72	0.439986	6.735	1.415	3.645	4.87912	45.2892	3.17	1.22	3.94	3.28
CCDC23	ENSG00000177868	-	chr1	43282923	43272726	14187	no	no	no	no	no	no	no	no	no	no	no	no	no	no	no	no	no	no	no	15.585	16.81	13.1	31.835	154.95	1.84	7.63	5.26	2.3	12.3703	17.105	46.625	21.635	15.8984	n/a	17.24	6.14	10.875	3.94
ZNF691	ENSG00000164011	+	chr1	43312279	43318148	74528	no	no	no	no	no	no	no	no	no	no	no	no	no	no	no	no	no	no	no	1.745	3.535	3.11	3.05	8.985	0.14	2.51	3.47	10.975	5.85644	6.705	10.025	8.74	2.19978	19.4259	6.52	1.05	7.68	6.67
SLC2A1	ENSG00000117394	-	chr1	43424501	43391051	259225	no	no	no	no	no	no	no	no	no	no	no	no	no	no	no	no	no	no	no	5.535	25.205	22.56	16.485	19.27	2.52	318.48	8.42	212.04	92.9086	49.785	212.43	118.985	64.6913	3.37642	9.06	8.09	189.245	29.7
FAM183A	ENSG00000186973	+	chr1	43610823	43622067	194100	no	no	no	no	no	no	no	no	no	no	no	no	no	no	no	no	no	no	no	0.14	0.22	0.91	0.09	0	0	0	22.56	0.04	0.741377	0	1.745	4.08	0	0.183833	3.22	0	0	0
WDR65	ENSG00000243710	+	chr1	43637819	43720029	23413	no	no	no	no	no	no	no	no	no	no	no	no	no	no	no	no	no	no	no	0.125	0.615	1.11	0.34	0.13	0	0.02	5.14	0.865	0.178929	1.015	0.345	0.375	0.0498875	n/a	6.4	0.39	0.08	0.03
EBNA1BP2	ENSG00000117395	-	chr1	43638241	43629845	23413	no	no	no	no	no	no	no	no	no	no	no	no	no	no	no	no	no	no	no	12.345	10.635	12.08	37.905	56.13	1.55	17.73	27.39	25.78	17.9182	32.9	28.39	25.97	33.268	11.2877	31.39	9.95	7.6	15.03
TMEM125	ENSG00000179178	+	chr1	43735664	43739673	23515	no	no	no	no	no	no	no	no	no	no	no	no	no	no	no	no	no	no	no	0.13	0.35	6.53	0.19	0	3.33	0.64	95.8	0.09	14.5263	0.09	0.735	0.055	0.0645229	0.0179583	0.77	11.09	0.035	3.8
C1orf210	ENSG00000253313	-	chr1	43751250	43747553	23293	no	no	no	no	no	no	no	no	no	no	no	no	no	no	no	no	no	no	no	0	0.015	0.04	0	0	2.41	1.8	10.38	0.03	5.58409	0	0	0.015	0.0102121	0.019875	0.09	6.46	0	0.03
TIE1	ENSG00000066056	+	chr1	43766663	43788779	30111	no	no	no	no	no	no	no	top 5%	top 5%	top 5%	no	no	no	no	no	no	no	no	top 5%	1.955	3.315	5.67	0.005	0	0.47	11	21.97	8.515	0.318179	2.66	0.125	1.16	0.565001	0.168625	4.43	4.95	0.015	21.99
MPL	ENSG00000117400	+	chr1	43803477	43818443	20880	no	no	no	no	no	no	no	no	no	no	no	no	no	no	no	no	no	no	top 5%	0.02	0.01	0.1	0.025	0	0	0.45	0.28	0.01	0.0274875	0.005	0.025	0.08	0.075984	0.497917	0.21	0	0	20.9
CDC20	ENSG00000117399	+	chr1	43824625	43828874	6375	no	no	no	no	no	no	no	no	no	no	no	no	no	no	no	no	no	no	no	0.775	4.465	3.77	0.08	2.34	0	41.83	2	30.075	76.644	6.995	105.61	86.435	4.29761	0.790417	17.16	2.87	1.245	4.2
ELOVL1	ENSG00000066322	-	chr1	43833689	43829067	16091	no	no	no	no	no	no	no	no	no	no	no	no	no	no	no	no	no	no	no	1.68	2.535	17.46	6.68	6.9	3.51	23.16	52.91	87.235	18.5558	38.08	4.475	14.365	82.1688	56.3871	15.56	22.7	63.065	34.44
MED8	ENSG00000159479	-	chr1	43855479	43849587	16058	no	no	no	no	no	no	no	no	no	no	no	no	no	no	no	no	no	no	no	4.855	7.06	10.53	28.845	36.505	0.7	14.24	18.62	35.31	3.56957	46.785	9.565	14.84	28.9128	15.044	19.02	7.91	7.75	9.57
SZT2	ENSG00000198198	+	chr1	43855639	43918304	77046	no	no	no	no	no	no	no	no	no	top 5%	no	no	no	no	no	no	no	no	no	2.71	10.685	6.09	2.885	3.18	3.97	18.41	30.02	29.565	1.78358	9.425	4.785	18.665	3.18291	17.5394	25.6	10.81	22.33	16.09
HYI	ENSG00000178922	-	chr1	43919660	43916823	77046	no	no	no	no	no	no	no	no	no	no	no	no	no	no	no	no	no	no	no	6.83	10.055	7.89	6.71	9.53	3.45	16.08	27.89	126.88	13.8808	54.64	9.215	20.525	16.8202	24.5708	8.14	11.17	11.41	9.64
PTPRF	ENSG00000142949	+	chr1	43996546	44089337	103377	no	no	no	no	no	no	no	no	no	no	no	no	no	no	no	no	no	no	no	9.58	21.285	22.25	35.97	40.405	29.16	36.81	67.01	91.555	40.0775	32.755	40.825	56.015	17.2831	0.0192917	16.62	39.15	0.085	0.86
KDM4A	ENSG00000066135	+	chr1	44115828	44171186	28522	no	no	no	no	no	no	no	no	no	no	no	no	no	no	no	no	no	no	no	12.165	16.005	17.1	10.95	32.49	1.51	11.75	17.64	13.33	11.6363	10.5	30.995	32.06	11.5869	14.2745	10.89	6.58	11.465	18.07
ST3GAL3	ENSG00000126091	+	chr1	44173217	44396831	4191	no	no	no	no	no	no	no	no	no	no	no	no	no	no	no	no	no	no	no	6.55	10.32	12.31	18.075	22.07	0.93	5.69	8.59	15.63	3.39854	7.24	10.02	16.58	6.92939	5.47604	15.41	1.55	11.095	12.73
ARTN	ENSG00000117407	+	chr1	44398991	44402913	11857	no	no	no	no	no	no	no	no	no	no	no	no	no	no	no	no	no	no	no	0.1	0.23	0.03	0.09	0.975	0.09	0.03	1.15	2.225	6.52474	0.62	1.72	0.435	0.291764	0.337417	0.61	0.04	0.15	0.07
IPO13	ENSG00000117408	+	chr1	44412610	44433694	11678	no	no	no	no	no	no	no	no	no	no	no	no	no	no	no	no	no	no	no	2.86	4.585	7.63	11.97	18.9	2.57	6.68	14.84	49.16	6.1904	17.265	5.075	18.745	9.15199	11.9545	25.84	4.21	14.485	13.77
DPH2	ENSG00000132768	+	chr1	44435675	44439041	3259	no	no	no	no	no	no	no	no	no	no	no	no	no	no	no	no	no	no	no	3	4.16	5.19	6.88	15.285	0.74	6.85	10.72	90.8	32.6346	37.74	7.34	15.375	9.04748	11.2369	17.28	25.19	45.555	14.86
ATP6V0B	ENSG00000117410	+	chr1	44440319	44443966	2177	no	no	no	no	no	no	no	no	no	no	no	no	no	no	no	no	no	no	no	55.42	36.265	57.41	211.8	355.26	1.6	42.53	80.66	104.465	72.5189	236.11	27.415	58.345	100.896	166.302	85.4	24.66	181.035	58.88
B4GALT2	ENSG00000117411	+	chr1	44444865	44456839	1090	no	no	no	no	no	no	no	no	no	no	no	no	no	no	no	no	no	no	no	26.14	18.035	12.96	19.975	77.34	1.4	16.38	17.16	32.53	32.9195	8.82	30.645	41.38	48.1856	3.04512	25.61	7.41	2.9	19.38
CCDC24	ENSG00000159214	+	chr1	44457030	44462196	87680	no	no	no	no	no	no	no	no	no	no	no	no	no	no	no	no	no	no	no	1.13	1.995	1.82	7.365	9.1	0.68	1.02	8.43	12.67	2.91743	3.7	4.21	2.37	2.49569	6.78658	11.05	7.17	6.155	2.1
SLC6A9	ENSG00000196517	-	chr1	44497032	44457502	87680	no	no	no	no	no	no	no	no	no	no	no	no	no	no	no	no	no	no	no	0.61	3.915	7.89	2.145	0.795	1.23	26.97	12.54	15.045	7.29479	5.88	1.76	10.025	3.95362	0.204917	0.64	0.6	0.335	0.42
KLF17	ENSG00000171872	+	chr1	44584521	44600812	165803	no	no	no	no	no	no	no	no	no	no	no	no	no	no	no	no	no	no	no	0.025	0.06	0.23	0	0	0	0	0.12	0.135	0	0.085	0	0.085	0.0514263	0.0556667	2	0	0	0.02
DMAP1	ENSG00000178028	+	chr1	44679126	44686353	78702	no	no	no	no	no	no	no	no	no	no	no	no	no	no	no	no	no	no	no	6.055	9.595	9.2	19.095	28.2	6.8	10.97	15.36	74.04	15.6538	38.385	12.965	26.565	15.3381	18.554	32.23	17.82	87.395	15.25
ERI3	ENSG00000117419	-	chr1	44820880	44686741	50373	no	no	no	no	no	no	no	no	no	no	no	no	no	no	no	no	no	no	no	19.14	16.45	24.37	54.575	64.55	0.61	11.34	23.55	42.64	52.3283	47.015	30.77	37.89	34.1884	18.8357	49.07	9.42	40.375	23.44
RNF220	ENSG00000187147	+	chr1	44870865	45117395	50220	no	no	no	no	no	no	no	no	no	no	no	no	no	no	no	no	no	no	no	11.44	12.845	14.16	44.065	83.715	9.32	16.58	27.37	44.405	36.4339	20.105	56.565	45.335	11.3372	29.9496	57.03	12.8	101.06	73.4
TMEM53	ENSG00000126106	-	chr1	45140149	45100909	50220	no	no	no	no	no	no	no	no	no	no	no	no	no	no	no	no	no	no	no	1.2	1.38	1.01	6.26	9.645	0.75	5.62	11.07	2.51	6.87847	2.585	2.91	6.85	4.25075	1.07217	6.02	1.88	3.965	5.78
C1orf228	ENSG00000198520	+	chr1	45140384	45191263	14463	no	no	no	no	no	top 5%	no	no	no	top 5%	no	no	no	no	no	no	no	top 5%	top 5%	1.05	1.68	2.13	3.285	55.985	0	1.11	7.01	10.595	0.349103	6.795	3.76	2.63	0.337877	5.79542	11.44	0.9	169.11	152.15
KIF2C	ENSG00000142945	+	chr1	45205491	45233439	21897	no	no	no	no	no	no	no	no	no	no	no	no	no	no	no	no	no	no	no	0.535	3.38	2.7	0.23	1.49	0	13.15	0.64	14.135	13.6802	7.975	64.825	41.59	2.54079	1.07029	21.52	2.83	0.33	1.31
RPS8	ENSG00000142937	+	chr1	45241108	45244451	12474	no	no	no	no	no	no	no	no	no	no	no	no	no	no	no	no	no	no	no	356.745	316.07	251.55	308.915	1127.78	27.72	282.59	606.04	449.41	859.38	398.645	2000.79	1039.64	435.981	275.286	359.56	301.6	2721.81	1456.96
BEST4	ENSG00000142959	-	chr1	45253377	45249256	17324	no	no	no	no	no	no	top 5%	no	no	no	no	no	no	no	no	no	no	no	no	0.14	0.17	0.12	1.03	0.01	11.47	0.01	0.58	0.815	0.511422	0.32	0.37	0.08	0.249783	0.228292	0.65	0.23	0.17	0.1
PLK3	ENSG00000173846	+	chr1	45265896	45271662	13715	no	no	no	no	no	no	no	no	no	top 5%	no	no	no	no	no	no	no	no	no	2.24	4.885	3.03	13.3	5.635	4.81	2.28	19	162.19	5.16683	64.48	2.215	7.11	21.8781	88.5638	6.61	6.94	90.89	21.88
TCTEX1D4	ENSG00000188396	-	chr1	45272957	45271587	13715	no	no	no	no	no	no	no	no	top 5%	no	no	no	no	no	top 5%	no	no	no	no	0	0	0.03	0	0	0	0	5.44	0.13	0.0380642	0.03	0.07	0	1.01126	29.2999	1.24	0	0.175	1.14
BTBD19	ENSG00000222009	+	chr1	45274153	45279801	6910	no	no	no	no	no	no	no	no	no	top 5%	top 5%	no	no	top 5%	top 5%	no	no	no	no	0.05	0.865	1.08	0.275	0.045	1.22	1.49	8.4	97.455	0.458945	36.995	0.77	2.76	7.87698	45.8938	3.75	0.02	0.57	1.54
PTCH2	ENSG00000117425	-	chr1	45308616	45285515	13547	no	no	no	no	no	no	no	no	no	top 5%	no	no	no	no	no	top 5%	no	no	no	0.225	0.81	0.67	0.455	0.57	0.01	0.17	0.72	3.605	0.103832	1.225	0.02	0.775	0.299193	1.86912	18.39	0	0.66	0.12
EIF2B3	ENSG00000070785	-	chr1	45452282	45316449	23762	no	no	no	no	no	no	no	no	no	no	no	no	no	no	no	no	no	no	no	6.015	10.01	10.26	27.9	18.49	0.39	10.57	10.93	4.86	8.44532	33.795	15.63	13.77	13.1236	7.6785	10.18	2.01	8.9	6.16
HECTD3	ENSG00000126107	-	chr1	45477001	45468211	16746	no	no	no	no	no	no	no	no	no	no	no	no	no	no	no	no	no	no	no	3.275	4.345	4.31	11.355	5.36	17.6	8.64	19.6	83.645	11.3156	40.4	9.86	12.88	9.82195	20.6729	24.36	25.67	32.075	12.39
UROD	ENSG00000126088	+	chr1	45477818	45481247	1640	no	no	no	no	no	no	no	no	no	no	no	no	no	no	no	no	no	no	no	12.34	15.84	28.27	32.815	51.04	4.74	231.86	30.02	184.11	45.5616	105.765	26.4	35.22	45.8886	20.688	71.79	11.13	58.885	129.71
ZSWIM5	ENSG00000162415	-	chr1	45672228	45482070	121139	no	no	no	no	no	no	no	no	no	no	no	no	no	no	no	no	no	no	no	3.79	9.835	3.29	7.665	15.99	0.79	1.81	1.61	0.07	0.84624	0.365	3.185	6.02	0.434867	0.158542	7.51	0.81	0.21	1.16
HPDL	ENSG00000186603	+	chr1	45792544	45794347	120803	no	no	no	no	no	no	no	no	no	no	no	no	no	no	no	no	no	no	no	0.26	0.505	0.72	0.195	0.045	0.2	3.15	0.34	0.385	12.9251	0.115	0.78	5.095	0.773332	0.520458	0.42	0.99	0.465	9.62
MUTYH	ENSG00000132781	-	chr1	45806119	45794834	3184	no	no	no	no	no	no	no	no	no	no	no	no	no	no	no	no	no	no	no	4.125	7.45	4.46	3.86	36.37	4.34	5.4	11.02	42.835	23.4107	13.68	34.41	29.82	2.43945	16.4782	12.06	12.15	44.02	29.83
TESK2	ENSG00000070759	-	chr1	45956840	45809554	3184	no	no	no	no	no	no	no	no	no	no	no	no	no	no	no	no	no	no	no	0.26	0.575	2.5	0.045	0.32	2.1	3.42	1.54	1.26	3.09641	0.655	6.615	0.85	0.483525	2.77375	6.78	2.87	16.325	3.8
CCDC163P	ENSG00000236624	-	chr1	45965751	45959537	31283	no	no	no	no	no	no	no	no	no	no	no	no	no	no	no	no	no	no	no	0.045	0.265	0.54	n/a	2.335	0	1.04	n/a	0.565	1.81185	0.42	0.86	n/a	0.307695	n/a	1.82	0	8.655	0.55
PRDX1	ENSG00000117450	-	chr1	45987628	45976718	31283	no	no	no	no	no	no	no	no	no	no	no	no	no	no	no	no	no	no	no	44.465	88.54	170.65	186.105	150.69	6.4	104.11	186.03	85.31	297.103	168.785	279.365	149.275	347.198	86.1929	69.22	52.5	38.095	54.2
AKR1A1	ENSG00000117448	+	chr1	46016214	46035721	42596	no	no	no	no	no	no	no	no	no	no	no	no	no	no	no	no	no	no	no	15.5	19.475	20.73	38.13	100.21	7.53	37.54	89.78	86.81	125.16	56.015	90.005	86.38	55.7392	81.461	21.68	36.65	121.785	81.14
NASP	ENSG00000132780	+	chr1	46049731	46084566	15160	no	no	no	no	no	no	no	no	no	no	no	no	no	no	no	no	no	no	no	13.315	38.73	20.98	23.765	96.86	1.87	42.48	23.82	38.82	114.368	34.09	163.3	211.29	14.4645	31.9149	74.76	27.05	56.18	42.63
CCDC17	ENSG00000159588	-	chr1	46089729	46085716	4398	no	no	no	no	no	no	no	no	top 5%	no	no	no	no	no	no	no	no	no	no	0.095	0.265	0.01	0.14	0.395	1.17	1.22	22.54	1.76	0.25546	0.65	0.795	0.995	0.0866113	2.9935	1.44	1.49	1.92	1.96
GPBP1L1	ENSG00000159592	-	chr1	46152302	46092977	3831	no	no	no	no	no	no	no	no	no	no	no	no	no	no	no	no	no	no	no	11.65	25.42	26.91	21.225	30.355	9	48.07	44.86	21.105	19.5665	25.06	100.24	34.055	16.1959	39.7108	68.22	27.61	58.595	36.12
TMEM69	ENSG00000159596	+	chr1	46152885	46160115	53545	no	no	no	no	no	no	no	no	no	no	no	no	no	no	no	no	no	no	no	3.735	7.225	4.78	15.685	14.625	0.35	5.89	5.8	5.245	18.3725	22.205	30.05	12.69	13.878	13.336	10.1	8.74	18.925	15.52
IPP	ENSG00000197429	-	chr1	46216322	46159995	53545	no	no	no	no	no	no	no	no	no	no	no	no	no	no	no	no	no	no	no	2.19	4.475	6.33	7.995	3.43	0.87	3.23	5.04	0.74	1.68117	1.37	6.19	8.165	3.997	0.929917	4.82	2.09	1.815	0.28
MAST2	ENSG00000086015	+	chr1	46269284	46501796	60498	no	no	no	no	no	no	no	no	no	top 5%	no	no	no	no	no	no	no	no	no	9.915	14.385	11.65	35.265	14.545	16.23	6.73	10.76	160.4	5.52464	78.21	6.475	21.275	13.8807	6.80025	32.67	6.79	7.06	10.77
TSPAN1	ENSG00000117472	+	chr1	46640758	46651630	10260	no	no	no	no	no	no	top 5%	no	top 5%	no	no	no	no	no	no	top 5%	top 5%	no	no	0.12	0.34	0.15	0.655	0.435	112.5	0	72.9	0.45	0.0163132	0.28	0	0	0.139123	0.164	5.59	41.55	0	0
PIK3R3	ENSG00000117461	-	chr1	46642160	46509332	10260	no	no	no	no	top 5%	top 5%	no	no	no	no	no	top 5%	top 5%	no	no	no	no	no	no	5.37	23.695	18.17	26.105	67.39	0.23	2.85	15.39	2.1	0.90436	9.12	46.705	40.71	7.04942	1.43354	16.09	3.82	0.09	1.57
LURAP1	ENSG00000171357	+	chr1	46669005	46686933	29157	no	no	no	no	no	no	no	no	no	no	no	no	no	no	no	no	no	no	no	0.515	1.18	2.51	0.83	0.14	0	0.08	1.18	1.955	1.88146	0.98	2.52	2.8	1.00084	6.25862	2.73	0.03	0.125	3.99
POMGNT1	ENSG00000085998	-	chr1	46685977	46654354	29157	no	no	no	no	no	no	no	no	no	no	no	no	no	no	no	no	no	no	no	8.12	10.95	13.51	55.805	76.18	1.96	6.57	29.46	78.76	10.2692	45.115	32.13	38.325	31.4721	18.2303	51.85	8.17	22.505	19.21
RAD54L	ENSG00000085999	+	chr1	46713366	46744145	26455	no	no	no	no	no	no	no	no	no	no	no	no	no	no	no	no	no	no	no	0.135	1.105	0.95	0.35	0.32	0.3	5.6	0.89	15.79	8.35765	5.46	15.055	25.225	0.704668	1.28071	9.25	0.6	0.58	1.35
LRRC41	ENSG00000132128	-	chr1	46769280	46744071	26455	no	no	no	no	no	no	no	no	no	no	no	no	no	no	no	no	no	no	no	10.74	17.49	14.8	17.43	31.28	2	20.3	25.85	60.745	13.7239	27.98	30.43	46.01	36.2323	28.1503	46.38	13	11.465	37.98
UQCRH	ENSG00000173660	+	chr1	46769302	46782448	24034	no	no	no	no	no	no	no	no	no	no	no	no	no	no	no	no	no	no	no	70.08	74.345	110.21	307.99	648.33	10.57	81.91	66.69	75.005	265.018	790.51	366.51	152.64	184.74	20.1378	99.36	52.87	242.965	105.54
NSUN4	ENSG00000117481	+	chr1	46806460	46830824	53124	no	no	no	no	no	no	no	no	no	no	no	no	no	no	no	no	no	no	no	1.57	4.385	4.83	5.01	5.81	0.45	8.78	12.28	8.155	3.44429	6.25	7.04	15.135	3.05516	10.3836	18.43	5.12	12.93	14.71
FAAH	ENSG00000117480	+	chr1	46859936	46879517	122263	no	no	no	no	no	no	no	no	no	no	no	no	no	no	no	no	no	no	no	4.44	5.995	4.84	8.25	59.89	19.66	3.69	14	1.5	11.4831	3.07	13.66	7.715	0.147624	3.16079	21.36	13.59	5.81	6.71
DMBX1	ENSG00000197587	+	chr1	46972668	46979898	126304	no	no	no	no	no	no	no	no	no	no	no	no	no	no	no	no	no	no	no	0	0.175	0.02	0.015	0.08	0	0	0.04	0	0.0605012	0	0.16	0.01	0	0.00229167	0.66	0	0	0
KNCN	ENSG00000162456	-	chr1	47017199	47013051	39044	no	no	no	no	no	no	no	no	no	no	no	no	no	no	no	no	no	no	no	0.015	0.065	0.15	1.91	0	0	0	0.03	0	0	0	0	0	0	0.0228333	0.17	0	0	0.02
MKNK1	ENSG00000079277	-	chr1	47069966	47023090	9311	no	no	no	no	no	no	no	no	no	top 5%	no	no	no	no	top 5%	no	no	no	no	1.87	10.36	9.11	14.77	6.255	3.49	19.88	35.03	123.195	5.2742	69.05	8.43	13.49	6.03805	325.429	22.14	15.81	43.05	8.1
MOB3C	ENSG00000142961	-	chr1	47082563	47073386	19265	no	no	no	no	no	no	no	no	no	no	no	no	no	no	no	no	no	no	no	0.755	3.345	3.07	2.805	0.445	1.12	6.13	12.04	13.875	2.41653	5.945	0.84	1.67	2.83192	46.7646	6.27	7.54	10.99	8.17
ATPAF1	ENSG00000123472	-	chr1	47134126	47098408	141313	no	no	no	no	no	no	no	no	no	no	no	no	no	no	no	no	no	no	no	6.745	14.31	20.22	39.235	45.855	1.2	14.24	14.74	14.735	19.4453	32.28	34.77	31.435	12.6399	16.5599	28.08	7.12	12.83	8.82
TEX38	ENSG00000186118	+	chr1	47137444	47139249	141313	no	no	no	no	no	no	no	no	no	no	no	no	no	no	no	top 5%	no	no	no	0	0	0	0.165	0	0	0	0	0.085	0.0717781	0.015	0	0.1	n/a	0.170042	57.84	0	0	0.03
CYP4B1	ENSG00000142973	+	chr1	47264717	47285085	235231	no	no	no	no	no	no	top 5%	no	top 5%	no	no	no	no	no	no	no	no	no	no	0	0.145	0.19	0	0	4.52	0	68.65	0	0.0261011	0	0	0	0	0	1.84	1.41	0	0
CYP4A11	ENSG00000187048	-	chr1	47407156	47394848	129642	no	no	no	no	no	no	no	top 5%	no	no	no	no	no	no	no	no	no	no	no	0.005	0.1	0.23	2.14	0.425	0	71.68	0.02	0	0.0334088	0.08	0	0	0	0	0.04	0.65	0	0
CYP4X1	ENSG00000186377	+	chr1	47427035	47516422	36616	no	no	no	no	no	no	no	no	no	no	no	no	no	no	no	no	no	no	no	3.73	5.195	8.85	11.915	12.06	0	0.79	9.86	0	0.594228	8.605	0.09	0.185	0.197584	0.01525	3.61	4.37	0	0
CYP4Z1	ENSG00000186160	+	chr1	47533159	47583991	35872	no	no	no	no	no	no	no	no	no	no	no	no	no	no	no	no	no	no	no	0.095	0.33	0.36	0.11	0.14	0	0.13	0.56	0	0	0.19	0	0.01	0	0.0183333	0.27	1.45	0	0
CYP4A22	ENSG00000162365	+	chr1	47603126	47615413	53364	no	no	no	no	no	no	no	top 5%	no	no	no	no	no	no	no	no	no	no	no	0.005	0.035	0	0.2	0.085	0	12.33	0.08	0	0.0021751	0.065	0	0	0	0.0065	0.01	0	0	0
PDZK1IP1	ENSG00000162366	-	chr1	47656716	47649642	59474	no	no	no	no	no	no	top 5%	no	top 5%	no	no	no	no	no	no	no	top 5%	no	no	0	0	0.12	0	0	5.29	0.23	28.73	0	0.0130506	0	0	0	0	0.223667	3.3	34.41	0.54	0.9
TAL1	ENSG00000162367	-	chr1	47697387	47681961	43668	no	no	no	no	no	no	no	top 5%	top 5%	no	no	no	no	no	top 5%	no	no	no	top 5%	0.215	1.175	1.92	0.015	0	0.43	109.7	3.89	0.005	0.011963	0	0	0.08	0.00102323	120.142	0.67	1.19	0.02	31.98
STIL	ENSG00000123473	-	chr1	47779819	47715810	38072	no	no	no	no	no	no	no	no	no	no	no	no	no	no	no	no	no	no	no	1.285	3.76	3.6	0.52	0.55	0.18	12.65	0.74	2.46	6.03417	2.275	26.8	12.585	1.32025	1.65838	4.42	1.87	0.72	2.11
CMPK1	ENSG00000162368	+	chr1	47799468	47844511	56881	no	no	no	no	no	no	no	no	no	no	no	no	no	top 5%	no	no	no	no	no	29.83	34.74	32.6	66.9	60.235	4.36	42.11	41.42	4.365	3.53765	34.745	27.16	26.81	61.9217	27.0159	13.5	26.23	15.47	8.61
FOXE3	ENSG00000186790	+	chr1	47881743	47883723	55197	no	no	no	no	no	no	no	no	no	no	no	no	no	no	no	no	no	no	no	0.01	0	0	0.025	0.05	0	0	0.01	0.065	0.0554663	0.01	0	0.1	0.038885	0	0.52	0	0	0
FOXD2	ENSG00000186564	+	chr1	47901688	47906363	337801	no	no	no	no	no	no	top 5%	no	no	no	no	no	top 5%	no	no	no	no	no	no	0.045	0.21	0.87	0	0.02	0.95	0	0.45	0.08	0	0.025	0.08	8.435	0.158657	0.141958	0.37	0.01	0.12	0.1
TRABD2B	ENSG00000269113	-	chr1	48462567	48226199	426574	no	no	no	no	no	no	no	no	no	no	no	no	no	no	no	no	no	no	no	0.005	0.145	0.29	0.35	0.01	0.02	0.14	0.78	0	0.411093	0.765	0.11	0.205	n/a	0.009	0.75	0.31	0	0
AL109659.1	ENSG00000269709	+	chr1	48569305	48569878	225218	no	no	no	no	no	no	no	no	no	no	no	no	no	no	no	no	no	no	no	0	0	0	n/a	0	0	0	n/a	0	0	0	0	n/a	n/a	n/a	0	0	0	0
SLC5A9	ENSG00000117834	+	chr1	48688358	48714316	165207	no	no	no	no	no	no	no	top 5%	no	no	no	no	no	no	top 5%	no	no	no	no	0	0.06	0.03	0.09	0.09	0.17	3.31	0.59	0	0.00761283	0.035	0	0.01	0.0105707	3.15692	0.55	0.48	0.045	0.09
SPATA6	ENSG00000132122	-	chr1	48937845	48761043	107408	no	no	no	no	no	no	no	no	no	no	no	no	no	no	no	no	no	no	no	3.98	24.3	24.1	6.69	1.61	0.91	1.68	13	1.01	1.30726	2.195	13.04	11.585	1.42954	8.40625	17.76	3.83	0.89	2.85
BEND5	ENSG00000162373	-	chr1	49242590	49193194	1278080	EID gene	no	no	no	no	top 5%	no	no	no	no	no	no	no	no	no	no	no	no	no	4.135	7.16	3.09	13.505	34.25	0.02	1.26	1.35	0.175	1.63645	3.4	8.33	8.31	1.74736	0.976375	2.45	0.27	17.02	4.12
AL645730.2	ENSG00000227839	+	chr1	50459989	50461874	1269210	EID gene	no	no	no	no	no	no	no	no	no	no	no	no	no	no	no	no	no	no	0	0.035	0	n/a	0	0	0	n/a	0	0	0	0	n/a	n/a	n/a	0	0	0	0.01
AGBL4	ENSG00000186094	-	chr1	50489585	48998526	1278080	EID gene	no	no	no	top 5%	no	no	no	no	no	no	no	no	no	no	no	no	no	no	0.725	2.435	2.55	5.045	0.68	0	0.09	2.08	0	0.0437602	1.25	0.8	0.175	0.0291661	0.0497917	2.23	0	0.075	0.22
ELAVL4	ENSG00000162374	+	chr1	50513685	50667540	267492	no	top 5%	top 5%	top 5%	top 5%	top 5%	no	no	no	no	top 5%	no	no	no	top 5%	no	no	no	no	27.845	36.12	26.02	49.23	51.735	0	0.34	0.23	0	0.0706814	11.685	0.035	0.57	0.00282075	6.68063	3.46	0	0	0.13
DMRTA2	ENSG00000142700	-	chr1	50889172	50883221	231658	no	no	no	no	no	no	no	no	no	no	no	no	no	top 5%	no	no	no	no	no	0.51	0.01	0.01	0.005	0.16	0	0	0.35	0.02	0.0189132	0.005	0.12	0.05	4.908	0.00929167	1.34	0	0	0.01
FAF1	ENSG00000185104	-	chr1	51425935	50905149	16458	no	no	no	no	no	no	no	no	no	no	no	no	no	no	no	no	no	no	no	11.66	15.36	16.97	31.25	22.54	1.44	15.94	21.64	1.775	10.3508	13.195	27.195	34.225	13.484	12.6651	21.11	4.31	5.33	8.45
CDKN2C	ENSG00000123080	+	chr1	51426416	51440305	128081	no	no	top 5%	top 5%	no	no	no	top 5%	no	top 5%	no	no	top 5%	top 5%	top 5%	no	top 5%	no	top 5%	1.035	6.07	5.81	0.03	0.075	0.03	10.26	3.72	2.16	0.0375885	2.34	0.19	1.485	1.70168	5.18625	2.84	3.1	1.43	4.1
C1orf185	ENSG00000204006	+	chr1	51567905	51613752	215790	no	no	no	no	no	no	no	no	no	no	no	no	no	no	no	no	no	no	no	0	0	0	0	0	0	0	0	0	0	0	0	0	0.0217661	0	2.32	0	0	0
RNF11	ENSG00000123091	+	chr1	51701942	51739127	101992	no	no	no	no	no	no	no	no	no	no	no	no	no	no	no	no	no	no	no	33.48	51.915	60.58	127.14	115.75	1.91	29.27	33.53	9.655	11.7609	32.63	42.44	20.56	61.7498	18.6206	23.36	11.51	15.925	17.09
TTC39A	ENSG00000085831	-	chr1	51810788	51752929	22948	no	no	no	no	no	no	no	no	no	no	no	no	no	no	no	no	no	no	no	0.2	1.505	3.41	28.875	0.645	3.75	1.69	19.62	0.26	1.70447	2.125	0.535	0.755	0.0939032	0.329583	23.21	12.89	0	0.26
EPS15	ENSG00000085832	-	chr1	51985000	51819934	66996	no	no	no	no	no	no	no	no	no	no	no	no	no	no	no	no	no	no	no	54.425	41.885	63.34	66.39	57.99	2.93	19.17	29.84	8.355	7.31691	40.82	19.9	19.015	9.496	35.8482	49.8	22.27	30.675	28.91
OSBPL9	ENSG00000117859	+	chr1	52042850	52254141	58571	no	no	no	no	no	no	no	no	no	no	no	no	no	no	no	no	no	no	no	16.45	35.535	32.65	45.38	60.29	3.98	51.84	34.74	24.565	16.7962	28.345	64.175	35.37	26.7848	19.1319	61.4	119.78	15.23	40.6
NRD1	ENSG00000078618	-	chr1	52344477	52254862	29871	no	no	no	no	no	no	no	no	no	no	no	no	no	no	no	no	no	no	no	14.015	28.995	32.88	72.97	60.125	4.33	53.02	53.82	67.005	24.6543	70.065	59.48	71.7	32.4216	n/a	41.89	16.61	41.485	14.11
RAB3B	ENSG00000169213	-	chr1	52456436	52373627	58516	no	no	no	no	no	no	no	no	no	no	no	no	no	no	no	no	no	no	no	1.83	5.185	12.96	73.635	9.075	0.25	2.6	0.07	7.16	5.06588	5.705	9.83	1.115	3.05656	0.0186667	0.52	0.04	0	0.01
KTI12	ENSG00000198841	-	chr1	52499488	52497774	51674	no	no	no	no	no	no	no	no	no	no	no	no	no	no	no	no	no	no	no	2.08	2.5	2.5	2.065	9.75	0.02	4.48	3.56	9.335	4.16234	4.43	3.05	3.335	8.21783	9.30704	6.5	1.22	13.64	11.45
BTF3L4	ENSG00000134717	+	chr1	52521796	52556388	73965	no	no	no	no	no	no	no	no	no	no	no	no	no	no	no	no	no	no	no	32.57	33.385	27.45	89.255	187.425	0.68	14.71	17.09	6.405	16.8431	36.2	115.17	34.235	11.6524	9.30071	19.2	10.19	14.535	8.06
TXNDC12	ENSG00000117862	-	chr1	52521843	52485802	51674	no	no	no	no	no	no	no	no	no	no	no	no	no	no	no	no	no	no	no	3.8	7.76	9.84	23.09	23.79	1.73	15.01	21.77	7.535	21.7723	19.32	36.62	28.34	39.319	31.6127	15.87	12.14	12.3	9.14
ZFYVE9	ENSG00000157077	+	chr1	52608045	52812357	55568	no	no	no	no	no	no	no	no	no	no	no	no	no	no	no	no	no	no	no	17.05	19.91	32.17	22.145	10.795	0.82	5.99	5.8	1.605	1.70138	10.75	17.83	13.235	4.34708	3.22562	11.35	4.37	0.115	1.92
CC2D1B	ENSG00000154222	-	chr1	52831865	52816268	10546	no	no	no	no	no	no	no	no	no	no	no	no	no	no	no	no	no	no	no	2.275	16.995	3.12	9.375	12.37	2.65	8.41	22.9	25.75	3.94743	11.135	6.54	16.85	5.93966	17.3199	20.11	21.55	17.33	14.11
ORC1	ENSG00000085840	-	chr1	52870131	52838500	6739	no	no	no	no	no	no	no	no	no	no	no	no	no	no	no	no	no	no	no	0.235	0.98	0.85	0.115	0.31	0	8.02	0.97	1.85	11.4192	0.855	22.27	17.29	0.619816	0.783167	2.63	0.37	0.525	3.66
PRPF38A	ENSG00000134748	+	chr1	52870235	52886511	2539	no	no	no	no	no	no	no	no	no	no	no	no	no	no	no	no	no	no	no	3.37	8.515	6.87	8.9	9.445	1.06	8.29	15.88	14.805	5.70746	18.5	21.035	37.78	7.08974	12.8927	13.62	3.79	17.15	13.22
ZCCHC11	ENSG00000134744	-	chr1	53018772	52888946	51706	no	no	no	no	no	no	no	no	no	no	no	no	no	no	no	no	no	no	no	27.865	47.295	31.27	27.405	50.23	1.88	24.37	15.61	59.87	16.5598	41.14	56.01	40.75	4.40096	19.0855	51.54	15.27	67.04	11.92
GPX7	ENSG00000116157	+	chr1	53068043	53074723	73563	no	no	no	no	no	no	no	no	no	no	no	no	no	no	no	no	no	no	no	5.885	10.405	16.32	4.13	0.86	0.91	9.5	3.05	1.265	7.39442	1.94	13.305	14.155	20.5398	9.33717	10.23	1.34	14.985	41.72
FAM159A	ENSG00000182183	+	chr1	53099015	53122737	54062	no	no	no	no	no	no	no	no	no	no	no	no	no	no	no	no	no	top 5%	no	0.02	0.01	0.09	10.075	0	0.46	0.06	0.72	0	0.990006	0.495	0.24	0.25	0.0318174	3.51162	1.86	0	33.585	0.14
COA7	ENSG00000162377	-	chr1	53164038	53152507	57912	no	no	no	no	no	no	no	no	no	no	no	no	no	no	no	no	no	no	no	8.715	5.855	7.79	14.97	7.595	0.14	6.68	8.54	1.495	6.78847	2.925	9.34	16.95	n/a	4.87996	6.25	2.55	1.305	4.73
ZYG11B	ENSG00000162378	+	chr1	53192180	53293014	43310	no	top 5%	no	no	no	no	no	no	no	no	no	top 5%	top 5%	no	no	no	no	no	no	37.165	35.785	39.19	21.58	28.88	4.17	12.02	11.24	3.115	1.40167	10.305	19.38	18.06	4.7603	9.49942	30.95	6.16	2.88	11.64
ZYG11A	ENSG00000203995	+	chr1	53308182	53360670	16572	no	no	no	no	no	no	no	no	no	no	no	no	no	no	no	no	no	no	no	0.07	0.185	0.19	0.015	0.285	0	0.55	0.06	0.55	0.271887	0.385	0.29	0.075	0.082288	0.0535417	3.31	0	0.265	0
ECHDC2	ENSG00000121310	-	chr1	53392851	53362074	1453	no	no	no	no	no	no	no	no	no	top 5%	no	no	no	no	no	no	no	no	no	0.775	12.19	4.44	1.47	2.695	16.55	35.63	34.09	174.45	10.6603	104.875	4.56	5.825	2.07052	25.1452	91.02	40.67	79.64	3.88
SCP2	ENSG00000116171	+	chr1	53392900	53517375	10527	no	no	no	no	no	no	no	no	no	no	no	no	no	no	no	no	no	no	no	13.295	29.26	47.36	67.135	96.21	6.19	60.78	54.45	12.2	10.3672	72.52	42.305	29.035	57.6606	32.7097	41.57	23.29	15.76	11.82
PODN	ENSG00000174348	+	chr1	53527853	53551174	12158	no	no	no	no	no	no	top 5%	no	top 5%	top 5%	top 5%	no	no	no	no	top 5%	top 5%	no	no	0.11	3.115	1.37	0.36	0.075	2.31	1.7	17.17	17.225	0.0652529	7.59	0.025	0.25	0.200232	0.0055	40.06	11.28	0.005	0
SLC1A7	ENSG00000162383	-	chr1	53608249	53552854	55531	no	no	no	no	no	no	no	no	no	no	no	no	no	no	no	no	no	no	no	0	0.015	0.02	0.045	0	0.07	0.09	0.25	0.21	0.0312694	0.095	0	0.03	0.00216899	0.00520833	0.38	0.08	0.05	0
CPT2	ENSG00000157184	+	chr1	53662100	53679869	60125	no	no	no	no	no	no	no	no	no	no	no	no	no	no	no	no	no	no	no	0.625	2.44	3.88	6.235	2.58	1.26	11.42	11.08	2.955	4.96108	2.215	10.09	10.91	4.92875	11.5158	13.83	3.96	3.145	12.18
C1orf123	ENSG00000162384	-	chr1	53686289	53679770	60125	no	no	no	no	no	no	no	no	no	no	no	no	no	no	no	no	no	no	no	9.27	14.89	15.11	16.18	57.325	0.64	12.38	21.92	41.905	16.5392	44.305	46.685	38.14	25.094	20.7141	21.26	10.04	35.19	13.51
MAGOH	ENSG00000162385	-	chr1	53704282	53692563	13208	no	no	no	no	no	no	no	no	no	no	no	no	no	no	no	no	no	no	no	3.595	8.06	7.55	18.195	26.565	2.7	22.79	14.3	1.63	12.6962	11.155	42.145	35.68	21.4699	12.9357	15.03	6.75	18.555	4.37
LRP8	ENSG00000157193	-	chr1	53793686	53711216	138319	no	no	no	no	no	no	no	no	no	no	no	no	no	no	no	no	no	no	no	18.965	23.28	14.47	30.425	28.98	0.02	0.95	8.37	27.105	16.7852	63.895	11.685	25.045	3.5745	4.35321	102.66	0.17	4.47	13.95
DMRTB1	ENSG00000143006	+	chr1	53925071	53933161	170133	no	no	no	no	no	no	no	no	no	no	no	no	no	no	no	top 5%	no	no	no	0	0	0	0	0	0	0	0	0	0.0273667	0	0	0	0	0	17.09	0	0	0
GLIS1	ENSG00000174332	-	chr1	54199877	53971909	70003	no	no	no	no	no	no	no	no	no	top 5%	no	no	no	top 5%	no	no	no	no	no	0.015	0.045	0.17	0.03	0	0.04	0	0.08	6.34	0.0676342	1.505	0	0	5.50577	0.00591667	1.23	1.28	0	0
NDC1	ENSG00000058804	-	chr1	54304533	54231132	44127	no	no	no	no	no	no	no	no	no	no	no	no	no	no	no	no	no	no	no	11.39	13.68	14.46	4.875	10.18	0.08	13.58	3.65	2.16	19.28	5.74	40.995	21.29	n/a	5.71587	11.17	4.07	5.095	10.44
YIPF1	ENSG00000058799	-	chr1	54355452	54317405	17279	no	no	no	no	no	no	no	no	no	no	no	no	no	no	no	no	no	no	no	3.69	6.5	14.85	34.01	29.76	0.69	12.94	9.79	7.715	10.9502	16.165	20.57	10.965	12.4675	20.6528	16.41	4.54	11.585	10.59
DIO1	ENSG00000211452	+	chr1	54359859	54376759	9894	no	no	no	no	no	no	no	top 5%	no	no	no	no	no	no	no	no	no	no	no	0	0.01	0	0	0	0	12.93	0.79	0	0.0658246	0	0	0	0.00272825	1.23733	0.3	0	0	0
HSPB11	ENSG00000081870	-	chr1	54411245	54382246	5991	no	no	no	no	no	no	no	no	no	no	no	no	no	no	no	no	no	no	no	5.13	15.57	13.12	23.68	54.83	0.61	15.49	11.71	5.185	4.60433	30	25.345	18.835	27.0187	15.0382	10.77	16.45	12.775	2.66
LRRC42	ENSG00000116212	+	chr1	54411749	54433841	41074	no	no	no	no	no	no	no	no	no	no	no	no	no	no	no	no	no	no	no	4.09	6.005	6.6	11.55	13.485	1.36	6.15	7.24	9.565	11.968	9.025	35.63	20.905	17.928	7.28333	14.55	6.24	4.35	4.06
LDLRAD1	ENSG00000203985	-	chr1	54483845	54474411	54073	no	no	no	no	no	no	no	no	top 5%	no	no	no	no	no	no	no	no	no	no	0	0	0	0	0	0	0	12.61	0	0.00870038	0	0	0	0	0.00575	0.22	0	0	0
TMEM59	ENSG00000116209	-	chr1	54519111	54497348	13665	no	no	no	no	no	no	no	no	no	no	no	no	no	no	no	no	no	no	no	49.89	55.995	111.92	166.045	139.655	9.74	114.76	156.08	32.575	30.9166	132.355	67.815	47.675	126.067	39.3645	112.27	53.76	38.38	87.02
TCEANC2	ENSG00000116205	+	chr1	54519273	54565416	4713	no	no	no	no	no	no	no	no	no	no	no	no	no	no	no	no	no	no	no	1.04	2.93	2.38	2.79	2.215	0.27	2.26	1.94	0.78	1.69875	1.11	6.405	3.945	1.52364	2.97579	3.88	1.08	4.845	4.54
AL161915.1	ENSG00000212670	+	chr1	54569967	54571750	37468	no	no	no	no	no	no	no	no	no	no	no	no	no	no	no	no	no	no	no	0.555	1.275	0.98	n/a	1.63	0	0.45	n/a	0.9	0.648178	0.895	1.425	n/a	n/a	n/a	2.24	0.03	3.88	1.25
CDCP2	ENSG00000157211	-	chr1	54619443	54604667	32928	no	no	no	no	no	no	no	no	no	no	no	no	no	no	no	no	no	no	no	0.005	0.02	0.01	0.02	0	0	0.18	0.12	0.005	0.00652529	0	0.02	0.015	0.00659473	0.292375	0.04	0	0.175	0.01
AL357673.1	ENSG00000248835	-	chr1	54637997	54635332	32928	no	no	no	no	no	no	no	no	no	no	no	no	no	no	no	no	no	no	no	0.26	0.45	0.46	n/a	0.28	0	0.6	n/a	1.57	3.03643	1.39	1.89	n/a	n/a	n/a	1.48	0.25	3.11	0.87
CYB5RL	ENSG00000215883	-	chr1	54665683	54638008	196	no	no	no	no	no	no	no	no	no	no	no	no	no	no	no	no	no	no	no	0.91	1.93	1.49	1.75	1.055	0.1	2.82	3.3	2.75	4.41215	3.35	3.8	7.62	0.73607	3.18087	6.37	3.9	5.555	6.07
MRPL37	ENSG00000116221	+	chr1	54665868	54691137	1352	no	no	no	no	no	no	no	no	no	no	no	no	no	no	no	no	no	no	no	6.165	8.07	8.32	34.06	14.115	0.55	19.82	28.73	5.62	28.4307	17.525	38.25	44.42	46.9205	13.6818	35.23	12.57	5.84	38.64
SSBP3-AS1	ENSG00000198711	+	chr1	54703709	54704736	310331	no	no	no	no	no	no	no	no	no	no	no	no	no	no	no	no	no	no	no	0.025	0.035	0	0.27	0	0	0	0.01	0.1	0.021751	0.05	0	0.035	n/a	1.61954	0.07	0	0.59	0.05
SSBP3	ENSG00000157216	-	chr1	54872092	54692304	310331	no	no	no	no	no	no	no	no	no	no	no	no	no	no	no	no	no	no	no	9.015	14.685	10.06	41.075	53.695	2.08	17.17	14.84	24.82	40.919	18.09	35.42	44.325	10.9138	4.39129	39.34	10.82	13.67	33.59
ACOT11	ENSG00000162390	+	chr1	55013900	55104865	327394	no	no	no	no	no	no	no	no	no	no	no	no	no	no	no	no	no	no	no	0.255	2.89	2.98	0.08	0	4.42	0.75	5.64	3.79	0.975111	1.36	0.565	1.34	0.93112	0.897875	7.34	3.67	0.025	10.69
FAM151A	ENSG00000162391	-	chr1	55089229	55074854	327394	no	no	no	no	no	no	no	top 5%	no	no	no	no	no	no	no	no	no	no	no	0	0.01	0	0.02	0	0.49	13.89	0.02	0	0.169149	0	0.01	0	0	0.33175	0.22	0	0	0
MROH7-TTC4	ENSG00000271723	+	chr1	55107459	55207981	23792	no	no	no	no	no	no	no	no	no	no	no	no	no	no	top 5%	no	no	no	no	0.015	0.1	0.32	0	0	0.2	0.18	0	0.035	0.0130506	0.07	0.025	0.025	n/a	4.14546	2.62	0.45	0	0.19
MROH7	ENSG00000184313	+	chr1	55107465	55175932	23792	no	no	no	no	no	no	top 5%	no	no	no	no	no	no	no	no	top 5%	no	no	top 5%	0.1	1.25	1.2	0.06	0	3.83	0.39	1.09	0.31	0.0783034	0.185	0.135	0.135	n/a	1.67425	28.19	0.82	0	3.3
TTC4	ENSG00000243725	+	chr1	55181494	55208330	19802	no	no	no	no	no	no	no	no	no	no	no	no	no	no	no	no	no	no	no	4.085	7.345	6.65	9.27	13.785	0.53	8.07	7.33	12.515	5.60177	14.155	17.7	12.93	6.25466	8.4065	9.65	5.15	7.185	6.22
PARS2	ENSG00000162396	-	chr1	55230187	55222570	29437	no	no	no	no	no	no	no	no	no	no	no	no	no	no	no	no	no	no	no	0.735	1.505	1.35	2.34	1.225	0.02	2.07	1.81	0.535	2.3441	0.605	4.08	3.52	1.46822	1.35487	6.37	0.98	0.445	3.3
TTC22	ENSG00000006555	-	chr1	55266940	55245384	19992	no	no	no	no	no	no	top 5%	no	no	no	no	no	no	no	no	no	top 5%	no	no	0.075	0.09	0.18	0.06	0.015	9.59	1.44	2.78	0	0.355741	0	0.01	0	0.00368712	0.004125	0.9	8.09	4.575	2.54
C1orf177	ENSG00000162398	+	chr1	55271735	55307925	12175	no	no	no	no	no	no	no	no	no	no	no	no	no	no	no	no	no	no	no	0	0.01	0.01	0.02	0	0	0	0.02	0	0.011963	0	0	0	0	n/a	1.68	0	0.035	0
DHCR24	ENSG00000116133	-	chr1	55352891	55315305	100953	no	no	no	no	no	no	no	no	no	no	no	no	no	no	no	no	no	no	no	12.52	10.44	37.49	78.21	37.9	8.44	166.49	308.53	21.26	63.891	10.9	60.285	186.5	46.9944	1.45046	29.2	25.47	0.945	17.3
TMEM61	ENSG00000143001	+	chr1	55446464	55457966	100212	no	no	no	no	no	no	no	no	no	no	no	no	no	no	no	no	no	no	no	0.015	0.35	0.19	0	0	0.4	0	0.88	0.035	0.28385	0	0	0	0.0557213	0.0035	0.43	2.51	0	0
BSND	ENSG00000162399	+	chr1	55464605	55476556	35303	no	no	no	no	no	no	no	no	no	no	no	no	no	no	no	no	no	no	no	0	0.005	0	0	0	0	0.03	0.01	0	0.163864	0	0	0.01	0.0113519	0	0.07	0	0	0
PCSK9	ENSG00000169174	+	chr1	55505220	55530525	30170	no	no	no	no	no	no	no	no	no	no	no	no	no	no	no	no	no	no	no	1.135	12.085	0.5	0	0	0.15	43	19.78	0.155	8.8797	1.04	4.555	10.955	0.682149	0.020875	0.79	0.48	0	0.01
USP24	ENSG00000162402	-	chr1	55680786	55532031	1281138	EID gene	no	no	no	no	no	no	no	no	no	no	no	no	no	no	no	no	no	no	15.86	37.135	22.43	12.195	17.565	1.74	52.19	15.4	9.05	4.78691	17.02	19.77	21.765	4.10958	25.5808	19.31	16.23	17.145	17.67
PPAP2B	ENSG00000162407	-	chr1	57045241	56960418	1345385	EID gene	no	no	no	no	no	no	no	no	no	no	no	no	no	no	no	no	no	no	6.64	23.11	56.31	0.355	1.115	2.82	39.94	50.66	29.195	10.7636	28.92	15.245	10.54	5.21879	n/a	39.81	14.55	1.215	0.33
PRKAA2	ENSG00000162409	+	chr1	57110994	57181008	69221	no	top 5%	no	no	no	no	no	no	no	no	no	top 5%	no	no	no	no	no	no	no	9.045	7.57	9.27	5.095	10.63	0.14	1.87	0.86	0.66	0.484793	4.215	10.54	2.23	0.41294	0.007125	2.03	2.38	0	0.01
C1orf168	ENSG00000187889	-	chr1	57285044	57184476	38902	no	no	no	no	no	no	no	top 5%	no	no	no	top 5%	no	no	no	no	no	no	no	0.13	0.32	0.79	0.065	0.195	0.39	5.91	2.15	0.01	0.0336756	0.01	3.415	0	0.0166058	0.000666667	0.8	0.04	0	0
C8A	ENSG00000157131	+	chr1	57320478	57383894	46424	no	no	no	no	no	no	no	top 5%	no	no	no	no	no	no	no	no	no	no	no	0.015	0.01	0	0	0	0	68.05	0.06	0	0	0	0	0	0	0	0	0	0	0
C8B	ENSG00000021852	-	chr1	57431810	57394884	42758	no	no	no	no	no	no	no	top 5%	no	no	no	no	no	no	no	no	no	no	no	0	0.01	0	0	0.135	0	126.73	1.16	0	0.00108755	0	0	0	0	0	0.1	0	0	0
DAB1	ENSG00000173406	-	chr1	58716211	57463578	255101	no	no	no	no	no	no	no	no	no	no	no	no	no	no	no	no	no	no	no	8.95	17.975	5.03	17.14	5.96	0.01	3.92	0.05	0.46	1.70561	10.92	5.64	6.995	0.592424	0.0475417	0.53	0.34	0	0.02
OMA1	ENSG00000162600	-	chr1	59012452	58939544	251979	no	no	no	no	no	no	no	no	no	no	no	no	no	no	no	no	no	no	no	9.605	12.82	17.2	3.29	3.79	0.36	14.73	11.86	2.5	2.40136	7.165	7.91	5.24	2.44744	17.6179	9.5	6.17	15.84	7.9
TACSTD2	ENSG00000184292	-	chr1	59043166	59041098	105890	no	no	no	no	no	no	no	no	top 5%	no	no	no	no	no	no	no	no	no	no	0.01	0.085	0.07	0	0	0	0.12	78.31	0.02	0.767025	0.005	0.08	0.015	0.282144	0.114292	0.41	10.33	0.025	0.18
MYSM1	ENSG00000162601	-	chr1	59165764	59120410	157944	no	no	no	no	no	no	no	no	no	no	no	no	no	no	no	no	no	no	no	8.11	12.96	13.54	4.09	17.03	2.94	12.62	9.81	15.3	5.13957	22.945	25.92	20.365	8.60708	27.5347	10.28	8.12	14.15	2.89
JUN	ENSG00000177606	-	chr1	59249785	59246464	593567	EID gene	no	no	no	no	no	no	no	no	no	no	no	no	no	top 5%	no	no	top 5%	top 5%	14.525	56.78	54.72	25.315	70.645	26.03	27.35	60.37	84.58	16.2116	24.525	7.21	13.225	155.064	893.333	27.95	48.11	3091.34	582.27
FGGY	ENSG00000172456	+	chr1	59762652	60228396	565003	EID gene	no	no	no	no	no	no	no	no	no	no	no	no	no	no	no	no	no	no	5.145	8.22	15.12	5.91	3.945	1.42	14.03	8.03	2.75	6.91387	5.165	16.275	6.97	2.98119	1.97996	12.85	1.76	4.065	5.04
HOOK1	ENSG00000134709	+	chr1	60280532	60342050	69065	no	no	no	no	no	no	no	no	no	no	no	no	no	no	no	no	no	no	no	3.215	6.505	5.02	4.32	14.71	1.16	20.61	8.11	0.005	2.0666	4.82	5.305	0.97	0.0287565	0.0486667	8.45	5.63	2.21	0.61
CYP2J2	ENSG00000134716	-	chr1	60392462	60358979	80532	no	no	no	no	no	no	top 5%	top 5%	no	no	no	no	no	no	no	no	no	no	no	0.1	0.215	3.09	0.05	0	1.2	14.1	1.63	0.02	0.102875	0.685	0.105	0.655	0.333982	0.0128333	1.05	0.28	0.455	0.23
C1orf87	ENSG00000162598	-	chr1	60539442	60456065	855091	EID gene	no	no	no	no	no	no	no	top 5%	no	no	no	no	no	no	no	no	no	no	0.01	0.02	0.36	0.595	0	0	0	5.77	0	0.00652529	0	0	0	0.00245471	0.00104167	2.51	0	0	0
NFIA	ENSG00000162599	+	chr1	61330930	61921197	1017009	EID gene	top 5%	top 5%	top 5%	no	no	no	top 5%	top 5%	no	no	no	no	no	no	top 5%	top 5%	no	top 5%	9.465	33.965	25.17	0.325	0.13	1.31	17.69	25.55	0.575	0.444278	7.77	1.74	1.27	1.76385	6.77775	30.88	15.81	0.175	8.98
TM2D1	ENSG00000162604	-	chr1	62191095	62146718	242574	no	no	no	no	no	no	no	no	no	no	top 5%	no	no	no	no	no	no	no	no	18.325	22.89	29.73	52.845	91.09	5.1	21.84	13.68	9.005	4.66413	125.39	27.52	9.915	20.0547	14.9891	26.46	12.45	26.2	7.29
INADL	ENSG00000132849	+	chr1	62208148	62629592	47963	no	no	no	no	no	no	no	no	no	no	no	no	no	no	no	no	no	no	no	4.985	16.845	21.83	4.545	4.725	8.39	11.21	16.93	0.83	7.35046	7.48	12.185	2.02	0.583548	n/a	8.96	24.07	6.555	2.39
L1TD1	ENSG00000240563	+	chr1	62660502	62678000	55560	no	no	no	no	no	no	no	no	no	no	no	no	no	no	no	no	no	no	no	0.045	0.05	0.63	0.02	0	0.01	0.06	0.19	0	26.373	0	6.9	4.93	0.00565393	0.0199167	3.24	0	0.07	0
KANK4	ENSG00000132854	-	chr1	62785085	62702650	141539	no	no	no	top 5%	no	no	no	no	no	no	no	no	top 5%	no	no	no	no	no	no	0.195	1.16	7.72	0.255	0.165	0.02	2.64	0.68	0	0.0833977	0	0.1	2.73	1.40692	0.00204167	1.99	0.65	0	0.02
USP1	ENSG00000162607	+	chr1	62901974	62917473	119814	no	no	no	no	no	no	no	no	no	no	no	top 5%	top 5%	no	no	no	no	no	no	13.165	19.35	19.2	4.57	11.495	0.33	16.63	8.59	0.915	2.61889	7.33	42.795	32.445	7.39849	9.77096	18.91	3.86	6.505	6.5
ANGPTL3	ENSG00000132855	+	chr1	63063157	63071830	4531	no	no	no	no	no	no	no	top 5%	no	no	no	no	no	no	no	no	no	no	no	0	0.08	0	0.08	0	0	84.14	0.03	0	0	0.315	0	0	0	0.14975	0.01	0.05	0	0.02
AL138847.1	ENSG00000269624	+	chr1	63073436	63075249	176162	no	no	no	no	no	no	no	no	no	no	no	no	no	no	no	no	no	no	no	0	0.035	0.01	n/a	0	0	2.06	n/a	0	0	0	0	n/a	n/a	n/a	0	0.98	0	0.01
DOCK7	ENSG00000116641	-	chr1	63153969	62920398	4531	no	no	no	no	no	top 5%	no	no	no	no	no	top 5%	top 5%	no	no	no	no	no	no	17.395	31.9	25.81	16.93	47.115	1.21	12.7	14.01	10.96	1.77378	13.26	26.715	39.375	11.5739	4.96658	27.32	10.01	1.995	4.03
ATG4C	ENSG00000125703	+	chr1	63249805	63331184	632101	EID gene	no	no	no	no	no	no	no	no	no	no	top 5%	no	no	no	no	no	no	no	7.555	7.95	9.25	3.76	6.3	0.02	4.54	3.83	0.465	1.12743	8.83	13.86	6.335	3.30373	14.6733	3.97	1.65	6.605	3.5
FOXD3	ENSG00000187140	+	chr1	63788729	63790797	500008	EID gene	no	no	no	no	no	no	no	no	no	no	no	no	no	no	no	no	no	no	0.005	0.015	1.36	0	0.035	0	0	0	0.005	4.33422	0	0.115	20.515	0.0212451	0.001125	0.15	0	0	0
ALG6	ENSG00000088035	+	chr1	63833260	63904233	44673	no	no	no	no	no	no	no	no	no	no	no	no	no	no	no	no	no	no	no	7.06	12.745	13.29	5.465	19.22	0.1	7.23	3.49	2.94	3.6069	5.66	13.925	12.11	3.05643	5.03987	3.16	1.33	7.895	2.68
ITGB3BP	ENSG00000142856	-	chr1	63989173	63906443	45751	no	no	no	no	no	no	no	no	no	no	no	no	no	no	no	no	no	no	no	4.335	13.82	10.91	4.085	14.9	0.21	9.86	7.29	2.965	4.75131	18.02	46.1	26.01	7.78601	4.68242	8.32	6.99	9.215	2.49
DLEU2L	ENSG00000116652	+	chr1	64014587	64015405	45751	no	top 5%	top 5%	no	no	top 5%	no	no	no	no	no	no	no	no	no	no	no	no	no	1.445	2.725	2.39	0.32	2.78	0	0.49	0.44	0.135	0.00870038	0.92	0.75	0.57	0.224544	0.90975	0.58	0	0.345	0.15
PGM1	ENSG00000079739	+	chr1	64058946	64125916	157338	no	no	no	no	no	no	no	no	no	no	no	no	no	no	no	no	no	no	no	3.795	11.25	16.57	10.76	1.75	4.25	28.18	22.57	10.25	10.8094	15.025	12.8	16.605	15.611	4.22529	10.64	9.25	2.67	13.93
ROR1	ENSG00000185483	+	chr1	64239713	64647181	136105	no	no	no	no	no	no	no	no	no	no	no	no	no	no	no	no	no	no	no	0.375	5.875	3.69	0.19	0.095	0.16	0.65	9.72	1.785	11.2539	1.84	14.725	4.98	7.13505	0.00958333	1.95	8.47	0.675	0.05
UBE2U	ENSG00000177414	+	chr1	64669489	64710027	248708	no	no	no	no	no	no	no	no	no	no	no	no	no	no	no	top 5%	no	no	no	0	0.025	0	0	0	0	0	0	0	0	0	0	0.05	0	0	6.49	0	0	0
CACHD1	ENSG00000158966	+	chr1	64936427	65158741	278436	no	no	no	no	no	no	no	no	no	no	no	no	no	no	no	no	no	no	no	4.12	12.865	10.4	5.5	6.695	0.01	2.31	6.72	1.355	6.1046	2.55	27.555	18.755	4.94663	0.0117917	4.02	1.36	0.02	1.75
RAVER2	ENSG00000162437	+	chr1	65210777	65298915	233080	no	no	no	no	no	no	no	no	no	no	no	no	no	no	no	no	no	no	no	3.065	7.83	7.92	1.245	4.55	2.58	3.13	3.86	3.145	3.04693	5.96	15.83	12.675	2.69904	0.310042	2.71	9.2	0.7	10.3
JAK1	ENSG00000162434	-	chr1	65432187	65298911	233080	no	no	no	no	no	no	no	no	no	no	no	no	no	no	no	no	no	no	no	8.68	27.82	37	21.455	14.08	6.67	31.25	60.92	25.63	4.49136	43.64	2.86	12.45	35.0687	53.4067	45.43	40.16	65.475	36.55
AK4	ENSG00000162433	+	chr1	65613231	65697828	213652	no	no	no	no	no	no	no	no	no	no	no	no	no	no	no	no	no	no	no	2.62	8.52	7.35	17.04	1.055	0.74	18.02	3.44	2.175	16.9723	4.21	15.235	5.16	0.570471	0.0597917	15.93	29.6	0.005	5.31
DNAJC6	ENSG00000116675	+	chr1	65730436	65881552	37325	no	top 5%	top 5%	top 5%	top 5%	top 5%	no	top 5%	no	no	top 5%	top 5%	no	no	no	no	no	no	top 5%	26.135	32.585	55.04	128.52	26.885	0.13	22.99	2.09	0.065	0.629846	32.12	8.685	0.995	0.396618	0.134708	2.41	5.32	0.125	9.84
LEPROT	ENSG00000213625	+	chr1	65886269	65901690	155671	no	no	no	no	no	no	no	no	no	no	no	no	no	no	no	no	no	no	no	3.795	15.765	16.86	8.08	19.43	0.84	32.12	37.18	16.33	6.05186	15.685	23.355	14.855	35.3234	32.8312	22.2	10.41	7.94	26.94
LEPR	ENSG00000116678	+	chr1	65886334	66107242	155671	no	no	no	top 5%	no	no	no	top 5%	no	no	no	no	no	no	no	no	no	no	no	2.22	12.915	45.55	7.32	2.27	0.04	37.21	5.77	0.56	0.566606	1.415	6.795	1.185	2.32244	2.56367	4.19	8.96	0.18	1.67
PDE4B	ENSG00000184588	+	chr1	66258196	66839961	310861	no	no	top 5%	top 5%	no	top 5%	no	no	no	no	no	no	top 5%	no	no	no	no	top 5%	no	16.635	42.575	60.77	17.255	75.645	0.37	6.6	4.2	8.375	1.19072	10.87	0.895	16.045	1.76622	23.7968	4.8	2.77	51.835	12.23
SGIP1	ENSG00000118473	+	chr1	66999868	67213982	235339	no	top 5%	top 5%	top 5%	top 5%	top 5%	no	top 5%	no	top 5%	top 5%	no	no	no	no	top 5%	top 5%	no	no	11.905	28.26	20.02	52.67	24.025	0	10.7	2.33	113.065	0.265802	134.31	2.605	2.57	3.0942	0.048875	18.51	7.3	0	0.92
AL139147.1	ENSG00000248458	-	chr1	67142710	67131546	235339	no	no	no	no	no	no	no	no	no	no	no	no	no	no	no	no	no	no	no	0	0.015	0	0.01	0	0	0	0	0	0	1.2	0	0	n/a	n/a	0.03	0	0	0
TCTEX1D1	ENSG00000152760	+	chr1	67218142	67244470	94385	no	no	no	no	no	no	no	no	no	no	no	no	no	no	no	no	no	no	top 5%	0.4	4.05	8.6	2.295	0	0	2	4.64	0.065	0.431652	0.835	0.06	0.84	0.158097	1.74021	0.06	0.08	0	6.89
INSL5	ENSG00000172410	-	chr1	67266939	67263423	30581	no	no	no	no	no	no	no	no	no	no	no	no	no	no	no	no	no	no	no	0	0.065	0.04	0.08	0	0	0	0	0.01	0	0.01	0	0	0.0204239	0	0.06	0	0	0
WDR78	ENSG00000152763	-	chr1	67390570	67278567	11635	no	top 5%	top 5%	top 5%	top 5%	top 5%	no	no	top 5%	no	top 5%	no	top 5%	no	no	top 5%	no	no	no	8.305	12.035	24.19	5.285	3.52	0.52	0.49	10.4	0.21	0.0720833	4.085	1.455	2.755	0.696943	0.186917	8.26	1.66	0.165	0.91
MIER1	ENSG00000198160	+	chr1	67390577	67454302	10719	no	no	no	no	no	no	no	no	no	no	no	no	no	no	no	no	no	no	no	8.025	11.42	11.74	4.95	8.095	3.42	12.28	12.01	1.43	2.30618	13.875	18.495	13.855	7.87044	14.8336	23.48	9.02	7.665	7.96
SLC35D1	ENSG00000116704	-	chr1	67519782	67465014	48777	no	no	no	no	no	top 5%	no	top 5%	no	no	no	no	top 5%	top 5%	no	no	no	no	no	2.19	5.145	5.48	2.215	11.7	1.99	16.76	3.34	2.95	0.357123	3.205	2.14	5.525	8.31834	4.72754	6.67	3.85	3.315	3.76
IL23R	ENSG00000162594	+	chr1	67632082	67725662	85449	no	no	no	no	no	no	no	no	no	no	no	no	no	no	no	no	no	no	no	0	0.015	0.05	0.005	0	0.02	0.13	0.06	0	0	0	0	0	0	0.00695833	0.91	0	0	0
C1orf141	ENSG00000203963	-	chr1	67697535	67557847	85449	no	no	no	no	no	no	no	no	no	no	no	no	no	no	no	no	no	no	no	0.04	0.05	0.27	0.02	0	0	0.01	2.38	0	0	0	0	0	0.0030339	0	3.91	0	0	0
IL12RB2	ENSG00000081985	+	chr1	67773046	67862583	58293	no	no	no	no	no	no	no	no	no	no	no	no	no	no	no	no	no	no	top 5%	2.2	0.48	0.91	0.07	0	0	1.02	0.17	0	0.210195	1.345	0.07	0.125	0.0119367	0.390167	0.87	0.1	0.005	11.09
SERBP1	ENSG00000142864	-	chr1	67896098	67873492	265554	no	no	no	no	no	no	no	no	no	no	no	no	no	no	no	no	no	no	no	32.215	46.44	55.15	58.085	77.445	3.74	78.32	57.25	20.625	87.474	26.53	232.995	171.605	29.4368	16.7061	71.51	63.56	28.99	43.71
GADD45A	ENSG00000116717	+	chr1	68150743	68154021	267772	no	no	no	no	no	no	no	no	no	top 5%	no	no	no	no	no	no	no	no	no	1.535	2.405	4.59	21.865	8.655	3.11	13.49	14.76	173.26	9.75039	73.66	13.755	7.77	66.8223	4.02579	18.32	19.06	10.815	12.32
GNG12	ENSG00000172380	-	chr1	68299150	68167148	225621	no	no	no	no	no	no	no	no	no	no	no	no	no	top 5%	no	no	no	no	no	3.875	11.435	53.02	9.795	0.25	5.03	16.47	19.38	13.15	2.73979	12.225	18.505	8.46	85.0182	0.18275	17.66	19.06	0	0.01
DIRAS3	ENSG00000162595	-	chr1	68517314	68511644	259321	no	no	no	no	no	top 5%	no	no	no	top 5%	no	no	no	top 5%	no	no	no	no	no	1.385	0.52	1.97	0.27	5.155	0.07	0.13	1.45	3.385	0.030131	1.605	0.315	0.58	18.475	1.18746	0.7	0.57	0	0.14
WLS	ENSG00000116729	-	chr1	68698266	68564141	243065	no	no	top 5%	top 5%	no	no	top 5%	no	top 5%	top 5%	top 5%	top 5%	top 5%	top 5%	top 5%	top 5%	top 5%	no	no	6.595	16.485	31.27	0.805	3.58	6.92	2.41	46.38	58.22	0.46112	51.73	112.34	68.56	131.786	37.099	36.1	19.41	0.23	0.04
RPE65	ENSG00000116745	-	chr1	68915642	68894504	220430	no	no	no	no	no	no	no	no	no	no	no	no	no	no	no	no	no	no	no	0.075	0.06	1.33	0.015	0.05	0	0	0	0	0	0	0	0	1.00225	0.00479167	0.02	0.12	0	0
DEPDC1	ENSG00000024526	-	chr1	68962904	68939834	1095368	EID gene	no	no	no	no	no	no	no	no	no	no	top 5%	top 5%	no	no	no	no	no	no	0.495	2.74	2.71	0.065	0.905	0.01	9.78	0.19	0.565	1.25426	0.48	57.48	14.2	1.13083	0.107708	2.98	0.76	0.015	0.29
LRRC7	ENSG00000033122	+	chr1	70034080	70589171	1092492	EID gene	top 5%	top 5%	top 5%	top 5%	top 5%	no	no	no	no	top 5%	no	no	no	no	no	no	no	no	38.86	26.54	25.37	11.25	70.565	0.01	1.44	0	0.01	0.0373025	4.355	0.065	1.165	0.259684	0.00725	2.01	0.1	0.005	0.04
LRRC40	ENSG00000066557	-	chr1	70671303	70610487	21419	no	no	no	no	no	no	no	no	no	no	no	no	no	no	no	no	no	no	no	21.94	16.915	19.83	36.14	55.77	0.03	9.73	4.07	1.68	3.16612	12.205	33.74	12.775	6.69357	9.32225	7	3.83	4.49	3.02
SRSF11	ENSG00000116754	+	chr1	70671406	70718735	7638	no	no	no	no	no	no	no	no	no	no	no	no	no	no	no	no	no	no	no	28.285	63.865	64.72	45.1	270.415	10.09	74.12	40.45	470.63	83.2974	306.64	129.995	112.28	67.3868	108.452	86.07	68.68	208.21	70.55
ANKRD13C	ENSG00000118454	-	chr1	70820405	70726270	7656	no	no	no	no	no	no	no	no	no	no	no	no	no	no	no	no	no	no	no	24.64	23.89	24.16	32.34	29.41	1.95	10.68	7.56	2.875	2.08162	7.835	18.205	10.07	8.07706	7.26542	8.37	4.93	6.71	8.04
HHLA3	ENSG00000197568	+	chr1	70820526	70851022	25999	no	no	no	no	no	no	no	no	no	no	no	no	no	no	no	no	no	no	no	0.08	0.905	0.91	8.075	0.71	0.18	2.44	2.56	2.885	6.32473	22.32	1.83	4.715	5.94458	3.99558	5.84	0	3.45	3.09
CTH	ENSG00000116761	+	chr1	70876900	70905534	438379	no	no	no	no	no	no	no	no	no	no	no	no	no	no	no	no	no	no	no	1.15	2.17	2.04	3.64	5.875	0.19	7.52	3.61	1.73	10.386	4.12	8.605	5.44	2.47478	1.06471	3.83	2.11	1.31	1.32
PTGER3	ENSG00000050628	-	chr1	71513491	71318035	427983	no	no	top 5%	top 5%	top 5%	no	top 5%	no	no	no	no	no	no	no	no	no	top 5%	no	no	0.405	9.885	18.36	12.595	0.805	1.45	1.14	0.73	0.015	0.0772159	0.055	0.03	0.005	0.020177	0.006	0.12	4.57	0.015	0.93
ZRANB2	ENSG00000132485	-	chr1	71546980	71528973	330124	no	no	no	no	no	no	no	no	no	no	no	no	no	no	no	no	no	no	no	15.785	31.635	39.91	39.275	94.185	12.85	22.48	27.95	62.035	7.96703	98.355	51.305	51.575	32.5194	35.669	40.63	18.48	47.565	7.29
NEGR1	ENSG00000172260	-	chr1	72748417	71861622	2.05794e+06	EID gene	top 5%	top 5%	top 5%	top 5%	top 5%	no	no	no	no	top 5%	no	no	top 5%	no	no	top 5%	no	no	14.41	11.54	32.31	7.385	32.83	0.45	0.52	1.54	1.335	0.102662	7.685	0.51	0.38	3.38836	0.05375	6.34	3.64	0.01	2.15
LRRIQ3	ENSG00000162620	-	chr1	74663871	74491714	1743344	EID gene	no	no	no	no	no	no	no	no	no	no	no	no	no	no	top 5%	no	no	no	0.26	0.43	0.64	0.61	0	0	1.47	0.61	0.145	0.0130506	1.435	1.11	0.21	0.0894958	0.0763333	4.86	0.59	0.5	0.08
FPGT-TNNI3K	ENSG00000259030	+	chr1	74663918	75009666	55543	no	no	no	no	no	no	no	no	no	no	no	top 5%	top 5%	no	no	no	no	no	no	1.005	1.385	0.68	0.535	0.19	0.06	0.28	1.18	1.34	0.0174008	2.38	1.66	1.42	0.339322	2.19783	1.03	0.46	0.855	0.46
LRRC53	ENSG00000162621	-	chr1	74978298	74935561	55543	no	no	no	no	no	no	no	no	no	no	no	no	no	no	no	no	no	no	no	0.01	0.1	0.12	0.005	0	0	0	0	0	0	0.45	0	0	n/a	n/a	0.02	0	0	0
C1orf173	ENSG00000178965	-	chr1	75139422	75033794	87247	no	top 5%	no	top 5%	no	no	no	no	top 5%	no	top 5%	no	no	no	no	top 5%	no	no	no	3.36	1.49	3.8	0.29	0.075	0	0.01	7.26	0	0.00108755	2.35	0.01	0.08	0.0255034	n/a	6.16	0	0.05	0.02
TYW3	ENSG00000162623	+	chr1	75198835	75232358	393511	no	no	no	no	no	no	no	no	no	no	no	no	no	no	no	no	no	no	no	1.205	3.635	5.07	2.69	1.175	0.64	4.2	5.11	2.44	1.0568	25.15	0.04	3.365	5.09711	5.73238	6.09	4.04	5.845	4.4
CRYZ	ENSG00000116791	-	chr1	75199092	75171173	393511	no	no	no	no	no	no	no	no	no	no	no	no	no	no	no	no	no	no	no	1.585	5.76	9.02	14.895	1.76	0.08	47.24	14.96	10.33	2.61664	30.89	0	5.8	12.4025	4.70546	5.15	6.6	7.65	6.41
LHX8	ENSG00000162624	+	chr1	75594118	75627218	402357	no	no	no	no	no	top 5%	no	no	no	no	no	no	no	no	no	no	no	no	no	0.26	0.19	0.02	0	5.515	0	0	0	0	0.0916895	0	0.015	0	0.312955	0	0.55	0	0	0
SLC44A5	ENSG00000137968	-	chr1	76076801	75667815	153831	no	top 5%	no	no	no	top 5%	no	no	no	no	no	top 5%	no	no	no	no	no	no	no	36.985	8.84	12.75	6.795	27.07	0.22	0.33	0.13	0.01	0.441114	1.325	9.615	4.52	4.68483	0.00658333	1.95	0.09	1.565	1.58
ACADM	ENSG00000117054	+	chr1	76190035	76229364	135755	no	no	no	no	no	top 5%	no	no	no	no	no	no	no	no	no	no	no	no	no	12.045	26.435	25.3	28.8	123.545	1.93	39.79	15.29	3.73	4.09322	39.955	33.855	26.4	13.6057	14.0494	22.42	15.21	11.895	6.9
RABGGTB	ENSG00000137955	+	chr1	76251885	76260764	24323	no	no	no	no	no	no	no	no	no	no	no	no	no	no	no	no	no	no	no	13.44	29.84	34.14	61.39	71.685	1.26	52.25	25.46	63.35	19.9367	87.38	52.225	52.24	26.3026	44.7687	17.39	13.34	105.825	29.75
MSH4	ENSG00000057468	+	chr1	76262566	76378923	7436	no	no	no	no	no	no	no	no	no	no	no	no	no	no	no	no	no	no	no	0.37	0.275	0.26	0.04	0.255	0	0.14	0.17	0.04	0.00326264	0.135	0.02	0.205	0.0221781	0.964417	2.09	0.04	0.14	0.07
ASB17	ENSG00000154007	-	chr1	76398116	76384557	147921	no	no	no	no	no	no	no	no	no	no	no	no	no	no	no	top 5%	no	no	no	0	0	0	0	0	0	0	0	0	0	0	0	0.015	0	0.0118333	6.42	0	0	0
ST6GALNAC3	ENSG00000184005	+	chr1	76540403	77100286	375126	no	no	no	no	no	no	no	no	no	no	no	no	top 5%	no	no	no	no	no	no	2.965	6.065	9.92	2.18	1.57	0.04	2.02	7.52	0.035	0.780177	0.83	8.285	9.51	0.674081	19.2513	0.29	3.46	2.12	0.05
ST6GALNAC5	ENSG00000117069	+	chr1	77333125	77531396	256117	no	no	no	no	no	no	no	no	no	no	no	no	no	no	no	no	no	no	no	12.55	10.415	7.21	7.815	33.365	0.68	0.14	9.66	1.95	4.86823	3.75	16.69	19.055	0.56295	0.0120833	10.29	0.66	0.035	0.12
PIGK	ENSG00000142892	-	chr1	77685115	77554674	85898	no	no	no	no	no	no	no	no	no	no	no	no	no	no	no	no	no	no	no	5.55	8.745	16.54	23.65	16.805	0.07	9.35	10.18	1.405	2.43288	35.69	15.535	9.18	9.46992	6.79129	6.78	6.21	2.34	5.77
AK5	ENSG00000154027	+	chr1	77747735	78025651	67541	no	no	no	no	top 5%	no	no	no	no	no	no	no	no	no	no	no	no	no	no	6.075	8.96	25.93	67.19	3.485	0	0.24	0.06	3.09	1.3773	20.215	0.825	0.64	1.81391	0.239208	15.51	0	0.125	0.29
ZZZ3	ENSG00000036549	-	chr1	78149104	78030572	17488	no	no	no	no	no	no	no	no	no	no	no	no	no	no	no	no	no	no	no	26.995	41.52	40.95	13.255	25.615	4.48	40.46	14.55	7.015	4.62385	10.025	47.345	25.25	8.07142	7.67417	20.09	17.72	11.275	13.32
USP33	ENSG00000077254	-	chr1	78225537	78161671	32338	no	no	no	no	no	top 5%	no	no	no	no	no	no	no	no	no	no	no	no	no	55.38	77.57	70.05	40.795	142.465	2.81	43.92	22.69	18.945	6.21501	34.315	54.945	30.15	13.7449	27.3385	28.93	23.85	22.65	14.24
FAM73A	ENSG00000180488	+	chr1	78245308	78344106	29864	no	top 5%	top 5%	top 5%	top 5%	no	no	no	no	no	top 5%	top 5%	no	top 5%	no	no	no	no	no	6.49	9.435	18.25	12.23	6.55	0.97	5.28	5.26	1.18	0.272597	15.415	5.41	3.25	4.62204	n/a	4.92	5.93	2.835	1.96
NEXN	ENSG00000162614	+	chr1	78354199	78409576	12683	no	no	no	no	no	no	no	no	no	no	top 5%	no	no	top 5%	no	no	no	no	no	0.055	0.86	0.61	0.125	0.14	0.54	0.95	4.52	8.49	0.767651	61.8	1.095	0.725	18.5256	0.429417	1.78	12.66	0.06	0.05
FUBP1	ENSG00000162613	-	chr1	78444771	78412166	28356	no	no	no	no	no	no	no	no	no	no	no	no	no	no	no	no	no	no	no	75.165	149.49	72.5	52.96	331.05	9.62	97.06	37.15	60.47	65.0918	66	207.38	148.135	28.454	36.3612	61.29	29.82	85.695	58.64
DNAJB4	ENSG00000162616	+	chr1	78470537	78483648	53703	no	no	no	no	no	no	no	no	no	no	no	no	no	no	no	no	no	no	no	6.99	16.205	24.95	14.19	22.65	0.49	14.44	12.79	5.125	3.88776	59.27	19.395	9.3	31.4005	10.9194	9.56	4.2	3.425	2.09
GIPC2	ENSG00000137960	+	chr1	78511585	78604133	193371	no	no	no	no	no	no	no	no	no	no	top 5%	no	no	no	no	no	no	no	no	0.135	0.25	0.4	0.325	0.565	0.79	2.47	1.05	0	0.0923403	4.835	0	0	0.0944137	0.563167	0.79	2.45	0.005	0.2
PTGFR	ENSG00000122420	+	chr1	78769567	79005434	246087	no	top 5%	top 5%	top 5%	top 5%	no	no	no	no	no	no	no	no	no	no	no	no	no	no	1.765	2.605	5.12	9.01	0.305	0.22	0.03	2.03	0.635	0.00543774	0.57	0.015	0.085	0.802376	0.001	0.18	0.18	0	0
IFI44L	ENSG00000137959	+	chr1	79086087	79111830	84338	no	top 5%	top 5%	top 5%	no	no	no	top 5%	no	no	no	no	no	no	top 5%	no	top 5%	top 5%	top 5%	2.32	12.185	15.75	0.065	0.13	0	22.38	3.52	0.265	0.0544095	1.14	0	0.01	1.48972	46.187	5.75	3.47	6.18	9.45
IFI44	ENSG00000137965	+	chr1	79115515	79129763	229370	no	top 5%	top 5%	top 5%	no	no	no	top 5%	top 5%	top 5%	top 5%	no	no	top 5%	top 5%	top 5%	top 5%	top 5%	top 5%	10.65	10.765	11.74	0.025	0.04	0.02	11.96	16.11	1.96	0	2.995	0	0.105	8.24901	60.4887	7.57	4.84	9.595	11.77
ELTD1	ENSG00000162618	-	chr1	79472403	79355448	2525132	EID gene	no	no	no	no	no	no	no	no	no	no	no	no	top 5%	no	no	top 5%	no	no	0.505	1.695	4.51	0.295	0.175	0.03	3.19	6.75	0.53	0.131738	1.4	0.075	0.395	27.4654	n/a	3.03	5.57	0	0
LPHN2	ENSG00000117114	+	chr1	81771850	82458106	4.17205e+06	EID gene	no	no	no	no	no	no	no	no	no	no	no	no	no	no	no	no	no	no	20.145	100.8	59.58	40.67	99.895	0.65	25.27	30.55	7.22	23.5553	18.605	112.41	77.5	10.5674	n/a	9.62	21.09	0	0.01
TTLL7	ENSG00000137941	-	chr1	84464833	84330710	1951515	EID gene	top 5%	top 5%	top 5%	top 5%	top 5%	no	no	no	no	no	top 5%	no	no	no	no	no	no	no	31.235	39.175	31.59	23.405	46.33	0.24	1.72	5.8	6.565	0.731107	19.07	13.885	5.515	1.70808	0.0452083	8.54	7.57	0.01	1
PRKACB	ENSG00000142875	+	chr1	84543744	84704181	138778	no	top 5%	top 5%	top 5%	top 5%	top 5%	no	no	no	no	no	no	top 5%	no	no	no	no	no	top 5%	195.345	94	134.2	157.28	509.985	7.75	9.62	7.74	2	1.56391	22.365	17.64	17.555	10.7553	18.4034	8.04	7.63	11.86	32.42
SAMD13	ENSG00000203943	+	chr1	84764048	84816479	107602	no	no	no	no	no	top 5%	no	no	no	no	no	no	no	no	no	no	no	no	no	1.15	2.585	2.22	1.495	9.675	0.65	0.51	0.37	0.04	0.268888	0.33	2.57	1.005	1.02194	0.71575	2.36	0.39	0.03	2.62
DNASE2B	ENSG00000137976	+	chr1	84864214	84880701	111983	no	no	no	no	no	top 5%	no	no	no	no	no	no	no	no	no	no	no	no	no	0.035	0.03	0.04	0.125	14.97	0.09	0	0.55	0.02	0.0021751	0.885	0	0	0.0122333	0.1095	0.1	0.04	0	0
RPF1	ENSG00000117133	+	chr1	84944949	84963473	64782	no	no	no	no	no	no	no	no	no	no	no	no	no	no	no	no	no	no	no	6.31	8.28	10.61	14.75	35.835	1.32	9.38	9.33	4.865	4.77433	11.45	32.97	16.5	15.7593	11.0982	16.12	9.55	14.885	5.71
GNG5	ENSG00000174021	-	chr1	84972248	84964007	43574	no	no	no	no	no	no	no	no	no	no	no	no	no	no	no	no	no	no	no	0.53	3.635	4.88	6.905	0.47	9.3	19.4	48.43	23.845	40.1236	28.175	50.395	56.91	122.936	52.1081	43.37	34.7	26.275	6.24
CTBS	ENSG00000117151	-	chr1	85040147	85015288	96805	no	no	no	no	no	no	no	no	no	no	no	no	no	top 5%	top 5%	no	no	no	no	0.49	2.145	2.66	6.69	0.67	0.63	4.3	8.84	2.075	0.680412	3.86	4.875	1.705	11.8081	23.6425	3.92	3.88	9.15	3.19
C1orf180	ENSG00000180869	-	chr1	85100703	85093912	62451	no	no	no	no	no	no	no	no	no	no	no	no	no	no	no	no	no	no	no	0	0.02	0	0	0	0	0	0	0.015	0.0021751	0.035	0	0	0.00213504	n/a	0.04	0	0.005	0
SSX2IP	ENSG00000117155	-	chr1	85156228	85109389	131544	no	no	no	no	no	no	no	no	no	no	no	top 5%	no	no	no	no	no	no	no	14.355	6.665	10.07	6.285	12.75	0.39	15.58	3.02	2.22	1.47615	14.96	20.96	10.94	4.52019	1.41333	26.19	5.49	1.16	2.23
LPAR3	ENSG00000171517	-	chr1	85358896	85279086	155229	no	no	no	no	no	no	no	no	no	no	no	no	no	no	no	no	no	no	no	0.145	0.29	4.79	0.945	0.15	0	0.27	3.5	0.015	3.45254	0.01	1.615	0.575	0.0715084	0.015375	28.51	0	0.025	0.1
MCOLN2	ENSG00000153898	-	chr1	85462623	85391267	34577	no	no	no	no	no	no	top 5%	no	no	no	no	no	no	no	no	no	no	top 5%	no	0	0.045	0.29	0.095	0	7.94	0.58	2.12	0.465	0.4806	0.395	0.175	0.35	0.0672705	0.609792	1.25	0.46	11.365	0.44
WDR63	ENSG00000162643	+	chr1	85464829	85598821	110632	no	no	no	no	no	no	no	no	no	no	no	no	no	top 5%	no	no	no	no	no	0.04	0.615	0.61	0.25	0.125	0	0	3.12	0.415	0.0184883	0.63	0.19	0.24	1.45277	0.0507083	3.65	0.03	0	0.11
MCOLN3	ENSG00000055732	-	chr1	85514129	85483764	110632	no	no	no	no	no	no	no	no	no	no	no	no	no	no	no	no	no	no	no	0.005	0.24	0.36	0.05	0.085	0	0.04	1.75	0.06	1.07577	0.055	0.275	0.045	0.144925	0.0590833	1.97	0.71	0.015	0.03
SYDE2	ENSG00000097096	-	chr1	85666729	85622555	159347	no	no	no	no	no	no	no	no	no	no	no	no	no	no	no	no	no	no	no	1.905	0.845	3.96	1.12	0.43	1.58	3.41	7.66	1.025	0.848499	0.7	5.665	2.75	0.56918	0.0144167	3.38	3.45	0.205	1.5
C1orf52	ENSG00000162642	-	chr1	85725325	85717650	57526	no	no	no	no	no	no	no	no	no	no	no	no	no	no	no	no	no	no	no	5.755	6.285	8.84	26.22	55.155	2.4	7.84	8.78	21.93	13.0632	30.185	22.37	15.655	6.57614	10.7872	15.66	2.17	27.23	9.59
BCL10	ENSG00000142867	-	chr1	85742773	85731930	47995	no	no	no	no	no	no	no	no	no	no	no	no	no	no	no	no	no	no	no	4.65	6.53	5.27	5.625	4.48	2.22	5.06	11	1.26	1.72606	4.58	8.59	9.475	11.6885	10.5674	3.97	7.87	11.985	2.89
DDAH1	ENSG00000153904	-	chr1	86043933	85784163	43900	no	no	no	no	no	no	no	no	no	no	no	no	no	no	no	no	no	no	no	9.625	38.145	35.61	110.815	23.335	1.27	24.06	20.25	19.325	6.64931	36.835	11.985	11.1	15.6193	0.301333	35.82	15.83	0.035	0.5
CYR61	ENSG00000142871	+	chr1	86046443	86049645	67970	no	no	no	no	no	no	no	no	no	top 5%	no	no	no	no	no	no	no	no	no	0.52	2.135	17.86	0.605	0.805	1.99	9.95	48.8	725.3	43.2898	365.385	12.575	5.915	169.514	0.047	2.98	4.51	0.1	0.36
ZNHIT6	ENSG00000117174	-	chr1	86174116	86115105	86259	no	no	no	no	no	no	no	no	no	no	no	no	no	no	no	no	no	no	no	2.42	6.595	6.92	6.095	8.6	0.14	3.03	4.8	3.43	1.38758	10.255	8.85	9.23	4.65553	4.11087	4.36	2.21	5.265	2.75
COL24A1	ENSG00000171502	-	chr1	86622446	86194915	212773	no	no	no	no	no	no	no	no	no	no	no	no	no	no	no	no	no	no	top 5%	0.3	3.57	0.63	0.43	0.37	0.03	0.54	0.39	2.5	0.0831776	2.065	0	0.125	0.92712	0.00529167	0.72	0.17	0.015	3.12
ODF2L	ENSG00000122417	-	chr1	86862023	86814420	219719	no	no	no	no	no	top 5%	no	no	no	no	no	no	no	no	no	no	no	no	no	17.15	33.185	25.64	20.925	65.22	2.56	7.53	25.55	9.265	2.47888	28.23	21.785	20.58	6.41884	4.55942	9.91	10.37	10.14	6
CLCA2	ENSG00000137975	+	chr1	86889768	86922241	39554	no	no	no	no	no	no	no	no	no	no	no	no	no	no	no	no	no	no	no	0	0.015	0.03	0	0.06	0	0	0.75	0.045	0.00108755	0.055	0	0.005	0.199637	0.04075	0.67	0	0	0
CLCA1	ENSG00000016490	+	chr1	86934050	86965942	58627	no	no	no	no	no	no	top 5%	no	no	no	no	no	no	no	no	no	no	no	no	0	0.13	0.02	0.005	0	0.88	0	0.07	0	0	0	0	0	0	0.0215417	0.06	0	0	0
CLCA4	ENSG00000016602	+	chr1	87012760	87046437	170639	no	no	no	no	no	no	top 5%	no	no	no	no	no	no	no	no	no	no	no	no	0	0.04	0.58	0.005	0	32.77	0	0.04	0	0	0	0	0	0	0.00933333	0.04	0	0	0.04
SH3GLB1	ENSG00000097033	+	chr1	87170258	87213867	238085	no	no	no	no	no	no	no	no	no	no	no	no	no	no	no	no	no	no	no	25.33	37.175	30.36	48.455	34.97	2.98	12.06	29.96	10.92	3.09007	17.22	12.515	24.585	33.5642	17.7457	23.52	13.47	11.435	7.96
Sept15_	ENSG00000183291	-	chr1	87380048	87328131	114572	no	no	no	no	no	no	no	no	no	no	no	no	no	no	no	no	no	no	no	32.06	39.06	78.95	110.05	102.335	2.44	61.62	100.5	11.315	18.0663	160.13	89.8	56.075	n/a	n/a	44.65	19.79	79.465	25.77
HS2ST1	ENSG00000153936	+	chr1	87380356	87575681	159574	no	no	no	no	no	no	no	no	no	no	no	no	top 5%	top 5%	no	no	no	no	no	7.875	9.36	16.48	12.465	13	0.1	7.29	8.91	0.935	1.77659	4.81	13.565	26.13	28.479	6.19162	5.33	1.92	2.66	2.93
RP5-1052I5.2	ENSG00000267561	+	chr1	87458691	87634884	159574	no	no	no	no	no	no	no	no	no	no	no	no	no	no	no	no	no	no	no	0	0	0	0	0	0	0	0.32	0	0	0	0	0.315	n/a	n/a	0	0	0.03	0
LMO4	ENSG00000143013	+	chr1	87794150	87814606	1494564	EID gene	no	no	no	no	no	no	no	no	no	no	no	no	no	no	no	no	no	no	179.255	17.46	39.07	25.415	83.24	0.78	11.52	28.27	60.23	31.2525	45.73	51.605	43.47	18.6719	10.6207	25.51	11.74	32.71	26.68
PKN2	ENSG00000065243	+	chr1	89149904	89301938	1351974	EID gene	no	no	no	no	no	no	no	no	no	no	top 5%	no	no	no	no	no	no	no	17.535	20.38	18.71	2.835	18.495	4.57	19.46	14.19	9.075	2.23684	12.735	28.77	20.755	7.96139	47.2219	17.98	12.11	11.415	5.05
GTF2B	ENSG00000137947	-	chr1	89357301	89318614	60873	no	no	no	no	no	no	no	no	no	no	no	no	no	no	no	no	no	no	no	17.23	20.22	21.55	24.515	75.075	0.33	24.88	8.73	6.91	4.50248	35.255	18.365	11.27	13.6516	22.55	12.49	8.16	37.5	10.6
CCBL2	ENSG00000137944	-	chr1	89458604	89401498	57902	no	no	no	no	no	no	no	no	no	no	no	no	no	no	no	no	no	no	no	3.52	4.25	5.92	16.715	8.34	1.21	6.7	9.35	4.39	5.33687	17.065	47.885	22.91	12.5018	n/a	12.94	9.94	11.09	5.18
RBMXL1	ENSG00000213516	-	chr1	89458643	89445141	57902	no	no	no	no	no	no	no	no	no	no	no	no	no	no	no	no	no	no	no	7.96	8.955	8.64	6.41	7.34	0.64	4.4	6.59	1.175	2.25992	2.03	8.555	8.065	4.39407	8.44754	15.22	2.79	5.2	3.87
GBP3	ENSG00000117226	-	chr1	89488565	89472348	43141	no	no	no	no	no	no	top 5%	top 5%	top 5%	top 5%	top 5%	no	no	top 5%	top 5%	no	top 5%	top 5%	top 5%	0.19	0.235	2.71	0	0	4.19	3.34	13.53	10.83	0	9.47	0	0	6.07653	6.79867	2.08	15.41	5.975	10
GBP1	ENSG00000117228	-	chr1	89531043	89518001	70207	no	no	top 5%	top 5%	no	no	no	top 5%	top 5%	top 5%	top 5%	no	no	top 5%	top 5%	top 5%	top 5%	top 5%	top 5%	0.255	3.275	5.11	0.065	0.015	0.16	22.26	12.89	56.715	0.00319225	49.29	0	0	7.97543	5.66383	4.33	8.41	2.865	7.19
GBP2	ENSG00000162645	-	chr1	89616139	89571814	45878	no	no	no	no	no	no	top 5%	top 5%	top 5%	top 5%	no	no	no	no	top 5%	top 5%	top 5%	top 5%	top 5%	0.035	0.895	1.43	0.695	0	2.47	8.33	14.23	3.41	0.0651873	2.755	0	0.03	1.67515	18.0822	15.9	13.98	6.9	40.27
GBP7	ENSG00000213512	-	chr1	89641723	89597433	45878	no	no	no	no	no	no	no	no	no	no	no	no	no	no	no	no	no	no	no	0	0.05	0	0	0	0	0.25	0.04	0	0	0.035	0	0	0	0.0591667	0.02	0	0.005	0
GBP4	ENSG00000162654	-	chr1	89664615	89646830	65129	no	no	no	no	no	no	no	top 5%	top 5%	no	no	no	no	no	top 5%	no	top 5%	top 5%	top 5%	0.235	0.61	0.9	0.005	0	0.01	8.57	6.01	0	0.00108755	0.035	0	0	0.00559982	5.25542	0.86	1.76	8.035	20.96
GBP5	ENSG00000154451	-	chr1	89738544	89724637	151094	no	no	no	no	no	no	no	top 5%	no	no	no	no	no	no	no	no	top 5%	top 5%	top 5%	0.03	0.085	0.13	0.005	0	0.02	2.88	3	0.01	0	0.005	0	0	0.209353	1.31858	2.93	3.54	11.9	12.17
GBP6	ENSG00000183347	+	chr1	89829616	89852020	229513	no	no	no	no	no	no	no	no	no	no	no	no	no	no	no	no	no	no	no	0.085	0.27	0.21	0	0	0	0	0.41	0	0	0	0	0	0.0129777	0.0212917	0.09	0	0.01	0.05
LRRC8B	ENSG00000197147	+	chr1	89990461	90063423	173648	no	no	no	no	no	no	no	no	no	no	no	no	no	no	no	no	no	no	no	8.62	5.46	9.04	3.235	8.03	0.21	2.77	9.56	0.155	2.45404	4.08	17.385	10.37	1.01314	4.98096	7.49	4.38	1.81	4.14
LRRC8C	ENSG00000171488	+	chr1	90098630	90185092	93732	no	no	no	no	no	no	no	no	no	no	no	no	no	no	top 5%	no	no	no	no	1.51	2.12	6.56	1.48	0.41	0.17	2.12	3.72	1.385	0.411761	1.265	2.675	2.09	2.36775	31.6985	6.25	1.18	3.105	2.07
LRRC8D	ENSG00000171492	+	chr1	90286590	90402170	93732	no	no	no	no	no	no	no	no	no	no	no	no	no	no	no	no	no	no	no	6.15	8.49	15.69	11.245	23.19	4.75	10.39	10.16	8.34	13.6414	13.79	22.225	19.9	5.10152	22.2085	17.92	2.69	15.105	16.09
ZNF326	ENSG00000162664	+	chr1	90460695	90501090	734530	EID gene	no	no	no	no	no	no	no	no	no	no	no	no	no	no	no	no	no	no	5.03	20.345	11.76	6.33	36.14	2.64	12.03	7.66	9.08	6.28627	12.03	19.76	19.885	12.4758	8.19896	11.28	8.04	6.86	5.63
BARHL2	ENSG00000143032	-	chr1	91182794	91177095	874107	EID gene	no	no	no	no	no	no	no	no	no	no	no	no	no	no	no	no	no	no	0.02	1.145	0.04	0.235	0.01	0	0	0	0	0.00108755	0	0	0	0	0	2.42	0	0	0
ZNF644	ENSG00000122482	-	chr1	91487770	91380896	436654	no	no	no	no	no	no	no	no	no	no	no	no	no	no	no	no	no	no	no	49.52	60.58	47.14	17.16	36.535	1.89	30.42	20.05	5.075	6.77375	30.435	66.885	32.05	7.36484	13.8466	26.88	12.52	8.99	16.32
HFM1	ENSG00000162669	-	chr1	91870426	91726322	334575	no	top 5%	top 5%	no	no	top 5%	top 5%	no	no	no	no	top 5%	top 5%	no	no	no	no	no	no	16.76	16.485	5.83	0.965	17.515	1.69	2.45	0.44	0.125	0.130396	1.265	13.585	3.14	0.120408	0.00195833	8.55	0.19	0.005	1.4
CDC7	ENSG00000097046	+	chr1	91966449	91991321	252684	no	no	no	no	no	no	no	no	no	no	no	top 5%	no	no	no	no	no	no	no	5.905	7.685	8.45	5.835	19.095	0.02	10.46	2.2	1.755	4.83515	8.215	61.29	29.25	2.00856	1.64717	5.98	0.9	2.99	1.87
TGFBR3	ENSG00000069702	-	chr1	92371892	92147982	199696	no	no	no	no	no	no	top 5%	no	no	no	no	no	top 5%	no	no	no	top 5%	no	no	1.045	9.69	15.88	0.015	0.11	3.09	12.06	16.47	2.885	0.461711	12.37	5.295	6.84	0.509436	0.015375	13.43	15.55	0.095	0.17
BRDT	ENSG00000137948	+	chr1	92414927	92479983	58590	no	no	no	no	no	no	no	no	no	no	no	no	no	no	no	top 5%	no	no	no	0	0	0.04	0	0	0	0	0.06	0	0.011963	0.03	0	0	0	0	26.83	0	0	0
EPHX4	ENSG00000172031	+	chr1	92495538	92529093	32354	no	no	no	no	no	no	no	no	no	no	top 5%	no	no	top 5%	no	no	no	no	no	0.955	0.965	0.81	1.735	0.86	0	0.02	0.17	0.395	0.0587276	5.97	0.28	0.53	1.74736	0.00354167	0.42	0	0	0
BTBD8	ENSG00000189195	+	chr1	92545892	92613393	35947	no	top 5%	no	no	top 5%	no	no	no	no	no	no	no	no	no	no	no	no	no	no	5.99	6.31	3.4	14.18	1.715	0.31	1.13	1.25	0.23	0.318877	3.495	4.295	1.215	0.154966	1.48671	4.22	0.55	0.155	1.99
KIAA1107	ENSG00000069712	+	chr1	92632541	92650279	52365	no	top 5%	top 5%	top 5%	no	top 5%	no	no	no	no	top 5%	top 5%	no	no	no	no	no	no	no	12.165	36.325	17.1	n/a	19.195	0.07	0.79	n/a	0.69	0.102368	168.575	3.23	n/a	0.262234	3.25871	4.59	0.34	0.235	0.47
C1orf146	ENSG00000203910	+	chr1	92683496	92711370	33806	no	no	no	no	no	no	no	no	no	no	no	no	no	no	no	no	no	no	no	0	0	0	0	0	0	0	0	0	0	1.47	0	0	0	0.1705	1.23	0	0	0.01
RPAP2	ENSG00000122484	+	chr1	92764521	92867613	73296	no	no	no	no	no	no	no	no	no	no	no	no	no	no	no	no	no	no	no	6.135	9.065	8.32	7.35	6.335	2.1	4.93	6.05	1.215	2.05832	14.13	12.64	16.385	2.51048	5.34721	2.42	1.47	3.825	2.22
GLMN	ENSG00000174842	-	chr1	92764544	92711959	73296	no	no	no	no	no	no	no	no	no	no	no	no	no	no	no	no	no	no	no	7.845	9.61	8.57	8.91	20.1	0.2	3.11	2.35	1.955	7.35434	14.935	18.83	10.91	4.52945	4.46737	5.28	0.58	2.855	1.18
GFI1	ENSG00000162676	-	chr1	92952433	92940320	94526	no	no	no	no	no	no	no	no	no	no	no	no	no	no	no	no	no	no	top 5%	0.005	0.025	0.41	0.005	0	0.24	0.85	1.03	0.54	0.011963	0.225	0.035	0.065	0.197489	0.423042	1.54	0.45	0.515	7.19
EVI5	ENSG00000067208	-	chr1	93257961	92974252	61439	no	top 5%	top 5%	top 5%	no	no	no	no	no	no	no	no	top 5%	no	no	no	no	no	no	13.505	22.93	30.76	4.17	4.45	0.94	19.21	18.61	3.47	0.666217	8.2	8.045	10.89	5.65312	9.78983	23.78	10.25	1.355	3.02
RPL5	ENSG00000122406	+	chr1	93297581	93307481	39862	no	no	no	no	no	no	no	no	no	no	no	no	no	no	no	no	no	no	no	388.855	357.37	313.94	374.345	808.47	18.4	268.06	280.62	177.095	528.306	377.205	1570.74	711.525	442.258	177.149	309.06	312.08	1022.53	852.12
FAM69A	ENSG00000154511	-	chr1	93427057	93307723	117976	no	no	no	no	top 5%	no	no	no	no	no	top 5%	no	no	top 5%	no	no	no	no	no	5.035	4.805	12.22	21.33	4.58	0.31	3.06	2.46	0.78	0.435528	33.525	1.79	0.99	7.274	9.03529	8.15	4.1	6.31	0.08
MTF2	ENSG00000143033	+	chr1	93544791	93604636	128396	no	no	no	no	no	no	no	no	no	no	no	no	no	no	no	no	no	no	no	14.675	34.015	15.27	13.365	68.17	0.51	15.22	8.99	3.44	24.1822	10.335	66.4	36.825	5.45492	15.2492	22.24	8.73	13.965	26.45
CCDC18	ENSG00000122483	+	chr1	93645475	93744034	78072	no	no	no	no	no	no	no	no	no	no	no	no	no	no	no	no	no	no	no	2.14	5.265	3.18	0.87	2.88	0.09	8.99	1.78	2.74	2.1687	2.87	21.895	9.585	0.534022	3.84496	7.3	6.62	6.17	1.77
TMED5	ENSG00000117500	-	chr1	93646285	93615298	78072	no	no	no	no	no	no	no	no	no	no	no	no	no	no	no	no	no	no	no	7.065	13.38	25.82	17.685	11.785	0.89	71.4	26.28	6.615	3.83893	17.145	14.92	18.14	13.6324	24.3615	18.68	5.53	21.67	13.88
DR1	ENSG00000117505	+	chr1	93811444	93835055	146042	no	no	no	no	no	no	no	no	no	no	no	no	no	no	no	no	no	no	no	4.9	12.205	10.95	28.04	29.035	2.62	16.75	18.49	2.79	8.27996	4.8	33.57	28.425	24.1565	34.259	21.7	11.89	10.38	5.84
FNBP1L	ENSG00000137942	+	chr1	93913687	94020216	85763	no	no	no	no	no	top 5%	no	no	no	no	no	no	no	no	no	no	no	no	no	54.99	78.645	29.06	60.015	556.15	1.81	5.86	13.3	3.7	13.4601	6.475	68.165	28.52	17.3719	12.7284	20.92	14.77	1.095	2.91
BCAR3	ENSG00000137936	-	chr1	94312706	94027347	27797	no	no	no	no	no	no	no	no	no	no	no	no	no	no	no	no	no	no	no	0.89	3.15	3.38	4.045	1.625	1.62	3.76	13.98	27.49	2.00722	11.375	5.825	18.36	11.1453	21.9013	20.7	7.41	3.33	0.26
DNTTIP2	ENSG00000067334	-	chr1	94344762	94333372	26664	no	no	no	no	no	no	no	no	no	no	no	no	no	no	no	no	no	no	no	5.825	6.945	14.33	28.06	19.12	0.22	6.05	19.68	4.38	5.69092	26.425	24.48	30.445	14.6706	19.8874	11.77	12.71	13.86	4.1
GCLM	ENSG00000023909	-	chr1	94374966	94350760	89424	no	no	no	no	no	no	no	no	no	no	no	no	no	top 5%	no	no	no	no	no	1.81	2.35	5.66	8.07	2.375	0.28	23.49	10.79	3.445	0.830192	8.19	1.905	5.92	19.3652	1.67371	1.64	2.97	0.99	1.37
ABCA4	ENSG00000198691	-	chr1	94586688	94458392	112140	no	no	no	no	no	no	no	no	no	no	no	no	no	no	no	no	no	no	no	0.11	0.965	1.02	0.07	0	0.02	0.37	0.42	0.61	0.0174008	0.41	0.555	0.14	0.305719	0.00216667	0.71	0.19	0	0
ARHGAP29	ENSG00000137962	-	chr1	94740624	94615402	172022	no	no	top 5%	top 5%	no	no	no	top 5%	top 5%	top 5%	top 5%	top 5%	no	top 5%	no	no	top 5%	no	no	3.075	22.52	29.11	1.42	0.815	0.23	13.88	18.25	13.2	0.294413	11.95	6.49	0.685	10.6976	0.01175	13.35	7.96	0	0.08
ABCD3	ENSG00000117528	+	chr1	94883932	94984219	153869	no	no	no	no	no	no	no	top 5%	no	no	no	top 5%	no	no	no	no	no	no	no	19.685	26.445	33.18	16.795	22.895	2.4	53.88	24.57	5.525	1.6778	17.24	19.47	16.37	17.7371	10.3407	19.06	12.28	4.66	3.06
F3	ENSG00000117525	-	chr1	95007356	94994780	289110	no	no	no	no	no	no	no	no	top 5%	top 5%	top 5%	no	no	top 5%	no	top 5%	top 5%	no	no	5.65	14.175	24.09	0.365	0.025	2	1.66	44.91	179.01	1.04424	160.72	2.135	2.075	15.958	0.0728333	51.82	34.96	0.015	0.14
SLC44A3	ENSG00000143036	+	chr1	95285905	95360802	280253	no	no	no	no	no	no	no	no	no	no	no	no	no	no	no	no	no	no	no	0.275	2.07	3.02	3.715	0.08	1.22	1.4	5.78	0.195	1.19768	3.175	0.485	0.33	0.626053	0.00279167	1.32	21.57	0	0
CNN3	ENSG00000117519	-	chr1	95392834	95362506	48832	no	no	no	no	no	no	no	no	no	no	no	no	no	no	no	no	no	no	no	37.37	97.17	123.95	63.28	63.565	1.55	39.17	88.06	90.95	44.3881	87.24	315.79	146.85	154.24	0.439292	29.16	48.69	5.495	3.83
ALG14	ENSG00000172339	-	chr1	95538501	95439962	91520	no	no	no	no	no	no	no	no	no	no	top 5%	no	no	top 5%	no	no	no	no	no	0.61	0.945	1.33	2.495	1.555	0.12	1.66	3.14	0.375	0.16422	20.605	0.255	2.3	9.9293	2.64808	2.04	0.01	0.495	0.22
TMEM56	ENSG00000152078	+	chr1	95582893	95663163	789155	EID gene	no	no	no	no	no	no	top 5%	no	no	no	no	no	no	no	no	no	no	no	3.7	10.21	13.33	2.82	1.68	1.44	61.13	5.36	0.04	0.36772	2.165	2.355	0.475	0.0855084	0.0758333	4.13	3.22	0.3	0.05
RWDD3	ENSG00000122481	+	chr1	95699710	95712781	789155	EID gene	no	no	no	no	no	no	no	no	no	no	top 5%	no	no	no	no	no	no	no	5.96	12.915	10.15	14.475	27.92	1.12	9.37	3.37	8.525	1.56236	12.25	17.755	9.59	7.81202	9.88729	5.76	5.41	13.965	3.47
RP11-147C23.1	ENSG00000237435	+	chr1	96457544	96488436	1443665	EID gene	no	no	no	no	no	no	no	no	no	no	no	no	no	no	no	no	no	no	0	0.055	0	0	0	0	0	0	0	0	0	0	0	n/a	n/a	1.29	0	0	0.03
PTBP2	ENSG00000117569	+	chr1	97187338	97289294	952906	EID gene	no	no	no	no	top 5%	no	no	no	no	no	top 5%	no	no	no	no	no	no	no	69.48	59.545	49.84	27.53	167.92	1.54	11.89	5.05	16.395	7.08189	49.32	79.38	34.605	6.09843	14.1763	23.67	9.86	17.64	4.88
DPYD	ENSG00000188641	-	chr1	98386579	97543298	994660	EID gene	top 5%	no	top 5%	no	no	no	top 5%	top 5%	no	no	no	no	top 5%	no	no	top 5%	no	top 5%	23.59	5.345	12.09	1.49	5.775	0.61	50.13	41.01	2.785	0.28803	2.545	0.23	3.025	4.59367	5.97912	6.69	6.57	3.645	17.14
SNX7	ENSG00000162627	+	chr1	99127235	99226054	870407	EID gene	no	no	no	no	no	no	no	no	no	no	no	no	no	no	no	no	no	no	32.465	5.25	13.78	8.915	3.865	0.25	6.75	6.99	1.895	3.24626	3.78	19.975	8.03	25.0436	6.56083	12.62	4.24	0.425	0.27
LPPR5	ENSG00000117598	-	chr1	99470588	99355805	388671	no	top 5%	no	no	top 5%	no	no	no	no	no	top 5%	no	no	no	no	no	no	no	no	15.18	5.28	5.85	32.09	10.795	0.01	0	0.09	0.005	0.526373	15.53	0.19	0.045	0.191475	n/a	3	0	0	0
LPPR4	ENSG00000117600	+	chr1	99729508	99775146	595272	EID gene	top 5%	top 5%	top 5%	top 5%	top 5%	no	no	no	no	top 5%	no	no	no	no	no	no	no	no	37.275	13.19	23.93	32.99	21.3	0.02	0.15	0.64	3.28	0.173605	232.28	0.14	0.025	1.88486	n/a	2.28	0	0	0
PALMD	ENSG00000099260	+	chr1	100111498	100160097	350513	no	top 5%	top 5%	top 5%	no	top 5%	no	top 5%	top 5%	no	no	no	no	top 5%	no	top 5%	no	no	no	8.785	2.675	3.8	0.02	10.755	0.1	14.37	11.45	0.315	0.00621503	0.34	0	0.13	1.47411	0.0259583	5.27	0.84	0	0.01
FRRS1	ENSG00000156869	-	chr1	100231349	100174258	98451	no	no	no	no	no	no	no	no	no	no	no	no	no	no	no	no	no	no	no	0.455	1.36	2.6	0.025	1.375	0.15	18.06	5.07	0.985	1.55115	0.91	1.88	4.005	1.1085	6.47846	2.66	3.58	0.445	1.84
AGL	ENSG00000162688	+	chr1	100315639	100389576	130058	no	no	no	no	no	no	no	no	no	no	no	top 5%	no	no	no	no	no	no	no	7.345	10.285	14.27	7.005	9.46	0.49	11.45	6.11	0.965	0.661831	3.17	8.98	6.22	2.9523	6.34796	6.41	3.29	3.21	2.61
SLC35A3	ENSG00000117620	+	chr1	100435344	100492448	56972	no	no	no	no	no	no	no	no	no	no	no	no	no	no	no	no	no	no	no	7.7	7.77	10.12	5.68	11.45	4.29	11.94	14.66	3.725	1.14597	9.12	11.38	5.63	6.05654	10.0631	5.27	18.91	5.525	6.28
HIAT1	ENSG00000156875	+	chr1	100503652	100548933	11389	no	no	no	no	no	no	no	no	no	no	no	no	no	no	no	no	no	no	no	24.545	20.735	35.57	40.165	41.22	0.95	19.46	16.77	10.495	6.13741	32.49	41.28	22.36	21.1767	n/a	22.11	7.63	24.02	19.47
SASS6	ENSG00000156876	-	chr1	100598511	100549118	392	no	no	no	no	no	no	no	no	no	no	no	no	no	no	no	no	no	no	no	0.965	1.99	1.89	2.13	3.38	0.18	3.63	0.78	0.32	1.29799	2.235	11.975	6.895	0.737812	2.24187	4.19	1.62	0.94	0.7
TRMT13	ENSG00000122435	+	chr1	100598718	100616053	8910	no	no	no	no	no	top 5%	no	no	no	no	no	top 5%	no	no	no	no	no	no	no	5.57	14.29	9.94	3.275	28.75	0.2	10.8	4.82	5.365	0.874388	8.635	12.015	7.42	n/a	14.103	5.64	7.39	15.76	1.76
LRRC39	ENSG00000122477	-	chr1	100643771	100614408	8910	no	no	no	no	top 5%	top 5%	no	no	no	no	no	no	no	no	top 5%	no	no	no	no	1.58	1.425	2.51	6.79	5.025	0.21	0.11	0.41	1.34	0.0348015	2.57	0.365	0.635	0.332114	12.005	1.11	0	0.855	0.06
DBT	ENSG00000137992	-	chr1	100715390	100652474	25075	no	no	no	no	no	no	no	no	no	no	no	no	no	no	no	no	no	no	no	1.415	3.55	4.89	4.61	3.855	0.21	6.59	5.47	0.945	0.908844	3.09	5.655	5.715	1.94392	3.45737	2.35	2.04	2.46	1
RTCA	ENSG00000137996	+	chr1	100731762	100758325	76069	no	no	no	no	no	no	no	no	no	no	no	no	no	no	no	no	no	no	no	13.885	13.85	15.23	32.195	48.68	2.25	12.94	15.67	9.58	4.0261	26.935	25.81	13.44	n/a	18.0363	9.36	4.48	16.295	6.05
CDC14A	ENSG00000079335	+	chr1	100818022	100985832	77557	no	no	no	no	no	no	no	no	no	no	no	top 5%	no	no	no	no	no	no	top 5%	0.67	3.205	4.02	0.305	1.555	2.47	2.89	8.03	1.88	0.792202	1.76	14.4	7.405	0.764671	6.35704	9.71	3.19	5.08	11.95
GPR88	ENSG00000181656	+	chr1	101003692	101007574	195596	no	top 5%	no	no	no	top 5%	no	no	no	no	no	no	no	no	no	no	no	no	no	2.535	1.055	1.66	0.17	7.565	0.01	0.47	0.03	0.005	0.00108755	0.025	0	0.045	0.0166331	0.0118333	0.2	0	0.005	0.03
VCAM1	ENSG00000162692	+	chr1	101185310	101204601	311077	no	top 5%	top 5%	top 5%	no	no	no	top 5%	no	top 5%	no	no	top 5%	no	no	no	no	no	no	3.83	14.155	28.3	0.36	2.09	0.07	92.1	3.34	2.42	0.0466401	2.535	0.575	3.965	1.35679	0.015	3.2	1.53	0.005	0.01
EXTL2	ENSG00000162694	-	chr1	101361554	101337942	133418	no	no	no	no	no	no	no	no	no	no	no	no	no	no	no	no	no	no	no	5.88	14.82	25.09	17.355	18.845	0.03	6.77	4.75	12.23	5.58594	67.655	32.77	23.225	29.5323	7.19912	4.88	1.07	1.03	3.66
SLC30A7	ENSG00000162695	+	chr1	101361631	101447309	8386	no	no	no	no	no	no	no	no	no	no	no	no	no	no	no	no	no	no	no	6.22	8.135	9.13	3.27	11.25	0.85	14.9	14.2	3.985	1.0505	4.875	9.225	10.155	8.45167	11.2563	5.42	6.71	3.885	6.6
AC093157.1	ENSG00000269175	+	chr1	101455760	101457653	253099	no	no	no	no	no	no	top 5%	no	no	no	no	no	no	no	no	no	top 5%	no	no	0.015	0.04	0	n/a	0	0.62	0.15	n/a	0.02	0.0021751	0.115	0.015	n/a	n/a	n/a	0.08	2.79	0.03	0.17
DPH5	ENSG00000117543	-	chr1	101491328	101455618	253099	no	no	no	no	no	no	no	no	no	no	no	no	no	no	no	no	no	no	no	8.235	12.09	9.69	20.135	28.125	0.05	7.26	10.87	8.06	15.8955	21.985	40.14	32.45	7.60472	6.62383	10.19	2.12	26.89	13.29
S1PR1	ENSG00000170989	+	chr1	101702443	101707074	805845	EID gene	no	no	no	no	no	no	no	top 5%	no	no	no	no	no	no	no	no	top 5%	no	2.82	20.34	13.34	0.075	0.12	0.28	4.92	44.56	3.69	0.982168	8.33	3.645	9.75	0.564133	0.918417	4.34	3.75	33.895	4.15
OLFM3	ENSG00000118733	-	chr1	102462586	102268129	1440491	EID gene	top 5%	top 5%	top 5%	top 5%	top 5%	no	no	no	no	top 5%	top 5%	no	no	no	no	no	no	no	6.18	16.72	21.5	60.03	4.655	0	0	0	0	0.05764	8.43	2.265	0.105	0.00182851	0.0109583	0.21	0	0	0.14
COL11A1	ENSG00000060718	-	chr1	103574052	103342022	1373704	EID gene	no	no	no	no	no	no	no	no	no	no	top 5%	no	top 5%	no	no	no	no	no	3.425	17.15	44.64	1.32	1.845	0	0.35	0.36	3.88	1.35435	4.105	27.84	10.675	39.1033	0.00320833	1.1	0	0	0
RNPC3	ENSG00000185946	+	chr1	104068320	104097734	532114	EID gene	no	no	no	no	no	no	no	no	no	no	no	no	no	no	no	no	no	no	3.9	16.95	8.5	18.16	30.79	4.35	9.58	9.06	19.365	3.13675	37.84	20.42	9.3	4.35613	29.3016	18.71	8.84	23.635	4.84
AMY2B	ENSG00000240038	+	chr1	104096436	104122152	532114	EID gene	top 5%	no	no	top 5%	top 5%	no	no	no	no	no	no	no	no	no	no	no	top 5%	no	24.395	18.32	18.21	24.195	27.5	0.96	4.55	5.61	3.225	0.734978	9.175	3.555	1.39	1.82804	20.4972	6.12	2.62	26.48	3.27
AMY2A	ENSG00000243480	+	chr1	104159998	104168402	67820	no	no	no	no	no	no	no	no	no	no	no	no	no	no	no	no	no	no	no	0.01	0.12	0.23	0.125	0.435	0	0	0.29	0	0	0.065	0	0	0.0954711	0.00229167	0.37	0	0	0
AMY1A	ENSG00000237763	+	chr1	104198376	104207173	52837	no	no	no	no	no	no	no	no	top 5%	no	no	no	no	no	no	no	no	no	no	0	0.035	0	0	0	0	0	4.34	0	0	0	0	0	0.207624	0	0	0	0.04	0
AMY1B	ENSG00000174876	-	chr1	104239076	104230036	76814	no	no	no	no	no	no	no	no	no	no	no	no	no	no	no	no	no	no	no	0	0.035	0	0.305	0	0	0	1.81	0	0	0	0	0	0.0462819	0	0	0	0.055	0
AMY1C	ENSG00000187733	+	chr1	104293027	104301312	3351905	EID gene	no	no	no	no	no	no	no	top 5%	no	no	no	no	no	no	no	no	no	no	0	0	0	0.1	0	0	0.13	12.31	0	0	0	0	0	4.4965e-05	0	0.31	0	0	0
PRMT6	ENSG00000198890	+	chr1	107599266	107601905	3379709	EID gene	no	no	no	no	no	no	no	no	no	no	no	no	no	no	no	no	no	no	3.81	5.275	9.45	9.135	9.945	0.87	7.62	5.78	1.66	5.94049	3.445	18.135	15.51	10.7365	5.27892	8.36	5	3.705	12.26
NTNG1	ENSG00000162631	+	chr1	107683660	108026080	169456	no	no	no	no	no	no	no	no	no	no	no	no	no	no	no	no	no	no	no	4.275	4.17	9.08	8.105	0.11	0.35	0.08	2.9	0.405	0.90805	1.745	0.345	0.555	4.07585	0.01475	0.87	0.34	1.24	0.01
VAV3	ENSG00000134215	-	chr1	108507766	108113781	256592	no	no	no	no	no	no	no	no	no	no	no	no	no	no	no	no	no	no	no	0.86	6.03	4.63	6.425	4.935	2.47	3.17	3.04	0.04	1.13004	9.705	0.715	1.27	1.05042	0.510625	3.89	1.48	12.24	13.87
SLC25A24	ENSG00000085491	-	chr1	108742980	108676657	191873	no	no	no	no	no	no	no	no	no	no	no	no	no	no	no	no	no	no	no	7.43	11.755	11.5	7.09	13.115	2.81	5.53	18.45	2.895	2.64595	2.865	29.095	22.07	17.9033	6.42704	5.84	8.83	4.02	5.68
NBPF4	ENSG00000196427	-	chr1	108786689	108765962	154713	no	no	no	no	no	no	no	no	no	no	no	no	no	no	no	no	no	no	no	0	0	0.03	0	0	0	0.03	0	0	0	0	0	0	0.00670834	0.085875	0.89	0	0.065	0.09
NBPF6	ENSG00000186086	+	chr1	108918420	109013624	220817	no	no	no	no	no	no	no	no	no	no	no	no	no	no	no	no	no	no	no	0.01	0.04	0.02	0	0	0	0	0	0	0	0	0	0	0.0018657	0.0230833	0.7	0	0.005	0.04
FAM102B	ENSG00000162636	+	chr1	109102710	109187522	92480	no	no	no	no	no	no	no	no	no	no	no	no	no	no	no	no	no	no	no	12.95	11.39	35.25	19.8	7.27	0.87	6.02	6.19	0.65	1.88627	4.76	3.81	7.685	2.2373	30.6315	7.94	2.96	4.03	7.01
HENMT1	ENSG00000162639	-	chr1	109204148	109190916	34190	no	no	no	no	no	no	no	no	no	no	no	no	no	no	no	no	no	no	no	7.37	6.53	7.2	7.685	1.85	0	3.3	2.4	0.205	0.743883	14.165	1.58	3.905	2.56481	13.5949	27.24	0.48	3.14	10.69
PRPF38B	ENSG00000134186	+	chr1	109234944	109244425	41649	no	no	no	no	no	no	no	no	no	no	no	no	no	no	no	no	no	no	no	3.955	8.66	5.75	9.805	15.625	2.65	11.85	13.47	26.865	9.0616	20.7	18.835	26.075	13.1	70.0522	10.83	13.25	46.86	13.98
FNDC7	ENSG00000143107	+	chr1	109255278	109285362	14800	no	no	no	no	no	no	no	no	no	no	no	no	no	no	no	no	no	no	no	0.035	0.245	0.05	0.01	0	0	0.03	0.02	0.05	0.023926	0.03	0.18	0	0.0237166	0.0863333	2.93	0	0.025	0.01
STXBP3	ENSG00000116266	+	chr1	109289309	109352148	17259	no	no	no	no	no	no	no	no	no	no	no	no	no	no	no	no	no	no	no	7.93	18.915	29.03	9.545	19.05	1.83	21.63	16.47	9.305	4.74077	19.49	38.015	14.615	15.509	30.4441	27.6	10.35	14.63	9.05
AKNAD1	ENSG00000162641	-	chr1	109506106	109365460	20040	no	top 5%	no	no	no	no	no	no	no	no	no	no	no	no	no	no	no	no	no	1.415	0.34	0.32	0.06	0	0	0.02	0.13	0.405	0	0.35	0	0.565	0.0328062	0.0122917	1.72	0	0	0.34
CLCC1	ENSG00000121940	-	chr1	109506111	109472129	20040	no	no	no	no	no	no	no	no	no	no	no	no	no	no	no	no	no	no	no	5.915	12.595	13.38	13.14	15.625	1.41	13.07	12.25	8.29	3.59697	12.705	10.815	19.73	8.72186	16.2819	13.51	3.85	5.9	5.67
WDR47	ENSG00000085433	-	chr1	109584850	109512839	26985	no	top 5%	no	no	no	no	no	no	no	no	no	no	no	no	no	no	no	no	no	58.735	32.72	31.52	38.715	38.285	0.52	2.72	7.4	5.01	1.97629	13.235	6.68	8.495	7.94165	6.02971	16.81	1.41	4.195	3.78
TAF13	ENSG00000197780	-	chr1	109618593	109605107	34088	no	no	no	no	no	no	no	no	no	no	no	no	no	no	no	no	no	no	no	12.805	15.01	30.98	46.01	33.64	1.73	13	15	1.715	4.36481	16.405	18.585	10.85	44.6704	10.2319	10.73	15.14	11.06	1
TMEM167B	ENSG00000215717	+	chr1	109632424	109639556	22847	no	no	no	no	no	no	no	no	no	no	no	no	no	top 5%	no	no	no	no	no	10.085	12.03	15.46	34.12	29.42	0.87	8.51	18.72	3.655	1.82291	14.445	10.075	12.505	22.1432	20.4531	14.42	10.22	11.125	6.8
C1orf194	ENSG00000179902	-	chr1	109656479	109648572	9159	no	no	no	no	no	no	no	no	top 5%	no	no	no	no	no	no	top 5%	no	no	no	0.01	0.545	0.06	2.005	0.785	0	0	13.02	0	0.046206	1.39	0	0.44	0.00811597	0.129417	13.68	0	0.035	0
KIAA1324	ENSG00000116299	+	chr1	109656622	109745851	10831	no	no	no	no	no	no	no	no	no	no	no	no	no	no	no	no	top 5%	no	no	3.445	2.18	3.14	7.605	9.83	1.08	0.08	10.5	1.075	0.771888	2.29	0.875	0.31	0.176695	0.174792	12.04	49.86	1.16	0.12
SARS	ENSG00000031698	+	chr1	109756539	109780742	22586	no	no	no	no	no	no	no	no	no	no	no	no	no	no	no	no	no	no	no	33.625	32.74	43.02	123.91	153.835	8.24	38.99	89.01	157	41.02	174.215	61.045	71.985	77.719	31.3292	57.3	32.97	48.34	22.17
CELSR2	ENSG00000143126	+	chr1	109792640	109818372	15712	no	no	no	no	no	no	no	no	no	no	no	no	no	no	no	no	no	no	no	7.105	12.49	11.02	11.115	4.82	0.21	0.97	3.3	8.66	4.68292	4.74	9.435	45.01	2.49586	6.70196	53.96	1.94	0.38	0.17
PSRC1	ENSG00000134222	-	chr1	109825808	109822186	12992	no	no	no	no	no	no	no	no	no	no	no	no	no	no	no	no	no	no	no	1.73	3.88	3.08	1.62	3.675	1.08	1.57	1.99	73.87	24.0593	34.155	53.18	46.275	4.6602	44.267	18.84	0.08	0.25	0.6
MYBPHL	ENSG00000221986	-	chr1	109849663	109834986	11706	no	no	no	no	no	no	no	no	no	no	no	no	no	no	no	no	no	no	no	0.045	0.08	0	0.16	0.675	0	0	0.47	0.135	0.0800174	0.39	0	0.185	0.031351	0.51825	0.38	0	0	0.01
SORT1	ENSG00000134243	-	chr1	109940573	109852191	3607	no	no	no	no	no	no	no	no	no	no	no	no	no	no	no	no	no	no	no	9.815	26.26	27.76	23.655	18.49	3.03	8.26	56.64	5.09	4.32616	7.88	19.26	28.075	30.2146	89.7802	84.91	12.63	0.105	3.44
PSMA5	ENSG00000143106	-	chr1	109968973	109941652	41355	no	no	no	no	no	no	no	no	no	no	no	no	no	no	no	no	no	no	no	7.285	12.19	17.85	50.42	98.15	2.19	35.53	39.03	24.65	48.1533	66.07	45.505	47.76	25.0053	7.64279	32.46	18.88	25.76	26.21
SYPL2	ENSG00000143028	+	chr1	110009249	110024759	41617	no	no	no	no	no	no	no	no	no	no	no	no	no	no	no	top 5%	no	no	no	0	0.11	0.04	0.17	0	0.22	0.42	0.6	0.495	0.391827	0.275	0	0.145	0.198465	0.300625	44.2	0.89	0	0
ATXN7L2	ENSG00000162650	+	chr1	110026100	110035326	2741	no	no	no	no	no	no	no	no	no	no	no	no	no	no	no	no	no	no	no	1.015	1.835	0.55	7.105	8.62	0.36	0.98	1.88	9.92	4.59932	3.575	3.705	6.6	2.45125	3.96558	21.07	1.32	8.58	2.51
CYB561D1	ENSG00000174151	+	chr1	110036726	110045554	2642	no	no	no	no	no	no	no	no	no	no	no	no	no	no	no	no	no	no	no	1.56	1.75	2.07	6.395	4.56	0.58	1.15	5.72	7.05	1.61097	2.91	2.78	3.64	4.48926	8.2075	4.43	1.71	9.59	4.28
AMIGO1	ENSG00000181754	-	chr1	110052304	110046796	31480	no	no	no	no	no	no	no	no	no	no	no	no	no	no	no	no	no	no	no	2.055	3.58	6.39	13.665	6.825	0.04	0.44	2.63	0.36	0.669658	10.655	2.64	3.05	0.568984	0.621958	2.32	0.68	0.14	0.54
GPR61	ENSG00000156097	+	chr1	110082542	110091028	30442	no	no	no	no	top 5%	top 5%	no	no	no	no	no	no	no	no	no	no	no	no	no	0.955	2.725	3.49	10.305	6.36	0	0.02	0.05	0.025	0.0946166	4.23	0.535	0.005	0.00399118	0.019375	0.95	0	0.04	0.15
GNAI3	ENSG00000065135	+	chr1	110091232	110136975	9117	no	no	no	no	no	no	no	no	no	no	no	no	no	no	no	no	no	no	no	24.475	34.155	32.05	5.615	49.985	1.01	25.33	2.97	4.66	7.33946	6.965	53.985	4.585	28.8106	21.0812	18.04	7.51	13.68	18.22
GNAT2	ENSG00000134183	-	chr1	110155679	110145888	15692	no	no	no	no	no	no	no	no	no	no	no	no	no	no	no	no	no	no	no	0.02	0.025	0	0.02	0	0	0.07	0.07	0.035	0.0163132	0.15	0.065	0.04	0.108923	1.31767	0.79	0	0	0.05
AMPD2	ENSG00000116337	+	chr1	110162458	110174673	30849	no	no	no	no	no	no	no	no	no	top 5%	no	no	no	no	no	no	no	no	no	11.405	12.17	18.89	26.805	59.125	1.31	16.44	24.1	537.6	14.0582	156.875	18.155	45.45	23.1794	41.6023	20.88	19.79	94.305	116.26
GSTM4	ENSG00000168765	+	chr1	110198743	110208118	26595	no	no	no	no	no	no	no	no	no	no	no	no	no	no	no	no	no	no	no	0.795	2.37	6.42	39.01	0.175	5.72	2.6	7.82	18.205	9.0366	17.565	4.485	12.58	5.97368	45.0175	21.79	8.6	30.975	5.48
GSTM2	ENSG00000213366	+	chr1	110210643	110252171	6081	no	no	no	no	no	no	no	no	no	top 5%	top 5%	no	no	no	top 5%	no	no	no	no	4.15	7.895	16.79	49.175	4.715	4.98	4.77	11.58	272.195	4.72226	187.325	9.69	20.71	17.786	160.922	32.09	32.8	58.775	9.32
GSTM1	ENSG00000134184	+	chr1	110230466	110251307	6081	no	no	no	no	no	no	no	no	no	no	no	no	no	no	no	no	no	no	no	0.415	2.73	0	0.085	0	0	0	0	0.085	8.19132	5.2	8.585	21.49	15.4282	6.56717	0	0	18.16	0
GSTM5	ENSG00000134201	+	chr1	110254863	110260888	19221	no	no	no	no	no	no	no	no	no	no	top 5%	no	no	no	no	no	no	no	no	0.385	3.4	1.66	0.005	0	0.04	0.25	2.59	0.715	0.109842	6.435	0.16	0.065	0.739438	4.73721	2.1	0.38	0.045	0.11
GSTM3	ENSG00000134202	-	chr1	110284384	110276553	23983	no	no	no	no	top 5%	top 5%	no	no	no	no	top 5%	no	top 5%	no	no	top 5%	top 5%	no	no	8.81	12.455	25.16	95.785	60.945	0.41	5	4.61	13.075	0.990033	126.73	2.845	27.165	7.46116	16.7742	160.96	25.66	0.73	3.38
EPS8L3	ENSG00000198758	-	chr1	110306649	110292702	154923	no	no	no	no	no	no	top 5%	no	no	no	no	no	no	no	no	no	top 5%	no	no	0	0.125	0	0.025	0	25.98	0.03	0.21	0	0.0021751	0	0	0	0	0.181792	1.29	22.37	0	0
CSF1	ENSG00000184371	+	chr1	110453254	110473614	200298	no	no	no	no	no	no	no	no	no	no	no	no	no	no	no	no	no	no	no	0.48	3.275	4.43	0.37	0.115	0.54	5.89	27.39	17.25	1.95991	7.18	1.915	7.775	7.42191	16.5282	4.28	12.67	0.52	10.45
AHCYL1	ENSG00000168710	+	chr1	110527307	110566357	61534	no	no	no	no	no	no	no	no	no	no	no	no	no	no	no	no	no	no	no	5	26.6	28.25	36.96	25.885	2.36	14.48	32.59	50.86	16.9406	70.245	31.83	42.215	33.3762	49.7399	18.66	18.86	16.17	19.48
STRIP1	ENSG00000143093	+	chr1	110574198	110597261	13195	no	no	no	no	no	no	no	no	no	no	no	no	no	no	no	no	no	no	no	21.84	33.485	22.9	22.425	103.995	3.99	17.26	15.15	50.77	7.43883	27.415	30.415	32.115	n/a	19.5968	39.73	10.2	33.45	25.39
ALX3	ENSG00000156150	-	chr1	110613322	110602615	47093	no	no	no	no	no	no	no	no	no	no	no	no	no	no	no	no	no	no	no	0.065	0.01	0	0	0	0	0	0	0	0.852951	0	0.15	0.075	0.54307	1.87296	0.12	0	0	0
UBL4B	ENSG00000186150	+	chr1	110655061	110656569	78277	no	no	no	no	no	no	no	no	no	no	no	no	no	no	no	top 5%	no	no	no	0.05	0.025	0	0	0	0	0	0.04	0.015	0.011963	0	0	0	0	0.0260417	13.87	0	0	0
SLC6A17	ENSG00000197106	+	chr1	110693107	110744824	45678	no	top 5%	top 5%	no	top 5%	no	no	no	no	no	top 5%	no	no	no	no	no	no	no	no	3.26	3.21	3.52	25.78	1.93	0.01	0	0.04	0.905	0.0256144	5.435	0.015	0.04	0.13735	0.0300417	2.03	0.02	0	0
KCNC4	ENSG00000116396	+	chr1	110753964	110776666	113601	no	no	no	no	no	no	no	no	no	no	no	no	no	no	no	no	no	no	no	1.62	2.975	7.05	15.085	0.375	1.31	0.77	3.86	2.505	2.63934	1.27	0.98	2.39	1.989	0.864083	9.87	3.32	1.995	3.84
RBM15	ENSG00000162775	+	chr1	110881127	110889299	120631	no	no	no	no	no	no	no	no	no	no	no	no	no	no	no	no	no	no	no	7.195	23.9	11.19	1.52	4.7	2.14	33.6	10.7	3.885	4.44243	2.58	36.88	24.44	1.84781	8.95675	27.84	10.65	18.625	29.68
SLC16A4	ENSG00000168679	-	chr1	110933704	110905469	26340	no	no	top 5%	top 5%	no	no	no	no	no	top 5%	top 5%	no	no	top 5%	no	no	no	no	no	1.105	13.86	8.19	0.27	0.455	0.01	0.85	2.87	5.105	0.0688587	4.745	0.205	0.64	7.15226	1.16504	3.2	0.32	0.305	0.03
LAMTOR5	ENSG00000134248	-	chr1	110950564	110943874	53427	no	no	no	no	no	no	no	no	no	no	no	no	no	no	no	no	no	no	no	8.205	12.785	13.42	99.385	58.89	0.4	17.2	48.4	82.66	77.9184	284.695	20.06	55.89	n/a	19.3525	34.02	7.02	188.64	40.66
PROK1	ENSG00000143125	+	chr1	110993821	110999976	103119	no	no	no	no	no	no	no	no	no	no	no	no	no	no	no	top 5%	no	no	no	0	0.01	0.1	0.06	0.56	0.02	0	0	0.005	0.0261011	0	0.03	0.015	0.00400933	0.031	27.12	0	0.095	0.02
KCNA10	ENSG00000143105	-	chr1	111061797	111059838	134266	no	no	no	no	no	no	no	no	no	no	no	no	no	no	no	no	no	no	no	0	0	0	0	0	0	0	0	0	0	0	0	0	0	0	0.19	0.14	0	0.01
KCNA2	ENSG00000177301	-	chr1	111174096	111136201	114617	no	no	no	top 5%	top 5%	no	no	no	no	no	top 5%	no	no	no	no	no	no	no	no	1.085	5.21	11.78	27.535	1.11	0	0.01	0.11	0	0.154501	14.48	0.025	1.205	0.357178	0.0179167	2.27	0.1	0.295	0
KCNA3	ENSG00000177272	-	chr1	111217655	111214309	238333	no	top 5%	no	no	no	no	no	no	no	no	no	no	no	no	no	no	no	top 5%	top 5%	4.865	4.985	3.63	0.74	2.995	0.92	0.66	4.28	0.01	0.249667	0.005	0.26	1.285	0.0841523	0.0629167	1.05	1.16	10.905	13.05
CD53	ENSG00000143119	+	chr1	111415775	111442550	245376	no	no	top 5%	top 5%	no	no	top 5%	top 5%	top 5%	no	no	no	no	no	top 5%	no	top 5%	top 5%	top 5%	1.635	6.5	13.52	0.015	0	1.89	20.24	49.33	0.015	0.0924415	0.015	0	0	0	480.618	3.9	17.29	641.335	142.41
LRIF1	ENSG00000121931	-	chr1	111506701	111489806	200511	no	no	no	no	no	no	no	no	no	no	no	no	no	no	no	no	no	no	no	4.675	6.87	4.5	11.25	13.57	0.31	5.55	3.55	1.08	1.29853	10.095	11.18	4.73	7.67575	7.59225	20.83	1.27	3.89	2.11
CEPT1	ENSG00000134255	+	chr1	111682248	111727724	155326	no	no	no	no	no	no	no	no	no	no	no	no	no	no	no	no	no	no	no	9.51	20.68	22.68	10.345	27.935	0.66	26.8	11.84	9.45	3.6388	13.13	23.085	11.83	7.56508	36.7097	27.49	7.87	46.43	9.16
DRAM2	ENSG00000156171	-	chr1	111682838	111659956	155326	no	no	no	no	no	no	no	no	no	no	no	no	no	no	no	no	no	no	no	9.25	20.725	23.86	15.21	39.63	6.41	14.3	11.84	9.19	17.3486	21.135	57.53	13.225	8.3736	59.8115	19.76	13.84	147.61	16.73
CHI3L2	ENSG00000064886	+	chr1	111743392	111786061	49493	no	no	no	no	no	no	no	no	top 5%	no	no	no	no	top 5%	no	no	top 5%	top 5%	no	0.05	0.81	0.31	0	0	0	0.13	125.17	0.11	0	0.065	0	0.045	1.87109	0.356042	1.9	7.46	21.8	0.21
DENND2D	ENSG00000162777	-	chr1	111747031	111729795	49493	no	no	no	no	no	no	no	no	no	no	no	no	no	no	no	no	no	top 5%	no	0.22	0.98	2.43	0.205	0	2.39	13.17	25.85	0.64	1.04647	4.675	0	0	0.283238	6.50096	8.79	12.48	31.19	8
CHIA	ENSG00000134216	+	chr1	111833483	111863179	73152	no	no	no	no	no	no	no	no	top 5%	no	no	no	no	no	no	no	top 5%	no	no	0	0.02	0	0	0	0	0	4.78	0	0	0	0	0	0.0147005	0	0.12	2.14	0.01	0
PIFO	ENSG00000173947	+	chr1	111888909	111895635	87030	no	no	no	no	no	no	no	no	no	no	no	no	no	no	no	no	no	no	no	0.14	0.875	1.72	0.335	0.655	0	0.17	21.85	0.025	1.0571	2.04	0.84	0.385	n/a	0.0151667	3.25	5.43	0.34	0.26
OVGP1	ENSG00000085465	-	chr1	111970399	111956935	73412	no	no	no	no	no	no	no	no	no	no	no	no	no	no	no	no	no	no	no	0.09	1.26	1.02	4.285	8.08	0.5	6.52	0.67	3.49	2.43904	2.525	1.26	0.525	0.882773	3.09287	3.28	0.45	9.59	0.58
ATP5F1	ENSG00000116459	+	chr1	111991557	112005395	23130	no	no	no	no	no	no	no	no	no	no	no	no	no	no	no	no	no	no	no	47.12	53.32	119.31	186.805	327.885	5.35	105.34	81.41	32.725	57.1503	372.765	185.15	112.985	46.5016	19.576	73.59	51.21	47.615	80.02
WDR77	ENSG00000116455	-	chr1	111991998	111982511	23130	no	no	no	no	no	no	no	no	no	no	no	no	no	no	no	no	no	no	no	5.74	10.735	6.91	12.425	33.71	2.56	17.66	15.44	79.75	35.8576	39.03	34.985	25.97	15.0776	25.8748	13.48	7.33	54.695	40.56
C1orf162	ENSG00000143110	+	chr1	112016413	112021134	15853	no	no	no	no	no	no	no	no	top 5%	no	no	no	no	no	top 5%	no	top 5%	top 5%	top 5%	0.075	0.68	1.23	0.765	0.925	0.74	3.82	28.42	0.25	0.128891	1.085	0.3	0.36	0.100674	61.5695	2.64	5.02	55.325	3.52
RAP1A	ENSG00000116473	+	chr1	112084839	112255735	18227	no	no	no	no	no	no	no	no	no	no	no	no	no	no	no	no	no	no	no	6.995	8.455	19.28	17.04	15.59	1.98	10.93	34.78	3.07	3.26114	15.805	9.45	15.26	25.486	26.9285	9.02	16.45	21.275	3.19
ADORA3	ENSG00000121933	-	chr1	112106584	112025969	18227	no	no	top 5%	top 5%	no	no	no	no	no	no	no	no	no	no	top 5%	top 5%	no	no	no	0.46	4.79	9.2	0.055	0	0	3.19	1.64	0.06	0.0466657	0.055	0	0.06	0.0478389	162.456	12.05	1.63	0.16	0.29
DDX20	ENSG00000064703	+	chr1	112297926	112310638	21184	no	no	no	no	no	no	no	no	no	no	no	no	no	no	no	no	no	no	no	6.52	8.935	6.1	5.44	18.78	0.46	8.97	4.01	3.555	3.75757	5.78	19.155	12.035	5.76947	8.31433	45.13	6.41	10.29	6.2
FAM212B	ENSG00000197852	-	chr1	112298446	112269127	21184	no	no	no	no	no	no	no	no	no	no	no	no	no	no	no	no	no	no	no	0.805	6.745	2.22	0.03	0.96	0	0.55	5.26	3.085	2.05546	3.525	1.695	1.43	2.69538	2.58383	3.91	0.27	1.07	1.79
KCND3	ENSG00000171385	-	chr1	112531777	112318430	414817	no	no	top 5%	no	top 5%	no	no	no	no	no	top 5%	no	no	no	no	no	no	no	no	2.64	14.63	6.91	5.765	4.1	0.16	0.97	3.37	0.005	0.180184	11.365	0.04	0.335	0.184092	0.0240417	2.55	4.2	0.035	0.02
CTTNBP2NL	ENSG00000143079	+	chr1	112938802	113003786	413294	no	no	no	no	no	no	no	no	no	no	no	no	no	no	no	no	no	no	no	4.89	8.08	5.72	7.76	6.745	3.38	2.23	16.14	4.975	2.08896	14.075	12.495	18.945	10.2653	43.273	6.4	3.67	0.29	0.89
WNT2B	ENSG00000134245	+	chr1	113010055	113072787	9070	no	no	no	no	no	no	no	no	no	no	no	no	no	no	top 5%	no	no	no	no	0.375	2.705	3.37	0.745	2.16	0.44	0.55	2.29	2.18	0.135494	1.74	1.115	0.635	0.486107	15.5298	5.68	0.61	0.285	0.03
CAPZA1	ENSG00000116489	+	chr1	113161794	113214241	9070	no	no	no	no	no	no	no	no	no	no	no	no	no	no	no	no	no	no	no	17.67	34.45	50.2	65.835	44.68	4.91	50.9	44.23	20.63	12.3618	81.89	91.045	59.78	56.1732	87.4968	55.75	26.12	46.425	24.28
MOV10	ENSG00000155363	+	chr1	113217042	113243368	3185	no	no	no	no	no	no	no	no	no	no	no	no	no	no	no	no	no	no	no	1.225	4.92	6.14	2.455	1.2	7.1	30.17	21.52	208.3	28.3397	83.2	34.61	34.88	9.70042	26.7295	93.82	18.81	26.61	32.08
RHOC	ENSG00000155366	-	chr1	113250056	113243752	2943	no	no	no	no	no	no	no	no	no	no	no	no	no	no	no	no	no	no	no	7.505	16.165	32.73	153.005	2.575	40.83	28.88	88.44	257.82	31.1003	112.77	19.39	54.795	324.584	37.9576	113.01	27.18	21.435	30.96
PPM1J	ENSG00000155367	-	chr1	113258099	113252615	7500	no	no	no	no	no	no	no	no	no	no	no	no	no	no	no	no	no	no	no	1.36	0.48	1.7	6.935	0.56	0	0.06	0.27	4.475	13.2335	8.295	1.3	0.555	1.21946	2.48108	18.88	0	6.57	0.05
FAM19A3	ENSG00000184599	+	chr1	113263040	113269857	189552	no	no	no	no	no	no	no	no	no	no	no	no	no	no	no	no	no	no	no	0	0	0.51	0.16	0	0	0	0.03	0.65	0.128331	0.355	0.505	0.275	0.0622948	0.0688333	0.47	0	0	0
SLC16A1	ENSG00000155380	-	chr1	113498975	113454468	301466	no	no	no	no	no	no	no	no	no	no	no	no	no	no	no	no	no	no	no	12.025	34.715	43.07	8.845	8.82	5.55	23.27	4.19	13.34	111.735	28.745	71.275	55.655	24.2538	9.72004	50.67	21.85	4.02	16.9
LRIG2	ENSG00000198799	+	chr1	113615830	113674882	375553	no	no	no	no	no	no	no	no	no	no	no	no	no	no	no	no	no	no	no	5.615	12.585	10.13	2.78	6.105	0.97	9.23	5.23	7.065	5.62499	6.365	13.215	8.3	2.96245	11.7882	10.71	8.27	10.485	5.21
MAGI3	ENSG00000081026	+	chr1	113933580	114228545	269979	no	no	no	no	no	no	no	no	no	no	no	no	no	no	no	no	no	no	no	6.78	7.35	15.56	24.425	5.98	9.95	9.32	23.03	1.565	2.06692	2.36	11.845	8.15	2.45706	2.13637	6.09	20.49	0.3	0.76
PHTF1	ENSG00000116793	-	chr1	114302098	114239826	13636	no	no	no	no	no	no	no	no	no	no	no	no	no	no	no	no	no	no	no	6.48	20.325	8.95	17.285	24.355	0.07	10.78	12.48	5.29	3.13086	19.875	32.835	22.65	8.64067	5.81679	11.17	10.31	4.095	18.78
RSBN1	ENSG00000081019	-	chr1	114355098	114304453	3689	no	no	no	no	no	no	no	no	no	no	no	top 5%	top 5%	no	no	no	no	no	no	12.765	18.71	11.23	9.24	18.425	1.02	5.72	7.62	3.135	1.01165	7.37	15.81	13.3	2.67317	7.91746	8.39	3.82	9.505	6.4
PTPN22	ENSG00000134242	-	chr1	114414381	114356432	10277	no	no	no	no	no	no	top 5%	no	no	no	no	no	no	no	no	no	top 5%	top 5%	top 5%	0.19	0.26	1.06	0.145	0.455	2.14	1.2	2.91	0.09	0	0.25	0	0.01	0.76307	1.62896	0.55	2.41	10.895	3.48
BCL2L15	ENSG00000188761	-	chr1	114430169	114423324	16143	no	no	no	no	no	no	top 5%	no	no	no	no	no	no	no	no	no	top 5%	no	no	0.16	0.29	0.19	0.535	2.125	33.11	0.6	1.36	0.105	0.0445895	0.085	0.085	0.35	0.115798	0.402208	0.2	8.53	0.555	0.04
AP4B1	ENSG00000134262	-	chr1	114447692	114437369	7270	no	no	no	no	no	no	no	no	no	no	no	no	no	no	no	no	no	no	no	5.965	10.415	11.11	12.8	104.39	0.62	8.02	10.16	18.95	7.38162	18.525	10.72	11.205	6.61452	14.6756	9.67	4.63	55.72	8.55
DCLRE1B	ENSG00000118655	+	chr1	114447762	114456708	15357	no	no	no	no	no	no	no	no	no	no	no	no	no	no	no	no	no	no	no	1.475	3.335	1.84	2.54	3.95	0	3.42	3.28	0.475	1.12797	0.265	4.335	9.855	2.58615	5.80583	2.68	0.8	0.505	2.56
HIPK1	ENSG00000163349	+	chr1	114471995	114520422	16927	no	no	no	no	no	no	no	no	no	no	no	no	no	no	no	no	no	no	no	7.845	18.035	19.4	8.085	12.025	2.76	26.34	35.29	11.205	8.79318	11.395	19.9	25.47	8.57324	25.0125	39.64	19.17	13.76	68.64
OLFML3	ENSG00000116774	+	chr1	114522062	114524876	108676	no	no	no	no	no	no	no	no	no	no	no	no	no	no	no	no	no	no	no	3.87	12.925	21.89	0.255	0	1.74	6.33	11.51	16.625	29.0591	8.92	8.115	2.385	14.8262	270.474	3.25	7.13	0	1.39
SYT6	ENSG00000134207	-	chr1	114696490	114631912	345944	no	no	no	no	no	no	no	no	no	no	no	no	no	no	no	no	no	no	no	2.32	4.265	4.21	10.29	4.905	0	0.02	0.03	0	19.4681	0.14	5.145	1.535	0.0169457	30.3919	0.17	0.38	0	0
TRIM33	ENSG00000197323	-	chr1	115053781	114935398	295304	no	no	no	no	no	no	no	no	no	no	no	no	no	no	no	no	no	no	no	15.575	29.04	24.97	10.545	29.45	2.73	24.74	11.22	7.25	7.13774	20.04	34.95	24.555	6.24722	16.1391	24.64	18.54	11.085	17.6
BCAS2	ENSG00000116752	-	chr1	115124260	115110177	57604	no	no	no	no	no	no	no	no	no	no	no	no	no	no	no	no	no	no	no	10.53	14.495	19.02	62.1	77.19	1.22	11.37	12.06	1.37	6.11211	83.835	34.05	26.02	25.2952	18.0095	19.77	6.41	56.665	5.55
DENND2C	ENSG00000175984	-	chr1	115212732	115125468	4197	no	no	no	no	no	no	no	no	no	no	no	no	no	no	no	no	no	no	no	0.41	0.75	1.46	0.315	0.125	0.07	1.01	1.73	0.585	0.515878	1.34	0.365	0.37	0.59633	0.487125	5.86	0.95	0.165	0.05
AMPD1	ENSG00000116748	-	chr1	115238239	115215721	11839	no	no	no	no	no	no	no	no	no	no	no	no	no	no	no	no	no	no	no	0	0.01	0.32	0	0	0.07	0	0.14	0	0	0	0	0	0.00385213	0	0.04	0.02	0.04	0
NRAS	ENSG00000213281	-	chr1	115259515	115247089	8868	no	no	no	no	no	no	no	no	no	no	no	top 5%	no	no	no	no	no	no	no	16.385	17.34	17.93	24.42	27.99	2.38	17.06	12.75	4.165	5.70209	6.395	69.32	29.99	32.009	16.036	9.45	7.69	13.14	11.6
CSDE1	ENSG00000009307	-	chr1	115300604	115259533	11513	no	no	no	no	no	no	no	no	no	no	no	no	no	no	no	no	no	no	no	210.945	136.99	250.73	138.805	222.4	17.59	94.99	175.78	75.44	70.7041	148.78	621.345	308.235	119.957	90.9931	197.18	143.7	108.205	175.62
SIKE1	ENSG00000052723	-	chr1	115323306	115312099	85612	no	no	no	no	no	no	no	no	no	no	no	no	no	no	no	no	no	no	no	19.525	35.64	42.5	24.535	27.755	1.33	24.84	18.56	8.565	8.4894	47.39	43.985	29.975	7.25131	6.25912	18.34	29.8	16.055	18.41
SYCP1	ENSG00000198765	+	chr1	115397423	115537991	108540	no	no	no	no	no	no	no	no	no	no	no	no	no	no	no	top 5%	no	no	no	0	0.085	0.01	0.015	0	0	0.15	0	0	0.0206634	1.855	0.025	0.06	0	0.005	11.65	0	0	0
TSHB	ENSG00000134200	+	chr1	115572414	115576941	48113	no	no	no	no	no	no	no	no	no	no	no	no	no	no	no	no	no	no	no	0	0	0	0.465	0	0	0	0	0	0	0.055	0	0	0.0167033	0	0	0	0	0
TSPAN2	ENSG00000134198	-	chr1	115632085	115590631	210143	no	no	no	no	no	no	no	no	no	no	no	no	no	no	no	no	no	no	no	7.065	2.8	9.84	24.35	19.23	0.66	0.89	4.36	0.09	4.97958	3.155	9.595	2.205	4.7258	0.098875	0.5	1.75	0.115	33.17
NGF	ENSG00000134259	-	chr1	115880857	115828538	500169	EID gene	no	no	no	no	no	no	no	no	top 5%	no	no	no	no	no	no	no	no	no	0.16	0.79	1.39	0.765	0.055	0.25	0.19	0.22	15.155	0.296359	6.14	0	0.02	0.546056	0	0.53	0	0	0
VANGL1	ENSG00000173218	+	chr1	116184573	116240845	305498	no	no	no	no	no	no	no	no	no	no	no	no	no	no	no	no	no	no	no	0.67	1.4	2.73	2.93	0.26	1.22	6.61	4.58	1.36	2.287	0.84	4.185	2.76	4.01304	0.0144583	3.35	2.7	0.195	5.42
CASQ2	ENSG00000118729	-	chr1	116311402	116242627	69692	no	no	no	no	no	no	top 5%	no	no	no	top 5%	no	no	no	no	no	top 5%	no	no	0.055	0.58	0.57	0.01	0	1.23	0.01	1.42	0	0.00108755	46.31	0	0.05	0.00717224	0	0.31	2.81	0	0
NHLH2	ENSG00000177551	-	chr1	116386538	116379312	200490	no	no	top 5%	no	top 5%	no	no	no	no	no	no	no	no	no	no	no	no	no	no	0.32	25.675	1.9	38.405	0.2	0	0	0.07	0.005	0.370561	2.195	0.185	3.925	0.0325058	0.001125	0.64	0	0	0
SLC22A15	ENSG00000163393	+	chr1	116519118	116612675	174280	no	no	no	no	no	no	no	no	no	no	no	no	no	no	no	no	no	no	no	2.325	9.96	12.17	11.15	1.325	0.1	4.98	6.9	0.105	1.37635	4.865	0.62	0.925	0.362816	0.456625	2.48	1.54	1.98	2.39
MAB21L3	ENSG00000173212	+	chr1	116654375	116677861	279720	no	no	no	no	no	no	no	no	no	no	no	no	no	no	no	no	no	no	no	0.02	0.155	0.15	0.125	0	0.12	0.12	0.24	0.005	0	0	0	0.005	0.00156334	0.00295833	1.48	0	0.005	0
ATP1A1	ENSG00000163399	+	chr1	116915881	116947396	347780	no	no	no	no	no	no	no	no	no	no	no	no	no	no	no	no	no	no	no	21.595	37.195	60.65	76.37	25.735	98.37	48.96	299.83	45.39	44.6333	76.63	38.325	80.49	111.011	93.4223	215.69	75.92	44.025	41.68
CD58	ENSG00000116815	-	chr1	117113661	117057156	113129	no	no	no	no	no	no	no	no	no	no	no	no	no	top 5%	top 5%	no	no	no	top 5%	1.18	3.605	8.84	8.9	1.06	1.47	16.09	11.54	1.355	0.774648	1.65	4.635	3.685	14.7131	28.9845	4.38	3.04	7.335	12.23
IGSF3	ENSG00000143061	-	chr1	117210375	117117030	29727	no	no	no	no	no	no	no	no	no	no	no	no	no	no	no	no	no	no	no	29.215	22.745	17.23	15.09	44.89	3.66	2.49	6.99	0.02	7.46958	0.54	14.74	12.48	4.22026	0.01025	10.63	4.88	0.005	0.14
C1orf137	ENSG00000203864	+	chr1	117236733	117249225	74139	no	no	no	no	no	no	no	no	no	no	no	no	no	no	no	no	no	no	no	0	0	0	0	0	0	0	0	0	0	0	0	0	n/a	0	0	0	0	0
CD2	ENSG00000116824	+	chr1	117297006	117311850	188609	no	no	no	no	no	no	no	no	no	no	no	no	no	no	no	no	top 5%	no	no	0	0.035	0.01	0	0	0	0.38	2.01	0	0	0	0.55	0	0	0.0996667	0.56	3.79	0.875	0.03
PTGFRN	ENSG00000134247	+	chr1	117452678	117532980	152229	no	no	no	no	no	no	no	no	no	no	no	no	no	no	no	no	no	no	no	8.76	14.45	28.4	9.685	12.55	2.2	5.51	12.26	0.14	6.63287	9.43	23.465	17.91	69.6033	1.68183	10.82	12.3	0.005	0.1
CD101	ENSG00000134256	+	chr1	117544381	117579167	35158	no	no	no	no	no	no	no	no	no	no	no	no	no	no	no	no	no	no	no	0.175	0.41	0.44	2.165	0.99	1.31	0.27	2.8	0.005	0.398042	1.035	0.17	1.84	0.410231	1.13512	0.38	0.45	0.23	0.08
TTF2	ENSG00000116830	+	chr1	117602924	117650075	27363	no	no	no	no	no	no	no	no	no	no	no	no	no	no	no	no	no	no	no	0.615	3.475	3.31	4.875	2.26	0.56	11.45	7.53	6.74	7.59327	9.1	18.91	31.325	1.64682	7.97283	8.09	15.77	10.605	8.62
TRIM45	ENSG00000134253	-	chr1	117664384	117653681	25430	no	no	no	no	no	no	no	no	no	no	no	no	no	no	no	no	no	no	no	0.97	2.645	2.31	3.1	2.64	0.15	1.23	1.32	15.825	4.72088	11.145	8.615	6.85	2.28811	2.21425	8.3	0.01	0.475	3.22
VTCN1	ENSG00000134258	-	chr1	117753556	117686208	178338	no	no	no	no	no	no	no	no	no	no	no	no	no	no	no	no	no	no	no	0.11	0.14	0.16	1.015	1.31	0	0.28	1.27	0.01	0.0326264	0.01	0.16	0.205	0.0085426	0	0.49	0.85	0.01	0
MAN1A2	ENSG00000198162	+	chr1	117910070	118071494	233575	no	top 5%	no	no	no	no	no	no	no	no	no	no	top 5%	no	no	no	no	no	no	28.17	24.42	35.44	13.095	14.405	0.5	24.93	16.51	2.795	1.58154	11.62	12.035	19.3	13.1143	8.82275	26.95	15.55	4.11	13.26
FAM46C	ENSG00000183508	+	chr1	118148555	118170994	312173	no	no	no	top 5%	no	no	no	top 5%	top 5%	no	no	no	no	no	no	top 5%	top 5%	top 5%	top 5%	0.785	2.885	14.26	0.05	0.135	0.18	86.66	12.62	0.4	0.0801509	0.27	0.12	0.62	0.190285	0.142792	14.78	7.2	45.08	5.58
GDAP2	ENSG00000196505	-	chr1	118472253	118406106	235249	no	no	no	no	no	no	no	no	no	no	no	no	no	no	no	no	no	no	no	17.14	15.57	14.74	4.635	6.625	1.49	10.5	11.31	1.205	1.8807	4.435	14.12	11.475	2.20647	8.09662	17.32	5.95	5.135	4.12
WDR3	ENSG00000065183	+	chr1	118472390	118509165	697959	EID gene	no	no	no	no	no	no	no	no	no	no	no	no	no	no	no	no	no	no	4.525	5.215	5.48	10.625	11.78	0.06	5.8	8.25	3.975	4.37289	13.99	15.41	19.935	8.65551	5.47863	8.49	2.57	5.395	4.78
SPAG17	ENSG00000155761	-	chr1	118727846	118496486	697959	EID gene	no	no	no	no	no	no	no	no	no	no	no	no	no	no	no	no	no	no	0.315	1.345	3.98	0.915	0.11	0	0.42	8.36	0	0.650622	1.705	0.625	0.7	0.0172487	0.100125	13.3	0	0	0.35
TBX15	ENSG00000092607	-	chr1	119532179	119425668	739486	EID gene	no	no	no	no	no	no	no	no	no	no	no	no	top 5%	no	no	no	no	no	0.185	1.22	1.89	0.32	0.025	0.01	0.13	0.12	0.005	0.0574598	0.005	1.39	1.515	2.13558	0.03175	0.28	0	0.015	0.01
WARS2	ENSG00000116874	-	chr1	119683294	119573843	269801	no	no	no	no	no	no	no	no	no	no	no	no	no	no	no	no	no	no	no	2.235	5.935	7.15	5.865	3.02	0.45	6.32	6.55	2.71	2.12485	4.3	7.17	5.935	3.50924	1.98862	7.06	3.6	2.64	10.67
HAO2	ENSG00000116882	+	chr1	119911431	119936753	248937	no	no	no	no	no	no	no	top 5%	no	no	no	no	no	no	no	no	no	no	no	0.05	0.035	0	0.035	0	0	6.34	0.02	0	0.00652529	0	0	0.065	0.00380785	0.00233333	0	0	0	0
HSD3B2	ENSG00000203859	+	chr1	119957553	119965658	104967	no	no	no	no	no	no	top 5%	no	no	no	no	no	no	no	no	no	no	no	no	0	0.01	0	0.025	0	5.01	0.05	0.66	0	0.00978793	0	0	0	0.00341733	0.00520833	0.07	0	0	0.01
HSD3B1	ENSG00000203857	+	chr1	120049825	120057681	188530	no	no	no	no	no	no	no	no	no	no	no	no	no	no	no	no	no	no	no	0	0.025	0.01	0.095	0	0	0	0	0	0	0	0	0	0.00320768	0.00129167	0.02	0	0	0.01
ZNF697	ENSG00000143067	-	chr1	120190396	120162044	168476	no	no	no	no	no	no	no	no	no	no	no	no	no	no	no	no	no	no	no	7.455	8.085	5.22	11.035	36.365	0.31	4.07	2.57	4.32	1.96383	3.58	4.495	8.745	8.43796	1.68421	8.67	3.17	0	0.97
PHGDH	ENSG00000092621	+	chr1	120254509	120286838	67893	no	no	no	no	no	no	no	no	no	no	no	no	no	no	no	no	no	no	no	2.665	11.405	22.02	9.525	6.15	0.1	11.53	55.72	45.8	158.578	21.895	75.875	159.335	21.5412	0.242333	56.52	3.88	0.68	20.07
HMGCS2	ENSG00000134240	-	chr1	120311517	120290618	28969	no	no	no	no	no	no	top 5%	top 5%	no	no	no	no	no	no	no	no	top 5%	no	no	0	0.145	0	0.02	0	1.39	85.09	0.21	0	0	0	0	0	0.00787637	0.00458333	0.96	10.9	0	0
REG4	ENSG00000134193	-	chr1	120354283	120336706	107061	no	no	no	no	no	no	no	no	no	no	no	no	no	no	no	no	no	no	no	0.005	0.015	0.09	0.18	0	0	0.01	0.02	0.005	0	0.005	0	0	0.00753897	0	0.75	0	0	0.02
ADAM30	ENSG00000134249	-	chr1	120439118	120436155	96929	no	no	no	no	no	no	no	no	no	no	no	no	no	no	no	no	no	no	no	0	0.03	0	0	0	0	0	0	0	0	0	0	0	0	0.00141667	3.64	0	0	0
NOTCH2	ENSG00000134250	-	chr1	120612240	120454175	241821	no	no	no	no	no	no	no	no	no	no	no	no	no	no	no	no	no	no	top 5%	4.79	29.705	36.68	0.225	0.535	1.44	31.91	51.54	30.31	3.94987	19.17	37.26	37.085	19.3611	19.1529	101.29	11.97	25.805	51.83
FAM72B	ENSG00000188610	+	chr1	120839004	120855681	298061	no	no	no	no	no	no	no	no	no	no	no	no	no	no	no	no	no	no	no	0.28	0.845	1.07	0.575	1.565	0	3.38	0.47	1.295	2.70484	0.95	20.57	4.5	0.744335	2.53996	1.83	1.72	0.845	0.15
FAM72D	ENSG00000215784	-	chr1	143913143	143896451	555164	EID gene	no	no	no	no	no	no	no	no	no	no	top 5%	no	no	no	no	no	no	no	0.105	0.83	0.59	0.185	0.05	0	4.63	0.21	0.655	1.26232	0.75	14.93	2.765	0.829383	0.964958	1.46	0.06	0.205	0.07
AL592284.1	ENSG00000231360	+	chr1	144339737	144521058	874290	EID gene	no	no	no	no	no	no	no	no	no	no	no	no	no	no	no	no	top 5%	no	0.235	0.265	0.13	n/a	0.39	0	0.22	n/a	0.14	0.508972	0.14	0.1	n/a	n/a	n/a	0.2	0	25.59	0.47
PPIAL4B	ENSG00000255854	-	chr1	144364246	144363461	874290	EID gene	no	no	no	no	no	no	no	no	no	no	no	no	no	no	no	no	no	no	0	0.05	0.1	n/a	0.055	0	0	n/a	0	0	0.01	0.01	n/a	0.000123769	n/a	0	0	0	0.11
NBPF9	ENSG00000168614	+	chr1	144811942	144830300	468883	no	no	no	no	no	no	no	no	no	top 5%	top 5%	no	no	no	no	no	no	no	no	2.64	12.72	11.63	n/a	27.525	1.11	12.68	n/a	53.935	1.45949	42.71	11.39	n/a	7.34601	1.93658	18.35	4.81	24.595	4.59
AL590452.1	ENSG00000268172	+	chr1	144989308	144991365	238940	no	no	no	no	no	no	no	no	no	no	no	no	no	no	no	no	no	no	no	0.135	1.22	1.13	n/a	0.295	0.05	1.62	n/a	0.24	0.0413268	1.27	0.855	n/a	n/a	n/a	0.32	0.87	0.095	0.34
PDE4DIP	ENSG00000178104	-	chr1	145075901	144851487	238940	no	top 5%	top 5%	no	top 5%	top 5%	no	no	no	top 5%	top 5%	no	no	no	no	no	no	no	no	93.68	136.975	106.17	129.9	141.97	16.9	16.85	61.29	170.335	3.64669	181.035	12.1	9.6	16.5591	1.25721	40.56	24.91	23.11	18.48
NOTCH2NL	ENSG00000213240	+	chr1	145209118	145291654	260544	no	no	no	no	no	no	no	no	no	no	no	no	no	no	no	no	no	top 5%	top 5%	3.295	23.465	27.52	0.15	0.145	2.06	28.83	5.76	9.06	2.06277	13.465	16	3.885	5.64741	0.121	78.75	7.45	68.37	81.88
NBPF10	ENSG00000163386	+	chr1	145289771	145370303	260544	no	no	no	no	no	no	no	no	no	top 5%	no	no	no	no	no	no	no	top 5%	no	1.585	10.82	12.35	n/a	2.045	1.12	13.53	n/a	19.79	1.08208	17.595	6.475	n/a	7.78622	0.302458	33.4	6.08	50.2	14.52
HFE2	ENSG00000168509	+	chr1	145413094	145417543	63716	no	no	no	no	no	no	no	top 5%	no	no	no	no	no	no	no	no	no	no	no	0.02	0.03	0	0.12	0	0	22.36	0	0	0.176359	0	0	0	0	0.0330417	0.15	0	0	0.01
TXNIP	ENSG00000117289	+	chr1	145438468	145442635	34525	no	no	no	no	no	no	no	no	no	no	no	no	no	no	no	no	no	top 5%	no	44.035	116.66	153.43	n/a	76.23	35.54	64.89	n/a	11.27	18.8293	9.26	96.28	n/a	22.4384	206.644	120.24	155.78	773.635	203.19
POLR3GL	ENSG00000121851	-	chr1	145470387	145456235	13720	no	no	no	no	no	no	no	no	no	no	no	no	no	no	no	no	no	no	no	3.195	2.56	4.11	18.37	21.055	0.93	5.96	8.93	3.57	2.30622	5.675	5.77	6.89	14.9108	14.6609	8.92	2.79	12.835	6.91
ANKRD34A	ENSG00000181039	+	chr1	145470507	145475646	1558	no	no	no	no	no	no	no	no	no	no	top 5%	no	no	no	no	no	no	no	no	0.315	0.355	0.54	n/a	0.19	0.22	0.1	n/a	1.48	0.049899	3.76	0.085	n/a	0.952224	0.793083	0.17	0.69	0.505	0.17
LIX1L	ENSG00000152022	+	chr1	145477084	145501669	7366	no	no	no	no	no	no	no	no	no	no	no	no	no	top 5%	no	no	no	no	no	3.435	9.485	8.04	n/a	8.485	0.32	4	n/a	6.135	0.741387	5.25	6.345	n/a	16.0858	14.6033	7.8	2.48	9.695	7.89
RBM8A	ENSG00000131795	+	chr1	145507597	145513536	8643	no	no	no	no	no	no	no	no	no	no	no	no	no	no	no	no	no	no	no	16.675	26.535	22.01	n/a	174.255	1.4	18.72	n/a	27.63	46.6771	78.16	127.3	n/a	14.4479	7.51533	60.58	18.61	143.09	28.47
PEX11B	ENSG00000131779	+	chr1	145516251	145523730	3875	no	no	no	no	no	no	no	no	no	no	no	no	no	no	no	no	no	no	no	7.07	8.625	12.72	31.74	28.255	1.02	7.24	11.99	7.76	3.62902	16.545	7.855	9.35	13.2148	14.3087	16.52	11.24	13.235	9.76
ITGA10	ENSG00000143127	+	chr1	145524890	145543868	6521	no	no	no	no	no	no	no	no	top 5%	top 5%	no	no	no	top 5%	no	no	top 5%	no	no	0.26	1.525	2.55	0.105	0.44	0.19	0.48	9.79	3.91	0.059134	2.04	0.05	0.365	9.93316	1.1585	1.54	2.76	1.2	0.02
ANKRD35	ENSG00000198483	+	chr1	145549229	145568526	12823	no	no	no	no	no	no	no	no	no	no	no	no	no	no	no	no	no	no	no	0.19	0.365	1.47	1.1	0.045	0.06	0.06	1.44	0.66	1.17921	0.5	0.675	0.045	0.444325	0.551375	0.62	0.03	0.015	0.07
PIAS3	ENSG00000131788	+	chr1	145575988	145586546	10639	no	no	no	no	no	no	no	no	no	no	no	no	no	no	no	no	no	no	no	1.38	3.39	5.2	10.385	9.195	1.26	2.17	23.01	115.1	15.1987	52.12	12.8	16.925	20.6909	20.2961	15.69	8.13	14.685	7.41
NUDT17	ENSG00000186364	-	chr1	145589439	145586114	10639	no	no	no	no	no	no	no	no	no	no	no	no	no	no	no	no	no	no	no	0.44	1.48	1.28	3.135	2.81	0	1.29	1.63	3.55	2.27166	2.5	4.36	2.055	1.26036	7.47867	3.67	1.9	5.255	5.75
POLR3C	ENSG00000186141	-	chr1	145610937	145592616	3275	no	no	no	no	no	no	no	no	no	no	no	no	no	no	no	no	no	no	no	6.795	8.385	8.45	10.745	17.515	0.68	10.07	11.04	23.94	5.68004	23.095	11.2	17.65	10.9005	12.7145	21.69	5.53	22.925	20.75
RNF115	ENSG00000121848	+	chr1	145611035	145696218	12207	no	no	no	no	no	no	no	no	no	no	no	no	no	no	no	no	no	no	no	6.215	9.58	8.11	n/a	12.985	0.54	9.17	n/a	10.42	2.63995	13.095	5.41	n/a	15.609	17.2742	8.59	6.32	4.48	5.22
CD160	ENSG00000117281	-	chr1	145715614	145695932	12207	no	no	no	no	no	no	no	no	no	no	no	no	no	no	no	no	no	no	no	0	0.02	0.11	0.31	0.42	0	0.78	0.09	0.005	0.00486096	0.005	0	0	0.136255	1.62133	0.03	1.28	0.045	0.02
PDZK1	ENSG00000174827	+	chr1	145727723	145764067	12452	no	no	no	no	no	no	no	top 5%	no	no	no	no	no	no	no	no	no	no	no	0.2	0.99	0.62	0.725	0.29	0.13	26.2	0.1	1.44	0.148058	2.715	0.175	0.305	0.359698	0.150417	0.6	1.32	0.1	0.04
GPR89A	ENSG00000117262	-	chr1	145827073	145764410	57137	no	no	no	no	no	no	no	no	no	no	no	no	no	no	no	no	no	no	no	7.505	14.215	15.67	12.125	24.315	2.71	25.22	7	11.57	8.29311	34.045	30.07	12.895	7.4969	0.897583	16.66	9.56	8.58	10
GPR89C	ENSG00000196644	+	chr1	145883867	145924373	165067	no	no	no	no	no	top 5%	no	top 5%	no	no	top 5%	no	no	top 5%	no	no	no	no	no	1.97	2.985	2.72	n/a	3.895	0.57	4.79	n/a	1.56	0.0532898	4.23	1.22	n/a	4.33229	n/a	2.05	0.81	1.83	0.49
NBPF11	ENSG00000152042	-	chr1	146082765	146032646	399053	no	no	no	no	no	no	no	no	no	top 5%	top 5%	no	no	no	no	no	no	no	no	2.525	4.86	4.26	n/a	26.865	1.71	6.55	n/a	74.515	2.38149	59.265	8.68	n/a	0.794866	2.77292	9.03	4.45	43.34	5.94
NBPF12	ENSG00000186275	+	chr1	146373545	146467638	449826	no	no	no	no	no	no	no	no	no	no	no	no	no	no	no	no	no	no	no	1.835	4.915	3.22	n/a	7.32	0.44	3.67	n/a	5.965	1.51822	6.075	7.22	n/a	n/a	3.83821	3.64	10.77	14.42	1.64
PRKAB2	ENSG00000131791	-	chr1	146644123	146626684	161852	no	no	no	no	no	no	no	no	no	no	no	no	no	no	no	no	no	no	no	7.935	10.815	11.38	9.855	22.81	2.55	7.83	5.69	15.84	4.67554	23.81	18.33	8.965	11.455	6.20283	5.99	3.41	7.5	3.72
CHD1L	ENSG00000131778	+	chr1	146714290	146767441	248546	no	no	no	no	no	no	no	no	no	no	no	no	no	no	no	no	no	no	no	3.495	6.49	13.41	5.555	14.79	1.8	15.14	16.34	16.015	9.52572	18.08	50.8	39.02	12.9551	29.9865	11.57	7.05	25.59	13.44
FMO5	ENSG00000131781	-	chr1	146714700	146646929	248546	no	no	no	no	no	no	top 5%	top 5%	top 5%	no	no	no	no	no	top 5%	no	top 5%	top 5%	no	0.065	0.745	0.84	1.595	0	3.43	32.57	32.98	0.43	0.0541079	1.425	0.275	0.195	0.21206	6.51721	2.49	41.59	6.875	1.74
BCL9	ENSG00000116128	+	chr1	147013181	147098017	261756	no	no	no	no	no	no	no	no	no	no	no	no	no	no	no	no	no	no	no	2.64	3.94	3.88	6.13	7.13	0.19	2.24	8.18	6.13	7.4446	4.885	27.33	26.89	5.48708	2.70412	13.28	12.59	1.805	3.02
ACP6	ENSG00000162836	-	chr1	147142618	147114033	101729	no	no	no	no	no	no	no	no	no	no	no	no	no	no	no	no	no	no	no	1.49	3.455	3.55	4.87	1.355	1.32	4.97	10.62	26.87	5.5763	17.01	16.21	10.065	3.78423	5.69446	7.04	7.39	4.265	7.55
GJA5	ENSG00000143140	-	chr1	147245484	147228331	215174	no	no	no	no	no	no	no	no	no	no	no	no	no	no	no	no	no	no	no	0.26	0.9	1.14	n/a	0	0.04	1.19	n/a	0.01	0.272974	0.005	0.075	n/a	0.00345601	0	0.57	0.91	0	0
GJA8	ENSG00000121634	+	chr1	147374945	147381393	148573	no	no	no	no	no	no	no	no	no	no	no	no	no	no	no	no	no	no	no	0	0	0	0	0	0	0	0	0	0	0	0	0	0	0.0140417	1.95	0	0	0.01
GPR89B	ENSG00000188092	+	chr1	147400505	147465571	127968	no	no	no	no	no	no	no	no	no	no	no	no	no	no	no	no	no	no	no	4.67	5.535	10.71	11.95	24.76	0.28	14.8	4.05	6.895	4.28762	21.82	20.155	9.17	4.89605	0.813667	8.32	9.71	14.165	5.98
NBPF24	ENSG00000203836	-	chr1	147624267	147574427	116555	no	no	no	no	no	no	no	no	no	no	no	no	no	top 5%	no	no	no	no	no	2.205	5.785	3.75	n/a	2.395	2.83	7.66	n/a	3.665	0.511147	2.255	3.035	n/a	12.0035	n/a	6.1	5.17	5.33	3.16
BX842679.1	ENSG00000269647	-	chr1	147632428	147631966	329905	no	no	no	no	no	no	no	no	no	no	no	no	no	no	no	no	no	no	no	0.08	0.125	0	n/a	0	0	0	n/a	0	1.97934	0	0.05	n/a	n/a	n/a	2.1	0	0	0.09
PPIAL4A	ENSG00000255963	-	chr1	147955419	147954634	370446	no	no	no	no	no	no	no	no	no	no	no	no	no	top 5%	no	no	no	no	no	0	0.05	0.1	n/a	0	0	0	n/a	0	0	0.01	0.01	n/a	7.85099	0.01325	0	0	0	0.11
NBPF14	ENSG00000122497	-	chr1	148025848	148003659	224143	no	no	no	no	no	no	no	no	no	top 5%	top 5%	no	no	top 5%	no	no	no	no	top 5%	1.025	5.125	6.77	n/a	5.985	1.95	3.28	n/a	35.3	0.505354	27.625	5.335	n/a	15.1867	0.466167	7.58	1.74	9.61	9.32
PPIAL4D	ENSG00000256374	-	chr1	148202536	148201751	223615	no	no	no	no	no	no	no	no	no	no	no	no	no	no	no	no	no	no	no	0.09	0.23	0	0.055	0	0	0	0.1	0	0	0	0	0	0.352667	0	0	0	0.065	0
NBPF20	ENSG00000203832	-	chr1	148347051	148250248	261503	no	no	top 5%	no	no	no	top 5%	no	no	top 5%	no	top 5%	no	no	no	no	no	no	no	1.235	6.215	4.47	n/a	2.36	1.67	3.44	n/a	4.925	0.10658	4.51	3.11	n/a	n/a	0.128458	7.86	2.14	1.39	1.11
NBPF15	ENSG00000243452	+	chr1	148560842	148596267	356966	no	no	no	no	no	top 5%	no	no	no	top 5%	top 5%	no	no	no	no	no	no	top 5%	no	9.295	15.525	15.09	n/a	61.015	0.66	9.53	n/a	92.115	1.6863	67.68	11.435	n/a	14.3562	4.14762	9.94	3.93	39.21	2.18
NBPF16	ENSG00000203827	+	chr1	148739442	148758311	784994	EID gene	no	no	no	no	top 5%	top 5%	no	no	top 5%	top 5%	no	no	top 5%	no	no	top 5%	top 5%	no	1.775	3.37	4.69	n/a	5.365	1.99	3.35	n/a	7.89	0.0750012	6.485	1.715	n/a	15.8098	n/a	4.73	3.74	9.945	2.13
HIST2H3PS2	ENSG00000203818	-	chr1	149400542	149400130	794279	EID gene	no	top 5%	no	no	no	no	top 5%	no	top 5%	no	no	no	no	no	no	top 5%	top 5%	top 5%	0.88	3.355	0	0	0	0	2.53	0	19.38	0	2	0	0.06	n/a	n/a	0.76	4.58	6.065	8.38
PPIAL4C	ENSG00000198161	+	chr1	149553002	149553787	274650	no	no	no	no	no	no	no	no	no	no	no	no	no	no	no	no	no	no	no	0	0	0	n/a	0.055	0	0	n/a	0	0	0.01	0	n/a	6.18233e-05	0	0	0	0	0
FAM231D	ENSG00000203815	+	chr1	149675977	149676609	199825	no	no	no	no	no	no	no	no	no	no	no	no	no	no	no	no	no	no	no	0.255	0.925	1.64	n/a	1.905	0	0.69	n/a	3.595	0.34584	2.545	0.975	n/a	n/a	0.00341667	0.69	0.96	4.81	4.58
FCGR1A	ENSG00000150337	+	chr1	149754245	149764074	98386	no	no	top 5%	top 5%	no	no	no	top 5%	top 5%	no	no	no	no	no	top 5%	no	no	no	top 5%	0.785	4.725	5.9	0.18	0	0	3.98	10.84	0	0	0.145	0	0.075	0.0263384	38.8055	2.13	0.04	0.04	2.81
HIST2H2BF	ENSG00000203814	-	chr1	149783928	149754244	98386	no	top 5%	top 5%	top 5%	no	no	no	top 5%	no	no	no	top 5%	top 5%	no	no	no	no	no	top 5%	135.23	509.565	303.74	0.64	1.755	3.91	2008.99	25.76	5.435	9.30941	3.68	284.67	497.35	1.99637	4.57325	67.73	33.52	22.46	1680.32
HIST2H3D	ENSG00000183598	-	chr1	149785236	149784825	39756	no	no	no	no	no	no	no	top 5%	no	no	no	top 5%	top 5%	no	no	no	no	no	top 5%	37.82	65.805	32.46	0	6.77	0	601.67	11.13	3.26	6.00653	0.725	270.425	543.425	0.837521	2.36079	42.74	12.79	21.42	722.24
HIST2H4A	ENSG00000183941	+	chr1	149804241	149811339	19744	no	no	no	no	no	no	no	top 5%	no	no	no	top 5%	no	no	no	no	no	no	top 5%	220.065	391.835	304.86	n/a	26.51	3.58	1489.1	n/a	13.325	27.5802	8.14	2123.61	n/a	0.835265	0	73.07	55.42	33.06	458.26
HIST2H3C	ENSG00000203811	-	chr1	149812765	149811109	19744	no	no	top 5%	no	no	no	no	top 5%	no	no	no	top 5%	top 5%	no	no	no	no	no	top 5%	11.295	38.46	28.53	0.12	0.245	0.75	597.42	2.6	0.205	0.85155	0.115	59.86	225.745	0.0939616	0	10.77	8.96	0.1	25.77
HIST2H2AA3	ENSG00000183558	-	chr1	149814478	149813504	8903	no	no	top 5%	no	no	no	no	top 5%	no	no	no	top 5%	no	no	no	no	no	top 5%	top 5%	6.935	43.775	16.81	n/a	5.185	0.63	280.66	n/a	8.025	1.18483	3.545	40.095	n/a	7.7708	0.0245	19.32	7.46	92.795	1489.73
HIST2H2AA4	ENSG00000203812	+	chr1	149822642	149823191	9153	no	no	top 5%	no	no	no	no	top 5%	no	no	no	top 5%	top 5%	no	no	no	no	top 5%	top 5%	234.95	855.96	389.94	0.31	36.68	33.2	4255.61	94.05	69.115	19.9065	23.495	828.205	1392.75	7.74456	0.0245	364.08	123.2	1248.45	25788
HIST2H3A	ENSG00000203852	+	chr1	149824180	149825836	24294	no	no	top 5%	no	no	no	no	top 5%	no	no	no	top 5%	top 5%	no	no	no	no	no	top 5%	11.295	38.46	28.53	0.12	0.245	0.75	597.42	2.6	0.205	0.85155	0.115	113.22	225.745	0.0939616	0	10.77	8.96	0.1	25.77
HIST2H4B	ENSG00000182217	-	chr1	149832704	149825606	24294	no	no	no	no	no	no	no	top 5%	no	no	no	no	no	no	no	no	no	no	no	3.89	17.375	4.76	n/a	3.71	0.82	529.36	n/a	0.71	4.57858	3.11	1.66	n/a	0.835265	0	2.15	0.23	3.05	28.01
HIST2H2BE	ENSG00000184678	-	chr1	149858232	149856009	23597	no	no	no	no	no	no	no	top 5%	no	no	no	no	top 5%	no	no	no	no	no	top 5%	29.23	104.125	75.99	8.98	41.51	3.18	291.81	11.18	11.49	5.1977	12.435	44.165	104.875	5.13262	80.5143	26.34	13.03	34.645	718.73
HIST2H2AC	ENSG00000184260	+	chr1	149858524	149858961	349	no	top 5%	top 5%	top 5%	no	no	top 5%	top 5%	no	no	no	top 5%	top 5%	no	no	no	top 5%	no	top 5%	263.025	559.235	328.37	0	5.405	58.4	1450.95	78.55	0.68	3.5064	0.275	924.605	416.55	0.489588	10.908	138.96	257.92	22.575	1645.59
BOLA1	ENSG00000178096	+	chr1	149859439	149872044	2882	no	no	no	no	no	no	no	no	no	no	no	no	no	no	no	no	no	no	no	2.3	3.12	3.61	4.12	12.73	3.36	5.16	5.96	9.68	5.85349	4.6	4.015	4.63	6.69594	3.91333	11.76	3.07	7.805	12.79
HIST2H2AB	ENSG00000184270	-	chr1	149859466	149859018	2882	no	top 5%	top 5%	top 5%	no	no	no	top 5%	no	no	no	top 5%	top 5%	no	no	no	no	no	top 5%	106.795	181.595	149.63	0	4.2	0.86	445.29	11.4	0.215	4.26427	0.215	272.335	228.365	0.0462682	8.01075	22.65	34.69	4.87	337.72
SV2A	ENSG00000159164	-	chr1	149889434	149874869	8599	no	no	no	no	no	no	no	no	no	no	no	no	no	no	no	no	no	no	no	16.61	20.53	30.66	126.42	47.97	0.1	0.46	1.02	13.38	12.2875	25.355	19.7	22.44	11.2588	0.118042	0.67	0.48	0.165	13.71
SF3B4	ENSG00000143368	-	chr1	149900236	149895208	6083	no	no	no	no	no	no	no	no	no	no	no	no	no	no	no	no	no	no	no	1.615	3.06	4.03	16.98	6.1	4.37	4.22	20.2	33.725	26.3855	15.965	13.07	42.705	33.0373	24.2427	12.36	9.76	17.18	5.86
MTMR11	ENSG00000014914	-	chr1	149908791	149900545	1222	no	no	no	no	no	no	top 5%	no	no	top 5%	no	no	no	no	no	no	no	no	no	0.305	3.62	2.14	5.07	0.6	26.79	1.9	4.23	40.48	1.68049	21.165	3.73	2.485	6.73958	0.25275	19.42	6.22	0.655	0.16
OTUD7B	ENSG00000163113	-	chr1	149982625	149909704	57656	no	no	no	no	no	no	no	no	no	no	no	no	no	no	no	no	no	no	no	1.165	4.89	5.74	n/a	2.105	1.34	6.72	n/a	2.1	2.56468	2.42	6.61	n/a	4.68938	0.193917	9.12	3.46	0.23	0.27
VPS45	ENSG00000136631	+	chr1	150039368	150117505	60610	no	no	no	no	no	no	no	no	no	no	no	no	no	no	no	no	no	no	no	14.9	33.24	32.08	22.61	87.015	2.08	14.5	13.02	33.45	9.31994	56.46	26.435	23.375	15.1587	21.3378	20.87	12.12	22.55	4.81
PLEKHO1	ENSG00000023902	+	chr1	150121372	150131825	62758	no	no	no	no	no	no	no	no	no	no	no	no	no	no	no	no	no	no	no	16.885	15.2	13.2	13.5	116.8	4.54	6.11	17.45	46.1	12.0212	19.765	21.375	50.135	52.9729	120.936	34.03	9.31	86.54	27.64
ANP32E	ENSG00000143401	-	chr1	150208504	150190716	79940	no	no	no	no	no	no	no	no	no	no	no	no	no	no	no	no	no	no	no	3.835	20.315	15.05	13.365	9.655	0.67	20.7	12.01	0.485	8.31123	41.775	78.25	51.445	20.8431	12.087	4.07	4.36	5.615	2.19
CA14	ENSG00000118298	+	chr1	150229553	150237478	21376	no	no	no	no	no	no	no	no	no	no	no	no	no	no	no	no	no	no	no	0.115	2.925	2.86	0.845	0.665	0.06	0.36	0.16	0.045	20.1199	0.89	24.92	13.955	0.0304943	0.327375	0.11	0.08	0	0
C1orf54	ENSG00000118292	+	chr1	150240599	150253327	1952	no	no	no	no	no	no	no	no	no	no	no	no	no	no	no	no	no	no	no	2.47	9.555	17.45	2.24	5.5	0	3.73	2.94	8.755	7.58823	22.84	11.47	7.15	32.3637	29.6486	2.67	0.13	1.8	6.68
APH1A	ENSG00000117362	-	chr1	150241703	150237805	1952	no	no	no	no	no	no	no	no	no	no	no	no	no	no	no	no	no	no	no	16.425	23.195	21.35	19.215	91.24	5.81	23.27	59.6	52.67	40.5399	29.09	44.37	65.84	75.3157	86.1383	39.02	22.18	127.58	69.09
C1orf51	ENSG00000159208	+	chr1	150254952	150259505	8408	no	no	no	no	no	no	no	no	no	no	no	no	no	no	no	no	no	no	no	0.385	2.555	1.43	2.84	4.54	0.08	0.42	2.73	16.13	10.1496	16.54	11.89	2	3.14053	n/a	3.98	0.75	0.415	0.18
MRPS21	ENSG00000187145	+	chr1	150266288	150281414	19293	no	no	no	no	no	no	no	no	no	no	no	no	no	no	no	no	no	no	no	17.75	15.28	18.93	n/a	99.37	0.52	11.4	n/a	45.735	33.5492	150.505	36.445	n/a	109.713	18.0283	18.56	10.65	36.2	15.68
PRPF3	ENSG00000117360	+	chr1	150293924	150325671	23964	no	no	no	no	no	no	no	no	no	no	no	no	no	no	no	no	no	no	no	8.275	24.11	12.68	9.035	47.66	5.73	18.78	22.17	52.795	16.3917	40.91	37.935	39.57	7.6028	23.1499	29.02	19.56	62.31	10.57
RPRD2	ENSG00000163125	+	chr1	150337125	150449042	22304	no	no	no	no	no	no	no	no	no	no	no	no	no	no	no	no	no	no	no	3.96	7.69	8.07	7.65	4.375	1.13	5.89	9.31	5.41	4.17137	5.44	10.11	19.37	3.95878	12.7021	15.04	8.53	12.72	5.08
TARS2	ENSG00000143374	+	chr1	150459892	150480078	11332	no	no	no	no	no	no	no	no	no	no	no	no	no	no	no	no	no	no	no	4.795	7.87	8.06	11.875	11.79	0.4	8.47	8.59	10.27	18.0958	8.355	14.715	14.02	6.65891	13.1845	14.2	12.27	25.825	14.95
ECM1	ENSG00000143369	+	chr1	150480560	150486265	36113	no	no	no	no	top 5%	no	no	no	no	top 5%	top 5%	no	no	top 5%	no	no	no	no	no	0.13	0.515	0.71	65.92	1.8	0.08	5.07	8.37	122.95	0.225442	46.91	0.24	2.46	70.2951	1.27337	1.91	1.74	1.375	0.45
AL356356.1	ENSG00000225996	+	chr1	150521896	150524367	35702	no	no	no	no	no	no	no	no	no	no	no	no	no	no	no	no	no	no	no	0.02	0.09	0.43	n/a	0	0.01	0.03	n/a	0	0.0282762	0	0	n/a	n/a	n/a	0.53	0	0	0
ADAMTSL4	ENSG00000143382	+	chr1	150521897	150533408	35702	no	no	no	no	no	no	no	no	no	no	no	no	no	no	no	no	no	no	no	0.03	0.385	2.3	0.095	0.155	1.24	6.88	43.63	32.885	2.19408	11.96	0	0.17	0.908596	19.2853	3.35	3.69	0.59	5.88
ADAMTSL4-AS1	ENSG00000203804	-	chr1	150533969	150533479	13133	no	no	no	no	no	no	no	no	top 5%	no	no	top 5%	top 5%	no	top 5%	no	top 5%	no	no	0	0.855	0.33	0	0.33	0.13	0	7.48	0.64	0.0152257	0.41	1.705	2.065	n/a	15.2572	0.78	4.41	0.49	1.06
MCL1	ENSG00000143384	-	chr1	150552066	150547031	34322	no	no	no	no	no	no	no	no	no	no	no	no	no	no	no	no	no	no	no	24.875	46.2	62.2	32.215	88.35	15.78	76.3	141.06	294.565	33.8087	195.94	105.03	83.83	119.6	456.618	42.66	37.89	151.595	180.38
ENSA	ENSG00000143420	-	chr1	150602042	150573326	37918	no	no	no	no	no	no	no	no	no	no	no	no	no	no	no	no	no	no	no	21.8	37.795	40.91	104.33	124.45	4.71	31.94	102.8	7.03	39.0872	29.225	58.545	81.02	55.0454	35.0845	29.13	32.62	34.28	37.85
GOLPH3L	ENSG00000143457	-	chr1	150669500	150618700	17693	no	no	no	no	no	no	no	no	no	no	no	no	no	no	no	no	no	no	no	1.085	5.01	5.02	5.79	3.385	0.74	7.44	10.94	1.89	5.03698	5.85	14.57	8.38	4.97812	10.0809	7.68	3.75	5.54	4.69
HORMAD1	ENSG00000143452	-	chr1	150693352	150670535	10354	no	no	no	no	no	no	no	no	no	no	no	no	no	no	no	top 5%	no	no	no	0.165	0.14	0.91	0.025	0.09	0	0.29	0.32	0	0	0	0	0	0.0148225	1.29979	21.84	0	0.495	0.03
CTSS	ENSG00000163131	-	chr1	150738433	150702671	39569	no	top 5%	top 5%	top 5%	no	no	top 5%	top 5%	top 5%	no	no	no	no	no	top 5%	no	top 5%	top 5%	top 5%	1.675	4.81	20	0.675	0.98	16.02	52.59	122.99	0.275	0	0.45	0.015	0.135	0.261617	132.166	3.59	32.54	68.925	30.67
CTSK	ENSG00000143387	-	chr1	150780799	150768683	31631	no	no	no	no	no	no	no	no	no	no	no	no	no	no	no	no	no	no	no	1.565	4.07	24.91	1.745	4.785	2.67	1.8	4.67	15.47	1.15673	16.385	2.63	2.39	5.34419	8.45479	9.51	8.75	5.335	0.26
ARNT	ENSG00000143437	-	chr1	150849244	150782180	50951	no	no	no	no	no	no	no	no	no	no	no	no	no	no	no	no	no	no	no	3.36	13.01	9.95	6.02	9.9	2.68	19.02	17.38	28.94	6.96757	23.48	18.39	13.11	8.28332	26.1931	36.5	9.29	13.64	19.39
SETDB1	ENSG00000143379	+	chr1	150898814	150937211	50007	no	no	no	no	no	no	no	no	no	no	no	no	no	no	no	no	no	no	no	11.77	19.725	13.38	7.465	25.04	1.15	13.74	17.08	26.365	7.65416	22.365	35.61	36.585	4.96153	26.4464	34.88	8.82	48.19	21.63
CERS2	ENSG00000143418	-	chr1	150947479	150937648	7450	no	no	no	no	no	no	no	no	no	no	no	no	no	no	no	no	no	no	no	6.375	14.425	39.29	28.64	24.48	6.49	114.3	99.62	56.775	60.8113	41.56	56.175	70.015	53.9128	68.6156	44.27	31.87	42.72	55.8
ANXA9	ENSG00000143412	+	chr1	150954492	150968110	8213	no	no	no	no	no	no	no	no	no	no	no	no	no	no	no	no	no	no	no	0.015	0.125	0.17	3.385	0	0	5.09	0.42	0.15	0.746864	0.07	0.195	0	0.292368	3.25392	2.65	0	0.055	0.2
FAM63A	ENSG00000143409	-	chr1	150980841	150969310	1311	no	no	no	no	no	no	no	no	no	no	no	no	no	no	no	no	no	no	no	2.43	7.435	7.28	8.38	10.9	3.8	5.82	9.81	10.61	2.58762	5.11	5.965	8.88	3.27106	9.35892	19.11	16.11	4.345	18.78
PRUNE	ENSG00000143363	+	chr1	150980952	151008189	967	no	no	no	no	no	no	no	no	no	no	no	no	no	no	no	no	no	no	no	4.28	6.28	6.7	19	16.11	4.54	3.86	5.42	3.64	11.6453	6.515	14.99	8.985	4.25709	n/a	15.83	5.61	10.42	10.53
BNIPL	ENSG00000163141	+	chr1	151009045	151020076	995	no	no	no	no	no	no	no	no	no	no	no	no	no	no	no	no	no	no	no	0.01	0.15	0	0.28	0.095	0	0.28	1.17	0.605	3.42821	0.39	0.425	0.43	0.0306956	0.793417	1.29	0	1.245	0.01
C1orf56	ENSG00000143443	+	chr1	151020215	151023896	2248	no	no	no	no	no	no	no	no	no	no	no	no	no	no	no	no	no	no	no	0.625	1.05	1.37	1.86	0.56	0.08	0.64	1.78	0.65	1.51722	5.51	2.08	3.27	1.4547	4.73996	22.02	0.36	1.7	2.29
MLLT11	ENSG00000213190	+	chr1	151030233	151040970	2248	no	no	no	no	top 5%	top 5%	no	no	no	no	no	no	no	top 5%	no	no	no	no	no	19.31	16.705	18.38	329.16	74.92	0.01	0.29	0.49	2.32	3.56219	60.08	16	29.81	135.732	2.28846	0.59	0.19	1.78	0.87
GABPB2	ENSG00000143458	+	chr1	151043079	151098018	8251	no	no	no	no	no	no	no	no	no	no	no	no	no	no	no	no	no	top 5%	no	2.13	4.225	6.11	0.345	1.985	1.26	6.95	4.4	6.68	0.463616	5.195	3.345	3.19	1.06741	8.67262	17.64	1.38	13.275	2.55
SEMA6C	ENSG00000143434	-	chr1	151119104	151104160	16142	no	no	no	no	no	no	no	no	no	no	no	no	no	no	no	no	no	no	no	4.015	6.255	2.77	10.66	18.205	0.19	1.04	2.68	40.775	3.98059	5.145	3.94	14.78	2.84037	2.71146	60.01	2.6	0.745	4.23
TNFAIP8L2	ENSG00000163154	+	chr1	151129104	151132225	14067	no	no	no	no	no	no	no	top 5%	top 5%	no	no	no	no	no	top 5%	no	top 5%	top 5%	top 5%	0.195	0.93	1.88	0	0	0.29	3.3	4.76	0	0.0021751	0	0	0	0.0112172	33.8087	0.39	5.15	5.17	33.49
LYSMD1	ENSG00000163155	-	chr1	151138395	151132223	14067	no	no	no	no	no	no	no	no	no	no	no	no	no	no	no	no	no	no	no	4.765	4.93	4.35	11.09	8.12	0.32	2.04	2.06	2.42	1.25947	7.255	8.525	5.31	2.7467	6.16337	6.54	1.25	0.74	1.13
TMOD4	ENSG00000163157	-	chr1	151148492	151142462	4354	no	no	no	no	no	no	no	no	no	no	no	no	no	no	no	no	no	no	no	0	0.1	0	0.06	0	0	0.09	0.35	0.425	0.0870038	0.235	0	0.995	0.00835213	2.24608	0.15	0	1.435	0.04
VPS72	ENSG00000163159	-	chr1	151162689	151148779	8624	no	no	no	no	no	no	no	no	no	no	no	no	no	no	no	no	no	no	no	21.45	18.485	13.12	28	140.385	0.26	7.67	12.87	15.175	26.8509	12.475	48.77	61.595	25.5338	16.8099	16.55	5.1	25.64	19.75
PIP5K1A	ENSG00000143398	+	chr1	151171026	151222012	13503	no	no	no	no	no	no	no	no	no	no	no	no	no	no	no	no	no	no	no	13.36	27.12	20.04	8.44	36.845	2.82	19.36	19.97	68.97	29.0024	59.19	43.85	42.42	20.6148	33.6337	65.49	25.33	41.21	13.33
PSMD4	ENSG00000159352	+	chr1	151227178	151239955	17710	no	no	no	no	no	no	no	no	no	no	no	no	no	no	no	no	no	no	no	23.505	27.895	36.61	93.555	195.345	2.31	41.14	61.81	87.145	96.597	64.245	70.795	96.925	50.2068	24.5184	62.35	21.62	89.625	87.75
RP11-126K1.2	ENSG00000232671	-	chr1	151254405	151252499	12881	no	no	no	no	no	no	no	no	no	no	no	no	no	no	no	no	no	no	no	0.065	0.11	1.02	0.74	0.065	0	0.43	0.25	0.405	0.91789	0.59	0	0.44	n/a	n/a	0.48	0	3.32	1.59
ZNF687	ENSG00000143373	+	chr1	151254742	151264656	13261	no	no	no	no	no	no	no	no	no	no	no	no	no	no	no	no	no	no	no	1.27	4.41	3.22	3.725	3.63	2.35	5.23	13.11	21.91	17.1767	6.11	15.59	17.165	5.90588	22.3624	21.8	14.52	23.27	20.69
PI4KB	ENSG00000143393	-	chr1	151300191	151264272	13261	no	no	no	no	no	no	no	no	no	no	no	no	no	no	no	no	no	no	no	6.115	9.34	12.66	19.405	13.385	4.6	14.95	27.35	67.63	11.0789	37.41	12.945	22.55	21.1203	37.6549	39.72	15.32	97	31.62
RFX5	ENSG00000143390	-	chr1	151319727	151313115	29974	no	no	no	no	no	no	no	no	no	no	no	no	no	no	no	no	no	no	no	3.46	12.825	12.03	20.45	26.25	3.76	9.78	16.92	50.73	10.8216	28.58	49.2	33.195	11.6985	32.3735	7.64	5.45	140.165	40.76
SELENBP1	ENSG00000143416	-	chr1	151345209	151336777	43850	no	no	no	no	no	no	top 5%	no	no	no	no	no	no	no	no	no	no	no	no	1.295	4.52	12.27	0.065	0	193.79	160.4	81.82	110.535	8.70705	38.86	25.375	16.54	4.04084	34.536	5.81	51.72	0.065	1.4
PSMB4	ENSG00000159377	+	chr1	151372009	151374420	27579	no	no	no	no	no	no	no	no	no	no	no	no	no	no	no	no	no	no	no	76.175	68.08	83.39	124.465	394.365	6.13	92.79	103.47	289.775	236.034	281.17	145.98	127.715	209.937	73.6299	71.45	38.41	256.205	208.41
POGZ	ENSG00000143442	-	chr1	151431941	151375199	52710	no	no	no	no	no	no	no	no	no	no	no	no	no	no	no	no	no	no	no	7.53	28.66	19.94	14.47	30.87	5.17	29.13	25.06	83.67	19.8593	56.96	32.91	69.545	9.38945	49.7103	50.19	32.04	35.425	24.41
CGN	ENSG00000143375	+	chr1	151483872	151511168	53543	no	no	no	no	no	no	no	no	no	no	no	no	no	no	no	no	no	no	no	0.48	1.645	1.37	2.22	3.36	19.22	10.25	31.43	0.6	6.66612	0.79	4.415	3.185	0.0636318	0.214125	12.17	5.67	0.165	0.38
TUFT1	ENSG00000143367	+	chr1	151512780	151556059	30093	no	no	no	no	no	no	no	no	no	no	no	no	no	no	no	no	no	no	no	1.805	3.06	2.15	10.43	14.39	1.94	1.89	3.88	20.13	3.78406	15.9	4.785	3.435	4.37058	1.07308	7.44	3.53	1.085	1.16
SNX27	ENSG00000143376	+	chr1	151584540	151671554	31807	no	no	no	no	no	no	no	no	no	no	no	no	no	no	no	no	no	no	no	10.03	14.395	19.14	10.03	15.44	0.99	5.72	17.02	5.77	5.43619	17.42	13.575	23.36	2.87182	29.7174	9.91	6.32	9.5	4.11
RIIAD1	ENSG00000178796	+	chr1	151682908	151702082	33362	no	no	no	no	top 5%	top 5%	no	no	no	no	top 5%	no	no	no	no	no	no	no	no	1.61	0.275	0.69	6.11	13.04	0	0	3.68	0	0.0326264	9.68	0	0.14	0.064603	0.0219167	1.36	0	0	0
CELF3	ENSG00000159409	-	chr1	151689290	151674880	33374	no	top 5%	no	no	top 5%	top 5%	no	no	no	no	no	no	top 5%	no	no	no	no	no	no	8.135	9.365	4.73	27.265	62.91	0.12	0.07	0.03	0.005	0.439369	0.025	0.315	10.01	0.0135971	0.189375	1.28	0.7	0	0
MRPL9	ENSG00000143436	-	chr1	151736040	151732118	39823	no	no	no	no	no	no	no	no	no	no	no	no	no	no	no	no	no	no	no	14.6	14.11	19.82	46.425	70.005	1.09	17	23.31	36.085	27.143	43.92	44.08	57.34	23.6371	14.7976	27.1	15.94	55.495	31.88
TDRKH	ENSG00000182134	-	chr1	151762964	151742582	39823	no	no	no	no	no	no	no	no	no	no	no	no	no	no	no	no	no	no	no	4.025	6.69	5.26	17.255	12.865	0.25	3.51	4.85	0.395	3.77444	3.335	14.255	9.585	1.70412	4.15196	10.13	0.9	1.465	1.55
LINGO4	ENSG00000213171	-	chr1	151778630	151772739	10577	no	no	no	no	no	no	no	no	no	no	top 5%	no	no	no	no	no	no	no	no	0	0.025	0.66	0.005	0	0	0.03	0.17	0	0.0021751	24.34	0	0	0	0.00204167	1.33	0.83	0.005	0.03
RORC	ENSG00000143365	-	chr1	151804348	151779432	6748	no	no	no	no	no	no	top 5%	top 5%	no	no	no	no	no	no	no	top 5%	top 5%	no	no	0.025	0.045	0.01	0.02	0.2	1.73	5.05	4.56	0	0.0804785	0	0	0.045	0.0051291	0.00375	27.13	4.33	0.075	0.19
C2CD4D	ENSG00000225556	-	chr1	151813033	151810294	12651	no	no	no	no	no	no	no	no	no	no	no	no	no	no	no	no	no	no	no	0.015	0.01	0	0.015	0	0	0	0.17	0.005	0.165307	0.025	0.03	0.18	0.264792	0	0.53	0	0.055	0.01
THEM5	ENSG00000196407	-	chr1	151826173	151819738	26591	no	no	no	no	no	no	no	no	no	no	no	no	no	no	no	no	no	no	no	0	0	0.05	0.235	0	0	0.14	0	0	0	0	0	0	0.0629978	0.00883333	0	0	0	0
THEM4	ENSG00000159445	-	chr1	151882284	151846059	92992	no	no	no	no	no	no	no	no	no	no	no	no	no	no	no	no	no	no	no	0.855	3.265	5.7	16.765	6.84	0.4	4.88	4.83	5.67	2.09744	9.75	6.56	10.415	3.20164	2.43642	13.48	6.77	8.985	8.27
S100A10	ENSG00000197747	-	chr1	151966866	151955390	111221	no	no	no	no	no	no	no	no	no	no	no	no	no	no	no	no	no	no	no	0.41	3.3	37.2	255.94	11.34	12.26	8.7	336.1	27.24	21.5495	25.485	0.4	25.315	147.713	5.17633	41.55	14.03	24.085	5.5
S100A11	ENSG00000163191	-	chr1	152009511	152004981	85223	no	no	no	no	no	no	no	no	no	no	no	no	no	no	no	no	no	no	no	0.34	3.73	5.99	0.46	0	5.99	5.21	255.88	114.455	106.954	71.265	2.42	19.785	906.787	198.191	33.35	119.32	13.25	15.68
TCHHL1	ENSG00000182898	-	chr1	152061540	152056619	64360	no	no	no	no	no	no	no	no	no	no	no	no	no	no	no	no	no	no	no	0	0.03	0	0	0	0	0	0	0	0	0	0	0	0	0	0.06	0	0	0
TCHH	ENSG00000159450	-	chr1	152086556	152078792	56766	no	no	no	no	no	no	no	no	no	no	no	no	no	no	no	no	no	no	no	0.005	0.075	0.03	0.065	0.105	0	0.01	0.02	0.005	0.00326264	0	0.02	0.005	0.0215701	0.662208	0.83	0	0	0.01
RPTN	ENSG00000215853	-	chr1	152131704	152126070	92367	no	no	no	no	no	no	no	no	no	no	no	no	no	no	no	no	no	no	no	0	0.01	0	0	0	0	0	0	0	0	0	0	0	0.00118658	0.001375	0.03	0	0	0
HRNR	ENSG00000197915	-	chr1	152196669	152184557	130834	no	no	no	no	no	no	no	no	no	no	no	no	no	no	no	no	no	no	no	0	0	0	0	0	0	0	0	0	0.00246948	0.065	0	0	0.0348706	0.297917	0.01	0	0	0.03
FLG	ENSG00000143631	-	chr1	152297679	152274650	101512	no	no	no	no	no	no	no	no	no	no	no	no	no	no	no	no	no	no	no	0	0.01	0	0	0	0	0	0	0	0	0.04	0	0	0.803476	0.353833	0.06	0	0	0.01
FLG2	ENSG00000143520	-	chr1	152332482	152321210	72767	no	no	no	no	no	no	no	no	no	no	no	no	no	no	no	no	no	no	no	0	0.005	0	0	0	0	0	0	0	0	0	0	0	0.0120851	0.072625	0.12	0	0	0
CRNN	ENSG00000143536	-	chr1	152386739	152381718	145816	no	no	no	no	no	no	no	no	no	no	no	no	no	no	no	no	no	no	no	0	0	0.01	0	0	0	0	0	0	0	0	0	0	0	0.00516667	0.17	0	0	0
LCE5A	ENSG00000186207	+	chr1	152483319	152484653	98904	no	no	no	no	no	no	no	no	no	no	no	no	no	no	no	no	no	no	no	0	0	0	0	0	0	0	0	0	0	0	0	0	0.0133322	0.00266667	0.15	0	0	0
CRCT1	ENSG00000169509	+	chr1	152486977	152488486	51967	no	no	no	no	no	no	no	no	no	no	no	no	no	no	no	no	no	no	no	0	0	0	0	0	0	0	0	0	0	0	0	0	0	0	0	0	0	0.02
LCE3E	ENSG00000185966	-	chr1	152539248	152538129	62251	no	no	no	no	no	no	no	no	no	no	no	no	no	no	no	no	no	no	no	0	0	0	0	0	0	0	0	0	0	0	0	0	0	0	0	0	0	0
LCE3D	ENSG00000163202	-	chr1	152552980	152551856	32765	no	no	no	no	no	no	no	no	no	no	no	no	no	no	no	no	no	no	no	0	0	0	0	0	0	0	0	0	0	0	0	0	0	0	0	0	0	0
LCE3C	ENSG00000244057	+	chr1	152573137	152573562	32881	no	no	no	no	no	no	no	no	no	no	no	no	no	no	no	no	no	no	no	0	0	0	0	0	0	0	0	0	0	0	0	0	0	0	0	0	0	0
LCE3B	ENSG00000187238	+	chr1	152586286	152586574	21459	no	no	no	no	no	no	no	no	no	no	no	no	no	no	no	no	no	no	no	0	0	0	0	0	0	0	0	0	0	0	0	0	0	0	0	0	0	0
LCE3A	ENSG00000185962	-	chr1	152595579	152595309	49027	no	no	no	no	no	no	no	no	no	no	no	no	no	no	no	no	no	no	no	0	0	0	0	0	0	0	0	0	0	0	0	0	0	0	0	0	0	0
LCE2D	ENSG00000187223	+	chr1	152635871	152637135	50927	no	no	no	no	no	no	no	no	no	no	no	no	no	no	no	no	no	no	no	0	0	0	0	0	0	0	0	0	0	0	0	0	0	0	0	0	0	0
LCE2B	ENSG00000159455	+	chr1	152647770	152659872	32424	no	no	no	no	no	no	no	no	no	no	no	no	no	no	no	no	no	no	no	0	0	0	0	0	0	0	0	0	0	0	0	0	0	0	0	0	0	0
LCE2A	ENSG00000187173	+	chr1	152670839	152671918	30506	no	no	no	no	no	no	no	no	no	no	no	no	no	no	no	no	no	no	no	0	0	0	0	0	0	0	0	0.035	0	0	0	0	0.0108171	0	0	0	0	0
LCE4A	ENSG00000187170	+	chr1	152680635	152681967	18747	no	no	no	no	no	no	no	no	no	no	no	no	no	no	no	no	no	no	no	0	0.085	0	0	0	0	0	0	0	0	0	0	0	0.027996	0	0	0	0	0
C1orf68	ENSG00000198854	+	chr1	152691997	152692905	47630	no	no	no	no	no	no	no	no	no	no	no	no	no	no	no	no	no	no	no	0	0	0	0	0	0	0	0	0	0	0	0	0	0	0	0	0	0	0
KPRP	ENSG00000203786	+	chr1	152730505	152734529	51918	no	no	no	no	no	no	no	no	no	no	no	no	no	no	no	no	no	no	no	0	0.005	0	0	0	0	0	0	0	0	0	0	0	0	0	0	0	0	0
LCE1F	ENSG00000240386	+	chr1	152748847	152749445	23625	no	no	no	no	no	no	no	no	no	no	no	no	no	no	no	no	no	no	no	0	0	0	0	0	0	0	0	0	0	0	0	0	0	0	0	0	0	0.02
LCE1E	ENSG00000186226	+	chr1	152758752	152760902	17631	no	no	no	no	no	no	no	no	no	no	no	no	no	no	no	no	no	no	no	0	0.015	0	0	0	0	0	0	0	0	0	0	0	0.0133253	0.00154167	0	0	0	0
LCE1D	ENSG00000172155	+	chr1	152769226	152770657	14977	no	no	no	no	no	no	no	no	no	no	no	no	no	no	no	no	no	no	no	0	0	0	0	0	0	0	0.08	0	0	0	0	0	0	0	0	0	0	0
LCE1C	ENSG00000197084	-	chr1	152779107	152777310	11992	no	no	no	no	no	no	no	no	no	no	no	no	no	no	no	no	no	no	no	0	0	0	0	0	0	0	0	0	0	0	0	0	0	0	0	0	0	0
LCE1B	ENSG00000196734	+	chr1	152784446	152785585	19702	no	no	no	no	no	no	no	no	no	no	no	no	no	no	no	no	no	no	no	0	0	0	0	0	0	0	0	0	0	0	0	0	0	0	0	0	0	0
LCE1A	ENSG00000186844	+	chr1	152799948	152800573	29133	no	no	no	no	no	no	no	no	no	no	no	no	no	no	no	no	no	no	no	0	0	0	0	0	0	0	0	0	0	0	0	0	0	0	0.47	0	0	0
LCE6A	ENSG00000235942	+	chr1	152815343	152816459	49103	no	no	no	no	no	no	no	no	no	no	no	no	no	no	no	no	no	no	no	0	0	0	0	0	0	0	0	0	0	0	0	0	0	0	0.08	0	0	0
SMCP	ENSG00000163206	+	chr1	152850792	152857523	57830	no	no	no	no	no	no	no	no	no	no	no	no	no	no	no	top 5%	no	no	no	0	0.03	0	0	0	0	0	0	0	0	0	0	0	0	0	95.47	0	0	0
IVL	ENSG00000163207	+	chr1	152881020	152884362	82276	no	no	no	no	no	no	no	no	no	no	no	no	no	no	no	no	no	no	no	0	0.01	0	0	0	0	0	0.13	0	0.00108755	0	0	0	0.00521146	0	0	0	0	0
SPRR4	ENSG00000184148	+	chr1	152943141	152945050	70285	no	no	no	no	no	no	no	no	no	no	no	no	no	no	no	no	no	no	no	0	0	0	0	0	0	0	0	0	0	0	0	0	0	0	0.3	0	0	0
SPRR1A	ENSG00000169474	+	chr1	152956556	152958289	27439	no	no	no	no	no	no	no	no	no	no	no	no	no	no	no	no	no	no	no	0	0	0	0	0	0	0	0	0	0	0.48	0	0	0	0	0	0	0	0
SPRR3	ENSG00000163209	+	chr1	152974222	152976331	43279	no	no	no	no	no	no	no	no	no	no	no	no	no	no	no	no	no	no	no	0	0.02	0	0.015	0	0	0	0	0	0	0	0	0	0	0	0.12	0.14	0	0
SPRR1B	ENSG00000169469	+	chr1	153003677	153005376	34189	no	no	no	no	no	no	no	no	no	no	no	no	no	no	no	no	no	no	no	0	0	0	0	0	0	0	0	0	0.0315389	0	0	0	0	0	0	0	0	0
SPRR2D	ENSG00000163216	-	chr1	153014407	153012219	21024	no	no	no	no	no	no	no	no	no	no	no	no	no	no	no	no	no	no	no	0	0	0	0	0	0	0	0.09	0	0	0	0	0	0	0	0.22	0	0	0
SPRR2A	ENSG00000241794	-	chr1	153030013	153028588	27203	no	no	no	no	no	no	no	no	no	no	no	no	no	no	no	no	no	no	no	0	0	0	0	0	0	0	0	0	0	0	0	0	0	0	0	0	0	0
SPRR2E	ENSG00000203785	-	chr1	153078660	153065610	18951	no	no	no	no	no	no	no	no	no	no	no	no	no	no	no	no	no	no	no	0	0	0	0	0	0	0	0.04	0	0	0	0	0	0	0	0	0	0	0
SPRR2F	ENSG00000244094	-	chr1	153085991	153084589	41995	no	no	no	no	no	no	no	no	no	no	no	no	no	no	no	no	no	no	no	0	0.03	0	0	0	0	0	0	0	0.0804785	0	0	0	0	0	0.13	0	0	0
SPRR2B	ENSG00000196805	-	chr1	153113927	153043035	18951	no	no	no	no	no	no	no	no	no	no	no	no	no	no	no	no	no	no	no	0	0	0	0	0	0	0	0	0	0	0	0	0	0	0	0.24	0	0	0
SPRR2G	ENSG00000159516	-	chr1	153123345	153122057	88639	no	no	no	no	no	no	no	no	no	no	no	no	no	no	no	no	no	no	no	0	0	0	0.295	0	0	0	0	0	0	0	0	0	0	0	0.09	0	0	0
LELP1	ENSG00000203784	+	chr1	153175918	153177596	65036	no	no	no	no	no	no	no	no	no	no	no	no	no	no	no	top 5%	no	no	no	0	0	0	0	0	0	0	0	0	0	0	0	0	0	0.0129583	47.59	0	0	0
PRR9	ENSG00000203783	+	chr1	153190059	153191793	52845	no	no	no	no	no	no	no	no	no	no	no	no	no	no	no	no	no	no	no	0	0	0	0	0	0	0	0	0	0	0	0	0	0	0	0.11	0	0	0
LOR	ENSG00000203782	+	chr1	153232175	153234598	76121	no	no	no	no	no	no	no	no	no	no	no	no	no	no	no	no	no	no	no	0.005	0	0.04	0.055	0.49	0	0	0	0	0.00652529	0	0	0	0.0489463	0.0182083	0.09	0	0.02	0
PGLYRP3	ENSG00000159527	-	chr1	153283194	153270337	55140	no	no	no	no	no	no	no	no	no	no	no	no	no	no	no	no	no	no	no	0	0	0	0	0	0	0	0.05	0	0	0	0	0	0	0	0.06	0.05	0	0.01
PGLYRP4	ENSG00000163218	-	chr1	153321316	153302595	28414	no	no	no	no	no	no	no	no	no	no	no	no	no	no	no	no	no	no	no	0	0	0	0	0	0	0	0.43	0	0	0	0	0	0	0.00766667	0.05	0	0	0.08
S100A9	ENSG00000163220	+	chr1	153330329	153333503	21693	no	top 5%	top 5%	top 5%	no	no	top 5%	top 5%	top 5%	no	no	no	no	no	top 5%	top 5%	top 5%	top 5%	top 5%	5.375	15.125	280.5	0	0	1.47	119.86	322.5	0	0.00435019	0	0	0.045	0	141.967	4.11	4.61	33.785	40.12
S100A12	ENSG00000163221	-	chr1	153348125	153346183	27062	no	no	no	top 5%	no	no	no	top 5%	top 5%	no	no	no	no	no	top 5%	no	no	top 5%	top 5%	1.03	1.315	29.84	0	0	0	8	13.3	0	0	0	0	0	0	9.50075	0	0	1.725	2.25
S100A8	ENSG00000143546	-	chr1	153363664	153362507	39717	no	top 5%	top 5%	top 5%	no	no	no	top 5%	top 5%	no	no	no	no	no	top 5%	no	top 5%	top 5%	top 5%	1.355	3.675	96.91	0	0	0.25	27.75	233.25	0	0	0	0	0	0	66.9872	1.14	4.47	9.105	5.53
S100A7A	ENSG00000184330	+	chr1	153388999	153395701	39167	no	no	no	no	no	no	no	no	no	no	no	no	no	no	no	no	no	no	no	0	0.005	0	0	0.065	0	0	0	0	0	0	0	0	0	0	0	0	0	0
S100A7L2	ENSG00000197364	-	chr1	153412425	153409533	31626	no	no	no	no	no	no	no	no	no	no	no	no	no	no	no	no	no	no	no	0	0	0	0	0	0	0	0	0	0	0	0	0	0	0	0	0	0	0
S100A7	ENSG00000143556	-	chr1	153433177	153430219	91691	no	no	no	no	no	no	no	no	no	no	no	no	no	no	no	no	no	no	no	0	0	0	0	0	0	0	0	0	0	0	0	0	0	0	0	0	0	0
S100A6	ENSG00000197956	-	chr1	153508720	153507074	74799	no	no	no	no	no	no	no	no	no	no	no	no	no	top 5%	no	no	no	no	no	2.63	14.79	25.49	35.55	0	12.09	83.64	667.26	152.55	29.2593	94.53	0.09	0.035	615.418	14.5777	22.03	40.9	97.765	80.14
S100A5	ENSG00000196420	-	chr1	153514241	153509622	2757	no	no	no	no	no	no	no	no	no	no	no	no	no	no	no	no	no	no	no	0	0	0	0.035	0	0	0	0.13	0.05	0	0.05	0	0.075	0.0639853	0.00670833	0	0	0.235	0.18
S100A3	ENSG00000188015	-	chr1	153521848	153519804	13822	no	no	no	no	no	no	no	no	no	no	no	no	no	no	no	no	no	no	no	0	0.02	0	0	0	0	0.21	2.25	2.455	0.131883	0.885	0	0.08	1.04489	0.014	0.09	0	0.06	0.01
S100A4	ENSG00000196154	-	chr1	153522612	153516096	13822	no	no	no	no	no	no	no	no	no	no	no	no	no	no	no	no	no	no	no	0.275	0.645	7.12	1.675	0	3.24	45.04	278.87	2.375	13.2081	1.72	14.015	5.045	4.15223	31.5518	9.15	15.06	95.665	82.65
S100A2	ENSG00000196754	-	chr1	153540366	153533815	50962	no	no	no	no	no	no	no	no	top 5%	no	no	no	no	no	no	no	no	no	no	0	0.12	0.08	1	0	0	0.15	17.3	2.915	0.208002	1.36	0.05	0.09	2.34795	0.00204167	0.74	0.57	0.07	0.12
S100A16	ENSG00000188643	-	chr1	153585559	153579361	40166	no	no	no	no	no	no	no	no	no	no	no	no	no	top 5%	no	no	no	no	no	3.285	10.935	15.55	0.07	0	10	15.07	50.04	76.36	12.4521	35.595	6.315	2.85	271.057	0.0752083	65.82	25.15	0	0.43
S100A14	ENSG00000189334	-	chr1	153589462	153586730	2988	no	no	no	no	no	no	no	no	top 5%	no	no	no	no	no	no	no	no	no	no	0	0.055	0	0.04	0	7.67	1.04	63.13	0.23	1.5614	0.17	0.01	0	0.118627	0.0426667	0.04	8.05	0.06	0
S100A1	ENSG00000160678	+	chr1	153600401	153604510	3831	no	no	no	no	no	no	no	no	no	no	no	no	no	no	no	no	no	no	no	0.205	0.655	1.23	0.18	0	0	0.07	0.75	0.18	0.268445	0.085	0.215	0.04	0.583817	3.8095	3.14	0.08	0.04	0.28
CHTOP	ENSG00000160679	+	chr1	153606524	153618782	14361	no	no	no	no	no	no	no	no	no	no	no	no	no	no	no	no	no	no	no	12.015	29.92	19	46.045	90.07	2.12	22.56	25.39	36.565	25.8467	32.84	48.01	61.375	20.7339	39.8771	33.3	20.18	79.09	23.53
S100A13	ENSG00000189171	-	chr1	153606568	153591279	3831	no	no	no	no	no	no	no	no	no	no	no	no	no	no	no	no	no	no	no	2.45	3.615	10.5	42.71	1.115	1.93	5.31	38.64	93.795	31.8492	73.64	41.185	14.665	208.879	12.2668	30.14	14.43	14.16	1.55
SNAPIN	ENSG00000143553	+	chr1	153631129	153634306	12552	no	no	no	no	no	no	no	no	no	no	no	no	no	no	no	no	no	no	no	9.31	13.165	19.62	24.49	51.585	0.99	15.88	15.7	14.345	8.42397	21.655	25.405	24.815	30.1891	23.246	23.71	3.97	14.16	20.84
ILF2	ENSG00000143621	-	chr1	153643524	153634511	7793	no	no	no	no	no	no	no	no	no	no	no	no	no	no	no	no	no	no	no	46.43	46.75	52.42	73.155	219.46	3.46	44.39	42.39	60.865	93.6439	73.565	236.945	186.07	100.186	38.4656	59.61	25.93	89.69	105.84
NPR1	ENSG00000169418	+	chr1	153651112	153666468	41662	no	no	no	no	no	no	no	no	no	no	no	no	no	no	no	no	no	no	no	0.05	0.27	0.55	0.005	0.175	1.39	1.88	41.48	0.05	2.33623	0.09	0.255	0.345	0.00528151	0.00745833	0.95	1.72	0.005	0.06
INTS3	ENSG00000143624	+	chr1	153700542	153746555	34348	no	no	no	no	no	no	no	no	no	no	no	no	no	no	no	no	no	no	no	6.835	16.87	14.43	14.615	18.005	1.45	17.73	29.52	216.69	25.0805	116.17	26.3	36.165	12.1737	48.9129	45.49	12.08	58.7	25.71
SLC27A3	ENSG00000143554	+	chr1	153746829	153752633	24841	no	no	no	no	no	no	no	no	no	no	no	no	no	no	no	no	no	no	no	2.535	3.855	4.05	5.345	19.03	8.74	8.99	68.15	20.165	19.2441	9.575	4.47	7.995	2.30011	14.9659	14.54	16.04	10.22	5.81
GATAD2B	ENSG00000143614	-	chr1	153895451	153777200	31092	no	no	no	no	no	no	no	no	no	no	no	no	no	no	no	no	no	no	no	3.59	5.27	4.96	6.45	6.695	0.66	2.35	17.49	2.72	3.91152	3.2	7	23.435	3.7736	24.4474	9.72	4.79	9.945	5.51
DENND4B	ENSG00000198837	-	chr1	153919172	153901976	7503	no	no	no	no	no	no	no	no	no	no	no	no	no	no	no	no	no	no	no	3.31	8.9	6.61	17.84	15.54	2.92	20.65	35.52	107.895	17.3773	32.235	3.585	33.675	5.82505	84.515	20.95	15.91	291.855	26.25
CRTC2	ENSG00000160741	-	chr1	153931101	153920150	1464	no	no	no	no	no	no	no	no	no	no	no	no	no	no	no	no	no	no	no	0.56	3.35	1.96	6.315	7.21	1.81	3.08	20.43	38.075	11.011	16.365	5.215	15.785	9.19901	63.667	19.07	4.28	75.645	6.94
SLC39A1	ENSG00000143570	-	chr1	153940188	153931587	643	no	no	no	no	no	no	no	no	no	no	no	no	no	no	no	no	no	no	no	5.295	9.285	10.41	8.59	20.825	1.73	24.69	59.32	21.71	72.8941	9.51	51.02	50.46	47.6129	87.8327	24.28	21.31	13.945	29.52
CREB3L4	ENSG00000143578	+	chr1	153940345	153946832	4119	no	no	no	no	no	no	no	no	no	no	no	no	no	no	no	no	no	no	no	1.695	6.125	1.44	0.83	8.465	0.11	4.55	5.7	12.165	13.1022	6.13	18.325	8.765	2.4174	6.63212	8.59	2.71	18.2	28.24
JTB	ENSG00000143543	-	chr1	153950164	153946744	4119	no	no	no	no	no	no	no	no	no	no	no	no	no	no	no	no	no	no	no	12.33	13.07	27.55	38.945	147.23	17.05	40.05	61.41	75.975	38.4525	60.88	35.58	33.72	56.4761	45.2397	84.47	98.83	107.28	48.93
RAB13	ENSG00000143545	-	chr1	153958828	153954126	8368	no	no	no	no	no	no	no	no	no	no	no	no	no	no	no	no	no	no	no	1.42	5.495	8.25	2.545	0.44	0.42	10.2	44.1	37.345	36.5878	28.135	7.41	41.835	91.9683	4.59471	21.36	11.4	0.45	15.07
RPS27	ENSG00000177954	+	chr1	153963234	153964626	4940	no	no	no	no	no	no	no	no	no	no	no	no	no	no	no	no	no	no	no	446.08	735.025	371.37	292.245	1348.42	14.13	585.18	559	653.95	1708.41	800.905	1926.19	890.125	232.09	6.10179	660.34	450.63	11984.3	1204.28
NUP210L	ENSG00000143552	-	chr1	154127592	153965160	2735	no	no	no	no	no	no	no	no	no	no	no	no	no	no	no	top 5%	no	no	no	0.04	0.02	0.03	0.045	0.025	0	0.04	0.04	0.045	0.017912	0.065	0	0.015	0.00314428	0.363958	8.75	0	0.02	0.03
TPM3	ENSG00000143549	-	chr1	154164534	154129793	9514	no	no	no	no	no	no	no	no	no	no	no	no	no	no	no	no	no	no	no	48.65	43.235	49.87	104.78	192.71	20.4	69.13	181.79	96.21	88.9827	102.165	254.335	169.085	109.09	73.9867	140.11	55.64	169.76	143.06
C1orf189	ENSG00000163263	-	chr1	154178809	154171847	7699	no	no	no	no	no	no	no	no	no	no	no	no	no	no	no	no	no	no	no	0	0	0.32	0.09	0	0	0	1.34	0	0	0	0	0.06	0	0.390792	1.55	0	0.315	0
C1orf43	ENSG00000143612	-	chr1	154193100	154179195	677	no	no	no	no	no	no	no	no	no	no	no	no	no	no	no	no	no	no	no	18.665	24.945	32.4	135.725	98.83	4.64	34.35	71.24	33.085	41.6054	50.265	103.04	66.11	68.4822	61.4706	75.69	43.62	57.11	58.46
UBAP2L	ENSG00000143569	+	chr1	154193391	154243485	1792	no	no	no	no	no	no	no	no	no	no	no	no	no	no	no	no	no	no	no	8.61	27.235	20.52	44.95	25.605	2.74	32.19	52.73	257.6	81.8673	158.1	71.76	117.82	33.0821	41.4205	64.88	24.1	140.76	37.82
HAX1	ENSG00000143575	+	chr1	154244986	154248351	46741	no	no	no	no	no	no	no	no	no	no	no	no	no	no	no	no	no	no	no	14.53	13.95	21.74	50.155	77.775	2.48	29.41	36.4	41.89	34.9124	65.015	30.745	29.13	27.1004	25.2909	35.71	14.49	59.92	17.71
AQP10	ENSG00000143595	+	chr1	154293591	154297801	47714	no	no	no	no	no	no	no	no	no	no	no	no	no	no	no	no	no	no	no	0.005	0.03	0.11	0	0	0	0.05	0.27	0.01	0	0.01	0	0	0.0123471	0.00620833	0.78	0	0.04	0.22
ATP8B2	ENSG00000143515	+	chr1	154300275	154323783	56359	no	no	no	no	no	no	no	no	no	no	no	no	no	no	no	no	no	no	no	4.955	13.965	14.55	8.97	43.71	0.33	13.05	18.34	96.805	18.5126	24.79	26.215	21.15	17.4794	5.25058	68.86	14.92	36.6	70.2
IL6R	ENSG00000160712	+	chr1	154377668	154441926	63915	no	no	no	no	no	no	no	top 5%	no	no	no	no	no	no	top 5%	no	no	no	top 5%	0.465	1.795	2.47	0.57	0	4.28	44.11	33.42	2.855	1.01945	1.505	0.03	0.045	0.258813	93.9985	11.62	10.06	2.19	50.1
SHE	ENSG00000169291	-	chr1	154474589	154451956	10135	no	no	no	no	no	no	top 5%	top 5%	top 5%	no	no	no	no	no	no	top 5%	no	no	no	0.385	1.37	1.75	0	0.01	0.83	4.53	14.04	0	0.0687982	0	0.005	0.07	0.00213818	2.53712	22.28	1.29	0.015	0.09
TDRD10	ENSG00000163239	+	chr1	154474694	154520623	534	no	no	no	no	no	no	no	no	no	no	no	no	no	no	no	top 5%	no	no	no	0.06	0.3	0.12	0.015	0	0	0.55	3.57	0.005	0.0576699	0.005	0	0	0.00567533	4.19212	19.53	0.27	0.05	0.07
UBE2Q1	ENSG00000160714	-	chr1	154531109	154521052	9576	no	no	no	no	no	no	no	no	no	no	no	no	no	no	no	no	no	no	no	5.275	5.685	7.13	57.12	45.745	0.55	5.78	36.64	10.375	24.92	21.025	33.53	42.225	22.0922	22.334	25.45	6.41	10.355	7.64
CHRNB2	ENSG00000160716	+	chr1	154540256	154552502	11182	no	no	no	no	top 5%	no	no	no	no	no	no	no	no	no	no	no	no	no	no	3.94	4.705	4.42	26.07	9.125	0	0	0.09	0.025	0.388401	0.885	0.275	4.41	0.0268785	0.185333	0.47	0	0.02	0
ADAR	ENSG00000160710	-	chr1	154600474	154554537	71491	no	no	no	no	no	no	no	no	no	no	no	no	no	no	no	no	no	no	no	13.68	29.8	37.73	43.095	34.89	5.25	43.13	59.05	76.095	31.6152	53.75	67.91	71.685	34.1625	72.7044	78.25	49.62	64.155	61.71
KCNN3	ENSG00000143603	-	chr1	154842756	154669930	123909	no	no	no	no	no	no	no	no	no	no	no	no	no	no	no	no	no	no	no	0.475	1.23	4.35	0.54	1.25	0.14	0.05	2.07	0.01	0.757224	0.36	2.265	0.44	0.279751	0.0101667	0.22	0.33	0.49	0.02
PMVK	ENSG00000163344	-	chr1	154909467	154897209	61537	no	no	no	no	no	no	no	no	no	no	no	no	no	no	no	no	no	no	no	1.99	3.215	3.59	14.675	10.31	0.33	4.74	20.46	5.3	9.62362	10.24	4.245	16.235	16.4324	9.96104	10.63	3.19	9.655	7.8
PBXIP1	ENSG00000163346	-	chr1	154928597	154916551	7988	no	no	no	no	no	no	no	no	no	no	no	no	no	top 5%	no	no	no	no	top 5%	3.94	11.83	19.43	0.51	3.34	6.27	14.71	15.62	24.25	5.79837	11.41	21.755	8.15	66.3308	27.51	35.07	20.48	59.065	251.31
PYGO2	ENSG00000163348	-	chr1	154934224	154929501	1453	no	no	no	no	no	no	no	no	no	no	no	no	no	no	no	no	no	no	no	2.115	3.255	4	10.36	8.29	1.82	3.95	10.59	17.23	8.82864	9.51	19.96	29.455	9.96726	20.4705	11.91	5.18	12.51	12
SHC1	ENSG00000160691	-	chr1	154946852	154934773	825	no	no	no	no	no	no	no	no	no	no	no	no	no	no	no	no	no	no	no	1.505	7.205	10.21	26.45	4.105	9.46	39.2	57.17	837.295	57.022	450.455	42.16	42.01	175.473	28.7988	23.35	16.31	40.355	23.35
CKS1B	ENSG00000173207	+	chr1	154947128	154951724	4386	no	no	no	no	no	no	no	no	no	no	no	no	no	no	no	no	no	no	no	2.51	8.555	8.63	11.31	14.245	1.94	23.36	9.35	15.895	150.042	26.65	125.495	98.185	14.5028	0.73875	32.37	9.58	20.37	10.33
FLAD1	ENSG00000160688	+	chr1	154955834	154965587	4584	no	no	no	no	no	no	no	no	no	no	no	no	no	no	no	no	no	no	no	4.035	5.485	4.94	12.965	40.99	2.07	7.14	15.5	36.845	37.7544	18.45	16.625	36.29	15.912	19.3207	13.48	3.92	53.755	15.83
LENEP	ENSG00000163352	+	chr1	154966061	154966791	8815	no	no	no	no	no	no	no	no	no	no	no	no	no	no	no	no	no	no	no	0.22	0.36	0.1	0	1.07	0	0	0.38	0.015	0.0935291	0	0.065	1.005	0	0.457917	0.4	0	0	0.25
ZBTB7B	ENSG00000160685	+	chr1	154975132	154990998	8383	no	no	no	no	no	no	no	no	no	no	no	no	no	no	no	no	no	no	no	0.32	2.375	3.15	0.57	0.255	32.3	8.98	34.95	52.97	12.4072	17.425	7.055	2.935	9.62152	33.9052	10.26	16.39	57.9	12.83
DCST2	ENSG00000163354	-	chr1	155006257	154990995	8383	no	no	no	no	no	no	no	no	no	no	no	no	no	no	no	no	no	no	no	0.015	0.045	0.04	0.31	0.715	0.08	0.12	0.72	1.74	1.54133	0.85	0.945	1.085	0.0583478	1.27513	3.82	0.18	2.975	0.03
DCST1	ENSG00000163357	+	chr1	155006299	155023406	397	no	no	no	no	no	no	no	no	no	no	no	no	no	no	no	no	no	no	no	0	0.015	0	0.11	0	0	0	0	0.01	0.0981401	0.01	0	0	0.0039604	0.482875	1.7	0	0.26	0.05
ADAM15	ENSG00000143537	+	chr1	155023761	155035252	1309	no	no	no	no	no	no	no	no	no	no	no	no	no	no	no	no	no	no	no	2.58	9.445	10.11	9.945	14.52	11.46	7.47	87.78	78.82	11.9255	18.745	14.795	38.37	17.1823	17.4699	11.8	89.28	22.5	27.11
EFNA4	ENSG00000243364	+	chr1	155036206	155042029	41606	no	no	no	no	no	no	no	no	no	no	no	no	no	no	no	no	no	no	no	0.175	1.47	1.16	0.085	0.525	3.15	2.31	3.5	4.93	9.09887	1.935	7.24	12.585	9.4808	5.56437	2.03	2.62	6.05	2.72
EFNA3	ENSG00000251246	+	chr1	155036223	155059283	41606	no	no	no	no	no	no	no	no	no	no	no	no	no	no	no	no	no	no	no	0	0	0	0	0	0	0	0	0.93	7.31596	2.215	0	0.455	1.12868	1.04204	0	0	0	0
EFNA1	ENSG00000169242	+	chr1	155099935	155107333	41138	no	no	no	no	no	no	no	top 5%	no	no	no	no	no	no	no	no	no	no	no	1.07	2.655	4.99	1.58	0.135	6.27	86.71	46.62	1.975	2.90616	2.32	0.245	0.29	2.1186	0.175208	5.56	19.82	0.61	9.63
SLC50A1	ENSG00000169241	+	chr1	155107819	155110844	2008	no	no	no	no	no	no	no	no	no	no	no	no	no	no	no	no	no	no	no	1.27	3.035	4.44	18.44	8.13	0.44	13.12	25.28	7.415	28.9744	4.735	10.91	11.075	19.9253	20.5055	12.55	6.38	69.22	31.75
DPM3	ENSG00000179085	-	chr1	155113071	155112366	30334	no	no	no	no	no	no	no	no	no	no	no	no	no	no	no	no	no	no	no	2.59	4.425	5.48	2.055	83.485	2.67	13.21	41.78	29.17	63.0539	33.55	37.455	36.175	36.496	13.8706	39.77	7.52	58.615	28.37
KRTCAP2	ENSG00000163463	-	chr1	155145809	155141883	29362	no	no	no	no	no	no	no	no	no	no	no	no	no	no	no	no	no	no	no	14.345	13.335	27.74	73.085	100.23	6.4	32.33	68.08	106.45	89.9251	177.715	34.39	63.525	72.7784	52.5957	93.06	35.4	158.96	87.54
TRIM46	ENSG00000163462	+	chr1	155146359	155157445	1404	no	no	no	no	no	no	no	no	no	no	no	no	no	no	no	no	no	no	no	4.12	4.19	2.22	3.17	21.67	0	0.09	0.29	23.925	6.14329	7.03	3.605	4.545	4.14201	1.25938	1.45	0	2.32	13.34
MUC1	ENSG00000185499	-	chr1	155162706	155158299	3526	no	no	no	no	no	no	no	no	top 5%	no	no	no	no	no	no	no	top 5%	no	no	0.115	0.285	0.3	1.25	5.955	7.89	2.14	462.8	3.475	4.36094	1.25	1.095	2.335	2.26092	0.691667	9.57	150.58	0.415	10.28
THBS3	ENSG00000169231	-	chr1	155177688	155165378	3473	no	no	no	no	no	top 5%	no	no	no	top 5%	top 5%	no	no	top 5%	no	no	no	no	top 5%	1.415	3.39	6.36	9.72	68.18	1.58	3.41	13.89	114.62	2.01665	51.115	12.42	9.795	24.5962	10.7357	14.51	4.36	23.475	32.97
MTX1	ENSG00000173171	+	chr1	155178489	155183614	21429	no	no	no	no	no	no	no	no	no	no	no	no	no	no	no	no	no	no	no	3.205	3.715	5.33	11.37	28.53	3.5	14.53	19.59	34.33	25.4829	16.735	17.915	17.04	20.9558	3.91175	29.49	13.97	26.37	31.71
GBA	ENSG00000177628	-	chr1	155214461	155204242	23174	no	no	no	no	no	no	no	no	no	no	no	no	no	no	no	no	no	no	no	1.82	3.295	5.31	22.875	5.25	5.7	5.03	30.46	33.8	4.249	22.865	4.235	17.145	40.6089	19.4572	12.11	5.24	9.2	19.51
FAM189B	ENSG00000160767	-	chr1	155225178	155217007	3139	no	no	no	no	no	no	no	no	no	no	no	no	no	no	no	no	no	no	no	0.82	2.04	2.89	17.7	5.795	0.47	1.44	12.02	25.93	10.273	9.465	4.895	42.995	12.5002	9.72737	5.48	9.23	4.55	4
SCAMP3	ENSG00000116521	-	chr1	155232221	155225771	1342	no	no	no	no	no	no	no	no	no	no	no	no	no	no	no	no	no	no	no	4.405	5.745	8.88	28.38	23.385	1.28	8.89	35.5	37.2	36.7932	50	16.57	33.075	50.9946	34.786	31	6.33	66.58	25.29
HCN3	ENSG00000143630	+	chr1	155247373	155259639	1153	no	no	no	no	no	no	no	no	no	no	no	no	no	no	no	no	no	no	no	3.295	3.535	3.04	28.21	29.495	1.57	0.88	0.93	14.665	2.19195	6.895	1.965	9.9	0.690028	2.98179	1.36	0.96	4.405	2.09
CLK2	ENSG00000176444	-	chr1	155247501	155232970	1153	no	no	no	no	no	no	no	no	no	no	no	no	no	no	no	no	no	no	no	5.145	11.96	8.53	8.99	28.24	2.33	17.27	23.27	293.875	19.6861	155.42	25.845	47.03	7.25479	36.415	20.8	10.62	113.025	29.87
PKLR	ENSG00000143627	-	chr1	155271225	155260043	7717	no	no	no	no	no	no	no	no	no	no	no	no	no	no	no	no	no	no	no	0.005	0.045	0.08	0.285	0	0	19.2	0.03	0.025	2.48953	0.01	0.275	0.01	0.0028023	0.629875	0.15	0	0.005	0.69
FDPS	ENSG00000160752	+	chr1	155278538	155290457	7542	no	no	no	no	no	no	no	no	no	no	no	no	no	no	no	no	no	no	no	28.595	23.455	49.32	245.21	141.22	5.42	127.95	132.37	103.04	58.9992	89.235	118.43	311.525	75.5449	20.1488	30.19	10	68.945	40.31
RUSC1	ENSG00000160753	+	chr1	155290686	155300903	4384	no	no	no	no	no	no	no	no	no	no	no	no	no	no	no	no	no	no	no	10.13	10.33	11.82	30.555	28.715	6.85	3.58	15.82	78.195	27.1065	44.42	15.2	25.645	19.7436	8.121	5.31	8.54	14.48	7.9
ASH1L	ENSG00000116539	-	chr1	155532484	155305058	51649	no	no	no	no	no	no	no	no	no	no	no	no	no	no	no	no	no	no	no	12.26	22.505	22.25	3.54	8.275	5.69	17.35	19.35	14.08	2.59527	14.53	17.415	16.59	6.12293	16.5417	33.23	12.61	15.69	15.05
MSTO1	ENSG00000125459	+	chr1	155579978	155718153	58684	no	no	no	no	no	no	no	no	no	no	no	no	no	no	no	no	no	no	no	5.48	13.335	9.01	18.83	33.53	0	18.44	21.58	74.94	8.76389	27.24	21.175	40.08	9.96795	2.92392	19.22	6.81	54.725	19.92
DAP3	ENSG00000132676	+	chr1	155657757	155708317	58684	no	no	no	no	no	no	no	no	no	no	no	no	no	no	no	no	no	no	no	8.455	19.385	18.39	53.895	94.71	4.57	34.32	41.74	59.77	31.5748	83.18	46.375	52.085	33.9093	37.125	107.36	18.08	62.27	23.49
GON4L	ENSG00000116580	-	chr1	155829191	155719507	11298	no	no	no	no	no	no	no	no	no	no	no	no	no	no	no	no	no	no	no	8.02	17.125	15.41	7.18	15.385	2.04	15.33	19.32	39.345	8.43437	42.385	18.445	27.035	6.05735	13.123	30.19	13.09	39.97	12.16
SYT11	ENSG00000132718	+	chr1	155829299	155854990	12716	no	top 5%	no	top 5%	top 5%	top 5%	no	no	no	no	no	no	no	no	no	no	no	no	no	35.685	58.95	130.3	182.97	69.435	0.11	0.78	3.76	5.45	2.44909	56.89	3.14	9.125	22.054	19.8478	6.88	1	1.885	12.53
RIT1	ENSG00000143622	-	chr1	155881195	155867598	14246	no	no	no	no	no	no	no	no	no	no	no	no	no	no	no	no	no	no	no	6.685	11.925	14.52	9.29	44.92	0.71	7.25	18.31	8.845	7.50253	10.07	23.595	16	17.9178	22.776	10.24	11.15	15.085	20.97
KIAA0907	ENSG00000132680	-	chr1	155904188	155882833	8929	no	no	no	no	no	no	no	no	no	no	no	no	no	no	no	no	no	no	no	6.745	15.715	10.66	11.76	50.535	8.97	18.22	14.67	63.975	16.9925	52.5	45.89	32.365	10.8643	20.7137	36.97	17.55	34.915	20.6
RXFP4	ENSG00000173080	+	chr1	155911479	155912625	11311	no	no	no	no	no	no	top 5%	no	no	no	no	no	no	no	no	no	no	no	no	0	0	0	0	0	0.7	0	0.05	0.025	0.011963	0.01	0	0.035	0.0529974	0.701292	0.16	0	0.045	0
ARHGEF2	ENSG00000116584	-	chr1	155959864	155916645	22994	no	no	no	no	no	no	no	no	no	no	no	no	no	no	no	no	no	no	no	21.86	35.08	20.72	6.24	29.58	13.81	27.6	61.91	197.795	20.7786	118.705	47.115	45.49	13.0971	47.4789	21.76	45.51	181.075	128.59
SSR2	ENSG00000163479	-	chr1	155990750	155978838	33315	no	no	no	no	no	no	no	no	no	no	no	no	no	no	no	no	no	no	no	47.31	51.44	63.42	70.96	253.535	2.83	58.6	117.76	202.935	123.603	223.55	150.985	112.515	254.667	68.9627	83.18	94.9	263.2	322.54
UBQLN4	ENSG00000160803	-	chr1	156023585	156005091	15298	no	no	no	no	no	no	no	no	no	no	no	no	no	no	no	no	no	no	no	6.47	7.095	6.95	14.465	20.525	0.43	5.48	11.42	23.595	16.2991	12.16	27.015	34.04	10.0781	7.05708	15.77	6.47	15.865	7.94
LAMTOR2	ENSG00000116586	+	chr1	156024542	156028301	3606	no	no	no	no	no	no	no	no	no	no	no	no	no	no	no	no	no	no	no	7.955	8.01	11.8	33.9	45.43	1.15	17.94	29.88	16.11	41.7488	78.365	19.92	24.085	42.0402	18.8298	19.36	7.32	29.815	30.8
RAB25	ENSG00000132698	+	chr1	156030950	156040295	4157	no	no	no	no	no	no	no	no	no	no	no	no	no	no	no	no	no	no	no	0	0.115	0	0.135	0.37	10.99	1.25	31.54	0.135	30.5589	0.58	2.555	0.11	0.0144041	0.147333	0.78	65.54	1.065	0.04
MEX3A	ENSG00000254726	-	chr1	156051789	156041803	2087	no	no	no	no	no	no	no	no	no	no	no	no	no	no	no	no	no	no	no	9.5	14.67	1.97	7.205	23.295	0	0.67	0.47	8.97	12.1955	3.9	23.655	53.725	13.7317	0.287208	1.14	0.41	0.17	1.48
LMNA	ENSG00000160789	+	chr1	156052368	156107656	12732	no	no	no	no	no	no	no	no	no	top 5%	no	no	no	top 5%	no	no	no	no	no	3.805	12.805	26.43	4.96	54.43	17.5	71.87	229.56	633.505	14.9037	283.765	13.57	23.57	230.156	1.45167	85.99	84.4	24.44	125.38
SEMA4A	ENSG00000196189	+	chr1	156119809	156147535	28497	no	no	no	no	no	no	no	no	no	no	no	no	no	no	no	no	no	no	no	5.035	3.49	5.38	4.13	14.655	0.14	1.81	19.67	6.675	5.92527	4.33	0.59	0.785	0.309511	3.97892	1.83	2.4	13.59	6.83
SLC25A44	ENSG00000160785	+	chr1	156163879	156182587	16529	no	no	no	no	no	no	no	no	no	no	no	no	no	no	no	no	no	no	no	1.93	3.57	5.08	27.105	8.255	0.97	7.29	11.92	9.29	9.88892	11.475	3.595	9.595	9.42473	16.4202	12.48	2	13.06	6.03
PMF1-BGLAP	ENSG00000260238	+	chr1	156182772	156213123	278	no	no	no	no	no	no	no	no	no	no	no	no	no	no	no	no	no	no	no	0.95	2.305	2.91	1.09	13.55	0	0.92	1.12	3.52	4.40022	3.08	5.615	4.65	3.3498	11.1527	2.8	0.13	2.415	2.66
BGLAP	ENSG00000242252	+	chr1	156211752	156213112	278	no	no	no	no	no	no	no	no	no	no	no	no	no	no	no	no	no	no	no	0.01	0.205	0.5	0.11	1.22	0	0.74	0.54	3.325	2.3667	1.27	0.16	1.255	0.123607	2.69296	0.59	0	1.625	0.82
PAQR6	ENSG00000160781	-	chr1	156217881	156213205	1226	no	no	no	no	no	no	no	no	no	no	no	no	no	no	no	no	no	no	no	1.61	3.375	14.63	1.575	11.665	0	0.5	1.25	5.445	6.56258	1.74	2.99	7.565	2.35733	2.45496	3.5	0.11	1	1.04
SMG5	ENSG00000198952	-	chr1	156252616	156219014	1255	no	no	no	no	no	no	no	no	no	no	no	no	no	no	no	no	no	no	no	6.26	12.995	12.57	16.3	40.07	6.66	21.1	28.7	55.92	17.0905	20.345	32.71	54.665	18.2169	25.7501	38.8	13.69	35.215	23.99
TMEM79	ENSG00000163472	+	chr1	156252738	156262234	3091	no	no	no	no	no	no	no	no	no	no	no	no	no	no	no	no	no	no	no	0.15	0.71	0.55	0.545	3.51	0.72	0.83	1.96	6.155	0.654215	1.6	1.235	2.045	2.23978	4.96117	2.05	0.76	12.72	2.17
C1orf85	ENSG00000198715	-	chr1	156265445	156260331	3091	no	no	no	no	no	no	no	no	no	no	no	no	no	no	no	no	no	no	no	1.67	4.27	5.67	8.09	1.565	2.28	14.08	29.76	13.595	22.1637	11.885	23.64	16.565	49.1221	n/a	16.83	4.91	5.05	21.73
VHLL	ENSG00000189030	-	chr1	156269428	156268414	12299	no	no	no	no	no	no	no	no	no	no	no	no	no	no	no	no	no	no	no	0.075	0.25	0.07	0	0.48	0	0	0.04	0.08	0.00978793	0.05	0.055	0.25	0.00752955	0.190292	0.37	0	0.18	0.01
TSACC	ENSG00000163467	+	chr1	156307104	156316786	31546	no	no	no	no	no	no	no	no	no	no	no	no	no	no	no	top 5%	no	no	no	0.045	0	0	0.305	0	0	0.37	0.07	0.015	1.35726	0.9	0.25	0.39	n/a	1.40783	135.79	0	0.44	0
CCT3	ENSG00000163468	-	chr1	156308256	156278758	31546	no	no	no	no	no	no	no	no	no	no	no	no	no	no	no	no	no	no	no	72.73	65.355	87.42	100.835	170.68	2.98	79.46	62.65	71.895	110.245	90.97	240.015	157.985	93.3128	38.7408	73.43	30.3	65.36	159.41
RHBG	ENSG00000132677	+	chr1	156339002	156355011	41259	no	no	no	no	no	no	no	no	no	no	no	no	no	no	no	no	no	no	no	0.01	0.5	0	0	0	0	0.48	0.08	0.01	0.524946	0.005	0	0.01	0.0110402	0	0.8	0	0.005	0.02
C1orf61	ENSG00000125462	-	chr1	156399184	156374054	53377	no	no	top 5%	no	no	no	no	no	no	no	top 5%	no	no	no	no	no	no	no	no	45.165	143.855	91.53	2.31	1	0	0.02	0.13	0.005	3.53317	188.205	1.32	0.075	3.95501	0.75475	4.34	0	0.34	0.02
MEF2D	ENSG00000116604	-	chr1	156470620	156433518	58910	no	no	no	no	no	no	no	no	no	no	no	no	no	no	no	no	no	no	no	1.04	2.31	1.98	12.735	2.765	10.91	4.3	22.04	47.64	12.4042	21.96	2.245	6.79	13.3632	39.3236	43.19	17.24	52.07	24.34
IQGAP3	ENSG00000183856	-	chr1	156542396	156495196	31698	no	no	no	no	no	no	no	no	no	no	no	no	no	no	no	no	no	no	no	0.175	2.06	1.65	0.095	0.095	0.2	5.86	0.43	38.355	6.0743	14.535	22.625	19.87	0.913902	2.78617	3.14	1.39	0.07	0.87
TTC24	ENSG00000187862	+	chr1	156549518	156556562	12113	no	no	no	no	no	no	no	no	no	no	no	no	no	no	no	no	no	top 5%	top 5%	0	0.01	0.01	0.035	0	0	0.41	0.06	0.015	0.00870038	0	0	0	0.00268685	0.0464167	0.06	0	19.35	6.96
APOA1BP	ENSG00000163382	+	chr1	156561553	156564091	5178	no	no	no	no	no	no	no	no	no	no	no	no	no	no	no	no	no	no	no	7.31	9.48	18.09	34.775	57.345	4.48	12.61	40.2	15.945	28.3378	19.8	20.925	36.03	29.6351	n/a	76.86	13.97	27.79	27.82
GPATCH4	ENSG00000160818	-	chr1	156571275	156564278	17997	no	no	no	no	no	no	no	no	no	no	no	no	no	no	no	no	no	no	no	1.335	2.98	3.3	14.57	1.43	2.37	6.23	12.83	13.825	16.7792	25.635	8.96	18.755	7.06699	7.36979	10.38	3.42	12.76	5.43
HAPLN2	ENSG00000132702	+	chr1	156589085	156595517	34032	no	no	no	no	no	no	no	no	no	no	no	no	no	no	no	no	no	no	no	0.055	0.5	3.15	1.05	13.165	0.1	0	0.08	0.115	1.29518	0.055	0.17	0.365	0.0222454	0.0535833	2.32	0	0.11	0.03
BCAN	ENSG00000132692	+	chr1	156611739	156629320	25456	no	no	no	no	no	no	no	no	no	no	no	no	no	no	no	no	no	no	no	13.005	37.375	82.66	4.605	0.16	0.01	0.06	0.07	0.03	3.5052	3.19	0.12	1.255	0.161672	0.25375	3.73	0	0	0.02
NES	ENSG00000132688	-	chr1	156647189	156638554	31442	no	no	no	no	no	no	no	no	no	no	no	no	no	no	no	no	no	no	no	10.29	14.455	12.81	52.675	6.53	0.36	1.17	24.1	19.085	18.9772	8.535	75.615	117.71	28.8116	0.0266667	10.68	0.85	0	0.01
CRABP2	ENSG00000143320	-	chr1	156675393	156669397	38497	no	no	no	no	no	no	no	no	no	no	no	no	no	no	no	no	no	no	no	1.31	3.94	12.29	58.14	3.185	0	0.03	2.42	4.4	147.942	2.44	66.3	287.32	15.9536	1.44054	2.61	0.17	1.685	0.08
ISG20L2	ENSG00000143319	-	chr1	156698227	156691682	16295	no	no	no	no	no	no	no	no	no	no	no	no	no	no	no	no	no	no	no	1.535	3.875	3.13	11.9	5.955	1.44	2.72	11.03	6.83	12.7695	4.575	10.23	22.85	10.6415	18.129	23.56	17.5	20.85	9
RRNAD1	ENSG00000143303	+	chr1	156698233	156706741	361	no	no	no	no	no	no	no	no	no	no	no	no	no	no	no	no	no	no	no	1.35	3.35	2.74	10.84	6.935	2.25	8.61	14.63	15.24	12.0979	6.675	11.915	14.54	3.13033	21.6303	13.04	19.14	50.1	5.87
MRPL24	ENSG00000143314	-	chr1	156710923	156707096	1333	no	no	no	no	no	no	no	no	no	no	no	no	no	no	no	no	no	no	no	3.545	6.105	7.73	31.9	25.22	2.06	13.91	27.46	19.29	11.4911	26.115	11.45	19.845	27.4739	14.2134	19.87	8.78	22.195	7.33
HDGF	ENSG00000143321	-	chr1	156722025	156711901	16244	no	no	no	no	no	no	no	no	no	no	no	no	no	no	no	no	no	no	no	14.49	25.855	24.91	24.2	78.815	10.94	76.14	78.48	40.72	59.181	27.59	152.765	137.16	72.2648	34.444	38.57	59.74	32.865	38.92
PRCC	ENSG00000143294	+	chr1	156737291	156770607	20693	no	no	no	no	no	no	no	no	no	no	no	no	no	no	no	no	no	no	no	2.82	7.525	8.07	53.66	11.17	3.84	7.41	22.1	23.995	26.1017	19.385	18.205	46.29	23.3358	25.471	20.19	8.62	35.645	10.28
SH2D2A	ENSG00000027869	-	chr1	156786654	156776034	40128	no	no	no	no	no	no	no	no	no	no	no	no	no	no	no	no	no	no	no	0.045	0.08	0.01	8.335	0	0.19	0.1	1	0.505	2.44136	0.37	0.315	0.49	0.195632	0.534333	1.18	5.26	0.625	1.94
INSRR	ENSG00000027644	-	chr1	156828810	156809854	40128	no	no	no	no	no	no	no	no	no	no	no	no	no	no	no	no	no	no	no	0.07	0.3	0.14	0.185	1.595	0	0	0.01	0	0.00326264	0	0	0.02	0.00538622	0.029	2.48	0.08	0	0.01
PEAR1	ENSG00000187800	+	chr1	156863511	156886221	38921	no	no	no	no	no	no	no	no	no	top 5%	top 5%	no	no	no	no	no	no	no	no	0.065	0.64	1.16	0.16	0	0.31	1.9	6.34	165.02	1.10241	53.01	0.01	3.135	5.61644	0.00966667	5.25	0.9	0.04	5.7
LRRC71	ENSG00000160838	+	chr1	156890441	156902886	5965	no	no	no	no	no	no	no	no	top 5%	top 5%	no	no	no	no	no	top 5%	no	no	no	0	0.13	0.09	0.065	0	0	0	7.2	2.01	0.0326264	0.785	0	0.045	0.0194625	0.280667	6.71	0	0	0
ARHGEF11	ENSG00000132694	-	chr1	157015162	156904631	48418	no	no	no	no	no	no	no	no	no	no	no	no	no	no	no	no	no	no	no	9.71	14.14	14.27	10.42	21.105	3.99	10.74	18.5	26.615	7.70067	10.835	16.225	23.89	5.38777	19.0339	48.09	9.24	3.71	6.84
ETV3L	ENSG00000253831	-	chr1	157069600	157061835	68055	no	no	no	no	no	no	no	no	no	no	no	no	no	no	no	no	no	no	no	0.015	0.01	0.03	0.145	0	0	0	0	0.035	0.0445895	0.025	0.06	0.095	0.0161988	0.0117083	0	0	0	0
ETV3	ENSG00000117036	-	chr1	157108159	157090982	396389	no	no	no	no	no	no	no	no	no	no	no	no	no	no	no	no	no	no	no	3.33	5.785	4.82	3.03	4.84	0.9	4.64	13.21	32.885	2.15787	30.745	8.21	13.475	5.47055	9.41533	11.19	7.34	16.47	7.17
FCRL5	ENSG00000143297	-	chr1	157522310	157483166	396235	no	no	no	no	no	no	no	no	no	no	no	no	no	no	no	no	no	top 5%	no	0.005	0.05	0.06	0	0	0.08	0.55	0.7	0	0.449615	0	0	0	0	0.00575	0.4	1.27	67.965	0.44
FCRL4	ENSG00000163518	-	chr1	157567870	157543538	99629	no	no	no	no	no	no	no	no	no	no	no	no	no	no	no	no	no	no	no	0	0	0	0	0	0	0	0	0	0	0	0	0	0.00165933	0	0.06	0	0.045	0
FCRL3	ENSG00000160856	-	chr1	157670647	157646271	123278	no	no	no	no	no	no	no	no	no	no	no	no	no	no	no	no	no	top 5%	no	0.02	0.015	0.02	0	0	0.31	0.29	0.26	0	0	0	0	0	0	0.0137083	0.07	0	164.865	0.21
FCRL2	ENSG00000132704	-	chr1	157746922	157715524	62280	no	no	no	no	no	no	no	no	no	no	no	no	no	no	no	no	no	top 5%	no	0	0.025	0.06	0	0	0.04	0.62	0.19	0	0	0	0	0	0.00168282	0.0399583	0.06	0.58	154.17	0.06
FCRL1	ENSG00000163534	-	chr1	157789879	157764325	28227	no	no	no	no	no	no	no	no	no	no	no	no	no	no	no	no	no	top 5%	top 5%	0	0.065	0.72	0	0	0.34	1.78	1.44	0	0	0	0	0	0	0.213083	0.14	0.08	642.04	1.45
CD5L	ENSG00000073754	-	chr1	157811588	157800703	162298	no	no	no	no	no	no	no	top 5%	no	no	no	no	no	no	top 5%	no	no	no	no	0.025	0.09	0.02	0	0	0	57.58	2.56	0	0	0	0	0	0	2.76737	0.08	0	0.005	0
KIRREL	ENSG00000183853	+	chr1	157963062	158065841	235369	no	no	no	no	no	no	no	no	no	no	no	no	no	no	no	no	no	no	no	3.03	8.92	10.12	4.515	8.015	1.02	3.11	14.2	50.05	4.78447	22.735	27.9	30.455	24.11	0.00629167	12.3	2.85	0	0.25
CD1D	ENSG00000158473	+	chr1	158149736	158154686	153135	no	no	no	no	no	no	no	no	no	no	no	no	no	no	no	no	no	top 5%	no	0.23	0.115	0.32	0.2	0.13	0.12	0.96	1.57	0.005	0.379413	0.115	0.2	0	0.0240297	4.82175	0.97	0.51	17.235	0.23
CD1A	ENSG00000158477	+	chr1	158223926	158228059	100756	no	no	no	no	no	no	no	no	no	no	no	no	no	no	no	no	no	top 5%	no	0	0.005	0	0	0	0	0	0.06	0	0	0	0	0	0	0.0375833	0.09	0	4.405	0
CD1C	ENSG00000158481	+	chr1	158259575	158263420	65836	no	no	no	no	no	no	no	no	no	no	no	no	no	no	no	no	no	top 5%	no	0.025	0.05	0.03	0.015	0	0.4	1.04	0.39	0	0.0108755	0	0	0.06	0.0025595	0.387458	0.47	0	56.575	0.11
CD1B	ENSG00000158485	-	chr1	158301321	158297740	56484	no	no	no	no	no	no	no	no	no	no	no	no	no	no	no	no	no	no	no	0	0	0	0	0	0	0.2	0.04	0	0	0	0	0	0	0.0319167	0.06	0	0.095	0
CD1E	ENSG00000158488	+	chr1	158323485	158327343	63132	no	no	no	no	no	no	no	no	no	no	no	no	no	no	no	no	no	no	no	0	0.02	0.05	0.015	0	0	0.36	0.23	0	0	0	0	0	0	0.206917	0.59	0	0.13	0
OR10T2	ENSG00000186306	-	chr1	158369256	158368311	61429	no	no	no	no	no	no	no	no	no	no	no	no	no	no	no	no	no	no	no	0	0	0	0	0	0	0	0	0	0	0	0	0	0	0	0.04	0	0	0.06
OR10K2	ENSG00000180708	-	chr1	158390656	158389717	65076	no	no	no	no	no	no	no	no	no	no	no	no	no	no	no	no	no	no	no	0	0.02	0	0	0	0	0	0	0	0	0	0	0	0	0	0.04	0	0	0
OR10K1	ENSG00000173285	+	chr1	158435271	158436344	57938	no	no	no	no	no	no	no	no	no	no	no	no	no	no	no	no	no	no	no	0	0.015	0	0.005	0	0	0	0	0	0	0	0	0	0	0	0	0	0	0
OR10R2	ENSG00000198965	+	chr1	158449667	158450675	79565	no	no	no	no	no	no	no	no	no	no	no	no	no	no	no	no	no	no	no	0	0	0	0.015	0	0	0	0	0	0	0	0	0	0	0	0.07	0	0	0
OR6Y1	ENSG00000197532	-	chr1	158517895	158516917	80787	no	no	no	no	no	no	no	no	no	no	no	no	no	no	no	no	no	no	no	0	0.055	0	0.005	0	0	0	0	0	0	0	0	0	0	0	0	0	0	0.03
OR6P1	ENSG00000186440	-	chr1	158533394	158532440	29859	no	no	no	no	no	no	no	no	no	no	no	no	no	no	no	no	no	no	no	0	0	0	0.005	0	0	0	0	0	0	0	0	0	0	0	0	0	0	0
OR10X1	ENSG00000186400	-	chr1	158549689	158548708	41853	no	no	no	no	no	no	no	no	no	no	no	no	no	no	no	no	no	no	no	0.005	0	0.02	n/a	0	0	0	n/a	0	0	0	0	n/a	0	0	0	0	0	0
OR10Z1	ENSG00000198967	+	chr1	158576228	158577170	29864	no	no	no	no	no	no	no	no	no	no	no	no	no	no	no	no	no	no	no	0	0	0	0.085	0	0	0	0	0	0	0	0	0	0	0	0	0	0	0.05
SPTA1	ENSG00000163554	-	chr1	158656488	158580495	16205	no	no	no	top 5%	no	no	no	top 5%	no	no	no	no	no	no	no	no	no	no	top 5%	0.115	0.505	5.18	0.54	0	0	399.66	0.13	0	0	0.005	0	0.05	0	0.0155	1.57	0	0.2	4.62
OR6K2	ENSG00000196171	-	chr1	158670486	158669368	29351	no	no	no	no	no	no	no	no	no	no	no	no	no	no	no	no	no	no	no	0	0.03	0	0	0	0	0	0	0	0	0	0	0	0	0	0	0	0	0
OR6K3	ENSG00000203757	-	chr1	158687953	158686957	53027	no	no	no	no	no	no	no	no	no	no	no	no	no	no	no	no	no	no	no	0	0	0	0.27	0	0	0.03	0.04	0	0	0	0	0	0	0.0441667	0	0	0	0.02
OR6K6	ENSG00000180433	+	chr1	158724509	158725681	46340	no	no	no	no	no	no	no	no	no	no	no	no	no	no	no	no	no	no	no	0	0	0	0	0	0	0	0	0	0	0	0	0	0	0	0	0	0	0
OR6N1	ENSG00000197403	-	chr1	158736492	158735465	19763	no	no	no	no	no	no	no	no	no	no	no	no	no	no	no	no	no	no	no	0	0	0	0	0	0	0	0.33	0	0	0	0	0	0	0	0.07	0	0	0
OR6N2	ENSG00000188340	-	chr1	158747425	158746471	63660	no	no	no	no	no	no	no	no	no	no	no	no	no	no	no	no	no	no	no	0	0.02	0	0.005	0	0	0	0.06	0	0	0	0	0	0	0	0.04	0	0	0
MNDA	ENSG00000163563	+	chr1	158801106	158819294	135728	no	no	no	top 5%	no	no	no	top 5%	top 5%	no	no	no	no	no	top 5%	top 5%	no	top 5%	no	0.355	1.7	12.83	0	0	0	5.02	11.41	0	0	0	0	0	0	91.785	4.42	0.08	3.89	0.44
PYHIN1	ENSG00000163564	+	chr1	158901341	158946844	114884	no	no	no	no	no	no	no	no	no	no	no	no	no	no	no	no	no	top 5%	no	0	0.08	0.11	0.01	0	0.09	0.46	0.4	0	0	0	0	0	0	0.0986667	0.22	0.58	4.985	0.05
IFI16	ENSG00000163565	+	chr1	158979681	159024945	40165	no	no	no	no	no	no	no	no	top 5%	top 5%	top 5%	no	no	top 5%	top 5%	no	top 5%	top 5%	top 5%	3.62	5.55	10.02	0.195	0.035	1.06	8.76	25.47	12.435	0.436579	14.235	2.3	2.56	31.6524	132.86	15.18	10.98	70.975	11.14
AIM2	ENSG00000163568	-	chr1	159046691	159032273	102035	no	top 5%	no	no	no	top 5%	no	no	no	no	no	no	top 5%	no	no	no	no	top 5%	no	4.47	2.54	0.93	0.69	6.255	0.32	0.21	0.76	0	0.0616519	0.165	1.56	2.2	0.0443275	1.28392	0.5	0.41	19.585	0.03
CADM3	ENSG00000162706	+	chr1	159141398	159173103	177922	no	top 5%	no	no	top 5%	top 5%	no	no	no	no	no	no	no	no	no	no	no	no	no	33.07	42.62	47.99	112.075	48.07	0.19	0.02	1.57	0.005	1.78188	4.715	5.65	4.675	6.57018	0.101917	2.48	0.96	0.26	0
DARC	ENSG00000213088	+	chr1	159173096	159176288	177922	no	no	no	no	top 5%	no	no	no	top 5%	no	no	no	no	no	no	no	top 5%	no	no	0.13	1.415	2.45	5.385	2.39	0.28	6.06	17.18	0	0.147906	1.15	0.22	0.485	0.468824	n/a	7.6	7.4	0.06	0.18
FCER1A	ENSG00000179639	+	chr1	159259503	159278014	88660	no	no	no	no	no	no	no	no	no	no	no	no	no	no	no	no	no	no	top 5%	0.005	0.085	0.2	0	0	0	0.2	0.39	0	0	0	0	0	0	1.76408	1.67	1.39	0.475	40.38
OR10J3	ENSG00000196266	-	chr1	159284449	159283459	122989	no	no	no	no	no	no	no	no	no	no	no	no	no	no	no	no	no	no	no	0	0	0	0	0	0	0	0	0	0	0	0	0	0	0	0.15	0	0	0.01
OR10J4	ENSG00000249730	+	chr1	159401993	159402928	124127	no	no	no	no	no	no	no	no	no	no	no	no	no	no	no	no	no	no	no	0	0	0	0	0	0	0	0	0	0	0	0	0	n/a	n/a	0	0	0	0
OR10J1	ENSG00000196184	+	chr1	159409511	159410600	100775	no	no	no	no	no	no	no	no	no	no	no	no	no	no	no	no	no	no	no	0	0	0	0	0	0	0	0	0	0	0	0	0	0	0.00320833	1.13	0	0	0.03
OR10J5	ENSG00000184155	-	chr1	159505842	159504792	145964	no	no	no	no	no	no	no	no	no	no	no	no	no	no	no	no	no	no	no	0.025	0.155	0	0	0	0	0.03	0.06	0	0	0	0	0	0	0	0.03	0	0	0.01
APCS	ENSG00000132703	+	chr1	159557614	159558655	175195	no	no	no	no	no	no	no	top 5%	no	no	no	no	no	no	no	no	no	no	no	0	0	0	0	0	0	54.4	0.19	0	0	0	0	0	0	0	0	0	0	0.02
CRP	ENSG00000132693	-	chr1	159684379	159682078	189765	no	no	no	no	no	no	no	top 5%	no	no	no	no	no	no	no	no	no	no	no	0.015	0	0	0	0.43	0	9.44	0.3	0	0	0	0	0	0	0	0.14	0	0	0
DUSP23	ENSG00000158716	+	chr1	159750721	159752333	84310	no	no	no	no	no	no	no	no	no	no	no	no	no	no	no	no	no	no	no	4.625	3.95	3.98	4.4	2.53	0.53	11.66	31.4	5.845	21.383	2.385	5.75	6.19	31.7727	15.5715	19.58	9.75	9.33	24.54
FCRL6	ENSG00000181036	+	chr1	159770301	159786041	28466	no	no	no	no	no	no	no	no	no	no	no	no	no	no	no	no	no	no	no	0	0.015	0.07	0	0	0	0.03	0.27	0.015	0.00652529	0	0	0	0.0070375	0.314167	0.21	0	0.7	0.03
SLAMF8	ENSG00000158714	+	chr1	159796539	159807039	20204	no	no	no	no	no	no	no	no	top 5%	no	no	no	no	no	top 5%	no	no	no	no	0.005	0.055	0.14	0	0	0.03	1.51	17.08	0.015	0	0.015	0	0	0.141875	4.97392	0.29	0.53	0.09	0.09
VSIG8	ENSG00000243284	-	chr1	159832447	159824105	20204	no	no	no	no	no	no	no	no	no	no	no	no	no	no	no	no	no	no	no	0.025	0.115	0.06	0.01	0.105	0	0	0.19	0.295	0.00435019	0.09	0	0	0.102129	0.0804583	0.47	0.71	0.115	0.07
CCDC19	ENSG00000213085	-	chr1	159869953	159842153	27649	no	no	no	no	no	no	no	no	top 5%	no	no	no	no	no	no	top 5%	no	top 5%	no	0.06	0.265	0.45	0.16	0.035	0	0.12	12.37	0.53	0.0141381	0.68	0	0.03	0.486013	n/a	4.98	0.25	2.28	0.33
TAGLN2	ENSG00000158710	-	chr1	159895522	159887896	19249	no	no	no	no	no	no	no	no	no	no	no	no	no	top 5%	no	no	no	no	no	3.615	7.075	29.06	100.595	0.39	8.55	29.68	309.37	193.06	33.848	94.305	4.025	9.415	482.936	17.4434	151.23	75.87	486.375	423.44
IGSF9	ENSG00000085552	-	chr1	159915386	159896828	7201	no	no	no	no	no	no	no	no	no	no	no	no	no	no	no	no	no	no	no	1.14	1.285	0.17	0.65	6.22	7.54	0.04	2.05	0.095	4.04871	0.015	2.915	11.11	0.249343	0.0144167	1.71	4.16	0.375	0.27
SLAMF9	ENSG00000162723	-	chr1	159924044	159921281	79312	no	no	no	no	no	no	no	no	no	no	no	no	no	no	no	no	no	no	no	0.015	0	0.08	0	0	0	0	0.18	0.015	0	0.015	0	0	0.054357	0.02925	0	0	0	0.05
PIGM	ENSG00000143315	-	chr1	160001783	159997461	78890	no	no	no	no	no	no	no	no	no	no	no	no	no	no	no	no	no	no	no	2.21	4.02	4.87	4.23	2.355	0.49	4.15	3.81	0.715	1.65743	3.025	3.295	4.5	4.75276	6.40475	2.56	3.51	1.13	4.54
KCNJ10	ENSG00000177807	-	chr1	160040038	160007256	16794	no	no	no	no	no	no	no	no	no	no	no	no	no	no	no	no	no	no	no	0.185	0.87	3.19	0.065	0	0	1.05	0.03	0	0.472096	2.13	0.005	0.275	0.0475763	0.0704583	0.11	0.02	0	0.05
KCNJ9	ENSG00000162728	+	chr1	160051359	160060353	12097	no	no	no	no	top 5%	top 5%	no	no	no	no	no	no	no	no	no	no	no	no	no	2.535	4.595	1.72	13.48	4.905	0	0.01	0	0	0.110174	3.505	0.05	0.065	0.00175392	0.0322083	0.26	0	0.005	0
IGSF8	ENSG00000162729	-	chr1	160068479	160061129	17859	no	no	no	no	no	no	no	no	no	no	no	no	no	no	no	no	no	no	no	10.85	9.635	16.79	29.28	14.255	1.82	3.81	16.57	22.175	33.8609	10.97	7.825	12.825	13.415	13.3766	42.87	9.82	33.835	22.26
ATP1A2	ENSG00000018625	+	chr1	160085562	160113381	25061	no	no	no	no	no	no	no	no	no	no	no	no	no	no	no	no	no	no	no	9.835	59.095	95.26	0.78	0.075	2.24	0.06	2.01	0.24	9.81537	17.435	60.61	44.67	0.0657091	0.257833	10.85	3.09	0.005	0
ATP1A4	ENSG00000132681	+	chr1	160121359	160156767	11495	no	no	no	no	no	no	no	no	no	no	no	no	no	no	no	no	no	no	no	0.005	0.215	0.03	0.015	0	0	0	0.05	0.015	0.107667	0.005	0.195	0.13	0	0.0789167	5.06	0	0.04	0.03
CASQ1	ENSG00000143318	+	chr1	160160284	160171674	6969	no	no	no	no	no	no	no	no	no	no	no	no	no	no	no	no	no	no	no	1.31	0.425	0.44	1.7	0	0.16	0	0.1	0.03	0.407633	5.38	0.125	0.095	0.131032	0.297125	1.32	0	0.04	0
PEA15	ENSG00000162734	+	chr1	160175126	160185166	5539	no	no	no	no	no	no	no	no	no	no	no	no	no	no	no	no	no	no	no	19.01	41.325	45.6	252.185	27.39	1.42	8.1	55.72	116.97	26.4779	106.605	26.055	52.68	116.722	110.93	89.1	12.32	64.035	10.83
DCAF8	ENSG00000258465	-	chr1	160254920	160187253	6213	no	no	no	no	no	no	no	no	no	no	no	no	no	no	no	no	no	no	no	0.14	0.3	0.03	0.065	0.055	0	0	0.13	240.24	25.627	160.93	0.005	0.1	26.1592	52.9032	0.25	0	0.875	1.33
PEX19	ENSG00000162735	-	chr1	160254936	160246601	6213	no	no	no	no	no	no	no	no	no	no	no	no	no	no	no	no	no	no	no	5.015	16.66	19.92	25.23	27.575	1.9	17.44	23.45	16.12	21.5595	17.69	51.305	39.65	18.3693	12.577	22.4	26.17	14.585	10.32
NCSTN	ENSG00000162736	+	chr1	160313061	160328742	12240	no	no	no	no	no	no	no	no	no	no	no	no	no	no	no	no	no	no	no	7.075	14.54	24.56	58.015	13.71	2.56	21.52	36.02	89.86	25.7335	65.52	31.865	41.7	56.619	60.5963	43.77	18.25	77.44	35.37
COPA	ENSG00000122218	-	chr1	160313190	160259062	12240	no	no	no	no	no	no	no	no	no	no	no	no	no	no	no	no	no	no	no	25.34	45.54	55.91	66.805	37.515	3.92	59.24	66.59	59	23.3887	59.63	39.515	56.715	60.3807	44.8025	37.27	40.11	20.12	35.96
NHLH1	ENSG00000171786	+	chr1	160336856	160342638	35851	no	no	no	no	no	no	no	no	no	no	no	no	top 5%	no	no	no	no	no	no	0.075	6.165	0.45	3.39	0.275	0	0	0.07	0.445	0.221498	0.675	0.07	4.74	0.247134	0.473417	0.14	0	0.235	0
VANGL2	ENSG00000162738	+	chr1	160370375	160398468	84088	no	no	no	no	no	no	no	no	no	no	no	no	no	no	no	no	no	no	no	2.915	5.34	2.96	16.185	15.655	0.2	0.19	1.12	4.01	25.7115	2.165	17.34	49.24	5.89162	0.119375	1.47	1.97	0.43	1.69
SLAMF6	ENSG00000162739	-	chr1	160493052	160454819	74183	no	no	no	no	no	no	no	no	no	no	no	no	no	no	no	no	no	top 5%	no	0.01	0.055	0.05	0.03	0	0	0.56	0.8	0	0	0	0	0	0	0.607	0.27	0.73	46.18	0.2
CD84	ENSG00000066294	-	chr1	160549306	160510884	46415	no	no	no	top 5%	no	no	top 5%	top 5%	top 5%	no	no	no	no	no	top 5%	no	top 5%	top 5%	top 5%	0.23	0.87	3.44	0.005	0	0.48	5.1	7.87	0	0	0	0	0	0.00063145	121.38	2.46	1.63	14.225	10.97
SLAMF1	ENSG00000117090	-	chr1	160617085	160577889	60033	no	no	no	no	no	no	no	no	no	no	no	no	no	no	no	no	top 5%	top 5%	no	0.005	0.075	0.01	0	0	0	0.07	0.4	0	0.00108755	0	0	0	0	0.0455417	0.24	1.66	15.3	0.04
CD48	ENSG00000117091	-	chr1	160681641	160648535	58863	no	no	no	no	no	no	no	no	no	no	no	no	no	no	no	no	no	top 5%	top 5%	0.185	0.185	3.17	0	0	0.97	4.75	7.4	0	0.211526	0	0	0	0	4.67462	0.54	3.11	296.29	8.13
SLAMF7	ENSG00000026751	+	chr1	160709054	160724611	68665	no	no	no	no	no	no	no	top 5%	top 5%	no	no	no	no	no	no	no	no	top 5%	no	0	0	0.21	0	0	0	2.69	3.61	0	0.00108755	0	0	0	0.495967	0.715792	0.32	1.1	9.14	0.19
LY9	ENSG00000122224	+	chr1	160765863	160798051	43150	no	no	no	no	no	no	no	no	no	no	no	no	no	no	no	no	top 5%	top 5%	no	0	0.03	0.03	0	0	0.11	0.88	0.54	0	0	0	0	0	0	0.113583	0.27	2.03	195.155	0.56
CD244	ENSG00000122223	-	chr1	160832645	160799949	15581	no	no	no	no	no	no	no	top 5%	no	no	no	no	no	no	no	no	no	no	top 5%	0.015	0.065	0.24	0.145	0	0	3.98	1.33	0	0.0457059	0.135	0	0	0	1.53158	0.91	0.11	0.435	19
ITLN1	ENSG00000179914	-	chr1	160854960	160846328	73537	no	no	no	no	no	no	no	top 5%	no	no	no	no	no	no	no	no	top 5%	no	no	0	0.155	0.37	0.17	0	0.05	6.75	1.39	0	0	0	0	0	0.0114639	0.001875	3.37	63.79	0	0.02
ITLN2	ENSG00000158764	-	chr1	160924589	160914814	100265	no	no	no	no	no	no	no	no	no	no	no	no	no	no	no	no	no	no	no	0.02	0	0.08	0.09	0	0	0.46	5.8	0	2.39636	0	0	0.08	0.0080126	0.00758333	2.44	0	0	0
F11R	ENSG00000158769	-	chr1	160991138	160965000	40671	no	no	no	no	no	no	no	no	no	no	no	no	no	no	no	no	no	no	no	1.835	3.16	3.24	3.685	3.18	5.23	33.32	73.01	0.3	44.9812	0.12	32.305	2.285	4.51182	14.6419	14.81	15.04	24.41	44.85
TSTD1	ENSG00000215845	-	chr1	161008780	161007420	40671	no	no	no	no	no	no	no	no	no	no	no	no	no	no	no	no	no	no	no	7	5.925	4.1	30.655	34.125	5.75	8.86	28.46	0.21	111.2	21.445	22.365	3.195	7.77602	2.07633	39.51	3.51	189.17	34.44
USF1	ENSG00000158773	-	chr1	161015767	161009040	1231	no	no	no	no	no	no	no	no	no	no	no	no	no	no	no	no	no	no	no	35.555	23.725	21.96	22.465	226.125	2.92	21.29	28.32	69.055	17.487	32.65	41.82	40.635	13.9172	51.8073	22.44	19.76	198.925	56.03
ARHGAP30	ENSG00000186517	-	chr1	161039760	161016738	1995	no	no	no	no	top 5%	no	no	top 5%	top 5%	no	no	no	no	no	top 5%	no	top 5%	top 5%	top 5%	0.125	0.8	1.41	6.625	0	0.23	5.26	20.77	0.02	0.100631	0.035	0.015	0.01	0.0577512	62.6743	0.63	3.51	77.14	42.8
PVRL4	ENSG00000143217	-	chr1	161059389	161040784	9818	no	no	no	no	no	no	no	no	no	no	no	no	no	no	no	no	no	no	no	0.005	0.01	0.01	0.02	0.01	0.02	0	4.93	0.225	0.613994	0.05	0.015	0.045	0.0669358	n/a	0.5	5.45	0.02	0.04
KLHDC9	ENSG00000162755	+	chr1	161068183	161070136	9003	no	no	no	no	no	no	no	no	no	no	no	no	no	no	no	no	no	no	no	1.03	2.495	3.38	12.86	50.8	0.1	0.61	5.47	1.785	4.18633	5.73	8.755	3.9	0.515228	0.22475	21.44	2.61	2.18	1.09
PFDN2	ENSG00000143256	-	chr1	161087901	161070345	215	no	no	no	no	no	no	no	no	no	no	no	no	no	no	no	no	no	no	no	10.38	8.115	10.24	127.36	98.045	3.36	5.25	19.59	24.96	38.4332	44.66	32.575	43.44	85.0304	17.4241	33.99	5.08	57.105	9.88
NIT1	ENSG00000158793	+	chr1	161087907	161095235	21069	no	no	no	no	no	no	no	no	no	no	no	no	no	no	no	no	no	no	no	3.81	9.435	7.57	36.805	41.395	4.66	11.58	16.96	65.1	11.3096	35.11	21.315	23.52	8.90485	21.183	19.67	4.27	37.71	24.18
DEDD	ENSG00000158796	-	chr1	161102478	161090766	21069	no	no	no	no	no	no	no	no	no	no	no	no	no	no	no	no	no	no	no	4.38	6.17	5.61	20.04	20.03	4.1	8.3	16.27	29.425	19.4666	21.095	16.295	16.365	14.7194	27.668	20.89	10.07	26.38	27.03
UFC1	ENSG00000143222	+	chr1	161123541	161128646	21670	no	no	no	no	no	no	no	no	no	no	no	no	no	no	no	no	no	no	no	28.21	22.16	29.42	47.005	52.87	2.01	21.53	42.4	20.525	15.9722	104.395	61.03	36.255	51.6347	26.038	26.27	10.82	90.125	78.47
USP21	ENSG00000143258	+	chr1	161129253	161135504	1403	no	no	no	no	no	no	no	no	no	no	no	no	no	no	no	no	no	no	no	2.335	4.53	3.72	7.74	10.69	4.3	4.31	12.01	48.065	14.2465	20.2	6.45	19.9	6.43229	16.4807	19.06	6.12	55.62	9.9
PPOX	ENSG00000143224	+	chr1	161136300	161146907	7606	no	no	no	no	no	no	no	no	no	no	no	no	no	no	no	no	no	no	no	5.205	9.23	7.35	24.34	55.505	0.35	49.16	13.88	53.75	14.0877	30.97	15.18	22.22	6.88617	12.342	9.56	3.37	54.98	13.63
B4GALT3	ENSG00000158850	-	chr1	161147287	161141101	7606	no	no	no	no	no	no	no	no	no	no	no	no	no	no	no	no	no	no	no	3.655	5.565	6.29	17.405	25.075	4.49	9.69	11.73	41.135	18.0858	21.515	11.575	23.79	14.479	19.1035	24.44	6.75	42.21	12.9
ADAMTS4	ENSG00000158859	-	chr1	161168846	161154097	7068	no	no	no	no	no	no	no	no	no	no	no	no	no	no	no	no	no	no	no	0.075	0.945	10.3	0.095	0.01	1.9	1.74	7.88	0.86	1.01516	0.61	1.67	2.17	1.01906	8.67362	1.25	0.74	0.055	0.03
NDUFS2	ENSG00000158864	+	chr1	161169104	161184185	1141	no	no	no	no	no	no	no	no	no	no	no	no	no	no	no	no	no	no	no	29.06	31.92	51.73	85.335	103.88	6.18	50.03	33.98	49.62	33.9356	72.635	53.525	48.98	40.2681	44.7475	49.97	20.4	44.635	47.97
FCER1G	ENSG00000158869	+	chr1	161185068	161190489	2475	no	no	no	no	no	no	top 5%	top 5%	top 5%	no	no	no	no	no	top 5%	no	top 5%	top 5%	no	0.3	1.84	6.27	0.105	0.965	10.73	25.76	70.75	0.33	0.290171	1.055	0.085	0.575	0.315914	308.098	5.08	7.14	8.65	2.29
APOA2	ENSG00000158874	-	chr1	161193421	161192081	3963	no	no	no	no	no	no	no	top 5%	no	no	no	no	no	no	no	no	no	no	no	0	0.2	0.1	0.62	0	0	1895.63	0.96	0	0.181403	0	0	0	0	1.36187	0.11	0	0	0
TOMM40L	ENSG00000158882	+	chr1	161195792	161200397	22795	no	no	no	no	no	no	no	no	no	no	no	no	no	no	no	no	no	no	no	5.21	5.905	4.86	19.105	22.655	0.54	6.36	5.47	12.2	5.26624	9.93	4.145	8.055	4.83148	9.50492	2.25	1.54	5.27	9.77
NR1I3	ENSG00000143257	-	chr1	161208092	161199455	22795	no	no	no	no	no	no	no	no	no	no	no	no	no	no	no	no	no	no	no	0.015	0.04	0	2.49	0	0	3.64	0.06	0	0.425637	0.225	0	0	0.0258643	3.67829	0.25	0	0	0
PCP4L1	ENSG00000248485	+	chr1	161228516	161255240	39708	no	no	no	top 5%	no	top 5%	no	no	no	no	no	no	no	no	no	no	no	no	no	1.005	3.54	27.45	2.43	31.5	0.04	1.9	2.41	0	0.219322	2.16	0.285	0.085	0.00317792	1.05587	1.15	0	0	0.32
MPZ	ENSG00000158887	-	chr1	161279762	161274524	23568	no	no	no	top 5%	no	no	no	no	no	no	no	no	no	no	no	no	no	no	no	0.375	0.545	345.21	4.215	0.315	0.44	0.49	1.5	1.085	5.60831	0.65	1.155	23.28	0.575719	3.59858	1.6	0.34	3.58	1.55
SDHC	ENSG00000143252	+	chr1	161284046	161332984	5820	no	no	no	no	no	no	no	no	no	no	no	no	no	no	no	no	no	no	no	6.64	16.14	30.94	97.84	22.02	5	24.4	72.51	36.87	41.8369	33.265	37.65	90.285	23.8897	6.96071	41.3	34.26	51.95	25.21
C1orf192	ENSG00000188931	-	chr1	161337664	161334520	139091	no	no	no	no	no	no	no	no	no	no	no	no	no	no	no	no	no	no	no	0.07	0.52	0.76	0.865	0	0	0	10.51	0	0.285487	0.895	0	0	0.766221	n/a	1.48	0	0.025	0.63
FCGR2A	ENSG00000143226	+	chr1	161475219	161489358	142232	no	no	no	top 5%	no	no	no	top 5%	top 5%	no	no	no	no	no	top 5%	no	no	top 5%	no	1.155	8.205	18.26	0.045	0	1.92	10.67	39.82	0.165	0.29754	0.155	0.13	0.105	0.0155171	149.701	7.66	6.55	9.26	3.28
HSPA6	ENSG00000173110	+	chr1	161494035	161496681	20708	no	no	no	no	no	no	no	no	no	no	no	no	no	no	top 5%	no	no	no	no	0.165	0.885	7.72	0.075	1.585	0.11	1.05	4.92	0.165	3.18633	0.22	0.02	0.02	0.12778	105.706	0.97	0.31	3.48	0.22
FCGR2C	ENSG00000244682	+	chr1	161551129	161569593	39423	no	no	no	no	no	no	top 5%	top 5%	top 5%	no	no	no	no	no	top 5%	top 5%	top 5%	top 5%	no	0.06	1.6	1.47	0	0	3.43	3.39	4.88	0	0.0163132	0.17	0	0	0	9.47933	13.9	3.23	91.28	0.22
FCGR3A	ENSG00000203747	-	chr1	161600917	161512712	39423	no	no	top 5%	top 5%	no	no	no	top 5%	top 5%	no	no	no	no	no	top 5%	no	top 5%	no	no	0.59	5.5	10.97	0	0	0.05	66.54	45.95	0	0.00108755	0.22	0	0	0	341.957	3.01	3.59	1.605	0.78
FCGR3B	ENSG00000162747	-	chr1	161601753	161592985	98400	no	no	no	top 5%	no	no	no	top 5%	top 5%	no	no	no	no	no	top 5%	no	no	no	no	0.12	0.535	7.37	0	0	0.01	5.65	6.61	0	0	0	0	0	0	6.75746	0.08	0	0.14	0.18
FCRLA	ENSG00000132185	+	chr1	161676761	161684141	82219	no	no	no	no	top 5%	no	top 5%	no	no	no	no	no	no	no	no	no	no	top 5%	no	0.01	0.01	0.27	4.125	0	0.72	1.52	0.1	0.045	0	0.015	0	0.02	0.186402	0.0355417	0	0	125.445	0.44
FCRLB	ENSG00000162746	+	chr1	161691352	161697933	28825	no	no	no	no	no	no	no	no	no	no	no	no	no	no	no	no	no	no	no	0.34	0.505	0.84	1.055	0.33	0	1.35	0.36	0.845	0.203138	0.63	0.055	0.19	0.932545	0.132208	0.27	0.99	2.94	0.26
DUSP12	ENSG00000081721	+	chr1	161719547	161727028	30669	no	no	no	no	no	no	no	no	no	no	no	no	no	no	no	no	no	no	no	13.085	21.655	16.41	17.23	108.73	0.05	13.22	8.12	12.65	8.29493	10.99	36.55	18.77	15.2631	16.0466	12.22	6.18	21.85	11.83
ATF6	ENSG00000118217	+	chr1	161736083	161933860	28176	no	no	no	no	no	no	no	no	no	no	no	no	no	no	no	no	no	no	no	5.555	11.825	13.93	7.245	8.865	0.6	11.69	11.62	2.06	1.43918	9.74	13.35	8.32	8.55206	28.8559	14.64	6.02	4.41	7.66
OLFML2B	ENSG00000162745	-	chr1	161993644	161952981	65042	no	no	no	no	no	no	no	no	no	no	no	no	no	no	no	no	no	no	no	0.22	1.875	5.82	0.185	0.41	0.29	0.84	4.61	0.355	1.51825	0.63	1.07	3	5.04256	34.6867	15.46	0.47	0.02	0.5
NOS1AP	ENSG00000198929	+	chr1	162039565	162340265	48648	no	no	no	no	no	no	no	no	no	no	no	no	no	no	no	no	no	no	no	0.93	1.855	2.33	1.92	3.17	0.93	2.67	2.12	0.22	1.04559	1.43	2.075	3.23	0.420526	0.805333	1.97	2.57	0	0.02
C1orf111	ENSG00000171722	-	chr1	162346660	162342992	7586	no	no	no	no	no	no	no	no	no	no	no	no	no	no	no	top 5%	no	no	no	0	0	0	0.02	0	0	0	0	0	0	0	0	0	0.0118393	n/a	4.89	0	0	0
C1orf226	ENSG00000239887	+	chr1	162351519	162356600	13314	no	no	no	no	no	no	no	no	no	no	no	no	no	no	no	no	no	no	no	0.145	1.165	0.48	0.165	4.685	1.11	2.43	3.31	0.225	2.88489	0.28	3.79	4.385	1.07583	2.23358	1.6	3.5	0.01	0.06
SH2D1B	ENSG00000198574	-	chr1	162381916	162365055	94133	no	no	no	no	no	no	no	no	no	no	no	no	no	no	no	no	no	no	no	0	0.01	0.03	0	0	0.04	0.49	0.26	0.02	0	0.675	0	0	0.0383126	0.037125	0.23	0	0.285	0.01
UHMK1	ENSG00000152332	+	chr1	162467594	162499419	117581	no	no	no	no	no	no	no	no	no	no	no	top 5%	no	no	no	no	no	no	no	8.1	13.025	34.28	21.74	11.905	2.17	27.79	19.24	2.87	1.429	17.735	19.905	10.08	16.5835	21.7455	14.44	13.39	8.425	11.92
UAP1	ENSG00000117143	+	chr1	162531322	162569627	64530	no	no	no	no	no	no	no	no	no	no	no	no	no	no	no	no	no	no	no	8.85	14.85	16.71	15.38	19.88	5.2	22.79	15.88	22.24	3.12544	32.315	22.48	16.675	35.1266	4.88767	42.08	15.32	4.765	7.23
DDR2	ENSG00000162733	+	chr1	162602254	162757190	35959	no	no	no	no	no	no	no	no	no	top 5%	top 5%	no	no	top 5%	no	no	top 5%	no	no	0.92	7.825	16.68	0.155	0.4	2.05	3.12	12.26	29.88	0.521902	21.645	0.39	1.5	10.0703	0.103917	3.48	13.18	0.105	0.11
HSD17B7	ENSG00000132196	+	chr1	162760522	162782607	41830	no	no	no	no	no	no	no	no	no	no	no	no	no	no	no	no	no	no	no	5.395	8.92	10.35	19.57	41.145	6.52	38.26	16.13	6.265	6.99886	9.97	26.79	28.155	5.58416	5.85087	4.12	20.05	27.29	9.92
C1orf110	ENSG00000185860	-	chr1	162838605	162821105	238457	no	no	no	no	no	no	no	no	no	no	no	no	no	no	no	no	no	no	no	0.02	0.035	0.07	0	0	0	0	0.99	0.085	0	0.065	0	0	0.47387	n/a	0.07	0	0	0.01
RGS4	ENSG00000117152	+	chr1	163038564	163046592	270212	no	no	top 5%	top 5%	top 5%	no	no	no	no	top 5%	top 5%	no	no	top 5%	no	no	no	no	no	1.27	3.155	50.37	32.37	0.68	0.02	0.78	0.18	28.755	0.0271887	52.81	0.3	0.36	160.687	0.419875	1.29	0.56	0	0.01
RGS5	ENSG00000143248	-	chr1	163187426	163116845	174551	no	no	no	no	no	no	no	no	no	no	no	no	no	no	no	no	no	no	no	1.32	4.67	11.4	12.49	2.03	1.61	1.49	26.81	3.18	10.9697	6.135	5.09	1.67	22.6762	0.237875	92.11	44.01	0.785	0.34
NUF2	ENSG00000143228	+	chr1	163291724	163325554	1307615	EID gene	no	no	no	no	no	no	no	no	no	no	no	no	no	no	no	no	no	no	0.765	4.78	4.45	0.065	1.385	0	17.06	0.51	9.01	9.51166	7.635	52.765	21.63	2.36969	0.847958	8.2	1.04	1	0.71
PBX1	ENSG00000185630	+	chr1	164528871	164821068	1553352	EID gene	no	no	no	no	no	no	no	no	no	no	no	no	no	no	no	no	no	no	42.31	35.605	29.42	192.12	26.615	2.29	14.87	24.34	7.635	25.5637	9.995	45.94	32.245	8.1289	0.56675	10.66	7.76	0.02	16.87
LMX1A	ENSG00000162761	-	chr1	165325952	165171103	394241	no	no	top 5%	no	no	no	no	no	no	no	no	top 5%	no	no	no	no	no	no	no	0	2.9	0.12	0.005	0.275	0	0	0.02	0	0.0021751	0	3.81	0.005	0	0.00891667	0.24	0	0	0
RXRG	ENSG00000143171	-	chr1	165414433	165370158	143016	no	top 5%	no	no	top 5%	no	no	no	no	no	no	no	top 5%	no	no	no	no	no	no	4.38	0.2	2.98	12.72	0.805	0	0.04	0.66	0	0.00326264	0	0	3.11	0	0.008375	0.41	0.12	0	0
LRRC52	ENSG00000162763	+	chr1	165513243	165533198	166061	no	no	no	no	no	no	no	no	no	no	no	no	no	no	no	no	no	no	no	0	0	0.05	0	0	0	0	0	0	0.00543774	0.015	0	0	0	0	1.48	0	0	0
MGST3	ENSG00000143198	+	chr1	165600449	165631033	67670	no	no	no	no	no	no	no	no	no	no	no	no	no	no	no	no	no	no	no	46.27	46.205	65	175.37	118.615	8.32	166.33	72.3	53.41	60.4822	377.33	45.825	44.53	70.2488	19.371	112.57	32.64	20.335	34.41
ALDH9A1	ENSG00000143149	-	chr1	165668100	165631452	28861	no	no	no	no	no	no	no	no	no	no	no	no	no	no	no	no	no	no	no	15.445	21.27	32.02	6.62	14.635	0.85	24	24.83	15.16	11.267	24.72	46.05	20.41	22.279	31.6185	85.88	13.78	16.35	12.21
UCK2	ENSG00000143179	+	chr1	165796767	165877346	177774	no	no	no	no	no	no	no	no	no	no	no	no	no	no	no	no	no	no	no	21.55	19.91	16.18	11.915	22.5	5.36	18.2	6.42	26.175	28.9324	21.12	30.45	30.11	7.07033	4.76142	11.41	12.99	6.255	21.07
TMCO1	ENSG00000143183	-	chr1	165796992	165696542	177774	no	no	no	no	no	no	no	no	no	no	no	no	no	no	no	no	no	no	no	18.01	22.895	30.37	55.63	68.38	10.05	27.28	33.39	11.06	13.8994	115.135	35.185	41.385	20.7857	12.0253	37.97	17.67	11.44	17.57
AL626787.1	ENSG00000267884	-	chr1	166028709	166026678	149548	no	no	no	no	no	no	no	no	no	no	top 5%	no	no	no	no	no	no	no	no	0	0.305	0.23	n/a	0.335	0.08	0.01	n/a	0.01	0.0478521	6.165	0	n/a	n/a	n/a	0.35	0.12	0	0
FAM78B	ENSG00000188859	-	chr1	166135618	166028925	673291	EID gene	no	no	no	no	no	no	no	no	no	no	no	no	no	no	no	no	no	no	1.235	2.755	2.06	8.485	1.775	0.25	0.3	0.58	0.14	1.34645	0.63	0.105	0.605	0.175608	0.0875	7.52	0.26	0.115	0.12
POGK	ENSG00000143157	+	chr1	166808693	166825581	673240	EID gene	no	no	no	no	no	no	no	no	no	no	no	no	no	no	no	no	no	no	13.92	13.435	10.74	13.875	29.535	1.61	5.57	23.57	8.415	5.44551	10.9	23.545	26.915	11.7781	17.1512	14.83	7.44	9.37	16.31
TADA1	ENSG00000152382	-	chr1	166845564	166825746	37043	no	no	no	no	no	no	no	no	no	no	no	no	no	no	no	no	no	no	no	13.815	12.62	9.98	12.58	55.44	0.07	6.14	3.47	3.385	6.91245	11.02	22.925	11.405	4.90608	5.89387	9.92	3.46	8.83	6.48
ILDR2	ENSG00000143195	-	chr1	166944561	166882442	50662	no	top 5%	top 5%	no	no	no	no	no	no	no	no	top 5%	top 5%	no	no	top 5%	no	no	no	3.83	12.23	6.53	1.075	1.46	0.07	0.12	0.21	0	0.139469	0.645	11.54	13.22	1.63076	0.0222917	63.73	0.05	0.015	0.11
MAEL	ENSG00000143194	+	chr1	166958345	166991451	44405	no	no	no	no	no	no	no	no	no	no	no	no	no	no	no	top 5%	no	no	no	0.245	0.835	0.88	0.33	0	0	0.03	0.03	0.005	0.132897	1.625	0.32	0.1	0.238704	0.161583	43.12	0	0.02	0
GPA33	ENSG00000143167	-	chr1	167059868	167022072	34034	no	no	no	no	no	no	top 5%	no	no	no	no	no	no	no	no	no	no	no	no	0.005	0.075	0.1	0.02	0.115	28.27	0.01	0.64	0	0.128508	0	0.305	0.03	0.0430886	0.165625	0.25	0.04	1.74	1.64
DUSP27	ENSG00000198842	+	chr1	167063281	167098366	95112	no	no	no	no	no	no	no	no	no	no	no	no	no	no	top 5%	no	no	no	no	0.04	0.175	0.24	0	0	0	0.16	0.04	0.005	0.0195759	0.005	0.165	0.045	0.0165341	4.08167	0.07	0	0	0.07
POU2F1	ENSG00000143190	+	chr1	167190065	167396582	94993	no	no	no	no	no	no	no	no	no	no	no	no	no	no	no	no	no	no	no	4.66	17.96	9.44	2.18	5.625	1.77	6.2	5.88	2.865	11.0948	3.915	29.205	21.24	1.14069	9.93817	16.98	7.76	5.84	9.99
CD247	ENSG00000198821	-	chr1	167487847	167399876	25696	no	no	no	no	no	no	no	no	no	no	no	no	no	no	no	no	no	no	no	0.23	0.285	0.43	0.335	0.1	0.11	1.14	1.44	0.015	0.580343	0.91	0.69	1.535	0.00982578	0.38775	0.44	1.84	6.9	0.32
CREG1	ENSG00000143162	-	chr1	167523004	167510249	98727	no	no	no	no	no	no	no	no	no	no	no	no	no	no	top 5%	no	no	no	no	9.07	16.425	28.03	17.165	30.27	3.05	44.92	52.22	1.155	6.03784	59.05	29.48	11.385	16.8513	248.748	81.42	23.68	4.2	62.35
RCSD1	ENSG00000198771	+	chr1	167599329	167675486	92025	no	no	no	no	no	no	top 5%	top 5%	top 5%	no	no	no	no	no	top 5%	no	top 5%	top 5%	top 5%	0.85	2.37	5.75	0.005	0	1.64	8.74	9.53	0	0.148694	0	0.03	1.225	0.0229565	71.0057	9.52	4.2	108.41	97.41
MPZL1	ENSG00000197965	+	chr1	167691186	167761156	33168	no	no	no	no	no	no	no	no	no	no	no	no	no	no	no	no	no	no	no	42.305	45.82	104.29	151.98	99.475	2.35	16.03	37.69	24.585	12.0262	25.335	62.91	51.995	33.7806	55.9982	62.72	23.92	9.545	15.41
ADCY10	ENSG00000143199	-	chr1	167883453	167778624	19981	no	no	no	no	no	no	no	no	no	no	no	no	no	no	no	no	no	no	no	0.095	0.085	0.26	0.17	0.085	0	1.1	0.04	0.075	0.0021751	0.085	0	0.155	0.0222126	0.296833	3.6	0	0.025	0.03
MPC2	ENSG00000143158	-	chr1	167905278	167885966	3133	no	no	no	no	no	no	no	no	no	no	no	no	no	no	no	no	no	no	no	12.48	11.505	16.68	75.035	58.625	0.78	57.58	23.67	5.975	5.50734	68.3	22.49	16.66	n/a	20.0711	40.9	13.24	13.99	10.86
DCAF6	ENSG00000143164	+	chr1	167905898	168045081	10054	no	no	no	no	no	no	no	no	no	no	no	no	no	no	no	no	no	no	no	14.62	18.89	18.62	19.255	22.775	3.26	47.2	14.96	14.28	3.66939	37.665	11.955	7.62	17.7273	25.6152	61.61	32.47	14.31	12.86
GPR161	ENSG00000143147	-	chr1	168106821	168054515	50783	no	no	no	no	no	no	no	no	no	no	no	no	no	no	no	no	no	no	no	21.905	18.555	5.97	6.71	18.28	0.17	0.95	3.54	6.965	3.80953	2.56	12.685	22.11	5.56374	2.17583	2.96	2.03	0.08	2.43
TIPRL	ENSG00000143155	+	chr1	168148170	168169950	66644	no	no	no	no	no	no	no	no	no	no	no	no	no	no	no	no	no	no	no	31.145	25.735	33.47	41.24	75.99	1.25	13.69	11.09	3.99	4.09291	17.22	23.585	14.185	22.1795	8.88279	12.01	2.83	7.24	8.41
SFT2D2	ENSG00000213064	+	chr1	168195245	168222263	53309	no	no	no	no	no	no	no	no	no	no	no	no	top 5%	no	no	no	no	no	no	6.575	9.73	14.24	1.335	3.57	1.57	15.67	29.48	3.555	1.65383	2.845	13.765	23.5	5.32829	24.5842	23.92	11.72	11.06	13.54
TBX19	ENSG00000143178	+	chr1	168250277	168283664	254352	no	no	no	no	no	no	no	no	no	no	no	no	no	no	no	no	no	no	no	0.1	0.315	0.18	0.18	0.135	0.15	0.39	0.83	2.505	0.656227	1.525	1.065	0.365	0.560984	5.30046	1.01	0.75	4.22	0.57
XCL2	ENSG00000143185	-	chr1	168513235	168510002	258813	no	no	no	no	no	no	no	no	no	no	no	no	no	no	no	no	no	no	no	0	0.04	0	0	0	0	0.43	0.49	0	0	0	0	0	0	0.116708	0	0	1.595	0
XCL1	ENSG00000143184	+	chr1	168545710	168551315	145856	no	no	no	no	no	no	no	no	no	no	no	no	no	no	no	no	no	no	no	0	0	0.03	0.59	0.97	0.02	0.36	0.06	0	0.0762316	0	0.16	0.125	0.0110716	0.0743333	0	0	0.105	0.01
DPT	ENSG00000143196	-	chr1	168698502	168664696	489813	no	no	no	top 5%	no	no	top 5%	no	no	no	no	no	no	no	no	no	top 5%	no	no	0.015	0.07	3.18	0	0	1.42	0.74	3.12	0	0	0	0	0.02	0.0211723	0.00541667	2.64	5.77	0	0.01
ATP1B1	ENSG00000143153	+	chr1	169074934	169101960	376434	no	no	no	no	top 5%	no	no	no	no	no	top 5%	no	no	no	no	no	top 5%	no	no	58.615	54.06	160.3	485.44	63.15	19.22	28.8	92.42	3.27	7.54512	1162.01	19.445	11.865	35.0922	25.253	61.98	167.99	0.93	6.55
NME7	ENSG00000143156	-	chr1	169337205	169101768	376434	no	no	no	no	top 5%	no	no	no	no	no	top 5%	no	no	no	no	no	no	no	no	7.93	12.96	7.33	138.32	23.225	0.11	9.36	9.6	1.41	3.7656	393.725	20.845	12.45	11.0308	3.93392	8.27	11.8	4.195	4.72
BLZF1	ENSG00000117475	+	chr1	169337207	169365778	3241	no	no	no	no	no	no	no	no	no	no	no	no	no	no	no	no	no	no	no	5.85	11.695	11.83	7.515	11.615	1.97	10.71	9.27	4.26	0.974131	11.195	9.815	6.625	7.17549	6.59575	12.9	8.96	5.02	3.5
CCDC181	ENSG00000117477	-	chr1	169429907	169364284	3241	no	no	no	no	no	top 5%	no	no	no	no	no	top 5%	no	no	no	no	no	no	no	1.735	2.92	2.08	5.91	7.185	0	0.03	2	0	0.258836	4.73	5.805	3.435	n/a	0.256958	5.44	0.21	0	0.21
SLC19A2	ENSG00000117479	-	chr1	169455241	169433146	31401	no	no	no	no	no	no	no	no	no	no	no	no	no	no	no	no	no	no	no	5.195	6.915	5.79	5.68	23.91	0.67	7.66	6.54	3.7	5.93638	20.18	13.935	5.685	8.31713	6.16621	8.33	4.79	1.765	4.35
F5	ENSG00000198734	-	chr1	169555826	169483403	30425	no	no	no	no	no	no	no	top 5%	no	no	no	no	no	no	no	no	no	no	no	0.01	0.115	0.49	0.22	0.03	0.1	45.27	1.42	0	0.0189206	0.39	0	0	0.164333	0.176583	0.75	0.22	0.025	0.2
SELP	ENSG00000174175	-	chr1	169599377	169558089	62693	no	no	no	no	no	no	no	top 5%	top 5%	no	no	no	no	no	no	no	top 5%	no	top 5%	0.005	0.08	0.38	0	0	0.26	4.5	5.44	0	0	0	0	0	0.481225	0.0155417	1.12	2.72	1.55	3.02
SELL	ENSG00000188404	-	chr1	169680839	169659807	71371	no	no	no	top 5%	no	no	no	top 5%	top 5%	no	no	no	no	no	top 5%	no	no	top 5%	top 5%	0.145	0.81	5.4	0	0	0.35	4.3	9.53	0	0.0138588	0	0	0	0.0999153	27.0277	1.22	0.75	166.14	154.15
SELE	ENSG00000007908	-	chr1	169703220	169691780	69390	no	no	no	no	no	no	no	no	no	no	no	no	no	no	no	no	no	no	no	0.045	1.975	2.56	0	0	0	0.48	1.89	0.005	0	0.005	0	0	0.0222689	0.00466667	0.69	0.22	0	0.04
METTL18	ENSG00000171806	-	chr1	169764107	169761669	58531	no	no	no	no	no	no	no	no	no	no	no	top 5%	top 5%	no	no	no	no	no	no	2.055	3.295	3.72	4.52	4.28	0.04	1.85	2.47	0.165	0.378467	7.275	9.24	5.115	3.25637	4.70225	2.53	3.64	1.835	0.87
C1orf112	ENSG00000000460	+	chr1	169764189	169823221	27455	no	no	no	no	no	no	no	no	no	no	no	no	no	no	no	no	no	no	no	2.47	7.235	5.2	0.88	10.72	0.06	8.22	1.27	2.155	3.69	1.81	23.035	13.43	1.1868	22.3355	9.54	0.25	5.82	2.48
SCYL3	ENSG00000000457	-	chr1	169863093	169818771	27455	no	no	no	no	no	no	no	no	no	no	no	no	no	no	no	no	no	no	no	2.475	3.805	3.89	4.065	6.745	2.88	4.87	4	2.775	0.809798	3.845	5.865	3.925	3.1459	16.228	6.44	3.89	9.915	4.88
KIFAP3	ENSG00000075945	-	chr1	170043836	169890466	98678	no	top 5%	top 5%	top 5%	top 5%	top 5%	no	no	no	no	top 5%	no	top 5%	top 5%	no	no	no	no	no	72.225	50.49	63.24	129.815	149.145	1.2	7.52	9.56	2.67	0.570558	97.23	3.62	8.915	16.445	5.98125	23.23	3	3.185	7.84
METTL11B	ENSG00000203740	+	chr1	170115141	170136931	435643	no	no	no	no	no	no	no	no	no	no	no	no	no	no	no	no	no	no	no	0.085	0	0.17	0.7	0.2	0	0	0	0	0.0445895	0	0.025	0.22	0.0144545	0	0	0	0	0
GORAB	ENSG00000120370	+	chr1	170501269	170522587	474797	no	no	no	no	no	no	no	no	no	no	no	no	no	no	no	no	no	no	no	2.56	6.055	4.62	2.985	10.175	4.56	7	4.25	23.075	2.04671	22.285	10.995	5.675	5.52641	6.63087	9.06	1.55	17.375	1.41
PRRX1	ENSG00000116132	+	chr1	170633046	170708560	306510	no	no	no	no	no	no	no	no	no	top 5%	no	no	no	top 5%	no	no	no	no	no	1.38	6.64	20.66	0.07	0.025	0.05	0.36	15.75	19.455	1.09214	14.985	0.065	2.005	38.1473	0.0147083	10.82	0.28	0	0
MROH9	ENSG00000117501	+	chr1	170904611	171033906	222162	no	no	no	no	no	no	no	no	no	no	no	no	no	no	no	no	no	no	no	0.01	0.02	0.03	0	0	0	0	1.45	0	0	0.03	0	0	n/a	0	0.41	0	0	0
FMO3	ENSG00000007933	+	chr1	171060017	171086959	46030	no	no	no	no	no	no	no	top 5%	top 5%	no	no	no	no	no	no	no	no	no	no	0.005	0.2	0.59	0.015	0	0.12	12.26	3.8	0.035	0	0.585	0	0	0.00327117	0	0.21	0.39	0	0
FMO6P	ENSG00000117507	+	chr1	171106878	171130707	43599	no	no	no	no	no	no	no	no	no	no	no	no	no	no	no	no	no	no	no	0.005	0	0	0	0.03	0	0.04	0.25	0.005	0.0021751	0.005	0	0	0.00308677	0	0.12	0.02	0	0
FMO2	ENSG00000094963	+	chr1	171154387	171181822	59495	no	no	no	no	no	no	no	no	top 5%	no	no	no	no	no	no	no	no	no	no	0.12	1.275	2.85	0	0	0.27	0.41	18.81	0.155	0.00108755	0.245	0.11	0	0.00361648	0	1.22	1.36	0	0
FMO1	ENSG00000010932	+	chr1	171217637	171255117	64070	no	no	no	top 5%	no	no	no	top 5%	no	no	no	no	no	no	no	no	no	no	no	0.705	1.09	15.87	0	0	0	6.95	1.57	0	0.049046	0	0.03	0	0.0149429	0.00391667	0.64	0.03	0.375	0.01
FMO4	ENSG00000076258	+	chr1	171283372	171311223	171721	no	no	no	no	no	no	top 5%	no	no	no	no	no	no	no	no	no	no	no	no	0.225	2.175	1.9	0.045	0	9.87	3.36	1.15	0.13	0.403945	0.12	3.005	0.38	0.752273	4.47937	1.62	0.73	1.99	0.89
PRRC2C	ENSG00000117523	+	chr1	171454689	171562650	185372	no	no	no	no	no	no	no	no	no	no	no	no	no	no	no	no	no	no	no	7.435	17.05	21.21	25.97	22.91	3.48	27.66	50.16	21.87	31.2017	46.805	43.245	105.075	15.8089	60.1856	42.11	24.71	47.965	19.97
MYOC	ENSG00000034971	-	chr1	171621823	171604556	89382	no	no	no	no	no	no	no	no	no	no	no	no	no	no	no	no	top 5%	no	no	0.015	0.09	0.21	0	0	0.2	0.03	0.34	0	0	0	0	0	0.00240715	0.00670833	1.17	3.53	0	0.1
VAMP4	ENSG00000117533	-	chr1	171711387	171669299	86910	no	no	no	no	no	no	no	no	no	no	no	no	no	no	no	no	no	no	no	5.555	7.395	12.6	12.39	16.15	0.86	2.35	5.76	3.21	0.913881	10.4	7.005	4.92	5.50378	8.11833	9.2	2.14	12.22	2.12
METTL13	ENSG00000010165	+	chr1	171750821	171766857	83197	no	no	no	no	no	no	no	no	no	no	no	no	no	no	no	no	no	no	no	4.315	5.84	6.42	9.285	6.795	0.71	12.2	11.9	7.105	10.3716	7.88	11.695	16.32	7.79816	10.3155	19.67	2.61	10.38	17.14
DNM3	ENSG00000197959	+	chr1	171810620	172381856	51734	no	top 5%	top 5%	top 5%	top 5%	top 5%	no	no	no	no	top 5%	no	no	no	no	no	no	no	no	18.65	25.835	31.83	42.61	19.465	0	3.24	3.06	0.13	0.425052	60.225	0.565	1.7	1.97758	1.22412	3.24	1.02	0.575	1.86
C1orf105	ENSG00000180999	+	chr1	172389827	172437969	96229	no	no	no	no	no	no	no	no	no	no	no	no	no	no	no	top 5%	no	no	no	0	0.04	0	0.025	0	0	0	0	0	0.0021751	0.06	0.09	0	0	0.0477083	5.8	0	0	0
PIGC	ENSG00000135845	-	chr1	172413230	172410597	96229	no	no	no	no	no	no	no	no	no	no	no	no	no	no	no	no	no	no	no	6.005	9.3	11.1	30.2	40.4	2.14	8.77	7.53	4.385	5.21396	12.77	18.995	12.12	14.4243	11.162	12.21	4.07	11.305	17.37
SUCO	ENSG00000094975	+	chr1	172501488	172580971	135440	no	no	no	no	no	no	no	no	no	no	no	top 5%	top 5%	no	no	no	no	no	no	15.55	25.76	27.39	13.12	24.355	0.57	32.54	13.55	4.405	2.02501	12.5	44.765	22.575	n/a	12.2565	49.71	9.17	7.155	4.98
FASLG	ENSG00000117560	+	chr1	172628153	172636014	420267	no	no	no	no	no	no	no	no	no	no	no	no	no	no	no	no	no	no	no	0	0	0.08	0	0	0	0.3	0.14	0.03	0	0.015	0	0	0.0339486	0.0206667	0.02	0	0.025	0
TNFSF18	ENSG00000120337	-	chr1	173020103	173009099	505855	EID gene	no	no	no	no	no	no	no	no	no	no	no	no	no	top 5%	no	no	no	no	0.33	1.045	0.58	0.3	0	0	0.33	0.03	0.09	0.00108755	0.085	0.04	0.01	0.142823	35.4695	0.18	0	0	0.01
TNFSF4	ENSG00000117586	-	chr1	173176452	173152873	402722	no	no	no	no	no	no	no	no	no	no	no	no	no	top 5%	no	no	no	no	top 5%	0.135	0.805	0.92	0.59	0.56	0.09	1.04	0.52	2.56	0.0970933	2.405	0.83	0.38	4.59282	1.35183	6.77	0.05	0.67	8.73
PRDX6	ENSG00000117592	+	chr1	173446404	173457946	281608	no	no	no	no	no	no	no	no	no	no	no	no	no	no	no	no	no	no	no	5.33	16.725	33.83	55.6	63.95	25.44	108.6	114.6	130.94	110.195	161.625	190.855	106.34	130.171	33.7929	177.79	54.31	36.055	40.96
SLC9C2	ENSG00000162753	-	chr1	173572233	173469602	18122	no	top 5%	no	no	no	no	no	no	no	no	no	no	no	no	no	top 5%	no	no	no	1.505	1.265	0.28	0.135	0.245	0	0	0.41	0	0	0	0.02	0.03	n/a	0.02475	6.35	0	0	0
ANKRD45	ENSG00000183831	-	chr1	173639001	173578699	51587	no	top 5%	no	no	no	top 5%	no	no	no	no	no	no	no	no	no	no	no	no	no	3.435	3.795	3.62	1.59	5.915	0	0.03	4.4	0.01	0.0812598	1.04	0.965	1.34	0.247375	0.0262917	5.02	0	0.02	0.02
KLHL20	ENSG00000076321	+	chr1	173684122	173755840	57968	no	no	no	no	no	no	no	no	no	no	no	no	no	no	no	no	no	no	no	6.645	11.01	11.82	7.55	21.39	0.86	10.74	9.99	5.37	1.71196	9.09	14.31	9.94	8.56388	6.88092	17.78	3.84	7.18	4.72
CENPL	ENSG00000120334	-	chr1	173793460	173768687	13027	no	no	no	no	no	no	no	no	no	no	no	no	no	no	no	no	no	no	no	3.875	5.735	6.62	1.89	3.875	0.4	10.17	2.74	1.165	2.915	1.24	17.7	11.28	2.03486	1.55037	5.09	1.06	2.46	1.82
DARS2	ENSG00000117593	+	chr1	173793640	173827684	10589	no	no	no	no	no	no	no	no	no	no	no	no	no	no	no	no	no	no	no	2.82	4	4.92	4.765	2.535	0.41	7.78	6.73	3.12	4.05022	4.285	18.37	15.53	5.1447	7.33221	5.96	4.96	2.3	4.32
ZBTB37	ENSG00000185278	+	chr1	173838093	173872687	10668	no	no	no	no	no	no	no	no	no	no	no	no	no	no	no	no	no	no	no	8.43	16.83	9.89	1.69	8.37	0.39	5.5	5.27	1.075	0.861583	1.215	8.88	7.795	0.602471	7.38817	9.21	4.56	3.945	3.15
SERPINC1	ENSG00000117601	-	chr1	173886516	173872946	14094	no	no	no	no	no	no	no	top 5%	no	no	no	no	no	no	no	no	no	no	no	0	0.035	0.33	0.045	0.04	0	378.31	0.26	0.045	0.00543774	0.025	0.015	0.07	0.039499	0.111167	0.35	0	0.085	0.02
RC3H1	ENSG00000135870	-	chr1	173991435	173900351	151054	no	no	no	no	no	no	no	no	no	no	no	no	no	no	no	no	no	no	no	6.29	14.81	12.04	3.14	6.63	1.73	10.01	12.24	4.16	2.79473	6.02	16.25	16.11	2.38756	17.7933	15.81	10.41	5.395	12.76
RABGAP1L	ENSG00000152061	+	chr1	174128654	174927319	686835	EID gene	no	no	no	no	no	no	no	no	no	no	no	no	no	no	no	no	no	no	26.405	33.475	42.22	50.595	17.64	5.97	45.37	24.4	2.09	8.47404	6.255	17.055	11.175	6.36909	22.1993	15.31	14.31	24.31	13.03
GPR52	ENSG00000203737	+	chr1	174417211	174418683	686835	EID gene	no	no	no	no	no	no	top 5%	no	no	no	no	no	no	no	no	top 5%	no	top 5%	0.6	1.875	1.14	0.04	0.115	0	5.79	1.1	0.17	0.023926	0.145	0.355	0.235	0.00452977	0.299583	1.67	2.36	0.36	1.61
CACYBP	ENSG00000116161	+	chr1	174968299	174980851	550858	EID gene	no	no	no	no	no	no	no	no	no	no	no	no	no	no	no	no	no	no	41.05	63.66	70.48	83.26	184.21	1.83	20.25	26.34	6.09	24.3699	142.955	77.705	79.245	7.415	9.38446	28.81	4.24	15.375	16.01
MRPS14	ENSG00000120333	-	chr1	174992561	174982093	45674	no	no	no	no	no	no	no	no	no	no	no	no	no	no	no	no	no	no	no	10.585	18.145	19.82	19.54	28.82	0.42	11.39	10.18	6.51	9.8247	35.34	16.53	16.495	9.33664	6.17708	11.99	8.96	6.405	6.14
TNN	ENSG00000120332	+	chr1	175036993	175117202	53352	no	no	no	top 5%	no	no	no	no	no	no	no	no	no	no	no	no	no	no	no	0.125	0.76	5.55	0.06	0.005	0	1.05	0.01	0	0.038552	0	0	0.115	0.147228	0.0282917	0.1	0.04	0	0
KIAA0040	ENSG00000235750	-	chr1	175162079	175126122	131170	no	no	no	no	no	no	no	no	no	no	no	no	no	no	no	no	no	top 5%	no	0.08	0.395	0.69	0.005	0.01	1.97	4.61	14.71	0.005	2.02254	0	0.035	0.13	1.14029	2.97288	3.01	8.42	66.39	8.09
TNR	ENSG00000116147	-	chr1	175712906	175284329	323310	no	top 5%	top 5%	top 5%	top 5%	no	no	no	no	no	no	no	no	no	no	no	no	no	no	8.39	4.475	19.66	11.47	0.97	0	0.04	0.03	0	0.00688103	2.06	0	0.015	0.00212378	0.0962917	0.35	0	0.215	0
RFWD2	ENSG00000143207	-	chr1	176176629	175913966	456737	no	no	no	no	no	no	no	no	no	no	no	no	no	no	no	no	no	no	no	31.935	32.34	24.37	36.045	39.885	10.56	21.29	20.98	3.975	6.30753	16.755	42.23	21.9	13.5153	13.2915	35.85	16.4	15.095	13.24
PAPPA2	ENSG00000116183	+	chr1	176432306	176814735	267379	no	no	no	no	no	no	no	no	no	no	no	no	no	no	no	no	no	no	no	1.07	3.015	1.14	1.79	0.265	0.12	0.05	0.23	0.035	0.0539903	0.15	0.21	0.29	0.0633433	0.0121667	0.85	0.11	0.005	0.01
ASTN1	ENSG00000152092	-	chr1	177134003	176826437	18331	no	top 5%	no	no	top 5%	top 5%	no	no	no	no	no	no	top 5%	no	no	no	no	no	no	13.12	17.145	24.07	38.635	19.32	0.18	0.51	0.04	0.02	0.754547	7.19	4.045	9.995	2.79201	5.96967	0.48	0.2	0	0.01
BRINP2	ENSG00000198797	+	chr1	177140632	177251558	654063	EID gene	top 5%	no	no	top 5%	top 5%	no	no	no	no	no	no	no	no	top 5%	no	no	no	no	3.815	3.84	6.18	9.165	8.34	0	0.07	0.06	0.005	0.10658	2.69	0.015	0.635	n/a	9.69454	2.27	0	0	0.02
SEC16B	ENSG00000120341	-	chr1	177953438	177898992	756859	EID gene	no	no	no	no	no	no	top 5%	no	top 5%	no	no	no	no	no	no	no	no	no	0.065	0.74	1.22	1.465	0.795	0.69	12.55	0.55	7.54	0.380929	4.14	0.355	0.79	4.06067	7.29521	2.25	6.81	0.03	0.23
RASAL2	ENSG00000075391	+	chr1	178062863	178448644	143048	no	no	no	no	no	no	no	no	no	no	no	no	no	no	no	no	no	no	no	7.805	17.965	13.67	12.03	50.095	1.15	4.7	11.06	26.5	4.30891	22.875	8.33	10.63	6.49611	15.536	13.69	8.14	0.01	2.3
TEX35	ENSG00000240021	+	chr1	178482267	178517734	210343	no	no	no	no	no	no	no	no	no	no	no	no	no	no	no	top 5%	no	no	no	0	0.02	0.01	0	0	0	0	0	0.08	0.00652529	0.04	0	0	n/a	0.0109583	12.34	0	0.035	0.01
C1ORF220	ENSG00000184909	+	chr1	178511949	178517579	210343	no	no	no	no	no	no	no	no	no	no	no	no	no	no	no	no	no	no	no	0	0	0	1.23	0	0	0	0.2	1.17	0.187066	0.905	0	-	0.148952	0.697042	0	0.39	1.985	0
RALGPS2	ENSG00000116191	+	chr1	178694299	178889238	331563	no	no	no	no	no	no	no	no	no	no	no	top 5%	no	no	no	no	no	top 5%	no	19.555	38.53	27.71	13.08	16.355	1.44	21.39	3.57	10.645	2.02458	10.58	38.895	14.25	2.76884	4.43571	25.14	7.21	83.525	7.66
ANGPTL1	ENSG00000116194	-	chr1	178840187	178818839	331563	no	no	no	top 5%	no	no	top 5%	no	top 5%	no	no	no	no	no	no	top 5%	top 5%	no	no	0.57	0.45	5.16	0.02	0	0.61	0.94	7.7	0.015	0	0.165	0	0.265	0.305927	0.196333	5.69	3.92	0	0
FAM20B	ENSG00000116199	+	chr1	178995030	179045697	160366	no	no	no	no	no	no	no	no	no	no	no	no	no	no	no	no	no	no	no	9.795	11.835	19.94	32.365	12.995	0.65	15.75	15.02	3.77	2.24205	6.915	15.635	18.01	9.362	8.83742	6.47	5.17	4.555	6.6
TOR3A	ENSG00000186283	+	chr1	179051220	179067158	6826	no	no	no	no	no	no	no	no	no	no	no	no	no	no	no	no	no	no	no	4.15	5.035	7	5.69	9.715	3.91	14.2	12.63	12.615	7.17634	6.475	8.8	10.61	13.8793	31.5063	6.76	4.79	41.45	17.29
ABL2	ENSG00000143322	-	chr1	179198736	179068461	65503	no	no	no	no	no	no	no	no	no	no	no	no	no	no	no	no	no	no	no	7.485	10.165	7.76	5.11	5.755	0.97	4.02	11.68	14.115	4.57488	10.43	9.565	11.135	10.4369	13.2559	8.19	3.56	2.35	4.22
SOAT1	ENSG00000057252	+	chr1	179262936	179327815	71239	no	no	no	no	no	no	no	no	top 5%	no	no	no	top 5%	no	top 5%	no	no	no	no	3.48	4.67	9.7	2.42	3.495	0.54	9.44	31.89	4.345	0.678253	5.475	7.8	20.985	6.95076	46.1853	15.75	3.62	3.52	8.32
AXDND1	ENSG00000162779	+	chr1	179334854	179523870	22699	no	no	no	no	no	no	no	no	no	no	no	no	no	no	no	top 5%	no	no	no	0.175	0.345	0.82	0.26	0.75	0.2	0.15	0.22	0.02	0	0.215	0.27	0.35	0.081663	0.0497083	12.16	0.32	0.155	0.09
NPHS2	ENSG00000116218	-	chr1	179545087	179519673	22699	no	no	no	no	no	no	no	no	no	no	no	no	no	no	no	no	no	no	no	0	0.01	0	0	0	0	0	0	0	0.00935665	0	0	0	0.00347162	0.00595833	0.14	0	0	0.01
TDRD5	ENSG00000162782	+	chr1	179560747	179660405	67552	no	no	no	no	no	no	no	no	no	no	no	no	no	no	no	top 5%	no	no	no	0.43	1.4	1.33	0.2	0	0	0	0.08	0	0.107175	0.015	0.045	0	0.0230461	0.0035	10.11	0.01	0	0.03
FAM163A	ENSG00000143340	+	chr1	179712297	179785333	75660	no	no	no	no	top 5%	no	no	no	no	no	no	no	no	no	no	no	no	no	no	0.04	0.225	0.65	11.4	0.1	0	0	0.02	0.005	0.0380642	0.005	0.125	0.025	0	0.00516667	1.35	0.02	0	0.04
IFRG15	ENSG00000258664	-	chr1	179834311	179833915	40903	no	no	no	no	no	no	no	top 5%	no	no	no	no	no	no	no	no	top 5%	no	no	5.65	16.76	6.7	n/a	16.265	0	27.45	n/a	2.92	0.816748	2.41	2.34	n/a	n/a	n/a	6.63	19.73	7.56	9.54
TOR1AIP2	ENSG00000169905	-	chr1	179846934	179809101	40903	no	no	no	no	no	no	no	no	no	no	no	top 5%	top 5%	no	no	no	no	no	no	9.96	21.825	20.32	12.62	29.53	2.91	36.73	34.62	3.375	2.08347	9.56	35.64	35.365	6.1574	11.7065	27.9	17.91	9.85	11.92
TOR1AIP1	ENSG00000143337	+	chr1	179851446	179894135	46872	no	no	no	no	no	no	no	no	no	no	no	no	no	no	no	no	no	no	no	4.48	9.665	25.41	8.605	4.85	1.92	8.24	14.99	4.325	3.57935	8.395	9.78	10.02	15.4506	35.6674	24.72	13.51	44.19	12.66
CEP350	ENSG00000135837	+	chr1	179923872	180084015	69690	no	no	no	no	no	no	no	no	no	no	no	no	no	no	no	no	no	no	no	24.77	28.315	33.18	4.1	16.57	2.95	18.6	14.83	4.55	3.19341	8.025	30.57	21.76	2.45154	21.9257	39.88	25.5	6.815	12.89
QSOX1	ENSG00000116260	+	chr1	180123968	180173165	66208	no	no	no	no	no	no	no	no	no	top 5%	no	no	no	no	no	no	no	no	no	3.6	6	8.5	11.065	30.02	6.04	7.26	225.3	540.735	30.6513	210.845	18.08	17.07	132.177	48.2993	266.64	64.1	7.165	37.28
LHX4	ENSG00000121454	+	chr1	180199420	180249380	34239	no	no	no	no	no	no	no	no	no	no	no	no	no	no	no	no	no	no	no	0.005	0.175	0.37	3.18	0	0	0.16	0	0.045	0.121805	0.03	0.02	0.43	0.180698	1.91625	0.28	0	0	0.01
ACBD6	ENSG00000135847	-	chr1	180472089	180257364	137034	no	no	no	no	no	no	no	no	no	no	no	no	no	no	no	no	no	no	no	12.16	18.7	11.1	n/a	48.7	0.48	12.14	n/a	22.22	24.2187	22.035	20.98	n/a	26.5626	8.02262	32.82	9.44	22.475	30.18
XPR1	ENSG00000143324	+	chr1	180601139	180859387	151987	no	top 5%	no	no	no	no	no	no	no	no	no	no	no	no	no	no	no	no	no	84.28	60.2	37.14	112.485	99.54	6.61	8.63	12.19	2.055	5.56632	4.035	32.68	22.305	6.75461	8.41242	29.58	2.74	2.03	4.15
KIAA1614	ENSG00000135835	+	chr1	180882324	180920750	44047	no	no	no	no	no	no	no	no	no	no	no	no	no	no	no	no	no	no	no	1.13	3.135	0.68	0.175	0.52	0.16	0.3	2.71	3.965	0.747957	1.15	1.075	1.195	0.459713	0.742083	1.41	0.3	0.015	0.34
STX6	ENSG00000135823	-	chr1	180992047	180941860	32201	no	no	no	no	no	no	no	no	no	no	no	no	no	no	no	no	no	no	no	17.8	22.22	15.04	8.14	22.365	0.89	8.26	9.95	11.37	7.27585	8.415	17.73	11.105	8.696	20.5058	11.78	2.63	6.565	9.85
MR1	ENSG00000153029	+	chr1	181003138	181031074	37654	no	no	no	no	no	no	no	top 5%	top 5%	no	no	no	no	no	top 5%	no	no	top 5%	top 5%	0.15	1.135	3.66	0.06	0.085	0.26	8	13.01	1.805	0.0997693	1.97	0.01	0.08	0.206624	13.0064	2.32	2.9	8.9	7.81
IER5	ENSG00000162783	+	chr1	181057637	181059977	419301	no	no	no	no	no	no	no	no	no	no	no	no	no	no	top 5%	no	no	top 5%	no	7.77	7.585	4.38	1.08	8.25	1.78	8.81	13.91	42.805	3.442	17.4	9.53	3.495	28.2148	164.076	7.41	4.79	202.44	34.24
CACNA1E	ENSG00000198216	+	chr1	181452715	181777219	639223	EID gene	top 5%	top 5%	top 5%	top 5%	top 5%	no	no	no	no	no	no	no	no	no	no	no	no	no	15.235	16.44	13.78	15.31	17.51	0	0.04	0.55	0	0.132615	0.67	1.075	0.625	0.0637429	0.00854167	3.3	0.01	0.19	0.01
ZNF648	ENSG00000179930	-	chr1	182030847	182023704	566476	EID gene	no	no	no	no	no	no	no	no	no	no	no	no	no	no	no	no	no	no	0.065	0.295	0.32	0.065	0.005	0	0.07	0.04	0	0.0967917	0.02	0.865	0.315	0.00348832	0.00254167	1.9	0.44	0	0.01
GLUL	ENSG00000135821	-	chr1	182361341	182350838	325901	no	no	no	no	no	no	no	no	no	no	no	no	no	no	no	no	no	no	no	59.285	223.12	293.04	44.315	123.13	51.97	333.39	679.25	94.44	80.2082	80.755	279.435	241.09	23.7211	174.403	473.98	536.05	37.02	348.02
TEDDM1	ENSG00000203730	-	chr1	182369751	182367251	55439	no	no	no	no	no	no	no	no	no	no	no	no	no	no	no	no	no	no	no	0	0.005	0	0	0	0	0	0	0	0	0	0	0	0.00243588	0.0547917	0	0	0	0
RGSL1	ENSG00000121446	+	chr1	182419280	182529693	62604	no	no	no	no	no	no	no	no	no	no	no	no	no	no	no	top 5%	no	no	no	0.07	0.02	0.01	0	0	0	0	0	0	0	0	0	0	0	0.00208333	4.75	0	0.005	0
RNASEL	ENSG00000135828	-	chr1	182558391	182542768	22441	no	no	no	no	no	no	no	no	no	no	no	top 5%	no	no	top 5%	no	no	top 5%	top 5%	0.85	2.57	3.55	2.06	0.34	0.5	2.65	4.07	0.93	0.0979785	2.34	2.415	1.545	1.75617	6.97075	2.88	1.5	4.985	2.68
RGS16	ENSG00000143333	-	chr1	182573543	182567757	51614	no	no	no	no	no	no	no	no	no	no	no	no	no	no	top 5%	no	no	no	no	0.41	4.13	4.42	13.945	0.955	0.16	1.77	5.73	0.295	2.14405	29.46	7.16	2.8	0.494395	65.5315	0.36	0.02	10.445	0.09
RGS8	ENSG00000135824	-	chr1	182642049	182615791	159102	no	top 5%	top 5%	no	top 5%	top 5%	no	no	no	no	top 5%	no	no	no	no	no	no	no	no	6.885	25.4	3.53	5.9	2.91	0	0.07	0.01	0	0.0228385	62.22	0.47	0.965	0	0.0620417	0.96	0	0	0.01
NPL	ENSG00000135838	+	chr1	182758903	182799519	125838	no	no	no	no	no	no	no	top 5%	no	no	no	no	no	no	top 5%	no	top 5%	no	no	3.075	3.505	19.94	2.105	0.775	0.46	23.43	15.11	0.54	0.568322	9.03	1.16	4.99	0.46164	78.4087	4.32	13.14	2.225	0.54
DHX9	ENSG00000135829	+	chr1	182808503	182856886	21097	no	no	no	no	no	no	no	no	no	no	no	no	no	no	no	no	no	no	no	56.015	73.745	61.8	40.65	118.84	1.61	71.06	53.96	39.87	35.9952	56.01	161.68	190.285	32.1298	40.3385	44.57	17.32	78.66	41.03
SHCBP1L	ENSG00000157060	-	chr1	182922505	182868999	82202	no	no	no	no	no	no	no	no	no	no	no	no	no	no	no	top 5%	no	no	no	0.005	0.09	0.03	0	0	0	0.08	0	0	0	0	0	0	0.00731145	0	40.96	0	0	0
LAMC1	ENSG00000135862	+	chr1	182992594	183114727	110784	no	no	no	no	no	no	no	no	no	no	no	no	no	no	no	no	no	no	no	5.915	19.72	57.89	5.64	2.34	7.31	16.03	68.5	98.6	24.3677	66.985	40.85	38.465	146.291	0.103	43.09	55.53	11.765	6.05
LAMC2	ENSG00000058085	+	chr1	183155422	183214035	44031	no	no	no	no	no	no	no	no	no	no	no	no	no	no	no	no	no	no	no	0.3	0.64	0.33	0.325	0.525	0.54	0.17	20.79	1.04	1.8039	0.725	0.205	0.015	1.20341	0.000458333	1.31	3.47	0.005	0.01
NMNAT2	ENSG00000157064	-	chr1	183387737	183217371	57211	no	no	no	no	no	no	no	no	no	no	no	no	no	no	no	no	no	no	no	8.425	14.42	11.93	48.55	26.025	0	0.18	0.45	0.28	3.5424	7.935	0.8	1.765	1.13076	0.101208	20.24	0	0	0.01
SMG7	ENSG00000116698	+	chr1	183441612	183523328	55244	no	no	no	no	no	no	no	no	no	no	no	no	no	no	no	no	no	no	no	5.37	14.22	14.61	14.8	10.07	3.58	13.86	26.92	12.69	10.225	14.29	16.295	35.005	8.87955	15.3154	40.84	9.85	17.45	13.49
NCF2	ENSG00000116701	-	chr1	183560011	183524697	33758	no	no	no	top 5%	no	no	top 5%	top 5%	top 5%	no	no	no	no	no	top 5%	no	top 5%	top 5%	top 5%	0.645	2.045	5.7	0.01	0	0.67	5.42	41.53	0.33	0.0021751	0.17	0	0.01	0.917259	44.7312	1.43	8.1	7.35	1.38
ARPC5	ENSG00000162704	-	chr1	183604817	183592400	32791	no	no	no	no	no	no	no	no	no	no	no	no	no	top 5%	no	no	no	no	no	60.475	31.66	61.69	79.4	107.295	4.75	31.4	69.69	17.715	10.7764	26.95	57.88	41.65	154.067	63.361	36.11	26.17	20.545	26.88
RGL1	ENSG00000143344	+	chr1	183605219	183897665	276749	no	top 5%	top 5%	top 5%	no	no	no	no	no	no	no	top 5%	top 5%	top 5%	top 5%	top 5%	no	no	no	8.18	14.395	17.5	7.52	9.51	1.01	10.95	12.24	4.07	0.400802	5.345	7.175	6.18	8.57424	39.4628	22.59	1.91	0.09	0.14
APOBEC4	ENSG00000173627	-	chr1	183622448	183615540	276749	no	no	no	no	no	no	no	no	no	no	no	no	no	no	no	no	no	no	no	0	0.005	0	0.005	0	0	0.01	1.38	0	0	0	0	0	0.00172011	0.008625	1.88	0	0	0
COLGALT2	ENSG00000198756	-	chr1	184006611	183898795	290546	no	no	no	no	no	no	no	no	no	no	no	no	top 5%	no	no	no	no	no	no	2.83	5.68	5.17	7.17	3.75	0.01	0.24	0.87	5.63	0.565525	4.515	5.77	7.285	n/a	0.0928333	3.59	0.69	0.03	0.33
TSEN15	ENSG00000198860	+	chr1	184020810	184043346	327044	no	no	no	no	no	no	no	no	no	no	no	no	no	no	no	no	no	no	no	6.305	9.915	15.32	20.83	36.49	0.15	15.91	13.74	12.335	6.38929	11.39	35.555	23.105	14.815	8.59029	12.11	6.93	17.395	14.28
C1orf21	ENSG00000116667	+	chr1	184356191	184598154	374055	no	no	no	no	no	no	no	no	no	no	no	no	no	no	no	no	no	no	no	5.925	8.02	7.39	33.125	10.68	3.39	1.61	21.03	0.965	5.7213	1.55	44.94	14.28	0.706253	0.0457917	6.21	10.2	0.015	3.08
EDEM3	ENSG00000116406	-	chr1	184724047	184659364	97326	no	top 5%	no	top 5%	top 5%	top 5%	no	top 5%	no	no	top 5%	top 5%	top 5%	top 5%	no	no	top 5%	no	no	22.275	18.62	24.21	18.405	27.675	1.5	23.88	12.07	5.515	0.657414	22.555	11.885	11.06	12.13	19.9835	9.21	16.97	3.69	6.59
FAM129A	ENSG00000135842	-	chr1	184943682	184760163	106929	no	no	no	no	no	no	no	no	no	no	no	no	no	no	no	no	no	no	no	0.555	2.12	6.63	0.015	0.055	1.61	4.3	16.13	1.375	1.56755	1.505	0.125	0.335	7.18496	15.0497	0.91	15.93	0.825	5.03
RNF2	ENSG00000121481	+	chr1	185014495	185071740	86292	no	no	no	no	no	no	no	no	no	no	no	no	no	no	no	no	no	no	no	30.15	21.2	23.64	14.47	26.455	1.34	11.35	7.15	4.28	7.27566	6.83	33.88	20.905	7.26723	8.38808	18.03	20.25	8.54	13.28
TRMT1L	ENSG00000121486	-	chr1	185126116	185087219	15653	no	no	no	no	no	no	no	no	no	no	no	no	no	no	no	no	no	no	no	5.155	9.22	7.36	11.945	5.265	3.78	14.98	6.49	2.585	3.65416	5.455	25.625	10.015	2.84347	8.18225	21.31	2.48	8.455	7.64
SWT1	ENSG00000116668	+	chr1	185126290	185260897	4796	no	top 5%	no	no	no	no	no	no	no	no	no	top 5%	no	no	no	no	no	no	no	12.285	7.645	7.8	2.86	5.1	0.69	5.16	1.68	0.575	0.348015	0.79	5.32	2.37	1.0326	4.24296	11.2	1.75	1.86	1.37
IVNS1ABP	ENSG00000116679	-	chr1	185286461	185265519	421843	no	no	no	no	no	no	no	no	no	no	no	no	no	no	no	no	no	no	no	42.24	65.015	38.9	25.045	117.475	6.44	31.73	42.58	20.885	18.113	40.515	85.135	57.58	18.5603	84.958	30.36	24.95	40.51	16.34
HMCN1	ENSG00000143341	+	chr1	185703682	186160085	522546	EID gene	no	no	no	no	no	no	no	no	no	no	no	no	no	no	no	no	no	no	0.41	3.785	6.76	0.025	0.175	0.08	5.25	10.91	2.365	2.04109	1.77	11.01	7.965	6.94473	0.0229583	2.21	0.46	0	0.01
PRG4	ENSG00000116690	+	chr1	186265410	186283694	105757	no	no	no	no	no	no	no	top 5%	no	no	no	no	no	no	no	no	no	no	no	0.045	0.19	2.21	0.02	0.125	0.02	12.44	3.57	0	0.025762	0.03	0.07	0.015	0.0535367	0.965083	0.01	0	0	0.01
TPR	ENSG00000047410	-	chr1	186344457	186280783	105757	no	no	no	no	no	no	no	no	no	no	no	no	no	no	no	no	no	no	no	16.95	34.685	29.99	11.715	48.615	4.2	30.64	37.61	23.42	16.9353	31.285	49.395	61.435	11.3522	17.5283	63.12	14.7	17.885	31.96
C1orf27	ENSG00000157181	+	chr1	186344889	186390499	4227	no	no	no	no	no	no	no	no	no	no	no	no	no	no	no	no	no	no	no	14.095	14.57	18.79	6.645	18.2	0.41	7.89	6.86	6.255	3.69477	10.43	16.21	9.295	6.20416	11.0678	9.08	3.75	5.385	2.47
AL596220.1	ENSG00000268662	-	chr1	186365908	186364122	4227	no	no	no	no	no	no	no	no	no	no	no	no	no	no	no	no	no	no	no	0	0	0	n/a	0	0	0	n/a	0	0	0	0	n/a	n/a	n/a	0	0	0	0
OCLM	ENSG00000262180	+	chr1	186369703	186370587	45905	no	no	no	no	no	no	no	no	no	no	no	no	no	no	no	no	no	no	no	0.135	2.065	1.25	0.205	0.635	0	1.59	0.66	0.575	0.12398	0.535	1.02	1.585	0.495913	4.22217	2.81	0.34	2.095	0.21
PDC	ENSG00000116703	-	chr1	186430254	186412697	252778	no	no	no	no	no	no	no	no	no	no	no	no	no	no	no	no	no	no	no	0	0.04	0	0.035	0	0	0	0	0.015	0	0.42	0	0	0.0374989	0.873875	0.14	0	0	0
PTGS2	ENSG00000073756	-	chr1	186649559	186640922	359193	no	no	no	no	no	no	no	no	no	top 5%	no	no	no	top 5%	top 5%	no	no	no	top 5%	0.52	2.035	1.49	0.03	0.1	0.53	0.34	5.29	18.045	0.486514	10.515	0.095	0.09	31.1765	36.2098	0.08	0.98	0.4	15.25
PLA2G4A	ENSG00000116711	+	chr1	186798084	186958113	3257203	EID gene	no	no	no	no	no	no	no	no	no	no	no	top 5%	top 5%	top 5%	no	no	no	top 5%	0.245	1.49	4.31	0.045	0.15	0.25	2.73	3.38	0.225	0.0880914	0.355	0.465	2.2	11.7749	24.8996	2.46	0.68	0.05	2.94
BRINP3	ENSG00000162670	-	chr1	190446759	190066791	4789505	EID gene	top 5%	top 5%	top 5%	top 5%	top 5%	no	no	no	no	top 5%	no	no	no	no	no	no	no	no	12.66	17.79	27.69	43.765	3.16	0.07	0.22	0.41	0	0.00652529	2.905	0.005	0.28	n/a	0.015375	0.39	0	0	0.01
RGS18	ENSG00000150681	+	chr1	192127586	192154945	1812003	EID gene	no	no	no	no	no	no	top 5%	no	no	no	no	no	no	top 5%	no	no	no	top 5%	0.14	0.56	2.83	0.03	0	0	5.28	2.86	0.015	0	0.015	0	0	0.0181437	28.0917	0.67	0.66	0.28	3.86
RGS21	ENSG00000253148	+	chr1	192286121	192336415	339617	no	no	no	no	no	no	no	no	no	no	no	no	no	no	no	no	no	no	no	0.065	0.02	0	0	0	0	0	0	0	0	0	0	0	0	0	0	0	0	0
RGS1	ENSG00000090104	+	chr1	192544856	192549161	264554	no	top 5%	top 5%	top 5%	no	no	top 5%	top 5%	no	no	no	no	no	no	top 5%	top 5%	top 5%	top 5%	top 5%	1.735	24.415	36.33	0.01	0	2.11	16.09	3.06	0	0.00108755	0	0	0	0.134729	1241.25	26.61	6.54	132.34	6.15
RGS13	ENSG00000127074	+	chr1	192605274	192629390	204893	no	no	no	no	no	no	no	no	no	no	no	no	no	no	no	no	no	no	no	0	0.035	0.05	0.095	0.015	0	0	0.55	0	0	0	0	0	0.0238243	0.637875	0.1	1.02	0.14	0.05
RGS2	ENSG00000116741	+	chr1	192778170	192781403	348756	no	no	no	no	no	no	no	no	no	no	no	no	no	no	top 5%	no	no	top 5%	no	9.23	10.125	27.64	43.285	94.995	1.22	2.16	17.13	57.44	5.07035	66.82	6.85	5.87	33.9565	161.119	13.45	14.67	136.37	6.01
TROVE2	ENSG00000116747	+	chr1	193028583	193060349	205224	no	no	no	no	no	no	no	no	no	no	no	top 5%	no	no	no	no	no	no	no	75.195	89.855	86	10.335	21.535	0.64	58.27	21.2	4.605	6.13194	38.725	88.885	55.1	8.48114	10.0532	37.29	13.74	6.99	36.45
UCHL5	ENSG00000116750	-	chr1	193028626	192981379	205224	no	no	no	no	no	no	no	no	no	no	no	no	no	no	no	no	no	no	no	9.165	14.49	17.08	28.14	14.995	1.36	11.92	10.92	4.96	3.40819	24.655	17.48	18.24	7.04009	6.89412	11.98	6.74	6.545	3.05
GLRX2	ENSG00000023572	-	chr1	193075244	193065597	21150	no	no	no	no	no	no	no	no	no	no	no	no	no	top 5%	no	no	no	no	no	6.04	3.985	7.32	13.355	3.65	0.12	5.41	7.86	1.435	0.973441	14.705	1.59	8.89	18.994	6.33175	9.9	1.5	3.295	2.28
CDC73	ENSG00000134371	+	chr1	193091146	193223031	3055026	EID gene	no	no	no	no	no	no	no	no	no	no	no	no	no	no	no	no	no	no	5.7	12.88	13.84	6.465	6.645	1.58	8.19	20.71	1.625	2.37234	9.455	16.855	23.135	9.97488	9.26079	11.47	7.88	4.66	3.49
B3GALT2	ENSG00000162630	-	chr1	193155784	193148174	3055026	EID gene	top 5%	top 5%	top 5%	top 5%	top 5%	no	no	no	no	top 5%	no	no	no	no	no	no	no	no	28.54	15.815	14.47	19.07	6.845	0	1.06	0.25	0.12	0.0914149	9.85	0	0.345	0.207165	0.294417	0.94	0.04	0	0.01
KCNT2	ENSG00000162687	-	chr1	196577541	196194908	3082590	EID gene	no	no	no	no	no	no	no	no	no	no	top 5%	no	no	no	no	no	no	no	6.63	8.51	10.96	3.365	11.335	0	17.52	1.27	0.375	0.6499	1.37	13.485	5.21	0.465259	0.0005	1.22	0.08	0	0.07
CFH	ENSG00000000971	+	chr1	196621007	196716634	70756	no	top 5%	top 5%	top 5%	no	no	no	top 5%	top 5%	top 5%	top 5%	no	no	top 5%	no	top 5%	top 5%	no	top 5%	5.815	33.305	60.3	0.245	0	0.28	389.59	33.87	3.93	0	3.755	0	0.04	44.4061	0.0175	9.63	11.14	0.02	5.1
CFHR3	ENSG00000116785	+	chr1	196743924	196763203	52973	no	no	no	no	no	no	no	top 5%	no	no	no	top 5%	no	no	no	no	no	no	no	0	0.04	0.11	0.245	0	0	60.48	0.11	0	0.101285	0	5.965	0.39	0.657074	0	0.03	0	0	0
CFHR1	ENSG00000244414	+	chr1	196788886	196801319	84247	no	no	no	no	no	no	no	top 5%	no	no	no	no	no	no	no	no	no	no	no	0.06	0.04	0.3	1.805	0	0	245.22	0.08	0.005	0.178276	0.005	0	0.15	1.44143	0	0	0	0	0
CFHR4	ENSG00000134365	+	chr1	196819370	196888102	84247	no	no	no	no	no	no	no	top 5%	no	no	no	no	no	no	no	no	no	no	no	0.09	0.055	0.03	0.06	0	0	23.37	0.08	0	0.00108755	0.21	0	0	0.00526113	0	0.1	0	0	0
CFHR5	ENSG00000134389	+	chr1	196946666	196978804	88080	no	no	no	no	no	no	no	no	no	no	no	no	no	no	no	no	no	no	no	0.01	0.015	0.22	0.01	0	0	1.68	0.01	0	0	0.095	0	0.01	0	0	0.04	0	0	0.01
F13B	ENSG00000143278	-	chr1	197036397	197008320	46376	no	no	no	no	no	no	no	top 5%	no	no	no	no	no	no	no	no	no	no	no	0	0.015	0	0	0	0	46.46	0	0.005	0	0.005	0	0.01	0	0	0.08	0	0	0
ASPM	ENSG00000066279	-	chr1	197115824	197053257	23845	no	no	no	no	no	no	no	no	no	no	no	top 5%	top 5%	no	no	no	no	no	no	1.325	9.085	6.23	0.02	0.52	0.01	24.12	0.23	2.06	1.42015	1.865	59.86	25.415	1.03269	0.326	4.08	1.27	0.1	0.56
ZBTB41	ENSG00000177888	-	chr1	197169672	197122809	7904	no	top 5%	top 5%	top 5%	top 5%	top 5%	no	no	no	no	no	top 5%	top 5%	top 5%	no	no	no	no	no	20.61	19.215	16.62	9.66	13.345	0.15	3.61	3.96	0.975	0.112784	3.62	8.835	5.8	3.17241	4.884	5.64	2.85	1.62	1.05
CRB1	ENSG00000134376	+	chr1	197170591	197447212	32480	no	top 5%	top 5%	top 5%	no	no	no	no	no	no	no	top 5%	no	no	no	no	no	no	no	4.355	13.06	13.17	1.845	2.055	0	2.32	0.24	0.015	0.0265773	2.085	1.335	0.84	0.0421981	0.0248333	4.64	0	0.13	0.03
DENND1B	ENSG00000213047	-	chr1	197744437	197478773	158900	no	top 5%	top 5%	top 5%	no	top 5%	top 5%	top 5%	no	no	no	top 5%	no	no	no	no	top 5%	no	top 5%	10.865	9.75	17.22	3.05	7.07	2.55	10.7	6.8	3.33	0.231386	6.86	7.815	3.39	2.00604	1.36412	5.7	8.24	3.44	12.9
C1orf53	ENSG00000203724	+	chr1	197871776	197876497	132476	no	no	no	no	no	no	no	no	no	no	no	no	no	top 5%	no	no	no	no	no	0.27	0.215	0.69	4.03	1.02	0	2.58	3.45	2.95	0.258836	3.14	1.705	1.135	4.56358	0.240625	4.05	0	0.205	0.05
LHX9	ENSG00000143355	+	chr1	197881634	197904608	226621	no	no	no	no	no	no	no	no	no	no	no	no	no	no	no	no	no	no	no	0.05	0.885	0.22	3.025	0.455	0	0.02	0.8	0.145	0.069316	0.075	0.105	0	0	0.001375	2.79	0	0	0.01
NEK7	ENSG00000151414	+	chr1	198126092	198291550	422285	no	no	no	no	no	no	no	no	no	no	no	no	no	top 5%	no	no	no	no	no	3.415	11.495	32.26	10.045	1.635	2.22	22.2	39.95	26.75	1.79538	24.145	13.685	5.365	25.4822	18.704	22.8	10.41	9.26	12.79
ATP6V1G3	ENSG00000151418	-	chr1	198510075	198492351	298871	no	no	no	no	no	no	no	no	no	no	no	no	no	no	no	no	no	no	no	0	0	0	0	0	0	0	0	0	0	0	0	0	0.00857263	0	0	0	0.025	0
PTPRC	ENSG00000081237	+	chr1	198608145	198726545	1368254	EID gene	no	top 5%	top 5%	no	no	top 5%	top 5%	top 5%	no	no	no	no	no	top 5%	no	top 5%	top 5%	top 5%	0.52	3.385	13.16	0.005	0.035	1.97	37.2	34.77	0.015	0.00326264	0.295	0	0	0.003466	253.927	3.46	9.88	117.76	126.44
NR5A2	ENSG00000116833	+	chr1	199996729	200146552	1497699	EID gene	no	no	no	no	no	top 5%	top 5%	no	no	no	no	no	no	no	no	no	no	no	0.06	0.345	0.9	3.165	0	5.07	19.02	1.33	0.005	0.453682	0.07	0.03	0.03	0.00119377	0.000375	1.15	0.4	0.005	0.02
ZNF281	ENSG00000162702	-	chr1	200379184	200374067	368958	no	no	no	no	no	no	no	no	no	no	no	no	no	no	no	no	no	no	no	10.315	11.98	9.33	8.845	13.62	0.52	11.63	5.6	3.245	6.10656	7.64	22.325	16.96	9.44362	9.26558	6.78	4.98	2.83	7.93
KIF14	ENSG00000118193	-	chr1	200589862	200520627	144604	no	no	no	no	no	no	no	no	no	no	no	top 5%	no	no	no	no	no	no	no	0.45	1.67	1.68	0.025	0.295	0	5.09	0.14	0.3	0.931145	0.29	23.99	10.475	0.575126	0.162208	1.33	0.09	0.025	0.28
DDX59	ENSG00000118197	-	chr1	200639035	200593023	72811	no	no	no	no	no	no	no	no	no	no	no	no	no	no	no	no	no	no	no	4.305	9.265	9.7	7.275	12.79	0.58	6.52	9.09	3.24	9.33475	9.495	16.995	8.645	5.62965	18.859	9.24	3.75	16.065	4.97
CAMSAP2	ENSG00000118200	+	chr1	200708685	200829832	81900	no	top 5%	top 5%	top 5%	top 5%	top 5%	no	no	no	no	top 5%	top 5%	top 5%	no	no	no	no	no	no	25.995	36.335	45.03	52.88	28.255	0.53	3.99	10.47	3.095	1.04405	47.42	17.825	19.5	9.95167	11.8057	11	5.64	0.09	0.03
GPR25	ENSG00000170128	+	chr1	200842082	200843306	29412	no	no	no	no	no	no	no	no	no	no	no	no	no	no	no	no	no	no	no	0.04	0.03	0	0	0	0	0.05	0.21	0.015	0	0.005	0	0	0.00906633	0.015875	0.06	0	1.51	0.02
C1orf106	ENSG00000163362	+	chr1	200860468	200884863	70818	no	no	no	no	no	no	no	no	no	no	no	no	no	no	no	no	no	no	no	0.175	0.76	1.18	0.025	1.225	33.82	1.11	4.73	0.21	14.2785	0.255	21.705	23.43	0.142895	0.00683333	0.89	27.36	0.045	0.03
KIF21B	ENSG00000116852	-	chr1	200992828	200938519	69469	no	no	no	no	no	no	no	no	no	no	no	no	no	no	no	no	no	no	no	35.42	27.19	12.79	18.565	35.26	2.24	0.97	3.12	1.035	3.37598	0.755	5.53	13.065	0.329069	48.786	9.06	0.84	25.88	4.96
CACNA1S	ENSG00000081248	-	chr1	201081694	201008641	17199	no	no	no	no	no	no	no	no	no	no	no	no	no	no	no	no	no	no	no	0.015	0.03	0.06	0.025	0.05	0	0.02	0	0	0.0108755	0.005	0.06	0.03	0	0.0189167	0.05	0	0	0
ASCL5	ENSG00000232237	-	chr1	201096312	201083080	8973	no	no	no	no	no	no	no	no	no	no	no	no	no	no	no	no	no	no	no	0	0.025	0.02	0.015	0.045	0	0	0.11	0.035	0.0804785	0.005	0.005	0.03	n/a	0.0242083	0	0	0	0.01
TMEM9	ENSG00000116857	-	chr1	201140702	201103899	26837	no	no	no	no	no	no	no	no	no	no	no	no	no	no	no	no	no	no	no	15.395	19.97	31.96	123.385	103.8	0.36	28.65	30.91	47.625	51.5313	54.645	73.94	38.42	44.7205	18.1764	51.38	8.4	17.27	31.8
IGFN1	ENSG00000163395	+	chr1	201159952	201198080	73749	no	no	no	no	top 5%	no	no	no	no	no	no	no	no	no	no	top 5%	no	no	no	0	0.035	0.67	2.61	0	0	0.22	0.83	0.2	0.00651307	0.08	0.05	0.01	0.0181972	0.000208333	6.42	0	0	0
PKP1	ENSG00000081277	+	chr1	201252579	201302121	80539	no	no	no	no	no	no	no	no	no	no	no	no	no	no	no	no	no	no	no	0.03	0.1	0.34	0.055	0	0	0	5.94	0.11	0.156392	0.05	0.005	0.01	0.188649	0.001	0.2	0.1	0	0.02
TNNT2	ENSG00000118194	-	chr1	201346890	201328161	29115	no	no	no	no	no	no	no	no	no	no	no	no	no	no	no	no	no	no	no	0.02	0.08	0.5	0	0	0	0.16	2.84	0.865	4.22208	0.545	4.13	0.035	0	0.00208333	0.4	0	0	0
LAD1	ENSG00000159166	-	chr1	201368736	201349965	12330	no	no	no	no	no	no	no	no	no	no	no	no	no	no	no	no	no	no	no	0	0.03	0.06	0	0	7.94	1.79	15.84	0.115	8.17843	0.025	0.08	0.065	0.0073186	0.000833333	0.15	22.95	0.04	0
TNNI1	ENSG00000159173	-	chr1	201398994	201377991	44880	no	no	no	no	top 5%	no	no	no	no	no	no	no	no	no	no	no	no	no	no	0.025	0.165	0.13	6.17	3.275	0	0	0.03	0.18	0.159362	0.12	0.44	0.285	0.0139099	0.00625	0.14	0	0	0
PHLDA3	ENSG00000174307	-	chr1	201438312	201434619	49970	no	no	no	no	no	no	no	no	no	no	no	no	no	no	no	no	no	no	no	2.12	2.775	8.2	8.305	19.465	1.84	0.95	30.7	54.325	29.0357	15.52	4.355	5.33	95.0501	1.79	8.69	6.36	0.13	2.4
CSRP1	ENSG00000159176	-	chr1	201478584	201452657	127773	no	no	no	no	no	no	top 5%	no	no	top 5%	top 5%	no	no	top 5%	no	no	top 5%	no	no	2.855	12.195	55.91	30.775	4.53	39.49	33.33	93.58	552.66	5.89333	336.79	1.645	0.44	183.396	5.08325	47.46	111.26	22.5	58.08
AC096677.1	ENSG00000269690	+	chr1	201592012	201592738	119224	no	no	top 5%	no	no	no	top 5%	no	no	no	no	no	no	no	no	no	no	no	no	0.18	2.945	1.99	n/a	0	0.82	1.34	n/a	0.88	0.0130506	0.52	0.385	n/a	n/a	n/a	1.03	0.84	0.205	1.07
NAV1	ENSG00000134369	+	chr1	201592600	201792472	119224	no	no	no	no	no	no	no	no	no	no	no	top 5%	no	no	no	no	no	no	no	8.465	20.845	21.26	14.465	19.745	0.82	2.23	16.18	22.01	2.17727	14.07	36.955	20.95	19.6342	6.56358	21.23	4.81	1.03	4.95
IPO9	ENSG00000198700	+	chr1	201798268	201853422	10209	no	no	no	no	no	no	no	no	no	no	no	no	no	no	no	no	no	no	no	7.565	20.19	12.15	21.96	24.935	0.35	11.56	21.91	15.175	20.6592	21.985	33.38	59.82	8.21212	9.15154	11.74	2.6	9.495	7.02
SHISA4	ENSG00000198892	+	chr1	201857835	201861434	8558	no	no	no	no	no	no	no	no	no	no	no	no	no	no	no	no	no	no	no	5.215	7.985	21.09	41	0.95	0.37	0.38	6.64	12.605	7.37229	4.575	3.225	5.16	20.5769	3.50475	18.44	3.33	0.19	0.33
LMOD1	ENSG00000163431	-	chr1	201915715	201865579	13048	no	no	no	no	no	no	top 5%	no	no	top 5%	no	no	no	no	no	no	top 5%	no	no	0.09	0.425	0.64	0.285	0.005	6.34	0.27	10.54	30.775	0.6412	13.935	0.36	0.13	0.975982	0.2645	17.79	27.11	0	0
TIMM17A	ENSG00000134375	+	chr1	201924618	201939789	20865	no	no	no	no	no	no	no	no	no	no	no	no	no	no	no	no	no	no	no	12.125	12.495	25.96	69.645	54.875	2.05	20.61	18.63	17.365	8.08605	121.175	20.99	28.325	54.2196	13.454	8.72	8.63	19.035	5.21
RNPEP	ENSG00000176393	+	chr1	201951751	201975275	13759	no	no	no	no	no	no	no	no	no	no	no	no	no	no	no	no	no	no	no	2.34	4.39	6.48	6.63	21.545	16.48	9.09	31.41	40.085	12.4532	21.82	29.75	22.59	24.618	46.1955	22.44	30.36	22.41	10.46
ELF3	ENSG00000163435	+	chr1	201977072	201985137	108645	no	no	no	no	no	no	no	no	no	no	no	no	no	no	no	no	no	no	no	0.04	0.225	0.21	0.175	0.135	32.2	10.21	62.76	2.595	24.5756	0.505	2.405	0.17	0.0189345	0.629875	0.16	81.15	2	0.63
GPR37L1	ENSG00000170075	+	chr1	202091985	202102720	109119	no	no	no	no	no	no	no	no	no	no	top 5%	no	no	no	no	no	no	no	no	0.22	0.84	2.56	0.02	0	0.01	0	0.04	0	0.0490834	7.15	0.015	0.02	0.0112518	0.215	0.22	0.21	0	0
ARL8A	ENSG00000143862	-	chr1	202113869	202102531	109119	no	no	no	no	no	no	no	no	no	no	no	no	no	no	no	no	no	no	no	20.205	11.71	19.19	108.615	47.67	0.5	4.1	34.39	23.995	19.8339	12.65	10.69	24.8	29.875	32.1902	30.95	9.15	49.395	17.01
PTPN7	ENSG00000143851	-	chr1	202130709	202116140	34590	no	no	no	no	no	no	top 5%	no	no	no	no	no	no	no	top 5%	top 5%	no	top 5%	top 5%	0	0.085	0.83	0	0.58	1.96	3.52	2.88	0	0.0456986	0	0	0	0.0510472	6.65929	37.64	1.3	29.94	58.5
LGR6	ENSG00000133067	+	chr1	202163028	202288909	44194	no	no	no	no	no	no	no	no	no	no	no	no	no	no	no	no	no	no	no	0.08	0.75	0.6	0.02	0	0	0.05	1.74	0	0.495414	1.13	0.06	0.245	0.180324	0.007875	3.1	0.12	0.19	0.26
UBE2T	ENSG00000077152	-	chr1	202311108	202300784	18593	no	no	no	no	no	no	no	no	no	no	no	no	no	no	no	no	no	no	no	5.93	6.03	5.2	29.32	51.73	0.07	19.76	1.55	7.29	31.3981	28.795	36.12	32.345	6.44078	1.73442	10.4	0.33	4.905	3.6
PPP1R12B	ENSG00000077157	+	chr1	202317826	202561834	23698	no	no	no	no	no	no	no	no	no	no	no	no	no	no	no	no	no	no	no	6.18	16.36	13.63	7.05	4.41	6.25	15.95	15.5	13.75	3.78361	13.485	9.95	8.43	1.63522	3.86171	19.14	25.24	4.265	17.95
SYT2	ENSG00000143858	-	chr1	202679545	202559723	23698	no	no	no	no	top 5%	no	no	no	no	no	no	no	no	no	no	no	no	no	no	0.1	6.91	20.02	41.73	0.055	0	0	0.02	0.015	0.958007	6.405	0.16	1.135	0.0225339	0.130958	2.8	0.01	0	0
KDM5B	ENSG00000117139	-	chr1	202778598	202696525	27775	no	no	no	no	no	no	no	no	no	no	no	no	no	no	no	no	no	no	no	24.6	38.87	23.08	15.895	49.495	1.41	12.86	21.45	33.6	18.2004	28.86	100.075	72.47	18.6324	3.42467	72.97	14.51	10.29	27.68
RP11-480I12.4	ENSG00000184774	+	chr1	202789393	202796353	62526	no	no	no	no	no	no	no	no	no	no	no	no	no	no	no	no	no	no	no	0.005	0.025	0	0.13	0.165	0	0	0	0.02	0.0152257	0.01	0.03	0	n/a	n/a	0.09	0	0.01	0.01
RABIF	ENSG00000183155	-	chr1	202858263	202848084	55000	no	no	no	no	no	no	no	no	no	no	no	no	no	no	no	no	no	no	no	2.8	3.54	4.71	10.11	6.96	0.04	2.29	4.34	1.465	1.67898	5.5	2.36	6.33	5.49752	4.00546	7.51	1.35	5.785	3.69
KLHL12	ENSG00000117153	-	chr1	202897727	202861532	15504	no	no	no	no	no	no	no	no	no	no	no	no	no	no	no	no	no	no	no	8.885	10.545	13.13	29.19	34.725	0.6	10.64	10.74	15.47	8.92504	28.145	23.13	15.265	8.15617	13.2605	27.44	9.01	12.56	10.07
ADIPOR1	ENSG00000159346	-	chr1	202927700	202909962	15531	no	no	no	no	no	no	no	no	no	no	no	no	no	no	no	no	no	no	no	10.44	16.65	38.54	33.345	45.63	6.75	70.07	50.02	22.495	25.982	34.565	30.205	18.92	39.8595	53.0245	85.51	42.89	41.505	25.42
CYB5R1	ENSG00000159348	-	chr1	202936408	202930996	43401	no	no	no	no	no	no	no	no	no	no	no	no	no	no	no	no	no	no	no	4.165	5.985	14.23	49.46	35.615	1.95	18.33	32.69	27.11	3.17747	37.845	8.08	11.885	21.8903	35.103	108.58	23.21	23.875	18.79
TMEM183A	ENSG00000163444	+	chr1	202976513	202993976	41754	no	no	no	no	no	no	no	no	no	no	no	no	no	no	no	no	no	no	no	29.99	24.375	28.59	42.885	129.67	6.35	22.06	23.3	31.465	32.7647	25.395	50.62	36.245	9.15293	4.35667	50.38	9.02	55.77	33.01
PPFIA4	ENSG00000143847	+	chr1	202995625	203047864	6044	no	no	no	no	no	no	no	no	no	top 5%	no	no	no	no	no	no	no	no	no	3.225	23.31	6.4	23.045	1.565	0.07	0.13	0.52	96.8	2.30167	44.21	11.185	1.725	0.281109	1.43058	10.47	0.39	0.135	0.03
MYOG	ENSG00000122180	-	chr1	203055164	203052259	9012	no	no	no	no	no	no	no	no	no	no	no	no	no	no	no	no	no	no	no	0.02	0	0	0.09	0	0	0	0	0	0.00108755	0	0	0	0	0.0269583	0.09	0	0	0
ADORA1	ENSG00000163485	+	chr1	203059781	203136532	5023	no	no	no	no	no	no	no	no	no	no	no	no	no	no	no	no	no	no	no	1.46	2.525	2.47	6.42	4.305	0	0.27	0.95	0.18	1.7814	0.315	0.905	0.895	2.00056	1.48637	22.49	0	0	0
MYBPH	ENSG00000133055	-	chr1	203144941	203136938	3523	no	no	no	no	no	no	no	no	no	no	no	no	no	no	top 5%	no	no	no	no	0	0	0.02	0.01	0	0	0.09	0.02	0.005	0	0.005	0.01	0	0.00241438	3.34392	0.09	0	0	0
CHI3L1	ENSG00000133048	-	chr1	203155877	203148058	32446	no	no	no	no	no	no	top 5%	no	top 5%	no	no	no	no	top 5%	top 5%	no	no	no	no	0.015	0.56	4.79	0.09	0	1.28	1.67	41.35	0.545	0.145109	0.285	0.67	0.02	11.9185	12.6234	2.48	1.05	0.005	0.36
CHIT1	ENSG00000133063	-	chr1	203198799	203185206	105148	no	no	no	no	no	no	no	no	no	no	no	no	no	no	no	no	no	top 5%	no	0.175	0.345	0.25	0.06	0	0	0.12	0.37	0	0	0	0.03	0.005	0.0230373	0.619042	0.25	0.02	2.365	0.02
BTG2	ENSG00000159388	+	chr1	203274618	203278697	106877	no	no	no	no	no	no	no	no	no	no	no	no	no	no	top 5%	no	no	top 5%	top 5%	1.655	16.83	12.54	4.34	1.81	7.95	39.88	21.68	16.215	7.60382	10.76	18.48	7.84	27.1801	499.447	9.17	29.94	384.895	213.26
FMOD	ENSG00000122176	-	chr1	203320617	203309755	155396	no	no	no	top 5%	no	no	no	no	top 5%	no	no	no	no	no	no	no	top 5%	no	no	0.495	4.245	38.17	0	0	0.58	1.15	19.42	0.775	0.0827865	0.46	0.035	0.17	0.45917	0.072375	3.05	19.68	0.005	0.82
PRELP	ENSG00000188783	+	chr1	203444955	203460480	127128	no	no	no	no	no	no	top 5%	no	top 5%	no	no	no	no	no	no	no	top 5%	no	no	0.03	0.42	1.25	0.02	0	1.49	0.05	7.94	0.11	0.063384	0.145	0.155	1.445	0.013675	0.0085	3.83	4.56	0	0
OPTC	ENSG00000188770	+	chr1	203463270	203477992	120486	no	no	no	no	no	no	no	no	no	no	no	no	no	no	no	no	no	no	no	0	0	0	0.06	0	0	0	0	0.005	1.27677	0.005	0.125	0.125	0	0.00216667	0.32	0	0	0.01
ATP2B4	ENSG00000058668	+	chr1	203595688	203713209	138790	no	no	no	no	no	no	no	no	no	top 5%	no	no	no	no	no	no	no	no	no	4.515	17.075	37.49	56.34	1.17	3.3	27.94	41.79	96.13	3.60866	73.005	19.785	11.12	21.183	13.0937	48.72	13.27	3.645	46.35
LAX1	ENSG00000122188	+	chr1	203734303	203745245	40682	no	no	no	no	no	no	no	no	no	no	no	no	no	no	no	no	no	top 5%	no	0	0.045	0.07	0	0	0.01	0.24	1	0.02	0.00108755	0.02	0	0	0.0115058	0.040875	0.15	0.75	6.815	0.57
ZC3H11A	ENSG00000058673	+	chr1	203764833	203823252	80644	no	no	no	no	no	no	no	no	no	no	no	no	no	no	no	no	no	no	no	19.19	42.325	42.03	24.785	132.96	4.61	39.4	21.63	44.38	12.5508	48.325	74.9	47.76	24.6106	32.9323	60.29	42.51	63.155	34.31
ZBED6	ENSG00000257315	+	chr1	203765436	203769686	80644	no	no	no	no	no	no	no	no	no	no	no	top 5%	top 5%	top 5%	no	no	top 5%	no	top 5%	2.185	10.7	14.14	0.385	3.89	1.58	13.13	9.14	3.795	0.46547	3.57	20.71	12.505	8.1147	12.9458	17.36	13.78	1.97	9
SNRPE	ENSG00000182004	+	chr1	203830742	203839678	264109	no	no	no	no	no	no	no	no	no	no	no	no	no	no	no	no	no	no	no	12.91	21.75	16.73	55.69	161.57	0.04	11.85	30.07	17.2	85.2322	145.66	165.79	139.93	7.71228	2.30987	16.1	11.17	62.095	24.33
SOX13	ENSG00000143842	+	chr1	204042731	204096863	206380	no	no	no	no	no	no	no	no	no	no	no	no	no	no	no	no	no	no	no	0.335	2.04	2.81	0.775	0.935	1.91	5.22	22.06	7.27	34.5995	2.56	14.235	28.765	1.05789	0.030125	12.7	4.4	0.525	0.4
ETNK2	ENSG00000143845	-	chr1	204121307	204100190	5963	no	no	no	no	no	no	no	no	no	no	no	no	no	no	no	no	no	no	no	6.035	5.145	7.37	36.175	16.44	0.4	6.01	2.43	5.465	7.44218	2.64	5.7	6.12	4.75554	0.0694583	49.32	0.79	0.71	4.07
REN	ENSG00000143839	-	chr1	204135465	204123943	26639	no	no	no	no	no	no	no	no	no	no	no	no	no	no	no	no	no	no	top 5%	0	0	0	0.01	0	0	0	0.11	0.44	0.0130506	0.24	0.005	0	0.0156674	0	0	0	0	3.88
KISS1	ENSG00000170498	-	chr1	204165614	204159468	25676	no	no	no	no	no	no	no	no	no	no	no	no	no	no	no	no	no	no	no	0	0	0	0.19	0	0	0.11	0.08	6.17	0.306349	1.66	0	0	1.03379	0	0.5	0	0	0.05
GOLT1A	ENSG00000174567	-	chr1	204183220	204167287	6431	no	no	no	no	no	no	no	no	no	no	top 5%	no	no	no	no	no	no	no	no	0.08	0.185	1.05	5.195	0.35	0	9.6	3.55	0.025	2.05325	57.075	0.325	0.025	0.0172862	0	0.58	1.58	0.09	0.3
PLEKHA6	ENSG00000143850	-	chr1	204329044	204187978	48228	no	no	no	no	no	no	no	no	no	top 5%	no	no	no	no	no	no	no	no	no	1.705	4.86	5.4	9.655	12.48	3.26	3.41	4.39	36.485	1.40241	16.54	0.52	1.975	0.538215	0.15925	2.18	15.3	0.185	0.69
PPP1R15B	ENSG00000158615	-	chr1	204380919	204372514	54306	no	no	no	no	no	no	no	no	no	no	no	no	no	no	no	no	no	top 5%	no	8.695	11.965	17.38	13.515	16.98	2.78	20.79	18.44	6.655	5.30483	10.715	14.275	21.19	10.7907	41.0026	15.41	14.12	99.505	13.73
PIK3C2B	ENSG00000133056	-	chr1	204459552	204391755	36817	no	no	no	no	no	no	no	no	no	no	no	no	no	no	no	no	no	top 5%	no	5.51	9.79	8.08	3.935	14.515	10.05	6.79	15.75	3.46	4.76804	2.095	12.025	32.61	0.328935	9.10233	4.9	17.34	98.74	14.75
MDM4	ENSG00000198625	+	chr1	204485533	204542871	69407	no	no	no	no	no	no	no	no	no	no	no	no	no	no	no	no	no	no	no	9.405	37.175	24.37	2.015	20.545	6.16	38.29	26.07	14.12	4.30414	16.545	34.66	43.74	2.24377	51.3551	41.01	38.4	55.075	18.2
LRRN2	ENSG00000170382	-	chr1	204654861	204586297	186346	no	no	no	no	no	no	no	no	no	no	no	no	no	no	no	no	no	no	no	2.045	3.625	3.48	6.925	2.345	1.63	0.5	1.84	0	0.562569	3.56	2.26	2.17	1.04069	1.04892	10.53	0.12	0	0.6
NFASC	ENSG00000163531	+	chr1	204797781	204991949	163295	no	no	no	no	no	no	no	no	no	no	no	no	no	no	no	no	no	no	no	6.15	17.365	30.01	24.95	16.97	0.7	0.92	4.69	0.7	1.61529	5.295	1.59	5.51	4.12135	0.0280417	3.79	14.59	0.03	0.06
CNTN2	ENSG00000184144	+	chr1	205012324	205047627	25005	no	no	top 5%	no	no	no	no	no	no	no	no	no	top 5%	no	no	no	no	no	no	2.72	15.235	13.13	7.845	1.92	0.3	0.02	0.03	0.045	0.438198	5.24	4.555	11.75	0.0144985	0.04475	3.53	0.11	0	0
TMEM81	ENSG00000174529	-	chr1	205053645	205052257	6254	no	no	no	no	no	no	no	no	no	no	no	no	no	no	no	no	no	no	no	0.775	1.28	0.76	3.17	4.745	0	0.51	0.63	0.9	1.98878	1.21	1.28	2.77	0.819105	1.83925	2.14	2.58	2.3	0.2
RBBP5	ENSG00000117222	-	chr1	205091143	205055269	22112	no	no	no	no	no	no	no	no	no	no	no	no	no	no	no	no	no	no	no	5.24	7.365	6.51	5.61	11.435	0.41	6.16	5.08	1.135	2.38603	4.82	12.855	10.75	4.49946	8.09746	7.82	3.29	6.34	3.93
DSTYK	ENSG00000133059	-	chr1	205180727	205111631	37064	no	no	no	no	no	no	no	no	no	no	no	no	no	no	no	no	no	no	no	4.345	7.65	8.75	11.48	6.605	0.11	4.67	4.23	1.895	1.12006	4.605	6.3	7.285	5.66474	6.873	6.35	2.53	2.86	4.58
TMCC2	ENSG00000133069	+	chr1	205197303	205242471	45291	no	no	no	no	no	no	no	top 5%	no	no	no	no	no	no	no	no	no	no	no	7.485	6.15	12.92	16.69	18.405	0	183.84	1.21	3.48	3.09903	1.435	4.79	7.105	2.37228	2.14079	5.66	0.34	1.375	4.62
NUAK2	ENSG00000163545	-	chr1	205290883	205271186	43051	no	no	no	no	no	no	no	no	no	no	no	no	no	no	no	no	no	no	no	0.155	0.415	0.48	0.455	1.19	2.61	1.12	5.91	16.05	11.708	6.13	21.56	6.9	3.01038	15.3022	7.65	1.39	20.42	0.53
KLHDC8A	ENSG00000162873	-	chr1	205326166	205305219	38675	no	no	no	no	top 5%	no	no	no	no	no	no	no	top 5%	no	no	no	no	no	no	5.58	8.67	3.56	25.42	5.695	0	0.11	0.25	0.01	0.665498	1.855	7.95	21.4	3.6581	0.050125	5.44	0.19	0.385	0.01
LEMD1	ENSG00000186007	-	chr1	205419059	205350505	79006	no	no	no	no	no	top 5%	no	no	no	no	no	no	no	no	no	no	no	no	no	0.435	0.595	0.26	8.905	33.22	0	0	0.42	0	0.763055	0	4.015	4.785	0.337984	0.00504167	7.88	0	0	0
CDK18	ENSG00000117266	+	chr1	205473726	205501921	90850	no	no	no	no	no	no	no	no	no	no	no	no	no	no	no	no	no	no	no	0.095	0.73	4.7	6.82	0	1.79	2.27	8.03	1.25	13.416	0.52	9.9	13.105	0.337049	17.4361	2.5	12.33	2.785	3.85
MFSD4	ENSG00000174514	+	chr1	205538104	205572046	41207	no	no	no	top 5%	top 5%	top 5%	no	no	no	no	no	no	no	no	no	no	top 5%	no	top 5%	1.535	1.64	7.55	9.73	5.3	0.32	0.44	6.34	0.4	0.143654	5.39	0.29	0.27	0.21483	n/a	1.1	68.06	2.735	3.18
ELK4	ENSG00000158711	-	chr1	205601090	205577070	30912	no	no	no	no	no	no	no	no	no	no	no	no	no	no	no	no	no	no	no	1.54	4.985	6.45	1.2	4.43	0.87	6.99	19.58	1.77	3.04046	2.55	14.735	14.49	5.27641	18.9374	6.67	7.86	7.495	3.58
SLC45A3	ENSG00000158715	-	chr1	205649587	205626978	58247	no	no	no	no	no	no	no	no	no	no	no	no	no	no	no	no	no	no	no	0.565	0.435	2.23	1.015	0.35	1.12	5.2	3.62	2.435	3.63443	0.78	3.465	6.23	3.76725	1.15579	3.43	5.7	18.115	35.57
AC119673.1	ENSG00000268313	+	chr1	205682496	205684153	85319	no	no	no	no	no	no	no	no	no	no	no	no	no	no	no	no	no	no	no	0.07	0.055	0	n/a	0.305	0	0	n/a	0	0	1.29	0.07	n/a	n/a	n/a	0.06	0	0	0.01
NUCKS1	ENSG00000069275	-	chr1	205719404	205681946	85319	no	no	no	no	no	no	no	no	no	no	no	no	no	no	no	no	no	no	no	45.995	73.405	86	51.245	69.345	1.19	49.65	45.68	4.275	73.8126	39.02	283.81	213.34	50.3094	34.1433	37.82	15.69	6.365	15.83
RAB7L1	ENSG00000117280	-	chr1	205744574	205737113	66606	no	no	no	no	no	no	no	no	no	no	no	no	no	no	no	no	no	no	no	1.295	1.525	5.09	6.285	0.16	0.06	5.79	8.19	2.535	2.20721	8.775	2.465	4.075	4.01428	n/a	4.18	2.98	40.19	6.4
SLC41A1	ENSG00000133065	-	chr1	205782304	205758220	28491	no	no	no	no	no	no	no	no	no	no	no	no	no	no	no	no	no	no	no	1.315	6.755	9.58	5.565	2.085	0.29	4.39	11.28	15.23	7.57786	16.165	6.505	10.805	5.05487	12.2652	52.86	12.49	12.81	3.54
PM20D1	ENSG00000162877	-	chr1	205819245	205797149	77775	no	no	no	no	no	no	no	no	no	no	no	no	no	no	no	no	top 5%	no	no	0.03	0.11	0.23	0.07	0	0	0.09	0.11	0.01	0.0220204	1.395	0	0	0	2.64129	0.31	3.1	1.47	0.28
SLC26A9	ENSG00000174502	-	chr1	205912588	205882175	287606	no	no	no	no	no	no	no	no	top 5%	no	no	no	no	no	no	no	top 5%	no	no	0	0.005	0.1	0.03	0	0	0	12.72	0.015	0.00326264	0.115	0	0.05	0.0103971	0.00458333	0.16	7.97	0	0.04
FAM72A	ENSG00000196550	+	chr1	206137264	206154207	294444	no	no	no	no	no	no	no	no	no	no	no	no	no	no	no	no	no	no	no	0.46	1.515	1.54	0.665	1.365	0	5.02	2.34	2.73	2.22499	2.9	15.81	5.55	0.934862	2.49154	2.23	0.27	0.875	0.14
AVPR1B	ENSG00000198049	+	chr1	206223975	206231639	77000	no	no	no	no	no	no	no	no	no	no	no	no	no	no	no	no	no	no	no	0.035	0.01	0.04	0	0	0.01	0.07	0	0	0.0826305	0	0.005	0	0.00307755	0.00116667	0	0.06	0	1.26
C1orf186	ENSG00000196533	-	chr1	206288647	206238871	36043	no	no	no	no	no	no	no	no	no	no	no	no	no	no	no	no	no	top 5%	top 5%	0.035	0	0.06	n/a	0	0	0.7	n/a	0	0	0	0	n/a	0.0299422	0.044125	0.49	0.15	3.805	6.46
CTSE	ENSG00000196188	+	chr1	206317458	206332104	340497	no	no	no	no	no	no	no	top 5%	top 5%	no	no	no	no	no	no	no	top 5%	no	no	0.015	0.02	0.08	0.045	0	0.14	15.95	79.49	0	0.00326264	0	0	0.01	0.00527112	0.00233333	0.01	142.9	0	0.05
IKBKE	ENSG00000143466	+	chr1	206643790	206670223	321503	no	no	no	no	no	no	no	no	no	no	no	no	no	no	no	no	no	no	no	0.18	0.815	0.65	n/a	0.205	0.59	2.22	n/a	25.365	1.92379	10.67	0.65	n/a	5.09435	13.6716	0.38	3.24	24.4	10.6
C1orf147	ENSG00000162888	-	chr1	206671061	206664448	321503	no	no	no	no	no	no	no	no	no	no	no	no	no	no	no	no	no	no	no	0	0.01	0	0.075	0	0	0	0	0	0	0	0	0	n/a	n/a	0.04	0	0.005	0
RASSF5	ENSG00000136653	+	chr1	206680878	206761044	13749	no	no	no	no	no	no	no	no	no	no	no	no	no	no	top 5%	no	top 5%	top 5%	top 5%	0.165	1.1	4.69	n/a	1.99	0.36	4.76	n/a	1.42	0.207234	2.505	0.06	n/a	0.750872	52.1307	2.75	12.69	47.585	7.8
EIF2D	ENSG00000143486	-	chr1	206785904	206764976	26908	no	no	no	no	no	no	no	no	no	no	no	no	no	no	no	no	no	no	no	2.44	6.285	7.21	9.165	15.58	3.01	13.95	14.91	25.725	14.882	17.935	21.24	17.37	13.853	13.8616	19.67	41.95	50.385	45.3
DYRK3	ENSG00000143479	+	chr1	206808880	206822538	58819	no	no	no	no	no	no	no	top 5%	no	no	no	top 5%	no	no	no	no	no	no	no	3.44	6.82	3.45	2.19	4.365	0	19.59	5.46	3.28	0.514138	5.465	11.04	5.915	6.08073	0.062	13.95	0.75	0.1	5.05
MAPKAPK2	ENSG00000162889	+	chr1	206858381	206907628	69161	no	no	no	no	no	no	no	no	no	no	no	no	no	no	no	no	no	no	no	1.51	4.5	5.87	11.505	5.015	4.13	5.85	48.72	50.62	12.6922	24.885	15.775	35.86	39.6169	46.9259	25.48	20.66	60.74	25.48
IL10	ENSG00000136634	-	chr1	206945839	206940946	59693	no	no	no	no	no	no	no	no	no	no	no	no	no	no	top 5%	no	no	no	no	0.035	0.16	1.02	0	0	0	0.29	1	0	0	0	0	0	0.0145281	6.41171	0.52	0.09	0.135	0.03
IL19	ENSG00000142224	+	chr1	206972214	207016324	48749	no	no	no	no	no	no	no	no	no	no	no	no	no	no	no	no	no	no	no	0	0	0	0	0	0	0	0.05	0	0	0	0.01	0	0	0.0609583	0	0.12	0	0.01
IL20	ENSG00000162891	+	chr1	207038698	207042568	50594	no	no	no	no	no	no	no	no	no	no	no	no	no	no	no	no	no	no	no	0	0.02	0	0	0	0	0	0	0.07	0	0.07	0	0	0	0.0115833	0.16	0	0	0.01
IL24	ENSG00000162892	+	chr1	207070788	207077484	28466	no	no	no	no	no	no	no	no	no	no	no	no	no	no	no	no	no	no	no	0.015	0	0	0	0	0	0	0.02	0.105	0.745167	0.09	0	0	0.00966835	0.589708	0	0	0	0
FAIM3	ENSG00000162894	-	chr1	207095343	207077730	6765	no	no	no	no	no	no	top 5%	no	no	no	no	no	no	no	no	no	no	top 5%	top 5%	0.23	0.025	0.3	0	0	3	0.69	3.57	0.065	0.115597	0.01	0	0	0.0100685	n/a	0.41	1.38	573.96	6.94
PIGR	ENSG00000162896	-	chr1	207119811	207101862	18019	no	no	no	no	no	no	top 5%	no	top 5%	no	no	no	no	no	no	no	top 5%	no	no	0	0.75	0.03	0.005	0	246.39	0.54	354.46	0	0	0	0	0.005	0	1.94875	0.01	475.69	0.17	0
FCAMR	ENSG00000162897	-	chr1	207143970	207131311	59395	no	no	no	no	no	no	no	no	no	no	no	no	no	no	no	no	no	no	no	0	0.03	0.07	0	0	0.03	0.1	0.02	0.02	0	0	0	0	0	0.0492917	0.12	0.16	0	0.01
C1orf116	ENSG00000182795	-	chr1	207206092	207191865	58996	no	no	no	no	no	no	no	no	top 5%	no	no	no	no	no	no	no	top 5%	no	no	0.01	0.03	0.04	0	0	1.52	0.25	51.75	0.015	0.619259	0.01	0.15	0.15	0.00950945	0.0347083	0.11	24.75	0.045	0.02
PFKFB2	ENSG00000123836	+	chr1	207222800	207252479	20808	no	no	no	no	no	no	no	no	no	no	no	no	no	no	no	no	no	no	no	2.1	3.495	5.33	2.55	5.375	8.96	4.46	21.93	0.48	2.09864	2.72	4.005	3.92	2.23352	20.9165	4.91	8.19	6.2	4.54
YOD1	ENSG00000180667	-	chr1	207226325	207217193	20808	no	no	no	no	no	no	no	top 5%	no	no	no	top 5%	no	no	no	no	no	no	no	4.415	6.79	9.98	4.935	5.31	0.49	33.84	2.97	1.265	0.809984	1.83	11.275	7.29	2.35468	5.67642	4.19	3.58	2.69	3.91
C4BPB	ENSG00000123843	+	chr1	207262186	207273338	13975	no	no	no	no	no	no	top 5%	top 5%	no	no	no	no	no	no	no	no	top 5%	no	no	0	0.145	0.08	0.01	0	0.52	42.33	2.72	0.005	0.0021751	0.005	0	0	0.0198817	0.134125	0.32	1.63	0.425	0.05
C4BPA	ENSG00000123838	+	chr1	207277606	207318317	180803	no	no	no	no	no	no	no	top 5%	top 5%	no	no	no	no	no	no	no	no	no	no	0	0.01	0.06	0.215	0	0.13	9.29	85.09	0	0.023836	0.03	0.015	0	0.00494976	0.138958	0.16	0	0	0
CD55	ENSG00000196352	+	chr1	207494852	207534311	269798	no	no	no	no	no	no	no	no	no	no	no	no	no	no	no	no	no	no	no	0.49	3.415	11.07	28.215	0.7	1.54	18.52	122.93	2.525	6.47201	12.415	4.71	1.945	7.57132	12.9596	13.55	21.39	103.865	22.66
CR2	ENSG00000117322	+	chr1	207627574	207663240	99524	no	no	no	no	no	no	no	no	no	no	no	no	no	no	no	no	no	top 5%	no	0	0.01	0.08	0.06	0	0.35	0.23	0.14	0	0.373739	0	0.05	0	0	0.00108333	0.62	0.07	22.295	0.27
CR1	ENSG00000203710	+	chr1	207669501	207813992	10787	no	no	no	no	no	no	top 5%	top 5%	top 5%	no	no	no	no	no	no	no	no	top 5%	top 5%	0.1	0.77	1.39	0.02	0	1.16	9.54	9.24	0	0.0480018	0	0.005	0.01	0.00122186	0.507208	1.17	1.81	17.765	3.04
CR1L	ENSG00000197721	+	chr1	207818518	207897048	32879	no	no	no	no	no	no	no	top 5%	no	no	no	no	no	no	no	no	no	no	no	0.025	0.215	0.68	0	0	0	29.09	0.54	0	0.795029	0	0	0.01	0.00668227	0.0788333	0.04	0	0.06	0.02
CD46	ENSG00000117335	+	chr1	207925401	207968858	119378	no	no	no	no	no	no	no	no	no	no	no	no	no	no	no	no	no	no	no	19.33	39.625	37.92	43.615	179.925	3.5	58.93	112.16	89.305	15.4737	102.49	70.865	44.16	n/a	64.8954	45.82	58.11	41.855	16.79
CD34	ENSG00000174059	-	chr1	208084747	208059883	201864	no	no	no	no	no	no	no	no	top 5%	no	no	no	no	no	no	top 5%	top 5%	no	top 5%	0.37	1.69	5.68	0.025	0	0.71	2.03	18.8	0.055	0.137953	0.03	0.15	0.09	0.121624	0.109167	15.55	7.62	0.01	76.86
PLXNA2	ENSG00000076356	-	chr1	208417665	208195586	1450235	EID gene	top 5%	top 5%	top 5%	no	top 5%	top 5%	no	top 5%	no	no	no	top 5%	no	no	no	top 5%	no	no	7.905	10.995	10.17	4.935	21.93	8.11	3.75	49.44	1.855	0.191329	1.92	1.02	16.685	2.21735	2.14496	2.13	9.67	0.43	0.17
CAMK1G	ENSG00000008118	+	chr1	209757061	209787283	1340327	EID gene	no	no	no	top 5%	no	no	no	no	no	no	no	no	no	no	no	no	no	no	0.525	0.46	2.3	14.13	2.54	0	0	0	1	0.359225	4.18	1.96	0.66	1.78285	0.0295833	0.44	0	0	0
LAMB3	ENSG00000196878	-	chr1	209825811	209788214	23884	no	no	no	no	no	no	top 5%	no	top 5%	no	no	no	no	top 5%	no	no	top 5%	no	no	0.305	0.42	0.31	0.445	2.88	8.08	0.91	30.43	0.84	0.0991777	0.345	0.05	0	2.90253	0.0661667	0.76	17.02	0.125	0.28
G0S2	ENSG00000123689	+	chr1	209848764	209849733	32729	no	no	no	no	no	no	no	no	no	no	no	no	no	no	no	no	top 5%	no	no	0.595	0.635	2.08	0.465	0.165	2.53	11.61	22.4	0.135	0.765666	0.035	0.23	0.2	6.71724	2.63525	32.29	19.94	5.5	2.33
HSD11B1	ENSG00000117594	+	chr1	209859509	209908295	30874	no	no	no	no	no	no	no	no	top 5%	no	no	no	no	no	no	top 5%	no	no	no	0.01	0.03	0.14	0	0	0.09	0.07	16.59	0.07	0	0.055	0	0	0.170663	0.08025	6.71	0.72	0	0
TRAF3IP3	ENSG00000009790	+	chr1	209929393	209955660	22229	no	no	no	no	no	no	no	no	no	no	no	no	no	no	top 5%	no	no	top 5%	top 5%	0.035	0.21	0.95	0.145	0	0.62	0.99	3.49	0.015	0.239483	0.49	0	0	0.0200682	22.1069	1.28	2.55	269.82	14.86
C1orf74	ENSG00000162757	-	chr1	209957904	209955660	22229	no	no	no	no	no	no	no	no	no	no	no	no	no	no	no	no	no	no	no	1.235	2.155	2.35	2.025	2.455	0.04	1.53	1.03	0.5	1.64218	5.295	6.69	1.34	1.72637	6.17383	4.34	0.13	0.73	4.02
IRF6	ENSG00000117595	-	chr1	209979389	209959035	23093	no	no	no	no	no	no	no	no	no	no	no	no	no	no	no	no	no	no	no	0.09	0.63	0.33	0.95	0	3.42	0.32	12.26	0.73	3.65067	13.71	0.9	0.01	0.461726	0.527	8.18	15.41	0.15	3.1
DIEXF	ENSG00000117597	+	chr1	210001351	210030910	102589	no	no	no	no	no	no	no	no	no	no	no	no	no	no	no	no	no	no	no	2.41	3.155	2.57	2.57	3.415	0.06	2.26	2.58	3.91	1.08755	4.03	3.03	3.225	4.67748	3.62671	2.95	2	3.885	1.76
SYT14	ENSG00000143469	+	chr1	210111537	210337631	149139	no	top 5%	top 5%	no	no	top 5%	no	no	no	no	no	top 5%	no	no	no	no	no	no	no	11.225	18.17	8.96	5.195	9.41	0.01	0.02	0	0.04	0.238677	2.38	5.72	1.77	1.48614	0.002625	3.77	0.03	0	0
SERTAD4	ENSG00000082497	+	chr1	210406143	210419600	150507	no	no	no	no	no	top 5%	no	no	no	no	no	no	no	top 5%	no	no	no	no	no	1.885	4.19	2.59	5.245	23.42	0.37	0.09	3.26	0.04	1.01498	0.565	1.32	0.715	13.6467	0.00595833	0.43	0.48	0	0
HHAT	ENSG00000054392	+	chr1	210501595	210849638	88936	no	no	no	no	no	no	no	no	no	no	no	top 5%	no	top 5%	no	no	no	no	top 5%	0.515	2.83	2.27	5.28	3.185	0.95	2.01	2.44	0.855	0.216479	0.61	6.02	2.835	4.71886	1.49354	10.92	2.03	2.615	8.49
KCNH1	ENSG00000143473	-	chr1	211307457	210856579	132800	no	no	no	no	no	no	no	no	no	no	no	no	no	no	no	no	no	no	no	1.11	2.39	2.25	1.48	0.93	0.28	0.03	0	0.105	0.0250136	0.115	0.49	0.065	0.167203	0.038625	0.61	0.19	0	0.03
RCOR3	ENSG00000117625	+	chr1	211433316	211489727	136088	no	no	no	no	no	no	no	no	no	no	no	no	no	no	no	no	no	no	no	8.35	19.845	19.65	14.98	29.245	4.12	15.36	17.59	38.325	16.5218	29.435	18.84	23.845	7.88785	23.3359	43.94	21.71	44.1	11.35
TRAF5	ENSG00000082512	+	chr1	211499956	211548282	111810	no	no	no	no	no	no	no	no	no	no	no	no	no	no	no	no	no	top 5%	no	3.89	6.29	6.46	4.09	0.24	0.57	3.73	3.63	32.155	4.00347	31.625	15.875	5.675	5.77199	13.5315	8.58	6	90.925	17.25
RD3	ENSG00000198570	-	chr1	211666259	211649863	180231	no	no	no	no	no	no	no	no	no	no	no	no	no	no	no	no	no	no	no	0	0.085	0	0.1	0.31	0	0	0.2	0	0.0232179	0	0.555	0.075	0	1.91658	0.08	0.04	0	0
SLC30A1	ENSG00000170385	-	chr1	211752084	211744909	162679	no	no	no	no	no	no	no	no	no	no	no	no	no	no	no	no	no	no	no	4.07	6.925	12.6	3.225	3.025	2.33	37.7	11.02	2.32	3.73416	3.37	2.945	4.24	13.2117	27.1754	12.82	4.9	1.3	3.27
NEK2	ENSG00000117650	-	chr1	211848960	211836113	151867	no	no	no	no	no	no	no	no	no	no	no	no	no	no	no	no	no	no	no	0.465	3.735	2.39	0.225	0.605	0.26	11.36	0.25	0.795	5.77157	1.55	35.915	13.325	1.17545	0.203042	14.11	0	0.075	0.35
LPGAT1	ENSG00000123684	-	chr1	212004114	211916798	177466	no	top 5%	top 5%	top 5%	top 5%	top 5%	top 5%	top 5%	no	no	top 5%	no	top 5%	top 5%	no	no	no	no	no	22.06	28.005	24.7	51.325	28.845	19.26	29.51	17.56	2.525	0.564333	24.64	2.35	13.485	7.47553	10.3856	16.97	8.01	8.975	8.22
INTS7	ENSG00000143493	-	chr1	212208884	212113742	109662	no	no	no	no	no	no	no	no	no	no	no	no	no	no	no	no	no	no	no	8.31	10.44	7.62	10.685	10.67	0.39	9.93	6.58	2.735	4.1212	5.01	9.47	15.33	3.5289	2.77512	11.57	7.8	4.51	9.6
DTL	ENSG00000143476	+	chr1	212208918	212278348	180564	no	no	no	no	no	no	no	no	no	no	no	no	no	no	no	no	no	no	no	0.555	4.115	3.11	0.14	0.525	0	11.67	2.12	3.37	8.60881	2.645	36.19	35.715	1.03088	0.267375	10.38	0.79	0.445	3.33
PPP2R5A	ENSG00000066027	+	chr1	212458878	212535200	182602	no	no	no	no	no	no	no	no	no	no	no	no	no	no	no	no	no	no	no	5.285	8.12	13.93	2.97	2.835	1.79	19.86	26.39	4.17	4.07413	14.86	12.03	5.72	7.17833	11.4685	7.64	15.18	19.6	9.92
TMEM206	ENSG00000065600	-	chr1	212588237	212537272	20063	no	no	no	no	no	no	no	no	no	no	no	no	no	no	no	no	no	no	no	5.405	5.34	18.59	15.165	20.215	0.15	4.39	3.01	3.69	7.08241	8.405	9.43	12.72	8.67196	15.4812	5.23	0.99	10.67	25.35
NENF	ENSG00000117691	+	chr1	212606228	212619714	136973	no	no	no	no	no	no	no	no	no	no	no	no	no	no	no	no	no	no	no	4.725	3.695	11.68	55.18	3.53	2.08	5.33	22.17	6.935	11.7379	18.005	3.76	18.78	27.4434	11.8758	21.18	6.54	7.705	17.35
ATF3	ENSG00000162772	+	chr1	212738696	212794114	122656	no	no	no	no	no	no	no	no	no	no	no	no	no	no	no	no	no	no	no	0.27	3.255	6.05	16.875	2.54	1.56	6.09	6.68	125.285	18.4594	95.845	3.195	5.18	15.2313	30.5897	1.69	3.88	46.38	20.38
FAM71A	ENSG00000162771	+	chr1	212797788	212800120	63313	no	no	no	no	no	no	no	no	no	no	no	no	no	no	no	top 5%	no	no	no	0	0	0.03	0	0	0	0.04	0.02	0.145	0.158424	0.07	0.01	0.01	0.102215	0.739292	17.72	0	0.93	2.54
BATF3	ENSG00000123685	-	chr1	212873327	212859759	85806	no	no	no	no	no	no	no	no	no	no	no	no	no	no	no	no	no	no	no	0.9	0.355	0.91	0.685	1.06	0	0.93	5.02	2.94	1.30101	6.495	0.135	0.105	0.580431	27.8123	0.38	0.13	0.405	1.47
NSL1	ENSG00000117697	-	chr1	212964923	212899494	26413	no	no	no	no	no	no	no	no	no	no	no	no	no	no	no	no	no	no	no	12.01	20.385	23	8.7	20.685	1.36	19.63	11.55	5.16	9.16713	14.655	34.22	29.27	1.74822	8.34096	20.1	6.27	14.255	20.07
TATDN3	ENSG00000203705	+	chr1	212965169	212989968	13760	no	no	no	no	no	no	no	no	no	no	no	no	no	no	no	no	no	no	no	7.05	8.715	7.93	12.375	37.28	0.11	4.48	6.34	1.195	3.67308	8.26	7.88	6.725	4.40691	18.954	3.66	1.87	13.18	3.5
C1orf227	ENSG00000185523	-	chr1	213020991	213003482	24119	no	no	no	no	no	no	no	no	no	no	no	no	no	no	no	no	no	no	no	0.26	0.395	1.58	0.575	0.505	0	0	0.13	0	0.0163132	0.475	0.275	0.445	0.106055	n/a	1.21	0	0.195	0
FLVCR1	ENSG00000162769	+	chr1	213031596	213072705	61835	no	no	no	no	no	no	no	no	no	no	no	no	no	no	no	no	no	no	no	9.3	10.52	10.43	16.925	22.125	1.17	8.88	3.62	3.685	10.6386	12.06	15.9	14.785	2.73622	8.64821	5.1	2.17	2.58	8.27
VASH2	ENSG00000143494	+	chr1	213123935	213164927	51826	no	no	no	no	no	no	no	no	no	no	no	no	no	no	no	no	no	no	no	6.74	13.435	2.89	23.71	37.115	0	0.38	0.71	0.82	24.2976	0.86	3.91	4.365	2.42401	0.257833	3.42	0	0.05	0.31
ANGEL2	ENSG00000174606	-	chr1	213189168	213165523	36024	no	no	no	no	no	no	no	no	no	no	no	top 5%	no	no	no	no	no	no	no	16.925	26.77	22.33	6.245	34.325	4	21.24	14.86	11.15	3.99591	14.82	43.88	23.535	4.88114	16.2539	25.18	8.34	25.44	19.37
RPS6KC1	ENSG00000136643	+	chr1	213224596	213448116	748597	EID gene	no	no	no	no	no	no	no	no	no	no	no	no	no	no	no	no	no	no	16.075	20.635	21.34	17.66	12.57	0.33	14.98	6.15	3.815	1.84475	7.985	12.3	8.23	10.7526	6.858	19.35	6.95	1.675	6.35
PROX1	ENSG00000117707	+	chr1	214161285	214214595	953149	EID gene	no	no	no	no	no	no	top 5%	no	no	no	no	top 5%	no	no	no	no	no	no	2.46	5.675	4.13	1.285	0.54	1.07	19.32	4.23	0.005	0.153351	0.08	1.88	7.31	0.200975	2.03829	1.8	1.93	0.4	0
SMYD2	ENSG00000143499	+	chr1	214454575	214510474	251544	no	no	no	no	top 5%	no	no	no	no	no	top 5%	no	top 5%	top 5%	no	no	no	no	no	9.755	7.1	16.84	26.905	21.595	1.36	11.39	13.1	14.075	1.02047	26.685	9.825	28.02	14.757	8.25887	35.98	6.78	17.84	3.41
PTPN14	ENSG00000152104	-	chr1	214724566	214522038	63535	no	no	no	no	no	no	no	no	no	no	no	no	no	no	no	no	no	no	no	0.35	2.355	5.49	0.045	0.08	0.53	1.53	18.12	13.455	5.04609	7.07	13.795	10.955	7.33042	5.95242	23.41	5.02	0.005	2.05
CENPF	ENSG00000117724	+	chr1	214776537	214837931	393157	no	no	no	no	no	no	no	no	no	no	no	top 5%	top 5%	no	no	no	no	no	no	3.49	13.355	7.42	0.315	1.175	0.05	23.6	0.83	3.355	6.81401	2.965	113.665	90.03	1.61445	0.909125	10.5	1.25	0.23	1.1
KCNK2	ENSG00000082482	+	chr1	215179117	215409584	672336	EID gene	top 5%	top 5%	top 5%	no	no	no	no	no	top 5%	no	no	no	no	no	no	no	no	no	16.68	11.53	23.61	0.045	3.235	0.01	0	0.12	5.44	0.209717	4.335	0.4	2.245	2.66343	0.0169167	0.55	0.68	0	0
KCTD3	ENSG00000136636	+	chr1	215740734	215795149	332236	no	no	no	no	no	no	no	no	no	no	no	no	no	no	no	no	no	no	no	13.545	32.53	28.92	24.695	45.29	4.49	15.58	9.31	38.69	9.7468	40.73	30.495	25.21	10.8324	6.6025	31.55	34.51	2.535	11.09
USH2A	ENSG00000042781	-	chr1	216596738	215796235	80942	no	no	no	no	no	no	no	no	no	no	no	no	no	no	no	no	no	no	no	0.02	0.59	0.08	0.16	0.08	0	0.31	0	0.005	0.00300401	0.005	0.02	0.06	0.00960506	0.0179583	0.62	0.15	0.005	0
ESRRG	ENSG00000196482	-	chr1	217311097	216676594	369092	no	no	top 5%	top 5%	top 5%	no	no	no	no	no	no	no	no	no	no	no	top 5%	no	no	1.61	43.63	13.42	7.455	2.34	0.09	0.99	0.99	0.145	0.222204	5.795	1.155	0.685	0.325454	0.910792	0.37	35.48	0.025	0
GPATCH2	ENSG00000092978	-	chr1	217804424	217600333	289477	no	no	no	no	no	no	no	no	no	no	no	no	no	no	no	no	no	no	no	6.37	12.525	11.95	6.205	8.135	0.47	7.86	5.08	4.715	2.13989	7.505	16.62	8.015	4.18851	4.54596	7.92	5.24	3.465	3.83
SPATA17	ENSG00000162814	+	chr1	217804665	218045038	413831	no	no	no	no	no	top 5%	no	no	no	no	no	no	no	no	no	top 5%	no	no	no	1.105	1.1	1.26	1.905	2.545	0	0.47	4.24	0.03	0.0319715	0.965	0.925	0.975	0.690666	0.0147083	11.18	0.59	0.035	0.05
RRP15	ENSG00000067533	+	chr1	218458628	218511325	421841	no	no	no	no	no	no	no	no	no	no	no	no	no	no	no	no	no	no	no	3.98	4.325	4.85	4.14	2.765	0.1	3.63	7.16	0.515	6.03787	7.605	5.905	16.07	2.99219	2.69112	3.74	5.35	1.245	1.06
TGFB2	ENSG00000092969	+	chr1	218519576	218617961	737475	EID gene	top 5%	top 5%	top 5%	no	no	no	no	no	no	no	no	top 5%	top 5%	no	no	top 5%	no	no	5.075	9.815	14.04	1.65	0.07	0.12	0.73	1.84	0.96	0.071888	2.86	0.56	5.835	22.7011	0.324333	1.01	3.39	0.285	0.02
LYPLAL1	ENSG00000143353	+	chr1	219347185	219386207	1431807	EID gene	no	no	no	no	no	no	no	no	no	no	no	no	no	no	no	no	no	no	9.135	20.87	18.62	30.32	16.315	0.99	14.08	9	4.4	2.5738	56.16	12	9.38	6.26242	7.07683	8.01	0.98	16.915	2.54
SLC30A10	ENSG00000196660	-	chr1	220131989	220088790	712536	EID gene	top 5%	no	top 5%	no	no	top 5%	top 5%	no	no	no	no	no	no	no	no	no	no	no	4.235	4.515	9.18	2.895	4.22	4.42	31	0	0	0.133039	0.515	0.085	0.31	0.024126	0.00845833	1.43	0	0.02	0
EPRS	ENSG00000136628	-	chr1	220220000	220141942	20778	no	no	no	no	no	no	no	no	no	no	no	no	no	no	no	no	no	no	no	40.39	38.265	53.52	54.855	31.85	0.96	35.53	41.51	14.03	19.2564	57.895	39.845	45.275	27.101	18.9667	9.77	10.1	11.025	16.25
BPNT1	ENSG00000162813	-	chr1	220263804	220230825	14464	no	no	no	no	no	no	no	no	no	no	no	no	no	no	no	no	no	no	no	5.08	6.11	7.96	9.3	24.37	1.74	5.61	9.09	6.295	4.823	7.89	12.695	9.46	9.82897	5.83333	8.55	4.94	13.86	5.54
IARS2	ENSG00000067704	+	chr1	220267443	220321380	3893	no	no	no	no	no	no	no	no	no	no	no	no	no	no	no	no	no	no	no	16.3	17.115	25.97	28.115	32.675	3.58	30.08	23.13	3.595	4.8745	8.02	42.01	30.28	21.6713	19.4866	24.19	13.07	6.295	12.68
RAB3GAP2	ENSG00000118873	-	chr1	220445796	220321634	256025	no	no	no	no	no	no	no	no	no	no	no	no	no	no	no	no	no	no	no	7.06	14.245	15.31	17.86	22.39	1.01	13.4	15.73	11.805	6.3591	25.755	16.83	18.46	7.06346	9.09021	9.44	7.66	12.845	7.03
MARK1	ENSG00000116141	+	chr1	220701567	220837803	281154	no	no	no	no	no	no	no	no	no	no	no	no	no	no	no	no	no	no	no	14.15	10.67	13.07	28.065	22.715	0.28	0.35	1.95	0	8.43409	8.95	6.55	6.615	1.1246	0.0242083	11.97	1.07	0.26	0
C1orf115	ENSG00000162817	+	chr1	220863186	220872499	74559	no	no	no	no	no	no	no	no	no	no	no	no	no	no	no	no	no	no	no	13.345	4.82	3.4	2.2	0.36	7.13	11.36	7.63	0.02	1.77892	2.81	3.22	0.345	0.0593027	0.105917	4.16	4.31	3.165	0.51
March2_	ENSG00000117791	+	chr1	220921675	220958150	142724	no	no	no	no	no	no	no	no	no	no	no	no	no	no	no	no	no	no	no	1.945	2.53	3.67	6.89	0.605	11.06	16.58	18.01	24.435	15.6607	10.325	0.015	2.29	n/a	52.035	21.93	6.26	7.245	0.07
HLX	ENSG00000136630	+	chr1	221051698	221058401	909912	EID gene	no	no	no	no	no	no	no	top 5%	top 5%	no	no	no	no	top 5%	no	no	top 5%	top 5%	0.13	0.415	2.06	0.015	0.125	0.62	1.9	8.78	4.735	0.0576235	2.59	0.02	0.24	1.5486	17.6162	2.03	0.15	2.765	2.77
DUSP10	ENSG00000143507	-	chr1	221915518	221874765	1596447	EID gene	no	no	no	no	no	no	no	no	top 5%	top 5%	no	no	no	no	no	no	top 5%	top 5%	1.63	2.95	3.26	15.13	1.475	0.25	4.19	5.04	24.055	0.908929	40.48	1.27	0.74	5.4786	7.41042	4.76	0.27	42.84	67.39
HHIPL2	ENSG00000143512	-	chr1	222721445	222695601	789881	EID gene	no	no	no	no	no	no	no	no	no	no	no	no	no	no	no	no	no	no	0.1	0.28	0.15	0.015	0.47	0	0.02	0.41	0.805	0.0130506	0.675	0.025	0.145	0.16808	0.327292	2.31	0	0.445	0.02
TAF1A	ENSG00000143498	-	chr1	222763220	222731243	38005	no	no	no	no	no	no	no	no	no	no	no	no	no	no	no	no	no	no	no	5.45	8.29	5.06	6.1	12.805	0.57	4.34	2.68	2.325	1.3447	4.96	14.625	9.725	1.48645	5.25837	6.4	1.05	14.135	1.34
MIA3	ENSG00000154305	+	chr1	222791427	222841354	28235	no	no	no	no	no	no	no	no	no	no	no	no	no	no	no	no	no	no	no	10.345	20.865	22.24	32.07	16.695	10.14	29.87	22.79	107.32	26.674	72.46	19.66	26.14	7.90468	22.1615	34.39	23.75	48.065	28.29
AIDA	ENSG00000186063	-	chr1	222885866	222841354	28235	no	no	no	no	no	no	no	no	no	no	no	no	no	no	no	no	no	no	no	5.83	13.985	27.1	34.71	7.645	1.88	19.26	27.08	4.925	11.6511	11.74	31.47	33.52	27.4676	5.11146	28.69	8.24	29.05	5.47
BROX	ENSG00000162819	+	chr1	222885894	222908538	2047	no	top 5%	no	top 5%	no	no	no	no	no	no	no	top 5%	top 5%	no	top 5%	no	no	no	no	16.665	23.285	34.28	10.8	13.325	1.9	17.75	15.72	1.825	0.946166	17	30.135	15.18	7.7717	40.6237	18.22	10.99	6.35	8.13
FAM177B	ENSG00000197520	+	chr1	222910557	222924147	123484	no	no	no	no	no	no	no	no	no	no	no	no	no	no	top 5%	no	top 5%	top 5%	no	0	0.165	0.16	0.075	0	0	0	0	0.005	0.00978793	0.45	0.095	0.11	0	20.6122	0.87	5.12	6.855	0.1
DISP1	ENSG00000154309	+	chr1	223045612	223153204	251907	no	no	no	no	no	no	no	no	no	no	no	no	no	no	no	no	no	no	no	2.01	3.6	4.01	2.21	2.395	0.13	2.08	5.35	3.61	1.0954	2.675	3.945	5.815	2.75497	24.9418	27.72	5.86	4.565	1.65
TLR5	ENSG00000187554	-	chr1	223316624	223283646	207980	no	no	no	no	no	no	no	no	no	no	no	no	no	no	top 5%	no	no	no	no	0.3	1.13	1.67	0.31	0.015	0.04	1.75	5.94	0.045	0.211135	0.99	0.22	0.225	0.316047	41.1648	1.32	1.66	0.085	0.02
SUSD4	ENSG00000143502	-	chr1	223537544	223394162	106708	no	no	no	no	no	no	no	no	no	no	top 5%	no	no	no	no	no	no	no	no	3.125	11.945	13.1	23.085	20.405	0	0.22	2.72	0.995	1.62228	49.85	1.315	0.175	3.55333	0.10925	8.21	4.85	0.105	0.01
C1orf65	ENSG00000178395	+	chr1	223566714	223568812	175340	no	no	no	no	no	no	no	no	no	no	no	no	no	no	no	top 5%	no	no	no	0.01	0.015	0.03	0	0	0	0	0.03	0	0.0228473	0	0	0	0.0190801	n/a	6.45	0	0	0.01
CAPN8	ENSG00000203697	-	chr1	223853348	223714982	182116	no	no	no	no	no	no	top 5%	no	top 5%	no	no	no	no	no	no	no	top 5%	no	no	0.005	0.01	0.02	0.235	0.05	8.02	0.05	51.78	0.02	0.0228385	0.59	0	0	0.012628	0.0329583	0.58	105.59	0.19	0
CAPN2	ENSG00000162909	+	chr1	223889294	223963718	39828	no	no	no	no	no	no	no	no	no	top 5%	top 5%	no	no	top 5%	no	no	no	no	no	7.645	21.92	34.95	36.51	33.63	27.88	15.08	148.07	279.745	6.45111	201.255	31.19	44.39	170.336	9.55767	68.76	95.15	36.35	17.42
[truncated: 17,457 more rows]
