# Supplementary material for: Extended intergenic DNA contributes to neuron-specific expression of neighboring genes in the mammalian nervous system
Source: Nat Commun. 2022 May 18;13:2733. doi: 10.1038/s41467-022-30192-z (PMC9117226; doi:10.1038/s41467-022-30192-z)
Supplement: Supplementary file 7 — Supplementary Dataset 5 [file 41467_2022_30192_MOESM7_ESM.xlsx]

## Sheet: Figs. 2c-e
Supplementary Data 5a. List of groups of highly induced genes, intergenic lengths, and log2 FPKM values in each tissue or cell type used in Fig. 2.
Gene symbol	Intergenic length (bp)	top 10% Glutamatergic highly induced genes	top 10% Astrocyte highly induced genes	top 10% Oligodendrocyte highly induced genes	Fig. 2 - Groups	Fig. 2d - Order	log2 Glutamatergic/ESC	log2 Astrocyte/ESC	log2 Oligodendrocyte/ESC	log2 Heart/ESC	log2 Intestine/ESC	log2 Kidney/ESC
N6amt1	1460969	-	-	-	Housekeeping genes	1	2.30771	-0.656881	-0.284317	0.880555	0.022527	2.14398
Crtap	54957	-	-	-	housekeeping genes	2	-3.60175	-0.196661	-0.0696606	2.007	1.03427	2.37825
Nagk	21404	-	-	-	Housekeeping genes	3	2.9392	0.738028	1.31455	1.22101	2.23778	2.74323
Mgst1	266563	-	-	-	housekeeping genes	4	-4.4543	2.94328	-1.4606	4.55718	5.59263	3.73514
Sri	66838	-	-	-	Housekeeping genes	5	1.91003	-0.0164374	0.332488	1.83992	3.52504	2.38702
Psmd9	47436	-	-	-	housekeeping genes	6	2.68467	0.718363	1.15467	0.84484	0.835497	1.07036
Mapre3	18739	-	-	-	Housekeeping genes	7	3.80685	2.77613	2.44888	2.97529	2.73408	1.59663
Bsg	13752	-	-	-	housekeeping genes	8	1.05439	-0.33932	0.39803	2.66316	3.12941	1.18908
Pcyt1a	2277	-	-	-	Housekeeping genes	9	-0.177056	1.14318	1.22755	2.06018	2.96862	1.77284
Mrps21	19184	-	-	-	housekeeping genes	10	-0.778574	-1.7191	-1.24437	0.842624	-0.538342	2.4817
Tmem14a	149768	-	-	-	Housekeeping genes	11	5.15933	2.09399	2.52356	0.374264	-0.0934102	1.06214
Ppap2b	1130906	-	-	-	housekeeping genes	12	-2.2326	6.82949	3.96832	3.15629	2.72433	0.768605
Yipf4	58424	-	-	-	Housekeeping genes	13	2.01487	0.509713	-0.043465	-1.00632	0.903383	-5.21877e-05
Cyb561d2	699	-	-	-	housekeeping genes	14	2.31039	0.530317	0.733933	1.16547	3.76533	3.02528
Adora1	63760	-	-	-	Housekeeping genes	15	7.6236	5.95499	7.36691	5.79346	3.61732	3.36698
Gpr137	14819	-	-	-	housekeeping genes	16	1.63148	2.81946	2.51403	3.1671	4.20733	2.32948
Cisd2	23419	-	-	-	Housekeeping genes	17	3.02828	0.907996	0.659882	0.876995	1.25148	1.44771
Mrpl54	2966	-	-	-	housekeeping genes	18	-0.0613059	-1.65125	-0.666502	1.38637	2.76292	1.69274
Ldb2	879852	-	-	-	Housekeeping genes	19	8.65974	2.85596	4.10261	4.36051	2.93838	4.71776
Rbm42	66597	-	-	-	housekeeping genes	20	3.21675	1.73832	2.53994	1.70166	3.73171	1.35639
Tmem80	86468	-	-	-	Housekeeping genes	21	0.909006	1.66234	1.15828	1.94118	1.73156	2.0069
Hba-a2	11476	-	-	-	housekeeping genes	22	-3.77258	-4.12198	8.14336	13.6752	5.43528	9.40019
Gnas	230310	-	-	-	Housekeeping genes	23	2.22012	0.727143	1.32525	2.25836	1.46012	0.959368
Ndufb3	143428	-	-	-	housekeeping genes	24	1.89363	-0.145357	0.377558	2.43036	-0.69311	2.68448
Alkbh7	1107	-	-	-	Housekeeping genes	25	1.21815	0.360557	0.00713646	3.13961	3.16034	1.59659
Lysmd2	19898	-	-	-	housekeeping genes	26	4.8119	2.36775	1.96194	1.93157	2.03137	-3.04138
Ppp1r1b	19328	-	-	-	Housekeeping genes	27	5.58481	0.793187	2.22944	4.11231	8.16591	5.4589
Tom1l2	6534	-	-	-	housekeeping genes	28	2.68823	2.62701	1.5434	4.08499	4.45767	2.60565
Ndufs6	52721	-	-	-	Housekeeping genes	29	0.32439	-2.01189	-1.58393	2.13401	-0.790232	2.18585
Enpp2	179842	-	-	-	housekeeping genes	30	6.50239	2.03916	7.03017	2.40942	0.221634	6.30861
Eny2	212067	-	-	-	Housekeeping genes	31	1.74569	0.795754	0.302564	-1.16022	-4.41806	1.69214
Rpl21	45923	-	-	-	housekeeping genes	32	0.00192806	-3.97958	-3.63174	-0.78771	-1.76843	0.86575
Atp6v0b	2485	-	-	-	Housekeeping genes	33	2.94858	0.81204	1.35117	2.02291	2.85897	1.98238
Fam58b	222140	-	-	-	housekeeping genes	34	1.61598	1.06634	1.45514	2.38246	1.91299	0.277906
Cdk2ap2	10996	-	-	-	Housekeeping genes	35	0.797287	0.324476	1.09097	2.17615	4.53106	1.80276
Tmem141	47504	-	-	-	housekeeping genes	36	1.08114	-1.1254	0.492347	2.71225	0.998418	1.87124
Ndufa13	7732	-	-	-	Housekeeping genes	37	2.76133	-0.049415	0.735869	3.64116	2.31791	2.93811
Ppdpf	35183	-	-	-	housekeeping genes	38	0.320626	0.164213	0.575001	1.49556	2.86852	2.16666
Ost4	32308	-	-	-	Housekeeping genes	39	-1.34427	-1.90708	-1.52035	0.908684	1.4883	1.53335
Acadl	172052	-	-	-	housekeeping genes	40	-5.31445	1.35794	-1.03332	3.16276	-0.524448	2.53024
Mdp1	7099	-	-	-	Housekeeping genes	41	1.96283	0.525013	0.508515	1.30796	0.660589	0.863815
Slc25a11	1599	-	-	-	housekeeping genes	42	1.79777	-0.100324	0.0115525	4.10902	2.21765	1.85279
Ppic	62057	-	-	-	Housekeeping genes	43	-6.10912	0.815085	-1.60845	0.941853	-0.117208	2.41131
Gnb2	20203	-	-	-	housekeeping genes	44	0.118495	0.981891	1.48835	2.47303	4.1993	1.25149
Ndufb5	76002	-	-	-	Housekeeping genes	45	1.21313	-0.736392	-0.334748	3.47901	0.862105	2.57321
Pcp4l1	40377	-	-	-	housekeeping genes	46	3.4828	1.25271	2.82921	8.38777	5.29763	3.0566
Iah1	67802	-	-	-	Housekeeping genes	47	-0.082588	-0.559252	0.416544	0.838042	1.26021	4.12498
Arf2	160201	-	-	-	housekeeping genes	48	2.25738	0.979912	1.35273	0.453422	-1.48559	-0.0951
Arpc4	2241	-	-	-	Housekeeping genes	49	0.439493	-1.10948	-0.192479	-1.34815	0.428944	0.428032
Gpx3	32681	-	-	-	housekeeping genes	50	-2.76955	-3.46437	-1.57336	3.44472	1.65606	9.50966
Zfp579	30137	-	-	-	Housekeeping genes	51	0.397197	2.10979	1.73207	3.70376	3.69608	2.37259
Glrx5	106444	-	-	-	housekeeping genes	52	1.50705	-0.100924	1.07025	2.25648	2.11057	2.36646
Tspan3	264571	-	-	-	Housekeeping genes	53	3.64993	3.07332	3.66567	2.53214	3.25826	1.47598
Polr2l	18386	-	-	-	housekeeping genes	54	2.45428	0.690899	0.912833	3.11655	2.10241	1.00662
Ndfip1	201841	-	-	-	Housekeeping genes	55	4.64116	1.14092	2.23272	0.267354	1.87585	1.07155
Sys1	25106	-	-	-	housekeeping genes	56	2.73324	1.62352	1.87644	2.55814	5.31372	1.56907
Polr2f	7592	-	-	-	Housekeeping genes	57	-0.37651	-1.03847	-0.18162	0.13386	-0.144736	0.578474
Higd2a	10322	-	-	-	housekeeping genes	58	1.50387	0.382165	0.956047	1.99125	1.75255	2.37607
Bckdha	754	-	-	-	Housekeeping genes	59	-0.131826	1.3911	1.54375	5.23806	3.10591	3.43796
Phyh	45854	-	-	-	housekeeping genes	60	2.01102	-0.304068	0.122215	4.57838	1.98986	4.04753
Gstm5	30570	-	-	-	Housekeeping genes	61	3.32719	3.75444	3.38055	2.6721	0.221762	4.33047
Rchy1	322275	-	-	-	housekeeping genes	62	0.934933	0.336556	-0.188352	0.430162	-0.204447	0.512979
Rgs3	340512	-	-	-	Housekeeping genes	63	-1.45513	-0.997535	-1.97124	2.09582	2.39103	-0.346244
Rpp21	66375	-	-	-	housekeeping genes	64	0.9139	-0.652376	0.213217	1.74963	3.24351	2.0461
Slc25a20	20220	-	-	-	Housekeeping genes	65	-1.16611	0.714266	0.30866	2.97256	1.02291	1.72268
Cript	97350	-	-	-	housekeeping genes	66	1.83786	-0.51402	-0.139296	-0.781643	-3.04516	0.801693
Hagh	95391	-	-	-	Housekeeping genes	67	3.25521	0.144915	0.357406	2.62384	4.80752	3.52231
Gemin7	6012	-	-	-	housekeeping genes	68	1.2727	0.129799	0.594469	2.34531	3.505	1.75644
Hdac10	2105	-	-	-	Housekeeping genes	69	2.30405	1.45307	1.30253	2.8656	3.14103	1.00274
Tet3	40779	-	-	-	housekeeping genes	70	1.96378	1.72365	0.502409	0.172647	1.69079	0.754435
Rsph3a	159523	-	-	-	Housekeeping genes	71	2.1555	1.87919	1.83106	3.59939	4.07514	3.69057
Fdx1	173055	-	-	-	housekeeping genes	72	1.1912	0.85491	-0.0760822	2.90645	2.37868	4.07364
Atp5g3	624773	-	-	-	Housekeeping genes	73	1.1806	0.218384	0.110837	3.71568	2.4052	2.86644
Dnajc15	134132	-	-	-	housekeeping genes	74	1.2621	-0.965286	-0.45422	2.49439	1.38486	2.83032
Ubl3	445714	-	-	-	Housekeeping genes	75	2.69168	1.5229	1.86308	1.17186	1.74361	0.721339
Zfyve19	37314	-	-	-	housekeeping genes	76	1.14382	0.433869	0.428394	1.56018	2.89954	1.9686
Jtb	19608	-	-	-	Housekeeping genes	77	2.33594	2.02839	1.79408	1.51958	3.20265	2.87396
Gas6	76337	-	-	-	housekeeping genes	78	1.48153	0.837121	2.21564	4.03431	3.51754	3.78911
Ndufb2	202227	-	-	-	Housekeeping genes	79	1.91259	0.200012	0.766643	4.15395	4.00269	2.86467
Tyrobp	51152	-	-	-	housekeeping genes	80	-0.371246	3.01717	8.02804	7.53611	9.08852	5.64715
Sybu	349056	-	-	-	Housekeeping genes	81	8.54843	7.60761	5.76988	4.62693	2.81449	1.20756
Tmed3	99423	-	-	-	housekeeping genes	82	1.88958	1.63585	2.22767	2.33736	3.39633	2.18325
Efhd2	27303	-	-	-	Housekeeping genes	83	4.34796	3.37265	1.59088	1.87571	5.78324	0.161047
Chrac1	33259	-	-	-	housekeeping genes	84	0.412933	-0.891485	-0.426381	2.25853	1.84805	1.72974
Ndufb9	33175	-	-	-	Housekeeping genes	85	1.6958	-0.141956	0.455632	3.5596	1.38911	2.85328
Tceb2	4370	-	-	-	housekeeping genes	86	-0.444764	-2.35447	-1.72594	0.898052	1.51967	0.541841
Gipc1	42851	-	-	-	Housekeeping genes	87	1.40308	0.335029	0.536772	0.270467	1.06543	0.348462
Dpcd	185808	-	-	-	housekeeping genes	88	3.0491	-0.279577	-0.151097	-0.343805	-1.12273	1.56662
Armcx3	47900	-	-	-	Housekeeping genes	89	0.8236	0.825511	1.15197	-0.238187	-3.52815	-0.496733
Gadd45g	708838	-	-	-	housekeeping genes	90	0.73714	6.25844	2.37591	2.25522	3.32638	3.36522
Itm2a	364920	-	-	-	Housekeeping genes	91	-0.485757	0.885362	1.18761	0.304899	-3.12523	-2.82459
Nkain4	13297	-	-	-	housekeeping genes	92	0.584029	4.16486	3.63966	2.00749	0.0867345	-3.88457
Cxx1c	147702	-	-	-	Housekeeping genes	93	5.3667	2.82989	4.2139	2.03732	1.03258	0.825279
Zfp771	8503	-	-	-	housekeeping genes	94	2.5978	2.27615	1.90823	2.70304	5.56012	2.1534
Mrpl43	10351	-	-	-	Housekeeping genes	95	1.59197	0.0198688	0.210213	1.75095	2.95036	0.968165
Rsph3b	128141	-	-	-	housekeeping genes	96	-1.2679	0.340625	0.21042	1.83588	1.3804	2.63296
Dpagt1	7678	-	-	-	Housekeeping genes	97	0.268169	1.7169	0.749418	2.53997	3.0782	1.32961
Jun	70952	-	-	-	housekeeping genes	98	0.785762	7.95614	5.36854	1.47341	3.99749	-0.0692633
Mgat1	42503	-	-	-	Housekeeping genes	99	-0.950166	1.42102	1.11429	2.43793	4.09596	2.16415
Zdhhc4	74549	-	-	-	housekeeping genes	100	0.0771637	0.930381	0.471909	1.63557	1.77579	1.05178
Pde2a	75146	-	-	-	Housekeeping genes	101	6.82235	0.998103	4.7054	5.11167	4.11235	3.09029
Aplnr	85728	-	-	-	housekeeping genes	102	-2.76842	-0.414228	-1.97249	5.05644	1.94476	2.77437
Dgcr6	127869	-	-	-	Housekeeping genes	103	2.05526	0.867096	0.682651	1.51988	3.16926	2.93789
Gpx8	99422	-	-	-	housekeeping genes	104	-3.82006	1.80408	1.27007	0.00122569	-4.14497	0.697693
Arf5	26742	-	-	-	Housekeeping genes	105	1.04931	-0.0132521	0.218537	1.57041	4.15327	0.426883
Xbp1	78806	-	-	-	housekeeping genes	106	2.92564	0.577361	0.809693	1.12494	2.47925	1.21177
Txnl4b	1370	-	-	-	Housekeeping genes	107	-0.275805	-0.0901123	0.333134	-0.265532	-0.346523	1.19921
Mgll	104525	-	-	-	housekeeping genes	108	4.80644	4.95295	4.46476	5.68843	4.21175	3.37263
Cav1	139696	-	-	-	Housekeeping genes	109	-2.83538	-0.836172	2.38069	4.61064	2.5925	0.00467041
Pink1	13005	-	-	-	housekeeping genes	110	3.27509	1.93816	2.15283	5.07992	3.36333	3.74711
Isoc1	203903	-	-	-	Housekeeping genes	111	-0.572488	0.123551	1.26496	0.695273	1.34901	-0.346567
Ppa2	303788	-	-	-	housekeeping genes	112	1.51867	-0.328927	0.32146	1.4973	1.18661	2.70071
Gtf2h5	60770	-	-	-	Housekeeping genes	113	1.63676	-0.211134	0.305293	-0.403727	-2.48268	0.975925
Edf1	11962	-	-	-	housekeeping genes	114	1.32757	-1.56277	-0.486288	0.576474	2.87319	1.94897
Srp14	49663	-	-	-	Housekeeping genes	115	1.42388	-0.161412	0.52329	0.360034	-1.59542	1.02179
Dram2	228784	-	-	-	housekeeping genes	116	0.551739	0.107219	-0.23913	1.97554	0.226994	1.74
Atp5j	120758	-	-	-	Housekeeping genes	117	0.937565	-1.34246	-1.07552	1.83853	-0.425652	1.98524
Arhgdib	14110	-	-	-	housekeeping genes	118	-0.171215	-1.23287	2.72349	4.02211	3.15081	2.69002
Ptdss1	98479	-	-	-	Housekeeping genes	119	2.73711	2.67644	2.81904	1.7957	2.54697	1.11279
Phpt1	46915	-	-	-	housekeeping genes	120	1.01503	1.74096	2.00922	2.07472	0.581161	1.37338
Ndufs5	44707	-	-	-	Housekeeping genes	121	0.302034	-5.6947	-6.03749	1.80161	-1.97323	2.12159
Sod1	79608	-	-	-	housekeeping genes	122	-1.70201	-3.14819	-3.03406	0.180751	0.28362	2.36041
Urgcp	50234	-	-	-	Housekeeping genes	123	2.03196	0.275834	0.197718	2.16781	2.86394	1.1556
Apip	342799	-	-	-	housekeeping genes	124	1.72565	0.776769	1.01611	2.57576	-0.855729	1.19115
Vps37c	14468	-	-	-	Housekeeping genes	125	1.55082	1.72617	0.928821	2.15325	2.98794	0.704209
Angptl4	42219	-	-	-	housekeeping genes	126	-2.81148	5.54698	0.529457	2.84904	4.53117	4.76856
Polr2k	11489	-	-	-	Housekeeping genes	127	-0.652648	-4.4205	-4.566	-1.06539	-5.03109	0.503753
Jazf1	748857	-	-	-	housekeeping genes	128	5.0081	1.38091	3.50523	0.427191	-1.11619	-1.31429
Ndufc1	71061	-	-	-	Housekeeping genes	129	0.40723	-2.05277	-1.70696	2.7678	1.1753	2.61096
Fam195a	11073	-	-	-	housekeeping genes	130	0.829434	3.15574	1.2269	5.86681	4.92241	5.76952
Scamp2	8836	-	-	-	Housekeeping genes	131	-0.809347	2.20208	2.0683	1.87096	4.13703	2.40287
Mrpl20	20494	-	-	-	housekeeping genes	132	1.61578	-0.513716	0.111174	0.189615	0.385733	2.83883
Aig1	181077	-	-	-	Housekeeping genes	133	3.79	0.493615	1.59119	3.28881	3.21803	2.36609
Cmtm3	16682	-	-	-	housekeeping genes	134	-4.04909	2.75612	2.07681	1.2129	0.236766	-0.524518
Snx3	50059	-	-	-	Housekeeping genes	135	1.55029	0.148167	0.776363	1.54009	1.17538	0.794985
Tmem205	12388	-	-	-	housekeeping genes	136	1.64077	1.49329	1.36849	3.48457	3.76411	4.60631
Anxa2	286413	-	-	-	Housekeeping genes	137	-8.20257	-1.89802	-3.6609	0.100225	3.00235	-1.31521
Klhdc8b	9714	-	-	-	housekeeping genes	138	2.03555	1.63091	1.48637	2.69557	2.85386	1.45947
Tmem59	78835	-	-	-	Housekeeping genes	139	1.90367	1.27415	1.27631	0.856755	1.36679	1.62517
Grb14	880032	-	-	-	housekeeping genes	140	2.9372	0.406987	3.49946	5.16943	0.461686	3.44971
Ubb	33235	-	-	-	Housekeeping genes	141	-0.162064	-2.3373	-0.981366	0.471216	1.63939	0.266963
Gpx7	69506	-	-	-	housekeeping genes	142	-1.04611	1.83254	2.22602	1.19007	-0.498217	-1.34768
Col1a1	132625	-	-	-	Housekeeping genes	143	-5.97816	-2.95463	0.839856	1.99923	2.42745	-0.0621704
Zfp467	10504	-	-	-	housekeeping genes	144	0.406469	3.21192	2.03728	2.41415	3.63622	4.1911
Nedd8	2088	-	-	-	Housekeeping genes	145	0.803541	-0.866686	-0.219258	0.967689	0.574384	1.28498
Ptpla	199835	-	-	-	housekeeping genes	146	1.02949	0.640954	1.4904	4.3217	3.42439	1.41341
Dnlz	110673	-	-	-	Housekeeping genes	147	2.33388	1.01177	1.55345	1.9615	2.27815	1.64308
Rab11a	79676	-	-	-	housekeeping genes	148	0.890027	-1.6417	-0.633399	-0.472141	-0.724585	0.986319
Ndufb11	93944	-	-	-	Housekeeping genes	149	1.03665	-0.374124	0.146537	3.09593	0.935507	2.80627
Exosc4	35379	-	-	-	housekeeping genes	150	2.9521	0.368523	0.452085	1.97834	3.2508	1.20849
D8Ertd738e	9327	-	-	-	Housekeeping genes	151	0.953099	0.643249	0.488654	1.58287	0.769974	2.25848
Rbx1	156973	-	-	-	housekeeping genes	152	2.64463	-1.15483	-0.716895	-0.133648	-2.12451	0.599133
Fxyd7	255	-	-	-	Housekeeping genes	153	9.42757	2.4968	5.59985	3.6456	3.83539	0.569745
Mocs2	366450	-	-	-	housekeeping genes	154	2.49905	1.41009	1.30746	0.546726	0.965545	3.24974
Manbal	41769	-	-	-	Housekeeping genes	155	1.04541	0.692934	0.993486	1.07075	1.32637	0.667678
Sec13	13119	-	-	-	housekeeping genes	156	0.638575	-0.27122	0.0289581	0.618133	2.44226	0.23137
Gfra4	17028	-	-	-	Housekeeping genes	157	7.59149	-1.02092	2.96634	5.52733	5.58942	1.87452
Guk1	11182	-	-	-	housekeeping genes	158	1.94232	-0.0401439	-0.135049	1.74058	3.64252	1.00196
Med29	7134	-	-	-	Housekeeping genes	159	1.13519	-0.271702	-0.226264	2.37343	2.95976	1.65464
Fis1	40415	-	-	-	housekeeping genes	160	1.60761	0.267596	0.920423	1.56135	2.46518	2.08338
Dpm2	3247	-	-	-	Housekeeping genes	161	1.79564	0.889421	1.00327	1.65112	2.31065	0.948231
Akap9	35277	-	-	-	housekeeping genes	162	1.38673	-0.383223	-1.73887	-2.46286	-2.09605	0.484314
Vps4a	32759	-	-	-	Housekeeping genes	163	2.719	0.956387	1.23996	1.14319	-0.100308	1.03191
Carkd	19701	-	-	-	housekeeping genes	164	1.65396	0.986304	1.36175	1.61963	2.56559	2.10542
Actr1a	2723	-	-	-	Housekeeping genes	165	1.17819	0.963507	1.33442	1.10392	1.10218	0.20195
Pkig	13681	-	-	-	housekeeping genes	166	3.33011	0.214164	1.00708	4.63778	3.64192	2.33522
Tm9sf1	16946	-	-	-	Housekeeping genes	167	0.85693	1.3654	0.514953	1.43918	2.60486	1.94995
Sparc	84497	-	-	-	housekeeping genes	168	-8.93995	-0.374133	0.273891	1.80612	0.855158	-0.708154
Herpud1	97611	-	-	-	Housekeeping genes	169	3.46856	2.66446	2.47678	4.92425	5.80238	4.80354
Hint2	13182	-	-	-	housekeeping genes	170	1.09943	0.343591	0.530383	3.43326	2.6861	4.55323
Vamp8	28360	-	-	-	Housekeeping genes	171	-5.13953	-0.686124	-0.649149	2.8733	4.43958	5.11707
Fcer1g	3681	-	-	-	housekeeping genes	172	-1.31114	0.351349	6.03089	6.03695	6.65468	4.42276
Fam173a	7152	-	-	-	Housekeeping genes	173	1.90903	1.8577	1.72069	1.24742	2.75138	2.0113
Znhit1	48580	-	-	-	housekeeping genes	174	2.05712	-0.0838158	0.563093	2.41884	3.36258	2.16326
Id3	117814	-	-	-	Housekeeping genes	175	-2.91363	6.30073	2.55459	4.2629	6.74289	1.79639
Slc7a4	83515	-	-	-	housekeeping genes	176	6.11975	2.12193	2.19464	1.33007	3.43792	0.798228
Cope	10954	-	-	-	Housekeeping genes	177	1.64703	0.0735797	0.480476	1.89284	4.13167	1.15721
Alad	8433	-	-	-	housekeeping genes	178	0.98382	0.344888	1.37697	2.85744	3.58551	2.20222
Adrm1	8892	-	-	-	Housekeeping genes	179	0.911738	-2.09211	-2.42479	1.28669	2.83052	1.07403
Pla2g12a	8884	-	-	-	housekeeping genes	180	1.99071	1.02676	1.24964	2.51405	2.62229	1.29465
Gde1	163456	-	-	-	Housekeeping genes	181	4.35765	2.25367	2.43434	1.50139	4.02884	2.92411
Lrp10	27509	-	-	-	housekeeping genes	182	-0.732852	3.51396	2.67184	3.0545	5.47583	2.49547
Slc39a1	5211	-	-	-	Housekeeping genes	183	-3.57535	1.12266	0.696934	1.08152	1.54116	1.61897
Rpsa	20635	-	-	-	housekeeping genes	184	0.482715	-3.65695	-1.02144	3.72008	5.17147	-0.0411088
Glrx	86898	-	-	-	Housekeeping genes	185	2.63934	2.50881	2.34847	3.59724	5.16748	3.19623
Igfbp4	30078	-	-	-	housekeeping genes	186	1.20688	-0.196525	-0.0694872	2.29012	1.67334	3.44349
Atp6v1g1	222674	-	-	-	Housekeeping genes	187	0.668201	-0.84898	-0.677122	-0.371998	-1.87632	1.6499
Prkaca	4008	-	-	-	housekeeping genes	188	1.19559	0.0855103	0.890013	3.24668	0.858908	0.979628
Tmem14c	5762	-	-	-	Housekeeping genes	189	0.427749	-0.377614	-0.268629	1.38589	0.990847	1.52143
Ndufb10	5446	-	-	-	housekeeping genes	190	2.09837	0.233331	0.752107	4.57564	3.51019	3.24566
Armcx6	31724	-	-	-	Housekeeping genes	191	-0.481145	2.01861	2.00702	-1.56797	-1.70615	-0.0263954
Rer1	1881	-	-	-	housekeeping genes	192	1.5397	0.578505	0.710674	0.879558	1.4996	1.87808
Ndufs3	10009	-	-	-	Housekeeping genes	193	1.3539	-1.62884	-1.62386	3.99848	1.48587	3.01619
Nfil3	165792	-	-	-	housekeeping genes	194	3.22179	4.75165	2.35652	1.05845	2.09707	0.630529
Nenf	131167	-	-	-	Housekeeping genes	195	2.93703	0.940089	2.43291	3.88527	3.06571	2.59957
Cxcl12	1111537	-	-	-	housekeeping genes	196	2.4265	-0.536776	3.20455	5.32437	4.41403	4.93797
Lxn	73046	-	-	-	Housekeeping genes	197	1.65442	4.38728	0.54299	0.108631	2.49981	-0.947574
Ehbp1l1	2045	-	-	-	housekeeping genes	198	3.76127	1.26534	0.776884	5.71	5.71313	1.14265
Tmub1	4587	-	-	-	Housekeeping genes	199	2.42346	0.874584	0.900256	2.76876	4.92553	1.48029
Alas1	39517	-	-	-	housekeeping genes	200	1.74505	0.64036	-0.675933	3.89976	3.33686	2.94247
Tmem176b	121172	-	-	-	Housekeeping genes	201	-3.77013	5.35068	6.67551	4.58274	5.9457	7.62913
Ndufs7	6576	-	-	-	housekeeping genes	202	2.7634	0.802737	1.03664	5.53213	5.41583	2.76857
Rpl29	55161	-	-	-	Housekeeping genes	203	-1.68398	-3.1643	-1.79704	1.02335	1.93254	-0.291194
Zfyve21	401	-	-	-	housekeeping genes	204	-1.42778	1.62849	-0.646886	1.70066	2.94716	1.11543
Ablim1	75113	-	-	-	Housekeeping genes	205	2.44659	0.206997	-2.8116	3.7685	2.62399	1.95966
H2-Ke6	5110	-	-	-	housekeeping genes	206	0.114705	2.19658	1.55471	3.09948	3.45922	3.32809
Dazap2	16243	-	-	-	Housekeeping genes	207	1.91759	1.69188	1.62745	3.08929	3.4977	2.26068
Dnajc19	780412	-	-	-	housekeeping genes	208	1.02404	-3.0601	-3.0519	2.26993	2.12071	1.43883
Mrpl27	12313	-	-	-	Housekeeping genes	209	1.23927	-1.15118	-0.970244	1.07636	0.748203	1.80643
Dhrs1	25179	-	-	-	housekeeping genes	210	2.00132	3.34462	1.90503	2.62546	4.68957	3.40904
Fech	17134	-	-	-	Housekeeping genes	211	2.65023	0.350224	1.02518	3.15248	1.03368	2.02682
Scand1	75932	-	-	-	housekeeping genes	212	0.974641	0.875296	2.05751	1.63934	5.68003	2.44557
Itfg1	658114	-	-	-	Housekeeping genes	213	3.99956	2.17684	2.20311	-0.176234	-0.0681905	1.92209
Elof1	12943	-	-	-	housekeeping genes	214	1.47462	-0.302823	0.0253628	1.37511	2.88697	1.43887
Atp5l	34343	-	-	-	Housekeeping genes	215	-1.05916	-4.34101	-4.36667	4.52273	1.26824	2.1804
Spcs2	10911	-	-	-	housekeeping genes	216	2.73909	1.01317	1.37865	-0.607874	-1.46557	0.424103
Ccdc107	11349	-	-	-	Housekeeping genes	217	1.62678	1.05751	1.56505	2.55872	6.10434	4.99292
Akr7a5	45800	-	-	-	housekeeping genes	218	0.757635	-0.281496	0.154263	1.04495	3.93736	3.78227
Dcaf11	15598	-	-	-	Housekeeping genes	219	1.69806	1.45485	1.19267	3.29854	3.29446	2.1226
Cirbp	16168	-	-	-	housekeeping genes	220	0.488616	1.23498	0.646231	0.913644	0.340764	0.52484
Rab1b	1516	-	-	-	Housekeeping genes	221	0.941392	0.944844	1.45779	2.59488	3.04116	1.93959
Cuta	18023	-	-	-	housekeeping genes	222	0.674081	0.593946	0.692243	1.24477	1.4973	1.98349
Usp50	41655	-	-	-	Housekeeping genes	223	-6.08791	-7.06928	-7.06928	2.88872	3.25442	2.97619
Atg9a	686	-	-	-	housekeeping genes	224	2.76228	2.43538	2.74105	3.8696	4.45296	1.86641
Coq7	20867	-	-	-	Housekeeping genes	225	1.82579	0.556568	1.01176	3.1471	1.74065	2.00479
Acat1	10380	-	-	-	housekeeping genes	226	3.10714	0.641525	1.18097	3.62302	0.0154156	5.59835
Ccdc32	94591	-	-	-	Housekeeping genes	227	3.79832	1.13114	1.65307	0.55588	1.06341	0.822078
Tspan6	35488	-	-	-	housekeeping genes	228	0.751451	2.02711	3.04732	-0.86052	-3.83825	-1.58058
Rab2a	380190	-	-	-	Housekeeping genes	229	3.1448	0.89895	0.659824	0.597918	0.423582	0.729711
F8a	8746	-	-	-	housekeeping genes	230	4.34893	1.49276	2.10186	1.59285	4.37024	1.71308
Atp5g1	27120	-	-	-	Housekeeping genes	231	1.20495	-3.66003	-3.173	6.15492	4.06084	3.22373
Lhfp	211214	-	-	-	housekeeping genes	232	2.32094	2.76175	0.872215	4.121	2.33501	1.3444
Unc50	19650	-	-	-	Housekeeping genes	233	1.68177	0.296695	-0.0843785	0.255078	0.298197	0.146117
Fbxw5	19350	-	-	-	housekeeping genes	234	1.90943	1.6676	1.10892	1.41143	1.9058	1.43832
Rap1a	109270	-	-	-	Housekeeping genes	235	0.651029	-0.711616	-0.628699	-0.540878	-4.43958	0.202635
Mrpl34	4716	-	-	-	housekeeping genes	236	0.0030992	-1.47668	-0.833007	1.73424	2.86491	1.83949
Fth1	99747	-	-	-	Housekeeping genes	237	1.95788	0.344233	0.75266	2.93112	5.2022	5.04445
Med10	842580	-	-	-	housekeeping genes	238	1.61921	0.25376	0.781439	-0.139084	0.0834265	0.32713
Rbp1	46420	-	-	-	Housekeeping genes	239	-5.07039	0.411295	-1.3276	0.114589	-0.522276	-0.792054
Ociad2	75605	-	-	-	housekeeping genes	240	6.54349	-1.99358	0.948431	0.694593	3.16777	0.981028
Ube2a	78876	-	-	-	Housekeeping genes	241	2.00495	0.0183687	0.0883966	-0.424637	-1.65816	0.237009
Gpx1	8828	-	-	-	housekeeping genes	242	0.156017	-1.85265	0.0713311	1.46553	4.20792	4.69746
Cox6a1	82691	-	-	-	Housekeeping genes	243	1.17187	0.0049776	0.668344	2.01532	5.9421	2.96261
Itm2b	246651	-	-	-	housekeeping genes	244	4.40253	3.63746	3.31882	3.50644	4.08696	3.93091
Rfng	21323	-	-	-	Housekeeping genes	245	3.47996	3.0166	2.65	2.56431	4.35476	2.18049
Slc9a3r2	13678	-	-	-	housekeeping genes	246	1.42908	0.145965	0.851604	4.42593	3.3957	2.58571
Becn1	20765	-	-	-	Housekeeping genes	247	1.83629	0.445208	-0.0429949	0.181661	2.87662	1.14012
Comt	72186	-	-	-	housekeeping genes	248	3.67544	1.55641	2.01293	4.63578	4.82017	3.67522
Rps6kb2	3648	-	-	-	Housekeeping genes	249	1.66474	1.79758	0.383974	1.3049	2.59293	1.31286
Nr2f6	6712	-	-	-	housekeeping genes	250	0.171648	0.580514	0.743977	2.5683	5.72193	2.46242
Psenen	4273	-	-	-	Housekeeping genes	251	-0.579562	-1.88463	-1.13194	1.21834	1.67244	1.61219
Syn2	243503	-	-	-	housekeeping genes	252	9.49594	5.68707	6.24997	3.48659	3.50076	2.28064
Tmem115	89269	-	-	-	Housekeeping genes	253	1.98286	2.84304	1.98425	2.10751	3.56538	1.4988
Ptpmt1	28038	-	-	-	housekeeping genes	254	1.86332	1.4709	0.601072	1.18065	2.83366	2.10694
Pde6d	12599	-	-	-	Housekeeping genes	255	1.58514	1.05831	1.32321	1.01359	-0.589394	0.33003
Higd1a	57831	-	-	-	housekeeping genes	256	4.15184	0.554464	0.101073	2.08134	0.299085	1.46068
Tmem208	28034	-	-	-	Housekeeping genes	257	1.41633	1.13803	1.27265	1.21795	2.83942	1.86123
H2-D1	62439	-	-	-	housekeeping genes	258	1.68182	0.312802	2.38351	4.96036	7.7538	3.71664
Ctss	20698	-	-	-	Housekeeping genes	259	0.309449	3.33773	9.69022	5.62891	7.00729	5.45155
Rpl36	7159	-	-	-	housekeeping genes	260	-2.99948	-7.13799	-6.40535	1.68973	3.20694	-1.23458
Zfp672	7879	-	-	-	Housekeeping genes	261	2.06699	1.54912	0.745712	2.83675	2.51965	2.40773
Atp6v0c	6070	-	-	-	housekeeping genes	262	1.48315	-4.76585	-3.55405	2.17492	2.81934	2.12908
Deb1	11615	-	-	-	Housekeeping genes	263	1.5379	0.484256	1.09705	2.43693	-0.871779	2.76326
Yipf1	15156	-	-	-	housekeeping genes	264	1.16163	0.72149	1.01827	0.407148	1.91667	1.57663
Taz	7306	-	-	-	Housekeeping genes	265	1.07838	1.09869	0.171314	2.2462	2.5169	1.29445
S1pr1	757821	-	-	-	housekeeping genes	266	-2.24312	8.84783	5.16866	5.85959	3.64894	2.1128
Pcbd1	155525	-	-	-	Housekeeping genes	267	-1.8629	-0.922616	0.992647	-1.69778	1.84393	6.15304
Sar1b	28599	-	-	-	housekeeping genes	268	2.49859	1.51606	1.81908	1.90363	0.0133544	1.72566
Dbi	108885	-	-	-	Housekeeping genes	269	-1.83662	2.38684	1.4457	0.820718	1.92408	3.4285
Cfl2	93226	-	-	-	housekeeping genes	270	2.57159	1.2907	1.464	2.41718	-4.2788	0.932297
Etfdh	15991	-	-	-	Housekeeping genes	271	0.0650673	0.994427	0.661629	4.72016	1.7617	1.7371
Hmgcs2	46119	-	-	-	housekeeping genes	272	-0.216417	4.72421	2.74784	5.06772	4.86338	5.72966
Ict1	10635	-	-	-	Housekeeping genes	273	0.898471	-1.06945	-0.6957	1.43582	1.06825	1.59015
Thap7	32446	-	-	-	housekeeping genes	274	2.28851	0.144809	0.569247	1.9781	3.55847	1.84029
Cd47	367326	-	-	-	Housekeeping genes	275	5.59753	2.36665	1.63138	2.36037	1.18781	2.84227
Fam162a	49302	-	-	-	housekeeping genes	276	-0.648281	-1.31455	-1.34497	-0.325559	-3.81394	1.06242
Yipf5	467745	-	-	-	Housekeeping genes	277	2.74373	1.47382	1.08292	-0.0651504	0.908888	0.481329
Clcc1	69012	-	-	-	housekeeping genes	278	0.48727	1.01266	0.252642	1.11116	0.131794	0.969068
Acaa1a	8339	-	-	-	Housekeeping genes	279	1.44601	1.5647	1.62924	2.83738	5.92242	2.43072
Dgat1	46799	-	-	-	housekeeping genes	280	0.522796	1.15194	0.496661	2.49946	7.37816	1.0048
Fxyd5	43042	-	-	-	Housekeeping genes	281	1.63834	-1.20598	-0.735827	3.93257	3.73255	2.8097
Vcam1	200970	-	-	-	housekeeping genes	282	-1.35797	9.37756	6.0034	3.2577	0.641379	2.83379
Anapc13	162619	-	-	-	Housekeeping genes	283	-0.654791	-0.229699	0.532603	1.96473	0.635214	2.19349
Ppap2a	127845	-	-	-	housekeeping genes	284	1.58377	1.93935	0.544675	2.79244	2.93916	1.91053
Ppp1r2	71214	-	-	-	Housekeeping genes	285	0.97079	-0.304872	-0.977393	0.272449	1.48935	-0.61638
Ufc1	10632	-	-	-	housekeeping genes	286	1.23734	0.00733328	0.61321	-0.0956421	-1.37279	1.94123
Plbd2	18015	-	-	-	Housekeeping genes	287	1.40716	1.48134	0.0789655	1.19675	1.41643	0.858712
Anapc16	139246	-	-	-	housekeeping genes	288	1.96923	1.30559	1.40568	2.5491	2.03082	1.99458
Grcc10	19155	-	-	-	Housekeeping genes	289	2.38374	1.2909	2.04392	3.037	2.21295	2.7215
Hmgcl	7247	-	-	-	housekeeping genes	290	1.30405	0.811836	1.17214	2.49073	2.77965	2.9781
Get4	4309	-	-	-	Housekeeping genes	291	0.0202515	-1.36389	-1.44547	0.376878	2.45509	-0.0406946
Polr2i	36887	-	-	-	housekeeping genes	292	0.317326	-0.831735	-0.37916	1.94435	2.1541	1.67045
Atp5h	45527	-	-	-	Housekeeping genes	293	0.729851	-4.10071	-3.59769	2.59244	-1.12802	2.79494
Rnf215	35549	-	-	-	housekeeping genes	294	1.4176	5.08679	1.64615	1.66914	2.36716	1.24025
Rabac1	48597	-	-	-	Housekeeping genes	295	2.29419	0.68743	1.29449	3.41312	3.35928	1.6917
Ndufa5	73357	-	-	-	housekeeping genes	296	3.04661	0.42069	1.04933	1.56052	-3.7615	4.31159
Grina	21551	-	-	-	Housekeeping genes	297	3.45957	3.23264	2.51294	2.8947	4.61851	3.85459
Ndufb6	193500	-	-	-	housekeeping genes	298	1.20078	-0.319737	-0.0844189	1.99914	0.381258	1.99101
Rbfa	46920	-	-	-	Housekeeping genes	299	1.65932	0.48678	0.466097	1.78642	1.61765	0.907466
Dusp3	16767	-	-	-	housekeeping genes	300	2.12179	1.2438	1.03688	3.25019	2.1173	1.37706
Chac2	393542	-	-	-	Housekeeping genes	301	3.09604	1.49322	0.606447	1.17642	-0.183587	3.08973
Ak3	107449	-	-	-	housekeeping genes	302	1.43139	1.81975	1.42995	2.35326	3.49027	3.14895
Hmgn2	77971	-	-	-	Housekeeping genes	303	-2.17963	-1.71665	-1.16399	-2.21637	-5.04053	-0.766442
Trf	76806	-	-	-	housekeeping genes	304	5.29534	1.80821	6.20861	7.12061	5.86069	5.64307
Bag5	71178	-	-	-	Housekeeping genes	305	3.21261	0.404841	-0.098119	0.312793	-0.476373	0.36417
Arf1	25043	-	-	-	housekeeping genes	306	1.07456	-0.931281	-0.400986	0.843583	2.39499	-0.0472195
Cdipt	12112	-	-	-	Housekeeping genes	307	3.05999	0.326509	1.12703	1.76323	3.48461	1.51604
Tomm5	97396	-	-	-	housekeeping genes	308	-0.3574	-1.49185	-1.21509	1.94411	0.15352	1.03132
Sec11c	166944	-	-	-	Housekeeping genes	309	3.55223	3.32459	3.65954	0.894489	3.93385	2.8388
Atp6v1f	17355	-	-	-	housekeeping genes	310	1.57712	-1.0342	-0.402723	1.34506	1.67133	2.39035
Mrpl14	345498	-	-	-	Housekeeping genes	311	0.748434	-0.650315	-0.0601115	2.81503	3.25302	2.14144
Mrps24	88036	-	-	-	housekeeping genes	312	0.073218	-1.22856	-0.805462	1.94659	3.52887	1.50382
Ubl7	84425	-	-	-	Housekeeping genes	313	1.81274	-0.0720239	0.538508	2.29683	2.67005	0.784316
Tssc4	2011	-	-	-	housekeeping genes	314	1.76422	1.7789	1.13248	1.55951	2.86471	0.226583
Ralb	69688	-	-	-	Housekeeping genes	315	-1.834	-0.343379	-0.563234	-0.24174	0.679015	0.554459
Immp1l	208429	-	-	-	housekeeping genes	316	1.65501	-2.23924	-2.12925	2.20363	-1.66889	1.62476
Ogfod2	17115	-	-	-	Housekeeping genes	317	3.30489	2.3031	1.38799	2.49424	3.65622	3.08445
Nbl1	63918	-	-	-	housekeeping genes	318	3.54045	2.08988	3.03245	3.32038	5.86284	0.951659
Spr	74202	-	-	-	Housekeeping genes	319	0.839979	0.0742609	0.373114	1.17898	2.15763	3.5063
H2afj	7449	-	-	-	housekeeping genes	320	2.26208	0.147002	0.264984	0.385034	4.76501	2.3811
Mxra8	9910	-	-	-	Housekeeping genes	321	-4.79932	0.940867	-0.379801	2.86827	3.28738	0.683462
Cdkn1c	43994	-	-	-	housekeeping genes	322	-2.28727	-3.29951	-0.429639	-0.387932	0.14931	0.441075
Hmgb1	182865	-	-	-	Housekeeping genes	323	1.16346	-0.285477	0.35548	-0.946265	-3.08987	-0.0576928
Isca1	51281	-	-	-	housekeeping genes	324	2.64037	1.05524	1.1361	4.42579	1.53505	1.81929
Bri3	130740	-	-	-	Housekeeping genes	325	-4.40114	-1.54379	-1.01103	2.46924	1.85687	2.35006
Commd9	95830	-	-	-	housekeeping genes	326	0.816973	-0.386382	0.264943	1.78066	0.842633	1.55916
Maf1	19885	-	-	-	Housekeeping genes	327	1.50155	-0.0747639	0.822907	1.39429	3.01433	1.49875
Fibp	3277	-	-	-	housekeeping genes	328	1.46609	1.12532	0.742022	2.11305	3.30659	0.644143
Sirt7	10908	-	-	-	Housekeeping genes	329	2.46232	2.52417	1.5957	2.01579	4.99463	2.41354
Rnh1	20428	-	-	-	housekeeping genes	330	0.363773	0.983094	0.435009	1.50933	3.28361	1.21901
Gpr180	73362	-	-	-	Housekeeping genes	331	2.2839	1.30813	1.42413	1.52648	1.29662	0.605743
Bmyc	32845	-	-	-	housekeeping genes	332	3.96669	2.5602	2.05457	1.59752	2.82071	0.203026
Cbr1	76732	-	-	-	Housekeeping genes	333	2.39442	0.537401	1.20686	0.686005	4.01864	0.645562
Wbp1	352	-	-	-	housekeeping genes	334	-0.460591	1.20285	1.3535	3.31471	3.85759	1.91594
Abhd16a	8973	-	-	-	Housekeeping genes	335	3.30637	1.81581	1.79768	3.27473	4.53751	2.2512
Vps29	36980	-	-	-	housekeeping genes	336	1.74092	-0.481026	-0.370417	-0.561855	-0.481187	1.17545
Alkbh3	133275	-	-	-	Housekeeping genes	337	-0.920046	-0.0396312	-0.730645	1.79643	1.087	0.957415
Rnf13	90848	-	-	-	housekeeping genes	338	2.75007	2.81182	2.49626	1.82008	-0.109889	1.46431
Cltb	11683	-	-	-	Housekeeping genes	339	3.41598	0.891675	2.00776	1.89185	2.52792	2.90816
Arpc5l	2836	-	-	-	housekeeping genes	340	3.17826	0.420806	1.04231	0.96531	0.549004	1.15738
Ndufa9	85155	-	-	-	Housekeeping genes	341	2.62765	0.745268	1.3417	4.19069	1.81905	2.6816
Abcd3	161784	-	-	-	housekeeping genes	342	1.41825	3.12003	2.24268	0.614793	-0.154415	3.1342
Fstl1	154295	-	-	-	Housekeeping genes	343	-2.65762	0.057922	-1.94639	-0.0917754	-2.71329	-1.78966
Tomm6	646	-	-	-	housekeeping genes	344	0.0467532	-1.61563	-1.22209	-0.613703	-0.271125	1.38257
Rps23	28392	-	-	-	Housekeeping genes	345	0.700437	-4.96574	-3.96933	2.53831	2.70955	1.32402
Timp3	589833	-	-	-	housekeeping genes	346	-2.32301	5.12328	2.49406	3.46272	1.39139	6.07037
Mcrs1	19058	-	-	-	Housekeeping genes	347	0.419712	-1.87968	-1.50737	0.831641	1.75706	-0.520833
Nme3	48985	-	-	-	housekeeping genes	348	1.17548	0.846964	1.6308	1.83776	2.19057	2.07229
Pex16	6083	-	-	-	Housekeeping genes	349	2.45854	2.1563	1.62586	3.1728	5.41317	2.90174
Tbcc	77204	-	-	-	housekeeping genes	350	3.50542	0.314083	0.0854174	1.12887	2.43103	0.638054
Txnrd2	39036	-	-	-	Housekeeping genes	351	1.79615	0.306592	0.321063	2.59768	2.09742	2.15839
Rps7	21206	-	-	-	housekeeping genes	352	-1.29147	-3.74462	-3.11837	0.511228	-0.178353	-0.651827
Sdhd	15892	-	-	-	Housekeeping genes	353	1.11715	0.166585	0.103693	3.32568	2.60961	1.75713
Ggh	63391	-	-	-	housekeeping genes	354	0.733827	2.59428	2.72505	-0.613538	-1.30879	0.626353
Tspan31	15779	-	-	-	Housekeeping genes	355	2.00396	1.45687	1.55631	1.28173	0.996999	1.2753
Dfna5	391434	-	-	-	housekeeping genes	356	1.61559	-1.47704	-0.146928	-3.04436	1.83119	1.50137
Tcta	1642	-	-	-	Housekeeping genes	357	3.35656	2.47163	2.142	4.24245	3.51145	2.59248
Lyrm4	616677	-	-	-	housekeeping genes	358	1.64697	2.69821	1.01442	0.453931	-1.4923	2.71698
Mfsd11	43954	-	-	-	Housekeeping genes	359	0.772204	1.13712	0.597067	1.02851	1.39891	1.21728
Rpl37a	121390	-	-	-	housekeeping genes	360	-1.88823	-5.13537	-4.48241	0.654088	1.32007	0.169465
Gng5	34761	-	-	-	Housekeeping genes	361	-7.11239	-3.02701	-3.23659	1.35667	1.83455	0.684101
Mrpl4	33069	-	-	-	housekeeping genes	362	1.80629	0.0440941	0.332573	2.91871	2.70803	1.66912
Ctnnbip1	41599	-	-	-	Housekeeping genes	363	0.892488	2.64797	1.99414	1.20873	1.39094	0.969182
Mrps12	26413	-	-	-	housekeeping genes	364	1.44909	-0.654675	-0.0553858	0.540874	1.42675	1.10096
Mrpl55	15820	-	-	-	Housekeeping genes	365	1.42097	-0.778762	-1.18048	1.9587	1.14019	1.10192
Mrpl33	477398	-	-	-	housekeeping genes	366	-1.17847	-1.41552	-1.21435	-1.06322	-4.04645	0.390045
Tmem128	32229	-	-	-	Housekeeping genes	367	2.11101	1.91081	1.69806	0.592295	0.80164	1.30213
Col1a2	477818	-	-	-	housekeeping genes	368	-4.96165	0.844744	2.67818	3.73772	2.94935	1.36678
Josd2	25243	-	-	-	Housekeeping genes	369	1.11526	-0.00362957	0.988898	4.45982	3.91307	2.19704
Gnb4	93054	-	-	-	housekeeping genes	370	3.21355	1.54133	2.61749	2.37412	1.01148	0.0230756
Ndufa8	89250	-	-	-	Housekeeping genes	371	2.4192	0.156746	1.04321	3.63651	1.76918	3.22081
Hes6	15462	-	-	-	housekeeping genes	372	-0.64584	1.48363	1.5503	1.61143	4.16674	2.54191
C1qc	6469	-	-	-	Housekeeping genes	373	0.126106	3.34098	8.35147	8.04939	9.36755	5.70158
Ctbp1	90081	-	-	-	housekeeping genes	374	1.95303	1.51652	1.90395	2.37848	2.88411	1.23605
Dpm3	10805	-	-	-	Housekeeping genes	375	-0.476809	0.0458934	1.13872	2.73749	4.80094	1.77987
Nts	118476	-	-	-	housekeeping genes	376	-0.383307	0.543001	0.305183	1.48544	4.3813	-0.161676
Myl9	69478	-	-	-	Housekeeping genes	377	-5.29633	0.749519	-0.808883	4.14092	5.8862	2.45008
Timm22	8445	-	-	-	housekeeping genes	378	2.14947	-0.569453	0.665834	0.414077	0.487532	1.56947
Ndufaf3	2852	-	-	-	Housekeeping genes	379	2.10702	-0.672509	-0.140909	2.12766	1.32342	2.00951
Tmem160	15317	-	-	-	housekeeping genes	380	2.09747	0.739144	1.24549	3.36771	4.94373	1.47001
Gstp1	24975	-	-	-	Housekeeping genes	381	1.24111	-1.49702	-0.647704	2.82217	4.69829	2.55909
Commd3	280361	-	-	-	housekeeping genes	382	1.52896	-0.27099	0.47986	0.643129	-0.740346	1.75867
Ndufc2	12986	-	-	-	Housekeeping genes	383	1.30714	0.113557	0.305938	1.86751	0.363896	1.59406
Serpinf1	70480	-	-	-	housekeeping genes	384	-3.86319	2.42239	2.04825	4.60868	2.20313	-0.752632
Oat	258726	-	-	-	Housekeeping genes	385	2.13799	3.00752	1.07102	3.45557	3.51667	1.97457
Alg14	73249	-	-	-	housekeeping genes	386	0.661156	0.569971	-0.028094	0.901356	0.134129	0.300366
Uqcrfs1	272078	-	-	-	Housekeeping genes	387	2.1447	0.856372	0.491295	3.85452	3.01258	2.74317
Smpdl3a	160008	-	-	-	housekeeping genes	388	3.78804	7.48845	4.38801	6.29834	8.06555	7.42976
B2m	36917	-	-	-	Housekeeping genes	389	1.00866	0.0810766	1.41619	2.98412	4.23811	3.065
Papss1	621503	-	-	-	housekeeping genes	390	2.4546	3.07083	4.41915	0.341869	2.19377	1.83992
Col3a1	539320	-	-	-	Housekeeping genes	391	-3.53154	-2.2793	3.58836	5.21272	4.16061	3.24019
Hs3st1	2606624	-	-	-	housekeeping genes	392	4.45854	1.27861	1.65008	3.19659	4.11857	0.0573645
Rtn4rl2	58300	-	-	-	Housekeeping genes	393	6.54575	-0.897092	1.82512	3.49523	4.92126	0.506987
Nsmce1	66061	-	-	-	housekeeping genes	394	-0.178485	-0.395731	0.260839	1.07953	0.726931	0.370748
Ptrf	55894	-	-	-	Housekeeping genes	395	-7.28175	-2.95868	-4.40241	1.42591	0.346571	-1.35839
Map2k2	18922	-	-	-	housekeeping genes	396	0.740704	-0.37495	-0.0250579	1.45089	3.93647	1.22404
Ndrg2	13463	-	-	-	Housekeeping genes	397	1.36964	6.45353	4.62997	7.22405	1.66447	2.75102
Bok	109115	-	-	-	housekeeping genes	398	2.89384	-1.05438	1.97662	0.716067	4.60081	1.22432
Acaa2	140819	-	-	-	Housekeeping genes	399	-2.23294	2.97206	-0.0103283	6.58941	4.01765	3.89041
Col4a1	330531	-	-	-	housekeeping genes	400	-1.51034	0.501309	1.12977	2.88187	1.59931	1.29663
Mrpl36	137489	-	-	-	Housekeeping genes	401	1.05788	-1.04817	-0.396963	1.28003	2.0636	0.70467
Pts	181097	-	-	-	housekeeping genes	402	1.05011	1.5532	0.428	0.86954	-2.13461	2.52101
Hist1h4d	6340	-	-	-	Housekeeping genes	403	1.21461	-2.24536	-3.92337	0.052091	3.5645	-0.907015
Ppia	16694	-	-	-	housekeeping genes	404	-0.239338	-2.16424	-1.62924	-1.11138	-0.799631	0.710589
Alg1	1575641	-	-	-	Housekeeping genes	405	1.63624	1.67489	1.33039	2.04966	2.13208	1.30005
Pgp	17123	-	-	-	housekeeping genes	406	2.49355	1.76862	2.88919	2.35403	5.98532	1.47277
Bcl11a	2394876	-	-	-	Housekeeping genes	407	7.9086	1.95314	2.42363	1.70212	3.26724	0.351182
Sdhb	16297	-	-	-	housekeeping genes	408	2.64034	0.367699	1.05125	4.46944	3.54033	3.21751
Cd63	17978	-	-	-	Housekeeping genes	409	-4.80394	-0.732501	-2.08986	0.290913	0.632054	3.83111
Tmem42	13852	-	-	-	housekeeping genes	410	4.70886	2.36079	3.50844	3.76442	3.15095	3.43075
Polrmt	8517	-	-	-	Housekeeping genes	411	0.543526	0.562235	-0.00624393	2.63772	3.12238	1.88441
Atp5d	4549	-	-	-	housekeeping genes	412	1.3281	-0.213683	0.018838	3.71064	5.4903	2.30716
Nudt8	2796	-	-	-	Housekeeping genes	413	-0.583902	-0.0430527	-0.98849	2.58103	2.26549	2.86006
Usmg5	47354	-	-	-	housekeeping genes	414	0.256421	-9.13248	-8.47998	1.30247	-3.77383	3.18481
Hist1h1c	32560	-	-	-	Housekeeping genes	415	-1.43614	3.0265	1.17453	3.34268	3.47116	3.13366
Anxa5	303413	-	-	-	housekeeping genes	416	-0.475601	-0.55281	-2.1787	1.496	0.141719	0.254585
Ndufa3	11040	-	-	-	Housekeeping genes	417	0.111765	-0.557512	0.0707142	4.01549	2.74805	2.8282
Mpv17l2	9316	-	-	-	housekeeping genes	418	0.484408	1.42105	0.653292	1.6543	4.23201	1.60819
Ppt1	1713479	-	-	-	Housekeeping genes	419	3.82592	3.02676	3.51887	1.88689	0.319356	2.54023
BC004004	20631	-	-	-	housekeeping genes	420	1.90919	0.0149135	0.562932	3.34192	1.20626	2.99835
Zfp560	56837	-	-	-	Housekeeping genes	421	1.78364	-1.01744	-0.581671	1.55024	-2.01782	2.14474
Ndufab1	34364	-	-	-	housekeeping genes	422	-0.298301	-3.75879	-3.91007	2.70556	3.33075	2.30565
Mrpl48	47792	-	-	-	Housekeeping genes	423	0.157151	-2.4835	-2.20083	0.491381	-1.52566	0.433979
Rassf1	1228	-	-	-	housekeeping genes	424	0.406348	1.91652	0.297872	0.305558	1.41878	0.625485
Mospd1	77829	-	-	-	Housekeeping genes	425	1.8741	0.28686	0.13775	0.959124	-3.13241	0.712109
Txndc17	73478	-	-	-	housekeeping genes	426	-0.00741347	-2.21991	-1.60569	-0.413641	0.772042	1.91829
Mgst3	55270	-	-	-	Housekeeping genes	427	3.80304	-0.749273	0.459591	5.92717	6.97177	3.46058
Brf1	31631	-	-	-	housekeeping genes	428	1.98264	2.02148	1.35097	1.22515	2.63339	1.3681
Chchd7	45422	-	-	-	Housekeeping genes	429	0.680245	-0.349723	-2.37076	2.47757	4.47025	2.80322
Lyrm2	27548	-	-	-	housekeeping genes	430	1.30214	-0.527571	-0.329675	0.266354	-3.59651	1.5961
Tex261	19978	-	-	-	Housekeeping genes	431	0.37344	0.699418	1.13128	2.55414	2.24046	1.67444
Ift27	56446	-	-	-	housekeeping genes	432	1.52447	1.22791	1.44093	1.29454	1.21736	0.903771
Bad	9161	-	-	-	Housekeeping genes	433	1.81568	0.357797	0.620876	1.58002	3.62542	2.17446
Hmg20b	18524	-	-	-	housekeeping genes	434	-3.47186	0.307855	-1.09983	0.629149	2.72783	0.338642
Cox6c	696741	-	-	-	Housekeeping genes	435	0.883076	-1.34193	-0.876124	3.38919	-0.0101698	2.72589
Scp2	58654	-	-	-	housekeeping genes	436	-0.0311472	-0.78074	-0.667173	2.23831	1.78045	3.5852
Ap4s1	90000	-	-	-	Housekeeping genes	437	3.62368	1.78836	2.22089	1.90232	-0.881429	2.41066
BC029722	62665	-	-	-	housekeeping genes	438	1.47902	0.961105	2.21411	2.83887	3.02906	2.39137
Sesn1	7510	-	-	-	Housekeeping genes	439	2.70501	1.35987	0.984562	2.65061	2.58496	-0.534327
Plekhb2	1195747	-	-	-	housekeeping genes	440	2.78767	0.82908	1.83905	2.48345	3.99656	5.2688
Pgm2	125301	-	-	-	Housekeeping genes	441	0.456539	1.45882	0.979575	3.22847	0.519603	1.27834
Gmpr	103936	-	-	-	housekeeping genes	442	3.34344	0.604734	1.42619	5.24528	0.704739	3.47965
Cox8a	16894	-	-	-	Housekeeping genes	443	0.935901	-0.403525	-0.113468	1.07548	4.19609	2.85767
Ndufb7	24557	-	-	-	housekeeping genes	444	0.747107	-0.290854	0.709354	4.25	4.02847	2.51398
Romo1	33525	-	-	-	Housekeeping genes	445	0.795644	-0.55188	0.0174872	2.55821	2.60476	3.09507
Iscu	16540	-	-	-	housekeeping genes	446	1.26478	-1.30099	-0.794478	2.43416	1.01078	3.27728
Fam96a	20993	-	-	-	Housekeeping genes	447	0.685848	0.05602	0.737853	0.401598	-1.09945	1.3729
Mrps14	42390	-	-	-	housekeeping genes	448	1.79877	-1.18958	-1.27689	0.356482	-1.19173	0.911765
Vim	97482	-	-	-	Housekeeping genes	449	-7.13497	1.32844	-0.725875	3.20648	3.09637	-1.21078
Tsc22d4	74460	-	-	-	housekeeping genes	450	-2.57884	1.55768	1.00147	3.12034	2.95749	0.51893
Mrpl53	26409	-	-	-	Housekeeping genes	451	1.87545	0.656386	0.506443	2.97745	3.11211	2.15884
Glrx2	91083	-	-	-	housekeeping genes	452	1.86702	-0.474361	-0.778095	0.358652	-0.352828	1.65122
Derl1	49450	-	-	-	Housekeeping genes	453	1.54047	1.76613	1.04745	1.50791	3.06406	1.41707
Camk1	31308	-	-	-	housekeeping genes	454	5.03904	1.88092	4.1172	4.01709	2.46898	2.65403
Tpra1	407549	-	-	-	Housekeeping genes	455	1.28073	0.314945	-0.540461	2.79217	3.48119	1.73851
Triap1	10218	-	-	-	housekeeping genes	456	1.48596	0.365694	1.16303	0.412758	-0.759576	0.548498
Tmem86a	65255	-	-	-	Housekeeping genes	457	2.62908	3.00081	4.85829	4.88932	7.67132	4.47638
Uqcr10	16610	-	-	-	housekeeping genes	458	-0.183843	-0.503888	-0.515252	3.86004	2.64818	3.15362
Map1lc3a	153183	-	-	-	Housekeeping genes	459	3.63888	2.22268	1.74026	5.16011	3.05889	2.84016
Mycbp	80105	-	-	-	housekeeping genes	460	-0.92012	-2.40564	-2.51907	-0.339658	-1.41701	0.62834
Ube2e2	475742	-	-	-	Housekeeping genes	461	3.16103	0.46058	1.56776	1.50292	0.919302	-0.151341
Rab14	56670	-	-	-	housekeeping genes	462	2.12592	0.238167	0.571993	-0.232426	1.3785	0.224286
Fkbp2	2450	-	-	-	Housekeeping genes	463	2.32309	1.27014	1.72232	0.0885867	1.25505	2.85053
Lyz2	58302	-	-	-	housekeeping genes	464	-0.50309	0.605874	5.49392	9.22291	8.83595	5.07084
Ech1	4498	-	-	-	Housekeeping genes	465	-0.579164	0.671812	0.0564008	5.98528	3.40539	4.33124
Pcif1	67980	-	-	-	housekeeping genes	466	-0.113766	0.407319	0.641278	0.344132	1.4628	1.21375
Haus7	26562	-	-	-	Housekeeping genes	467	-0.960495	1.35845	0.436408	-0.929594	-0.294356	-0.544755
Meis2	897148	-	-	-	housekeeping genes	468	4.4799	4.85235	3.28567	3.59686	3.07806	4.09976
Ccdc12	12840	-	-	-	Housekeeping genes	469	0.834883	-0.861318	-0.652657	1.30155	1.56701	1.29986
Morn2	71649	-	-	-	housekeeping genes	470	1.56635	0.853914	1.44912	1.1247	-1.74347	4.17523
Gpaa1	3255	-	-	-	Housekeeping genes	471	1.47293	1.26011	1.10152	2.3276	3.82211	0.694807
Tmed2	11662	-	-	-	housekeeping genes	472	-1.05097	-0.228864	-0.494606	0.108607	1.56537	0.319694
App	369812	-	-	-	Housekeeping genes	473	3.85659	1.4607	2.15102	1.06767	2.79792	2.91278
Pam	352881	-	-	-	housekeeping genes	474	2.08353	1.08665	1.68911	5.34684	3.85521	3.3149
Alkbh6	862	-	-	-	Housekeeping genes	475	1.56555	-0.346487	-0.0378356	1.69297	3.2468	1.20916
Them4	358334	-	-	-	housekeeping genes	476	3.40864	1.00963	0.744317	1.14349	-1.11033	3.0435
Phospho2	58065	-	-	-	Housekeeping genes	477	2.53478	0.783358	-0.225981	1.30246	4.33685	1.26488
Prkag1	5034	-	-	-	housekeeping genes	478	1.76035	0.882255	0.928254	2.56323	2.00516	1.20604
Clptm1	8697	-	-	-	Housekeeping genes	479	2.56852	2.55987	2.31976	2.07709	3.27725	1.94153
Ndufs4	194502	-	-	-	housekeeping genes	480	2.5588	-0.124123	0.439977	2.2021	0.534006	1.81043
Slc35b2	901	-	-	-	Housekeeping genes	481	1.68567	2.58949	3.33107	1.90527	2.78649	1.32689
Dtnbp1	77471	-	-	-	housekeeping genes	482	2.89422	0.287492	1.19896	3.8474	1.84932	2.76976
Prdx5	64099	-	-	-	Housekeeping genes	483	3.37069	1.66286	2.41012	4.21125	3.15699	6.28473
Pcyt2	1430	-	-	-	housekeeping genes	484	1.69612	2.65864	-0.15883	2.1968	5.47619	2.5685
Mrpl51	25480	-	-	-	Housekeeping genes	485	0.0996247	-2.15281	-2.32018	1.45772	0.446864	1.73095
Rpgrip1	43719	-	-	-	housekeeping genes	486	-1.88711	-4.09875	-3.31537	-1.90034	-1.16568	0.0631967
Txndc9	26803	-	-	-	Housekeeping genes	487	0.884187	-2.38179	-3.09655	-1.77979	-2.93999	0.297846
Psmg4	33596	-	-	-	housekeeping genes	488	-0.921407	-0.0284522	0.0285266	1.18269	3.08001	0.87575
Mrps11	239196	-	-	-	Housekeeping genes	489	0.775	-0.263014	0.649654	1.42587	1.53962	0.810016
Pop7	40737	-	-	-	housekeeping genes	490	2.3372	0.218928	0.602132	1.65303	2.58864	0.740635
Pin1	6471	-	-	-	Housekeeping genes	491	4.17709	-0.360221	-0.0767703	0.908687	0.58544	0.0761927
Ifngr2	48965	-	-	-	housekeeping genes	492	2.63847	1.66012	1.39405	4.35659	4.99869	0.711771
Rilpl2	5725	-	-	-	Housekeeping genes	493	2.61047	2.60886	2.85987	1.32091	3.85383	2.55502
Ctsd	118346	-	-	-	housekeeping genes	494	0.0555009	1.25804	1.70561	2.95541	1.06793	0.456082
Itm2c	73567	-	-	-	Housekeeping genes	495	3.91979	3.0812	3.13961	1.61536	1.57523	-0.258685
Adam15	751	-	-	-	housekeeping genes	496	0.795542	0.967556	1.01906	2.71565	2.69984	2.73265
Ntan1	150662	-	-	-	Housekeeping genes	497	0.722365	-0.202451	-0.431679	0.0107116	0.344004	-0.101172
Tysnd1	14757	-	-	-	housekeeping genes	498	1.14642	1.48976	1.80248	2.25296	4.75264	2.4943
Esam	4866	-	-	-	Housekeeping genes	499	0.599975	1.59196	-0.0521374	5.4318	3.33289	3.61069
Siah1a	95200	-	-	-	housekeeping genes	500	1.74582	1.68552	1.11069	1.00321	0.984461	0.0718389
Polr2j	29288	-	-	-	Housekeeping genes	501	0.836807	-0.546216	0.242487	0.4872	0.321157	0.782565
Tst	46297	-	-	-	housekeeping genes	502	-4.0457	4.73134	0.79325	2.62747	2.78411	3.85948
Egln2	1716	-	-	-	Housekeeping genes	503	0.732052	0.996234	0.843053	2.01375	3.47215	1.62727
Add3	164999	-	-	-	housekeeping genes	504	0.220466	2.34012	1.04233	0.744188	0.224224	0.399195
Tmem218	66958	-	-	-	Housekeeping genes	505	2.30008	3.46459	1.39236	1.59215	-1.03312	0.940481
Lmna	52689	-	-	-	housekeeping genes	506	0.915346	1.41743	-0.1437	1.84802	4.36035	0.194987
N6amt2	17135	-	-	-	Housekeeping genes	507	2.72049	-0.297031	0.346894	1.61854	-1.23956	0.952372
Commd7	229595	-	-	-	housekeeping genes	508	2.44536	0.0700966	0.662244	0.578771	1.32644	1.06743
Lta4h	146133	-	-	-	Housekeeping genes	509	0.825899	0.781259	-0.0737377	0.222056	2.59508	0.0127609
Ndufb8	41723	-	-	-	housekeeping genes	510	1.56054	-0.830803	0.300907	4.58	3.63344	3.08786
Nfib	1140336	-	-	-	Housekeeping genes	511	4.36437	3.97637	2.33828	3.27505	0.678792	2.74702
Rp9	29198	-	-	-	housekeeping genes	512	1.15476	-0.791524	-0.541935	0.899358	2.41591	0.89867
Mfap2	3748	-	-	-	Housekeeping genes	513	0.45864	1.5754	2.64685	2.0292	2.22574	-0.133863
Prkar1a	38066	-	-	-	housekeeping genes	514	3.54276	1.23277	1.68179	1.76094	-0.254174	0.281393
Bola1	22494	-	-	-	Housekeeping genes	515	0.197178	-0.563671	-0.628543	1.31919	3.0731	1.14927
Akt1s1	9920	-	-	-	housekeeping genes	516	-0.480932	0.226884	0.737616	1.359	3.9558	1.47659
Islr	51433	-	-	-	Housekeeping genes	517	3.61848	5.46169	4.92634	8.40653	7.12486	3.48967
Selm	10038	-	-	-	housekeeping genes	518	2.46034	1.54078	1.98164	2.6561	4.23187	2.35362
Gabarap	10717	-	-	-	Housekeeping genes	519	1.40384	1.18981	1.61395	3.22423	3.24719	3.33886
Prkcdbp	81872	-	-	-	housekeeping genes	520	4.5287	4.86914	3.88676	4.89999	6.63635	3.81823
Mrps17	17440	-	-	-	Housekeeping genes	521	1.10905	-0.558881	-0.689277	1.62812	-0.461766	0.78191
Srp9	248135	-	-	-	housekeeping genes	522	1.71195	-2.04927	-1.90503	-0.245293	-0.39552	0.981848
Mgrn1	6752	-	-	-	Housekeeping genes	523	1.94548	1.67291	1.63298	3.94663	3.42697	1.53637
Dnajc30	20641	-	-	-	housekeeping genes	524	3.93713	1.34887	1.6147	3.13449	3.90149	3.12492
Snx24	40320	-	-	-	Housekeeping genes	525	2.35857	1.49643	1.49021	1.18775	-0.621887	0.169066
Hsbp1	65568	-	-	-	housekeeping genes	526	3.39311	0.999605	1.65453	1.19208	-0.272947	2.02898
Mest	34778	-	-	-	Housekeeping genes	527	0.482358	0.712352	-0.471878	-0.631154	0.284877	-4.54439
Ndufa1	41387	-	-	-	housekeeping genes	528	1.503	-0.472895	0.409966	4.2867	2.43556	3.6071
Tonsl	6436	-	-	-	Housekeeping genes	529	-4.27413	-3.70335	-3.81572	1.70611	3.15148	0.645073
Chkb	61368	-	-	-	housekeeping genes	530	-1.3758	1.73529	0.495465	2.3597	2.80875	1.08815
Arfgap3	73326	-	-	-	Housekeeping genes	531	1.2186	0.481558	0.246948	0.6239	3.4325	1.06032
Dpm1	80041	-	-	-	housekeeping genes	532	1.63153	-0.690724	-1.05786	-0.548647	-0.111057	1.52386
Cxx1b	61035	-	-	-	Housekeeping genes	533	2.63239	3.4352	4.11108	5.10759	3.06517	2.37234
Lysmd4	72694	-	-	-	housekeeping genes	534	2.84256	1.16853	0.85223	2.65477	2.08056	0.763564
Scyl1	105015	-	-	-	Housekeeping genes	535	1.27347	0.925757	0.778976	2.25905	1.99864	0.918438
Commd6	37856	-	-	-	housekeeping genes	536	1.57304	0.855527	1.0085	-0.350413	-0.593295	1.04607
Trappc6b	20563	-	-	-	Housekeeping genes	537	2.94511	0.0871001	-0.485867	0.766888	0.753664	0.778595
Phlda1	473415	-	-	-	housekeeping genes	538	0.47434	1.49024	3.12343	0.827379	2.6282	-0.934453
Ndufv1	23098	-	-	-	Housekeeping genes	539	1.92015	-0.0328787	0.282509	4.21546	1.782	2.60323
Bphl	721	-	-	-	housekeeping genes	540	2.15332	1.77377	1.29136	2.57713	1.33429	5.5223
Oaz1	16678	-	-	-	Housekeeping genes	541	-0.33138	-3.64975	-3.14057	2.75995	3.18998	1.3666
Bet1l	2940	-	-	-	housekeeping genes	542	2.56607	1.10053	0.704381	1.08973	1.49436	0.669224
Ccdc115	148095	-	-	-	Housekeeping genes	543	1.61345	-0.223513	0.425579	0.970046	1.27219	0.196904
Sat2	13210	-	-	-	housekeeping genes	544	0.417142	0.853654	0.892019	-0.0414968	-2.48532	2.66664
Rasip1	1130	-	-	-	Housekeeping genes	545	0.80352	0.557226	-0.477439	4.00801	2.96561	1.83489
Fxn	50688	-	-	-	housekeeping genes	546	0.447152	-0.00480666	0.273329	2.54801	1.34486	1.94711
Stambp	78979	-	-	-	Housekeeping genes	547	3.63741	1.35875	1.07998	1.43855	0.956463	1.99446
Stub1	3014	-	-	-	housekeeping genes	548	1.19409	0.422347	-0.043138	1.48374	1.53859	0.435147
Pigp	22157	-	-	-	Housekeeping genes	549	0.525852	0.23052	0.0295473	1.10561	-0.758571	0.904678
Endog	22182	-	-	-	housekeeping genes	550	1.47234	0.321024	0.235376	4.20183	5.13599	2.84458
Rmnd5b	23993	-	-	-	Housekeeping genes	551	3.21872	1.64164	0.801235	1.46042	2.66816	1.08343
Fxyd1	3905	-	-	-	housekeeping genes	552	3.22432	6.01715	3.49946	10.7097	5.35628	3.63726
Rab11b	37085	-	-	-	Housekeeping genes	553	1.83215	-1.36337	-1.67093	3.4685	3.59907	0.992404
Nudt16l1	1210	-	-	-	housekeeping genes	554	1.62013	0.762235	1.23806	0.955492	1.20703	0.941147
Cr1l	16782	-	-	-	Housekeeping genes	555	-0.495896	-0.423655	-1.29031	1.84908	-0.161421	1.66893
Acot1	36333	-	-	-	housekeeping genes	556	-0.814396	3.70814	1.85788	-0.055414	-0.968654	1.55504
Pcbd2	8896	-	-	-	Housekeeping genes	557	0.0441283	-0.41144	-0.436571	1.97692	1.17949	2.93374
Clptm1l	31832	-	-	-	housekeeping genes	558	3.073	1.88294	2.46844	1.80996	3.04895	1.7716
Fam122a	401557	-	-	-	Housekeeping genes	559	3.06788	2.03347	0.780638	2.59429	2.79733	0.667425
Trappc5	16671	-	-	-	housekeeping genes	560	2.06781	0.399639	0.989772	1.28167	1.99179	0.837776
Blvra	7578	-	-	-	Housekeeping genes	561	1.98485	-0.528485	1.31225	0.202245	-1.12418	3.39909
Slc50a1	2335	-	-	-	housekeeping genes	562	1.25494	1.06391	0.876144	2.3955	2.80746	0.822057
Nfix	18962	-	-	-	Housekeeping genes	563	6.52556	4.91698	4.3216	5.29051	4.6514	3.54568
Cttnbp2	377551	-	-	-	housekeeping genes	564	5.58963	4.71747	4.44776	-0.0551645	-0.276436	2.40133
Tmem41a	8732	-	-	-	Housekeeping genes	565	1.9432	-0.0857137	-0.018533	1.54381	3.73981	1.14497
Tmbim4	8773	-	-	-	housekeeping genes	566	1.34513	0.716234	1.01007	2.4862	3.42339	4.60888
Lgals1	11676	-	-	-	Housekeeping genes	567	-8.1745	-4.0424	-3.50213	2.07531	-0.0185762	0.566064
Pdcd5	40389	-	-	-	housekeeping genes	568	0.42371	-3.66196	-3.66567	0.021909	0.585373	0.964765
Aurkaip1	13404	-	-	-	Housekeeping genes	569	1.0553	-0.317693	0.236667	1.47315	2.3459	1.33388
Rpl18a	10496	-	-	-	housekeeping genes	570	-0.678976	-7.52252	-5.99655	1.7446	2.84018	-0.650391
Id2	1243229	-	-	-	Housekeeping genes	571	3.3925	4.24896	1.69947	-0.58019	1.25877	2.15674
Snx17	13397	-	-	-	housekeeping genes	572	1.07106	0.0237997	0.801198	1.00172	1.01382	0.551707
BC031181	11358	-	-	-	Housekeeping genes	573	2.68471	1.51298	1.40577	-0.0512704	0.0275593	2.08098
Ccdc23	7567	-	-	-	housekeeping genes	574	-0.795173	0.111828	0.664059	0.207694	0.158675	0.301715
Tob1	105835	-	-	-	Housekeeping genes	575	1.30771	4.18407	1.64349	1.44484	4.14806	1.78832
Dctn3	18373	-	-	-	housekeeping genes	576	2.47304	0.514634	1.05743	0.289595	0.924273	1.37274
Atp6v0e	132731	-	-	-	Housekeeping genes	577	-1.58939	0.487026	1.25886	1.52942	1.59641	1.94629
Fam195b	4156	-	-	-	housekeeping genes	578	1.92972	1.07806	1.4234	1.76374	0.713915	0.604004
Rps13	26217	-	-	-	Housekeeping genes	579	-1.65849	-3.76444	-3.13486	-0.46127	-2.13877	0.0526546
Cox6b1	11705	-	-	-	housekeeping genes	580	0.6066	-0.654308	0.186446	3.16539	1.87999	2.72111
Creg1	69025	-	-	-	Housekeeping genes	581	0.651591	0.830159	0.899307	2.72221	2.08542	2.37427
Pf4	15097	-	-	-	housekeeping genes	582	-0.490594	-0.50309	4.40106	7.60379	4.97175	3.12687
Med28	7977	-	-	-	Housekeeping genes	583	1.85074	-2.1376	-1.30217	0.913543	1.45511	2.44879
Gsn	61373	-	-	-	housekeeping genes	584	-1.0678	-2.44602	1.11831	5.33131	2.97405	-0.248685
Mrpl17	359440	-	-	-	Housekeeping genes	585	0.249946	-2.91226	-2.99017	1.55063	2.03237	1.04564
Atp5e	4152	-	-	-	housekeeping genes	586	-0.514274	-0.407974	0.200041	2.65452	1.03801	2.6681
Cyc1	10478	-	-	-	Housekeeping genes	587	1.57274	0.629458	0.455906	4.37094	3.36155	2.42009
Etfa	43480	-	-	-	housekeeping genes	588	-0.585842	-0.865687	-1.84032	2.69997	0.491225	2.72112
Dctn6	119398	-	-	-	Housekeeping genes	589	1.59522	-0.409019	0.00990751	0.967243	0.223903	0.0652815
Mzt2	30128	-	-	-	housekeeping genes	590	1.02334	1.14503	1.35261	1.01626	1.84381	0.80856
Atp5j2	19474	-	-	-	Housekeeping genes	591	0.688223	-0.788139	-0.0034014	2.65995	0.610552	2.62515
Bola3	7907	-	-	-	housekeeping genes	592	-0.122784	-0.456097	-0.734768	2.30114	-1.34564	3.37289
Spcs1	28474	-	-	-	Housekeeping genes	593	1.51018	-0.230736	0.0252474	1.42618	0.116972	1.36248
Cdadc1	39438	-	-	-	housekeeping genes	594	3.31943	1.35015	1.01819	-0.610334	-3.31324	1.51926
Chchd2	25352	-	-	-	Housekeeping genes	595	0.52909	-2.06584	-1.67109	2.31895	4.50038	3.01115
Ier3ip1	65218	-	-	-	housekeeping genes	596	1.47582	-0.285966	-0.137858	0.0961984	-1.31098	0.756767
Yif1a	3081	-	-	-	Housekeeping genes	597	-0.000362504	0.398924	0.657181	3.4099	4.02772	1.39141
C1qa	33468	-	-	-	housekeeping genes	598	0.344468	4.34759	9.17182	7.73648	8.28576	6.44302
Ctsb	100838	-	-	-	Housekeeping genes	599	4.71418	2.61538	2.70352	3.33341	2.80527	2.16581
Bend5	1322781	-	-	-	housekeeping genes	600	3.23037	-0.055933	1.16768	0.937952	1.92009	4.49941
Psmb10	3025	-	-	-	Housekeeping genes	601	1.8783	-0.0915598	0.282013	2.04028	5.45158	-0.222227
Snx7	1113814	-	-	-	housekeeping genes	602	2.46876	-0.0854952	0.141866	-0.219721	2.57927	2.72969
Tpst2	18103	-	-	-	Housekeeping genes	603	0.850525	1.20029	0.377978	1.47725	1.96182	-0.106169
Slc1a1	204957	-	-	-	housekeeping genes	604	6.54154	0.392557	6.80477	1.67129	4.68626	7.16957
Dad1	17510	-	-	-	Housekeeping genes	605	1.57974	1.14176	1.20189	2.59442	3.84919	1.66882
Clec16a	41240	-	-	-	housekeeping genes	606	2.73181	1.32978	1.30961	2.71801	1.67178	1.24007
Sirt2	25224	-	-	-	Housekeeping genes	607	1.68052	2.3776	4.08838	2.30557	1.65252	1.39291
Mcee	89962	-	-	-	housekeeping genes	608	1.56613	0.126377	-0.219619	2.29468	-0.502976	3.23234
Cdc42ep2	26238	-	-	-	Housekeeping genes	609	2.07717	1.18738	-0.352571	4.42529	5.55069	2.42818
Wdr1	130485	-	-	-	housekeeping genes	610	1.76273	1.13158	1.59987	1.60018	2.32154	0.608587
Zmat5	28512	-	-	-	Housekeeping genes	611	1.47031	-0.0410973	1.02941	1.87363	2.89152	1.03597
Nudt16	315463	-	-	-	housekeeping genes	612	2.25764	0.558592	1.60048	0.606024	2.89999	0.780175
Styx	4045	-	-	-	Housekeeping genes	613	-3.2314	-1.69155	-2.40238	-2.09252	-5.50535	-2.18237
Apoa1bp	11445	-	-	-	housekeeping genes	614	1.17961	0.401503	0.707753	1.35502	0.572882	2.15272
Bcl7b	9819	-	-	-	Housekeeping genes	615	2.52838	1.25026	1.16558	1.88661	1.62974	1.9036
Tspan7	282548	-	-	-	housekeeping genes	616	6.34218	6.91982	5.30354	3.12184	2.10484	0.201554
Mtx2	841496	-	-	-	Housekeeping genes	617	1.38258	-0.39091	-0.708425	1.4794	1.43396	0.852978
Bnip3l	70982	-	-	-	housekeeping genes	618	0.521692	-1.65209	-0.942211	-0.0208434	-3.06311	-0.0938176
Mrps28	139815	-	-	-	Housekeeping genes	619	-0.128744	-0.649139	-0.091858	1.43899	0.792305	0.977761
Commd5	10284	-	-	-	housekeeping genes	620	1.57595	-0.214367	-0.319805	0.891861	2.382	1.29145
Aup1	21346	-	-	-	Housekeeping genes	621	2.70482	2.2541	2.34272	2.97916	5.12344	3.65129
Pqlc1	32751	-	-	-	housekeeping genes	622	1.58618	0.778858	1.52528	3.1945	3.12081	2.39121
Mrpl32	87292	-	-	-	Housekeeping genes	623	0.698467	-0.672823	-0.392268	-0.436707	-2.44276	0.706233
Atp1b1	370970	-	-	-	housekeeping genes	624	3.8937	1.88699	-0.329993	0.714309	2.25744	4.28091
Emp3	7582	-	-	-	Housekeeping genes	625	-3.50587	-1.09427	0.112765	3.60508	3.77917	1.55269
Rdh14	504036	-	-	-	housekeeping genes	626	3.65199	2.45561	1.54549	2.72412	2.63684	2.5714
Tmsb4x	385421	-	-	-	Housekeeping genes	627	2.41588	0.463935	1.82312	-0.17766	-1.80479	0.441094
Gps2	210	-	-	-	housekeeping genes	628	0.473293	0.56579	0.28898	1.99534	3.06411	1.25593
Shfm1	583004	-	-	-	Housekeeping genes	629	0.924536	0.494605	1.15265	-0.636212	-2.43133	0.9234
Uqcrq	31130	-	-	-	housekeeping genes	630	0.987022	-0.195187	-0.248688	3.82256	3.55527	3.50585
Tmed4	19360	-	-	-	Housekeeping genes	631	2.11632	1.39609	1.57416	2.47527	3.02877	1.76894
Tmco1	39556	-	-	-	housekeeping genes	632	1.68672	-0.450065	-0.444143	1.95357	0.135173	2.81209
Zfp706	428127	-	-	-	Housekeeping genes	633	3.60331	0.085579	0.103959	0.0754436	0.693174	1.5461
Ugp2	186126	-	-	-	housekeeping genes	634	1.27962	2.23475	0.905064	1.5368	-2.84842	2.73384
Pofut2	113892	-	-	-	Housekeeping genes	635	0.430654	0.905721	0.318643	1.77069	1.31763	-0.0582482
Pnkd	21884	-	-	-	housekeeping genes	636	1.33231	0.735898	0.516587	2.17935	1.68479	1.83047
Chmp6	37618	-	-	-	Housekeeping genes	637	0.699817	-0.373508	0.127136	0.357382	2.87937	1.60387
Kdelr2	54762	-	-	-	housekeeping genes	638	-2.42049	0.704089	0.404249	0.487157	2.95445	0.502089
Mrps18c	79632	-	-	-	Housekeeping genes	639	0.699736	-1.5192	-0.6706	-0.346441	-3.53337	1.71559
Fam98c	29979	-	-	-	housekeeping genes	640	0.884223	0.760808	1.01013	1.47087	5.17002	1.10608
Dcn	904172	-	-	-	Housekeeping genes	641	-1.27858	-0.757267	5.22359	8.9169	5.60874	4.40569
Id1	65074	-	-	-	housekeeping genes	642	-4.50988	3.69438	-1.31891	3.15093	6.74541	0.35287
Serf1	14366	-	-	-	Housekeeping genes	643	1.56207	1.0293	2.14826	-1.72177	-1.04118	2.49306
Ndufv3	40816	-	-	-	housekeeping genes	644	0.882224	-0.43111	-0.0637588	3.72364	2.0306	3.1702
Pgls	15408	-	-	-	Housekeeping genes	645	-0.592082	0.121432	0.54698	1.05306	3.37341	1.09274
Mgp	46209	-	-	-	housekeeping genes	646	1.18523	-2.64604	-0.700945	7.47187	4.33003	5.07111
Uxt	77119	-	-	-	Housekeeping genes	647	-1.7244	-4.96183	-5.30319	0.10867	-1.59677	1.5034
Mrpl41	2889	-	-	-	housekeeping genes	648	2.16486	-1.53661	-1.17743	1.93991	-0.191771	1.95925
Psma7	29072	-	-	-	Housekeeping genes	649	0.829994	-1.16693	-0.389438	0.0353778	0.592655	0.179718
Ormdl3	61583	-	-	-	housekeeping genes	650	1.09831	1.92724	2.0271	2.56009	3.46737	0.102221
Hadhb	45708	-	-	-	Housekeeping genes	651	-0.382142	-1.1751	-1.83772	6.01382	2.35211	2.57978
Aes	22503	-	-	-	housekeeping genes	652	1.79581	0.628463	1.40542	5.00624	5.18189	3.5555
Spats2l	810034	-	-	-	Housekeeping genes	653	1.4883	-0.583482	-0.174435	-0.988674	-1.27219	0.0902229
Tmub2	5532	-	-	-	housekeeping genes	654	2.43476	1.98927	1.48484	1.59282	2.49811	0.995104
Prdx3	17817	-	-	-	Housekeeping genes	655	1.91498	0.294814	0.496733	4.38578	1.1093	2.88283
Ccs	29570	-	-	-	housekeeping genes	656	0.62807	1.14819	-0.155837	0.774953	1.7481	3.10924
Commd4	85176	-	-	-	Housekeeping genes	657	1.82538	0.822458	1.05416	1.11005	2.90903	1.14879
Snrk	127490	-	-	-	housekeeping genes	658	1.49717	1.82086	-0.7625	2.51087	1.94647	1.56047
Gnpda2	1190681	-	-	-	Housekeeping genes	659	1.27802	0.269062	0.349549	-0.753547	-2.41118	-1.03626
Psmb5	43687	-	-	-	housekeeping genes	660	0.0945194	-2.29363	-1.03714	0.861377	1.02237	0.977655
Stra13	9227	-	-	-	Housekeeping genes	661	-0.614301	-0.833861	-0.057116	1.32265	1.69373	2.86383
Rexo2	77116	-	-	-	housekeeping genes	662	1.69885	0.311672	0.876365	1.04939	0.123968	1.74359
Krtcap2	22221	-	-	-	Housekeeping genes	663	-0.411652	0.106338	0.478844	0.366089	1.58739	1.15106
Ndufa6	20633	-	-	-	housekeeping genes	664	0.771574	-0.529637	-0.478218	2.72702	3.06806	3.05673
Dhrs3	144834	-	-	-	Housekeeping genes	665	-0.924863	2.75441	-0.217315	4.41361	3.73627	4.85951
Ctsh	42873	-	-	-	housekeeping genes	666	-3.69228	0.109866	2.19803	3.69676	3.98538	6.17019
Hint1	37738	-	-	-	Housekeeping genes	667	0.570449	-1.28476	0.0610841	1.47008	2.11394	2.34469
Atpif1	21945	-	-	-	housekeeping genes	668	0.580473	-2.41352	-1.0141	-0.747575	-0.659589	1.69554
Gdpd5	33340	-	-	-	Housekeeping genes	669	2.54044	2.14049	1.45687	3.37822	3.28037	-0.250914
Crip1	38534	-	-	-	housekeeping genes	670	-7.18804	-2.33706	-3.39197	3.63872	8.89141	-0.506304
Lrrc8a	94538	-	-	-	Housekeeping genes	671	0.195695	1.54501	0.368299	2.18348	1.73935	1.48484
Ilvbl	53957	-	-	-	housekeeping genes	672	1.91171	3.61095	2.29205	3.04897	5.48907	2.69367
Sla	96041	-	-	-	Housekeeping genes	673	4.45403	1.66944	5.02785	3.48669	4.75136	2.9507
Pdk2	3291	-	-	-	housekeeping genes	674	2.55361	1.87677	1.25423	5.83395	4.16936	4.21587
Srp19	17202	-	-	-	Housekeeping genes	675	1.73687	0.0641668	-0.183928	-1.06218	-2.74362	0.15874
Spsb3	297	-	-	-	housekeeping genes	676	3.17894	2.47639	0.891591	2.79928	3.79412	1.25235
Cxx1a	58771	-	-	-	Housekeeping genes	677	0.695444	2.82522	3.35268	4.71645	2.97788	2.26873
Tax1bp3	648	-	-	-	housekeeping genes	678	-4.14646	-2.27426	-1.77308	1.61629	3.3076	1.51694
Agpat3	72456	-	-	-	Housekeeping genes	679	-0.0225802	2.15741	1.1744	2.74694	2.32588	2.25239
Jagn1	17064	-	-	-	housekeeping genes	680	1.91192	0.986613	0.480518	1.53371	1.86486	1.53894
Hist1h2bc	3574	-	-	-	Housekeeping genes	681	0.336828	2.29692	1.03064	4.21897	6.76869	4.42101
Ppp1ca	19930	-	-	-	housekeeping genes	682	0.936501	-0.719474	0.418576	1.25847	0.616475	0.174555
Psmb6	17307	-	-	-	Housekeeping genes	683	0.804892	-1.2225	-0.410789	1.265	1.24488	0.497832
Ifnar2	101419	-	-	-	housekeeping genes	684	0.837818	0.958625	1.61336	2.16336	1.55497	1.63083
Tm2d1	165941	-	-	-	Housekeeping genes	685	2.10674	-0.563262	-0.942	0.435676	-0.40856	1.21357
Ninj1	74056	-	-	-	housekeeping genes	686	-1.39615	-1.3297	-1.25773	2.84879	2.09417	2.49344
Ramp2	20949	-	-	-	Housekeeping genes	687	-2.41234	2.21605	2.70003	4.46407	2.27425	2.48491
Ucp2	7903	-	-	-	housekeeping genes	688	-6.15458	-4.5164	-2.32051	0.424232	3.86926	0.338754
Egr1	51563	-	-	-	Housekeeping genes	689	6.5603	8.35815	6.02213	2.65039	3.76837	-0.178028
Cdc42ep3	503591	-	-	-	housekeeping genes	690	2.37302	-0.918272	-0.698903	2.57766	1.2289	0.548232
Tmem147	2412	-	-	-	Housekeeping genes	691	2.1244	1.24345	1.66314	3.12638	3.03064	2.7697
Zbed3	87743	-	-	-	housekeeping genes	692	0.0773587	1.76975	1.62672	1.73682	1.45965	1.53687
Nudt19	32216	-	-	-	Housekeeping genes	693	3.24523	0.429913	0.461823	2.05798	2.8923	6.19759
Mcfd2	134026	-	-	-	housekeeping genes	694	2.2349	-0.305355	0.51807	1.51607	3.31965	2.41575
Slc35a2	636	-	-	-	Housekeeping genes	695	1.58056	2.56498	2.11893	1.85813	3.39944	0.862878
Commd2	151454	-	-	-	housekeeping genes	696	0.755068	-0.880774	-0.413863	-0.11224	-0.310304	0.355648
Acadvl	11851	-	-	-	Housekeeping genes	697	1.03576	2.46084	1.80362	6.09137	3.58661	4.18787
Fam109a	15991	-	-	-	housekeeping genes	698	0.53376	1.48945	1.68895	2.06043	6.54928	1.2105
Myeov2	18377	-	-	-	Housekeeping genes	699	1.34482	0.270893	0.551719	1.53091	0.189484	2.73863
Socs2	128960	-	-	-	housekeeping genes	700	-0.482908	-3.51182	-5.9431	-0.377789	0.556454	-1.40867
Maged2	161414	-	-	-	Housekeeping genes	701	-0.33572	0.841673	0.975726	-0.036972	-1.58084	-1.9194
Tmem158	89739	-	-	-	housekeeping genes	702	4.37534	0.712527	2.23658	-0.74989	4.08676	-1.98145
Atox1	35007	-	-	-	Housekeeping genes	703	-0.360054	-0.950023	-0.108135	1.36731	3.148	2.21145
Arl2bp	6843	-	-	-	housekeeping genes	704	1.85344	1.88511	3.46868	1.91417	1.05468	0.808891
Churc1	64146	-	-	-	Housekeeping genes	705	2.79982	0.408113	1.36228	3.33782	1.36125	2.26141
Stx8	2772	-	-	-	housekeeping genes	706	0.95071	-2.34137	-1.81426	-1.30775	-2.76654	1.12862
Il18	28506	-	-	-	Housekeeping genes	707	3.12104	8.35577	6.08822	0.548656	1.87635	2.56992
Vps45	49892	-	-	-	housekeeping genes	708	3.03757	0.613575	1.03773	-0.486188	-1.46082	0.978345
Uqcr11	6131	-	-	-	Housekeeping genes	709	1.60405	-1.74211	-1.08189	6.19217	5.69757	3.46335
Fez2	2907301	-	-	-	housekeeping genes	710	1.45616	1.01725	1.31777	2.63643	1.82586	1.52346
C1qb	47758	-	-	-	Housekeeping genes	711	0.682223	3.50616	8.44331	8.30915	8.8263	6.38819
Lrrc24	12849	-	-	-	housekeeping genes	712	3.51748	1.29572	1.2857	4.75793	3.91012	3.70775
Atp5k	8107	-	-	-	Housekeeping genes	713	0.139232	-2.94637	-2.52561	1.522	-1.11141	3.4533
Slc35f5	206837	-	-	-	housekeeping genes	714	0.681463	1.19086	0.698063	2.85606	1.42029	0.56237
Fbxo9	20128	-	-	-	Housekeeping genes	715	3.50876	0.96688	0.897427	2.82187	3.41563	2.03612
Dok4	52027	-	-	-	housekeeping genes	716	1.61536	0.543267	1.06749	3.67965	6.23592	0.798517
Smpd2	49233	-	-	-	Housekeeping genes	717	-0.0937558	3.60057	2.45798	3.16704	4.28661	3.27616
Trappc6a	2932	-	-	-	housekeeping genes	718	-1.42695	-1.4608	-1.59777	1.43994	3.21062	0.988122
Uqcrb	220411	-	-	-	Housekeeping genes	719	0.461374	-3.52712	-3.60874	0.942772	-4.37847	2.40178
Gabarapl2	20208	-	-	-	housekeeping genes	720	1.646	-1.24892	-0.662414	0.832464	-1.00282	1.50572
Auh	223875	-	-	-	Housekeeping genes	721	2.45856	-0.759541	-0.0447986	2.17725	-0.0730611	2.08609
Epdr1	199231	-	-	-	housekeeping genes	722	6.56486	5.08036	5.0067	3.27502	0.208513	0.921968
Ap1m1	77902	-	-	-	Housekeeping genes	723	1.60872	0.884287	0.839476	1.8259	1.38887	0.313792
Ndufs8	2513	-	-	-	housekeeping genes	724	1.87537	0.00923746	0.756119	3.58174	3.22802	2.35785
Fuca2	31412	-	-	-	Housekeeping genes	725	1.54432	-0.605242	0.0596353	2.80218	1.14392	5.17877
Hadh	27453	-	-	-	housekeeping genes	726	-4.65673	0.837909	-0.625883	4.26164	3.15745	3.48958
Ap2s1	44356	-	-	-	Housekeeping genes	727	2.34901	-0.202579	0.928345	1.52024	3.89229	0.988794
Cnpy2	11757	-	-	-	housekeeping genes	728	0.932611	-0.0353377	0.67011	0.0517205	1.05206	2.17345
Eif1	62325	-	-	-	Housekeeping genes	729	0.105438	-1.12215	-1.95537	-1.20852	-2.33461	1.04309
Cib1	14325	-	-	-	housekeeping genes	730	-2.13839	0.755035	-0.528148	0.87316	5.03885	3.7083
Fkbp8	21270	-	-	-	Housekeeping genes	731	1.74996	0.46969	0.980856	1.79599	3.74147	1.20065
Rpl37	32795	-	-	-	housekeeping genes	732	-0.621759	-6.18981	-6.01333	2.25554	3.21815	0.063135
Igfbp7	166031	-	-	-	Housekeeping genes	733	2.2847	2.98496	2.65845	7.14853	9.37713	8.773
Etfb	6131	-	-	-	housekeeping genes	734	-0.175149	0.741579	0.769336	4.40642	0.959514	4.41371
Ncald	134125	-	-	-	Housekeeping genes	735	8.80582	3.6305	7.46425	2.33529	1.51439	2.29138
Keap1	20062	-	-	-	housekeeping genes	736	1.08307	0.34589	0.646542	2.03865	3.57909	0.633366
Timm13	243	-	-	-	Housekeeping genes	737	1.93433	-0.65909	-0.0129589	1.2175	2.03822	1.38299
Zfand2b	20825	-	-	-	housekeeping genes	738	1.37848	0.887762	0.755265	1.98744	3.79803	1.42638
Dkk3	71439	-	-	-	Housekeeping genes	739	6.03569	5.89792	1.99056	4.2344	2.22518	1.4094
Mfge8	126901	-	-	-	housekeeping genes	740	-3.96003	4.38185	0.250384	1.24525	1.62097	-0.263819
Loh12cr1	11430	-	-	-	Housekeeping genes	741	3.91449	0.657678	1.95959	1.7158	2.18	1.73092
Slc39a3	9778	-	-	-	housekeeping genes	742	2.85488	2.53038	3.39221	2.96839	3.88562	1.6605
Zfp410	19216	-	-	-	Housekeeping genes	743	1.59559	1.48391	1.06514	0.193641	-0.0153178	0.11789
Bloc1s1	15355	-	-	-	housekeeping genes	744	0.693769	0.396194	0.06724	3.37425	3.04887	3.75078
Stard3	3284	-	-	-	Housekeeping genes	745	1.64477	1.55777	1.61668	2.75728	3.46735	0.617884
Vps37b	30697	-	-	-	housekeeping genes	746	1.73101	4.37273	2.82698	2.38976	3.87302	-0.245219
Gusb	12712	-	-	-	Housekeeping genes	747	-0.584655	1.37379	1.56992	1.32126	1.33536	0.923633
Zfp422	44994	-	-	-	housekeeping genes	748	1.88341	0.776718	1.09613	0.824094	-1.6375	0.617449
Mrpl52	14744	-	-	-	Housekeeping genes	749	-1.4409	-0.574068	0.641109	1.11875	2.60026	1.22136
Mrps26	16920	-	-	-	housekeeping genes	750	3.01451	1.26567	1.26137	2.24115	3.4438	2.72337
Gpc3	235818	-	-	-	Housekeeping genes	751	-6.52922	-5.76372	-3.96162	-1.39509	-3.52503	-2.16572
Sdcbp	368012	-	-	-	housekeeping genes	752	2.33114	0.393749	0.366371	-0.362515	-1.39901	-0.286204
Ndufa11	33070	-	-	-	Housekeeping genes	753	3.88604	-0.454123	0.00953819	3.976	3.48361	1.76206
Tbcb	30188	-	-	-	housekeeping genes	754	1.66772	0.0110004	0.770386	0.476032	0.857527	1.43838
Pde1a	179490	-	-	-	Housekeeping genes	755	7.8796	-0.829542	1.54604	2.81269	1.60761	4.6516
Tmem229a	769780	top 10% highly induced	top 10% highly induced	top 10% highly induced	3 CNS cell types	756	3.55528	7.77793	5.02446	-1.03219	1.46842	7.06286
Ankrd29	44275	top 10% highly induced	top 10% highly induced	top 10% highly induced	3 CNS cell types	757	4.41821	2.60489	2.80457	2.78706	0.882229	3.7467
Pcdh17	6539010	top 10% highly induced	top 10% highly induced	top 10% highly induced	3 CNS cell types	758	6.6664	6.86751	6.42425	2.85234	1.97322	4.11525
Chst2	323031	top 10% highly induced	top 10% highly induced	top 10% highly induced	3 CNS cell types	759	4.99085	7.65218	6.69238	0.0664266	3.74592	2.4726
Bai3	5273886	top 10% highly induced	top 10% highly induced	top 10% highly induced	3 CNS cell types	760	6.40578	6.35131	4.40963	-1.45514	-1.36413	-1.33383
Trex1	18401	top 10% highly induced	top 10% highly induced	top 10% highly induced	3 CNS cell types	761	3.60415	3.57275	3.31026	6.78993	8.50615	1.99779
Rgs4	247557	top 10% highly induced	top 10% highly induced	top 10% highly induced	3 CNS cell types	762	10.8895	5.18831	4.67753	4.94561	1.13932	1.35743
Eif1b	62256	top 10% highly induced	top 10% highly induced	top 10% highly induced	3 CNS cell types	763	3.28866	2.63907	3.33203	1.41258	0.969132	1.86766
Ascl1	510929	top 10% highly induced	top 10% highly induced	top 10% highly induced	3 CNS cell types	764	4.48435	3.53596	5.8972	0.30229	1.46375	0.133369
Tagln3	22689	top 10% highly induced	top 10% highly induced	top 10% highly induced	3 CNS cell types	765	7.97345	5.79257	4.81578	-0.605492	-1.10036	-1.38653
Plcb1	326467	top 10% highly induced	top 10% highly induced	top 10% highly induced	3 CNS cell types	766	8.80325	3.92173	4.85757	2.30197	2.83805	5.34118
Sv2b	706536	top 10% highly induced	top 10% highly induced	top 10% highly induced	3 CNS cell types	767	9.8712	3.25959	3.6699	0.984787	0.976021	0
Kcnb1	43369	top 10% highly induced	top 10% highly induced	top 10% highly induced	3 CNS cell types	768	6.78541	3.02769	3.36014	4.09528	2.37392	0.333669
Vldlr	507394	top 10% highly induced	top 10% highly induced	top 10% highly induced	3 CNS cell types	769	4.15054	4.8635	3.62959	5.64599	2.10771	3.6391
Mras	68565	top 10% highly induced	top 10% highly induced	top 10% highly induced	3 CNS cell types	770	3.52147	4.50091	2.65483	0.0181494	-0.322544	1.28235
Prkcb	139880	top 10% highly induced	top 10% highly induced	top 10% highly induced	3 CNS cell types	771	9.41382	3.4867	5.88268	1.36588	2.30148	0.521872
Hes5	34133	top 10% highly induced	top 10% highly induced	top 10% highly induced	3 CNS cell types	772	4.34268	11.0902	8.51701	0.0991621	1.3802	-0.256666
Ptpn5	75059	top 10% highly induced	top 10% highly induced	top 10% highly induced	3 CNS cell types	773	8.2746	5.63393	6.61624	0.353066	2.57449	-0.393641
Tceal3	96823	top 10% highly induced	top 10% highly induced	top 10% highly induced	3 CNS cell types	774	5.81333	2.83678	5.34403	-0.888523	-1.52518	0.530982
Npdc1	50162	top 10% highly induced	top 10% highly induced	top 10% highly induced	3 CNS cell types	775	3.5657	2.46402	2.69427	1.28004	3.09954	1.37044
Scamp5	37292	top 10% highly induced	top 10% highly induced	top 10% highly induced	3 CNS cell types	776	3.35748	2.80318	3.71066	0.104635	2.98025	0.775347
Mpp2	12810	top 10% highly induced	top 10% highly induced	top 10% highly induced	3 CNS cell types	777	3.74445	3.11237	2.97581	1.0445	-0.125057	-0.145934
Gpr3	9858	top 10% highly induced	top 10% highly induced	top 10% highly induced	3 CNS cell types	778	3.81316	5.02652	2.79254	0.0104829	-0.329859	-0.565202
Grid1	1363399	top 10% highly induced	top 10% highly induced	top 10% highly induced	3 CNS cell types	779	4.77862	6.67768	6.81547	-0.49996	-0.688817	0.423702
Rit2	745881	top 10% highly induced	top 10% highly induced	top 10% highly induced	3 CNS cell types	780	9.47687	2.89609	6.53648	0.246688	0.43472	0
Gprin1	8995	top 10% highly induced	top 10% highly induced	top 10% highly induced	3 CNS cell types	781	6.77216	2.25563	4.53897	-0.319396	0.684501	-0.189435
Plxna4	784609	top 10% highly induced	top 10% highly induced	top 10% highly induced	3 CNS cell types	782	6.99644	3.42074	2.88346	3.48912	1.47824	1.51041
Ephb1	821741	top 10% highly induced	top 10% highly induced	top 10% highly induced	3 CNS cell types	783	5.0601	6.37832	6.05012	3.26111	2.09502	1.72354
Alcam	2812050	top 10% highly induced	top 10% highly induced	top 10% highly induced	3 CNS cell types	784	5.51753	6.09332	5.29765	0.0333018	1.81377	2.17612
Dagla	125309	top 10% highly induced	top 10% highly induced	top 10% highly induced	3 CNS cell types	785	3.75054	4.82759	2.62515	2.15429	3.2755	0.170211
Thrb	1008059	top 10% highly induced	top 10% highly induced	top 10% highly induced	3 CNS cell types	786	7.26529	4.1678	3.70193	4.51265	2.86029	5.31376
Adra1b	525451	top 10% highly induced	top 10% highly induced	top 10% highly induced	3 CNS cell types	787	5.16897	5.79211	3.2246	8.17316	2.85634	2.22663
Ptchd2	216963	top 10% highly induced	top 10% highly induced	top 10% highly induced	3 CNS cell types	788	4.34546	4.10398	4.32224	-1.51018	-1.11316	-1.63879
Samd5	821528	top 10% highly induced	top 10% highly induced	top 10% highly induced	3 CNS cell types	789	3.61325	2.2745	2.71153	1.41371	2.91882	-0.246425
Clec2l	39356	top 10% highly induced	top 10% highly induced	top 10% highly induced	3 CNS cell types	790	7.5807	2.83136	6.52864	4.59628	1.88055	0.681648
Adam11	82974	top 10% highly induced	top 10% highly induced	top 10% highly induced	3 CNS cell types	791	4.41973	2.81738	3.0649	3.07443	1.91288	1.0842
Stambpl1	26933	top 10% highly induced	top 10% highly induced	top 10% highly induced	3 CNS cell types	792	3.53155	3.56143	3.22033	1.50585	2.46636	0.397861
Prnp	55955	top 10% highly induced	top 10% highly induced	top 10% highly induced	3 CNS cell types	793	4.90072	4.51482	3.36255	1.97075	-0.36798	1.72362
Npy	678560	top 10% highly induced	top 10% highly induced	top 10% highly induced	3 CNS cell types	794	3.87448	2.85994	6.33985	4.84259	7.08968	4.66714
Rasgef1b	885574	top 10% highly induced	top 10% highly induced	top 10% highly induced	3 CNS cell types	795	4.96484	3.90233	4.42319	1.54357	3.29518	2.06705
Olfm3	1268071	top 10% highly induced	top 10% highly induced	top 10% highly induced	3 CNS cell types	796	8.23697	2.19626	3.95503	0	0	3.22177
Itgb8	396209	top 10% highly induced	top 10% highly induced	top 10% highly induced	3 CNS cell types	797	3.44271	5.69448	5.94958	0.0934206	-1.06319	4.20518
Myo16	589370	top 10% highly induced	top 10% highly induced	top 10% highly induced	3 CNS cell types	798	3.8574	4.2995	4.95313	-0.0395826	1.20082	-0.0395826
Ildr2	77669	top 10% highly induced	top 10% highly induced	top 10% highly induced	3 CNS cell types	799	7.51366	5.68471	2.88769	1.30129	0.711199	6.14232
Dusp15	18574	top 10% highly induced	top 10% highly induced	top 10% highly induced	3 CNS cell types	800	4.46445	4.62899	5.68655	0.321668	-0.761634	4.14328
Tnr	509392	top 10% highly induced	top 10% highly induced	top 10% highly induced	3 CNS cell types	801	6.93243	2.81336	9.34997	0.262707	0.571564	0.0937867
C2cd4b	269334	top 10% highly induced	top 10% highly induced	top 10% highly induced	3 CNS cell types	802	3.14847	5.09516	2.47207	0.592833	-0.322329	-0.322329
Phactr1	385854	top 10% highly induced	top 10% highly induced	top 10% highly induced	3 CNS cell types	803	7.7998	3.1844	3.77904	1.90705	-0.362428	3.60198
Ptgds	28732	top 10% highly induced	top 10% highly induced	top 10% highly induced	3 CNS cell types	804	5.33513	2.66961	5.8405	9.89593	0.377125	4.57785
Boc	168025	top 10% highly induced	top 10% highly induced	top 10% highly induced	3 CNS cell types	805	3.23755	4.95404	2.45349	2.71005	2.7336	1.52829
Mro	91155	top 10% highly induced	top 10% highly induced	top 10% highly induced	3 CNS cell types	806	3.20254	7.1584	6.40316	0.399879	3.7183	3.70204
Tmem9b	9284	top 10% highly induced	top 10% highly induced	top 10% highly induced	3 CNS cell types	807	4.44765	2.87733	3.38425	2.16293	2.60233	2.44926
Magi2	656427	top 10% highly induced	top 10% highly induced	top 10% highly induced	3 CNS cell types	808	6.52268	3.83805	4.21053	0.798743	-1.06808	1.75307
Astn2	446296	top 10% highly induced	top 10% highly induced	top 10% highly induced	3 CNS cell types	809	3.97218	5.59049	7.30756	1.93203	1.32766	2.07718
Slc9a9	2237546	top 10% highly induced	top 10% highly induced	top 10% highly induced	3 CNS cell types	810	5.67316	6.20838	6.96991	3.45023	2.96591	1.854
Nova1	4184513	top 10% highly induced	top 10% highly induced	top 10% highly induced	3 CNS cell types	811	4.89661	5.20526	4.94824	0.468642	-1.21324	-1.41637
Snph	13375	top 10% highly induced	top 10% highly induced	top 10% highly induced	3 CNS cell types	812	5.47285	3.77366	3.72467	-1.12188	4.67802	-1.69112
P4htm	5429	top 10% highly induced	top 10% highly induced	top 10% highly induced	3 CNS cell types	813	5.41877	3.20011	3.39166	3.57466	1.88771	0.133666
Paqr4	53038	top 10% highly induced	top 10% highly induced	top 10% highly induced	3 CNS cell types	814	3.35603	4.68903	4.09007	3.74795	5.54926	0.672619
Caskin1	28595	top 10% highly induced	top 10% highly induced	top 10% highly induced	3 CNS cell types	815	4.39811	6.33993	4.79996	-1.27451	0.0494545	-1.28705
Pcdh9	6760055	top 10% highly induced	top 10% highly induced	top 10% highly induced	3 CNS cell types	816	8.69102	5.29032	5.8668	1.78117	-0.308256	0.772786
Phyhipl	267848	top 10% highly induced	top 10% highly induced	top 10% highly induced	3 CNS cell types	817	5.84685	5.65083	2.74284	-3.55048	-4.16318	3.61276
Pcdhb14	23900	top 10% highly induced	top 10% highly induced	top 10% highly induced	3 CNS cell types	818	3.48784	3.48017	4.13039	2.2278	1.18085	0.956601
Tsc22d3	128419	top 10% highly induced	top 10% highly induced	top 10% highly induced	3 CNS cell types	819	3.60167	5.05603	2.4353	4.82813	3.85308	3.8131
Grid2	934026	top 10% highly induced	top 10% highly induced	top 10% highly induced	3 CNS cell types	820	3.69986	6.71823	6.03389	0.0944843	0.0265022	-0.152204
Enpp4	92504	top 10% highly induced	top 10% highly induced	top 10% highly induced	3 CNS cell types	821	3.41671	2.84424	2.72487	3.2876	0.585732	1.7593
Gpr158	549489	top 10% highly induced	top 10% highly induced	top 10% highly induced	3 CNS cell types	822	7.98817	3.03518	5.1849	0.950394	0.121562	0
Grik2	4191018	top 10% highly induced	top 10% highly induced	top 10% highly induced	3 CNS cell types	823	6.24252	4.91041	5.81474	0.975075	-0.177408	-0.612128
Xist	184023	top 10% highly induced	top 10% highly induced	top 10% highly induced	3 CNS cell types	824	3.25764	4.76041	3.1301	1.87579	1.22938	-3.94542
Ank	582169	top 10% highly induced	top 10% highly induced	top 10% highly induced	3 CNS cell types	825	3.98399	2.87423	2.51695	4.84818	2.98811	-0.787644
Nrxn3	653047	top 10% highly induced	top 10% highly induced	top 10% highly induced	3 CNS cell types	826	8.75211	3.40643	4.1366	0.353261	1.24087	1.32898
Trpc3	380494	top 10% highly induced	top 10% highly induced	top 10% highly induced	3 CNS cell types	827	5.23935	2.72115	2.65674	4.11274	1.71301	2.41992
Nell2	580355	top 10% highly induced	top 10% highly induced	top 10% highly induced	3 CNS cell types	828	8.8186	2.69863	7.40785	-0.31575	0.839664	-0.619421
Lrrc4c	1288279	top 10% highly induced	top 10% highly induced	top 10% highly induced	3 CNS cell types	829	9.61465	5.45254	7.07586	0.987647	0.96967	0.124945
Ptn	221910	top 10% highly induced	top 10% highly induced	top 10% highly induced	3 CNS cell types	830	9.90185	12.3131	10.2678	2.17784	1.29123	1.3968
Gpr37l1	89858	top 10% highly induced	top 10% highly induced	top 10% highly induced	3 CNS cell types	831	3.82028	11.5448	11.056	3.58198	3.77359	0.0434947
Omg	39437	top 10% highly induced	top 10% highly induced	top 10% highly induced	3 CNS cell types	832	7.99074	5.71814	6.75174	-1.99151	-2.0588	-0.385541
Ctnna2	3995916	top 10% highly induced	top 10% highly induced	top 10% highly induced	3 CNS cell types	833	6.28756	6.49495	6.65513	-0.64064	-0.187872	1.5187
Shd	12412	top 10% highly induced	top 10% highly induced	top 10% highly induced	3 CNS cell types	834	3.6129	4.5587	5.05832	0.959411	1.1665	2.23358
Fam120c	177330	top 10% highly induced	top 10% highly induced	top 10% highly induced	3 CNS cell types	835	4.60032	5.76796	4.00299	2.5092	1.7354	1.6191
Hddc3	6449	top 10% highly induced	top 10% highly induced	top 10% highly induced	3 CNS cell types	836	3.817	2.49439	3.4058	3.00798	-0.326003	1.59223
Rnls	417329	top 10% highly induced	top 10% highly induced	top 10% highly induced	3 CNS cell types	837	3.43676	2.19746	2.55972	4.45835	1.43904	1.88737
Dusp8	154506	top 10% highly induced	top 10% highly induced	top 10% highly induced	3 CNS cell types	838	4.23047	4.83327	3.54944	4.15582	3.19521	-1.2213
Lmo3	281290	top 10% highly induced	top 10% highly induced	top 10% highly induced	3 CNS cell types	839	8.2237	4.25448	5.57275	0.246688	1.36872	0
Aplp1	8209	top 10% highly induced	top 10% highly induced	top 10% highly induced	3 CNS cell types	840	5.41983	2.51351	3.07097	-2.2578	3.00027	-2.5954
Grm5	256273	top 10% highly induced	top 10% highly induced	top 10% highly induced	3 CNS cell types	841	9.18647	8.27477	6.26791	-0.0781081	-0.0781081	-0.0781081
Stox2	266450	top 10% highly induced	top 10% highly induced	top 10% highly induced	3 CNS cell types	842	3.19981	4.72493	3.4156	1.05721	0.217444	0.224725
Cplx2	229832	top 10% highly induced	top 10% highly induced	top 10% highly induced	3 CNS cell types	843	5.72385	3.57694	3.59851	1.44455	2.32998	2.6691
Nrxn1	2942324	top 10% highly induced	top 10% highly induced	top 10% highly induced	3 CNS cell types	844	7.704	6.13841	4.47992	-0.628335	-1.38182	-3.51873
Kcnk2	496864	top 10% highly induced	top 10% highly induced	top 10% highly induced	3 CNS cell types	845	6.13624	6.78446	6.11572	2.2551	2.22082	0.989435
Pclo	327993	top 10% highly induced	top 10% highly induced	top 10% highly induced	3 CNS cell types	846	8.20994	3.46021	2.63409	-0.848549	-0.721247	2.16278
Mt3	32046	top 10% highly induced	top 10% highly induced	top 10% highly induced	3 CNS cell types	847	5.91682	8.00701	6.44534	1.01919	0.252482	-1.07667
Asphd2	69355	top 10% highly induced	top 10% highly induced	top 10% highly induced	3 CNS cell types	848	4.73492	3.43078	3.46082	-0.913608	1.21332	-3.33802
Sez6l	138638	top 10% highly induced	top 10% highly induced	top 10% highly induced	3 CNS cell types	849	6.97691	8.23458	8.25595	0.536936	1.62175	-0.119646
Kcnip3	17036	top 10% highly induced	top 10% highly induced	top 10% highly induced	3 CNS cell types	850	6.43259	5.49506	6.5893	-0.328463	0.564209	0.207347
Gpd1	14107	top 10% highly induced	top 10% highly induced	top 10% highly induced	3 CNS cell types	851	5.02206	2.38488	6.47779	7.45705	8.84337	8.0406
Atf7	46374	top 10% highly induced	top 10% highly induced	top 10% highly induced	3 CNS cell types	852	4.14662	6.30913	4.0018	0	0	1.2363
Cd200	255499	top 10% highly induced	top 10% highly induced	top 10% highly induced	3 CNS cell types	853	9.56813	5.09833	7.13634	8.28628	6.72901	6.77361
AI593442	923958	top 10% highly induced	top 10% highly induced	top 10% highly induced	3 CNS cell types	854	8.38451	4.42871	3.2441	1.55668	-0.131238	-0.543902
Arhgap33	25942	top 10% highly induced	top 10% highly induced	top 10% highly induced	3 CNS cell types	855	3.10331	2.47773	4.0711	-0.54478	1.83378	-1.37017
Rapgef4	296047	top 10% highly induced	top 10% highly induced	top 10% highly induced	3 CNS cell types	856	8.59736	3.21576	4.264	5.94422	2.77542	3.9376
Adra1a	305347	top 10% highly induced	top 10% highly induced	top 10% highly induced	3 CNS cell types	857	3.66288	4.28102	3.60194	5.02935	0.373425	4.69805
Slc6a11	121964	top 10% highly induced	top 10% highly induced	top 10% highly induced	3 CNS cell types	858	3.53593	11.8493	7.02777	-0.445317	0.971701	-0.445317
Hrh1	240273	top 10% highly induced	top 10% highly induced	top 10% highly induced	3 CNS cell types	859	4.44599	3.47016	2.54519	-1.27124	1.02828	-2.41667
Arhgef9	247081	top 10% highly induced	top 10% highly induced	top 10% highly induced	3 CNS cell types	860	4.9905	3.70283	3.1093	1.19771	-2.0716	-0.0532301
Cav2	192582	top 10% highly induced	top 10% highly induced	top 10% highly induced	3 CNS cell types	861	4.82019	2.91686	3.69404	3.97329	1.59386	2.04651
Ntrk2	512588	top 10% highly induced	top 10% highly induced	top 10% highly induced	3 CNS cell types	862	8.03835	9.49197	8.29661	2.33349	0.320261	-0.484287
Ctnnd2	1895622	top 10% highly induced	top 10% highly induced	top 10% highly induced	3 CNS cell types	863	5.73544	6.43399	5.74664	-1.44797	0.885008	-1.8933
Nrp1	926979	top 10% highly induced	top 10% highly induced	top 10% highly induced	3 CNS cell types	864	6.14231	5.30816	3.25556	7.04503	3.64518	5.55398
Mlc1	5368	top 10% highly induced	top 10% highly induced	top 10% highly induced	3 CNS cell types	865	4.3676	11.7363	7.75568	0	0.48089	0
Ptprn2	260501	top 10% highly induced	top 10% highly induced	top 10% highly induced	3 CNS cell types	866	7.48313	5.12892	6.43891	0.394486	5.91175	-0.688817
Gabra4	63153	top 10% highly induced	top 10% highly induced	top 10% highly induced	3 CNS cell types	867	9.18257	6.49613	4.28199	-0.322329	0.621087	0.338612
Vamp2	26643	top 10% highly induced	top 10% highly induced	top 10% highly induced	3 CNS cell types	868	4.86082	2.70308	2.45229	1.85348	1.93029	1.16685
Spon1	197902	top 10% highly induced	top 10% highly induced	top 10% highly induced	3 CNS cell types	869	4.16777	4.32998	5.60391	2.25548	1.4149	1.44401
Taf9b	17272	top 10% highly induced	top 10% highly induced	top 10% highly induced	3 CNS cell types	870	5.45709	3.13193	4.53033	2.79388	-0.806249	2.79352
Psd3	413884	top 10% highly induced	top 10% highly induced	top 10% highly induced	3 CNS cell types	871	6.96008	4.75478	3.69739	3.10777	-0.0674909	1.86251
Kdm5d	120348	top 10% highly induced	top 10% highly induced	top 10% highly induced	3 CNS cell types	872	3.3668	4.30605	2.85587	1.81462	2.10142	3.31883
Acot5	34394	top 10% highly induced	top 10% highly induced	top 10% highly induced	3 CNS cell types	873	5.24804	4.90841	3.43725	0	0	0
Rab33a	17115	top 10% highly induced	top 10% highly induced	top 10% highly induced	3 CNS cell types	874	6.41883	2.81492	3.60549	0.984062	-0.127599	-1.6062
Arhgef3	155696	top 10% highly induced	top 10% highly induced	top 10% highly induced	3 CNS cell types	875	4.66202	2.42413	3.18387	3.19419	2.21194	2.82528
Nol4	536690	top 10% highly induced	top 10% highly induced	top 10% highly induced	3 CNS cell types	876	6.48429	2.73308	4.27148	-1.4799	-1.48358	-1.54564
Cap2	90638	top 10% highly induced	top 10% highly induced	top 10% highly induced	3 CNS cell types	877	8.24392	4.51463	3.1853	6.85316	2.75624	-1.07338
Ptplad1	46119	top 10% highly induced	top 10% highly induced	top 10% highly induced	3 CNS cell types	878	3.70669	4.05672	2.43798	-0.305584	0.548581	1.26818
Ntrk3	1622951	top 10% highly induced	top 10% highly induced	top 10% highly induced	3 CNS cell types	879	7.63797	9.50482	7.59865	4.86462	2.19487	1.30373
Nlgn1	3684034	top 10% highly induced	top 10% highly induced	top 10% highly induced	3 CNS cell types	880	6.68944	5.98155	6.20177	-0.872393	-0.61398	-0.52861
Lrp3	139103	top 10% highly induced	top 10% highly induced	top 10% highly induced	3 CNS cell types	881	3.1111	3.65706	4.38648	2.42806	2.13485	1.26676
Ntm	533319	top 10% highly induced	top 10% highly induced	top 10% highly induced	3 CNS cell types	882	8.44437	6.79875	6.12386	1.59563	-0.0228124	-0.744066
Unc5c	258653	top 10% highly induced	top 10% highly induced	top 10% highly induced	3 CNS cell types	883	4.15816	2.37755	4.39003	-0.587585	-1.06977	1.33877
Slc1a2	35975	top 10% highly induced	top 10% highly induced	top 10% highly induced	3 CNS cell types	884	8.71882	11.256	8.60328	-0.0352532	1.1773	1.93302
Gpm6b	49444	top 10% highly induced	top 10% highly induced	top 10% highly induced	3 CNS cell types	885	8.12084	8.51275	7.57925	2.35511	-0.681806	0.525216
Tnfaip6	80936	top 10% highly induced	top 10% highly induced	top 10% highly induced	3 CNS cell types	886	3.1243	4.21588	3.48354	-0.739757	-1.5931	-2.0897
Bzrap1	24571	top 10% highly induced	top 10% highly induced	top 10% highly induced	3 CNS cell types	887	3.35617	3.01739	3.27138	-1.76337	-0.175343	-0.630155
Ppapdc1a	672814	top 10% highly induced	top 10% highly induced	top 10% highly induced	3 CNS cell types	888	3.98986	5.36779	8.53879	-0.101349	-0.379933	-0.190645
Myrip	141658	top 10% highly induced	top 10% highly induced	top 10% highly induced	3 CNS cell types	889	5.37814	5.48498	3.06429	2.52425	2.87414	1.45481
C2cd2l	10129	top 10% highly induced	top 10% highly induced	top 10% highly induced	3 CNS cell types	890	5.25177	2.55133	2.75892	3.1675	6.64126	4.11769
Adcy8	1180868	top 10% highly induced	top 10% highly induced	top 10% highly induced	3 CNS cell types	891	5.80416	4.70223	5.08165	0.982314	4.2995	-0.222679
Fjx1	146688	top 10% highly induced	top 10% highly induced	top 10% highly induced	3 CNS cell types	892	4.11767	7.86201	3.93915	-0.894456	0.473111	-0.390354
Gabrb1	60235	top 10% highly induced	top 10% highly induced	top 10% highly induced	3 CNS cell types	893	9.14792	7.1284	4.21832	-0.222679	-0.222679	1.46778
Daglb	43474	top 10% highly induced	top 10% highly induced	top 10% highly induced	3 CNS cell types	894	3.45236	2.19815	2.46391	2.42682	3.22931	1.51923
Mchr1	124700	top 10% highly induced	top 10% highly induced	top 10% highly induced	3 CNS cell types	895	6.24267	3.1624	2.46231	0.0657378	2.14684	4.09811
Astn1	26025	top 10% highly induced	top 10% highly induced	top 10% highly induced	3 CNS cell types	896	7.60213	8.20911	7.43218	1.27312	1.12512	0.274407
Egr3	37547	top 10% highly induced	top 10% highly induced	top 10% highly induced	3 CNS cell types	897	7.81454	5.10208	3.8666	1.99232	3.53382	-0.612128
Ndn	825627	top 10% highly induced	top 10% highly induced	top 10% highly induced	3 CNS cell types	898	5.6004	3.54298	4.90787	1.47723	0.93679	-0.40991
Ckb	18895	top 10% highly induced	top 10% highly induced	top 10% highly induced	3 CNS cell types	899	4.11606	3.15897	2.93226	0.488114	4.1625	-0.43288
Pcdh11x	1844040	top 10% highly induced	top 10% highly induced	top 10% highly induced	3 CNS cell types	900	5.26802	3.57996	5.29179	-0.332988	-0.119796	-0.620592
Rab36	26307	top 10% highly induced	top 10% highly induced	top 10% highly induced	3 CNS cell types	901	4.45154	4.31609	2.59603	1.92305	1.40012	2.11074
Egr4	82079	top 10% highly induced	top 10% highly induced	top 10% highly induced	3 CNS cell types	902	6.26818	3.63744	3.1771	-0.152204	-0.0901428	-0.152204
Fam184b	30851	top 10% highly induced	top 10% highly induced	top 10% highly induced	3 CNS cell types	903	3.34076	4.14679	2.51691	-0.385133	-0.0985122	0.694706
Sirpa	276045	top 10% highly induced	top 10% highly induced	top 10% highly induced	3 CNS cell types	904	4.44774	4.84505	3.67123	2.29324	1.98858	1.91793
Nsg2	193168	top 10% highly induced	top 10% highly induced	top 10% highly induced	3 CNS cell types	905	8.76686	5.1979	8.6461	2.17781	2.96997	2.05748
Hspb3	175164	top 10% highly induced	top 10% highly induced	top 10% highly induced	3 CNS cell types	906	5.35311	2.63235	2.52695	6.84473	0.43472	0
Pfn4	110254	top 10% highly induced	top 10% highly induced	top 10% highly induced	3 CNS cell types	907	3.68889	4.11149	3.44976	1.96671	-1.307	0.889458
Cnrip1	176938	top 10% highly induced	top 10% highly induced	top 10% highly induced	3 CNS cell types	908	7.49966	4.23245	4.92326	3.09037	1.89629	1.18467
Abcg4	11649	top 10% highly induced	top 10% highly induced	top 10% highly induced	3 CNS cell types	909	4.39977	4.08237	3.93738	1.35797	1.69576	-1.4077
Ncan	12162	top 10% highly induced	top 10% highly induced	top 10% highly induced	3 CNS cell types	910	4.83215	9.08884	5.93996	-1.64588	-2.01926	-1.94252
Pcdhb18	3670	top 10% highly induced	top 10% highly induced	top 10% highly induced	3 CNS cell types	911	3.13601	3.37416	4.36633	2.27601	1.0611	0.59451
Tdrkh	9328	top 10% highly induced	top 10% highly induced	top 10% highly induced	3 CNS cell types	912	3.14335	2.67769	2.60814	-1.54683	-3.33239	-1.61941
Lrrn3	3699733	top 10% highly induced	top 10% highly induced	top 10% highly induced	3 CNS cell types	913	7.29998	3.67628	5.73714	-0.401114	-1.04821	-0.210166
Tram1l1	1711019	top 10% highly induced	top 10% highly induced	top 10% highly induced	3 CNS cell types	914	5.616	3.20606	4.16794	-0.995524	-0.786577	-1.36236
Rhpn1	57915	top 10% highly induced	top 10% highly induced	top 10% highly induced	3 CNS cell types	915	3.27007	4.05816	3.55831	-0.48062	0.54158	3.51511
Cbx4	93428	top 10% highly induced	top 10% highly induced	top 10% highly induced	3 CNS cell types	916	5.67398	5.99807	4.8843	3.54878	4.41954	3.75752
Pnmal2	33285	top 10% highly induced	top 10% highly induced	top 10% highly induced	3 CNS cell types	917	5.77063	2.62745	5.64808	1.95826	1.15067	1.09681
Pcdhb17	3162	top 10% highly induced	top 10% highly induced	top 10% highly induced	3 CNS cell types	918	5.55213	3.83535	4.61982	3.28756	2.54477	0.977114
Smarcd3	97258	top 10% highly induced	top 10% highly induced	top 10% highly induced	3 CNS cell types	919	4.42813	4.96565	4.45128	5.4531	2.98449	2.76417
Atp6v0e2	49317	top 10% highly induced	top 10% highly induced	top 10% highly induced	3 CNS cell types	920	5.11647	3.0229	4.28013	1.09499	1.58134	2.13597
Kcna6	143729	top 10% highly induced	top 10% highly induced	top 10% highly induced	3 CNS cell types	921	5.18018	4.87947	5.54005	0.920727	0.292206	-1.1169
Tm2d2	1958	top 10% highly induced	top 10% highly induced	top 10% highly induced	3 CNS cell types	922	4.12876	2.48856	3.17165	3.09987	3.38691	3.73966
Kcnd2	2377507	top 10% highly induced	top 10% highly induced	top 10% highly induced	3 CNS cell types	923	7.76147	6.26063	7.28447	5.67821	0.259587	0.177338
Disp2	4284	top 10% highly induced	top 10% highly induced	top 10% highly induced	3 CNS cell types	924	7.49319	3.26877	6.31994	1.42609	4.08652	0.0177377
Porcn	32479	top 10% highly induced	top 10% highly induced	top 10% highly induced	3 CNS cell types	925	3.27425	2.96126	3.21422	1.50748	1.55221	0.0274768
Fam63b	28600	top 10% highly induced	top 10% highly induced	top 10% highly induced	3 CNS cell types	926	4.06347	3.0667	3.07313	2.1858	0.648359	1.85685
Pde8b	76041	top 10% highly induced	top 10% highly induced	top 10% highly induced	3 CNS cell types	927	5.15471	2.44527	3.40922	1.02055	2.52798	2.52211
Ispd	482169	top 10% highly induced	top 10% highly induced	top 10% highly induced	3 CNS cell types	928	4.86591	3.24462	3.88568	1.81324	1.27953	2.35237
Plat	55668	top 10% highly induced	top 10% highly induced	top 10% highly induced	3 CNS cell types	929	4.10529	7.30093	4.70744	3.44796	2.35226	2.81567
Adamts20	792702	top 10% highly induced	top 10% highly induced	top 10% highly induced	3 CNS cell types	930	4.4086	3.62773	2.66284	0.0319127	-0.580786	-0.550488
Scrn1	13241	top 10% highly induced	top 10% highly induced	top 10% highly induced	3 CNS cell types	931	4.17179	3.72988	3.142	1.18223	-1.57437	-1.65922
Slc24a3	458025	top 10% highly induced	top 10% highly induced	top 10% highly induced	3 CNS cell types	932	5.22423	6.0686	6.20353	3.38376	4.84097	1.70321
Pfn2	574595	top 10% highly induced	top 10% highly induced	top 10% highly induced	3 CNS cell types	933	5.08123	3.28392	3.49194	1.8774	-3.3094	1.76179
Megf9	852389	top 10% highly induced	top 10% highly induced	top 10% highly induced	3 CNS cell types	934	4.19015	3.98687	4.27264	2.76294	3.38797	1.66189
Cnp	49391	top 10% highly induced	top 10% highly induced	top 10% highly induced	3 CNS cell types	935	3.24144	4.20604	4.85156	0.894977	2.14969	-0.252936
Pcdh20	5462767	top 10% highly induced	top 10% highly induced	top 10% highly induced	3 CNS cell types	936	6.05064	4.74331	6.36554	0.481609	1.15136	-0.0474063
Nat8l	207576	top 10% highly induced	top 10% highly induced	top 10% highly induced	3 CNS cell types	937	5.79961	5.16557	4.86109	2.90761	0.212409	-1.08266
Pdyn	155029	top 10% highly induced	top 10% highly induced	top 10% highly induced	3 CNS cell types	938	4.05823	5.33051	2.49917	0	1.15754	0
Gucy1a3	229912	top 10% highly induced	top 10% highly induced	top 10% highly induced	3 CNS cell types	939	6.85471	5.13072	5.13199	5.21337	3.35444	4.44086
Nptx1	106697	top 10% highly induced	top 10% highly induced	top 10% highly induced	3 CNS cell types	940	8.22851	4.69806	5.11324	0.339675	2.34309	-0.316908
Fez1	47392	top 10% highly induced	top 10% highly induced	top 10% highly induced	3 CNS cell types	941	7.20301	6.44466	6.20847	-0.75195	-2.06308	-2.00157
Cspg5	74386	top 10% highly induced	top 10% highly induced	top 10% highly induced	3 CNS cell types	942	7.63919	9.91139	10.2213	-0.791688	0.0559096	0.0551656
Mmp16	2431120	top 10% highly induced	top 10% highly induced	top 10% highly induced	3 CNS cell types	943	5.07257	2.70748	5.53619	0.106041	-1.41917	-0.229874
Il1rap	637162	top 10% highly induced	top 10% highly induced	top 10% highly induced	3 CNS cell types	944	5.49109	3.51626	5.79981	1.44434	-0.171379	1.04137
Cmpk2	873614	top 10% highly induced	top 10% highly induced	top 10% highly induced	3 CNS cell types	945	5.05858	2.93662	3.47329	2.67051	5.71475	2.57385
Ncam1	563614	top 10% highly induced	top 10% highly induced	top 10% highly induced	3 CNS cell types	946	5.07089	6.50161	5.33342	0.16182	0.156271	-0.824712
Grik1	429173	top 10% highly induced	top 10% highly induced	top 10% highly induced	3 CNS cell types	947	5.93423	2.39786	6.2819	0	0	0
Gabrg3	200450	top 10% highly induced	top 10% highly induced	top 10% highly induced	3 CNS cell types	948	5.56831	4.37749	4.23638	0.688357	0.365258	-0.0474063
Kcnma1	1639809	top 10% highly induced	top 10% highly induced	top 10% highly induced	3 CNS cell types	949	8.43841	4.28135	3.95625	0.636803	3.28216	1.13725
Kcnk10	207587	top 10% highly induced	top 10% highly induced	top 10% highly induced	3 CNS cell types	950	4.94799	4.96158	5.45442	-0.0864659	2.94548	-0.152204
Tspyl4	14837	top 10% highly induced	top 10% highly induced	top 10% highly induced	3 CNS cell types	951	7.77673	3.25808	5.66158	3.46831	1.37701	1.99803
Ttc39c	21187	top 10% highly induced	top 10% highly induced	top 10% highly induced	3 CNS cell types	952	3.3745	2.73922	2.99404	2.19327	3.43145	4.74391
Letmd1	46297	top 10% highly induced	top 10% highly induced	top 10% highly induced	3 CNS cell types	953	3.25127	3.09865	2.4096	2.48909	2.34208	2.43843
Bai1	837070	top 10% highly induced	top 10% highly induced	top 10% highly induced	3 CNS cell types	954	3.81294	4.80503	4.71444	-2.40461	0.294301	-3.66723
Slc9a7	81002	top 10% highly induced	top 10% highly induced	top 10% highly induced	3 CNS cell types	955	4.41831	3.48957	3.6477	0.93626	-0.217498	-0.73208
Ttc9b	13256	top 10% highly induced	top 10% highly induced	top 10% highly induced	3 CNS cell types	956	7.53333	2.87685	5.65999	-1.44426	0.407173	-1.57287
Atp2b2	94147	top 10% highly induced	top 10% highly induced	top 10% highly induced	3 CNS cell types	957	9.52885	4.85001	4.91249	1.16935	0.878559	2.13876
Kcnc1	23349	top 10% highly induced	top 10% highly induced	top 10% highly induced	3 CNS cell types	958	5.93412	3.32775	4.39307	0.660523	1.46443	-0.221646
Cd83	1041935	top 10% highly induced	top 10% highly induced	top 10% highly induced	3 CNS cell types	959	4.56107	2.70528	6.3884	2.99447	4.08026	1.1345
Scg3	96859	top 10% highly induced	top 10% highly induced	top 10% highly induced	3 CNS cell types	960	9.14007	11.118	8.89188	0.298393	0.907972	-0.385133
Smarca2	1365187	top 10% highly induced	top 10% highly induced	top 10% highly induced	3 CNS cell types	961	5.91245	4.21475	3.97879	3.66385	2.82544	6.77561
Lhfpl4	57114	top 10% highly induced	top 10% highly induced	top 10% highly induced	3 CNS cell types	962	5.48444	4.17539	4.99684	-0.0185457	0.285475	-1.09017
Chgb	127710	top 10% highly induced	top 10% highly induced	top 10% highly induced	3 CNS cell types	963	11.0701	4.98434	6.00992	0.186659	6.26817	0.406259
Gabbr2	35905	top 10% highly induced	top 10% highly induced	top 10% highly induced	3 CNS cell types	964	7.30753	8.26603	5.97068	0.0124187	1.05408	0.0229456
Lsamp	2572641	top 10% highly induced	top 10% highly induced	top 10% highly induced	3 CNS cell types	965	7.37869	8.59921	7.64596	2.57262	0.473944	1.98481
Slitrk2	2665155	top 10% highly induced	top 10% highly induced	top 10% highly induced	3 CNS cell types	966	5.32759	6.98441	6.01256	0.0823896	-0.496578	-0.303193
Dab1	339157	top 10% highly induced	top 10% highly induced	top 10% highly induced	3 CNS cell types	967	4.26775	4.59781	3.63059	-3.8106	4.11116	0.246042
Nhlrc1	93358	top 10% highly induced	top 10% highly induced	top 10% highly induced	3 CNS cell types	968	4.68196	4.11727	3.82414	3.64525	3.27882	1.56847
Pacrg	310466	top 10% highly induced	top 10% highly induced	top 10% highly induced	3 CNS cell types	969	3.85987	4.39678	3.13504	-0.0387773	-1.5943	2.1127
Gria1	1159102	top 10% highly induced	top 10% highly induced	top 10% highly induced	3 CNS cell types	970	8.4001	3.20657	5.91247	1.26585	0.402782	-0.00988287
Sparcl1	70356	top 10% highly induced	top 10% highly induced	top 10% highly induced	3 CNS cell types	971	10.6615	13.5108	10.6386	9.01054	6.88126	5.26162
Foxg1	3518485	top 10% highly induced	top 10% highly induced	top 10% highly induced	3 CNS cell types	972	6.58235	7.1679	6.28628	-0.833617	-1.33908	-1.27086
Car10	1804902	top 10% highly induced	top 10% highly induced	top 10% highly induced	3 CNS cell types	973	8.77533	2.33552	5.09681	-0.256592	-0.322329	0.822144
Abhd8	48065	top 10% highly induced	top 10% highly induced	top 10% highly induced	3 CNS cell types	974	4.15175	2.50884	2.56693	2.38268	2.46002	-0.0747551
Nsg1	373613	top 10% highly induced	top 10% highly induced	top 10% highly induced	3 CNS cell types	975	8.66293	4.24125	7.50545	3.05738	1.56966	1.61328
Abat	35061	top 10% highly induced	top 10% highly induced	top 10% highly induced	3 CNS cell types	976	3.34158	5.76323	4.48643	2.77168	3.51551	5.30645
Nipa1	45292	top 10% highly induced	top 10% highly induced	top 10% highly induced	3 CNS cell types	977	4.01846	4.07347	3.82744	1.32694	0.128676	0.463196
Pcdhb7	14134	top 10% highly induced	top 10% highly induced	top 10% highly induced	3 CNS cell types	978	4.83328	2.81152	4.03883	1.79529	1.2404	0.616064
Mapk10	223870	top 10% highly induced	top 10% highly induced	top 10% highly induced	3 CNS cell types	979	10.343	4.32168	5.28852	5.77086	2.37682	1.78239
Cpne6	4296	top 10% highly induced	top 10% highly induced	top 10% highly induced	3 CNS cell types	980	9.5998	4.28955	3.28377	1.0833	0.233672	0.195698
Arnt2	269588	top 10% highly induced	top 10% highly induced	top 10% highly induced	3 CNS cell types	981	5.36439	5.43398	5.54715	-1.21509	0.723766	2.76363
Mpped1	63230	top 10% highly induced	top 10% highly induced	top 10% highly induced	3 CNS cell types	982	6.98524	3.26566	4.19734	-1.32016	-1.3859	2.59763
Gpr155	46726	top 10% highly induced	top 10% highly induced	top 10% highly induced	3 CNS cell types	983	4.92319	4.06701	5.41491	3.78181	3.69393	2.51436
Snca	1419904	top 10% highly induced	top 10% highly induced	top 10% highly induced	3 CNS cell types	984	10.7999	4.63343	6.46179	5.83627	0.263912	3.76573
Fndc4	2845	top 10% highly induced	top 10% highly induced	top 10% highly induced	3 CNS cell types	985	3.59655	3.10844	3.24588	-0.408117	-1.40302	-1.72333
Tmem56	38786	top 10% highly induced	top 10% highly induced	top 10% highly induced	3 CNS cell types	986	6.41007	6.01221	3.95044	1.39513	1.07288	3.26958
Opcml	458577	top 10% highly induced	top 10% highly induced	top 10% highly induced	3 CNS cell types	987	8.5819	2.93757	6.95956	2.36292	0.309802	-0.335434
Sox8	77130	top 10% highly induced	top 10% highly induced	top 10% highly induced	3 CNS cell types	988	3.36386	6.47272	8.14424	0.832536	1.78352	0.045401
Tmx4	181831	top 10% highly induced	top 10% highly induced	top 10% highly induced	3 CNS cell types	989	4.37612	2.24123	2.84207	1.56115	-0.792785	0.280099
Nrn1	740969	top 10% highly induced	top 10% highly induced	top 10% highly induced	3 CNS cell types	990	8.65786	3.39896	3.58671	2.18347	-0.45643	-1.89872
Cadm2	3028330	top 10% highly induced	top 10% highly induced	top 10% highly induced	3 CNS cell types	991	7.43216	5.86209	5.30121	-0.517105	-1.90006	-1.16092
Fndc5	18375	top 10% highly induced	top 10% highly induced	top 10% highly induced	3 CNS cell types	992	4.57824	4.75732	3.02814	7.01592	-0.729748	-0.761726
Lrrn1	1224551	top 10% highly induced	top 10% highly induced	top 10% highly induced	3 CNS cell types	993	4.08082	2.41845	6.97402	-0.896082	0.223094	0.728897
Rnasek	9996	top 10% highly induced	top 10% highly induced	top 10% highly induced	3 CNS cell types	994	5.25841	2.82535	3.86144	-0.841443	-0.784107	-0.152075
Smpd3	205975	top 10% highly induced	top 10% highly induced	top 10% highly induced	3 CNS cell types	995	4.6941	3.18711	3.23969	2.09314	6.75832	-0.885865
Nap1l5	239197	top 10% highly induced	top 10% highly induced	top 10% highly induced	3 CNS cell types	996	8.9181	7.32405	7.25695	0.0995444	1.32076	1.42634
Vwa1	13944	top 10% highly induced	top 10% highly induced	top 10% highly induced	3 CNS cell types	997	4.46586	3.4537	5.03837	4.64507	7.23625	5.48453
Unc79	93357	top 10% highly induced	top 10% highly induced	top 10% highly induced	3 CNS cell types	998	4.15197	2.86622	3.22244	-1.68732	-0.775358	-2.11541
Fmn2	63291	top 10% highly induced	top 10% highly induced	top 10% highly induced	3 CNS cell types	999	3.09632	4.16061	2.53637	-3.14744	-2.78299	-3.32591
Slitrk5	2551440	top 10% highly induced	top 10% highly induced	top 10% highly induced	3 CNS cell types	1000	5.38108	3.01714	4.76118	-1.05438	-1.0826	-1.5834
Luzp2	3332801	top 10% highly induced	top 10% highly induced	top 10% highly induced	3 CNS cell types	1001	4.89911	10.4752	9.36335	0	0.178706	0.704465
Gpm6a	2433838	top 10% highly induced	top 10% highly induced	top 10% highly induced	3 CNS cell types	1002	12.073	10.5294	10.1144	3.88674	-0.29513	6.36953
Dpysl4	54303	top 10% highly induced	top 10% highly induced	top 10% highly induced	3 CNS cell types	1003	3.90503	4.35185	4.00153	3.01268	-0.0770662	-1.48661
Camk1g	1252000	top 10% highly induced	top 10% highly induced	top 10% highly induced	3 CNS cell types	1004	6.14283	2.90341	3.4711	2.40015	0.433894	1.70774
Snap25	289293	top 10% highly induced	top 10% highly induced	top 10% highly induced	3 CNS cell types	1005	12.94	2.71175	5.78529	1.54116	1.56946	-1.5863
Csmd1	1818846	top 10% highly induced	top 10% highly induced	top 10% highly induced	3 CNS cell types	1006	7.40471	5.50957	5.16848	0.572604	0.823817	1.32898
Mmd2	53031	top 10% highly induced	top 10% highly induced	top 10% highly induced	3 CNS cell types	1007	7.19458	10.701	9.24683	0.576713	0.683048	0.605347
Sox5	763648	top 10% highly induced	top 10% highly induced	top 10% highly induced	3 CNS cell types	1008	5.98139	5.44966	5.37271	2.35722	1.64689	2.33665
Zfp641	44740	top 10% highly induced	top 10% highly induced	top 10% highly induced	3 CNS cell types	1009	3.25618	4.64263	3.31118	3.12718	0.776648	4.23473
Shank2	164760	top 10% highly induced	top 10% highly induced	top 10% highly induced	3 CNS cell types	1010	5.4639	2.26752	2.69782	0.215079	2.86244	3.95638
Cyp2j6	23520	top 10% highly induced	top 10% highly induced	top 10% highly induced	3 CNS cell types	1011	3.59004	6.68386	7.27441	2.39451	4.87033	5.53783
Tac1	625497	top 10% highly induced	top 10% highly induced	top 10% highly induced	3 CNS cell types	1012	3.73299	4.20312	6.18197	1.8708	4.31796	0
Ramp1	34168	top 10% highly induced	top 10% highly induced	top 10% highly induced	3 CNS cell types	1013	8.4025	6.46319	7.59035	5.24325	6.05028	-0.00887281
Camk2n1	117286	top 10% highly induced	top 10% highly induced	top 10% highly induced	3 CNS cell types	1014	5.87194	2.49016	3.00183	-0.0163496	3.80252	3.3848
Dleu7	693619	top 10% highly induced	top 10% highly induced	top 10% highly induced	3 CNS cell types	1015	4.34137	2.29594	3.35234	0.0188756	1.02451	5.75269
Zcchc18	67546	top 10% highly induced	top 10% highly induced	top 10% highly induced	3 CNS cell types	1016	8.34764	4.51918	4.27235	-1.70647	-1.02607	-0.518553
Parp8	738844	top 10% highly induced	top 10% highly induced	top 10% highly induced	3 CNS cell types	1017	3.38666	5.31977	4.24239	3.39762	1.12277	3.54473
Abcd2	135707	top 10% highly induced	top 10% highly induced	top 10% highly induced	3 CNS cell types	1018	6.26475	7.49554	3.54401	2.96249	0.246848	0.180122
Acsl6	109944	top 10% highly induced	top 10% highly induced	top 10% highly induced	3 CNS cell types	1019	4.92275	7.22161	4.71151	1.90474	-0.494486	-2.25664
Plxnc1	230704	top 10% highly induced	top 10% highly induced	top 10% highly induced	3 CNS cell types	1020	4.33743	4.20582	3.72531	0.588996	0.835888	0.0917744
Kcna2	126592	top 10% highly induced	top 10% highly induced	top 10% highly induced	3 CNS cell types	1021	7.79412	6.52418	4.22231	1.81365	1.12771	-0.663704
Cadps	488399	top 10% highly induced	top 10% highly induced	top 10% highly induced	3 CNS cell types	1022	8.26034	3.3706	5.86842	0.0775895	0.683048	-0.474493
Chl1	1789454	top 10% highly induced	top 10% highly induced	top 10% highly induced	3 CNS cell types	1023	8.26325	7.23398	7.61329	1.18956	0.178054	0.359397
Pcdh7	5700179	top 10% highly induced	top 10% highly induced	top 10% highly induced	3 CNS cell types	1024	4.969	3.09506	2.36558	3.62893	0.395385	-0.612261
Tceal1	61753	top 10% highly induced	top 10% highly induced	top 10% highly induced	3 CNS cell types	1025	5.00334	2.77476	3.40281	0.596402	-2.12532	0.623653
Rgs7	247161	top 10% highly induced	top 10% highly induced	top 10% highly induced	3 CNS cell types	1026	9.0559	8.39427	6.19651	3.79954	0.0153661	0.654784
Ier5	398690	top 10% highly induced	top 10% highly induced	top 10% highly induced	3 CNS cell types	1027	4.77675	2.60329	3.55177	1.56958	4.14079	-0.31257
Ggt7	19782	top 10% highly induced	top 10% highly induced	top 10% highly induced	3 CNS cell types	1028	6.15056	4.42113	5.17994	2.43752	3.19532	0.351014
Lrrtm2	306036	top 10% highly induced	top 10% highly induced	top 10% highly induced	3 CNS cell types	1029	4.40183	2.46095	3.41563	-3.71762	-3.53892	-1.88308
Fam171b	98493	top 10% highly induced	top 10% highly induced	top 10% highly induced	3 CNS cell types	1030	6.87498	6.11384	4.69664	-1.23895	-1.33959	-2.51333
Sema7a	62294	top 10% highly induced	top 10% highly induced	top 10% highly induced	3 CNS cell types	1031	3.42619	2.65076	3.87695	4.92084	5.53264	2.10964
Dgkb	445175	top 10% highly induced	top 10% highly induced	top 10% highly induced	3 CNS cell types	1032	8.50763	6.90725	5.03014	0.973098	1.10758	0.537956
Plcl1	930237	top 10% highly induced	top 10% highly induced	top 10% highly induced	3 CNS cell types	1033	4.79561	3.86578	3.61932	2.1142	1.70152	4.32783
Nkain2	1401150	top 10% highly induced	top 10% highly induced	top 10% highly induced	3 CNS cell types	1034	6.87543	5.86673	2.41115	0.30229	0.178706	0.133369
Gpr137c	218147	top 10% highly induced	top 10% highly induced	top 10% highly induced	3 CNS cell types	1035	4.64625	2.79204	3.2734	1.74852	1.48264	-0.747294
Abhd3	34958	top 10% highly induced	top 10% highly induced	top 10% highly induced	3 CNS cell types	1036	4.47219	7.96812	5.96415	2.26465	6.53763	5.1358
Acyp2	359961	top 10% highly induced	top 10% highly induced	top 10% highly induced	3 CNS cell types	1037	4.60664	4.71301	4.21226	5.5152	0.721342	4.4522
C1ql3	65224	top 10% highly induced	top 10% highly induced	top 10% highly induced	3 CNS cell types	1038	6.12067	2.71085	7.83652	-0.558639	0.010382	2.6706
Reep2	15043	top 10% highly induced	top 10% highly induced	top 10% highly induced	3 CNS cell types	1039	4.7919	3.45218	3.52575	-1.85513	-1.23267	-2.49918
Chrd	473231	top 10% highly induced	top 10% highly induced	top 10% highly induced	3 CNS cell types	1040	4.22583	3.18249	3.23963	1.82244	2.11113	1.52848
Lhx2	205834	top 10% highly induced	top 10% highly induced	top 10% highly induced	3 CNS cell types	1041	5.03468	7.80223	5.77455	-0.596256	-0.304222	-0.529667
Fat3	1949679	top 10% highly induced	top 10% highly induced	top 10% highly induced	3 CNS cell types	1042	6.09713	4.82553	3.93523	0.605418	0.490913	-0.00988287
Ric3	58588	top 10% highly induced	top 10% highly induced	top 10% highly induced	3 CNS cell types	1043	4.80543	2.71809	2.64459	-1.48554	-1.19779	-1.49878
Gdpd1	55251	top 10% highly induced	top 10% highly induced	top 10% highly induced	3 CNS cell types	1044	4.50748	2.43039	2.79324	1.41347	3.8667	-1.39563
Ppp2r2b	213843	top 10% highly induced	top 10% highly induced	top 10% highly induced	3 CNS cell types	1045	8.77763	8.29227	7.54448	0.901673	1.42981	2.99545
Sema6d	1680755	top 10% highly induced	top 10% highly induced	top 10% highly induced	3 CNS cell types	1046	3.35788	7.89428	5.32036	4.65209	3.98925	1.69842
Igfbp5	145657	top 10% highly induced	top 10% highly induced	top 10% highly induced	3 CNS cell types	1047	3.12312	6.04021	4.30358	6.70526	3.88937	7.57544
Apba2	91828	top 10% highly induced	top 10% highly induced	top 10% highly induced	3 CNS cell types	1048	6.36606	5.8469	5.19741	-0.0982285	1.3509	-2.22013
St6galnac5	258179	top 10% highly induced	top 10% highly induced	top 10% highly induced	3 CNS cell types	1049	6.26054	8.71867	2.57776	-0.0828433	0.881859	1.46887
Ttc30b	42123	top 10% highly induced	top 10% highly induced	top 10% highly induced	3 CNS cell types	1050	4.47178	2.41182	2.62595	3.86111	2.89007	2.89779
Epha5	2297718	top 10% highly induced	top 10% highly induced	top 10% highly induced	3 CNS cell types	1051	7.73854	5.16646	4.90629	-0.226682	0.742002	-0.28217
Adra2a	1.03058e+06	top 10% highly induced	top 10% highly induced	top 10% highly induced	3 CNS cell types	1052	3.92945	6.9835	2.95755	0.42686	5.25617	1.65418
Cdh11	4533082	top 10% highly induced	top 10% highly induced	top 10% highly induced	3 CNS cell types	1053	5.83414	5.34192	4.53836	2.62033	2.10026	1.53929
Tceal6	243561	top 10% highly induced	top 10% highly induced	top 10% highly induced	3 CNS cell types	1054	8.31934	2.22923	7.02466	0.407451	0.73061	0
Lrp1b	2222109	top 10% highly induced	top 10% highly induced	top 10% highly induced	3 CNS cell types	1055	5.74469	3.68979	3.78496	-1.15187	-1.55932	-1.03743
Cd34	201945	top 10% highly induced	top 10% highly induced	top 10% highly induced	3 CNS cell types	1056	7.79541	3.2139	2.92628	7.8546	4.01038	5.19443
Mef2c	1763254	top 10% highly induced	top 10% highly induced	top 10% highly induced	3 CNS cell types	1057	11.4176	3.77083	5.0741	5.97871	4.04019	3.39025
Thrsp	38740	top 10% highly induced	top 10% highly induced	top 10% highly induced	3 CNS cell types	1058	6.56671	6.54131	4.39928	8.7021	4.10377	3.70338
Enpp5	49038	top 10% highly induced	top 10% highly induced	top 10% highly induced	3 CNS cell types	1059	4.7348	2.34601	2.74828	1.18135	-0.939145	3.66466
Gabrb2	617715	top 10% highly induced	top 10% highly induced	top 10% highly induced	3 CNS cell types	1060	9.31769	4.37007	6.07252	0.683526	0	0
Slc2a13	106720	top 10% highly induced	top 10% highly induced	top 10% highly induced	3 CNS cell types	1061	7.75288	4.63302	5.14423	1.435	1.87528	2.34577
Gnptg	49199	top 10% highly induced	top 10% highly induced	top 10% highly induced	3 CNS cell types	1062	3.15961	2.31614	2.94665	0.938428	2.02983	2.66923
Cdh13	501421	top 10% highly induced	top 10% highly induced	top 10% highly induced	3 CNS cell types	1063	4.80085	3.8828	5.30783	6.75323	1.83319	1.15953
Arpp21	1798250	top 10% highly induced	top 10% highly induced	top 10% highly induced	3 CNS cell types	1064	10.8507	7.10905	5.85008	2.0677	1.73238	-0.350887
Lrrc7	948487	top 10% highly induced	top 10% highly induced	top 10% highly induced	3 CNS cell types	1065	7.56947	2.61764	3.99255	-0.0781081	0.762825	-0.0781081
Shisa4	10067	top 10% highly induced	top 10% highly induced	top 10% highly induced	3 CNS cell types	1066	4.08994	3.96531	3.77945	0.306951	0.267384	0.535109
Abca8b	239700	top 10% highly induced	top 10% highly induced	top 10% highly induced	3 CNS cell types	1067	3.55934	3.06377	3.38764	3.15268	-0.531661	1.39309
Cyp46a1	14999	top 10% highly induced	top 10% highly induced	top 10% highly induced	3 CNS cell types	1068	8.62001	4.82081	4.62893	0.738058	0.600624	-0.485422
Dtna	466381	top 10% highly induced	top 10% highly induced	top 10% highly induced	3 CNS cell types	1069	5.15516	5.98366	2.66925	3.88481	-1.00679	-0.63199
Cbx8	41639	top 10% highly induced	top 10% highly induced	top 10% highly induced	3 CNS cell types	1070	3.26645	4.70322	3.54186	1.47331	2.99768	1.72815
Ppapdc3	51121	top 10% highly induced	top 10% highly induced	top 10% highly induced	3 CNS cell types	1071	5.88288	3.22112	3.90477	6.61353	3.02693	0.528129
Lonrf2	156501	top 10% highly induced	top 10% highly induced	top 10% highly induced	3 CNS cell types	1072	7.3437	2.88112	4.70621	3.31126	0.851621	-0.244134
Snx32	39897	top 10% highly induced	top 10% highly induced	top 10% highly induced	3 CNS cell types	1073	5.68425	4.22244	3.83798	2.34473	0.573809	0.864082
AI429214	581709	top 10% highly induced	top 10% highly induced	top 10% highly induced	3 CNS cell types	1074	5.06626	3.87225	2.51537	1.70515	0.0153661	3.1466
Fstl5	2469830	top 10% highly induced	top 10% highly induced	top 10% highly induced	3 CNS cell types	1075	3.89445	2.97505	5.66184	0.597241	0.178706	0
Nt5m	96669	top 10% highly induced	top 10% highly induced	top 10% highly induced	3 CNS cell types	1076	4.20831	3.29259	3.19247	4.02092	3.81946	2.66273
Glrb	163564	top 10% highly induced	top 10% highly induced	top 10% highly induced	3 CNS cell types	1077	8.29677	4.93516	5.41392	-1.52251	-1.67095	-2.08874
Nebl	853449	top 10% highly induced	top 10% highly induced	top 10% highly induced	3 CNS cell types	1078	4.47213	5.01095	3.83809	7.9831	1.78036	1.24803
Slc22a17	12001	top 10% highly induced	top 10% highly induced	top 10% highly induced	3 CNS cell types	1079	5.437	5.04416	5.91684	-0.330239	1.17085	0.839246
Rundc3a	28553	top 10% highly induced	top 10% highly induced	top 10% highly induced	3 CNS cell types	1080	4.18379	2.81499	3.08583	-3.97706	-0.138591	0.277666
Abhd12	5588	top 10% highly induced	top 10% highly induced	top 10% highly induced	3 CNS cell types	1081	3.56617	2.77213	3.19548	0.874954	2.25752	1.38347
Tmem198	5324	top 10% highly induced	top 10% highly induced	top 10% highly induced	3 CNS cell types	1082	5.56566	3.95071	4.28265	-0.0816652	2.71937	0.598187
Ap3m2	58388	top 10% highly induced	top 10% highly induced	top 10% highly induced	3 CNS cell types	1083	5.18876	3.00431	2.84998	0.273763	-0.722063	-0.191548
Tmem132b	1648111	top 10% highly induced	top 10% highly induced	top 10% highly induced	3 CNS cell types	1084	7.03558	5.92665	7.29558	-0.474493	-0.136797	-0.278795
Pde4b	426883	top 10% highly induced	top 10% highly induced	top 10% highly induced	3 CNS cell types	1085	6.93033	8.09576	5.90263	5.00454	2.38592	2.47543
Gjb6	160024	top 10% highly induced	top 10% highly induced	top 10% highly induced	3 CNS cell types	1086	3.69279	8.90466	6.7036	0.0657378	0.178706	4.03984
Tnik	151898	top 10% highly induced	top 10% highly induced	top 10% highly induced	3 CNS cell types	1087	4.67048	5.29299	3.37043	2.48083	2.84708	-1.02182
Fam20a	210004	top 10% highly induced	top 10% highly induced	top 10% highly induced	3 CNS cell types	1088	3.81977	7.82218	3.1832	4.3522	6.4028	2.40077
Cadm3	152773	top 10% highly induced	top 10% highly induced	top 10% highly induced	3 CNS cell types	1089	5.94088	4.45149	6.51475	3.52097	3.75736	-0.554976
Arsb	167284	top 10% highly induced	top 10% highly induced	top 10% highly induced	3 CNS cell types	1090	5.02164	4.53464	8.33028	3.39826	3.2586	5.46556
Hlf	158386	top 10% highly induced	top 10% highly induced	top 10% highly induced	3 CNS cell types	1091	6.65971	5.36015	4.8217	4.56249	1.51929	6.51217
Neto2	98769	top 10% highly induced	top 10% highly induced	top 10% highly induced	3 CNS cell types	1092	6.12738	3.60136	4.86712	-0.684868	-2.12795	-2.11614
Pou3f3	1992905	top 10% highly induced	top 10% highly induced	top 10% highly induced	3 CNS cell types	1093	5.01868	8.8627	7.71181	-0.558639	-0.496578	5.61502
Lrtm2	115904	top 10% highly induced	top 10% highly induced	top 10% highly induced	3 CNS cell types	1094	5.35852	7.00988	4.56124	0.93051	-0.663551	1.2672
Rgs7bp	159694	top 10% highly induced	top 10% highly induced	top 10% highly induced	3 CNS cell types	1095	9.73549	5.04501	5.59157	2.61913	2.06365	0.621359
Hnmt	344116	top 10% highly induced	top 10% highly induced	top 10% highly induced	3 CNS cell types	1096	7.01919	3.28487	4.36094	2.6652	-0.510037	4.2836
Slc25a29	24487	top 10% highly induced	top 10% highly induced	top 10% highly induced	3 CNS cell types	1097	3.58722	3.71446	3.56739	3.94774	2.89024	1.57833
Zeb2	3756674	top 10% highly induced	top 10% highly induced	top 10% highly induced	3 CNS cell types	1098	4.30464	3.84802	3.99186	3.89797	1.65334	4.64249
Alg2	54024	top 10% highly induced	top 10% highly induced	top 10% highly induced	3 CNS cell types	1099	3.79726	2.45106	2.51405	-0.0388242	0.735277	0.51899
Rsph9	3535	top 10% highly induced	top 10% highly induced	top 10% highly induced	3 CNS cell types	1100	4.74575	3.34886	3.85599	0.976254	2.44173	3.98436
Pkia	1848425	top 10% highly induced	top 10% highly induced	top 10% highly induced	3 CNS cell types	1101	5.03661	2.59134	4.3676	4.77943	-2.64911	1.00581
Vstm2a	1730707	top 10% highly induced	top 10% highly induced	top 10% highly induced	3 CNS cell types	1102	8.58936	2.58134	5.98238	-0.122134	-0.125811	2.5278
Phactr3	47351	top 10% highly induced	top 10% highly induced	top 10% highly induced	3 CNS cell types	1103	4.87506	5.90183	6.48006	0.695114	-0.826002	-1.51788
Igsf21	326521	top 10% highly induced	top 10% highly induced	top 10% highly induced	3 CNS cell types	1104	7.39106	5.20339	7.27375	0.576033	1.34061	-1.25751
Rgs2	326378	top 10% highly induced	top 10% highly induced	top 10% highly induced	3 CNS cell types	1105	7.86144	6.43952	5.83893	4.77972	2.09221	4.82471
Clcn4-2	47751	top 10% highly induced	top 10% highly induced	top 10% highly induced	3 CNS cell types	1106	5.32088	3.56295	3.45063	2.88227	1.52015	2.65996
Pcp4	90273	top 10% highly induced	top 10% highly induced	top 10% highly induced	3 CNS cell types	1107	10.8606	2.68199	8.45541	2.24675	1.59891	2.63033
Dock10	1635141	top 10% highly induced	top 10% highly induced	top 10% highly induced	3 CNS cell types	1108	3.65197	4.33669	5.89455	3.58619	3.08405	3.65668
Csgalnact1	67870	top 10% highly induced	top 10% highly induced	top 10% highly induced	3 CNS cell types	1109	5.68829	6.40347	3.86969	2.38712	0.363143	3.83016
Fam49a	1334838	top 10% highly induced	top 10% highly induced	top 10% highly induced	3 CNS cell types	1110	6.34113	3.23249	3.0575	0.565893	-2.00693	-0.609132
Nr1d1	58680	top 10% highly induced	top 10% highly induced	top 10% highly induced	3 CNS cell types	1111	3.61733	6.45777	3.90564	5.37369	5.37165	2.37577
Lphn3	4027348	top 10% highly induced	top 10% highly induced	top 10% highly induced	3 CNS cell types	1112	5.53904	5.24435	5.08178	0.404717	2.10751	-0.702152
Ddx3y	27368	top 10% highly induced	top 10% highly induced	top 10% highly induced	3 CNS cell types	1113	3.88324	4.49896	2.3822	0.866572	-2.03027	2.72502
Mdga2	2122294	top 10% highly induced	top 10% highly induced	top 10% highly induced	3 CNS cell types	1114	5.52132	4.37279	4.50307	0.281383	-0.455183	-0.980811
Meis3	25516	top 10% highly induced	top 10% highly induced	top 10% highly induced	3 CNS cell types	1115	3.38118	3.23898	3.0577	1.44026	3.48978	-1.0763
Stmn3	23663	top 10% highly induced	top 10% highly induced	top 10% highly induced	3 CNS cell types	1116	9.60443	4.04526	7.39469	0.0791704	0.949876	-1.50161
Gucy1b3	28488	top 10% highly induced	top 10% highly induced	top 10% highly induced	3 CNS cell types	1117	7.54921	5.76689	5.14035	4.69831	2.92312	2.44259
Cck	98368	top 10% highly induced	top 10% highly induced	top 10% highly induced	3 CNS cell types	1118	11.0272	3.7221	4.26332	-0.0188781	9.0732	3.91985
Sgcb	3911	top 10% highly induced	top 10% highly induced	top 10% highly induced	3 CNS cell types	1119	5.20661	4.46398	3.80332	4.7471	-0.451271	1.06123
Dcc	1854582	top 10% highly induced	top 10% highly induced	top 10% highly induced	3 CNS cell types	1120	5.80033	5.06259	5.18578	0	0.062061	0
Fgf12	1472370	top 10% highly induced	top 10% highly induced	top 10% highly induced	3 CNS cell types	1121	9.78963	5.50658	6.67419	3.94709	0.00593042	1.15002
Rasd1	6646	top 10% highly induced	top 10% highly induced	top 10% highly induced	3 CNS cell types	1122	3.35835	2.71824	2.79813	2.99973	1.02763	1.5421
Gphn	757085	top 10% highly induced	top 10% highly induced	top 10% highly induced	3 CNS cell types	1123	3.92223	3.00056	3.21443	1.9475	0.403577	2.59244
Nlgn3	52118	top 10% highly induced	top 10% highly induced	top 10% highly induced	3 CNS cell types	1124	4.92876	5.81675	6.80148	0.364045	-0.996529	-0.136829
Rtn1	143272	top 10% highly induced	top 10% highly induced	top 10% highly induced	3 CNS cell types	1125	9.68797	4.99203	6.66124	0.451147	0.998902	-1.62085
Acap3	39352	top 10% highly induced	top 10% highly induced	top 10% highly induced	3 CNS cell types	1126	4.07222	3.10529	5.30429	2.833	2.97065	1.00412
Egr2	254409	top 10% highly induced	top 10% highly induced	top 10% highly induced	3 CNS cell types	1127	3.4796	4.2747	4.28817	2.74836	3.2725	-0.0938242
Gabra2	465415	top 10% highly induced	top 10% highly induced	top 10% highly induced	3 CNS cell types	1128	7.19545	6.73211	4.7922	-0.319396	-0.385133	-0.385133
Ptprd	4355791	top 10% highly induced	top 10% highly induced	top 10% highly induced	3 CNS cell types	1129	6.76438	2.64334	3.64399	0.807246	-0.141266	4.41885
Adcy2	536340	top 10% highly induced	top 10% highly induced	top 10% highly induced	3 CNS cell types	1130	6.34344	5.66667	3.87645	-1.14435	-0.382036	-2.11722
Rgs20	4445	top 10% highly induced	top 10% highly induced	top 10% highly induced	3 CNS cell types	1131	4.2776	6.74508	3.48598	-2.04368	-2.11097	-1.40486
Negr1	1686131	top 10% highly induced	top 10% highly induced	top 10% highly induced	3 CNS cell types	1132	8.57077	5.97625	6.16269	2.32538	1.26388	2.84929
Kcnip1	105678	top 10% highly induced	top 10% highly induced	top 10% highly induced	3 CNS cell types	1133	5.79159	4.00229	7.13488	0.763898	1.24065	0.0552612
Rorb	1300327	top 10% highly induced	top 10% highly induced	top 10% highly induced	3 CNS cell types	1134	7.44151	6.21039	3.03373	0.307369	-0.111166	0.722303
Dclk1	118710	top 10% highly induced	top 10% highly induced	top 10% highly induced	3 CNS cell types	1135	9.19207	8.86618	6.34242	0.700795	1.55598	-1.11969
Diras2	708244	top 10% highly induced	top 10% highly induced	top 10% highly induced	3 CNS cell types	1136	8.53646	3.85888	5.91319	1.69431	2.84267	-0.406268
Drp2	45534	top 10% highly induced	top 10% highly induced	top 10% highly induced	3 CNS cell types	1137	5.28524	5.54344	3.58437	0.253653	0.0691351	-0.594667
Lix1	76110	top 10% highly induced	top 10% highly induced	top 10% highly induced	3 CNS cell types	1138	5.10147	5.3314	3.17839	1.8092	-1.31197	1.01288
Nrcam	267435	top 10% highly induced	top 10% highly induced	top 10% highly induced	3 CNS cell types	1139	7.98994	7.19099	6.02951	-1.29182	-1.56361	-1.00953
Kirrel3	1767595	top 10% highly induced	top 10% highly induced	top 10% highly induced	3 CNS cell types	1140	5.13657	6.57943	4.81512	0.713282	0.404396	0.266776
Slc6a17	44325	top 10% highly induced	top 10% highly induced	top 10% highly induced	3 CNS cell types	1141	7.37432	2.25576	3.44197	2.84431	3.02737	4.12209
Tubb2a	49227	top 10% highly induced	top 10% highly induced	top 10% highly induced	3 CNS cell types	1142	4.98688	5.41196	3.54698	2.31835	3.51328	-0.141044
Bai2	52962	top 10% highly induced	top 10% highly induced	top 10% highly induced	3 CNS cell types	1143	3.95168	5.19178	4.48204	0.0926961	-0.105349	-2.94344
Lingo1	284997	top 10% highly induced	top 10% highly induced	top 10% highly induced	3 CNS cell types	1144	7.64666	2.26564	5.10541	2.74962	0.071522	-1.64705
Pcdh10	7927739	top 10% highly induced	top 10% highly induced	top 10% highly induced	3 CNS cell types	1145	7.33013	9.13226	7.85363	-0.190929	1.53475	0.359397
Pcdhb3	6056	top 10% highly induced	top 10% highly induced	top 10% highly induced	3 CNS cell types	1146	4.02662	2.73503	4.17309	1.37021	1.57435	0.133369
Dok6	771507	top 10% highly induced	top 10% highly induced	top 10% highly induced	3 CNS cell types	1147	3.13986	5.45254	4.79604	0.0366531	0.328686	0.0434947
Cntn6	1557584	top 10% highly induced	top 10% highly induced	top 10% highly induced	3 CNS cell types	1148	6.43104	3.356	6.37602	0.641029	0	0.133369
Dlgap1	601124	top 10% highly induced	top 10% highly induced	top 10% highly induced	3 CNS cell types	1149	7.07627	4.59418	4.27556	-0.651277	0.121795	-2.38839
Fads3	10455	top 10% highly induced	top 10% highly induced	top 10% highly induced	3 CNS cell types	1150	4.62585	3.45655	2.43875	6.14063	3.86732	6.41542
Klhl32	56563	top 10% highly induced	top 10% highly induced	top 10% highly induced	3 CNS cell types	1151	3.77362	2.54607	3.20256	1.37774	0.0722099	0.885309
Syt11	27964	top 10% highly induced	top 10% highly induced	top 10% highly induced	3 CNS cell types	1152	6.16372	5.31486	4.95795	0.924195	-1.17489	-0.504615
Gpcpd1	163602	top 10% highly induced	top 10% highly induced	top 10% highly induced	3 CNS cell types	1153	3.77498	3.349	2.38024	2.7603	-1.4679	0.992634
Zhx1	53552	top 10% highly induced	top 10% highly induced	top 10% highly induced	3 CNS cell types	1154	4.16756	3.6076	2.58654	1.88034	-0.187872	2.63971
B3gat1	1184572	top 10% highly induced	top 10% highly induced	top 10% highly induced	3 CNS cell types	1155	4.48069	6.55869	7.65561	-1.001	-0.879441	1.50928
Tshz1	1007909	top 10% highly induced	top 10% highly induced	top 10% highly induced	3 CNS cell types	1156	3.19893	3.22482	3.41627	3.59887	4.01115	3.16317
Fbxl15	11703	top 10% highly induced	top 10% highly induced	top 10% highly induced	3 CNS cell types	1157	5.19858	3.26029	3.92857	3.47219	6.90062	3.35582
Lrrc4b	32861	top 10% highly induced	top 10% highly induced	top 10% highly induced	3 CNS cell types	1158	4.63023	7.59349	8.22962	6.59736	2.48159	-0.504777
Gnb5	7831	top 10% highly induced	top 10% highly induced	top 10% highly induced	3 CNS cell types	1159	7.07018	3.72422	3.93525	4.23619	2.26356	0.777678
Gnao1	277331	top 10% highly induced	top 10% highly induced	top 10% highly induced	3 CNS cell types	1160	4.36738	6.80056	4.38139	2.49073	1.58256	-1.06273
Scg2	781431	top 10% highly induced	top 10% highly induced	top 10% highly induced	3 CNS cell types	1161	11.1828	5.62115	4.15295	-0.0235935	2.8616	-0.152204
Ngef	128547	top 10% highly induced	top 10% highly induced	top 10% highly induced	3 CNS cell types	1162	7.96033	7.73657	4.21759	0.168745	5.01284	4.81216
Pcdh8	333600	top 10% highly induced	top 10% highly induced	top 10% highly induced	3 CNS cell types	1163	4.34252	5.59065	5.02892	-0.531132	1.68559	-0.275686
Rasgrf1	198591	top 10% highly induced	top 10% highly induced	top 10% highly induced	3 CNS cell types	1164	8.5349	4.4668	6.34485	-0.688817	0.380817	-0.433371
Gpr37	763605	top 10% highly induced	top 10% highly induced	top 10% highly induced	3 CNS cell types	1165	3.87716	5.34527	2.62965	0.11758	0.0971517	0.279874
Ntsr2	74079	top 10% highly induced	top 10% highly induced	top 10% highly induced	3 CNS cell types	1166	5.38604	9.34053	7.40242	5.84441	0.525628	0
Plek	123574	top 10% highly induced	top 10% highly induced	top 10% highly induced	3 CNS cell types	1167	3.62388	2.64715	6.98344	3.40858	1.51739	2.90829
Tcp11l2	50816	top 10% highly induced	top 10% highly induced	top 10% highly induced	3 CNS cell types	1168	4.43681	2.96901	2.84169	6.47216	4.55993	2.28267
Arhgef4	131468	top 10% highly induced	top 10% highly induced	top 10% highly induced	3 CNS cell types	1169	5.14439	4.15717	2.63182	-1.80574	-0.241682	-1.42765
Dbpht2	626307	top 10% highly induced	top 10% highly induced	top 10% highly induced	3 CNS cell types	1170	6.12813	3.6009	6.66038	-0.156941	0.115016	-0.222679
Lgi3	14040	top 10% highly induced	top 10% highly induced	top 10% highly induced	3 CNS cell types	1171	6.62158	4.4336	4.72289	3.77837	2.31119	-0.0893098
Pcdhb20	5975	top 10% highly induced	top 10% highly induced	top 10% highly induced	3 CNS cell types	1172	5.38949	3.43211	5.2917	3.18035	2.27028	0.977114
Ppargc1a	1991541	top 10% highly induced	top 10% highly induced	top 10% highly induced	3 CNS cell types	1173	6.271	6.73239	4.41941	7.57761	6.05694	7.10689
Mageh1	107973	top 10% highly induced	top 10% highly induced	top 10% highly induced	3 CNS cell types	1174	3.17859	4.42194	4.88327	0.545736	-1.09081	1.01573
Tmprss7	19807	top 10% highly induced	top 10% highly induced	top 10% highly induced	3 CNS cell types	1175	4.57823	5.40666	3.53723	0.12861	1.06963	0.616064
Rab28	1922511	top 10% highly induced	top 10% highly induced	top 10% highly induced	3 CNS cell types	1176	3.78383	2.40775	2.40202	2.60185	0.89916	1.50957
Kbtbd11	18054	top 10% highly induced	top 10% highly induced	top 10% highly induced	3 CNS cell types	1177	5.76992	6.09637	5.62053	2.56539	7.01079	5.66606
Pcdhb11	17493	top 10% highly induced	top 10% highly induced	top 10% highly induced	3 CNS cell types	1178	3.29718	2.46362	3.2387	1.34395	1.31875	0.255446
Slc35f1	370858	top 10% highly induced	top 10% highly induced	top 10% highly induced	3 CNS cell types	1179	5.16105	4.83583	6.96694	0.256137	0.0662497	1.43231
Aatk	17794	top 10% highly induced	top 10% highly induced	top 10% highly induced	3 CNS cell types	1180	4.23287	4.11182	3.90745	3.21168	2.81208	-0.0118062
Tmem35	20358	top 10% highly induced	top 10% highly induced	top 10% highly induced	3 CNS cell types	1181	7.46484	3.65365	6.79672	3.49381	0.547	3.18282
Txndc16	193963	top 10% highly induced	top 10% highly induced	top 10% highly induced	3 CNS cell types	1182	3.40808	2.79812	3.85688	0.632653	-0.956357	0.780837
Ncam2	3856571	top 10% highly induced	top 10% highly induced	top 10% highly induced	3 CNS cell types	1183	7.39939	6.47672	6.62764	0.30229	0.062061	1.57796
Grm3	665531	top 10% highly induced	top 10% highly induced	top 10% highly induced	3 CNS cell types	1184	7.18877	10.3968	5.49388	-0.0123703	-0.0781081	-0.0781081
Podxl2	9508	top 10% highly induced	top 10% highly induced	top 10% highly induced	3 CNS cell types	1185	6.38375	4.54876	7.03767	5.04876	5.34224	0.859971
Per2	38100	top 10% highly induced	top 10% highly induced	top 10% highly induced	3 CNS cell types	1186	4.90381	5.87134	5.18371	3.99275	4.35202	5.14641
Akap6	229193	top 10% highly induced	top 10% highly induced	top 10% highly induced	3 CNS cell types	1187	8.30421	6.06633	4.77014	6.74421	1.40845	0.234709
Cdh10	3613164	top 10% highly induced	top 10% highly induced	top 10% highly induced	3 CNS cell types	1188	5.09832	5.45917	4.10546	-1.9112	-2.35461	-2.41667
St6gal2	1283933	top 10% highly induced	top 10% highly induced	top 10% highly induced	3 CNS cell types	1189	6.49748	4.15027	2.66213	-1.25751	-0.489176	-1.25751
Sorcs1	1698916	top 10% highly induced	top 10% highly induced	top 10% highly induced	3 CNS cell types	1190	5.54004	3.22072	6.09882	1.01838	0.611146	0.255446
Pcdhb19	2639	top 10% highly induced	top 10% highly induced	top 10% highly induced	3 CNS cell types	1191	4.16498	2.75116	3.46888	1.97101	1.26481	0.59451
Syt4	253271	top 10% highly induced	top 10% highly induced	top 10% highly induced	3 CNS cell types	1192	9.78896	4.13085	4.38549	-0.206414	0.0281736	-0.408258
Cdh6	3703372	top 10% highly induced	top 10% highly induced	top 10% highly induced	3 CNS cell types	1193	6.86992	4.09004	4.99029	0.701026	0.96608	1.21597
Lypd1	273361	top 10% highly induced	top 10% highly induced	top 10% highly induced	3 CNS cell types	1194	5.86642	2.21073	6.32978	1.35151	0.434615	-0.084425
Tada1	330708	top 10% highly induced	top 10% highly induced	top 10% highly induced	3 CNS cell types	1195	4.64655	2.85035	3.11122	1.94919	1.62327	1.54759
Sez6	40458	top 10% highly induced	top 10% highly induced	top 10% highly induced	3 CNS cell types	1196	7.40929	3.44528	6.23001	0.635539	0.735949	-0.646062
Os9	45121	top 10% highly induced	top 10% highly induced	top 10% highly induced	3 CNS cell types	1197	3.46961	3.32669	3.81403	1.52298	3.92522	3.40627
Gpr123	130901	top 10% highly induced	top 10% highly induced	top 10% highly induced	3 CNS cell types	1198	8.4	4.83404	4.02279	0.0944843	1.03349	0.103242
Bmper	947612	top 10% highly induced	top 10% highly induced	top 10% highly induced	3 CNS cell types	1199	5.19552	5.95321	4.78799	3.22223	1.31155	-0.0188345
Sobp	88791	top 10% highly induced	top 10% highly induced	top 10% highly induced	3 CNS cell types	1200	5.95054	3.63434	4.37592	3.70232	1.77586	0.0131703
Magee1	417812	top 10% highly induced	top 10% highly induced	top 10% highly induced	3 CNS cell types	1201	6.11234	3.04815	4.4049	1.60218	1.39213	-0.0954597
Apba1	60901	top 10% highly induced	top 10% highly induced	top 10% highly induced	3 CNS cell types	1202	5.05729	4.90656	4.20296	2.44358	2.18583	0.246315
Gsg1l	189943	top 10% highly induced	top 10% highly induced	top 10% highly induced	3 CNS cell types	1203	6.2828	6.90826	5.3565	6.0421	1.34395	0.367994
Gria2	779464	top 10% highly induced	top 10% highly induced	top 10% highly induced	3 CNS cell types	1204	11.1577	10.0553	8.86566	-0.37448	-0.269418	-0.247645
Nat14	32323	top 10% highly induced	top 10% highly induced	top 10% highly induced	3 CNS cell types	1205	6.59574	2.82252	3.67041	1.63659	2.43641	1.42998
Lrrc49	82689	top 10% highly induced	top 10% highly induced	top 10% highly induced	3 CNS cell types	1206	3.80613	2.48405	2.69876	-0.18218	-0.83074	-0.747016
Lrrn2	188316	top 10% highly induced	top 10% highly induced	top 10% highly induced	3 CNS cell types	1207	6.81211	5.7699	6.58002	4.06464	2.43541	-0.619935
Trpm3	432136	top 10% highly induced	top 10% highly induced	top 10% highly induced	3 CNS cell types	1208	4.10202	4.97158	3.11306	1.35507	-0.351121	1.92782
Trim9	118532	top 10% highly induced	top 10% highly induced	top 10% highly induced	3 CNS cell types	1209	9.29773	11.0218	7.04146	0.188857	0.286621	0.195698
Baalc	198326	top 10% highly induced	top 10% highly induced	top 10% highly induced	3 CNS cell types	1210	6.48289	9.92693	7.73057	2.12322	0	0
Gng10	16766	top 10% highly induced	top 10% highly induced	top 10% highly induced	3 CNS cell types	1211	4.14605	3.37847	4.84126	1.75842	2.23561	-0.327272
Cend1	12609	top 10% highly induced	top 10% highly induced	top 10% highly induced	3 CNS cell types	1212	7.21444	3.03565	4.40918	0.84505	0.418013	-0.204801
Vkorc1	18027	top 10% highly induced	top 10% highly induced	top 10% highly induced	3 CNS cell types	1213	5.92991	5.69743	7.6335	-0.50309	-0.50309	-0.135097
Rhbdl1	2790	top 10% highly induced	top 10% highly induced	top 10% highly induced	3 CNS cell types	1214	5.50282	4.9898	3.62423	2.26723	3.83972	2.45522
Nr2f1	2706388	top 10% highly induced	top 10% highly induced	top 10% highly induced	3 CNS cell types	1215	6.82892	7.99796	6.3238	4.92802	4.38946	1.51513
Rnf180	249088	top 10% highly induced	top 10% highly induced	top 10% highly induced	3 CNS cell types	1216	3.58981	5.45874	4.30485	-0.468482	-0.299136	-0.0525767
Hdac9	698229	top 10% highly induced	top 10% highly induced	top 10% highly induced	3 CNS cell types	1217	4.61766	3.79121	2.37285	3.57323	0.0150345	-0.352985
Hey1	236865	top 10% highly induced	top 10% highly induced	top 10% highly induced	3 CNS cell types	1218	3.96602	5.87924	4.63092	2.51057	0.667342	-1.71855
Ttll11	76949	top 10% highly induced	top 10% highly induced	top 10% highly induced	3 CNS cell types	1219	5.99695	2.89389	2.9683	2.87556	2.233	0.37107
Elfn2	85772	top 10% highly induced	top 10% highly induced	top 10% highly induced	3 CNS cell types	1220	4.93033	2.51834	7.5387	0.727715	1.24107	-0.222679
Tmem178	241050	top 10% highly induced	top 10% highly induced	top 10% highly induced	3 CNS cell types	1221	8.12336	2.61831	5.76017	0.760297	3.98589	7.24597
Hdhd3	8347	top 10% highly induced	top 10% highly induced	top 10% highly induced	3 CNS cell types	1222	3.85792	3.06878	2.57906	3.58602	6.99359	4.15971
Scg5	18611	top 10% highly induced	top 10% highly induced	top 10% highly induced	3 CNS cell types	1223	8.14355	4.43491	6.63847	-2.51409	-0.168558	2.35343
Msl3l2	2268653	top 10% highly induced	top 10% highly induced	top 10% highly induced	3 CNS cell types	1224	4.04185	3.30576	2.41371	-0.237923	0.765564	-0.820453
Cmtm5	3301	top 10% highly induced	top 10% highly induced	top 10% highly induced	3 CNS cell types	1225	3.96969	8.45087	7.76146	2.79088	1.44998	-0.475955
Aldh1a1	260508	top 10% highly induced	top 10% highly induced	top 10% highly induced	3 CNS cell types	1226	5.34774	4.13203	5.97037	5.80058	5.75717	4.01882
Atp6ap1l	757320	top 10% highly induced	top 10% highly induced	top 10% highly induced	3 CNS cell types	1227	6.80343	2.36284	2.92122	3.19511	0	0
Nfia	1266947	top 10% highly induced	top 10% highly induced	top 10% highly induced	3 CNS cell types	1228	3.60664	4.86663	3.63477	5.7123	3.83242	4.73208
Fabp7	49693	top 10% highly induced	top 10% highly induced	top 10% highly induced	3 CNS cell types	1229	4.07322	13.8222	10.6493	2.42822	0.233672	5.43388
Cd302	8932	top 10% highly induced	top 10% highly induced	top 10% highly induced	3 CNS cell types	1230	4.00449	3.23428	3.93019	2.12885	4.0209	4.5435
Palmd	364664	top 10% highly induced	top 10% highly induced	top 10% highly induced	3 CNS cell types	1231	5.61303	2.49848	2.83226	5.84365	1.17705	3.33124
Fam19a5	1888062	top 10% highly induced	top 10% highly induced	top 10% highly induced	3 CNS cell types	1232	3.81742	3.77305	4.57308	1.2216	0.528952	0.899336
Creg2	55125	top 10% highly induced	top 10% highly induced	top 10% highly induced	3 CNS cell types	1233	7.55607	2.75845	5.998	-0.196277	0.0957567	0.184612
Nr4a3	600392	top 10% highly induced	top 10% highly induced	top 10% highly induced	3 CNS cell types	1234	5.44218	8.1933	4.50224	2.23841	3.94549	-0.030697
Ptprt	683349	top 10% highly induced	top 10% highly induced	top 10% highly induced	3 CNS cell types	1235	3.3819	2.98289	2.40376	-3.58525	-1.62893	-3.46395
Fbxo41	9234	top 10% highly induced	top 10% highly induced	top 10% highly induced	3 CNS cell types	1236	4.91003	2.57581	3.60208	-0.774228	0.272189	-1.02092
Kcnh5	727739	top 10% highly induced	top 10% highly induced	top 10% highly induced	3 CNS cell types	1237	5.57192	4.73704	4.30196	0	0	1.07984
Cntn1	244678	top 10% highly induced	top 10% highly induced	top 10% highly induced	3 CNS cell types	1238	7.96787	2.35958	9.20493	-0.890798	0.0845006	-0.101586
Slc30a10	645462	top 10% highly induced	top 10% highly induced	top 10% highly induced	3 CNS cell types	1239	3.56596	9.06962	3.14446	-0.0498938	7.34982	-0.0474063
Mamld1	451417	top 10% highly induced	top 10% highly induced	top 10% highly induced	3 CNS cell types	1240	6.24964	3.69416	4.87744	3.89814	2.32998	2.42167
Il1rapl1	955809	top 10% highly induced	top 10% highly induced	top 10% highly induced	3 CNS cell types	1241	7.95561	3.50764	3.73966	0.12861	0.121562	0
Sdhaf1	34737	top 10% highly induced	top 10% highly induced	top 10% highly induced	3 CNS cell types	1242	6.52718	6.13586	6.26131	1.37021	2.13245	0
Cdh2	3980396	top 10% highly induced	top 10% highly induced	top 10% highly induced	3 CNS cell types	1243	3.14747	4.66052	3.40939	5.3102	-2.12299	-0.588842
Cpe	411664	top 10% highly induced	top 10% highly induced	top 10% highly induced	3 CNS cell types	1244	6.77486	8.20044	6.18997	3.39474	2.40002	0.955284
Fam20c	336373	top 10% highly induced	top 10% highly induced	top 10% highly induced	3 CNS cell types	1245	3.91239	6.0344	4.74505	4.02524	3.84755	4.90838
Txndc15	34541	top 10% highly induced	top 10% highly induced	top 10% highly induced	3 CNS cell types	1246	3.60289	2.72644	2.96433	1.82356	2.26136	2.44594
Kcna3	214955	top 10% highly induced	top 10% highly induced	top 10% highly induced	3 CNS cell types	1247	4.36637	2.23539	3.3888	1.02864	3.41244	-0.88336
Hist3h2a	26574	top 10% highly induced	top 10% highly induced	top 10% highly induced	3 CNS cell types	1248	4.25392	2.48248	3.46578	3.03704	2.94284	3.00521
Kcnd3	403452	top 10% highly induced	top 10% highly induced	top 10% highly induced	3 CNS cell types	1249	6.58557	6.42655	6.82508	5.33647	3.69804	3.26187
Smpd1	72261	top 10% highly induced	top 10% highly induced	top 10% highly induced	3 CNS cell types	1250	3.75467	3.09604	2.92264	4.5156	1.21024	2.33977
Pnmal1	44986	top 10% highly induced	top 10% highly induced	top 10% highly induced	3 CNS cell types	1251	8.26682	3.97234	6.02291	-0.0940688	-0.0439732	-0.222679
Brsk2	106490	top 10% highly induced	top 10% highly induced	top 10% highly induced	3 CNS cell types	1252	5.0365	5.39757	4.37087	-0.865014	2.29795	0.229389
Nov	227715	top 10% highly induced	top 10% highly induced	top 10% highly induced	3 CNS cell types	1253	7.97596	2.79765	2.68907	4.57822	2.51374	-0.163138
Nptx2	366212	top 10% highly induced	top 10% highly induced	top 10% highly induced	3 CNS cell types	1254	3.68318	3.18481	3.7572	-3.03105	1.14423	-4.08226
Npas4	53447	top 10% highly induced	top 10% highly induced	top 10% highly induced	3 CNS cell types	1255	4.26558	3.70715	2.66156	0.983085	2.25324	-0.558639
Lmcd1	836767	top 10% highly induced	top 10% highly induced	top 10% highly induced	3 CNS cell types	1256	4.14379	6.20929	6.30181	6.8318	5.38057	4.18518
Nap1l3	2894505	top 10% highly induced	top 10% highly induced	top 10% highly induced	3 CNS cell types	1257	5.83178	2.39699	2.44197	-0.440407	0.173785	0.045733
Dok5	639139	top 10% highly induced	top 10% highly induced	top 10% highly induced	3 CNS cell types	1258	6.58281	4.71837	3.08199	0.832505	-1.04043	-1.88383
Slc36a4	202036	top 10% highly induced	top 10% highly induced	top 10% highly induced	3 CNS cell types	1259	3.88073	2.56242	2.50381	1.87162	0.103951	0.701402
Adcyap1r1	239865	top 10% highly induced	top 10% highly induced	top 10% highly induced	3 CNS cell types	1260	6.48093	10.0921	8.32566	4.10567	3.81303	1.96992
Slc41a2	57287	top 10% highly induced	top 10% highly induced	top 10% highly induced	3 CNS cell types	1261	4.91889	3.03591	4.35404	1.3421	4.66407	4.27411
Pamr1	113838	top 10% highly induced	top 10% highly induced	top 10% highly induced	3 CNS cell types	1262	7.42073	7.8111	4.38652	4.0043	3.87608	2.88219
Shisa9	917039	top 10% highly induced	top 10% highly induced	top 10% highly induced	3 CNS cell types	1263	5.81945	6.56302	6.01564	0.193676	0.237198	-0.109994
Arc	109482	top 10% highly induced	top 10% highly induced	-	2 CNS cell types	1264	5.10779	2.94122	1.08473	2.01074	-0.236674	-1.59177
Scn8a	201256	top 10% highly induced	top 10% highly induced	-	2 CNS cell types	1265	6.50391	3.73475	2.33788	-2.30425	-1.5369	-1.31212
Efr3b	45633	top 10% highly induced	top 10% highly induced	-	2 CNS cell types	1266	3.98751	4.7859	1.91952	1.88243	1.99116	-1.45212
Rbm24	524082	top 10% highly induced	top 10% highly induced	-	2 CNS cell types	1267	4.82542	2.85975	0.678459	7.63815	3.72871	-1.07806
Fam168a	48508	top 10% highly induced	top 10% highly induced	-	2 CNS cell types	1268	3.13072	2.35642	2.36193	1.21082	0.405384	-0.0641167
Hivep2	348608	top 10% highly induced	top 10% highly induced	-	2 CNS cell types	1269	6.24149	2.40421	1.7772	1.84743	1.24166	1.17066
Fzd3	107194	top 10% highly induced	top 10% highly induced	-	2 CNS cell types	1270	5.47513	3.04496	2.2744	-0.953159	-2.17268	-0.658089
Csdc2	10713	top 10% highly induced	top 10% highly induced	-	2 CNS cell types	1271	4.106	5.69006	2.18899	4.95413	0.0547146	-0.732534
Nr3c1	763964	top 10% highly induced	top 10% highly induced	-	2 CNS cell types	1272	3.31298	2.83212	2.13725	1.19356	0.702427	1.05262
Slc48a1	78416	top 10% highly induced	top 10% highly induced	-	2 CNS cell types	1273	3.77662	2.80715	2.17974	3.1309	1.86884	3.2133
Chst10	68776	top 10% highly induced	top 10% highly induced	-	2 CNS cell types	1274	3.46621	3.531	2.26776	-3.23692	-1.6622	-3.78187
Herc6	67006	top 10% highly induced	top 10% highly induced	-	2 CNS cell types	1275	4.20618	2.78563	0.308924	-0.0982285	1.03761	0.96789
Rgl1	6302	top 10% highly induced	top 10% highly induced	-	2 CNS cell types	1276	4.59787	2.56035	1.05957	2.42563	0.305307	4.85779
Kalrn	145618	top 10% highly induced	top 10% highly induced	-	2 CNS cell types	1277	4.84644	3.56433	1.55547	1.40803	2.77737	1.31728
Cmbl	38549	top 10% highly induced	top 10% highly induced	-	2 CNS cell types	1278	3.419	2.63866	2.32465	6.30063	7.53032	8.36509
Lyst	85020	top 10% highly induced	top 10% highly induced	-	2 CNS cell types	1279	3.78157	2.20546	0.856858	0.0902206	-0.368136	0.391217
Ppm1e	23845	top 10% highly induced	top 10% highly induced	-	2 CNS cell types	1280	4.46119	2.20268	2.35135	0.394903	-0.858728	-0.492375
Abcb9	45769	top 10% highly induced	top 10% highly induced	-	2 CNS cell types	1281	4.43454	5.31755	1.81394	3.66483	5.15357	2.20294
Bdnf	496800	top 10% highly induced	top 10% highly induced	-	2 CNS cell types	1282	7.30335	2.75792	-1.12178	0.768557	-2.01747	0.898024
Rora	667812	top 10% highly induced	top 10% highly induced	-	2 CNS cell types	1283	4.74456	3.3274	0.931545	2.32293	1.85667	3.1642
Rasgrp1	777318	top 10% highly induced	top 10% highly induced	-	2 CNS cell types	1284	7.30622	3.46606	1.13045	-0.83176	1.25997	0.439959
Cdk5	2118	top 10% highly induced	top 10% highly induced	-	2 CNS cell types	1285	3.97702	2.29237	1.77214	1.82613	2.18274	1.13148
Angpt1	898841	top 10% highly induced	top 10% highly induced	-	2 CNS cell types	1286	3.7867	5.52466	1.39399	5.15982	-0.111166	4.05854
Prrt2	3204	top 10% highly induced	top 10% highly induced	-	2 CNS cell types	1287	5.06676	2.39814	0.997113	-2.31775	-2.02794	-1.11529
Serinc1	102192	top 10% highly induced	top 10% highly induced	-	2 CNS cell types	1288	4.88452	2.29188	2.05274	1.02654	-1.85747	0.419061
Adrb1	224873	top 10% highly induced	top 10% highly induced	-	2 CNS cell types	1289	4.59205	5.68587	2.15426	5.4923	3.75333	1.29982
Nrg1	1781565	top 10% highly induced	top 10% highly induced	-	2 CNS cell types	1290	3.51582	3.46377	1.83874	-0.000142806	0.757504	1.03024
Npas2	201647	top 10% highly induced	top 10% highly induced	-	2 CNS cell types	1291	4.16911	3.03754	0.6768	2.33227	6.44346	0.417841
Metrnl	142323	top 10% highly induced	top 10% highly induced	-	2 CNS cell types	1292	3.70341	3.35956	2.13269	3.64194	7.28022	3.65953
Esrrg	305777	top 10% highly induced	top 10% highly induced	-	2 CNS cell types	1293	5.19667	2.43795	1.95035	6.19129	2.08241	6.239
Fezf2	126549	top 10% highly induced	top 10% highly induced	-	2 CNS cell types	1294	6.97594	4.11628	1.31126	-0.50309	-0.50309	-0.50309
Ntsr1	69374	top 10% highly induced	top 10% highly induced	-	2 CNS cell types	1295	3.74392	2.48352	1.08353	-0.00997835	1.97363	-0.256666
Pura	185875	top 10% highly induced	top 10% highly induced	-	2 CNS cell types	1296	4.50675	2.53716	1.65744	-0.102849	0.29344	0.919002
Tmod2	20371	top 10% highly induced	top 10% highly induced	-	2 CNS cell types	1297	5.17501	2.27455	1.50419	-1.44304	-2.95779	-4.21135
Cnih3	159255	top 10% highly induced	top 10% highly induced	-	2 CNS cell types	1298	6.70355	2.96711	1.87609	-1.41703	-0.853761	-1.54564
Srgap3	120244	top 10% highly induced	top 10% highly induced	-	2 CNS cell types	1299	3.24315	3.41124	1.7431	-2.43386	-1.86323	0.103242
Rasl11b	132214	top 10% highly induced	top 10% highly induced	-	2 CNS cell types	1300	3.59115	3.43615	0.453287	2.83783	1.49153	0.500014
Pfkm	90055	top 10% highly induced	top 10% highly induced	-	2 CNS cell types	1301	3.21223	2.79216	1.69519	4.86462	-1.5499	-0.563798
Ranbp6	211800	top 10% highly induced	top 10% highly induced	-	2 CNS cell types	1302	3.74221	2.612	1.42247	0.288951	-2.48202	0.0448659
Plcl2	260582	top 10% highly induced	top 10% highly induced	-	2 CNS cell types	1303	4.59462	2.69431	1.85184	1.31297	1.98892	0.989273
Camta2	303	top 10% highly induced	top 10% highly induced	-	2 CNS cell types	1304	3.09971	2.69873	1.88376	2.66792	3.91351	1.39461
Kcnc4	113275	top 10% highly induced	top 10% highly induced	-	2 CNS cell types	1305	5.25565	4.84561	2.26908	0.476825	-0.383838	-1.67694
Mmd	160514	top 10% highly induced	top 10% highly induced	-	2 CNS cell types	1306	3.74747	3.07589	1.75173	2.17602	1.38549	-0.384068
Slc35b3	1317619	top 10% highly induced	top 10% highly induced	-	2 CNS cell types	1307	3.29731	2.67713	1.7477	0.347075	0.954125	1.90397
Adamtsl2	8599	top 10% highly induced	top 10% highly induced	-	2 CNS cell types	1308	5.72249	2.60009	1.33799	7.11599	3.67584	5.63847
BC029214	12358	top 10% highly induced	top 10% highly induced	-	2 CNS cell types	1309	3.61272	2.47263	2.32739	3.81552	5.14592	3.09882
Ngly1	863546	top 10% highly induced	top 10% highly induced	-	2 CNS cell types	1310	3.39308	2.87752	1.63865	1.29047	0.959786	2.79387
Actr3b	1022603	top 10% highly induced	top 10% highly induced	-	2 CNS cell types	1311	4.95683	3.33987	1.35638	2.55244	-3.6505	-3.99769
Nppc	93023	top 10% highly induced	top 10% highly induced	-	2 CNS cell types	1312	4.43777	2.45033	1.89206	-0.073842	0.412284	0.129809
Npy1r	162747	top 10% highly induced	top 10% highly induced	-	2 CNS cell types	1313	7.19464	2.62907	2.00397	4.10333	1.5007	1.95343
Tmem62	6853	top 10% highly induced	top 10% highly induced	-	2 CNS cell types	1314	3.2894	2.33709	2.33449	0.840392	0.679466	1.41727
Kif21a	145692	top 10% highly induced	top 10% highly induced	-	2 CNS cell types	1315	3.88435	2.31992	-2.42781	-0.677541	-1.35686	1.20324
Chst1	439017	top 10% highly induced	top 10% highly induced	-	2 CNS cell types	1316	4.60262	4.68701	0.978443	0.965636	0.655538	-1.60719
Ccdc3	136310	top 10% highly induced	top 10% highly induced	-	2 CNS cell types	1317	4.27399	3.96565	0.872477	3.69023	4.66209	1.82754
Cacnb1	9403	top 10% highly induced	top 10% highly induced	-	2 CNS cell types	1318	3.32625	3.2507	1.40351	1.45415	0.904251	-0.761303
Cxxc4	1262612	top 10% highly induced	top 10% highly induced	-	2 CNS cell types	1319	3.92204	2.38915	2.24972	0.0794746	0.0110233	-1.24369
Ttc14	862092	top 10% highly induced	top 10% highly induced	-	2 CNS cell types	1320	4.18416	2.70986	0.801741	-1.43725	-3.04692	-1.36507
Tmem170b	529570	top 10% highly induced	top 10% highly induced	-	2 CNS cell types	1321	3.23764	3.07926	1.42208	-0.0626267	-2.11539	-0.247819
Inpp5j	51875	top 10% highly induced	top 10% highly induced	-	2 CNS cell types	1322	5.17659	4.66977	1.82526	6.17028	6.53582	5.53411
Robo2	1975736	top 10% highly induced	top 10% highly induced	-	2 CNS cell types	1323	6.21416	2.27925	1.649	0.642708	2.30413	3.5383
B3galt1	667998	top 10% highly induced	top 10% highly induced	-	2 CNS cell types	1324	5.21595	4.3545	2.228	0.157928	-1.99157	-0.309531
Atrn	218275	top 10% highly induced	top 10% highly induced	-	2 CNS cell types	1325	3.35841	2.29358	1.61199	0.899881	1.46483	0.491585
Dnaja4	86122	top 10% highly induced	top 10% highly induced	-	2 CNS cell types	1326	4.61756	3.44377	2.15602	4.29343	-0.249979	2.40195
Dbndd2	17354	top 10% highly induced	top 10% highly induced	-	2 CNS cell types	1327	4.37186	3.59516	0.436224	2.33358	4.03936	1.99217
Mgat4c	1204763	top 10% highly induced	top 10% highly induced	-	2 CNS cell types	1328	6.46773	4.05701	0.93931	0.597241	2.18917	2.68341
Clock	9057	top 10% highly induced	top 10% highly induced	-	2 CNS cell types	1329	3.272	2.21206	0.850394	1.35623	0.931238	0.220795
Ank2	212102	top 10% highly induced	top 10% highly induced	-	2 CNS cell types	1330	3.64363	2.55594	-0.00675587	1.99647	-3.41024	-2.20677
Celf2	2994861	top 10% highly induced	top 10% highly induced	-	2 CNS cell types	1331	4.55812	2.79846	1.47667	2.00048	0.124151	-1.40911
St8sia5	56651	top 10% highly induced	top 10% highly induced	-	2 CNS cell types	1332	7.72402	2.98751	2.22576	0.543726	-0.84221	-0.825218
Ppp1r1a	24998	top 10% highly induced	top 10% highly induced	-	2 CNS cell types	1333	3.42573	2.24	0.116405	-1.03404	-1.284	3.75242
Zkscan4	20122	top 10% highly induced	top 10% highly induced	-	2 CNS cell types	1334	3.44351	2.79078	2.06901	0.919376	-0.309948	0.628095
Sema4a	30789	top 10% highly induced	top 10% highly induced	-	2 CNS cell types	1335	3.98122	5.43375	1.01999	2.09223	7.3342	4.95739
Fbxo44	1195	top 10% highly induced	top 10% highly induced	-	2 CNS cell types	1336	3.30739	2.47572	1.93894	1.58076	1.18256	0.574718
Grin2b	660452	top 10% highly induced	top 10% highly induced	-	2 CNS cell types	1337	10.1665	2.57643	0.891736	-0.122134	-0.0663097	-0.187872
Wdr60	78986	top 10% highly induced	top 10% highly induced	-	2 CNS cell types	1338	3.30645	2.23996	0.806085	-0.906913	-1.52276	1.06606
Nr4a2	1512161	top 10% highly induced	top 10% highly induced	-	2 CNS cell types	1339	4.09744	6.11516	1.14158	-0.126281	1.27153	-0.0800552
Mical2	79913	top 10% highly induced	top 10% highly induced	-	2 CNS cell types	1340	6.76382	3.53048	1.61568	5.1298	3.87281	1.23016
Casp1	503867	top 10% highly induced	top 10% highly induced	-	2 CNS cell types	1341	3.31305	3.4845	2.31852	1.9941	3.00593	2.2994
Svip	2832131	top 10% highly induced	top 10% highly induced	-	2 CNS cell types	1342	3.31575	2.25316	2.19595	1.5282	-0.838082	1.58737
Tekt5	60438	top 10% highly induced	top 10% highly induced	-	2 CNS cell types	1343	4.25555	3.42428	-0.0680809	-0.31575	-0.559668	0.00584558
Rgs6	286157	top 10% highly induced	top 10% highly induced	-	2 CNS cell types	1344	5.84798	4.70897	2.20165	4.27356	1.05339	2.92639
Bcl2	150064	top 10% highly induced	top 10% highly induced	-	2 CNS cell types	1345	3.65	4.15884	1.08096	0.099453	0.489615	1.34281
Dapk2	97552	top 10% highly induced	top 10% highly induced	-	2 CNS cell types	1346	3.48341	3.03222	1.91534	3.72057	4.39546	3.8151
Leng9	1398	top 10% highly induced	top 10% highly induced	-	2 CNS cell types	1347	3.63381	3.86175	1.611	2.0498	6.69761	3.13237
Eepd1	1302697	top 10% highly induced	top 10% highly induced	-	2 CNS cell types	1348	4.26246	5.83593	1.13701	4.05133	4.44544	1.32502
Chsy3	1087306	top 10% highly induced	top 10% highly induced	-	2 CNS cell types	1349	4.41128	2.9989	1.80857	0.27005	1.5446	-0.507387
Ccnd2	340163	top 10% highly induced	top 10% highly induced	-	2 CNS cell types	1350	3.62047	5.36518	1.96839	3.50787	3.19071	0.310904
Adamts3	338996	top 10% highly induced	top 10% highly induced	-	2 CNS cell types	1351	3.61755	3.99859	2.15417	1.96676	-0.160778	-0.573505
Hhatl	5317	top 10% highly induced	top 10% highly induced	-	2 CNS cell types	1352	3.71952	3.10813	2.02536	9.56408	4.93863	3.80396
Scube1	62428	top 10% highly induced	top 10% highly induced	-	2 CNS cell types	1353	5.57421	3.23728	2.35576	1.76842	5.32018	0.413823
Ntng1	207585	top 10% highly induced	top 10% highly induced	-	2 CNS cell types	1354	4.02068	2.61595	0.779183	-1.24417	-1.0826	0.0170326
Kcnt1	27327	top 10% highly induced	top 10% highly induced	-	2 CNS cell types	1355	4.57934	2.26398	1.72916	0.033255	0.7958	3.62913
Lrrk2	122122	top 10% highly induced	top 10% highly induced	-	2 CNS cell types	1356	3.82017	2.31312	-0.732304	0.712082	-1.81421	4.23832
Selk	937929	top 10% highly induced	top 10% highly induced	-	2 CNS cell types	1357	4.18875	2.28928	1.70579	1.31622	-0.613606	2.37757
Zmat1	190016	top 10% highly induced	top 10% highly induced	-	2 CNS cell types	1358	4.18132	2.80715	1.67403	0.63875	-1.19546	1.44714
Sgip1	167443	top 10% highly induced	top 10% highly induced	-	2 CNS cell types	1359	4.96234	3.71727	2.21764	-1.57582	-1.91199	-0.443655
Fam65b	122933	top 10% highly induced	top 10% highly induced	-	2 CNS cell types	1360	4.00116	3.44573	0.511585	2.12112	0.985485	0.820319
Pdzrn3	1066301	top 10% highly induced	top 10% highly induced	-	2 CNS cell types	1361	3.88394	3.37889	-0.185466	3.1449	2.95056	2.6812
Tusc3	760947	top 10% highly induced	top 10% highly induced	-	2 CNS cell types	1362	4.48356	2.6823	2.34454	0.40797	1.22808	0.505138
Tmem25	1155	top 10% highly induced	top 10% highly induced	-	2 CNS cell types	1363	4.96173	2.81884	1.88457	4.23017	2.54145	5.10651
Plxna2	1371484	top 10% highly induced	top 10% highly induced	-	2 CNS cell types	1364	5.1054	2.85853	2.01394	3.27642	3.11895	1.80246
Dynlrb2	856424	top 10% highly induced	top 10% highly induced	-	2 CNS cell types	1365	3.34613	4.37563	0.749414	3.60196	0	2.61663
Pnpla3	47362	top 10% highly induced	top 10% highly induced	-	2 CNS cell types	1366	3.4023	4.4515	0.633896	3.97452	0.438826	-0.0383989
Cmya5	185159	top 10% highly induced	top 10% highly induced	-	2 CNS cell types	1367	4.4728	3.18003	0.754133	7.88417	0.17099	0.406259
Slc25a33	127998	top 10% highly induced	top 10% highly induced	-	2 CNS cell types	1368	3.18985	2.70508	0.762463	1.77117	0.470029	1.11099
Kcnn2	858563	top 10% highly induced	top 10% highly induced	-	2 CNS cell types	1369	3.46443	4.45995	1.52675	2.33434	-0.859249	-0.0141421
Tph2	290132	top 10% highly induced	top 10% highly induced	-	2 CNS cell types	1370	4.35936	3.24467	2.09997	-0.152204	-0.152204	-0.152204
Dgki	61942	top 10% highly induced	top 10% highly induced	-	2 CNS cell types	1371	4.60703	2.43227	1.20327	-1.99411	-1.30202	-1.28904
Cnr1	498061	top 10% highly induced	top 10% highly induced	-	2 CNS cell types	1372	6.02852	4.3804	1.80311	-1.59243	0.982507	-2.07628
B3galt6	23070	top 10% highly induced	top 10% highly induced	-	2 CNS cell types	1373	3.94324	2.2499	1.86563	1.04481	2.71687	0.304888
Sdk2	626799	top 10% highly induced	top 10% highly induced	-	2 CNS cell types	1374	4.02662	2.40944	0.180352	0.141149	1.65902	-0.041974
Fam84a	2203478	top 10% highly induced	top 10% highly induced	-	2 CNS cell types	1375	5.75019	5.46923	1.99651	1.15333	6.72624	2.63768
Wnk2	107757	top 10% highly induced	top 10% highly induced	-	2 CNS cell types	1376	3.27118	2.88291	0.963464	3.23628	3.27043	-1.59837
Kctd1	306274	top 10% highly induced	top 10% highly induced	-	2 CNS cell types	1377	3.63413	2.78842	1.64282	0.87279	0.0808601	2.39739
Hgf	783310	top 10% highly induced	top 10% highly induced	-	2 CNS cell types	1378	3.79503	7.65166	1.9741	0.879804	0.803468	2.16843
Bace2	193999	top 10% highly induced	top 10% highly induced	-	2 CNS cell types	1379	3.48418	2.56428	1.17536	4.57832	6.11211	1.84867
Tiam2	243561	top 10% highly induced	top 10% highly induced	-	2 CNS cell types	1380	5.14559	3.21761	-1.24496	-0.389086	0.344771	-0.115619
Ccrl2	72910	-	top 10% highly induced	top 10% highly induced	2 CNS cell types	1381	0.393064	3.99991	6.49402	6.0724	4.10231	3.37104
Nrarp	101991	-	top 10% highly induced	top 10% highly induced	2 CNS cell types	1382	-2.10032	5.68294	3.50797	1.19103	3.37565	-0.917094
Ccdc28b	2311	-	top 10% highly induced	top 10% highly induced	2 CNS cell types	1383	1.78029	3.1467	2.94896	1.46531	0.79661	2.21979
Jund	42435	-	top 10% highly induced	top 10% highly induced	2 CNS cell types	1384	1.94315	5.15963	3.44276	1.37137	5.05073	1.39245
Trpc2	259	-	top 10% highly induced	top 10% highly induced	2 CNS cell types	1385	-1.09793	3.88359	2.95388	2.04484	2.14079	0.548579
Cyth4	72267	-	top 10% highly induced	top 10% highly induced	2 CNS cell types	1386	-0.123802	5.16434	5.3886	4.54272	5.20037	3.1864
Sqrdl	1296162	-	top 10% highly induced	top 10% highly induced	2 CNS cell types	1387	-2.17611	2.52543	2.97674	4.99622	5.92432	6.76053
Kcnj16	480707	-	top 10% highly induced	top 10% highly induced	2 CNS cell types	1388	2.76515	5.05216	5.44497	0.0657378	0.569021	10.1547
Efnb3	6538	-	top 10% highly induced	top 10% highly induced	2 CNS cell types	1389	0.678763	2.4686	3.37356	4.95423	-0.210731	-1.60538
Cxcl1	98930	-	top 10% highly induced	top 10% highly induced	2 CNS cell types	1390	-0.812248	5.9956	4.67482	2.60692	3.14002	1.7511
Cyp2d22	25131	-	top 10% highly induced	top 10% highly induced	2 CNS cell types	1391	-1.5807	5.6448	3.41189	4.98738	5.79267	3.98419
Rftn2	25655	-	top 10% highly induced	top 10% highly induced	2 CNS cell types	1392	-0.266067	6.68297	5.84896	3.19309	1.44381	1.75891
Sod3	335541	-	top 10% highly induced	top 10% highly induced	2 CNS cell types	1393	0.573163	5.58517	4.31092	6.68059	6.33686	9.36069
Gsx2	105225	-	top 10% highly induced	top 10% highly induced	2 CNS cell types	1394	-0.187872	2.28624	3.53561	-0.187872	-0.187872	-0.187872
Prex1	490614	-	top 10% highly induced	top 10% highly induced	2 CNS cell types	1395	0.577229	4.32279	3.64808	0.285346	1.8357	-1.58138
Pcx	33824	-	top 10% highly induced	top 10% highly induced	2 CNS cell types	1396	1.64232	4.42411	2.82536	3.41312	4.29357	5.07423
Npas3	204468	-	top 10% highly induced	top 10% highly induced	2 CNS cell types	1397	-0.156217	6.71555	5.02163	-0.645174	-0.61398	-0.932778
Cntln	282771	-	top 10% highly induced	top 10% highly induced	2 CNS cell types	1398	2.62309	2.85105	2.59861	0.44645	-0.76393	1.13412
Rxrg	181220	-	top 10% highly induced	top 10% highly induced	2 CNS cell types	1399	3.07049	4.43106	5.12134	8.56437	0.851228	0.753307
Sncaip	332476	-	top 10% highly induced	top 10% highly induced	2 CNS cell types	1400	2.07327	6.4946	4.58453	3.27724	1.31769	2.66666
Zeb1	506402	-	top 10% highly induced	top 10% highly induced	2 CNS cell types	1401	2.62384	4.90447	4.28564	2.72401	-0.327251	1.58818
Asrgl1	169653	-	top 10% highly induced	top 10% highly induced	2 CNS cell types	1402	1.07061	4.69695	4.3018	0.402403	-3.16829	-1.26053
Eln	169544	-	top 10% highly induced	top 10% highly induced	2 CNS cell types	1403	-1.12686	4.50479	5.05497	5.99511	4.41398	2.43088
Plekho1	44870	-	top 10% highly induced	top 10% highly induced	2 CNS cell types	1404	0.486585	3.39108	2.49886	3.56632	2.03627	0.838323
Col11a2	26738	-	top 10% highly induced	top 10% highly induced	2 CNS cell types	1405	-0.399429	2.80118	5.64952	1.03812	2.09791	-0.752434
Gprc5b	415374	-	top 10% highly induced	top 10% highly induced	2 CNS cell types	1406	-2.59936	3.49828	2.9141	1.55857	-0.902898	0.103529
Trem2	39675	-	top 10% highly induced	top 10% highly induced	2 CNS cell types	1407	2.76855	2.36942	7.12221	3.83619	2.48721	0.59451
Clec3b	51193	-	top 10% highly induced	top 10% highly induced	2 CNS cell types	1408	0.26418	2.27201	3.75528	7.72099	7.64933	1.73154
Btbd17	3656	-	top 10% highly induced	top 10% highly induced	2 CNS cell types	1409	1.2148	8.00464	4.31685	-1.2572	0.686397	-1.13324
Atp13a4	55157	-	top 10% highly induced	top 10% highly induced	2 CNS cell types	1410	0.728406	9.42145	5.20796	0	0.062061	0.133369
Nkx2-2	265105	-	top 10% highly induced	top 10% highly induced	2 CNS cell types	1411	-0.216554	5.51567	6.61469	-0.415539	3.94008	-0.415539
Lpo	29117	-	top 10% highly induced	top 10% highly induced	2 CNS cell types	1412	0.932177	3.52951	4.20928	-0.0940688	0.816421	0.643829
Tspan12	138646	-	top 10% highly induced	top 10% highly induced	2 CNS cell types	1413	0.445545	5.02414	4.39369	3.72606	0.536956	3.80514
Plscr4	208356	-	top 10% highly induced	top 10% highly induced	2 CNS cell types	1414	0.586612	4.25553	3.6476	4.7865	2.78603	4.50732
G6pd2	2368613	-	top 10% highly induced	top 10% highly induced	2 CNS cell types	1415	-0.210515	3.42808	4.16345	-0.224134	-0.289871	-0.289871
Slc1a4	222418	-	top 10% highly induced	top 10% highly induced	2 CNS cell types	1416	0.419896	5.86676	2.49716	-2.53547	-0.764136	-0.286374
Sall3	1410889	-	top 10% highly induced	top 10% highly induced	2 CNS cell types	1417	-0.450137	6.79642	5.21909	-0.391458	-0.576085	1.58848
Dio2	1054212	-	top 10% highly induced	top 10% highly induced	2 CNS cell types	1418	2.49078	9.7503	6.24961	2.21798	0.388467	-0.0893098
Cenpb	35743	-	top 10% highly induced	top 10% highly induced	2 CNS cell types	1419	0.52185	2.97948	2.4481	3.0757	4.12969	3.93382
Wscd1	703769	-	top 10% highly induced	top 10% highly induced	2 CNS cell types	1420	2.77354	5.31191	5.8104	1.57929	0.316829	0.0232823
Jam3	211140	-	top 10% highly induced	top 10% highly induced	2 CNS cell types	1421	1.7169	2.29193	3.64859	1.98868	-0.150255	0.961326
B3galt5	48803	-	top 10% highly induced	top 10% highly induced	2 CNS cell types	1422	0.927945	2.85158	4.28892	-0.0498938	3.83087	5.62567
Evi5l	30359	-	top 10% highly induced	top 10% highly induced	2 CNS cell types	1423	1.7401	2.20782	4.26637	2.30177	0.727316	1.46019
Prkd1	1653215	-	top 10% highly induced	top 10% highly induced	2 CNS cell types	1424	-0.279659	3.72848	2.86519	0.982529	0.202894	0.387625
Lrp4	193461	-	top 10% highly induced	top 10% highly induced	2 CNS cell types	1425	-2.7452	4.0055	2.37365	0.273008	1.7555	1.37868
Scara3	67530	-	top 10% highly induced	top 10% highly induced	2 CNS cell types	1426	1.71534	5.67388	3.65917	2.97382	2.27834	-0.947156
Timp4	384994	-	top 10% highly induced	top 10% highly induced	2 CNS cell types	1427	0.726549	8.55141	8.57323	7.98547	2.14911	0.681648
Gatm	146284	-	top 10% highly induced	top 10% highly induced	2 CNS cell types	1428	2.28523	4.69641	5.46596	0.489067	3.17725	6.76677
Slc1a3	447323	-	top 10% highly induced	top 10% highly induced	2 CNS cell types	1429	-1.52221	7.43128	4.03641	-1.81806	-2.36156	-3.50131
Kcne1l	76759	-	top 10% highly induced	top 10% highly induced	2 CNS cell types	1430	-0.830953	7.15379	3.51494	1.41077	-0.178876	1.91628
Cxcl14	178288	-	top 10% highly induced	top 10% highly induced	2 CNS cell types	1431	-0.316357	6.48045	5.75074	3.24152	5.5073	3.81393
Csl	746189	-	top 10% highly induced	top 10% highly induced	2 CNS cell types	1432	-3.28377	4.1127	3.07654	-2.26834	-3.53586	-1.96059
Rhob	182437	-	top 10% highly induced	top 10% highly induced	2 CNS cell types	1433	0.712277	5.94794	4.23988	4.13078	4.43786	1.62491
Pyroxd2	115375	-	top 10% highly induced	top 10% highly induced	2 CNS cell types	1434	-0.0409228	2.42818	3.25363	3.29013	5.25225	6.41185
Prss35	55788	-	top 10% highly induced	top 10% highly induced	2 CNS cell types	1435	2.92858	4.5337	2.60367	0.496109	-0.675707	-0.369774
Vipr2	77925	-	top 10% highly induced	top 10% highly induced	2 CNS cell types	1436	0	4.15554	4.93301	2.87584	4.35871	0.78776
G0s2	36876	-	top 10% highly induced	top 10% highly induced	2 CNS cell types	1437	1.4927	7.44078	7.78221	9.24461	6.42237	6.82851
Tmem100	178630	-	top 10% highly induced	top 10% highly induced	2 CNS cell types	1438	1.84601	6.54857	7.61025	3.69032	1.00905	1.43048
Pcdhb4	12078	-	top 10% highly induced	top 10% highly induced	2 CNS cell types	1439	2.73624	2.18779	2.84078	1.97712	1.00791	0.312817
Ttyh3	17839	-	top 10% highly induced	top 10% highly induced	2 CNS cell types	1440	0.531945	5.66463	2.6853	0.489074	3.11103	0.278115
Tril	799394	-	top 10% highly induced	top 10% highly induced	2 CNS cell types	1441	0.222413	9.67425	7.43474	3.7477	4.76624	2.9942
Atf3	128928	-	top 10% highly induced	top 10% highly induced	2 CNS cell types	1442	-2.81552	6.02215	4.15461	0.121707	2.92108	-1.66413
Tmem229b	76718	-	top 10% highly induced	top 10% highly induced	2 CNS cell types	1443	2.97159	2.47136	4.14739	2.29925	3.42214	0.354432
Masp1	104786	-	top 10% highly induced	top 10% highly induced	2 CNS cell types	1444	0.599548	4.11024	4.83813	3.17045	-1.21288	-1.34306
Psap	59045	-	top 10% highly induced	top 10% highly induced	2 CNS cell types	1445	1.77289	3.44214	2.57928	3.59004	2.25911	2.74015
Rnd2	23212	-	top 10% highly induced	top 10% highly induced	2 CNS cell types	1446	-0.735667	3.07682	3.40866	0.137675	2.40958	0.634097
Cadm4	8698	-	top 10% highly induced	top 10% highly induced	2 CNS cell types	1447	0.803899	4.89022	5.95818	0.920707	-0.927292	1.65164
Npr2	47532	-	top 10% highly induced	top 10% highly induced	2 CNS cell types	1448	1.86416	3.95605	2.86946	4.4834	1.8976	2.03571
Slc12a9	16698	-	top 10% highly induced	top 10% highly induced	2 CNS cell types	1449	-0.0565677	3.4339	3.09056	0.497942	1.76359	0.511727
Cdkn2c	185547	-	top 10% highly induced	top 10% highly induced	2 CNS cell types	1450	0.065567	4.01176	4.16091	3.2458	3.17424	2.99805
Gpr56	44815	-	top 10% highly induced	top 10% highly induced	2 CNS cell types	1451	-0.980226	7.32728	4.87016	3.87129	3.40485	4.11947
Fosb	41290	-	top 10% highly induced	top 10% highly induced	2 CNS cell types	1452	2.60609	10.9879	8.34111	0.627593	3.43511	-0.75535
Lime1	19321	-	top 10% highly induced	top 10% highly induced	2 CNS cell types	1453	2.73292	4.3559	3.51598	3.38605	5.74972	2.00467
Wfdc1	42630	-	top 10% highly induced	top 10% highly induced	2 CNS cell types	1454	-0.50309	3.03364	2.57199	6.68062	6.70024	2.22318
Bcl6	438763	-	top 10% highly induced	top 10% highly induced	2 CNS cell types	1455	0.1873	3.05048	2.4968	2.47955	2.02652	1.70076
Serpine2	354381	-	top 10% highly induced	top 10% highly induced	2 CNS cell types	1456	-0.464616	3.15959	3.55567	-0.708423	-3.24487	-2.29264
Grap	130446	-	top 10% highly induced	top 10% highly induced	2 CNS cell types	1457	-0.187872	2.72587	4.85683	5.42464	5.06214	4.55949
Tnfrsf19	149958	-	top 10% highly induced	top 10% highly induced	2 CNS cell types	1458	1.61956	6.10098	3.47195	-1.01263	-1.12199	-4.29504
Kifc3	118196	-	top 10% highly induced	top 10% highly induced	2 CNS cell types	1459	-0.484712	4.02937	2.87927	2.75177	2.44595	1.42971
Serpina3n	100075	-	top 10% highly induced	top 10% highly induced	2 CNS cell types	1460	2.20269	4.57683	4.96196	3.94172	4.39454	-1.4177
Gpam	1072221	-	top 10% highly induced	top 10% highly induced	2 CNS cell types	1461	0.120681	5.83649	2.60026	4.49484	0.754018	1.73709
Sdc3	97779	-	top 10% highly induced	top 10% highly induced	2 CNS cell types	1462	2.09158	3.81476	6.28442	3.05322	2.1494	0.59692
Acox1	20693	-	top 10% highly induced	top 10% highly induced	2 CNS cell types	1463	1.70889	2.84397	2.73608	3.40019	3.22249	4.85743
Heyl	29825	-	top 10% highly induced	top 10% highly induced	2 CNS cell types	1464	-0.152204	5.15021	2.81126	6.20498	3.16496	2.99266
Cyp4f14	26598	-	top 10% highly induced	top 10% highly induced	2 CNS cell types	1465	0	6.8282	3.83779	1.20499	12.3247	1.62402
Plekhb1	46916	-	top 10% highly induced	top 10% highly induced	2 CNS cell types	1466	2.94982	3.36776	5.82323	1.75449	2.79378	2.59079
Rhoj	141254	-	top 10% highly induced	top 10% highly induced	2 CNS cell types	1467	0.235853	4.17052	2.39381	6.79729	5.57884	3.44826
Prr18	71805	-	top 10% highly induced	top 10% highly induced	2 CNS cell types	1468	1.24271	3.21839	4.09562	-0.450782	1.09946	-0.928783
P2rx7	45573	-	top 10% highly induced	top 10% highly induced	2 CNS cell types	1469	-0.174953	2.80182	4.25116	1.5205	1.81026	0.259254
Lrrc16b	2954	-	top 10% highly induced	top 10% highly induced	2 CNS cell types	1470	1.20961	3.04286	2.74829	0.261917	-0.252455	-1.59022
Fam198a	36079	-	top 10% highly induced	top 10% highly induced	2 CNS cell types	1471	1.42517	4.56314	3.12353	2.08154	0.58361	-0.0383989
Gpc5	2176362	-	top 10% highly induced	top 10% highly induced	2 CNS cell types	1472	1.99503	8.26439	8.0682	-0.187872	-0.187872	1.50259
Dnajb9	3105848	-	top 10% highly induced	top 10% highly induced	2 CNS cell types	1473	1.90224	4.12775	2.56799	0.374409	-2.13629	0.756224
Lect1	112548	-	top 10% highly induced	top 10% highly induced	2 CNS cell types	1474	0.415871	2.5566	2.69436	2.26671	0.302949	0.299211
Daam2	51428	-	top 10% highly induced	top 10% highly induced	2 CNS cell types	1475	-0.0559315	9.43617	3.03471	3.77549	3.46297	3.50405
Pag1	256263	-	top 10% highly induced	top 10% highly induced	2 CNS cell types	1476	0.786204	4.1892	2.50104	0.222708	2.51902	0.515499
Srpx	178057	-	top 10% highly induced	top 10% highly induced	2 CNS cell types	1477	-0.830953	3.32609	2.53018	3.99276	4.08909	2.19029
Entpd4	76027	-	top 10% highly induced	top 10% highly induced	2 CNS cell types	1478	-3.2954	3.13941	3.35922	4.49372	2.18371	3.27879
Apln	133150	-	top 10% highly induced	top 10% highly induced	2 CNS cell types	1479	-0.971175	5.47343	3.30148	3.28057	0.805731	1.75903
Ace	19320	-	top 10% highly induced	top 10% highly induced	2 CNS cell types	1480	0.620924	2.28434	4.03582	7.05806	11.3996	7.3879
Sash1	944583	-	top 10% highly induced	top 10% highly induced	2 CNS cell types	1481	-1.87978	4.26259	2.50835	0.726451	1.12235	0.402353
Cacng5	98446	-	top 10% highly induced	top 10% highly induced	2 CNS cell types	1482	2.3388	2.62518	5.25769	-0.541264	-0.610471	-0.763723
Dchs1	19770	-	top 10% highly induced	top 10% highly induced	2 CNS cell types	1483	0.937783	4.80621	4.16201	3.98796	3.4589	1.43239
Gas1	775840	-	top 10% highly induced	top 10% highly induced	2 CNS cell types	1484	0.322628	5.37511	3.9292	3.14685	4.7564	2.32263
Dpf3	530548	-	top 10% highly induced	top 10% highly induced	2 CNS cell types	1485	-0.0879192	4.72928	3.0598	4.39791	4.28577	3.18892
Galc	2426265	-	top 10% highly induced	top 10% highly induced	2 CNS cell types	1486	0.266314	2.6916	2.81184	0.216057	-1.4937	3.07726
Sfxn5	10130	-	top 10% highly induced	top 10% highly induced	2 CNS cell types	1487	0.338514	5.70519	2.70103	0.363538	-1.46195	2.41544
Samd14	3151	-	top 10% highly induced	top 10% highly induced	2 CNS cell types	1488	2.46602	5.36952	5.8233	1.6604	3.98075	2.66719
Slc13a5	61430	-	top 10% highly induced	top 10% highly induced	2 CNS cell types	1489	2.39319	7.63964	5.16043	-0.738857	-1.44174	1.41029
Rgs5	169701	-	top 10% highly induced	top 10% highly induced	2 CNS cell types	1490	2.06366	5.49342	4.58388	8.64975	5.70341	5.15424
Gp1bb	186743	-	top 10% highly induced	top 10% highly induced	2 CNS cell types	1491	2.85982	5.79827	5.78353	4.07475	11.8759	0.827671
Cyp4f15	201713	-	top 10% highly induced	top 10% highly induced	2 CNS cell types	1492	1.45649	7.66484	3.93186	1.03573	2.73558	-0.331447
Cldn5	180508	-	top 10% highly induced	top 10% highly induced	2 CNS cell types	1493	-1.46895	5.16712	3.11012	5.65524	5.59147	2.92043
Pcdhb22	115999	-	top 10% highly induced	top 10% highly induced	2 CNS cell types	1494	1.09078	2.84142	3.56791	2.53456	2.00238	0.897733
Ppp1r3d	19580	-	top 10% highly induced	top 10% highly induced	2 CNS cell types	1495	2.20028	4.85368	2.47546	4.68508	2.0177	-0.175378
Svep1	112684	-	top 10% highly induced	top 10% highly induced	2 CNS cell types	1496	-0.432821	3.00727	2.54855	3.95658	3.42951	3.87189
Maf	1128153	-	top 10% highly induced	top 10% highly induced	2 CNS cell types	1497	0.778724	2.25613	3.72804	2.42212	7.671	6.32656
Rasa3	152488	-	top 10% highly induced	top 10% highly induced	2 CNS cell types	1498	1.74167	3.74615	2.99059	1.147	1.19932	-1.18474
Pcdhb8	53110	-	top 10% highly induced	top 10% highly induced	2 CNS cell types	1499	2.2184	2.81094	3.44261	1.75601	1.0391	0.367994
Psd2	106138	-	top 10% highly induced	top 10% highly induced	2 CNS cell types	1500	1.53265	5.70662	3.11734	-2.02276	-1.13819	-2.0106
Ampd3	142570	-	top 10% highly induced	top 10% highly induced	2 CNS cell types	1501	0.273981	3.88696	4.30725	3.64706	1.74556	1.74051
Sspn	209161	-	top 10% highly induced	top 10% highly induced	2 CNS cell types	1502	0.35221	4.57707	4.48847	7.75209	2.69114	1.9867
Scrg1	136528	-	top 10% highly induced	top 10% highly induced	2 CNS cell types	1503	1.19378	8.76191	10.4172	0.803988	0	0
Mtss1l	1520	-	top 10% highly induced	top 10% highly induced	2 CNS cell types	1504	-0.874639	5.05979	4.83936	2.22954	2.04797	-0.321407
Cldn10	83238	-	top 10% highly induced	top 10% highly induced	2 CNS cell types	1505	1.93808	8.62394	5.35873	-0.0522187	1.69517	8.07499
Ttyh1	56672	-	top 10% highly induced	top 10% highly induced	2 CNS cell types	1506	2.68729	5.40078	3.5094	-1.9291	1.02502	-2.99381
Mmp15	50720	-	top 10% highly induced	top 10% highly induced	2 CNS cell types	1507	-3.05495	2.4581	6.42307	3.96829	3.40069	-2.24648
Adamts16	1205159	-	top 10% highly induced	top 10% highly induced	2 CNS cell types	1508	2.86241	4.14291	2.65047	0.188857	0.337695	1.81482
Aldoc	1145	-	top 10% highly induced	top 10% highly induced	2 CNS cell types	1509	0.754987	5.56545	3.67834	-4.9416	-0.384774	-1.10507
Cxcl2	36043	-	top 10% highly induced	top 10% highly induced	2 CNS cell types	1510	0	4.26307	3.1283	0.505465	1.84535	0
Bcan	28474	-	top 10% highly induced	top 10% highly induced	2 CNS cell types	1511	0.0806836	10.7173	9.58616	-0.543097	-1.06864	-1.97437
Sst	310063	-	top 10% highly induced	top 10% highly induced	2 CNS cell types	1512	1.34224	4.31162	4.55728	0	10.6602	0.569745
Hspa1b	29664	-	top 10% highly induced	top 10% highly induced	2 CNS cell types	1513	1.10929	3.92422	5.55066	1.68026	4.3435	2.3425
Metrn	14224	-	top 10% highly induced	top 10% highly induced	2 CNS cell types	1514	-3.47984	3.59164	3.47492	1.64803	1.86235	0.422864
Cspg4	30471	-	top 10% highly induced	top 10% highly induced	2 CNS cell types	1515	0.0196125	2.63432	8.43592	4.56103	4.41929	2.75389
Ptpdc1	108303	-	top 10% highly induced	top 10% highly induced	2 CNS cell types	1516	1.62832	3.07475	2.41725	-0.341224	-1.85108	1.89731
Btd	95110	-	top 10% highly induced	top 10% highly induced	2 CNS cell types	1517	-0.275717	2.73438	2.51067	2.11215	2.40677	2.95961
Apc2	4883	-	top 10% highly induced	top 10% highly induced	2 CNS cell types	1518	2.49125	3.8136	3.28333	0.17986	-0.637484	-1.88814
Kcng4	37771	-	top 10% highly induced	top 10% highly induced	2 CNS cell types	1519	2.58162	3.74274	2.61014	1.12128	2.11188	0.299211
Fgfr3	45335	-	top 10% highly induced	top 10% highly induced	2 CNS cell types	1520	-1.30139	7.86396	3.33506	2.49147	3.99555	2.79617
Mfsd2a	95550	-	top 10% highly induced	top 10% highly induced	2 CNS cell types	1521	-0.862638	5.90167	7.99596	-1.93203	5.16352	5.57689
Maml2	227500	-	top 10% highly induced	top 10% highly induced	2 CNS cell types	1522	-0.846073	4.29002	3.52623	2.11446	1.38398	1.10081
Folh1	494377	-	top 10% highly induced	top 10% highly induced	2 CNS cell types	1523	0.993301	6.97617	4.06016	-0.172203	-0.412432	6.46728
Slc44a5	63378	-	top 10% highly induced	top 10% highly induced	2 CNS cell types	1524	2.28195	2.74637	4.88732	1.00157	-0.29901	-0.389933
Sox9	457330	-	top 10% highly induced	top 10% highly induced	2 CNS cell types	1525	3.02885	8.64685	4.01808	2.42675	6.4166	0.26269
Sema5b	79945	-	top 10% highly induced	top 10% highly induced	2 CNS cell types	1526	2.29787	5.51754	4.33759	-0.573536	-0.898524	-1.26864
Fgf11	1870	-	top 10% highly induced	top 10% highly induced	2 CNS cell types	1527	-0.123567	2.75781	2.83216	1.52529	2.39016	0.39545
Chrdl1	305678	-	top 10% highly induced	top 10% highly induced	2 CNS cell types	1528	0.617543	8.27187	4.35323	2.07907	1.72721	3.3317
Bco2	6413	-	top 10% highly induced	top 10% highly induced	2 CNS cell types	1529	0.0554004	4.77583	3.57119	1.28997	5.6173	5.571
Rassf2	73481	-	top 10% highly induced	top 10% highly induced	2 CNS cell types	1530	-0.628249	3.74172	3.5173	1.11391	2.3011	0.455532
Fam149a	16882	-	top 10% highly induced	top 10% highly induced	2 CNS cell types	1531	3.09165	2.3541	3.02743	0.965425	1.71881	3.87773
Arhgap31	54030	-	top 10% highly induced	top 10% highly induced	2 CNS cell types	1532	3.05186	4.02629	5.47558	4.21465	2.4212	2.09398
Col9a3	37729	-	top 10% highly induced	top 10% highly induced	2 CNS cell types	1533	0.572596	4.26649	4.75884	-1.55753	-0.245263	-2.39802
Cd14	49553	-	top 10% highly induced	top 10% highly induced	2 CNS cell types	1534	-0.962107	4.21606	5.17305	4.07697	4.86537	3.04622
BC051142	21100	-	top 10% highly induced	top 10% highly induced	2 CNS cell types	1535	1.75501	3.41421	3.74127	1.93535	-0.00916579	1.56611
Itih5	138809	-	top 10% highly induced	top 10% highly induced	2 CNS cell types	1536	-1.55932	4.63189	4.98977	3.22345	3.082	4.10968
C1qtnf5	36997	-	top 10% highly induced	top 10% highly induced	2 CNS cell types	1537	-0.0781081	6.76052	6.12249	5.37312	5.54435	3.84683
Nkd1	191091	-	top 10% highly induced	top 10% highly induced	2 CNS cell types	1538	1.09415	3.64715	4.38942	0.774253	3.45549	0.145964
Aph1b	11807	-	top 10% highly induced	top 10% highly induced	2 CNS cell types	1539	2.21437	2.24163	2.6797	0.128537	-1.28265	2.21335
Gamt	5330	-	top 10% highly induced	top 10% highly induced	2 CNS cell types	1540	3.07987	4.31195	2.79219	3.40762	5.98714	4.83408
Slc7a11	1388454	-	top 10% highly induced	top 10% highly induced	2 CNS cell types	1541	-0.774373	6.47123	2.72522	-1.68018	0.187244	-1.2869
Pygo1	15025	-	top 10% highly induced	top 10% highly induced	2 CNS cell types	1542	1.05496	2.87475	3.34511	2.46783	-1.48586	-1.22373
Fam163a	60598	-	top 10% highly induced	top 10% highly induced	2 CNS cell types	1543	-1.001	4.29599	3.58622	-0.197015	0.0686313	4.14199
AI504432	51790	-	top 10% highly induced	top 10% highly induced	2 CNS cell types	1544	1.45156	2.63923	4.00526	-0.218882	-0.760234	-0.393465
Zcchc24	84503	-	top 10% highly induced	top 10% highly induced	2 CNS cell types	1545	-1.18295	4.47104	4.98328	2.63541	1.56992	-0.822636
Wnt7a	144354	-	top 10% highly induced	top 10% highly induced	2 CNS cell types	1546	-2.59959	4.18344	2.53801	-4.1946	-4.19827	-4.00489
Col16a1	28488	-	top 10% highly induced	top 10% highly induced	2 CNS cell types	1547	0.520914	3.94053	2.6402	1.95579	2.5628	1.79041
Grin2c	2927	-	top 10% highly induced	top 10% highly induced	2 CNS cell types	1548	-0.347811	7.56168	4.71622	2.81884	0.939032	-0.0986272
Tmem173	42327	-	top 10% highly induced	top 10% highly induced	2 CNS cell types	1549	-1.17696	3.31824	3.52061	4.35568	4.50734	1.80566
Aldoart1	1496617	-	top 10% highly induced	top 10% highly induced	2 CNS cell types	1550	2.66473	4.83416	4.74945	0.524237	-0.718386	0.533148
Olig1	141936	-	top 10% highly induced	top 10% highly induced	2 CNS cell types	1551	-1.55593	3.20354	6.25968	-5.80221	-6.23649	-6.71738
Enho	152243	-	top 10% highly induced	top 10% highly induced	2 CNS cell types	1552	2.70483	4.54646	4.0083	2.80355	2.13737	-0.205047
Kcnj10	14393	-	top 10% highly induced	top 10% highly induced	2 CNS cell types	1553	0.350538	8.6907	6.95458	-0.896791	0.245585	4.35231
Nr2e1	26799	-	top 10% highly induced	top 10% highly induced	2 CNS cell types	1554	-0.210183	7.95917	6.45945	-0.222679	-0.222679	-0.222679
Ednrb	729065	-	top 10% highly induced	top 10% highly induced	2 CNS cell types	1555	1.39772	10.9398	10.1853	4.26977	3.40658	5.07461
Slco2b1	74838	-	top 10% highly induced	top 10% highly induced	2 CNS cell types	1556	-0.468231	2.49605	5.48764	5.34154	6.87754	5.60209
Eya1	910377	-	top 10% highly induced	top 10% highly induced	2 CNS cell types	1557	0.100414	3.69998	3.46395	-0.208937	-1.69995	-2.6849
Pnma3	33839	-	top 10% highly induced	top 10% highly induced	2 CNS cell types	1558	2.94788	2.30057	3.57119	-0.656502	-0.785113	-0.785113
Hsd11b1	28191	-	top 10% highly induced	top 10% highly induced	2 CNS cell types	1559	3.01432	7.84226	5.01586	6.28059	4.38048	9.71652
Mgat3	30581	-	top 10% highly induced	top 10% highly induced	2 CNS cell types	1560	3.03726	2.65259	3.09455	0.557756	4.27207	3.2028
Ltbp3	100361	-	top 10% highly induced	top 10% highly induced	2 CNS cell types	1561	0.831974	4.37099	3.64808	3.99885	3.51529	1.75674
Chst7	196755	-	top 10% highly induced	top 10% highly induced	2 CNS cell types	1562	-0.0914944	4.60697	5.37976	2.57356	2.09084	4.23549
Pou6f1	38965	-	top 10% highly induced	top 10% highly induced	2 CNS cell types	1563	2.57354	3.36152	3.44216	1.77338	1.24905	2.5606
Selenbp1	55445	-	top 10% highly induced	top 10% highly induced	2 CNS cell types	1564	-1.87593	3.90841	2.55863	7.91468	6.23964	8.70973
Cpne2	10132	-	top 10% highly induced	top 10% highly induced	2 CNS cell types	1565	-0.984879	3.31944	2.61814	1.41267	4.48885	-0.485147
Fos	221316	-	top 10% highly induced	top 10% highly induced	2 CNS cell types	1566	2.91757	10.5301	6.34516	1.13466	5.91442	-3.17689
Rasl10b	5516	-	top 10% highly induced	top 10% highly induced	2 CNS cell types	1567	2.74242	4.73153	4.54081	5.943	0.506295	-1.08723
Sh2b2	22421	-	top 10% highly induced	top 10% highly induced	2 CNS cell types	1568	1.73093	3.21136	2.53374	2.34965	2.88778	-0.341053
Tbc1d12	28334	-	top 10% highly induced	top 10% highly induced	2 CNS cell types	1569	0.704943	2.33052	2.61908	-0.54564	0.0571568	-0.0261913
Nfatc1	158516	-	top 10% highly induced	top 10% highly induced	2 CNS cell types	1570	-1.15326	3.29647	2.95298	3.21683	3.83197	1.54651
Hhipl1	36930	-	top 10% highly induced	top 10% highly induced	2 CNS cell types	1571	0.825773	5.28032	2.94982	1.75911	2.11715	-0.565202
Pde3a	527095	-	top 10% highly induced	top 10% highly induced	2 CNS cell types	1572	0.48098	4.8112	3.45254	5.31721	3.3031	2.36304
Lix1l	5934	-	top 10% highly induced	top 10% highly induced	2 CNS cell types	1573	-1.11324	3.46931	3.83591	3.65675	0.669969	0.421673
Slc25a18	3841	-	top 10% highly induced	top 10% highly induced	2 CNS cell types	1574	-1.12472	7.9866	4.62914	-0.803517	-1.36119	0.231342
Epas1	206687	-	top 10% highly induced	top 10% highly induced	2 CNS cell types	1575	-1.50837	4.52973	4.15202	4.97431	4.3576	3.43885
Fzd9	43283	-	top 10% highly induced	top 10% highly induced	2 CNS cell types	1576	-0.760345	4.67332	3.69973	0.174027	2.23803	-2.76541
Hapln1	260891	-	top 10% highly induced	top 10% highly induced	2 CNS cell types	1577	0.578187	8.69072	5.88604	0.60881	-0.474493	0.186448
Paqr7	38490	-	top 10% highly induced	top 10% highly induced	2 CNS cell types	1578	2.52578	6.69393	3.14074	3.71957	4.74431	4.62078
Cacng4	95949	-	top 10% highly induced	top 10% highly induced	2 CNS cell types	1579	-1.45236	4.61814	8.26257	-1.82692	-1.15717	-0.893783
Itpr2	218759	-	top 10% highly induced	top 10% highly induced	2 CNS cell types	1580	-1.74925	3.94962	3.66457	1.73563	2.48585	4.13159
Hspa1a	10542	-	top 10% highly induced	top 10% highly induced	2 CNS cell types	1581	1.80387	5.06757	6.67556	2.53573	4.12863	2.32545
Cyp2j9	51963	-	top 10% highly induced	top 10% highly induced	2 CNS cell types	1582	-1.48637	6.07227	5.62025	1.6779	1.26657	4.24001
Trim62	96448	-	top 10% highly induced	top 10% highly induced	2 CNS cell types	1583	1.40408	4.0719	3.72829	-0.0439717	2.45791	0.0932975
Dbx2	231076	-	top 10% highly induced	top 10% highly induced	2 CNS cell types	1584	1.21792	7.62775	5.1074	-0.256666	-0.0779605	-0.123297
Slc38a3	22922	-	top 10% highly induced	top 10% highly induced	2 CNS cell types	1585	-4.8382	6.84007	4.19662	4.80929	2.53062	0.818832
Hfe	33339	-	top 10% highly induced	top 10% highly induced	2 CNS cell types	1586	0.707977	3.50102	4.15298	6.57542	4.92176	5.25757
Lair1	147899	-	top 10% highly induced	top 10% highly induced	2 CNS cell types	1587	1.92877	4.01413	3.09903	2.02621	3.36078	1.68179
Sv2c	512421	-	top 10% highly induced	top 10% highly induced	2 CNS cell types	1588	1.01581	3.18255	2.36794	0.759384	0.401417	-0.278795
Cebpa	127249	-	top 10% highly induced	top 10% highly induced	2 CNS cell types	1589	-1.49454	2.32141	4.28342	3.54717	6.68701	3.35417
Slc6a1	113163	-	top 10% highly induced	top 10% highly induced	2 CNS cell types	1590	1.77792	10.8845	8.76172	-0.645174	-0.389856	-0.932778
Atp1b2	16730	-	top 10% highly induced	top 10% highly induced	2 CNS cell types	1591	1.56375	6.28363	3.88386	0.69036	-1.52793	-1.02597
Zswim5	37856	-	top 10% highly induced	top 10% highly induced	2 CNS cell types	1592	0.816935	2.95079	2.63216	-0.206977	3.58946	1.65377
Ptgs1	72535	-	top 10% highly induced	top 10% highly induced	2 CNS cell types	1593	0.357153	4.32461	2.85218	3.67763	4.65007	3.083
Shc3	86392	-	top 10% highly induced	top 10% highly induced	2 CNS cell types	1594	2.68132	6.78394	5.78292	1.73808	0.590888	0.661271
Fgfrl1	41172	-	top 10% highly induced	top 10% highly induced	2 CNS cell types	1595	-2.90139	4.35163	3.08624	2.52777	2.45696	1.33088
Gfap	9003	-	top 10% highly induced	top 10% highly induced	2 CNS cell types	1596	-0.0496967	9.7943	4.93563	0.487933	1.82113	0.758445
Fbxo2	70960	-	top 10% highly induced	top 10% highly induced	2 CNS cell types	1597	2.13622	3.31394	2.43058	-2.33418	-1.59739	-2.47481
Ccl4	57561	-	top 10% highly induced	top 10% highly induced	2 CNS cell types	1598	0.00626171	3.84941	8.42138	2.21299	5.5991	2.82816
Ednra	541284	-	top 10% highly induced	top 10% highly induced	2 CNS cell types	1599	-0.869119	4.80451	2.6772	6.35566	2.97767	1.89251
Sardh	20031	-	top 10% highly induced	top 10% highly induced	2 CNS cell types	1600	1.16608	7.05044	4.30623	6.35143	6.35775	8.80243
Tmem121	127831	-	top 10% highly induced	top 10% highly induced	2 CNS cell types	1601	2.58574	2.85786	4.25166	-2.8037	0.333339	-2.98476
Ndp	288430	-	top 10% highly induced	top 10% highly induced	2 CNS cell types	1602	2.31614	7.23963	5.72991	0.45729	0.062061	0.977114
Xlr3b	44754	-	top 10% highly induced	top 10% highly induced	2 CNS cell types	1603	2.46336	5.19469	3.21313	1.56464	1.12883	3.5899
Iglon5	38375	-	top 10% highly induced	top 10% highly induced	2 CNS cell types	1604	-1.58605	2.35606	3.73734	-1.63872	-0.176272	-2.03165
Rnf144a	1238202	-	top 10% highly induced	top 10% highly induced	2 CNS cell types	1605	1.40319	3.57963	3.86836	1.79792	0.0544655	-0.0139133
Mxd4	11606	-	top 10% highly induced	top 10% highly induced	2 CNS cell types	1606	2.20565	3.19762	3.43705	4.26255	5.51454	3.86979
Fam69c	145511	-	top 10% highly induced	top 10% highly induced	2 CNS cell types	1607	0.306258	6.91304	5.83764	0.531323	1.00534	-0.152204
Pla2g7	68591	-	top 10% highly induced	top 10% highly induced	2 CNS cell types	1608	-0.575833	5.72099	2.6681	-0.781023	0.17701	0.316564
Marcks	1957943	-	top 10% highly induced	top 10% highly induced	2 CNS cell types	1609	1.78322	2.22417	3.0271	-1.91062	-0.908676	-1.77803
Tnfrsf21	321272	-	top 10% highly induced	top 10% highly induced	2 CNS cell types	1610	2.6288	2.22969	2.71056	1.33759	2.43007	4.59947
Fam181b	3234835	-	top 10% highly induced	top 10% highly induced	2 CNS cell types	1611	0.370971	7.5139	6.07613	1.51559	0.0938864	-0.243292
Unc13c	539739	-	top 10% highly induced	top 10% highly induced	2 CNS cell types	1612	2.42655	3.82914	3.80935	-0.316707	-0.383256	1.59005
Iffo1	560	-	top 10% highly induced	top 10% highly induced	2 CNS cell types	1613	1.57038	2.45247	2.66362	2.0655	1.57344	1.31891
Dner	110164	-	top 10% highly induced	top 10% highly induced	2 CNS cell types	1614	2.96392	3.89032	4.42423	-3.31452	-0.7181	-4.67592
Spsb4	112176	-	top 10% highly induced	top 10% highly induced	2 CNS cell types	1615	-2.0386	3.12214	3.83875	2.54448	-0.517015	4.00574
Lenep	20305	-	top 10% highly induced	top 10% highly induced	2 CNS cell types	1616	1.84363	4.07218	2.66284	2.72156	0.911664	-1.20625
Inhbb	409903	-	top 10% highly induced	top 10% highly induced	2 CNS cell types	1617	0.901036	3.80313	3.76756	0.953575	1.3016	-0.055027
Smox	97930	-	top 10% highly induced	top 10% highly induced	2 CNS cell types	1618	-0.0806665	3.483	3.44334	1.8957	1.70862	-1.0631
Bcl2a1b	239642	-	top 10% highly induced	top 10% highly induced	2 CNS cell types	1619	0	2.34909	5.9205	2.64802	3.31079	2.22663
Crybb1	10403	-	top 10% highly induced	top 10% highly induced	2 CNS cell types	1620	0	3.44019	6.89089	3.43787	1.7543	0
Rarres1	82291	-	top 10% highly induced	top 10% highly induced	2 CNS cell types	1621	0.503693	5.55844	2.65636	1.69431	3.89039	1.07987
Zhx3	36490	-	top 10% highly induced	top 10% highly induced	2 CNS cell types	1622	1.94201	3.90356	2.48145	2.08689	1.63559	3.77844
Ptprz1	538593	-	top 10% highly induced	top 10% highly induced	2 CNS cell types	1623	1.72969	11.998	10.137	0.788895	-0.365951	-0.915593
Slc22a8	631389	-	top 10% highly induced	top 10% highly induced	2 CNS cell types	1624	0	3.82097	3.55378	0.30229	0.062061	9.52918
Rab31	20125	-	top 10% highly induced	top 10% highly induced	2 CNS cell types	1625	-0.476087	3.55386	4.15385	0.673414	-0.152632	-1.04956
Ppp1r3c	208181	-	top 10% highly induced	top 10% highly induced	2 CNS cell types	1626	0.890294	8.42027	3.02034	6.79509	0.994393	0.185801
Cerk	29801	-	top 10% highly induced	top 10% highly induced	2 CNS cell types	1627	1.92211	2.19962	2.79882	3.31515	3.90241	0.733063
Chadl	41050	-	top 10% highly induced	top 10% highly induced	2 CNS cell types	1628	2.91736	4.48795	6.76092	0.947003	1.66314	1.33773
Fermt3	4148	-	top 10% highly induced	top 10% highly induced	2 CNS cell types	1629	-0.686367	2.19672	4.0712	3.76673	5.56454	1.7572
Fam46c	362231	-	top 10% highly induced	top 10% highly induced	2 CNS cell types	1630	-1.12132	3.5318	4.19143	4.75406	4.79405	2.83399
Fam107a	69128	-	top 10% highly induced	top 10% highly induced	2 CNS cell types	1631	-0.750162	4.9588	5.16954	2.38881	-0.627165	5.62539
Antxr1	51535	-	top 10% highly induced	top 10% highly induced	2 CNS cell types	1632	1.63065	5.00581	4.38324	2.75224	2.5073	0.584456
Apcdd1	205581	-	top 10% highly induced	top 10% highly induced	2 CNS cell types	1633	-1.70402	5.26473	4.12891	2.21385	2.81504	-0.5078
Pcdhga11	31862	-	top 10% highly induced	top 10% highly induced	2 CNS cell types	1634	1.1338	4.29598	3.94239	0.584354	0.0397634	0.857826
Smad9	22048	-	top 10% highly induced	top 10% highly induced	2 CNS cell types	1635	1.8425	3.69915	2.55074	2.34699	2.9496	0.465431
Mertk	26789	-	top 10% highly induced	top 10% highly induced	2 CNS cell types	1636	-1.37336	5.73261	3.36226	1.23305	3.31945	3.84579
Ccl19	105045	-	top 10% highly induced	top 10% highly induced	2 CNS cell types	1637	-1.06581	3.071	3.40603	2.98196	4.28551	3.78615
Hapln3	2801	-	top 10% highly induced	top 10% highly induced	2 CNS cell types	1638	-1.33908	5.65375	4.50485	1.03827	-0.608472	-1.08364
Pon2	92792	-	top 10% highly induced	top 10% highly induced	2 CNS cell types	1639	-3.56399	5.6648	2.66788	2.5294	2.47029	1.57637
Ppp3r2	1556515	-	top 10% highly induced	top 10% highly induced	2 CNS cell types	1640	0.0734043	2.23303	2.5968	0.12861	0	0.133369
Chst3	104702	-	top 10% highly induced	top 10% highly induced	2 CNS cell types	1641	-0.861388	4.4794	4.34047	1.68484	3.22993	2.54492
St3gal4	18897	-	top 10% highly induced	top 10% highly induced	2 CNS cell types	1642	0.308859	4.05717	3.23242	1.40865	6.39022	0.943461
Tox2	127350	-	top 10% highly induced	top 10% highly induced	2 CNS cell types	1643	2.96245	3.87433	2.7037	1.7274	4.62078	-1.48958
Ppp1r3g	69915	-	top 10% highly induced	top 10% highly induced	2 CNS cell types	1644	-0.0480238	7.03647	3.27698	-0.106663	-0.378455	-0.416429
Atp1a2	36264	-	top 10% highly induced	top 10% highly induced	2 CNS cell types	1645	2.22801	9.70588	7.51523	7.49311	1.49537	0.376018
Trib2	2358573	-	top 10% highly induced	top 10% highly induced	2 CNS cell types	1646	1.95057	4.91028	3.3171	1.76627	-0.761236	2.58274
Aqp4	286188	-	top 10% highly induced	top 10% highly induced	2 CNS cell types	1647	-0.0781081	11.4102	6.03761	3.82744	1.96484	5.01459
Nacc2	111182	-	top 10% highly induced	top 10% highly induced	2 CNS cell types	1648	-1.51658	3.82267	2.70188	2.24343	4.22556	1.97467
Alk	252275	-	top 10% highly induced	top 10% highly induced	2 CNS cell types	1649	0.14258	3.5124	3.90866	-0.0781081	0.100598	0.234709
Rhcg	139408	-	top 10% highly induced	top 10% highly induced	2 CNS cell types	1650	0.85978	4.4669	2.94303	0.233809	-0.531132	8.0248
Gdpd2	31557	-	top 10% highly induced	top 10% highly induced	2 CNS cell types	1651	1.18136	9.20166	4.39627	1.49378	7.98246	1.50839
Gal3st4	8538	-	top 10% highly induced	top 10% highly induced	2 CNS cell types	1652	2.55259	4.66953	2.67222	0.647644	0.404396	0.834989
Slc7a10	139885	-	top 10% highly induced	top 10% highly induced	2 CNS cell types	1653	-1.42758	9.75281	5.56438	1.82235	0.695147	0.562291
S100b	17565	-	top 10% highly induced	top 10% highly induced	2 CNS cell types	1654	2.12188	7.03528	8.12541	2.99269	1.224	0.196491
Gem	132047	-	top 10% highly induced	top 10% highly induced	2 CNS cell types	1655	0.74734	9.43646	5.3614	3.3902	4.81797	2.12356
Ntn4	135691	-	top 10% highly induced	top 10% highly induced	2 CNS cell types	1656	-0.2346	2.88824	2.87291	2.35123	2.12259	3.32491
Rapgef3	30231	-	top 10% highly induced	top 10% highly induced	2 CNS cell types	1657	1.10111	4.41015	2.7081	4.13109	2.99376	4.89009
Nckap5	375777	-	top 10% highly induced	top 10% highly induced	2 CNS cell types	1658	1.54468	6.45683	4.39149	3.33838	4.57757	3.59061
Slc8a2	17517	-	top 10% highly induced	top 10% highly induced	2 CNS cell types	1659	2.37689	3.12429	3.67742	-1.28043	0.259305	-2.8918
Htra1	69307	-	top 10% highly induced	top 10% highly induced	2 CNS cell types	1660	-3.07445	5.86241	3.12691	2.33872	1.61264	1.65746
Nrxn2	6149	-	top 10% highly induced	top 10% highly induced	2 CNS cell types	1661	1.84016	3.66379	5.3336	-0.128965	0.0470584	1.08644
Rsc1a1	80025	-	top 10% highly induced	top 10% highly induced	2 CNS cell types	1662	0.126106	4.77844	4.21643	4.83318	6.51648	3.36427
Lcat	1370	-	top 10% highly induced	top 10% highly induced	2 CNS cell types	1663	-2.8699	5.91231	2.93086	1.14849	0.707124	-1.41727
Agt	10931	-	top 10% highly induced	top 10% highly induced	2 CNS cell types	1664	2.66382	6.17032	2.64159	5.42955	7.27878	7.14844
Ctsf	16118	-	top 10% highly induced	top 10% highly induced	2 CNS cell types	1665	2.94115	4.14727	3.46691	2.93885	0.741869	2.41717
Atp13a5	18626	-	top 10% highly induced	top 10% highly induced	2 CNS cell types	1666	1.12063	5.34995	2.81794	0.188857	0	0
Cdh20	4564023	-	top 10% highly induced	top 10% highly induced	2 CNS cell types	1667	2.5792	7.30617	5.77362	3.55695	1.59549	0.312817
Cyp7b1	903249	-	top 10% highly induced	top 10% highly induced	2 CNS cell types	1668	2.51396	4.51805	2.97491	-0.731439	0.319088	7.27975
Hey2	499852	-	top 10% highly induced	top 10% highly induced	2 CNS cell types	1669	-0.0506991	5.06727	3.14241	3.11935	1.60105	-0.469323
Pde1c	368657	-	top 10% highly induced	top 10% highly induced	2 CNS cell types	1670	-0.603751	2.80901	3.40824	4.51898	-0.174659	1.01094
Slc13a3	47326	-	top 10% highly induced	top 10% highly induced	2 CNS cell types	1671	-0.117319	8.7069	3.28969	0.879804	0.831619	9.80659
Abtb2	83983	-	top 10% highly induced	top 10% highly induced	2 CNS cell types	1672	-2.72676	3.83088	4.56203	3.23189	1.0376	0.348044
Fat4	1930878	-	top 10% highly induced	top 10% highly induced	2 CNS cell types	1673	2.50995	4.79949	4.02455	3.0709	2.69475	1.82442
Agap2	9736	-	top 10% highly induced	top 10% highly induced	2 CNS cell types	1674	2.4423	2.37241	6.54964	2.19939	4.02581	-0.149174
Il17d	13326	-	top 10% highly induced	top 10% highly induced	2 CNS cell types	1675	2.83108	3.14858	4.43256	2.75075	2.92288	-1.18979
Ntng2	110764	-	top 10% highly induced	top 10% highly induced	2 CNS cell types	1676	1.39615	3.98958	4.33046	5.51705	6.63923	3.70093
Dexi	4953	-	top 10% highly induced	top 10% highly induced	2 CNS cell types	1677	3.07885	2.98211	2.50742	3.99803	3.9246	1.4902
Gpr162	1467	-	top 10% highly induced	top 10% highly induced	2 CNS cell types	1678	2.83645	3.80598	4.66339	-0.863912	0.174274	0.558842
Vit	112551	-	top 10% highly induced	top 10% highly induced	2 CNS cell types	1679	0.430796	6.49508	3.94433	3.86919	1.26699	0.133369
Slc35e4	8253	-	top 10% highly induced	top 10% highly induced	2 CNS cell types	1680	2.54091	3.80426	3.72486	1.62669	2.26597	0.748569
Rarres2	49113	-	top 10% highly induced	top 10% highly induced	2 CNS cell types	1681	-0.7135	5.32225	3.95122	7.64934	6.81994	6.4867
Ppp1r15a	41136	-	top 10% highly induced	top 10% highly induced	2 CNS cell types	1682	0.0924857	5.14914	2.80412	1.9359	1.68558	0.188921
Fzd1	694271	-	top 10% highly induced	top 10% highly induced	2 CNS cell types	1683	0.601847	4.50728	3.6185	2.83091	3.65829	3.07324
Rap1gap	18110	-	top 10% highly induced	top 10% highly induced	2 CNS cell types	1684	2.1578	2.53509	4.35019	2.24969	4.45244	2.59062
Acsbg1	37905	-	top 10% highly induced	top 10% highly induced	2 CNS cell types	1685	0.248257	9.56278	6.40053	1.04416	2.84673	-0.606665
Abca1	111591	-	top 10% highly induced	top 10% highly induced	2 CNS cell types	1686	-0.47286	6.46506	3.78921	1.95794	0.87066	1.05952
Dbp	11463	-	top 10% highly induced	top 10% highly induced	2 CNS cell types	1687	2.27749	4.59907	3.32149	4.62136	2.57257	5.09809
Zfp651	9057	-	top 10% highly induced	top 10% highly induced	2 CNS cell types	1688	2.89888	3.41213	3.15024	4.95621	2.42198	1.19086
Ppp6r2	58536	-	top 10% highly induced	top 10% highly induced	2 CNS cell types	1689	2.09434	2.69704	2.72441	2.61927	1.90232	1.29666
Zic1	1090493	-	top 10% highly induced	top 10% highly induced	2 CNS cell types	1690	-0.468231	5.29998	3.61572	-0.172203	-0.474493	-0.474493
As3mt	54970	-	top 10% highly induced	top 10% highly induced	2 CNS cell types	1691	0.84047	3.67015	3.31864	4.93179	2.96933	4.83739
Gng11	74961	-	top 10% highly induced	top 10% highly induced	2 CNS cell types	1692	-0.838212	3.38806	4.30004	4.84312	4.973	6.2765
Frat1	43253	-	top 10% highly induced	top 10% highly induced	2 CNS cell types	1693	2.3154	3.17964	2.60579	1.38369	7.25296	-0.785113
Mafb	1784286	-	top 10% highly induced	top 10% highly induced	2 CNS cell types	1694	1.86108	4.10622	5.49215	3.14771	7.54025	4.27973
Grik5	8793	-	top 10% highly induced	top 10% highly induced	2 CNS cell types	1695	1.09306	3.13423	2.74954	-0.151999	0.966378	-1.22162
Rgag4	289763	-	top 10% highly induced	top 10% highly induced	2 CNS cell types	1696	1.30157	3.24385	2.84188	2.28244	1.83072	3.25787
Adamts1	298467	-	top 10% highly induced	top 10% highly induced	2 CNS cell types	1697	-0.942625	5.26788	3.67476	2.76194	1.07023	2.21577
Cst3	562465	-	top 10% highly induced	top 10% highly induced	2 CNS cell types	1698	0.296268	5.22981	4.26663	3.28309	1.53334	0.989918
Sgcd	1273316	-	top 10% highly induced	top 10% highly induced	2 CNS cell types	1699	2.13062	2.71305	3.75528	4.59919	0.446	0.560614
Lbh	233162	-	top 10% highly induced	top 10% highly induced	2 CNS cell types	1700	-0.244916	4.0638	6.19205	7.64668	4.6201	2.81357
Pou3f4	1911404	-	top 10% highly induced	top 10% highly induced	2 CNS cell types	1701	1.40394	5.52339	3.3653	-0.612128	-0.612128	-0.612128
Prrx1	331857	-	top 10% highly induced	top 10% highly induced	2 CNS cell types	1702	-2.06894	4.04984	3.29076	3.22613	-0.549444	-0.248854
Rlbp1	14653	-	top 10% highly induced	top 10% highly induced	2 CNS cell types	1703	-2.45557	5.52863	7.03905	-2.68618	-2.81479	-2.61909
Gabrg1	1278660	-	top 10% highly induced	top 10% highly induced	2 CNS cell types	1704	2.96722	8.34886	6.17371	-0.0781081	-0.0781081	0.289886
Fcgrt	19337	-	top 10% highly induced	top 10% highly induced	2 CNS cell types	1705	-2.28218	4.00582	3.33943	6.21863	6.30577	6.62059
Itih3	12012	-	top 10% highly induced	top 10% highly induced	2 CNS cell types	1706	2.48706	9.27021	4.14991	1.26219	1.57435	2.66149
Kctd7	25124	-	top 10% highly induced	top 10% highly induced	2 CNS cell types	1707	2.59226	2.20795	2.60019	1.47742	1.77352	0.406019
Clu	19978	-	top 10% highly induced	top 10% highly induced	2 CNS cell types	1708	2.35112	4.30682	2.63118	4.10549	3.00796	1.512
Vtn	2787	-	top 10% highly induced	top 10% highly induced	2 CNS cell types	1709	0.00626171	4.89594	7.80075	7.88357	6.53711	1.26565
Nfkbiz	514443	-	top 10% highly induced	top 10% highly induced	2 CNS cell types	1710	-0.762101	4.94277	2.74912	0.0203187	4.50376	0.0941764
Cyp4v3	47278	-	top 10% highly induced	top 10% highly induced	2 CNS cell types	1711	-0.255994	4.43191	2.52488	1.5795	5.69272	1.84117
Slco1c1	84833	-	top 10% highly induced	top 10% highly induced	2 CNS cell types	1712	1.01281	11.8451	6.4648	0.950394	0.178706	0.472393
Gucy2f	240595	-	top 10% highly induced	top 10% highly induced	2 CNS cell types	1713	0.532985	3.66985	4.29033	-0.0395826	-0.0395826	0.156116
Dok7	12158	-	top 10% highly induced	top 10% highly induced	2 CNS cell types	1714	1.51153	3.60717	3.26367	6.16369	3.13156	0.594207
Hepacam	34301	-	top 10% highly induced	top 10% highly induced	2 CNS cell types	1715	2.64908	9.90326	8.33423	0.272856	0.73586	-0.531132
Fmo1	23658	-	top 10% highly induced	top 10% highly induced	2 CNS cell types	1716	-0.10937	9.08544	4.44291	7.41072	4.09339	10.3397
S100a16	65488	-	top 10% highly induced	top 10% highly induced	2 CNS cell types	1717	0.709861	6.7747	8.74502	5.4009	5.50748	5.07428
Prelp	118145	-	top 10% highly induced	top 10% highly induced	2 CNS cell types	1718	1.27505	3.17466	4.3271	7.26297	5.85177	5.79683
Gsx1	156519	-	top 10% highly induced	top 10% highly induced	2 CNS cell types	1719	-0.222679	2.26728	6.66472	-0.222679	-0.222679	-0.222679
Tox	1382776	-	top 10% highly induced	top 10% highly induced	2 CNS cell types	1720	2.69608	3.25926	3.35156	-0.182813	2.49625	-1.07194
Spock2	52567	-	top 10% highly induced	top 10% highly induced	2 CNS cell types	1721	2.70709	2.83139	3.28097	0.378728	-0.709335	-3.21734
Cd99l2	63933	-	top 10% highly induced	top 10% highly induced	2 CNS cell types	1722	2.39844	2.39765	2.44803	3.20807	-0.75211	1.72503
Ctso	718926	-	top 10% highly induced	top 10% highly induced	2 CNS cell types	1723	2.26569	5.08989	3.6588	2.41892	0.743913	2.64389
Rfx4	39951	-	top 10% highly induced	top 10% highly induced	2 CNS cell types	1724	0.557431	7.12691	4.59125	-0.750702	-0.939559	-0.939559
Fgf1	718548	-	top 10% highly induced	top 10% highly induced	2 CNS cell types	1725	1.85955	5.94989	3.29214	6.91611	2.38842	7.03635
Lama2	520518	-	top 10% highly induced	top 10% highly induced	2 CNS cell types	1726	2.1285	5.63013	3.11046	6.5497	2.6831	4.84895
Gpld1	7221	-	top 10% highly induced	top 10% highly induced	2 CNS cell types	1727	-2.0605	3.41525	2.93979	-1.25522	0.0456816	1.0095
Cml3	109373	-	top 10% highly induced	top 10% highly induced	2 CNS cell types	1728	0.278741	3.91376	2.45533	2.7007	3.74841	8.49527
Dmrta2	234143	-	top 10% highly induced	top 10% highly induced	2 CNS cell types	1729	-1.28113	4.79255	3.08933	-1.32902	1.02689	-0.901816
Gimap6	33265	-	top 10% highly induced	top 10% highly induced	2 CNS cell types	1730	0	3.84955	4.29584	6.65888	4.61568	7.1316
Emid1	39469	-	top 10% highly induced	top 10% highly induced	2 CNS cell types	1731	-3.0842	3.65385	5.17872	-0.533387	3.12607	0.775128
Htra3	54079	-	top 10% highly induced	top 10% highly induced	2 CNS cell types	1732	-1.9686	3.12402	3.88444	6.77807	6.33624	-0.925632
Nr4a1	108870	-	top 10% highly induced	top 10% highly induced	2 CNS cell types	1733	1.92076	7.17052	3.10727	0.632799	0.0370641	-2.48844
Gfra1	317233	-	top 10% highly induced	top 10% highly induced	2 CNS cell types	1734	1.07153	3.42374	6.99401	2.71052	1.65172	0.921427
Zfpm2	1053938	-	top 10% highly induced	top 10% highly induced	2 CNS cell types	1735	2.72423	4.0914	3.57252	3.00776	-0.272421	-0.677264
Mapk8ip1	4847	-	top 10% highly induced	top 10% highly induced	2 CNS cell types	1736	1.52176	2.86882	2.97653	-0.150992	0.0626843	0.972406
Sox21	314662	-	top 10% highly induced	top 10% highly induced	2 CNS cell types	1737	-1.78569	6.09753	5.26897	-1.18845	2.65415	-1.78569
Aldoart2	104613	-	top 10% highly induced	top 10% highly induced	2 CNS cell types	1738	1.43366	4.37892	4.42277	0.00330672	-0.640072	0.066037
Olig2	152043	-	top 10% highly induced	top 10% highly induced	2 CNS cell types	1739	-4.68889	3.01578	4.26104	-6.02865	-6.02865	-6.02865
Sox3	391052	-	top 10% highly induced	top 10% highly induced	2 CNS cell types	1740	-2.24859	2.89516	4.16784	-2.67293	-2.30395	-2.73867
Junb	13955	-	top 10% highly induced	top 10% highly induced	2 CNS cell types	1741	1.96758	6.17989	3.39645	0.544175	4.9874	-1.75431
Grin3a	1375854	-	top 10% highly induced	top 10% highly induced	2 CNS cell types	1742	2.89561	4.31942	5.96812	-0.346746	-0.95508	0.0768998
Zfp521	1315596	-	top 10% highly induced	top 10% highly induced	2 CNS cell types	1743	-1.11964	3.6651	2.87797	2.35315	-0.232886	-1.33709
Man2a2	10889	-	top 10% highly induced	top 10% highly induced	2 CNS cell types	1744	1.78641	3.46318	2.79042	2.6303	1.45627	0.504714
Prr7	3613	-	top 10% highly induced	top 10% highly induced	2 CNS cell types	1745	0.179445	3.42548	2.89613	-0.828856	2.51369	-2.36591
Car8	1447297	-	top 10% highly induced	top 10% highly induced	2 CNS cell types	1746	-2.18736	5.40643	3.81103	1.80839	-0.620756	0.563208
Clip2	62931	-	top 10% highly induced	top 10% highly induced	2 CNS cell types	1747	-0.360711	3.3954	3.91272	1.30382	4.04949	1.25132
Rnf182	169746	-	top 10% highly induced	top 10% highly induced	2 CNS cell types	1748	1.89177	3.81149	2.53895	-1.80737	-2.14515	-1.7045
Sox6	705714	-	top 10% highly induced	top 10% highly induced	2 CNS cell types	1749	-1.33942	5.00267	6.23498	2.73977	2.59646	3.58936
Loxl3	5984	-	top 10% highly induced	top 10% highly induced	2 CNS cell types	1750	-1.02085	2.63622	2.88036	1.69474	0.835938	0.247665
Xylt1	1277022	-	top 10% highly induced	top 10% highly induced	2 CNS cell types	1751	1.93055	5.48844	6.61005	1.03319	2.47322	2.52995
Srgn	59825	-	top 10% highly induced	top 10% highly induced	2 CNS cell types	1752	-1.25751	2.64391	3.73845	5.78895	4.4475	5.66424
Slc14a1	49202	-	top 10% highly induced	top 10% highly induced	2 CNS cell types	1753	0.460375	8.34354	3.5312	1.13636	3.38787	2.57034
Cbr3	93627	-	top 10% highly induced	top 10% highly induced	2 CNS cell types	1754	-1.57687	3.66006	2.69458	-0.297556	3.05548	-1.7733
Cdc42ep1	65893	-	top 10% highly induced	top 10% highly induced	2 CNS cell types	1755	-2.76388	2.59687	2.66407	3.57621	2.7385	1.30581
Cdo1	107055	-	top 10% highly induced	top 10% highly induced	2 CNS cell types	1756	1.80699	3.54169	5.6296	1.89414	0.559858	4.74258
Cntnap5b	5538364	-	top 10% highly induced	top 10% highly induced	2 CNS cell types	1757	3.05424	2.7506	4.44078	-0.0781081	-0.0781081	-0.0781081
Ccl3	15452	-	top 10% highly induced	top 10% highly induced	2 CNS cell types	1758	-0.385133	3.30989	7.77276	1.73808	4.60243	0.790602
Megf10	264808	-	top 10% highly induced	top 10% highly induced	2 CNS cell types	1759	-0.231143	7.50501	3.66119	1.35174	0.246692	-0.126631
Nwd1	68031	-	top 10% highly induced	top 10% highly induced	2 CNS cell types	1760	-0.0310881	6.94512	2.73775	-1.0818	-1.57382	-1.82748
B3gat2	540351	-	top 10% highly induced	top 10% highly induced	2 CNS cell types	1761	0.815922	4.07269	5.8618	-1.76223	-1.76223	4.63013
Rhbdl3	60329	-	top 10% highly induced	top 10% highly induced	2 CNS cell types	1762	2.48116	2.43	2.6419	3.9593	1.6787	1.14482
Lyn	101217	-	top 10% highly induced	top 10% highly induced	2 CNS cell types	1763	-2.42796	2.42312	3.34963	3.00929	4.97622	1.84019
C1qtnf6	35670	-	top 10% highly induced	top 10% highly induced	2 CNS cell types	1764	-3.51204	2.54911	2.96495	2.73841	1.56171	0.0271582
Klhl5	47521	-	top 10% highly induced	top 10% highly induced	2 CNS cell types	1765	0.828311	4.40965	3.99777	1.1702	0.413772	0.646688
Tle2	8638	-	top 10% highly induced	top 10% highly induced	2 CNS cell types	1766	3.07507	2.72186	3.25085	4.51922	4.06476	3.14326
Acot10	2.09569e+06	-	top 10% highly induced	top 10% highly induced	2 CNS cell types	1767	2.14808	3.71237	3.38696	-0.44929	-0.516584	0.843032
Lrp1	25440	-	top 10% highly induced	top 10% highly induced	2 CNS cell types	1768	0.836418	2.47528	2.72982	1.44442	2.88254	-0.656485
Slc39a12	165590	-	top 10% highly induced	top 10% highly induced	2 CNS cell types	1769	0.568342	10.1432	6.55558	0.12861	0.062061	0
Arx	108971	-	top 10% highly induced	top 10% highly induced	2 CNS cell types	1770	-0.145942	6.88884	3.10609	-0.152204	2.15699	-0.152204
Foxf2	240089	-	top 10% highly induced	top 10% highly induced	2 CNS cell types	1771	-0.145942	2.76217	2.87653	0.726844	7.76147	0.0434947
Abcb4	34211	-	top 10% highly induced	top 10% highly induced	2 CNS cell types	1772	1.30799	2.63068	5.17141	4.48864	-0.203426	-0.270153
Lmo2	206189	-	top 10% highly induced	top 10% highly induced	2 CNS cell types	1773	1.24842	2.47389	4.72668	5.19921	4.97379	4.33072
Chst11	122722	-	top 10% highly induced	top 10% highly induced	2 CNS cell types	1774	1.37436	4.12228	5.262	0.872175	1.27918	2.58772
Vash1	163395	-	top 10% highly induced	top 10% highly induced	2 CNS cell types	1775	1.02318	4.34525	3.17953	1.25071	0.153938	-2.34794
Adora2b	26742	-	top 10% highly induced	top 10% highly induced	2 CNS cell types	1776	-1.39671	6.67796	4.20569	1.5741	5.9309	0.914746
Spock3	1485815	top 10% highly induced	-	top 10% highly induced	2 CNS cell types	1777	9.21878	-0.115632	2.67186	0.481609	0.118041	1.59632
Qpct	274872	top 10% highly induced	-	top 10% highly induced	2 CNS cell types	1778	3.77106	-1.02135	5.7624	2.35403	1.36088	-1.4116
Magee2	447020	top 10% highly induced	-	top 10% highly induced	2 CNS cell types	1779	4.85272	0.309664	2.83653	-0.742477	-0.373495	-0.808215
Diras1	7773	top 10% highly induced	-	top 10% highly induced	2 CNS cell types	1780	3.72098	-0.917052	2.41377	-1.66883	-0.198144	-1.97112
C1qtnf4	23086	top 10% highly induced	-	top 10% highly induced	2 CNS cell types	1781	7.15286	0.888403	4.9335	2.79046	2.45208	0.669382
Icam5	24864	top 10% highly induced	-	top 10% highly induced	2 CNS cell types	1782	6.60352	-0.463659	2.61314	-1.08835	-0.704705	-0.975893
Sv2a	4654	top 10% highly induced	-	top 10% highly induced	2 CNS cell types	1783	5.0647	1.32522	3.7476	1.12446	-0.749585	1.35289
Edil3	2992020	top 10% highly induced	-	top 10% highly induced	2 CNS cell types	1784	7.54467	0.425703	6.68932	-0.639605	-0.16559	-0.0868335
Tmem132a	28484	top 10% highly induced	-	top 10% highly induced	2 CNS cell types	1785	3.17256	2.05792	2.74372	0.745684	0.255831	-1.69056
Rab3a	7590	top 10% highly induced	-	top 10% highly induced	2 CNS cell types	1786	7.77893	1.74544	2.98857	4.47445	2.83748	1.37423
Ryr3	219244	top 10% highly induced	-	top 10% highly induced	2 CNS cell types	1787	4.6912	-1.27419	2.77173	1.79034	0.402886	-0.407686
Cdk5r2	74833	top 10% highly induced	-	top 10% highly induced	2 CNS cell types	1788	5.0144	1.55969	6.27464	-0.25617	2.84301	-0.761634
Ripply2	137236	top 10% highly induced	-	top 10% highly induced	2 CNS cell types	1789	5.06595	0	4.24002	0.407451	0	0
Chrm1	59001	top 10% highly induced	-	top 10% highly induced	2 CNS cell types	1790	7.5294	-0.830953	2.91771	-0.0269645	3.31141	0.248887
Nudt10	226369	top 10% highly induced	-	top 10% highly induced	2 CNS cell types	1791	3.86808	1.66122	2.89253	-1.00426	-2.20829	-1.40151
Slc24a2	590081	top 10% highly induced	-	top 10% highly induced	2 CNS cell types	1792	9.85585	-0.0781081	2.63889	2.33756	-0.0781081	-0.00988287
Klhl3	46214	top 10% highly induced	-	top 10% highly induced	2 CNS cell types	1793	3.18716	1.80705	2.73372	3.53681	1.13483	4.56297
Orai2	18861	top 10% highly induced	-	top 10% highly induced	2 CNS cell types	1794	3.48369	0.143976	3.12637	1.50668	4.58892	0.560638
Ncdn	116040	top 10% highly induced	-	top 10% highly induced	2 CNS cell types	1795	4.92135	1.13454	2.83251	1.572	2.32528	-0.0591014
Sorcs3	1395265	top 10% highly induced	-	top 10% highly induced	2 CNS cell types	1796	7.19228	-0.187872	5.82555	-0.0592614	0.0458007	0.381874
Chrm2	1.03544e+06	top 10% highly induced	-	top 10% highly induced	2 CNS cell types	1797	7.01674	1.51039	3.44286	7.24569	2.5408	-0.0781081
Fam155a	723390	top 10% highly induced	-	top 10% highly induced	2 CNS cell types	1798	6.928	1.48674	6.61405	0.234611	1.19434	-0.222679
Nalcn	326185	top 10% highly induced	-	top 10% highly induced	2 CNS cell types	1799	6.71573	1.58398	6.21562	0.626261	-0.138076	-0.0939588
Rasgef1a	89945	top 10% highly induced	-	top 10% highly induced	2 CNS cell types	1800	7.37949	-0.308311	2.46454	-0.214614	-0.346134	-0.451986
Ahi1	367511	top 10% highly induced	-	top 10% highly induced	2 CNS cell types	1801	5.04242	1.97695	2.45351	-2.02003	-2.78783	-1.01015
Wbscr17	161325	top 10% highly induced	-	top 10% highly induced	2 CNS cell types	1802	3.5765	0.14092	3.50922	2.11423	0.547239	-0.363304
Cdh18	2922207	top 10% highly induced	-	top 10% highly induced	2 CNS cell types	1803	5.18381	0.574089	3.52869	-0.225463	-0.292012	-0.220704
Lrrc55	156680	top 10% highly induced	-	top 10% highly induced	2 CNS cell types	1804	5.74676	0.764268	3.25755	2.3934	2.52059	0.877309
Rab40b	34826	top 10% highly induced	-	top 10% highly induced	2 CNS cell types	1805	6.85434	2.11899	2.90904	2.69474	2.04118	1.77297
Ralyl	3673975	top 10% highly induced	-	top 10% highly induced	2 CNS cell types	1806	9.23406	1.66739	6.06761	0.246688	0.286621	2.36867
Larp6	80612	top 10% highly induced	-	top 10% highly induced	2 CNS cell types	1807	6.30953	1.84987	3.75732	2.07907	1.85639	1.87904
Rps6kl1	16880	top 10% highly induced	-	top 10% highly induced	2 CNS cell types	1808	3.63529	-2.02915	2.50653	1.10012	-1.08049	0.0210117
Fam131b	26071	top 10% highly induced	-	top 10% highly induced	2 CNS cell types	1809	4.25061	-0.0153239	4.19391	-0.00779143	-1.27349	-2.24951
Ephx4	24400	top 10% highly induced	-	top 10% highly induced	2 CNS cell types	1810	6.95566	-1.79375	2.97746	-1.32688	-0.594564	-1.10711
Serp2	505137	top 10% highly induced	-	top 10% highly induced	2 CNS cell types	1811	5.53942	0.612404	2.76122	-1.54085	-1.00015	-1.72624
Dpp6	792058	top 10% highly induced	-	top 10% highly induced	2 CNS cell types	1812	3.73133	0.812857	5.00827	-3.14841	-2.19508	-3.31005
Sema4f	151730	top 10% highly induced	-	top 10% highly induced	2 CNS cell types	1813	3.47898	-1.02701	2.69601	-0.761834	-0.516326	-2.03683
Ddn	14818	top 10% highly induced	-	top 10% highly induced	2 CNS cell types	1814	7.33839	1.65164	6.55244	0.80094	-0.0781081	3.01857
Enox1	149422	top 10% highly induced	-	top 10% highly induced	2 CNS cell types	1815	4.59212	1.78031	2.66678	-1.16621	-0.832493	-1.20311
Tbc1d30	217075	top 10% highly induced	-	top 10% highly induced	2 CNS cell types	1816	6.28681	-0.152204	3.13059	1.73687	2.96754	1.72099
Prkcq	747333	top 10% highly induced	-	top 10% highly induced	2 CNS cell types	1817	4.17628	-0.415539	7.82223	2.27478	2.68215	3.96341
Efcab1	824040	top 10% highly induced	-	top 10% highly induced	2 CNS cell types	1818	3.6788	1.02281	2.87182	0.0998967	-0.918482	-0.918482
Gng4	133663	top 10% highly induced	-	top 10% highly induced	2 CNS cell types	1819	6.64643	1.34652	4.05185	1.67966	3.02583	1.88524
Camk4	76209	top 10% highly induced	-	top 10% highly induced	2 CNS cell types	1820	9.2525	1.93848	3.58042	-0.314234	-0.165395	0.847201
Matk	2540	top 10% highly induced	-	top 10% highly induced	2 CNS cell types	1821	7.07203	0.824295	4.09919	0.345448	3.73478	-0.143627
Sez6l2	6724	top 10% highly induced	-	top 10% highly induced	2 CNS cell types	1822	5.80585	-0.158634	3.6873	2.10882	1.38758	-0.311079
Maneal	29488	top 10% highly induced	-	top 10% highly induced	2 CNS cell types	1823	3.30271	1.84786	3.82486	-1.7445	-2.00129	-3.0749
Kcnk12	199181	top 10% highly induced	-	top 10% highly induced	2 CNS cell types	1824	3.97553	-0.737768	2.68187	-0.185686	0.475537	-0.54207
Prr16	1460531	top 10% highly induced	-	top 10% highly induced	2 CNS cell types	1825	6.33069	2.09092	3.60147	0.572604	1.26481	0.21579
Syp	7282	top 10% highly induced	-	top 10% highly induced	2 CNS cell types	1826	7.15062	0.772261	3.44542	-0.43713	-0.123121	-0.199513
Snap91	144424	top 10% highly induced	-	top 10% highly induced	2 CNS cell types	1827	5.87033	1.90498	3.61637	0.986445	-1.53431	-2.93009
Pcdhb5	19710	top 10% highly induced	-	top 10% highly induced	2 CNS cell types	1828	3.17963	2.16108	3.98383	2.02294	1.07006	0.139814
Mapk8ip2	36058	top 10% highly induced	-	top 10% highly induced	2 CNS cell types	1829	3.73375	0.791137	3.01849	-3.08124	-1.68456	-3.71881
Rprm	1209015	top 10% highly induced	-	top 10% highly induced	2 CNS cell types	1830	4.60102	0.584528	4.81563	-2.23978	-0.771274	-2.43426
Celf3	10591	top 10% highly induced	-	top 10% highly induced	2 CNS cell types	1831	5.40557	0.512575	4.61279	0.189485	4.28826	0.343005
Flrt1	144461	top 10% highly induced	-	top 10% highly induced	2 CNS cell types	1832	4.67234	1.60487	3.2544	0.452246	-0.792417	4.72867
Unc80	27547	top 10% highly induced	-	top 10% highly induced	2 CNS cell types	1833	8.70304	2.13417	4.55463	0.552135	0.551062	0.0781224
Gfra2	1674656	top 10% highly induced	-	top 10% highly induced	2 CNS cell types	1834	7.46315	-0.354073	5.00597	2.50333	3.23485	0.350392
Fam189a1	141838	top 10% highly induced	-	top 10% highly induced	2 CNS cell types	1835	6.3162	1.02275	5.44839	1.18765	3.84463	-0.354073
Arhgap20	614724	top 10% highly induced	-	top 10% highly induced	2 CNS cell types	1836	6.27014	-1.70183	3.57694	2.68728	0.0335512	-0.689653
Ephb6	47223	top 10% highly induced	-	top 10% highly induced	2 CNS cell types	1837	4.06186	0.836981	2.93685	-0.366596	0.126791	-0.489386
Tshz3	1600781	top 10% highly induced	-	top 10% highly induced	2 CNS cell types	1838	4.88079	1.03719	2.75258	1.7201	1.80698	0.851108
Pcdhb16	3414	top 10% highly induced	-	top 10% highly induced	2 CNS cell types	1839	3.29502	1.98524	3.15572	1.98505	1.29623	0.919069
Pnck	25514	top 10% highly induced	-	top 10% highly induced	2 CNS cell types	1840	4.84032	-0.48413	2.76553	2.48945	1.39158	-2.88761
Gabrd	94638	top 10% highly induced	-	top 10% highly induced	2 CNS cell types	1841	8.01722	0	3.03281	0.803988	2.83872	1.14447
Krt1	35205	top 10% highly induced	-	top 10% highly induced	2 CNS cell types	1842	3.32427	1.46004	5.10568	0.0732253	0.409997	-0.115632
Slc7a8	86064	top 10% highly induced	-	top 10% highly induced	2 CNS cell types	1843	4.61965	0.0424762	3.04228	1.26925	6.8508	5.4694
Camk2a	14286	top 10% highly induced	-	top 10% highly induced	2 CNS cell types	1844	5.45583	-0.208324	4.87125	4.26381	0.411156	-2.04339
Kctd4	252262	top 10% highly induced	-	top 10% highly induced	2 CNS cell types	1845	5.48281	1.86199	2.96641	-2.19797	-2.19797	-1.33146
B3galnt1	259943	top 10% highly induced	-	top 10% highly induced	2 CNS cell types	1846	6.41048	-0.419902	2.7402	0.115276	0.639647	1.7974
Actl6b	13071	top 10% highly induced	-	top 10% highly induced	2 CNS cell types	1847	8.23583	0.702038	4.32796	-0.0477883	1.69517	-0.688817
Gjc3	50752	top 10% highly induced	-	top 10% highly induced	2 CNS cell types	1848	3.3275	0	6.59995	1.75601	0.387023	0.133369
Atcay	4793	top 10% highly induced	-	top 10% highly induced	2 CNS cell types	1849	6.73473	0.343476	6.15994	-1.02753	0.46482	-1.83152
Coro1a	57500	top 10% highly induced	-	top 10% highly induced	2 CNS cell types	1850	5.44075	-1.70151	2.66632	2.94925	5.83281	1.38273
Slc24a4	138697	top 10% highly induced	-	top 10% highly induced	2 CNS cell types	1851	5.80685	1.2626	3.80786	2.52488	0.73061	0.195698
Rbp4	9817	top 10% highly induced	-	top 10% highly induced	2 CNS cell types	1852	4.00991	0.723942	2.88108	3.92669	3.41207	1.73739
Atp1a3	9355	top 10% highly induced	-	top 10% highly induced	2 CNS cell types	1853	7.06876	-0.474311	3.86143	-1.34041	0.242366	-3.93067
Grm7	2494203	top 10% highly induced	-	top 10% highly induced	2 CNS cell types	1854	8.21328	-0.115632	3.4487	0.935574	0.409997	2.23945
Neto1	1622789	top 10% highly induced	-	top 10% highly induced	2 CNS cell types	1855	7.79009	0.86222	6.5676	0.0505022	0.490913	0.0552612
Prmt8	177190	top 10% highly induced	-	top 10% highly induced	2 CNS cell types	1856	7.14945	0.344757	3.47082	-0.524643	-0.326477	-0.7135
Cnih2	804	top 10% highly induced	-	top 10% highly induced	2 CNS cell types	1857	5.75812	1.51161	4.18572	-1.5266	-0.570166	-0.836129
Mbp	76345	top 10% highly induced	-	top 10% highly induced	2 CNS cell types	1858	3.51901	-1.17195	5.46393	0.220711	0.910921	-1.32124
Rab3c	175122	top 10% highly induced	-	top 10% highly induced	2 CNS cell types	1859	8.86674	0.998663	4.48949	0.656369	0.785226	-0.154454
Elmod1	107921	top 10% highly induced	-	top 10% highly induced	2 CNS cell types	1860	9.77218	1.72328	3.3679	-0.281366	-0.351121	0.605604
Syt6	305519	top 10% highly induced	-	top 10% highly induced	2 CNS cell types	1861	3.95723	0.295519	3.60033	-0.737768	-0.0458903	-0.737768
Grin1	13543	top 10% highly induced	-	top 10% highly induced	2 CNS cell types	1862	5.14411	1.68514	3.4446	-1.93783	-1.05379	-2.1253
Cplx1	30968	top 10% highly induced	-	top 10% highly induced	2 CNS cell types	1863	7.49345	1.74297	4.94429	-0.308896	-0.645064	-2.19797
Gap43	633764	top 10% highly induced	-	top 10% highly induced	2 CNS cell types	1864	5.87705	-0.105489	3.52524	-2.99031	-2.53847	-4.21292
N28178	47553	top 10% highly induced	-	top 10% highly induced	2 CNS cell types	1865	9.20822	1.16929	3.36481	4.40405	1.57692	1.95945
Rab39b	244527	top 10% highly induced	-	top 10% highly induced	2 CNS cell types	1866	4.79674	2.155	2.96621	-2.14264	-1.759	-1.89547
Tmem163	54891	top 10% highly induced	-	top 10% highly induced	2 CNS cell types	1867	4.77072	0.502314	6.77245	5.1333	1.21221	1.27559
Rab27b	340587	top 10% highly induced	-	top 10% highly induced	2 CNS cell types	1868	6.50392	0.82357	3.85533	1.70064	5.46852	1.67765
Mmp24	21337	top 10% highly induced	-	top 10% highly induced	2 CNS cell types	1869	3.67859	1.0957	4.08587	-0.633024	2.46359	-0.289241
Tbr1	236425	top 10% highly induced	-	top 10% highly induced	2 CNS cell types	1870	7.94445	1.46249	2.61488	-0.0781081	0.155564	-0.0781081
Galnt13	668426	top 10% highly induced	-	top 10% highly induced	2 CNS cell types	1871	5.0974	-0.785113	5.68557	-0.785113	-0.723052	-0.785113
Atp6v1g2	31288	top 10% highly induced	-	top 10% highly induced	2 CNS cell types	1872	9.02122	1.80041	3.18542	1.94145	0.545864	1.58331
Slc35f3	460689	top 10% highly induced	-	top 10% highly induced	2 CNS cell types	1873	6.75543	1.92116	2.52868	-0.44929	-0.45944	4.62796
Hrasls	765788	top 10% highly induced	-	top 10% highly induced	2 CNS cell types	1874	6.40168	-1.32313	3.9943	5.91772	1.39549	0.933046
Nacad	10624	top 10% highly induced	-	top 10% highly induced	2 CNS cell types	1875	3.5271	0.519835	3.68213	0.846235	2.06999	-0.324392
Pcsk5	773740	top 10% highly induced	-	top 10% highly induced	2 CNS cell types	1876	5.05651	1.97832	2.91625	2.33563	6.94866	4.3252
Sncb	26394	top 10% highly induced	-	top 10% highly induced	2 CNS cell types	1877	5.80763	-0.43397	2.90492	-1.85632	-0.854913	-3.00175
Plp1	60944	top 10% highly induced	-	top 10% highly induced	2 CNS cell types	1878	5.94002	1.3708	4.45344	1.39508	-0.932043	-0.483532
Gda	289655	top 10% highly induced	-	top 10% highly induced	2 CNS cell types	1879	8.41791	0.908661	3.01168	3.94058	8.79872	3.14459
Csmd3	4328476	top 10% highly induced	-	top 10% highly induced	2 CNS cell types	1880	5.34168	-0.627997	4.19918	-1.72629	-1.72629	-0.270357
Dlg2	142494	top 10% highly induced	-	top 10% highly induced	2 CNS cell types	1881	8.08778	1.8954	5.32233	1.19611	1.25203	2.30565
Ube2ql1	157919	top 10% highly induced	-	top 10% highly induced	2 CNS cell types	1882	6.51841	1.78808	4.50487	3.25864	0.362579	-0.815076
Epha3	1227847	top 10% highly induced	-	top 10% highly induced	2 CNS cell types	1883	5.2381	1.86951	2.89979	1.26219	0.387023	0.746714
Kcnq2	48763	top 10% highly induced	-	top 10% highly induced	2 CNS cell types	1884	6.67178	-0.170012	4.27588	-0.743848	0.185306	-1.44941
Zfp648	481219	top 10% highly induced	-	top 10% highly induced	2 CNS cell types	1885	4.4254	2.14948	2.62624	0.12861	0	0.977114
Map6d1	39199	top 10% highly induced	-	top 10% highly induced	2 CNS cell types	1886	4.63336	0.497333	2.81655	-1.11177	-1.95446	-1.81878
Il34	4776	top 10% highly induced	-	top 10% highly induced	2 CNS cell types	1887	5.84007	0.140961	3.31422	3.97325	4.5895	4.4634
Lrfn2	723441	top 10% highly induced	-	top 10% highly induced	2 CNS cell types	1888	3.47193	1.87957	5.35661	1.1147	0.805088	0.78776
Ache	103714	top 10% highly induced	-	top 10% highly induced	2 CNS cell types	1889	5.10558	0.909	5.39116	2.7472	3.66711	2.39288
Lrfn5	3134117	top 10% highly induced	-	top 10% highly induced	2 CNS cell types	1890	7.77688	-0.187872	4.31122	-0.0592614	0.0458007	0.824303
Gpr85	1100238	top 10% highly induced	-	top 10% highly induced	2 CNS cell types	1891	5.8696	1.48792	4.05362	-0.794651	1.14271	-0.145257
Scn1a	20364	top 10% highly induced	-	top 10% highly induced	2 CNS cell types	1892	6.18582	-1.72629	3.2003	-1.4796	-1.72629	-1.11023
Alox5ap	120220	top 10% highly induced	-	top 10% highly induced	2 CNS cell types	1893	3.60812	0.814493	5.55955	5.97402	6.46378	3.4523
Tmem59l	12733	top 10% highly induced	-	top 10% highly induced	2 CNS cell types	1894	8.00321	-2.13128	2.42695	-1.9807	0.185882	-2.95785
Fbxl16	14423	top 10% highly induced	-	top 10% highly induced	2 CNS cell types	1895	5.313	1.10429	3.7174	0.1129	0.936664	-1.64302
Rnf150	163277	top 10% highly induced	-	top 10% highly induced	2 CNS cell types	1896	4.94246	0.0628089	2.75541	4.1626	0.614022	1.39475
Nrg2	86712	top 10% highly induced	-	top 10% highly induced	2 CNS cell types	1897	3.41714	1.88986	4.31819	2.94203	4.82126	0.170747
Spns2	21275	top 10% highly induced	-	top 10% highly induced	2 CNS cell types	1898	3.93656	-0.212252	3.88071	4.04641	6.91891	4.2229
Fam19a2	1552611	top 10% highly induced	-	top 10% highly induced	2 CNS cell types	1899	7.34586	-0.0781081	6.37297	-0.0781081	0.208513	0.0552612
Pcdhb9	51010	top 10% highly induced	-	top 10% highly induced	2 CNS cell types	1900	4.84402	1.80006	5.48109	1.66015	2.01682	0.454114
Golga7b	58011	top 10% highly induced	-	top 10% highly induced	2 CNS cell types	1901	6.90855	1.32773	3.82932	1.99822	1.60014	-0.50309
Fam69b	55302	top 10% highly induced	-	top 10% highly induced	2 CNS cell types	1902	4.90469	1.71855	3.37777	3.68696	1.48126	-0.909048
Slitrk1	2051692	top 10% highly induced	-	top 10% highly induced	2 CNS cell types	1903	6.40372	1.04583	7.15853	0	0.178706	1.2363
Caly	31646	top 10% highly induced	-	top 10% highly induced	2 CNS cell types	1904	8.76784	1.47045	6.0526	-0.574415	1.3313	-1.48958
Pde10a	767702	top 10% highly induced	-	top 10% highly induced	2 CNS cell types	1905	4.72546	1.37055	2.41689	0.391462	-0.00190143	-0.651461
Kcnh3	11771	top 10% highly induced	-	top 10% highly induced	2 CNS cell types	1906	5.41384	-0.665091	2.74607	-0.611591	1.84139	-1.3583
Mmp17	59213	top 10% highly induced	-	top 10% highly induced	2 CNS cell types	1907	4.09367	-0.136197	2.68206	-0.917673	0.577011	-2.73153
Gpr27	43363	top 10% highly induced	-	top 10% highly induced	2 CNS cell types	1908	3.24846	0.898311	3.29215	3.34402	4.11594	-0.785113
Flrt2	6217812	top 10% highly induced	-	top 10% highly induced	2 CNS cell types	1909	5.37846	1.13616	2.80317	1.47026	-0.304434	-0.229224
Tmem169	76379	top 10% highly induced	-	top 10% highly induced	2 CNS cell types	1910	4.71802	-0.224666	2.70909	-1.41182	-1.59255	3.71491
Necab1	153769	top 10% highly induced	-	top 10% highly induced	2 CNS cell types	1911	8.96691	0.95854	2.47753	0.757625	-0.377083	-0.0476404
Habp4	14673	top 10% highly induced	-	top 10% highly induced	2 CNS cell types	1912	5.64901	1.92397	2.37651	3.29891	1.97894	3.844
Sprn	23356	top 10% highly induced	-	top 10% highly induced	2 CNS cell types	1913	8.15865	0.710838	6.32425	2.19616	1.00796	0.0156478
Gabra3	214815	top 10% highly induced	-	top 10% highly induced	2 CNS cell types	1914	6.32972	-0.425662	5.43075	1.61105	-0.0149678	2.33958
Kcna1	163436	top 10% highly induced	-	top 10% highly induced	2 CNS cell types	1915	7.78166	-0.256666	4.16005	3.16246	1.01033	-0.0012205
Atp2b3	75571	top 10% highly induced	-	top 10% highly induced	2 CNS cell types	1916	6.21398	-0.585631	4.44273	-0.0801666	0.324427	-0.517406
Nav3	1416924	top 10% highly induced	-	top 10% highly induced	2 CNS cell types	1917	7.48757	1.066	4.77165	2.18244	0.793968	0.9872
B4galnt1	54223	top 10% highly induced	-	top 10% highly induced	2 CNS cell types	1918	4.63899	-1.79361	2.95862	0.755995	6.76453	0.096299
Ehd3	146205	top 10% highly induced	-	top 10% highly induced	2 CNS cell types	1919	5.37654	1.33125	4.9455	1.21879	1.33452	3.15995
Cacna2d3	623944	top 10% highly induced	-	top 10% highly induced	2 CNS cell types	1920	8.61947	2.03438	5.55264	1.57473	0.797802	0.0552612
Ap3b2	14055	top 10% highly induced	-	top 10% highly induced	2 CNS cell types	1921	3.74752	1.14281	2.54396	-3.318	-1.24946	-4.11376
Clstn2	337860	top 10% highly induced	-	top 10% highly induced	2 CNS cell types	1922	7.55994	0.632212	3.14644	0.943135	1.23229	2.18032
Slc8a1	1886610	top 10% highly induced	-	top 10% highly induced	2 CNS cell types	1923	8.43588	1.3868	3.95018	7.58955	2.3827	6.40522
Zcchc16	300518	top 10% highly induced	-	top 10% highly induced	2 CNS cell types	1924	3.11941	1.87838	3.04498	0	0	0.977114
Trpm2	22261	top 10% highly induced	-	top 10% highly induced	2 CNS cell types	1925	4.67973	0.81687	2.74921	1.47157	4.08652	2.71253
Lmo1	164156	top 10% highly induced	-	top 10% highly induced	2 CNS cell types	1926	3.3646	0.486028	4.78035	2.91289	0.318342	1.28624
Slc12a5	12618	top 10% highly induced	-	top 10% highly induced	2 CNS cell types	1927	6.26966	0.171637	2.52828	0.283038	-0.0517295	-0.144807
Kcnc2	513702	top 10% highly induced	-	top 10% highly induced	2 CNS cell types	1928	6.15637	1.65468	2.66988	1.06055	0.312355	1.61653
Vstm2b	1733225	top 10% highly induced	-	top 10% highly induced	2 CNS cell types	1929	4.97956	0.108436	6.72191	-0.565884	5.75886	-0.349513
Fam105a	73523	top 10% highly induced	-	top 10% highly induced	2 CNS cell types	1930	6.53677	-0.101725	3.39906	1.1421	2.44403	1.13725
Faim2	73314	top 10% highly induced	-	top 10% highly induced	2 CNS cell types	1931	9.4655	1.34446	5.76473	0.453979	1.53886	-0.612516
Syngr3	6313	top 10% highly induced	-	top 10% highly induced	2 CNS cell types	1932	5.64874	-0.984219	2.44819	-2.51438	-1.16739	-3.57281
Itga8	361644	top 10% highly induced	-	top 10% highly induced	2 CNS cell types	1933	3.47213	-2.21535	2.81445	2.56252	1.23541	2.24519
Kcnf1	261641	top 10% highly induced	-	top 10% highly induced	2 CNS cell types	1934	7.34298	1.85931	3.2995	-0.17818	3.46404	0.202129
Stxbp5l	174488	top 10% highly induced	-	top 10% highly induced	2 CNS cell types	1935	8.16715	0.519608	3.15623	-0.742477	-0.746154	3.66497
Crhr1	203385	top 10% highly induced	-	top 10% highly induced	2 CNS cell types	1936	5.75059	-0.152204	2.95659	-0.152204	-0.0901428	-0.152204
Nrsn2	41696	top 10% highly induced	-	top 10% highly induced	2 CNS cell types	1937	6.66519	-0.458942	2.75763	-0.401114	0.594144	-1.3859
Ctsk	19470	top 10% highly induced	-	top 10% highly induced	2 CNS cell types	1938	3.19582	1.89837	3.53153	4.21534	2.00947	3.1499
Lingo3	12303	top 10% highly induced	-	top 10% highly induced	2 CNS cell types	1939	3.56348	-0.743504	4.47348	3.50482	-1.80183	-2.37085
Stmn4	306531	top 10% highly induced	-	top 10% highly induced	2 CNS cell types	1940	5.56919	-1.10136	3.69905	-1.02023	-4.00549	-4.30382
Ttc9	86372	top 10% highly induced	-	top 10% highly induced	2 CNS cell types	1941	3.31171	1.63239	3.2005	0.196428	-0.996438	-2.0353
Rab9b	104924	top 10% highly induced	-	top 10% highly induced	2 CNS cell types	1942	6.85782	-0.0781081	3.73708	0.72588	-0.0781081	-0.0781081
Slc2a6	45373	top 10% highly induced	-	top 10% highly induced	2 CNS cell types	1943	3.61535	1.81663	2.53193	-0.284917	2.75236	-2.02759
Tmem179	396062	top 10% highly induced	-	top 10% highly induced	2 CNS cell types	1944	7.9148	1.12821	8.50759	0.75998	2.15081	-0.415539
Stx1b	40719	top 10% highly induced	-	top 10% highly induced	2 CNS cell types	1945	3.94235	1.96169	2.5351	-0.171837	-0.818641	-2.85065
Rph3a	139872	top 10% highly induced	-	top 10% highly induced	2 CNS cell types	1946	7.59881	1.16825	5.71536	0.0505022	1.47479	1.35213
Apod	128387	top 10% highly induced	-	top 10% highly induced	2 CNS cell types	1947	3.6261	1.13294	7.25115	3.27255	0.123841	0.461402
Zfp711	197116	top 10% highly induced	-	top 10% highly induced	2 CNS cell types	1948	4.53611	2.11886	2.69393	-1.22569	-1.88844	0.0848661
Ptprn	10228	top 10% highly induced	-	top 10% highly induced	2 CNS cell types	1949	4.42581	-3.09454	4.13593	-1.15044	-0.00338833	-4.26838
Sytl2	99141	top 10% highly induced	-	top 10% highly induced	2 CNS cell types	1950	6.96501	0.0076505	2.99795	1.3627	0.987594	2.56182
Dusp28	6868	top 10% highly induced	-	top 10% highly induced	2 CNS cell types	1951	4.2696	1.6966	2.77757	5.06287	5.57819	4.33203
Syn1	4464	top 10% highly induced	-	top 10% highly induced	2 CNS cell types	1952	6.42205	0.226062	3.0442	-2.34021	-0.48636	-2.30285
Elovl4	168276	top 10% highly induced	-	top 10% highly induced	2 CNS cell types	1953	4.54242	2.13212	2.48368	-2.91003	-1.16753	-3.70579
Prrt1	12807	top 10% highly induced	-	top 10% highly induced	2 CNS cell types	1954	6.02198	1.38762	4.13581	3.25241	4.24422	2.10094
Kif5a	17392	top 10% highly induced	-	top 10% highly induced	2 CNS cell types	1955	4.28556	0.270288	3.34572	-1.45407	-0.50845	-1.78802
Tmem200b	20853	top 10% highly induced	-	top 10% highly induced	2 CNS cell types	1956	3.21478	1.77431	4.37453	4.57276	5.47038	2.6708
Plekha6	112702	top 10% highly induced	-	top 10% highly induced	2 CNS cell types	1957	3.93707	0.511077	2.88577	5.45206	6.15938	5.49306
Gabrg2	897889	top 10% highly induced	-	top 10% highly induced	2 CNS cell types	1958	10.438	1.04342	4.39578	0.353261	-0.152204	-0.152204
Slc16a7	2122744	top 10% highly induced	-	top 10% highly induced	2 CNS cell types	1959	6.73207	0.463957	4.16442	3.27761	1.02451	6.28387
Sntg1	1434019	top 10% highly induced	-	top 10% highly induced	2 CNS cell types	1960	4.18228	-2.53217	3.34391	-2.07488	-1.55615	-2.3988
Bean1	33610	top 10% highly induced	-	top 10% highly induced	2 CNS cell types	1961	3.85667	-1.33908	3.3816	2.35929	3.1941	-0.917944
Gal3st3	29879	top 10% highly induced	-	top 10% highly induced	2 CNS cell types	1962	3.33988	0.886728	2.55113	4.21434	-2.79315	-2.37531
Tmod1	43489	top 10% highly induced	-	top 10% highly induced	2 CNS cell types	1963	4.99563	-0.688017	3.20517	7.48673	0.870053	2.08241
Reep1	76949	top 10% highly induced	-	top 10% highly induced	2 CNS cell types	1964	5.16989	1.36581	4.3759	2.84397	-1.58032	-1.26338
Pcdhb12	14452	top 10% highly induced	-	top 10% highly induced	2 CNS cell types	1965	5.03948	1.48542	2.93085	2.40301	1.39307	0.746714
Clvs2	274743	top 10% highly induced	-	top 10% highly induced	2 CNS cell types	1966	5.33411	-2.20668	2.54648	-2.07807	-2.20668	-1.78555
Lrrtm1	5078876	top 10% highly induced	-	top 10% highly induced	2 CNS cell types	1967	8.05551	1.90259	6.95187	0.683526	1.2133	0.704465
Gpr88	139035	top 10% highly induced	-	top 10% highly induced	2 CNS cell types	1968	6.60192	1.40521	2.49269	0.763416	2.53392	0.588833
Tmem63c	40152	top 10% highly induced	-	top 10% highly induced	2 CNS cell types	1969	4.99815	-0.769983	2.50047	-0.777439	-0.443472	-1.62886
Otud7a	359548	top 10% highly induced	-	top 10% highly induced	2 CNS cell types	1970	4.70266	0.507557	3.24821	-1.28023	-1.21667	-1.78569
Lrrtm3	3441426	top 10% highly induced	-	top 10% highly induced	2 CNS cell types	1971	9.12339	1.21698	7.17356	1.20499	1.12883	0.660941
Cdk5r1	4745	top 10% highly induced	-	top 10% highly induced	2 CNS cell types	1972	5.68095	1.61564	4.69099	-0.345376	0.750779	-0.62753
Ttll7	1872243	top 10% highly induced	-	top 10% highly induced	2 CNS cell types	1973	6.78186	1.41754	3.13151	1.59771	0.563001	0.325378
Odf3l2	20444	top 10% highly induced	-	top 10% highly induced	2 CNS cell types	1974	3.59314	-0.289871	2.56223	-0.289871	-0.289871	-0.289871
Dync1i1	242510	top 10% highly induced	-	top 10% highly induced	2 CNS cell types	1975	9.2659	1.35004	3.19774	0.811571	0.881934	-0.362941
Gdap1l1	51538	top 10% highly induced	-	top 10% highly induced	2 CNS cell types	1976	5.60148	1.79173	3.66889	-1.75787	0.40935	-2.44108
Kcnk13	56784	top 10% highly induced	-	top 10% highly induced	2 CNS cell types	1977	3.33032	1.02279	3.05657	0.785315	1.15757	-0.303193
Lynx1	28907	top 10% highly induced	-	top 10% highly induced	2 CNS cell types	1978	4.10597	2.16141	3.12119	6.81634	2.14685	2.27317
Olfm1	345538	top 10% highly induced	-	top 10% highly induced	2 CNS cell types	1979	8.40161	1.59146	3.80822	1.7274	1.17922	0.815595
Sorbs2	154837	top 10% highly induced	-	top 10% highly induced	2 CNS cell types	1980	5.3358	-0.600683	2.4647	6.92699	2.0865	2.08302
Cacnb4	18257	top 10% highly induced	-	top 10% highly induced	2 CNS cell types	1981	8.93703	0.962627	4.20345	-0.48542	-1.27013	2.77073
Syt1	754939	top 10% highly induced	-	top 10% highly induced	2 CNS cell types	1982	10.07	1.19637	3.85775	-0.372049	0.453588	-1.5873
Eif4e3	1262008	top 10% highly induced	-	top 10% highly induced	2 CNS cell types	1983	5.0826	1.51204	2.99006	0.917451	0.316212	1.20489
Nrgn	50844	top 10% highly induced	-	top 10% highly induced	2 CNS cell types	1984	8.80317	1.18579	5.52466	3.2758	2.31669	1.44018
Pak7	212151	top 10% highly induced	-	top 10% highly induced	2 CNS cell types	1985	7.27894	-0.385133	3.69608	0.166949	-0.385133	-0.385133
Fam174b	360761	top 10% highly induced	-	top 10% highly induced	2 CNS cell types	1986	3.73811	0.855545	2.95511	6.73456	4.5668	1.98589
Fmnl1	52092	top 10% highly induced	-	top 10% highly induced	2 CNS cell types	1987	6.46406	-0.384665	2.64516	2.91001	2.7955	4.77223
Hpcal4	50128	top 10% highly induced	-	top 10% highly induced	2 CNS cell types	1988	8.90159	-0.461879	4.5866	-0.810156	-0.283019	-0.468418
Pcdhb15	23880	top 10% highly induced	-	top 10% highly induced	2 CNS cell types	1989	3.38763	1.91	3.29889	1.66015	1.67578	0.930772
Jakmip2	133418	top 10% highly induced	-	top 10% highly induced	2 CNS cell types	1990	5.4088	1.97868	3.06108	-2.59257	-2.59625	-2.40286
Gria4	588461	top 10% highly induced	-	top 10% highly induced	2 CNS cell types	1991	6.8507	-0.528561	5.65773	-1.83336	-1.34826	-0.10358
Rai2	268824	top 10% highly induced	-	top 10% highly induced	2 CNS cell types	1992	5.61914	0.606115	3.2025	7.04146	4.47891	2.59303
Cntn4	825418	top 10% highly induced	-	top 10% highly induced	2 CNS cell types	1993	6.89476	-0.115632	5.89577	0.0129787	-0.115632	-0.0474063
Cdh22	80260	top 10% highly induced	-	top 10% highly induced	2 CNS cell types	1994	4.35718	2.17734	3.88196	1.73898	0.783091	-0.585631
Myt1l	675720	top 10% highly induced	-	top 10% highly induced	2 CNS cell types	1995	9.46693	1.07955	3.71645	0.110749	0.259587	-0.0781081
Zcchc12	153848	top 10% highly induced	-	top 10% highly induced	2 CNS cell types	1996	3.94609	1.3715	3.41598	-1.65173	-1.40876	-1.75573
Sstr1	522690	top 10% highly induced	-	top 10% highly induced	2 CNS cell types	1997	5.40557	1.4864	8.37184	0.246688	4.75136	0
Zbtb16	112427	top 10% highly induced	-	top 10% highly induced	2 CNS cell types	1998	6.22967	1.87304	3.30624	5.50456	2.36993	4.43057
[truncated: 1,659 more rows]

## Sheet: Figs. 5e, f
Supplementary Data 5b. List of groups of highly induced genes, intergenic lengths, and log2 FPKM values in each tissue or cell type used in Fig. 5.
Gene symbol	Intergenic length (bp)	Fig. 5e - Order	Fig. 5e - Groups	log2 Forebrain/ESC	log2 Cortex/ESC	log2 Hippocampus/ESC	log2 Motor neuron/ESC
Cspg5	74386	1	4 tissues (546)	7.36132	6.45358	8.1686	0.797282
Mical2	79913	2	4 tissues (546)	3.25212	6.53281	6.824	0.958118
St8sia4	1403590	3	4 tissues (546)	4.75694	3.11031	4.36028	2.84561
Kcnip1	105678	4	4 tissues (546)	8.67098	6.36475	5.56809	2.76391
Pcdhb13	5311	5	4 tissues (546)	3.10579	3.59183	3.71944	4.64673
Actl6b	13071	6	4 tissues (546)	9.43572	7.42946	8.17407	3.73042
Tmem35	20358	7	4 tissues (546)	8.00255	6.31257	7.08751	4.15893
Kcnq2	48763	8	4 tissues (546)	4.92716	7.11798	6.85615	3.72519
Bai3	5273886	9	4 tissues (546)	5.94981	5.64095	6.13446	1.84088
Stxbp1	54233	10	4 tissues (546)	4.24482	4.18042	3.98988	1.59659
Tagln3	22689	11	4 tissues (546)	6.73345	5.63767	6.20434	5.47404
Myo16	589370	12	4 tissues (546)	4.19265	5.25083	3.50571	6.15714
B3gat1	1184572	13	4 tissues (546)	6.44738	7.39298	7.50592	1.6145
Btbd17	3656	14	4 tissues (546)	4.449	3.27363	4.70175	7.10297
Gamt	5330	15	4 tissues (546)	4.19479	2.99546	3.52052	3.34651
Pdzrn4	523677	16	4 tissues (546)	5.25833	3.49042	3.3464	3.81371
Chst2	323031	17	4 tissues (546)	5.4575	5.37575	6.40143	1.08604
Syp	7282	18	4 tissues (546)	4.9506	6.96956	7.02459	1.49436
Gria2	779464	19	4 tissues (546)	8.6884	9.99079	9.38561	5.06495
Tmem132e	401223	20	4 tissues (546)	3.25424	4.23263	4.60598	7.74794
Tmem178	241050	21	4 tissues (546)	6.9572	7.21414	8.23228	5.46692
Eef1a2	42595	22	4 tissues (546)	5.20945	9.71849	10.8036	1.41158
Kcnk10	207587	23	4 tissues (546)	6.70563	3.12987	4.27146	5.21151
Cplx2	229832	24	4 tissues (546)	4.66181	7.58155	9.18356	1.06073
Rfx4	39951	25	4 tissues (546)	3.78778	4.31073	3.85829	3.73393
Pcdhb10	14669	26	4 tissues (546)	3.45286	3.51904	3.92199	4.85503
Ntng1	207585	27	4 tissues (546)	4.63311	4.54917	3.21537	1.3388
Ppp2r2b	213843	28	4 tissues (546)	10.0374	8.38155	6.71689	4.64007
Camk4	76209	29	4 tissues (546)	5.37255	7.40777	4.81441	0.914936
Rab3c	175122	30	4 tissues (546)	6.5982	8.99426	7.0622	4.93917
Galntl1	50465	31	4 tissues (546)	5.2771	6.07742	7.78962	1.61516
Anks1b	73207	32	4 tissues (546)	5.10819	6.77599	5.89609	0.998338
Fam155a	723390	33	4 tissues (546)	6.46823	7.13359	7.73865	5.11084
Snap91	144424	34	4 tissues (546)	5.01311	6.77554	4.92696	2.23141
Ttc9b	13256	35	4 tissues (546)	8.41739	6.29673	5.20397	1.75064
Zbtb16	112427	36	4 tissues (546)	3.24207	5.53693	5.9318	3.47129
Cyp2j6	23520	37	4 tissues (546)	3.96621	4.08926	3.84843	1.10367
Scn3a	146457	38	4 tissues (546)	5.61292	4.59785	5.10016	4.63089
Htr1a	1271333	39	4 tissues (546)	4.50779	5.12466	6.91084	1.42589
Snap25	289293	40	4 tissues (546)	8.07577	11.0828	10.1128	3.96859
Hecw1	113910	41	4 tissues (546)	6.18818	6.46531	5.77665	4.31338
Negr1	1686131	42	4 tissues (546)	7.84742	9.61673	8.76701	2.64878
Tmod2	20371	43	4 tissues (546)	5.4509	4.73414	3.29205	1.13016
Slc24a3	458025	44	4 tissues (546)	5.88509	7.5769	7.88262	1.86465
Ascl1	510929	45	4 tissues (546)	4.88264	4.44201	4.96669	5.90819
Reep1	76949	46	4 tissues (546)	6.12862	3.65619	3.59732	4.47498
Efcab1	824040	47	4 tissues (546)	4.6983	3.75686	4.00046	0.98361
Smpd3	205975	48	4 tissues (546)	6.67107	4.62422	5.537	4.14415
Ptpro	94418	49	4 tissues (546)	7.10579	5.66214	7.60593	3.61117
Fam123a	329117	50	4 tissues (546)	5.98706	5.00213	5.46282	3.36668
Ncam2	3856571	51	4 tissues (546)	5.95884	8.12271	6.77501	1.25926
Vat1l	97338	52	4 tissues (546)	5.77362	5.54457	3.24626	4.16225
Spock3	1485815	53	4 tissues (546)	7.96151	7.28143	7.8303	3.54136
Fgf9	852454	54	4 tissues (546)	5.36157	5.62811	4.55543	3.65727
Rasl10b	5516	55	4 tissues (546)	4.7206	6.56961	7.07278	2.19283
Unc80	27547	56	4 tissues (546)	4.00963	8.45119	7.03978	3.05598
Nlgn1	3684034	57	4 tissues (546)	5.84504	6.53534	5.72095	2.29012
Tnik	151898	58	4 tissues (546)	3.89211	5.6149	4.19111	0.906888
Ephb1	821741	59	4 tissues (546)	6.61975	5.00368	5.39917	1.93665
Diras1	7773	60	4 tissues (546)	5.91131	5.33296	5.57281	2.43274
Prss12	80487	61	4 tissues (546)	5.06805	4.12019	4.03899	0.69745
Pcdh20	5462767	62	4 tissues (546)	5.12749	5.98196	9.13181	0.70372
Nrp1	926979	63	4 tissues (546)	6.56349	4.22396	6.32332	5.89623
Cdk5r1	4745	64	4 tissues (546)	6.32562	6.41763	6.32582	4.92674
Dok5	639139	65	4 tissues (546)	6.42737	3.77885	3.60277	1.57426
Scrt1	21066	66	4 tissues (546)	3.65063	6.5817	5.89337	4.52711
Lzts1	107069	67	4 tissues (546)	4.92971	5.18333	4.17691	3.67884
Adcy5	51096	68	4 tissues (546)	3.26504	5.70926	5.25783	1.70893
Brsk2	106490	69	4 tissues (546)	3.52681	5.77868	5.80431	4.44997
Tnr	509392	70	4 tissues (546)	4.79998	8.65542	7.69027	2.44818
Ncan	12162	71	4 tissues (546)	6.89604	5.49736	5.85784	3.80781
Olfm3	1268071	72	4 tissues (546)	5.28355	6.86166	4.53286	0.696815
Sardh	20031	73	4 tissues (546)	5.17193	4.62994	5.74069	0.782022
C2cd4b	269334	74	4 tissues (546)	3.4458	4.54638	3.1275	1.15325
Ctnna2	3995916	75	4 tissues (546)	7.2723	6.6437	6.32979	5.85251
Rprm	1209015	76	4 tissues (546)	5.90558	3.17191	4.22148	2.81545
Fbll1	15593	77	4 tissues (546)	7.5812	5.93301	7.81514	3.93399
Sez6l	138638	78	4 tissues (546)	7.35403	7.90858	9.18602	3.1073
Phactr3	47351	79	4 tissues (546)	6.98214	6.44924	6.55304	2.64824
Cygb	39566	80	4 tissues (546)	6.71866	5.89153	8.81103	1.47005
Mmd2	53031	81	4 tissues (546)	8.58882	7.37439	9.09648	2.95287
Rgs8	145993	82	4 tissues (546)	5.72973	7.32651	6.76624	4.74396
Ptpn5	75059	83	4 tissues (546)	8.16993	7.67069	6.79684	0.805529
Ptprn2	260501	84	4 tissues (546)	5.34831	7.93756	7.5043	4.00148
Nap1l2	251784	85	4 tissues (546)	3.7215	3.74313	3.61119	0.942785
Stmn3	23663	86	4 tissues (546)	10.4686	7.8081	8.54536	6.83762
Pfn4	110254	87	4 tissues (546)	4.4666	2.97478	4.55227	0.776611
Shisa4	10067	88	4 tissues (546)	3.41385	3.20226	3.61541	0.971279
Plxna2	1371484	89	4 tissues (546)	3.29755	4.30127	3.49365	3.76826
Sstr1	522690	90	4 tissues (546)	6.52042	5.93753	7.10324	1.8657
Zeb2	3756674	91	4 tissues (546)	4.78983	5.89939	5.09235	4.00566
Npy	678560	92	4 tissues (546)	11.4151	9.35112	8.73028	2.12672
Rgs4	247557	93	4 tissues (546)	7.65776	9.47793	7.13417	3.63901
Vstm2b	1733225	94	4 tissues (546)	5.07682	5.06276	6.22052	1.32409
Jakmip3	84593	95	4 tissues (546)	4.2797	6.07867	5.65699	0.810294
Adra2c	280156	96	4 tissues (546)	3.23799	4.33213	5.13059	1.83917
Sez6	40458	97	4 tissues (546)	8.24598	7.23227	4.92566	0.70454
Lrrtm1	5078876	98	4 tissues (546)	8.70148	7.30385	9.07189	1.40965
Gpr165	492215	99	4 tissues (546)	4.03103	4.99796	3.58295	0.69474
Gng11	74961	100	4 tissues (546)	5.89385	3.604	4.07443	0.700102
Ntng2	110764	101	4 tissues (546)	4.84435	5.91726	7.44883	5.38587
Cdh11	4533082	102	4 tissues (546)	4.61233	4.14401	3.97957	2.37002
Nr2f1	2706388	103	4 tissues (546)	7.95137	6.8094	7.76565	7.3623
Atp2b2	94147	104	4 tissues (546)	6.30046	8.72358	7.9257	3.42232
Dusp15	18574	105	4 tissues (546)	5.10806	4.90074	3.75654	1.72546
Cnih2	804	106	4 tissues (546)	7.43066	5.17456	7.28046	1.53542
Lrrc7	948487	107	4 tissues (546)	4.10662	7.93311	6.34864	2.60826
Slc24a2	590081	108	4 tissues (546)	3.31536	9.44528	8.353	1.1968
Fam70a	130362	109	4 tissues (546)	5.6937	5.66051	5.61063	1.54885
Mapk10	223870	110	4 tissues (546)	7.71367	9.89379	8.24166	3.44614
Egfem1	535491	111	4 tissues (546)	4.7761	5.15995	5.77678	3.2692
Plcb1	326467	112	4 tissues (546)	6.20718	8.22777	6.87892	2.98795
Sepw1	32351	113	4 tissues (546)	5.15124	3.10166	3.91917	0.729731
Filip1	111120	114	4 tissues (546)	4.61471	5.53928	5.18089	3.11718
Fam183b	20496	115	4 tissues (546)	5.05931	3.33609	6.62827	2.79712
Atl1	103325	116	4 tissues (546)	4.16332	3.72681	5.30063	2.64659
Rorb	1300327	117	4 tissues (546)	5.22607	6.45851	3.93687	2.49702
C2cd2l	10129	118	4 tissues (546)	3.5441	4.22261	7.13968	1.46825
Tmem132b	1648111	119	4 tissues (546)	4.43021	7.2516	7.34356	0.925075
Lypd1	273361	120	4 tissues (546)	6.18859	6.75672	8.14165	2.95956
Kif5a	17392	121	4 tissues (546)	3.99929	6.93251	6.05757	2.85469
Nrcam	267435	122	4 tissues (546)	5.44977	6.55611	7.12888	4.91377
Scg5	18611	123	4 tissues (546)	7.30186	5.94966	5.8041	3.49295
Kcnd2	2377507	124	4 tissues (546)	6.85855	6.95434	8.22407	0.796428
Slc16a7	2122744	125	4 tissues (546)	3.91315	5.21154	4.26627	1.84851
Lrrc4b	32861	126	4 tissues (546)	5.87098	7.70677	8.30568	5.53458
Gabrg2	897889	127	4 tissues (546)	8.94154	9.02899	9.35705	4.66038
Zfp536	895893	128	4 tissues (546)	5.21156	4.93346	5.43694	4.64818
Ralyl	3673975	129	4 tissues (546)	8.86836	8.31567	8.67766	2.80663
Sst	310063	130	4 tissues (546)	11.7864	10.8948	9.94895	8.38446
Hrh3	28381	131	4 tissues (546)	3.97904	7.10116	5.32481	2.46984
Fam123c	149736	132	4 tissues (546)	6.44708	4.96187	7.89921	3.6173
Zhx1	53552	133	4 tissues (546)	3.22225	3.48855	3.59274	2.49864
Pfn2	574595	134	4 tissues (546)	5.52938	4.52076	4.55202	2.83887
Psd	26606	135	4 tissues (546)	6.62864	6.52618	9.49812	1.73169
Plcl1	930237	136	4 tissues (546)	3.16018	5.20689	5.77089	2.6787
Slc12a5	12618	137	4 tissues (546)	3.94497	6.70363	6.45409	2.1452
Mapk8ip1	4847	138	4 tissues (546)	3.64845	3.34358	3.92678	1.67878
Camk2n2	38812	139	4 tissues (546)	4.82081	5.42193	5.29769	0.876395
Gabrg1	1278660	140	4 tissues (546)	6.39855	5.33522	5.5545	1.85096
Phactr1	385854	141	4 tissues (546)	6.26824	7.41498	6.58591	1.59533
Pcdhb9	51010	142	4 tissues (546)	5.86014	4.6679	5.76748	2.73618
Nalcn	326185	143	4 tissues (546)	4.27726	5.98497	6.0968	2.98859
Mtap2	272873	144	4 tissues (546)	3.77827	5.85319	4.44823	4.03895
Pcdh17	6539010	145	4 tissues (546)	6.38336	6.0683	6.64558	1.98475
Dlg2	142494	146	4 tissues (546)	6.60605	10.0841	8.39202	2.50161
Pak7	212151	147	4 tissues (546)	6.58884	6.12445	5.32339	3.54801
Kcna6	143729	148	4 tissues (546)	4.33166	5.14403	4.89744	1.01677
Srrm3	40862	149	4 tissues (546)	4.55923	3.98584	3.50357	3.04478
Cntn1	244678	150	4 tissues (546)	6.94916	7.33945	7.38965	3.33367
Pnmal2	33285	151	4 tissues (546)	6.36626	5.76447	8.20283	1.73463
Cdh13	501421	152	4 tissues (546)	5.78166	4.29687	3.59273	1.38328
Rab40b	34826	153	4 tissues (546)	5.5903	5.55488	7.79295	2.32987
Mmd	160514	154	4 tissues (546)	3.10852	3.19672	3.99277	1.55282
Elavl3	4223	155	4 tissues (546)	3.34802	3.59196	4.22842	3.36021
Zcchc18	67546	156	4 tissues (546)	7.43039	5.60582	6.21699	1.73532
Dpysl4	54303	157	4 tissues (546)	6.1483	3.25294	4.86126	5.56982
Lonrf2	156501	158	4 tissues (546)	5.67749	7.40606	7.42948	4.20467
Elfn1	115078	159	4 tissues (546)	3.20645	5.00929	3.62598	0.92425
Fam105a	73523	160	4 tissues (546)	3.88198	3.3133	4.04933	0.80223
Samd14	3151	161	4 tissues (546)	7.65949	4.80241	6.1913	4.01054
Gsg1l	189943	162	4 tissues (546)	5.89845	6.94944	6.37791	1.93889
Dync1i1	242510	163	4 tissues (546)	8.92866	7.07698	7.83518	1.7022
Lphn3	4027348	164	4 tissues (546)	4.38376	5.91389	3.48693	3.51559
Pkia	1848425	165	4 tissues (546)	5.98512	4.34504	5.0072	1.72768
Gng4	133663	166	4 tissues (546)	8.61615	7.24046	4.73637	2.35034
Fam171b	98493	167	4 tissues (546)	5.40534	6.07005	6.04281	4.13568
Sobp	88791	168	4 tissues (546)	5.37468	6.03391	6.17158	3.58274
Lrrtm4	2663529	169	4 tissues (546)	5.95318	7.05747	8.61242	3.72543
Hspa12a	87617	170	4 tissues (546)	3.63974	4.21141	4.97303	3.66981
Lrrn1	1224551	171	4 tissues (546)	4.3288	4.36671	5.98942	4.62055
Brp44l	40001	172	4 tissues (546)	6.29415	3.90605	4.50402	0.987933
Gpr137c	218147	173	4 tissues (546)	3.11261	4.59156	4.24018	2.87601
Gpr158	549489	174	4 tissues (546)	3.44626	7.84132	7.13409	1.22978
Nsg1	373613	175	4 tissues (546)	11.0117	7.39526	9.57466	7.06363
Mef2c	1763254	176	4 tissues (546)	9.74244	9.66909	8.17828	1.41353
Iqsec3	170056	177	4 tissues (546)	4.55459	7.04706	7.12476	2.76624
Nap1l5	239197	178	4 tissues (546)	7.20368	6.90022	6.70402	2.1149
Gdpd2	31557	179	4 tissues (546)	6.28942	4.8147	5.05088	0.70042
Ntrk3	1622951	180	4 tissues (546)	6.38658	7.54015	8.28955	2.52371
Pnmal1	44986	181	4 tissues (546)	8.30676	7.4418	8.86466	4.09069
Magee2	447020	182	4 tissues (546)	5.65791	2.92852	5.45508	1.24833
Dusp28	6868	183	4 tissues (546)	4.46609	3.35845	4.11036	1.08084
Mchr1	124700	184	4 tissues (546)	4.51096	5.51828	4.70998	0.852899
Arpp21	1798250	185	4 tissues (546)	8.37111	10.2778	8.0503	1.65882
Rtn1	143272	186	4 tissues (546)	9.66987	7.26212	7.94373	3.31113
Gucy1b3	28488	187	4 tissues (546)	7.17118	6.83246	7.68991	2.05163
Kcna3	214955	188	4 tissues (546)	4.35638	4.17579	3.08906	0.769035
Pou3f3	1992905	189	4 tissues (546)	6.27285	5.73005	6.31455	6.34336
Rxrg	181220	190	4 tissues (546)	7.36212	5.09448	3.75107	3.97241
Lin7a	205940	191	4 tissues (546)	4.71228	6.77853	4.84984	5.60752
Ube2ql1	157919	192	4 tissues (546)	4.37317	6.10519	6.51894	3.81872
Dusp8	154506	193	4 tissues (546)	5.18486	4.69046	4.52316	1.99504
Magee1	417812	194	4 tissues (546)	6.52756	4.97751	5.4747	3.07983
Hey1	236865	195	4 tissues (546)	3.26356	3.4638	3.86208	1.64443
Golga7b	58011	196	4 tissues (546)	7.40064	7.02274	6.59264	3.17635
Fam84a	2203478	197	4 tissues (546)	6.60183	5.14262	7.35903	2.02434
Esrrg	305777	198	4 tissues (546)	5.11437	5.50959	3.81901	4.87468
Oprl1	63386	199	4 tissues (546)	5.97796	5.23728	4.42635	2.88712
Tspyl4	14837	200	4 tissues (546)	7.38947	6.78152	7.58176	5.78504
Pcdhb12	14452	201	4 tissues (546)	4.50144	4.21847	4.08275	5.38466
Rbfox1	2550036	202	4 tissues (546)	8.80631	8.43095	9.57179	5.91992
Bhlhe22	119814	203	4 tissues (546)	4.67765	5.87183	8.22551	3.23032
C1qtnf4	23086	204	4 tissues (546)	7.0194	4.8751	7.09375	0.73319
Nptx1	106697	205	4 tissues (546)	4.46787	8.13372	10.0784	2.44017
Slitrk5	2551440	206	4 tissues (546)	4.62469	4.86336	5.66693	2.318
Robo2	1975736	207	4 tissues (546)	5.84755	5.95094	5.18147	6.97002
Gpm6b	49444	208	4 tissues (546)	7.0644	7.40703	7.71691	4.86608
Clvs1	720342	209	4 tissues (546)	7.23314	7.54096	7.10957	8.31965
Lgi3	14040	210	4 tissues (546)	3.47947	6.68649	8.14408	0.718641
Smarcd3	97258	211	4 tissues (546)	6.33177	4.80011	4.3313	1.11072
Epha5	2297718	212	4 tissues (546)	7.6797	7.26722	5.76083	5.43666
Fgf12	1472370	213	4 tissues (546)	6.6944	8.64792	7.84725	4.45953
Fads3	10455	214	4 tissues (546)	4.25942	2.99186	3.4768	0.87454
Cnrip1	176938	215	4 tissues (546)	7.78585	5.83451	6.33762	2.30066
Slc1a2	35975	216	4 tissues (546)	4.13892	10.8512	9.57611	5.89156
Kcnd3	403452	217	4 tissues (546)	4.64599	6.97498	7.19691	4.22835
Hdac9	698229	218	4 tissues (546)	3.11917	4.03398	3.83252	1.69474
Pak3	128768	219	4 tissues (546)	5.42472	4.31773	3.08456	2.31949
Lsamp	2572641	220	4 tissues (546)	7.92569	9.30426	8.25799	2.64207
Il1rapl1	955809	221	4 tissues (546)	3.56682	6.13767	4.68181	2.25498
Mafb	1784286	222	4 tissues (546)	5.03275	3.54446	3.62563	4.57628
Glrb	163564	223	4 tissues (546)	5.11212	6.49567	5.93793	0.895935
Olfml3	89457	224	4 tissues (546)	3.73697	3.43998	4.25504	2.79994
Mfsd2a	95550	225	4 tissues (546)	4.42626	3.43343	4.92948	1.22906
Acyp2	359961	226	4 tissues (546)	4.19127	3.57587	4.62525	2.23449
Synpr	517118	227	4 tissues (546)	7.56739	7.41291	9.71234	3.44215
Nell1	656782	228	4 tissues (546)	5.84523	5.50546	4.24067	2.86715
Nell2	580355	229	4 tissues (546)	8.89534	8.2996	10.095	7.44673
Doc2b	38071	230	4 tissues (546)	3.69759	5.28053	7.51615	3.00705
Napb	18930	231	4 tissues (546)	4.09726	5.94625	5.46123	2.16866
Pcdh19	3279019	232	4 tissues (546)	3.60138	4.05026	3.98938	0.777275
Sema6b	23273	233	4 tissues (546)	3.13309	3.72748	4.81389	0.865743
Mapk8ip2	36058	234	4 tissues (546)	3.64929	4.1731	4.54609	2.09304
Gpr45	190755	235	4 tissues (546)	4.74322	4.0119	3.8146	2.54689
Cdh2	3980396	236	4 tissues (546)	4.43424	3.2603	3.2436	3.6448
Fam189a1	141838	237	4 tissues (546)	5.42291	7.195	6.72221	4.89729
Creg2	55125	238	4 tissues (546)	4.15955	6.99926	7.30623	1.79553
Asphd2	69355	239	4 tissues (546)	4.64909	2.89041	4.98385	1.34177
Dscam	252262	240	4 tissues (546)	3.96857	5.94869	7.12632	1.75281
Slc44a5	63378	241	4 tissues (546)	4.39773	4.69631	6.93195	4.38574
Chga	60623	242	4 tissues (546)	5.5598	4.44794	4.66984	1.3118
Coro1a	57500	243	4 tissues (546)	4.69334	3.58371	4.50161	0.977117
Ptprz1	538593	244	4 tissues (546)	6.85146	6.61559	7.25006	0.867004
Tmem150c	210952	245	4 tissues (546)	5.37831	4.53845	5.53942	1.41936
Dleu7	693619	246	4 tissues (546)	5.40718	3.54566	3.45002	4.65322
Stxbp5l	174488	247	4 tissues (546)	4.05644	6.96935	4.83351	2.13103
Astn1	26025	248	4 tissues (546)	5.9959	8.10318	7.19774	5.06355
Fez1	47392	249	4 tissues (546)	7.59129	5.80562	6.5484	3.48763
Hes5	34133	250	4 tissues (546)	8.86899	5.1736	5.78983	3.89132
Ednrb	729065	251	4 tissues (546)	7.60923	6.14017	6.01503	5.22943
Lix1	76110	252	4 tissues (546)	5.19138	5.12763	5.70529	1.0882
Dcc	1854582	253	4 tissues (546)	5.33092	5.25005	4.69807	5.90103
Pcdhb3	6056	254	4 tissues (546)	3.66107	3.37962	3.97745	5.70461
Gnb5	7831	255	4 tissues (546)	5.13377	3.86148	5.05342	2.12045
Cntn6	1557584	256	4 tissues (546)	6.37243	6.42237	3.76542	2.12283
Arnt2	269588	257	4 tissues (546)	5.22009	5.5621	5.26404	2.94971
Sez6l2	6724	258	4 tissues (546)	4.75753	6.12543	7.20082	2.32649
Opcml	458577	259	4 tissues (546)	6.96643	8.59014	6.70561	2.24259
Fbxl16	14423	260	4 tissues (546)	3.43315	5.96313	7.07248	1.59417
Nsg2	193168	261	4 tissues (546)	11.2386	10.4338	11.2894	8.12022
Gpr37	763605	262	4 tissues (546)	4.64592	5.39999	6.43629	0.774695
Gnao1	277331	263	4 tissues (546)	5.37028	6.82825	5.10545	1.14898
Pla2g4e	32066	264	4 tissues (546)	5.06111	4.60265	4.7519	0.865712
Nav3	1416924	265	4 tissues (546)	5.26817	6.39691	4.11302	1.12153
Grik1	429173	266	4 tissues (546)	6.68018	5.51374	4.0067	1.42772
Rgs7bp	159694	267	4 tissues (546)	5.08139	8.91055	8.9361	1.08798
Alox5ap	120220	268	4 tissues (546)	4.14893	3.47823	5.39295	1.32561
Hs3st4	1528107	269	4 tissues (546)	5.35374	6.23427	5.78011	3.00417
Ano4	170523	270	4 tissues (546)	4.18526	5.83936	3.46888	1.13625
Sorcs1	1698916	271	4 tissues (546)	5.30378	6.14454	3.12359	3.0245
Kcnc1	23349	272	4 tissues (546)	5.96331	8.14336	7.45315	2.22422
Gnaz	1784567	273	4 tissues (546)	4.71071	3.46721	3.07903	1.87211
Kbtbd11	18054	274	4 tissues (546)	5.7129	6.14239	8.14858	3.15167
Sv2b	706536	275	4 tissues (546)	6.81121	9.68096	6.84156	3.38287
Gabrb2	617715	276	4 tissues (546)	6.80607	9.20154	7.89784	2.44724
Kctd8	1117853	277	4 tissues (546)	6.43296	3.72159	3.53023	2.0484
Ncam1	563614	278	4 tissues (546)	6.45989	4.28613	4.29897	4.60504
Sgip1	167443	279	4 tissues (546)	3.79186	5.43472	4.35486	1.8544
Epha3	1227847	280	4 tissues (546)	6.69905	4.34653	3.95852	3.80363
Tubb2a	49227	281	4 tissues (546)	6.87214	3.50611	4.74944	1.08248
Elmod1	107921	282	4 tissues (546)	5.34831	8.2785	9.46144	0.770767
Prkce	118598	283	4 tissues (546)	4.15757	5.22126	5.92655	2.06199
Prkcb	139880	284	4 tissues (546)	6.49814	8.29108	7.16377	2.34107
Tmem198	5324	285	4 tissues (546)	6.07868	4.88999	5.72187	3.27918
Mpped1	63230	286	4 tissues (546)	8.72617	7.56925	3.59633	1.11148
Chrnb2	8979	287	4 tissues (546)	4.16511	3.7555	4.7203	4.40554
Hpca	40760	288	4 tissues (546)	6.5728	7.99443	9.91191	2.46709
Mmp16	2431120	289	4 tissues (546)	5.12457	5.0109	3.43878	2.68605
Siah3	168249	290	4 tissues (546)	4.34341	4.46728	5.16431	4.15066
Rgs7	247161	291	4 tissues (546)	7.30912	8.24078	7.5704	4.16357
Syt1	754939	292	4 tissues (546)	6.92381	9.33639	8.14513	2.37941
Clcn4-2	47751	293	4 tissues (546)	4.35323	3.08668	3.58871	1.86647
Pcdh8	333600	294	4 tissues (546)	7.17631	5.11969	7.5718	2.15685
Cacng2	60361	295	4 tissues (546)	5.58346	6.80395	6.18355	1.70282
Ndn	825627	296	4 tissues (546)	7.94197	4.18338	4.33419	3.25104
Acap3	39352	297	4 tissues (546)	4.60291	3.67905	3.55816	2.37955
Ttll11	76949	298	4 tissues (546)	4.78697	6.63642	6.72271	2.65532
Stmn4	306531	299	4 tissues (546)	6.55475	5.46757	5.5334	1.83538
Pde4b	426883	300	4 tissues (546)	5.74694	5.76153	4.7956	1.73014
Syt11	27964	301	4 tissues (546)	4.45082	5.11337	4.54949	2.24299
Rgs2	326378	302	4 tissues (546)	7.33208	5.89351	6.04268	2.67284
Fam78b	454360	303	4 tissues (546)	3.80384	4.65727	3.62666	3.41981
Nrxn3	653047	304	4 tissues (546)	7.71796	9.22453	6.26371	4.5139
Cpe	411664	305	4 tissues (546)	5.7276	6.09116	6.76925	1.87419
Adam11	82974	306	4 tissues (546)	3.13314	4.8213	4.84018	2.16109
Fjx1	146688	307	4 tissues (546)	4.32393	3.31605	4.25585	4.15552
Clstn2	337860	308	4 tissues (546)	5.33832	6.82113	7.6058	6.08569
Edil3	2992020	309	4 tissues (546)	5.5521	6.15135	6.16317	6.16426
Myt1l	675720	310	4 tissues (546)	8.04787	8.15857	7.90629	4.29243
Lmo2	206189	311	4 tissues (546)	5.56212	3.92643	5.37359	1.05013
Add2	132959	312	4 tissues (546)	9.05787	7.76893	9.67417	6.34667
Myt1	52404	313	4 tissues (546)	3.66913	5.32566	4.44952	8.09326
Ggt7	19782	314	4 tissues (546)	5.96989	5.35605	5.78137	2.7063
Ppp1r3c	208181	315	4 tissues (546)	3.38651	4.83367	5.71975	1.80236
Megf9	852389	316	4 tissues (546)	4.90154	5.44193	5.18113	3.75568
Lrfn5	3134117	317	4 tissues (546)	8.01525	7.53609	7.69093	1.10252
Drp2	45534	318	4 tissues (546)	3.91463	5.9624	4.5739	1.41296
St6gal2	1283933	319	4 tissues (546)	5.89135	5.23862	3.15101	2.16938
Ipcef1	1055728	320	4 tissues (546)	3.46566	7.96638	6.49718	2.20903
Dlgap2	45979	321	4 tissues (546)	5.04439	6.83254	5.79106	1.95535
Erc2	140183	322	4 tissues (546)	3.97784	4.45928	5.96002	1.01602
Gpr12	259310	323	4 tissues (546)	6.90539	5.4724	7.17661	1.51283
Pcdhb8	53110	324	4 tissues (546)	4.97269	4.84519	4.56398	4.21265
Vstm2l	60123	325	4 tissues (546)	6.09289	6.06635	6.72078	3.61881
AI646023	23011	326	4 tissues (546)	6.47573	4.12378	4.85759	2.96048
Slc8a1	1886610	327	4 tissues (546)	4.42698	6.94039	3.68655	6.02791
Taf9b	17272	328	4 tissues (546)	3.45943	3.18405	3.33618	1.26736
Unc5d	3022854	329	4 tissues (546)	4.52115	5.81004	3.30092	0.954815
Nrg3	2576757	330	4 tissues (546)	4.94571	6.98854	6.005	1.56841
Rftn2	25655	331	4 tissues (546)	4.24793	4.77249	5.07394	1.08854
Fabp7	49693	332	4 tissues (546)	13.9175	7.84011	8.36779	6.32862
Nfia	1266947	333	4 tissues (546)	4.73363	4.02034	3.61493	1.36305
Ctnnd2	1895622	334	4 tissues (546)	5.50814	5.79551	5.36308	1.44601
Tmem90b	530509	335	4 tissues (546)	5.68755	4.89599	5.53367	2.42017
Kcna5	466717	336	4 tissues (546)	3.72085	3.28314	3.16586	3.13532
Jakmip2	133418	337	4 tissues (546)	5.08907	3.80952	3.72586	2.86052
Car10	1804902	338	4 tissues (546)	6.19051	8.07973	6.28896	2.0282
Fstl5	2469830	339	4 tissues (546)	7.48301	5.82599	4.34962	5.30105
Alcam	2812050	340	4 tissues (546)	3.63482	5.29865	3.82161	2.15392
Apba2	91828	341	4 tissues (546)	6.70841	5.54482	5.60786	5.59267
Trim9	118532	342	4 tissues (546)	8.2131	8.80712	9.59059	5.69913
Kcnv1	2783925	343	4 tissues (546)	5.95536	7.2706	6.77328	0.859097
Plxnc1	230704	344	4 tissues (546)	3.22482	4.67041	3.53327	1.62761
Olfm1	345538	345	4 tissues (546)	5.65749	6.35471	7.98184	1.72446
Cacna1e	557293	346	4 tissues (546)	4.53557	8.43735	7.55963	4.01225
N28178	47553	347	4 tissues (546)	7.17026	9.355	7.4854	1.54451
Zfp804a	2078071	348	4 tissues (546)	5.92719	6.02839	5.43967	1.96593
Dok6	771507	349	4 tissues (546)	4.62205	6.68743	6.62506	1.73056
Sphkap	671658	350	4 tissues (546)	6.74595	8.31614	9.79846	4.29729
Adcyap1	3628028	351	4 tissues (546)	4.25946	3.96584	4.32251	4.20482
Lrrc4c	1288279	352	4 tissues (546)	7.32805	8.72384	7.20888	1.80425
Fbxo16	38979	353	4 tissues (546)	4.44704	3.35245	3.17452	3.2357
Fam19a5	1888062	354	4 tissues (546)	3.21485	4.00963	5.16991	4.08311
Rundc3a	28553	355	4 tissues (546)	3.48883	4.05232	4.96351	1.85146
Slc2a13	106720	356	4 tissues (546)	3.58496	7.43184	8.02649	1.81916
Pcdhb17	3162	357	4 tissues (546)	5.1639	4.7194	5.01292	6.71403
Fam69c	145511	358	4 tissues (546)	4.39518	3.4652	4.57687	1.30655
Rufy3	17015	359	4 tissues (546)	4.13847	3.03899	3.67525	3.35189
Cacna2d3	623944	360	4 tissues (546)	7.24663	7.28815	6.96952	2.93889
Tmem179	396062	361	4 tissues (546)	8.41204	7.08564	7.76535	4.26257
Arx	108971	362	4 tissues (546)	7.18364	5.07502	4.74132	0.985737
Adamtsl2	8599	363	4 tissues (546)	6.28725	4.26963	7.86956	4.03592
Trpm2	22261	364	4 tissues (546)	3.86014	5.97332	3.9505	1.27143
Prmt8	177190	365	4 tissues (546)	6.20446	6.89487	7.45397	5.84761
Fam20c	336373	366	4 tissues (546)	5.99606	3.60615	3.89739	2.80632
Scrn1	13241	367	4 tissues (546)	4.17026	3.95777	3.75854	3.00593
Atcay	4793	368	4 tissues (546)	6.30378	5.99111	6.71274	2.81716
Apbb1	17309	369	4 tissues (546)	4.24165	3.42034	3.42811	1.08354
Fat4	1930878	370	4 tissues (546)	3.64879	3.8946	5.02656	5.11562
Nipa1	45292	371	4 tissues (546)	3.53911	3.34221	3.49233	1.77004
Dcx	413140	372	4 tissues (546)	9.41806	6.55226	4.18812	8.78286
Fam135b	2420123	373	4 tissues (546)	4.10014	6.01988	5.34656	1.083
Gdap1	485194	374	4 tissues (546)	7.44311	7.23809	6.66732	5.43784
Unc5c	258653	375	4 tissues (546)	3.17326	4.08826	3.12659	2.03016
Tspyl5	484160	376	4 tissues (546)	4.54649	4.02383	4.44972	2.00582
Atp13a5	18626	377	4 tissues (546)	3.72792	4.38018	3.13675	0.803283
Islr2	50016	378	4 tissues (546)	6.6454	5.34864	7.80691	5.5839
Pex5l	668756	379	4 tissues (546)	3.11686	7.62767	7.37285	4.03552
Syt16	42499	380	4 tissues (546)	8.97952	7.16834	7.83295	1.94763
Accn4	12454	381	4 tissues (546)	4.27907	3.62596	5.70335	4.45271
Sox9	457330	382	4 tissues (546)	6.1706	4.24338	4.92627	2.86606
Emcn	594827	383	4 tissues (546)	5.15895	3.09139	3.62059	0.91235
Vtn	2787	384	4 tissues (546)	9.40748	6.78146	7.28726	1.80593
Pcdh10	7927739	385	4 tissues (546)	6.04277	7.97111	5.90772	3.16388
Pcdh9	6760055	386	4 tissues (546)	7.18689	7.15651	5.50399	3.98943
Uchl1	115900	387	4 tissues (546)	5.33461	2.86869	3.58166	1.00427
Podxl2	9508	388	4 tissues (546)	9.55709	5.71776	6.10236	4.69568
Syt4	253271	389	4 tissues (546)	9.68633	7.5831	7.09833	5.632
Zfp641	44740	390	4 tissues (546)	3.5621	3.29027	3.15306	1.46763
Tox2	127350	391	4 tissues (546)	5.20899	4.69996	3.09562	1.0434
Adra2a	1.03058e+06	392	4 tissues (546)	3.2109	4.72957	4.62708	0.911926
Tbc1d30	217075	393	4 tissues (546)	4.94056	6.72628	6.08123	4.28878
Disp2	4284	394	4 tissues (546)	7.2854	8.59201	8.589	4.59892
Lmo3	281290	395	4 tissues (546)	10.0771	9.43044	9.57262	2.98707
Smarca2	1365187	396	4 tissues (546)	5.20442	5.46965	5.372	1.34001
Gabbr2	35905	397	4 tissues (546)	5.39844	9.3146	8.84405	1.11435
Ajap1	1274975	398	4 tissues (546)	6.77413	6.45589	7.16194	5.37812
Celf6	22804	399	4 tissues (546)	5.86141	4.42776	4.94678	2.18027
Pcsk2	474686	400	4 tissues (546)	4.59585	6.47672	6.17678	2.4269
Slc7a14	630911	401	4 tissues (546)	4.15843	6.99019	7.81262	2.57652
Cap2	90638	402	4 tissues (546)	3.55949	6.8425	7.83783	1.31129
Lhfpl4	57114	403	4 tissues (546)	6.00859	5.55566	6.06933	3.77923
Akap6	229193	404	4 tissues (546)	5.67628	7.90626	6.78769	7.52358
Cdh22	80260	405	4 tissues (546)	4.7019	4.99618	3.56891	3.1626
Nhlrc1	93358	406	4 tissues (546)	4.44817	3.24796	4.34873	0.838168
Unc5a	174497	407	4 tissues (546)	3.60942	4.76699	5.71326	2.49201
Rnf180	249088	408	4 tissues (546)	5.2953	3.04367	3.63844	1.85347
Galnt13	668426	409	4 tissues (546)	3.64636	5.46175	3.6594	2.14839
Shank2	164760	410	4 tissues (546)	3.51699	6.29437	5.93579	2.31107
Scg2	781431	411	4 tissues (546)	9.53803	8.82756	9.85099	4.22335
Lingo2	840886	412	4 tissues (546)	7.42878	7.54356	6.72666	2.73438
Grid2	934026	413	4 tissues (546)	4.48918	4.63852	4.30841	4.31596
Mllt11	13805	414	4 tissues (546)	5.70144	4.53722	4.49032	2.32049
Ap3b2	14055	415	4 tissues (546)	3.95988	3.13978	3.55698	1.64405
Mmp24	21337	416	4 tissues (546)	5.34971	5.61606	6.06984	4.82693
Sncaip	332476	417	4 tissues (546)	7.01081	3.67162	4.48301	5.1871
Bmper	947612	418	4 tissues (546)	4.39803	3.19462	4.20615	0.898492
Grik2	4191018	419	4 tissues (546)	5.86498	6.7533	6.15857	4.6552
Slc9a9	2237546	420	4 tissues (546)	4.55152	5.69977	5.66742	2.08922
Glra2	974809	421	4 tissues (546)	7.61728	6.12978	5.38062	2.21009
Sparcl1	70356	422	4 tissues (546)	9.59523	11.053	12.1601	1.78529
St6galnac5	258179	423	4 tissues (546)	6.78094	6.49736	7.59937	5.92424
Cadm4	8698	424	4 tissues (546)	3.51512	3.46051	3.26854	1.64313
Cadm3	152773	425	4 tissues (546)	5.79901	9.07817	7.88143	3.73097
Abcg4	11649	426	4 tissues (546)	4.0462	5.07881	4.59753	0.762838
BC051142	21100	427	4 tissues (546)	4.11437	3.08549	4.40054	2.2206
Gpc5	2176362	428	4 tissues (546)	5.21257	6.33232	7.26662	1.56274
Kcnmb4	39606	429	4 tissues (546)	4.19822	4.34228	4.94575	1.06258
Mro	91155	430	4 tissues (546)	5.58621	6.03595	7.30831	2.93292
Pcdhb20	5975	431	4 tissues (546)	5.77347	4.71414	4.7515	5.9248
S100a16	65488	432	4 tissues (546)	4.84305	4.55063	4.97983	0.886379
Ntrk2	512588	433	4 tissues (546)	6.62294	7.94565	7.91895	0.87836
Ptn	221910	434	4 tissues (546)	10.2397	8.09526	9.52046	2.59688
Cd34	201945	435	4 tissues (546)	5.31041	5.60497	3.99255	0.740052
Adcyap1r1	239865	436	4 tissues (546)	6.71284	7.5312	8.23703	2.79135
Accn1	79473	437	4 tissues (546)	5.86752	6.66076	7.32917	5.41625
Caskin1	28595	438	4 tissues (546)	3.43463	3.87784	5.07363	1.66198
Nap1l3	2894505	439	4 tissues (546)	5.41654	3.95123	4.29634	1.04822
Sstr2	76738	440	4 tissues (546)	5.65208	4.40489	5.18867	3.68487
Ttll7	1872243	441	4 tissues (546)	3.23823	6.83828	4.74307	3.12502
Nefl	558532	442	4 tissues (546)	5.11953	4.72331	6.24473	6.20119
Gjd2	180187	443	4 tissues (546)	4.9542	3.79826	3.36652	3.57703
Cys1	29492	444	4 tissues (546)	3.60407	4.19953	6.76342	0.730898
Gria1	1159102	445	4 tissues (546)	8.47334	10.0337	11.1208	1.47453
Cdh8	6352492	446	4 tissues (546)	7.57339	6.15136	7.4931	1.0382
Clec2l	39356	447	4 tissues (546)	7.77909	6.27973	7.67809	2.17375
Rab33a	17115	448	4 tissues (546)	6.55228	4.10516	4.71762	1.48811
Nkain2	1401150	449	4 tissues (546)	6.54071	7.7878	7.82226	4.94761
Ptprr	194762	450	4 tissues (546)	5.68917	4.89937	4.25747	0.988329
Apba1	60901	451	4 tissues (546)	3.72074	6.06508	5.83552	3.1334
Igsf21	326521	452	4 tissues (546)	7.49162	5.04252	4.09697	4.75126
Adarb2	1588357	453	4 tissues (546)	4.62859	4.59299	5.20815	1.03009
Cnr1	498061	454	4 tissues (546)	5.17942	5.69558	4.21836	3.85786
Cntnap4	1311953	455	4 tissues (546)	6.05094	6.08967	4.87602	0.919602
Rab39b	244527	456	4 tissues (546)	3.61966	3.62285	3.99426	2.4898
Enox1	149422	457	4 tissues (546)	4.30461	2.87973	4.01482	2.95503
Lrrtm3	3441426	458	4 tissues (546)	6.7046	8.33703	5.74216	2.47523
Orai2	18861	459	4 tissues (546)	5.2688	4.14804	7.21436	1.18413
Cplx1	30968	460	4 tissues (546)	6.88199	8.0326	7.80775	0.924072
Dab1	339157	461	4 tissues (546)	4.89586	3.62971	3.30866	1.56344
Acsl6	109944	462	4 tissues (546)	4.31398	5.51122	5.48549	2.30749
Vldlr	507394	463	4 tissues (546)	3.93702	3.60808	3.07705	3.48022
Cd200	255499	464	4 tissues (546)	10.6205	8.5872	7.34512	3.62893
Tril	799394	465	4 tissues (546)	5.20183	4.74468	5.52309	0.931449
Ildr2	77669	466	4 tissues (546)	4.00793	7.6109	7.00607	2.74119
Fam163a	60598	467	4 tissues (546)	3.58066	2.98237	4.05802	3.79749
Sncb	26394	468	4 tissues (546)	5.73232	7.41989	7.43753	1.22905
Efnb3	6538	469	4 tissues (546)	5.6576	3.22243	5.18024	0.937803
Abcd2	135707	470	4 tissues (546)	4.06005	5.68117	5.9517	4.61123
Gpr85	1100238	471	4 tissues (546)	7.09579	4.47645	4.78259	2.75703
Gfra1	317233	472	4 tissues (546)	4.71309	4.90139	6.6155	5.18978
Cdk5r2	74833	473	4 tissues (546)	4.64129	8.17084	8.14459	2.45595
Luzp2	3332801	474	4 tissues (546)	8.4365	8.95455	7.25424	0.699123
Gdap1l1	51538	475	4 tissues (546)	5.89225	4.23129	4.84938	3.10328
Galnt9	122878	476	4 tissues (546)	4.70987	4.81183	4.75514	2.80152
Cadps	488399	477	4 tissues (546)	5.71425	7.67138	7.32102	6.13169
Plxna4	784609	478	4 tissues (546)	4.63904	5.58826	6.9942	2.93463
Scg3	96859	479	4 tissues (546)	8.65105	9.05049	10.0293	6.64193
Lrfn2	723441	480	4 tissues (546)	6.34873	5.61188	6.83799	3.58347
Lrrn2	188316	481	4 tissues (546)	7.54813	6.14579	7.78701	1.24401
Nefm	521508	482	4 tissues (546)	4.97148	5.57653	6.11747	5.24306
Resp18	37472	483	4 tissues (546)	7.54782	6.8429	6.6194	3.16421
Slc4a10	235691	484	4 tissues (546)	6.14697	9.18365	8.58683	0.710459
Chgb	127710	485	4 tissues (546)	8.59781	9.44622	9.64719	5.07919
Spock1	542899	486	4 tissues (546)	6.71678	7.74983	5.17853	4.56212
Sorcs3	1395265	487	4 tissues (546)	5.23573	5.85581	4.55377	1.70621
Kcnk3	83950	488	4 tissues (546)	5.11422	4.72091	3.62418	1.75066
Tram1l1	1711019	489	4 tissues (546)	5.23252	3.26398	3.17919	2.46606
Nacad	10624	490	4 tissues (546)	5.89829	3.17441	3.79604	3.17152
Pcdhb5	19710	491	4 tissues (546)	3.48206	3.4218	3.90087	4.28999
Ssbp2	275146	492	4 tissues (546)	5.31374	3.79715	4.2973	1.1389
Paqr9	228027	493	4 tissues (546)	3.82528	5.44319	6.57733	3.71466
Slitrk1	2051692	494	4 tissues (546)	7.06501	7.68184	7.38726	4.15415
St18	320486	495	4 tissues (546)	4.15144	3.80543	5.34715	7.44859
Rab3a	7590	496	4 tissues (546)	6.71547	6.3228	6.74185	1.84771
Ncs1	45474	497	4 tissues (546)	4.12786	3.77043	4.79757	2.1338
C1ql3	65224	498	4 tissues (546)	3.17856	6.97097	9.40037	3.60029
Cdh20	4564023	499	4 tissues (546)	3.34341	5.07622	4.70352	1.46247
Gpm6a	2433838	500	4 tissues (546)	10.1022	10.0587	10.7131	4.68996
Igfbp5	145657	501	4 tissues (546)	4.99669	5.4118	7.03656	3.56754
Rai2	268824	502	4 tissues (546)	5.03909	3.84566	5.51251	3.91206
Cacng5	98446	503	4 tissues (546)	4.53337	3.28693	4.6843	1.02098
Rbfox3	78452	504	4 tissues (546)	6.42626	7.45585	7.5254	2.48863
Lrrn3	3699733	505	4 tissues (546)	7.13693	5.37287	6.05345	3.8077
Grid1	1363399	506	4 tissues (546)	4.07325	5.39061	6.02512	2.69177
Slc6a1	113163	507	4 tissues (546)	7.90689	7.90309	8.20593	0.724816
Rnf112	101686	508	4 tissues (546)	6.76184	8.92356	10.1758	1.33858
Angpt1	898841	509	4 tissues (546)	5.05373	4.00882	4.01925	7.28194
Rab9b	104924	510	4 tissues (546)	6.09803	5.88493	6.33957	3.01544
Cdh12	1404191	511	4 tissues (546)	5.04876	5.47379	4.68903	1.13179
Eltd1	1550103	512	4 tissues (546)	5.55766	5.0844	3.76977	1.62874
Fgf13	1451802	513	4 tissues (546)	5.42667	5.04071	5.65805	0.995319
Cbx4	93428	514	4 tissues (546)	5.63895	4.60975	6.56412	2.80165
Chrdl1	305678	515	4 tissues (546)	3.43677	4.47252	3.79299	2.62303
Nol4	536690	516	4 tissues (546)	6.6619	6.18167	6.02875	0.74136
Celf3	10591	517	4 tissues (546)	5.9048	5.79851	7.20473	4.19744
Ppfia2	620150	518	4 tissues (546)	6.71918	6.86739	8.58159	3.3128
Cend1	12609	519	4 tissues (546)	6.14186	6.78714	6.59777	1.95842
Odz2	3469561	520	4 tissues (546)	7.15326	7.65337	5.97113	4.1104
Chl1	1789454	521	4 tissues (546)	8.60925	7.65621	7.31262	2.65347
Sema6d	1680755	522	4 tissues (546)	4.26405	4.90317	4.72337	4.14296
Sox8	77130	523	4 tissues (546)	5.49243	4.97878	5.90168	1.07362
Gprin1	8995	524	4 tissues (546)	7.1038	6.91951	8.87538	6.39524
Olfm2	42937	525	4 tissues (546)	6.61042	3.76462	3.82244	3.53044
Tbr1	236425	526	4 tissues (546)	7.15113	8.47909	6.98519	0.712287
Odz1	1099366	527	4 tissues (546)	5.33569	5.2106	4.18639	0.791014
St8sia3	328801	528	4 tissues (546)	8.09867	8.29627	7.11805	4.77288
Ndst4	1221207	529	4 tissues (546)	3.39917	5.30188	4.28743	1.12458
Thsd7b	850302	530	4 tissues (546)	4.12256	3.45463	3.46103	3.11386
Grm2	76179	531	4 tissues (546)	6.44677	5.9674	8.72241	5.84207
Pcdhb16	3414	532	4 tissues (546)	3.42999	4.06023	3.81354	6.44319
Fam5b	682926	533	4 tissues (546)	6.14595	5.99369	4.60926	2.95871
Tmem169	76379	534	4 tissues (546)	4.97548	3.90354	3.13428	3.86002
Abat	35061	535	4 tissues (546)	4.51226	5.38214	5.01285	1.50377
Ttr	71004	536	4 tissues (546)	12.9242	3.45101	5.39112	1.35171
Tmeff2	4.17533e+06	537	4 tissues (546)	7.29305	6.30659	7.16537	1.30586
Pcdhb7	14134	538	4 tissues (546)	6.25077	4.11036	5.22918	5.06417
Snca	1419904	539	4 tissues (546)	9.60918	8.56365	10.0531	2.75496
Slc41a2	57287	540	4 tissues (546)	3.75735	3.97834	3.31956	1.37375
Srgn	59825	541	4 tissues (546)	4.98641	3.23889	3.74804	2.98535
Sorbs2	154837	542	4 tissues (546)	3.11954	6.01546	3.85318	1.65837
Dclk1	118710	543	4 tissues (546)	7.21636	8.02158	7.99682	5.42018
Shc3	86392	544	4 tissues (546)	4.42735	7.40325	5.11793	1.28954
Grin2b	660452	545	4 tissues (546)	7.32265	9.78272	7.04414	1.36838
Ppargc1a	1991541	546	4 tissues (546)	5.85916	7.66989	5.72591	1.39347
AI429214	581709	547	3 tissues (666)	0.633872	2.97714	3.4945	3.33094
Nhsl2	61164	548	3 tissues (666)	2.97008	5.27323	5.17483	1.49632
Rap1gap2	101510	549	3 tissues (666)	1.58081	4.28218	4.8606	1.03598
Srgap3	120244	550	3 tissues (666)	1.2949	4.19951	3.48868	0.882595
Tmem119	32723	551	3 tissues (666)	2.87447	3.4594	4.51885	0.793087
Unc79	93357	552	3 tissues (666)	1.78783	4.55478	3.45424	0.951737
Slc8a2	17517	553	3 tissues (666)	-1.6526	4.55998	6.41433	0.988952
Lgi4	31476	554	3 tissues (666)	0.449803	4.34934	4.13365	2.84017
Slc9a7	81002	555	3 tissues (666)	2.02716	3.4065	3.26418	1.24336
Rimbp2	36122	556	3 tissues (666)	2.99559	6.25414	6.9226	2.57282
Bsn	17117	557	3 tissues (666)	2.52135	6.41025	6.07577	1.90818
Kif26b	65108	558	3 tissues (666)	2.73969	3.03202	4.9038	1.23155
Mgat3	30581	559	3 tissues (666)	0.827636	3.05337	4.05555	0.806734
Nat8l	207576	560	3 tissues (666)	2.62086	5.8902	6.38395	2.56762
Pcdhb14	23900	561	3 tissues (666)	2.52607	3.21111	3.30478	5.09429
Stox2	266450	562	3 tissues (666)	2.89931	3.71062	3.67651	2.94066
Kcnb1	43369	563	3 tissues (666)	2.0651	4.68995	4.36749	0.840282
Ptchd2	216963	564	3 tissues (666)	2.61471	3.76064	4.49201	1.60254
Ppm1e	23845	565	3 tissues (666)	2.39834	4.58919	4.96604	1.36881
Habp4	14673	566	3 tissues (666)	3.01486	4.1489	4.08891	1.02579
Kcnh1	55443	567	3 tissues (666)	2.46778	5.31705	5.81524	1.74597
Ttbk1	13085	568	3 tissues (666)	2.41609	4.51566	5.19616	2.32515
Nebl	853449	569	3 tissues (666)	2.82704	5.48801	5.73436	2.06342
Adamts20	792702	570	3 tissues (666)	2.35484	3.31745	3.24919	0.741565
Nbea	1189504	571	3 tissues (666)	2.40157	4.03907	5.11727	1.86514
Tmx4	181831	572	3 tissues (666)	2.56913	3.08128	3.3954	0.820085
Kcnk9	521234	573	3 tissues (666)	2.51096	7.0237	6.0791	3.27899
Hmgn2-ps1	2655693	574	3 tissues (666)	2.43296	6.8479	4.72412	7.93167
Mtap1a	65137	575	3 tissues (666)	2.31152	5.83905	6.05444	2.20749
Mpp2	12810	576	3 tissues (666)	2.25952	4.15671	4.60718	1.7793
Pgm2l1	49498	577	3 tissues (666)	1.69509	4.77334	3.60429	2.68045
Klhl3	46214	578	3 tissues (666)	2.69488	5.41137	5.92127	1.30296
Sema7a	62294	579	3 tissues (666)	0.8971	4.70099	5.63434	1.09415
Epha10	24293	580	3 tissues (666)	2.09894	4.53376	4.82963	2.30173
Chd3	32730	581	3 tissues (666)	1.49945	3.21732	3.89111	2.26189
Pcdhb18	3670	582	3 tissues (666)	2.54432	3.86992	3.86372	5.82454
Madd	1118	583	3 tissues (666)	2.35358	4.21099	3.56982	0.831905
Maf	1128153	584	3 tissues (666)	2.88164	3.5843	3.1451	0.80847
Tmem229a	769780	585	3 tissues (666)	2.64669	5.22768	5.18461	1.36421
Syt7	156276	586	3 tissues (666)	2.39199	5.20465	5.97234	2.0721
Mbp	76345	587	3 tissues (666)	0.703413	6.74602	5.37818	0.833553
Spock2	52567	588	3 tissues (666)	2.73466	4.75631	4.29239	0.995927
Adcy2	536340	589	3 tissues (666)	2.4832	4.72796	5.11292	1.5154
Wdr13	23310	590	3 tissues (666)	2.34992	3.15864	3.36931	0.766631
Cyth1	13951	591	3 tissues (666)	2.46965	3.4348	4.24568	1.48085
Wbscr17	161325	592	3 tissues (666)	2.27462	4.22044	6.14106	1.78207
Pclo	327993	593	3 tissues (666)	3.05821	6.29245	5.03833	1.59978
Kctd1	306274	594	3 tissues (666)	1.54329	3.43879	3.4884	1.18512
Rhbdl3	60329	595	3 tissues (666)	1.73543	3.51597	3.81733	6.48054
Kalrn	145618	596	3 tissues (666)	1.99132	5.08803	5.87533	4.00002
Kcng4	37771	597	3 tissues (666)	1.7425	3.11302	4.15819	1.24142
Wdr66	18321	598	3 tissues (666)	2.29768	3.65881	3.29807	5.63978
Prdm8	216643	599	3 tissues (666)	1.58991	3.96913	6.93706	4.77109
Smad9	22048	600	3 tissues (666)	0.814444	3.87633	3.93793	0.742283
Tmem74	665024	601	3 tissues (666)	2.47261	2.96369	3.65403	1.4058
Chn1	71485	602	3 tissues (666)	1.6568	5.25757	6.18355	0.749598
Chrm4	6335	603	3 tissues (666)	0.712198	3.73085	3.77344	1.2441
Grem2	148985	604	3 tissues (666)	1.65789	4.16598	3.54836	1.62532
Cacna2d1	399494	605	3 tissues (666)	2.11327	4.36277	3.57155	3.95161
Magi2	656427	606	3 tissues (666)	2.31295	4.76873	4.75817	1.41454
Otud7a	359548	607	3 tissues (666)	1.92811	4.27482	4.95414	2.12192
Cntnap5b	5538364	608	3 tissues (666)	2.81669	5.53763	4.94187	1.37487
Pdp1	213482	609	3 tissues (666)	3.0222	3.49845	3.50277	1.2577
Fam131b	26071	610	3 tissues (666)	2.0162	4.94077	5.78925	1.33104
Astn2	446296	611	3 tissues (666)	1.59946	5.32167	3.70908	2.71126
Scrt2	14443	612	3 tissues (666)	2.82905	3.54643	4.5999	4.22025
Grin2c	2927	613	3 tissues (666)	1.1375	5.2034	6.26882	0.843603
Epm2a	967896	614	3 tissues (666)	0.5025	3.58553	3.91661	1.19786
Scn2b	17713	615	3 tissues (666)	2.56828	7.09657	7.04984	0.734673
Cnksr2	1168080	616	3 tissues (666)	2.73864	5.71813	5.05755	1.38745
Slit1	27027	617	3 tissues (666)	3.05611	4.36708	6.61436	2.48547
Grin2a	960709	618	3 tissues (666)	2.39734	7.08	6.98638	2.02583
Stk32c	36109	619	3 tissues (666)	1.95287	6.71794	7.91248	1.9359
Spns2	21275	620	3 tissues (666)	2.51457	4.51611	5.70307	2.72582
Kcnj2	1649020	621	3 tissues (666)	1.30812	4.33932	4.96171	3.63377
Myrip	141658	622	3 tissues (666)	3.04182	6.47226	5.70361	3.05408
Dock10	1635141	623	3 tissues (666)	2.97085	6.73768	8.07921	0.874169
Per2	38100	624	3 tissues (666)	3.07584	4.31222	4.93032	0.953326
Klhl29	2635391	625	3 tissues (666)	2.462	4.60347	5.03752	1.21955
Chsy3	1087306	626	3 tissues (666)	2.80323	3.43981	3.31781	1.89998
Zfp108	29041	627	3 tissues (666)	2.51658	3.20535	3.36659	1.64837
Pgbd5	406978	628	3 tissues (666)	2.00765	4.21693	6.36472	1.3906
Rbm24	524082	629	3 tissues (666)	2.86162	3.55766	4.93928	2.79776
Fndc5	18375	630	3 tissues (666)	1.47473	3.26926	4.07016	2.92668
Slit3	348560	631	3 tissues (666)	0.37177	3.03302	3.15711	6.86458
Pygo1	15025	632	3 tissues (666)	2.75364	2.99292	4.0814	2.81503
Chrd	473231	633	3 tissues (666)	1.49517	2.88266	4.5141	1.72866
Brsk1	29775	634	3 tissues (666)	-0.480704	3.83702	4.43798	1.5559
Ust	451917	635	3 tissues (666)	2.76133	3.51429	5.26932	1.84665
Ppp1r9b	25559	636	3 tissues (666)	0.561827	4.26504	5.2708	1.09963
Sstr3	22214	637	3 tissues (666)	2.3505	5.18682	5.95588	3.95018
Itga4	453540	638	3 tissues (666)	1.36119	4.24233	4.13791	3.44462
Spnb3	89763	639	3 tissues (666)	1.17755	3.74239	4.35754	1.38275
Zfp238	498660	640	3 tissues (666)	2.20947	3.1634	3.72902	1.09931
Itgb8	396209	641	3 tissues (666)	2.822	3.98203	4.45092	3.53389
Gpr155	46726	642	3 tissues (666)	2.86942	4.35103	4.56416	0.738724
Sorcs2	80131	643	3 tissues (666)	2.74533	3.63879	4.74952	2.71269
Psd3	413884	644	3 tissues (666)	2.0689	6.78628	5.26606	3.05097
Camk2n1	117286	645	3 tissues (666)	0.937321	6.19798	5.28961	0.996097
Rnf150	163277	646	3 tissues (666)	1.11548	5.35155	4.31629	2.27369
Fgfr3	45335	647	3 tissues (666)	2.26165	3.66287	4.29717	1.21522
Tppp	17172	648	3 tissues (666)	2.81599	7.49012	7.09183	1.43813
Unc13a	6345	649	3 tissues (666)	1.60249	4.60101	3.52069	1.96451
Megf10	264808	650	3 tissues (666)	2.69661	4.41707	4.28969	1.20346
Efr3b	45633	651	3 tissues (666)	2.93494	3.70685	3.74089	1.0304
Ckb	18895	652	3 tissues (666)	3.85048	1.90571	3.25789	1.0584
Ttc30b	42123	653	3 tissues (666)	4.01819	2.71414	3.29216	0.834228
Mc4r	620029	654	3 tissues (666)	5.05528	2.84639	5.43604	1.88768
Lect1	112548	655	3 tissues (666)	4.30518	2.68311	4.0827	3.04111
Svop	10224	656	3 tissues (666)	3.11677	2.29349	3.21452	0.9293
Sdhaf1	34737	657	3 tissues (666)	3.74416	0	6.12979	6.435
Dpf3	530548	658	3 tissues (666)	3.74024	2.36435	5.10422	2.12796
Fam174b	360761	659	3 tissues (666)	4.12928	2.37226	3.35884	1.79374
Fam181b	3234835	660	3 tissues (666)	5.93457	2.65223	4.47902	2.83786
Tada1	330708	661	3 tissues (666)	4.32469	2.25775	3.30975	2.21476
Nhlh2	156615	662	3 tissues (666)	5.57592	1.28688	4.2229	9.53128
Paqr4	53038	663	3 tissues (666)	4.12964	2.81838	3.33316	1.77792
Meis3	25516	664	3 tissues (666)	4.38442	2.05998	3.11776	3.36592
Ftl2	896268	665	3 tissues (666)	3.58496	1.00576	6.45499	9.55981
Eif1b	62256	666	3 tissues (666)	4.8294	1.70688	3.53653	1.11776
Nudt10	226369	667	3 tissues (666)	4.78999	2.55076	4.0883	2.77584
Bace2	193999	668	3 tissues (666)	3.27922	2.26767	3.40627	2.71272
Rhpn1	57915	669	3 tissues (666)	3.81902	0.978969	3.16479	1.39269
Crmp1	163128	670	3 tissues (666)	6.55873	2.33605	3.97389	3.58694
Plat	55668	671	3 tissues (666)	4.71866	2.58958	3.41773	1.88964
Nt5m	96669	672	3 tissues (666)	4.64493	2.53503	3.7933	1.14621
Gng10	16766	673	3 tissues (666)	6.07098	1.36694	4.72377	3.05303
Os9	45121	674	3 tissues (666)	3.25913	1.8021	3.41547	1.20816
Msra	204687	675	3 tissues (666)	4.21397	2.24068	4.46481	2.17601
Rtn2	9170	676	3 tissues (666)	4.09616	2.29975	3.44063	1.13715
Atoh8	120655	677	3 tissues (666)	3.90689	0.973543	3.11765	1.37198
Gpr27	43363	678	3 tissues (666)	5.0202	2.71415	5.96415	2.91408
BC029214	12358	679	3 tissues (666)	5.4971	2.82631	3.8579	0.702632
Shd	12412	680	3 tissues (666)	6.50553	2.6782	3.57842	4.18875
Gck	7653	681	3 tissues (666)	4.82677	2.02428	4.84961	2.57187
Dpf1	13376	682	3 tissues (666)	5.11898	2.67665	3.25102	0.912574
Hist3h2a	26574	683	3 tissues (666)	4.66698	2.72973	4.55881	5.90008
Tusc3	760947	684	3 tissues (666)	4.34704	2.34176	3.84913	0.818879
Fam69b	55302	685	3 tissues (666)	4.85007	2.11557	3.82267	1.0165
Pcdhb4	12078	686	3 tissues (666)	3.97728	2.44996	3.0855	4.09931
Cdhr1	26622	687	3 tissues (666)	3.8125	0.875014	3.7639	1.94002
Bex2	179346	688	3 tissues (666)	4.88004	2.17298	3.8758	1.03512
Rnd2	23212	689	3 tissues (666)	3.26046	2.5471	3.48605	1.03374
Id4	1238602	690	3 tissues (666)	4.22756	2.67633	3.46986	2.71928
Stra6	51045	691	3 tissues (666)	4.94313	2.52484	4.82779	3.56273
Mageh1	107973	692	3 tissues (666)	4.79136	1.90275	4.004	2.53563
Neurod1	298008	693	3 tissues (666)	3.81198	1.25659	4.39163	3.04607
Kcne1l	76759	694	3 tissues (666)	6.45977	2.23023	3.93434	4.30285
Ldoc1l	322584	695	3 tissues (666)	3.66271	2.01295	3.14269	1.21104
Brp44	4543	696	3 tissues (666)	4.82989	2.4618	4.28392	0.804612
Stc1	503576	697	3 tissues (666)	3.58996	2.44471	3.80377	1.12447
Olfm4	4649693	698	3 tissues (666)	3.43962	2.51197	5.22985	1.56553
Fcgrt	19337	699	3 tissues (666)	4.63333	1.56386	3.86336	0.703036
Mblac2	30421	700	3 tissues (666)	3.15444	2.8596	3.14571	2.20489
Trex1	18401	701	3 tissues (666)	5.20541	0.645977	4.62386	3.10368
Fabp5	342113	702	3 tissues (666)	6.68111	1.56825	4.0368	3.82354
Mpp3	25687	703	3 tissues (666)	3.47041	2.30458	3.5974	2.4118
Hist3h2ba	15150	704	3 tissues (666)	4.46874	1.53298	3.9826	5.2031
Ntf3	427096	705	3 tissues (666)	4.64477	1.7975	6.02767	3.42541
Tsc22d3	128419	706	3 tissues (666)	3.8196	2.75982	3.59783	2.9202
Sgcb	3911	707	3 tissues (666)	3.31683	2.78808	3.2214	1.19664
B3galnt1	259943	708	3 tissues (666)	4.81942	2.85087	3.81447	2.08237
Cldn5	180508	709	3 tissues (666)	7.45464	2.51849	4.14766	0.865576
Xlr3b	44754	710	3 tissues (666)	5.52982	2.49978	3.2162	2.4231
Gphn	757085	711	3 tissues (666)	3.13601	2.49311	3.31647	1.34182
Fbxl15	11703	712	3 tissues (666)	5.91956	2.6468	5.7556	2.54449
G0s2	36876	713	3 tissues (666)	3.80735	2.71512	4.50583	2.62265
Tmem132a	28484	714	3 tissues (666)	4.26047	2.04897	3.38401	1.90942
Ispd	482169	715	3 tissues (666)	3.74451	2.33075	3.89647	2.33933
Rsph9	3535	716	3 tissues (666)	5.94587	2.65265	4.53551	1.26756
Enho	152243	717	3 tissues (666)	4.82497	1.97879	4.01789	2.28053
Tspan18	84630	718	3 tissues (666)	3.42056	1.0379	4.77848	1.81992
Ctsf	16118	719	3 tissues (666)	3.1225	1.55927	3.32657	0.749809
Lmo1	164156	720	3 tissues (666)	6.04285	2.25949	5.66837	2.58909
Abhd8	48065	721	3 tissues (666)	4.28938	2.86238	4.48168	1.04984
Arhgap25	70227	722	3 tissues (666)	3.54844	4.21101	2.7207	0.706275
L1cam	61485	723	3 tissues (666)	4.67082	4.50446	2.34307	2.88147
Adra1a	305347	724	3 tissues (666)	3.38658	5.16665	2.92127	2.16607
Tshz2	726619	725	3 tissues (666)	5.55007	5.24061	2.8513	3.52498
Sox6	705714	726	3 tissues (666)	3.79391	3.60919	2.40721	1.45398
Ankrd13b	3887	727	3 tissues (666)	3.66243	3.09441	2.54973	1.04964
Scml4	81324	728	3 tissues (666)	4.08958	3.38346	1.50892	5.17805
Slc36a4	202036	729	3 tissues (666)	3.50662	3.38818	2.98983	2.27426
Meg3	95143	730	3 tissues (666)	3.39871	4.68315	-0.136868	0.721107
Gpr139	407282	731	3 tissues (666)	5.67384	2.9396	1.62309	2.05802
Syt6	305519	732	3 tissues (666)	5.76638	4.72973	2.22155	2.85687
Pcdhb21	5870	733	3 tissues (666)	4.02333	3.16981	2.22378	5.73205
Elovl4	168276	734	3 tissues (666)	4.59103	3.00483	2.49393	2.80525
Cxxc4	1262612	735	3 tissues (666)	3.78647	3.10656	0.962868	3.50271
Pla2g3	51270	736	3 tissues (666)	5.23601	3.1696	-0.663088	0.722264
Il1rapl2	517767	737	3 tissues (666)	4.38543	4.32596	2.72134	0.968045
Ric3	58588	738	3 tissues (666)	3.13582	3.179	2.88651	2.62251
Darc	61500	739	3 tissues (666)	5.35956	7.473	-0.790218	1.94575
Hspb3	175164	740	3 tissues (666)	5.47249	4.18078	2.28815	1.24193
Pcdhb11	17493	741	3 tissues (666)	3.91169	3.06901	3.05324	7.39208
Pou6f2	428656	742	3 tissues (666)	4.77897	3.51228	1.05336	1.55115
Cyp26b1	385624	743	3 tissues (666)	3.39966	3.29866	1.85574	7.8448
Chrm2	1.03544e+06	744	3 tissues (666)	3.65951	4.55093	0.866151	0.944525
Apc2	4883	745	3 tissues (666)	4.90795	2.89285	2.95103	3.45275
Adra1b	525451	746	3 tissues (666)	4.89482	5.55115	1.76839	0.9517
Pcdh15	1196423	747	3 tissues (666)	3.5812	5.68217	2.30542	1.88948
Tmem163	54891	748	3 tissues (666)	5.49267	3.46173	-1.93361	1.32139
Nkain3	543632	749	3 tissues (666)	4.19207	2.98436	2.37694	1.81226
Nkx2-2	265105	750	3 tissues (666)	4.08481	3.64201	2.87411	5.80684
Scube1	62428	751	3 tissues (666)	4.01014	4.9638	0.716848	2.10194
Mrgpre	22456	752	3 tissues (666)	4.05063	3.00416	3.0025	1.36822
Plcxd3	371891	753	3 tissues (666)	7.98109	5.97826	2.67265	2.86973
Runx1t1	2205517	754	3 tissues (666)	5.39988	3.1589	-0.468277	3.06004
Ptprd	4355791	755	3 tissues (666)	4.12123	5.36957	2.60115	2.70441
Sco2	35663	756	3 tissues (666)	7.01514	4.94298	0	4.94326
Camk1g	1252000	757	3 tissues (666)	5.95544	4.80434	2.45802	2.16992
Dusp26	1884906	758	3 tissues (666)	5.88993	4.22422	2.96253	2.00822
Cbln2	2159625	759	3 tissues (666)	6.8728	4.24053	1.61212	1.07369
Slc35f1	370858	760	3 tissues (666)	4.91461	5.09743	3.05775	1.05988
Gimap6	33265	761	3 tissues (666)	5.1375	3.23266	3.00442	1.29958
Serpini1	233379	762	3 tissues (666)	4.61592	4.80563	2.99793	1.3341
Tshz3	1600781	763	3 tissues (666)	4.05204	3.64999	1.75684	3.9687
Sh3kbp1	138689	764	3 tissues (666)	3.15569	2.97318	1.99922	1.27496
Mapt	226522	765	3 tissues (666)	6.3994	3.88845	2.97625	1.04437
Evi5l	30359	766	3 tissues (666)	3.75189	2.99004	2.47981	1.50183
Rasgef1c	60092	767	3 tissues (666)	7.28401	6.26469	2.83373	5.49666
Plek	123574	768	3 tissues (666)	4.26167	4.94438	-0.133885	1.2793
Hs3st5	935083	769	3 tissues (666)	5.34685	3.09154	1.56764	3.23859
Nnmt	145727	770	3 tissues (666)	5.01346	3.08542	2.54367	0.793586
Sema3a	780605	771	3 tissues (666)	4.85451	5.4203	0.607546	1.71667
Cdh7	3122655	772	3 tissues (666)	5.37793	6.10327	2.31645	2.48088
Cntn2	22539	773	3 tissues (666)	3.53684	2.92314	0.752646	5.75805
Tmem44	133249	774	3 tissues (666)	3.86005	2.96898	1.44864	1.51829
Pou3f4	1911404	775	3 tissues (666)	4.0983	3.01876	2.48908	4.91561
Kcnmb2	726943	776	3 tissues (666)	4.24469	3.17385	2.09139	0.866914
Cbln4	934828	777	3 tissues (666)	5.33147	4.53726	1.58384	1.34077
Cacng4	95949	778	3 tissues (666)	4.99054	4.21346	2.77709	2.48015
Tspan12	138646	779	3 tissues (666)	3.84841	2.87349	2.41863	2.53148
Npas3	204468	780	3 tissues (666)	4.70834	3.06291	2.35053	3.14853
Pcdhb19	2639	781	3 tissues (666)	3.59991	3.9988	2.67449	6.09552
Frmd3	263008	782	3 tissues (666)	5.6787	3.29849	1.72749	1.50892
Lrrc49	82689	783	3 tissues (666)	3.68587	3.33788	2.59558	1.79843
Chrna4	37241	784	3 tissues (666)	4.14545	4.24661	2.45105	4.09924
BC030500	1592107	785	3 tissues (666)	5.23802	4.33648	2.92721	1.22402
Klhl23	47276	786	3 tissues (666)	3.5705	3.01484	2.66307	0.961197
Slco3a1	822001	787	3 tissues (666)	3.6939	3.44824	2.96398	1.7474
Nckap5	375777	788	3 tissues (666)	4.82243	3.92765	3.00147	6.22805
Neto2	98769	789	3 tissues (666)	5.25696	4.14547	2.03948	3.29137
Tmem229b	76718	790	3 tissues (666)	4.86077	3.19054	3.05923	1.77972
Nova1	4184513	791	3 tissues (666)	3.42858	2.98514	2.67211	3.81066
Slc8a3	37181	792	3 tissues (666)	3.42824	3.57623	2.7219	0.876109
Rusc1	4837	793	3 tissues (666)	3.96201	3.0501	2.8117	1.01504
Atp8a2	134909	794	3 tissues (666)	4.64931	3.74928	2.03213	1.3645
Tspan11	126482	795	3 tissues (666)	4.91795	2.89252	1.1524	4.20098
Fam190a	1064108	796	3 tissues (666)	3.14684	2.87565	2.79782	2.05288
Gria4	588461	797	3 tissues (666)	3.74183	5.20961	3.00877	1.37117
Arg2	59143	798	3 tissues (666)	6.12989	3.39693	-0.749073	1.37659
Vwc2l	142874	799	3 tissues (666)	4.85549	4.96532	2.41513	2.89475
Cdh6	3703372	800	3 tissues (666)	5.59991	4.42437	1.32576	5.09725
Parp8	738844	801	3 tissues (666)	3.80255	3.2187	2.79183	1.72651
Gp1bb	186743	802	3 tissues (666)	6.35843	5.26093	0	4.05208
Zfp711	197116	803	3 tissues (666)	4.34981	3.35401	1.2444	4.00001
Sox5	763648	804	3 tissues (666)	6.77128	6.10426	2.90698	2.97534
Asphd1	1339	805	3 tissues (666)	3.5765	4.05264	-2.47781	1.14322
Gap43	633764	806	3 tissues (666)	7.76843	5.11477	2.38905	4.41718
Elavl4	265837	807	3 tissues (666)	6.02953	5.06486	1.6883	6.53851
Slc35d3	96334	808	3 tissues (666)	3.14598	3.16138	1.3152	1.93127
Fli1	117848	809	3 tissues (666)	4.78338	3.16176	2.50689	0.754414
Tmem59l	12733	810	3 tissues (666)	5.65644	5.34728	6.95643	-2.77849
Dgkb	445175	811	3 tissues (666)	4.53775	8.01346	7.44658	-0.137504
Ccdc65	31781	812	3 tissues (666)	4.12412	3.34193	3.51925	-0.222591
Nme5	33863	813	3 tissues (666)	3.98926	3.46373	3.59955	-2.31156
Atp1a2	36264	814	3 tissues (666)	4.69962	6.85546	7.44382	-3.62414
Dlx2	208352	815	3 tissues (666)	7.86233	3.95382	3.26031	0.631507
Prelp	118145	816	3 tissues (666)	3.63227	4.94278	4.98054	-1
Cck	98368	817	3 tissues (666)	7.72736	9.40939	9.38651	-0.482585
Thra	38886	818	3 tissues (666)	3.12561	4.41692	5.31458	-1.24466
Eno2	4230	819	3 tissues (666)	3.53634	5.52888	5.82408	-1.2968
Nelf	17740	820	3 tissues (666)	4.32447	4.80017	6.03247	0.19514
Oxtr	130855	821	3 tissues (666)	3.43296	4.41331	3.37286	-0.130503
Ankrd45	82207	822	3 tissues (666)	3.11518	3.79727	3.67502	-1.96394
Fbxo41	9234	823	3 tissues (666)	4.33076	5.7007	6.86566	0.651416
Abcb9	45769	824	3 tissues (666)	4.22497	4.07914	3.67673	0.180415
Pak6	31209	825	3 tissues (666)	4.72133	3.83615	4.734	-2.96213
Tekt5	60438	826	3 tissues (666)	4.3157	3.42644	4.97861	-1.53605
Dmrtc1a	153617	827	3 tissues (666)	4.33522	4.0939	5.3604	-0.432959
Dok7	12158	828	3 tissues (666)	4.83872	4.14654	4.45244	-0.963474
Gabra2	465415	829	3 tissues (666)	7.76327	8.14269	8.19302	-0.632268
Gad2	84173	830	3 tissues (666)	6.63029	7.41267	5.6484	-0.949563
Cartpt	429732	831	3 tissues (666)	5.04876	5.9875	4.09708	0
Fcrls	170293	832	3 tissues (666)	6.31198	6.97113	6.88744	0
Ly6c1	106713	833	3 tissues (666)	3.25609	3.16362	3.96805	-3.74953
Icam5	24864	834	3 tissues (666)	3.54525	5.51223	8.59148	-2.15381
Ppapdc3	51121	835	3 tissues (666)	5.07722	3.74525	4.99311	0.420138
Lhx2	205834	836	3 tissues (666)	6.76847	6.48179	7.28331	0.306881
Dclk3	115133	837	3 tissues (666)	5.05627	5.40113	6.41433	-0.291801
Ngef	128547	838	3 tissues (666)	5.85559	6.29686	6.82154	-2.01344
Car11	5695	839	3 tissues (666)	4.60827	4.60012	5.2445	-1.79853
Gpr176	35342	840	3 tissues (666)	4.19989	3.16092	3.94467	-0.878448
Ncdn	116040	841	3 tissues (666)	4.52157	4.92759	8.15167	0.278533
Gpr150	77893	842	3 tissues (666)	3.68505	2.94622	3.3479	-0.536053
Fam65b	122933	843	3 tissues (666)	3.50201	4.70535	3.74168	-0.469828
Calb1	603687	844	3 tissues (666)	6.62885	6.90033	8.18037	-0.235244
Oxt	11044	845	3 tissues (666)	4.85798	2.9486	3.40559	0
Slc39a12	165590	846	3 tissues (666)	4.24413	7.55022	7.81886	0
Trem2	39675	847	3 tissues (666)	5.35168	5.1795	6.48233	-0.263034
Nrip3	21845	848	3 tissues (666)	3.94057	5.25655	5.52181	-1.69632
Mt3	32046	849	3 tissues (666)	6.53201	6.30195	8.83109	-2.1431
Krt1	35205	850	3 tissues (666)	6.2504	3.07976	3.37077	-0.201634
Ace	19320	851	3 tissues (666)	4.66107	3.60148	3.0979	-0.350001
AI593442	923958	852	3 tissues (666)	7.41178	7.39712	8.01316	-0.838658
Egr4	82079	853	3 tissues (666)	3.30986	4.82187	5.53622	-0.263034
Rprml	36888	854	3 tissues (666)	7.68839	6.54438	6.90163	-0.887525
Camk2a	14286	855	3 tissues (666)	3.71062	9.12784	9.73581	0.0103537
Shisa9	917039	856	3 tissues (666)	5.93533	6.7163	7.12905	-0.847997
Slc6a11	121964	857	3 tissues (666)	7.50539	7.3486	7.69791	-0.57052
Ache	103714	858	3 tissues (666)	6.11334	5.1489	4.17855	0.0734602
Sstr4	352320	859	3 tissues (666)	3.83289	6.01024	5.5477	0.30009
Abhd3	34958	860	3 tissues (666)	3.10434	4.62163	5.85103	-1.57746
Bcan	28474	861	3 tissues (666)	6.53693	6.30199	6.86621	-0.592334
Fibcd1	44049	862	3 tissues (666)	5.34163	4.82579	5.77086	0.582778
Slco1a4	169905	863	3 tissues (666)	3.90689	5.85689	4.99028	-0.137504
Trhr	518305	864	3 tissues (666)	3.67243	5.2966	6.0149	0
Scn1a	20364	865	3 tissues (666)	3.4181	5.82248	3.45097	0.462915
Tubg2	36906	866	3 tissues (666)	4.97668	3.5804	4.16881	-2.13337
Lass1	44758	867	3 tissues (666)	3.51354	3.48056	4.27877	-0.394937
Grm7	2494203	868	3 tissues (666)	6.27572	7.47151	6.78355	-0.201634
Htr7	1009359	869	3 tissues (666)	5.76155	4.68482	3.91464	0.35305
Kcnj9	34916	870	3 tissues (666)	3.58821	6.93175	7.29361	0.0467731
Slc24a4	138697	871	3 tissues (666)	3.51728	6.45431	7.14483	0.337285
Tmem145	2944	872	3 tissues (666)	5.3564	4.01895	3.77004	0.0815161
Dbc1	1720683	873	3 tissues (666)	6.29722	7.11108	7.62935	-0.133735
Arsb	167284	874	3 tissues (666)	3.46831	4.88559	6.34462	-2.22423
Grin3a	1375854	875	3 tissues (666)	5.13862	4.74553	4.09883	-1.30758
Sv2c	512421	876	3 tissues (666)	3.90122	5.01455	5.35929	-0.283842
Cd53	215423	877	3 tissues (666)	4.00692	3.87236	4.35961	-1.37851
Cmpk2	873614	878	3 tissues (666)	4.18209	2.95782	3.56895	0.682775
P2ry12	59293	879	3 tissues (666)	4.13541	6.18302	6.62041	-1.23266
Adhfe1	89939	880	3 tissues (666)	3.65049	3.62614	3.57813	-2.77366
Slc22a4	29629	881	3 tissues (666)	3.27189	3.22063	3.49481	-0.271867
Zfp385b	184337	882	3 tissues (666)	5.18587	5.56023	3.44939	-1.26719
Nppc	93023	883	3 tissues (666)	4.74296	4.37173	3.55584	0.375994
Lcp2	185322	884	3 tissues (666)	3.53318	3.93228	3.38941	-0.378512
Agt	10931	885	3 tissues (666)	7.08268	5.88811	7.84388	0
Dpp6	792058	886	3 tissues (666)	3.38788	4.7794	5.52833	-0.282309
Cd83	1041935	887	3 tissues (666)	4.87954	3.04621	4.41926	-0.735571
Ly86	702380	888	3 tissues (666)	6.21529	6.04107	6.40724	0
Emx2os	541339	889	3 tissues (666)	3.40599	3.28333	4.82228	0
Avp	34852	890	3 tissues (666)	9.51007	4.63831	5.52975	0
Dlx1	10954	891	3 tissues (666)	9.14136	5.9644	5.68078	-0.263034
Camk2b	41807	892	3 tissues (666)	4.4602	5.07939	6.69097	-2.13667
Prnp	55955	893	3 tissues (666)	3.37969	3.39122	4.20275	-1.14024
Zcchc12	153848	894	3 tissues (666)	7.78106	4.17816	5.03991	-0.985661
Kctd4	252262	895	3 tissues (666)	3.69372	3.47345	5.92786	-2.89724
Aplp1	8209	896	3 tissues (666)	4.86216	3.50433	5.16523	-0.407203
Tmem100	178630	897	3 tissues (666)	3.79092	3.92094	4.24098	-2.03562
Scara3	67530	898	3 tissues (666)	3.29035	3.44835	4.37816	-1.54202
Mdga2	2122294	899	3 tissues (666)	5.37977	5.90287	3.53395	0.132549
Mybpc1	84944	900	3 tissues (666)	3.70044	2.93055	3.10105	0.505976
Trhde	1747074	901	3 tissues (666)	3.44361	5.92987	4.06703	0.585963
Syt5	19287	902	3 tissues (666)	6.45138	4.63687	5.63359	-1.86533
Ephx4	24400	903	3 tissues (666)	3.19909	5.0031	4.42403	-0.269844
Hnmt	344116	904	3 tissues (666)	4.99171	5.02374	5.11877	-1.22029
Ms4a6d	38811	905	3 tissues (666)	4.06178	3.09356	3.25879	0.429844
Ctxn2	17763	906	3 tissues (666)	6.96694	5.25005	7.60242	0
Pcp4	90273	907	3 tissues (666)	10.2543	10.2223	11.5097	-0.15769
Cldn11	65955	908	3 tissues (666)	6.19324	6.53837	5.93422	-0.309633
Nrsn1	226974	909	3 tissues (666)	3.8183	6.12618	5.31738	-2.35877
Grm3	665531	910	3 tissues (666)	8.23601	7.86733	6.97728	0.170512
Grin1	13543	911	3 tissues (666)	4.24768	5.61302	6.03662	-1.64944
Rspo3	750811	912	3 tissues (666)	3.28345	2.8741	3.12316	-2.29869
Vamp2	26643	913	3 tissues (666)	3.98561	4.51822	4.49293	-1.90584
Matk	2540	914	3 tissues (666)	5.60027	5.265	6.63624	-1.22175
Baalc	198326	915	3 tissues (666)	4.6893	8.14515	9.73557	0.622244
Cfh	129766	916	3 tissues (666)	5.86507	5.25084	4.71092	-0.485427
Jph4	105368	917	3 tissues (666)	3.83621	4.8392	6.31257	-2.88936
Itih3	12012	918	3 tissues (666)	4.32193	5.59622	5.83786	0
Drd1a	594299	919	3 tissues (666)	4.6704	5.41057	4.11935	0.111795
Trpm3	432136	920	3 tissues (666)	5.30378	5.58087	6.05051	-0.483065
Nlgn3	52118	921	3 tissues (666)	6.63474	5.37122	5.95805	0.184872
Ntm	533319	922	3 tissues (666)	7.94185	7.60687	5.57827	-0.298491
Cmtm5	3301	923	3 tissues (666)	5.61644	5.78432	7.53206	-1.3505
Prrt2	3204	924	3 tissues (666)	3.77928	4.97049	5.71784	-3.52595
Rasgrf1	198591	925	3 tissues (666)	5.52729	8.14481	9.75983	-1.07039
Gpr61	33651	926	3 tissues (666)	3.48601	3.88902	5.10946	-0.61518
Hlf	158386	927	3 tissues (666)	3.26096	7.09561	6.63809	-1.48262
Cd86	69636	928	3 tissues (666)	3.63807	3.5008	3.20445	0
Gabra5	101011	929	3 tissues (666)	8.29611	7.00413	8.6268	-0.143967
Kcna1	163436	930	3 tissues (666)	3.24511	7.44622	7.09678	-0.0453134
Fam19a1	568367	931	3 tissues (666)	6.26115	7.57513	5.56999	0.233229
Atp13a4	55157	932	3 tissues (666)	3.52356	4.70354	4.75115	0
Csf1r	81561	933	3 tissues (666)	3.12217	3.87636	4.88686	-3.42626
Reep2	15043	934	3 tissues (666)	4.65966	3.35144	4.10793	0.54905
Sult4a1	17615	935	3 tissues (666)	3.574	3.73745	4.13542	0.39141
Arhgef4	131468	936	3 tissues (666)	3.46881	3.9311	5.36753	-1.30917
Lgi1	167876	937	3 tissues (666)	4.37223	7.06032	7.21921	-1.58452
Crhr1	203385	938	3 tissues (666)	4.99058	5.17309	4.26706	0.31793
Gng7	21064	939	3 tissues (666)	3.99648	4.00478	5.68877	-0.658058
Kcnc2	513702	940	3 tissues (666)	3.74097	6.71955	5.11905	-0.042874
Syn1	4464	941	3 tissues (666)	4.20432	5.62635	5.585	-1.60529
Atp1a3	9355	942	3 tissues (666)	6.39193	7.00193	7.49643	0.314006
Slc1a3	447323	943	3 tissues (666)	3.14843	3.69228	4.40653	-4.59936
Expi	86680	944	3 tissues (666)	3.49825	4.38018	3.64733	0
Rtn4r	106825	945	3 tissues (666)	4.13395	4.2651	5.51161	-0.633749
Scrg1	136528	946	3 tissues (666)	7.88173	8.07215	8.72184	0
Trpc4	334925	947	3 tissues (666)	5.77742	5.45812	6.62117	0.328655
Siglech	517560	948	3 tissues (666)	3.65313	5.35294	5.52937	-0.632268
Kcnf1	261641	949	3 tissues (666)	4.22171	6.58282	6.47208	0.434646
Fcgr2b	75559	950	3 tissues (666)	4.04924	3.77713	3.97975	-0.432959
Epha6	467829	951	3 tissues (666)	4.57154	7.07914	5.15021	0.123517
Fam43b	55429	952	3 tissues (666)	4.32813	2.9632	3.25933	-2.53605
Mamld1	451417	953	3 tissues (666)	4.07973	6.10032	5.98658	0.212318
Syt3	54634	954	3 tissues (666)	4.72048	3.2924	4.47427	-1.95608
Sult1a1	58891	955	3 tissues (666)	3.26516	2.91472	4.4702	-3.20163
Kifc2	538	956	3 tissues (666)	3.23179	4.09723	5.40129	-2.78905
Tceal6	243561	957	3 tissues (666)	8.1814	8.21742	9.40004	0
Sspn	209161	958	3 tissues (666)	3.42381	3.17708	3.6816	0.0446858
Pnoc	106989	959	3 tissues (666)	5.74062	3.91561	4.39374	-0.384938
Zic1	1090493	960	3 tissues (666)	4.46521	3.37724	3.94299	-0.650484
B3galt1	667998	961	3 tissues (666)	4.95147	4.58456	3.50467	0.186091
Nr4a3	600392	962	3 tissues (666)	5.10074	5.69224	5.25188	0.529922
Nrgn	50844	963	3 tissues (666)	6.18826	8.75249	9.4167	-3.22766
Slitrk4	3324584	964	3 tissues (666)	4.32	5.23551	3.32028	-1.19911
Cxcl14	178288	965	3 tissues (666)	3.94874	4.33065	5.32312	-2.65861
Thrsp	38740	966	3 tissues (666)	4.8392	5.04309	8.13926	-1
Pkib	143320	967	3 tissues (666)	3.21647	4.55779	4.79311	-1.60881
Crybb1	10403	968	3 tissues (666)	5.91409	3.49467	5.4485	0
Pnck	25514	969	3 tissues (666)	5.02375	3.13118	5.102	-3.08868
Fam184b	30851	970	3 tissues (666)	4.68424	3.33125	3.44594	0.344876
Frmpd4	165446	971	3 tissues (666)	3.61471	6.45431	6.34841	0.15578
Epha7	3972652	972	3 tissues (666)	3.64819	3.20854	4.96836	0.384974
Rerg	167762	973	3 tissues (666)	4.44767	3.60834	5.22539	-0.606436
Ppp1r16b	27946	974	3 tissues (666)	3.24069	3.84269	5.24429	-2.03163
Dlgap1	601124	975	3 tissues (666)	3.7743	5.84621	6.39953	-1.1356
Kcnu1	8456	976	3 tissues (666)	4.33655	3.17388	3.5535	-0.10572
Aqp4	286188	977	3 tissues (666)	6.17356	7.71646	8.56269	-0.137504
Gda	289655	978	3 tissues (666)	4.46142	8.82879	8.34177	-0.618764
Atp6v0e2	49317	979	3 tissues (666)	4.87237	4.25713	4.92538	0.0505925
Slc30a10	645462	980	3 tissues (666)	4.36213	4.63179	4.54001	-0.096423
Hivep3	178702	981	3 tissues (666)	4.00779	4.57562	4.40581	-1.02291
Rab27b	340587	982	3 tissues (666)	4.67725	5.51458	4.69141	-0.54433
Grm1	194900	983	3 tissues (666)	4.7457	6.1609	5.90374	-0.807355
Emr1	315491	984	3 tissues (666)	4.4363	3.57821	4.00602	0
Cpne6	4296	985	3 tissues (666)	8.1114	8.90499	11.0812	0.540631
Omg	39437	986	3 tissues (666)	3.92703	6.21639	5.90305	-2.87774
Lmcd1	836767	987	3 tissues (666)	5.47735	3.39287	4.60129	0
Rasgef1a	89945	988	3 tissues (666)	3.56986	7.07578	7.6637	-1.6073
Sprn	23356	989	3 tissues (666)	6.65957	7.5985	8.84917	-0.512976
Lrrc55	156680	990	3 tissues (666)	4.87298	4.80399	5.26538	-0.360521
Rtn4rl1	33661	991	3 tissues (666)	3.58403	4.33881	5.4395	-0.513232
Dbpht2	626307	992	3 tissues (666)	6.6198	7.15595	7.21704	-0.378512
Kcnk2	496864	993	3 tissues (666)	5.50917	6.22435	6.438	0.181299
Mgat4c	1204763	994	3 tissues (666)	7.66995	6.05884	3.21521	0.23331
Atp6v1g2	31288	995	3 tissues (666)	5.55994	7.39643	7.283	-0.244305
Rab36	26307	996	3 tissues (666)	4.33437	3.92135	3.88348	0.61081
Zdhhc22	300601	997	3 tissues (666)	5.04876	6.76182	5.51337	0
Caly	31646	998	3 tissues (666)	8.53509	6.64805	9.19906	-1.01654
Fam49a	1334838	999	3 tissues (666)	4.96658	4.47265	4.40347	0.22384
Slc17a7	8896	1000	3 tissues (666)	5.5145	8.87109	9.49939	-0.892523
Necab1	153769	1001	3 tissues (666)	6.00658	7.65643	5.40852	0.0876317
Scn3b	57234	1002	3 tissues (666)	3.64195	3.09066	4.23255	-0.415454
Slc32a1	69137	1003	3 tissues (666)	4.96683	6.50577	5.87281	-0.406024
Diras2	708244	1004	3 tissues (666)	4.35548	8.22295	8.47883	-0.0225136
St8sia5	56651	1005	3 tissues (666)	3.99207	5.76944	3.58836	0.298506
B3galt5	48803	1006	3 tissues (666)	3.81629	5.70563	7.86434	0.370156
Ankrd29	44275	1007	3 tissues (666)	4.27602	3.82971	3.95921	-1.04361
Adamts3	338996	1008	3 tissues (666)	3.14123	3.12025	3.32205	-0.727567
Rit2	745881	1009	3 tissues (666)	8.43338	7.94921	8.37374	0.324611
Apod	128387	1010	3 tissues (666)	8.47305	7.9437	7.19688	-1.63227
Cldn10	83238	1011	3 tissues (666)	3.31491	4.67223	5.4256	-1.43572
Cx3cr1	48946	1012	3 tissues (666)	4.74188	6.34804	6.33447	-0.722466
Nrsn2	41696	1013	3 tissues (666)	5.90597	6.20123	5.7326	-1.10381
Sdc3	97779	1014	3 tissues (666)	4.52635	3.16419	3.20991	-0.730299
Tac1	625497	1015	3 tissues (666)	9.23864	7.12093	5.9281	0.579802
Pacrg	310466	1016	3 tissues (666)	3.88691	3.83673	4.73202	0.610628
Aatk	17794	1017	3 tissues (666)	4.25842	5.60409	5.38127	-0.461152
Il34	4776	1018	3 tissues (666)	3.28997	6.44006	3.70417	-2.39232
Rhbdl1	2790	1019	3 tissues (666)	6.04552	3.53616	5.27615	-1.12979
Pdyn	155029	1020	3 tissues (666)	6.41954	5.8538	8.32473	0
Sidt1	90944	1021	3 tissues (666)	5.11585	6.75033	7.06098	-0.887525
Csdc2	10713	1022	3 tissues (666)	5.73204	3.36357	5.06021	-0.859
Ap3m2	58388	1023	3 tissues (666)	3.63202	3.69516	4.31378	0.522189
Myadml2	7991	1024	3 tissues (666)	3.12102	3.35276	4.83145	0.665537
Foxg1	3518485	1025	3 tissues (666)	6.26953	5.859	6.55886	-1.90689
Slc6a17	44325	1026	3 tissues (666)	5.46314	8.47348	7.84881	-0.0688522
Fxyd2	23732	1027	3 tissues (666)	5.63559	4.3736	6.32929	0.513453
Serp2	505137	1028	3 tissues (666)	6.16849	3.88519	5.22803	0.590991
Kcnma1	1639809	1029	3 tissues (666)	4.44787	6.81265	5.05419	0.400228
Atp2b3	75571	1030	3 tissues (666)	3.83156	6.64207	7.5533	-0.221422
Htr3a	87178	1031	3 tissues (666)	4.80323	4.39224	4.38176	0.349087
Crym	4517	1032	3 tissues (666)	5.03988	3.4716	5.70403	-2.70386
Snph	13375	1033	3 tissues (666)	3.89782	6.75635	7.13234	-0.663749
Gas7	198662	1034	3 tissues (666)	5.18414	6.9141	5.71062	-0.162372
Kcnj3	1826346	1035	3 tissues (666)	4.54432	8.24138	8.35212	0.282294
Neurod6	331999	1036	3 tissues (666)	10.2676	7.61511	6.26303	-0.536053
BC018242	19570	1037	3 tissues (666)	4.76045	3.9293	5.70264	0.456512
Glt25d2	19213	1038	3 tissues (666)	3.71114	3.20973	3.54089	0.534261
Gabrb1	60235	1039	3 tissues (666)	6.4146	6.9524	6.9823	0.0793905
Rgs5	169701	1040	3 tissues (666)	5.16052	5.63163	5.1395	-0.650227
Ripply2	137236	1041	3 tissues (666)	6.21335	4.47353	5.93114	0
Gdf10	287367	1042	3 tissues (666)	6.24793	3.47614	5.07134	-0.632268
Syngr3	6313	1043	3 tissues (666)	5.31583	3.37407	3.95615	-1.45246
Inpp5j	51875	1044	3 tissues (666)	4.89755	6.0108	7.85246	-0.178872
Kcnk4	7457	1045	3 tissues (666)	3.29278	4.452	3.42929	-0.321928
Ngb	52667	1046	3 tissues (666)	4.33258	3.03111	3.99838	-0.786153
Faim2	73314	1047	3 tissues (666)	6.20447	8.33896	9.93287	-0.995667
Ranbp3l	303104	1048	3 tissues (666)	5.18388	4.72988	5.40236	0
Hcls1	2146	1049	3 tissues (666)	3.76022	4.23695	4.767	0.37074
Gucy1a3	229912	1050	3 tissues (666)	7.0631	6.60428	4.76583	0.651023
Celf4	1184435	1051	3 tissues (666)	4.85689	4.55567	4.69126	-0.463689
Kcna4	1769588	1052	3 tissues (666)	3.79701	6.1289	6.16858	-0.36723
Adcy8	1180868	1053	3 tissues (666)	3.83094	5.0375	3.99784	0.621734
Itgbl1	35116	1054	3 tissues (666)	3.90154	4.70309	4.43173	-0.847997
Gnal	226602	1055	3 tissues (666)	4.52328	4.94893	5.11002	-1.00076
Fam20a	210004	1056	3 tissues (666)	3.73507	3.95253	4.86826	-0.734823
Ndp	288430	1057	3 tissues (666)	5.70044	4.94748	5.81199	0.308413
Sema4f	151730	1058	3 tissues (666)	3.53784	3.07716	4.14409	-0.959767
Rph3a	139872	1059	3 tissues (666)	7.3695	9.38161	9.88802	0.0721457
Fat3	1949679	1060	3 tissues (666)	3.55738	6.41295	4.7	-0.137504
Slc7a10	139885	1061	3 tissues (666)	4.17889	4.65693	4.35509	-2.29278
Kirrel3	1767595	1062	3 tissues (666)	6.69703	5.68515	6.72381	-0.660899
Grp	103890	1063	3 tissues (666)	7.54381	6.02095	7.47722	0
Tmem130	185582	1064	3 tissues (666)	7.12597	5.17794	5.24093	-1.07943
Kcns2	191805	1065	3 tissues (666)	4.26679	4.82392	6.11713	-0.119715
Khdrbs2	1764223	1066	3 tissues (666)	4.78641	3.40562	3.60869	-0.28396
Fezf2	126549	1067	3 tissues (666)	6.97236	5.36602	4.75176	-0.807355
Gpr34	163283	1068	3 tissues (666)	3.1465	4.06301	4.29509	-1.7866
Tub	11004	1069	3 tissues (666)	3.20008	4.05356	4.59936	0.0882924
Chrm1	59001	1070	3 tissues (666)	4.98774	7.29891	8.20931	-1.14771
Calb2	97071	1071	3 tissues (666)	8.28292	4.47566	6.93627	-0.313823
Bbox1	144521	1072	3 tissues (666)	3.24101	2.91853	3.55039	-0.137504
Lin7b	34797	1073	3 tissues (666)	4.21314	4.59333	5.25973	-1.79993
Cdh9	5566642	1074	3 tissues (666)	4.43894	5.53517	7.10271	-0.536053
Csgalnact1	67870	1075	3 tissues (666)	3.79984	4.47625	3.82566	0.277978
Bend6	141485	1076	3 tissues (666)	4.38898	4.55003	3.52332	-1.61177
P4htm	5429	1077	3 tissues (666)	3.88684	3.42542	4.86082	0.285902
Hsd11b1	28191	1078	3 tissues (666)	3.33914	6.23731	8.2909	-0.321928
Upp2	404640	1079	3 tissues (666)	3.31915	4.37697	4.82864	0.148399
Rcan2	89717	1080	3 tissues (666)	3.61378	5.70693	3.85745	0.584517
Nrxn1	2942324	1081	3 tissues (666)	5.31862	5.86335	4.94818	0.496225
Camkv	16809	1082	3 tissues (666)	5.23692	5.4474	6.28628	-2.10467
Faah	42386	1083	3 tissues (666)	3.12533	3.75889	5.09558	-2.24897
Gfap	9003	1084	3 tissues (666)	7.29002	7.93395	10.4793	-0.376752
Gabrd	94638	1085	3 tissues (666)	4.69766	6.67027	8.29318	0.283682
Dlk2	14494	1086	3 tissues (666)	3.89616	4.20274	4.07955	-1.16841
Sfpi1	15751	1087	3 tissues (666)	3.72855	3.21867	4.36163	-0.47338
Cplx3	4590	1088	3 tissues (666)	3.1127	5.58616	4.53759	0
Cntn5	2751733	1089	3 tissues (666)	6.06328	5.02048	3.83635	0.334668
Rasgrf2	87934	1090	3 tissues (666)	4.22386	8.07032	8.12847	-0.471672
Rims4	76282	1091	3 tissues (666)	3.47149	4.48845	3.36596	-1.18727
Ddn	14818	1092	3 tissues (666)	3.60126	10.5266	13.1226	-0.137504
Gabra1	253590	1093	3 tissues (666)	6.33417	9.65019	9.11481	-0.0109287
AI854703	17086	1094	3 tissues (666)	5.58048	4.07458	4.51426	-0.748945
Vsnl1	24892	1095	3 tissues (666)	7.94019	9.82328	8.55141	0.0338028
Begain	538169	1096	3 tissues (666)	3.39287	4.50012	4.60119	0.0773864
Reln	160634	1097	3 tissues (666)	4.90177	4.52119	4.04653	-0.120922
Gfra2	1674656	1098	3 tissues (666)	5.54638	6.52823	7.66992	0.113652
Fcgr3	89176	1099	3 tissues (666)	4.21437	4.17641	4.64095	-2.12102
Prkcq	747333	1100	3 tissues (666)	3.92481	4.30666	3.72016	0.323053
Gabrg3	200450	1101	3 tissues (666)	5.4057	5.63928	3.11442	-0.0864486
Lrrc3b	1155984	1102	3 tissues (666)	5.37504	3.99943	5.09801	-0.0511251
Gpr123	130901	1103	3 tissues (666)	7.03067	7.32236	5.70708	-0.143902
Tmem215	397973	1104	3 tissues (666)	3.2555	4.48594	4.46675	0.433894
Cntn4	825418	1105	3 tissues (666)	5.75373	7.07102	4.84241	-0.0132962
Gpr26	491142	1106	3 tissues (666)	3.91602	7.98083	5.1565	0.208583
Hpcal4	50128	1107	3 tissues (666)	5.50963	8.51705	8.49801	-2.07204
Cyth4	72267	1108	3 tissues (666)	3.77552	3.43582	6.47411	-0.847997
Sv2a	4654	1109	3 tissues (666)	5.11167	5.31747	5.57128	0.646945
Lrp1b	2222109	1110	3 tissues (666)	3.10434	4.44689	4.34042	-0.731542
Necab2	7425	1111	3 tissues (666)	3.85892	3.06083	3.91969	-0.557973
Trank1	75957	1112	3 tissues (666)	3.68523	7.23862	7.45786	-0.576029
Acsbg1	37905	1113	3 tissues (666)	6.06214	7.13206	7.81535	-0.307008
Cacnb1	9403	1114	3 tissues (666)	3.34055	3.54132	3.42301	0.0318681
Lingo1	284997	1115	3 tissues (666)	6.52342	7.00731	6.13957	0.588642
Npy2r	432262	1116	3 tissues (666)	3.97269	5.04928	8.30686	0.626815
Ankrd34a	3813	1117	3 tissues (666)	4.86776	5.18315	6.02633	-0.537908
Dgat2	48890	1118	3 tissues (666)	4.63985	3.69361	7.12725	0.605311
Ppapdc1a	672814	1119	3 tissues (666)	4.31018	3.6168	5.88882	-0.887525
AF251705	47050	1120	3 tissues (666)	3.96347	3.79826	4.6616	0
Ptgds	28732	1121	3 tissues (666)	11.3432	9.41053	9.17981	0.627614
Ly6h	309044	1122	3 tissues (666)	9.34772	6.6112	8.07922	0.664221
Ahi1	367511	1123	3 tissues (666)	3.15106	3.00121	4.01004	0.397348
Phyhipl	267848	1124	3 tissues (666)	4.71655	4.66684	5.08036	-0.287676
Gad1	143875	1125	3 tissues (666)	4.26804	4.77845	4.98296	-3.93149
Mlc1	5368	1126	3 tissues (666)	8.49386	8.21603	9.6467	0.416037
Neurod2	92607	1127	3 tissues (666)	8.53409	6.84839	9.06865	-0.201634
Clvs2	274743	1128	3 tissues (666)	4.35755	3.70414	6.0427	-0.906779
Pamr1	113838	1129	3 tissues (666)	3.55958	5.19432	3.34156	-0.146021
Lrtm2	115904	1130	3 tissues (666)	4.72437	5.28476	7.00711	-0.264866
Caln1	59821	1131	3 tissues (666)	6.74834	7.03749	6.37787	-0.991542
Fam19a2	1552611	1132	3 tissues (666)	7.92643	6.80431	8.76553	0.55146
Slc45a1	208351	1133	3 tissues (666)	5.00843	3.38781	3.80898	-0.317746
Ctxn1	1886	1134	3 tissues (666)	4.76555	4.25906	5.08551	-0.901456
Cacng3	238518	1135	3 tissues (666)	6.79498	8.75992	7.63408	-0.201634
Dio2	1054212	1136	3 tissues (666)	3.71741	6.98535	7.39811	-0.282447
Scn2a1	131685	1137	3 tissues (666)	4.673	6.62948	5.26062	0.529951
Dbx2	231076	1138	3 tissues (666)	3.58941	4.4129	7.21903	0.332196
Elfn2	85772	1139	3 tissues (666)	5.23325	6.76499	7.76057	0.636679
Gpr37l1	89858	1140	3 tissues (666)	4.94056	8.41889	9.72744	-0.263034
Otof	94444	1141	3 tissues (666)	3.83289	4.86671	3.75947	0.065411
Kcnk12	199181	1142	3 tissues (666)	3.37977	2.94992	4.39904	-0.363654
Cx3cl1	48340	1143	3 tissues (666)	4.04243	6.5224	6.2705	-3.5942
Abca9	13395	1144	3 tissues (666)	3.62644	4.23327	3.99589	0
Slc25a18	3841	1145	3 tissues (666)	4.28509	5.10191	5.89076	-1.82538
Psd2	106138	1146	3 tissues (666)	4.0199	3.99489	4.06809	0.445541
Neto1	1622789	1147	3 tissues (666)	6.25567	7.70381	6.80007	0.278302
Gal3st3	29879	1148	3 tissues (666)	4.24264	3.32673	4.63982	0.0306696
Pdgfra	451110	1149	3 tissues (666)	3.1267	3.8629	3.9535	0.159708
D3Bwg0562e	770779	1150	3 tissues (666)	7.4146	8.36081	9.79853	-0.192159
Grm5	256273	1151	3 tissues (666)	7.73932	8.57306	7.95246	0.0224834
Nr2e1	26799	1152	3 tissues (666)	5.33161	5.42583	5.28752	-0.378512
Prr16	1460531	1153	3 tissues (666)	4.34873	4.68884	4.48984	-0.263034
Scamp5	37292	1154	3 tissues (666)	3.11618	2.9804	3.55482	-0.930342
Bcl11b	593803	1155	3 tissues (666)	6.02146	4.52507	6.08405	-0.178855
Slc13a3	47326	1156	3 tissues (666)	5.92204	4.86424	4.68466	-0.262464
Ramp1	34168	1157	3 tissues (666)	5.63749	5.89629	7.07503	-1.32193
Ms4a6b	9480	1158	3 tissues (666)	3.94953	3.06074	3.29454	0
Slitrk2	2665155	1159	3 tissues (666)	4.46827	5.45293	6.24158	0.631433
Slc17a6	214011	1160	3 tissues (666)	7.68194	5.80261	3.1832	0.264205
Cacnb4	18257	1161	3 tissues (666)	3.90465	6.02869	4.83026	0.633675
Osbp2	44698	1162	3 tissues (666)	4.35755	5.12107	5.31306	0.603199
Csmd1	1818846	1163	3 tissues (666)	4.73019	6.90477	5.73346	0.621578
Nxph1	2821471	1164	3 tissues (666)	8.66959	6.59276	5.88242	0.572808
Tac2	12276	1165	3 tissues (666)	5.42459	5.33142	3.78161	0
Syt10	572921	1166	3 tissues (666)	4.52669	5.95103	6.70602	0.233276
Cpne4	250638	1167	3 tissues (666)	7.23202	7.00094	7.59577	-0.440501
Gpr83	38112	1168	3 tissues (666)	3.64616	5.48741	4.02436	-0.321928
Gabra4	63153	1169	3 tissues (666)	6.21616	7.12716	8.26436	-0.392312
Prkar1b	39775	1170	3 tissues (666)	5.03412	5.61248	4.14143	-0.911264
Slitrk3	659128	1171	3 tissues (666)	6.30652	7.45832	8.08147	0.638723
Gjb6	160024	1172	3 tissues (666)	6.69627	8.06104	8.64709	0.255315
Larp6	80612	1173	3 tissues (666)	6.20107	5.10838	6.18198	0.524058
Slc35f4	476027	1174	3 tissues (666)	5.4085	4.60518	5.22843	-0.925999
Arhgap20	614724	1175	3 tissues (666)	4.36346	5.79184	5.7843	0.652627
Pvalb	55410	1176	3 tissues (666)	3.78136	7.37065	6.88091	0
Cnih3	159255	1177	3 tissues (666)	5.6354	6.03176	6.65713	-1.10879
Nrxn2	6149	1178	3 tissues (666)	3.11603	5.43043	4.7716	0.166671
Palmd	364664	1179	3 tissues (666)	5.21464	5.58264	6.53967	-0.584963
Nrn1	740969	1180	3 tissues (666)	4.0853	6.72008	8.12559	-3.29278
Pcsk1n	26263	1181	3 tissues (666)	4.99827	2.95186	4.27262	-0.957248
Slc22a17	12001	1182	3 tissues (666)	4.21756	4.19786	5.55216	-0.0887988
Cox6a2	85771	1183	3 tissues (666)	4.75489	5.00252	4.60555	0
Sod3	335541	1184	3 tissues (666)	3.37851	2.97467	3.36927	-1.01712
Slco2b1	74838	1185	3 tissues (666)	4.41238	4.49733	4.66953	-0.631933
Tceal3	96823	1186	3 tissues (666)	5.02221	6.01176	6.84369	-0.634302
Kcns1	13309	1187	3 tissues (666)	3.15339	3.88425	4.6668	-0.568037
Mctp1	124447	1188	3 tissues (666)	3.32193	5.19325	5.54688	-0.492993
Dpp10	3111497	1189	3 tissues (666)	5.69707	8.17085	4.66139	-0.60258
Rell2	14016	1190	3 tissues (666)	6.17857	5.52827	5.61227	0.571267
Slco1c1	84833	1191	3 tissues (666)	7.43045	6.61341	7.07861	0
BC048546	40723	1192	3 tissues (666)	3.23266	4.02786	7.58058	0
Gpr162	1467	1193	3 tissues (666)	3.55193	4.35733	5.10152	0.477984
Vstm2a	1730707	1194	3 tissues (666)	8.30816	7.59346	9.52179	0.202595
Fam163b	24141	1195	3 tissues (666)	5.27114	6.14862	9.33594	-0.790072
Cyp46a1	14999	1196	3 tissues (666)	5.69412	6.48782	7.41584	-0.48627
Ntsr2	74079	1197	3 tissues (666)	4.94017	8.29554	9.55381	0
Fstl4	446513	1198	3 tissues (666)	3.97213	4.38055	3.71394	-0.236559
Nat14	32323	1199	3 tissues (666)	4.50758	4.53831	5.68768	0.352201
Ndrg4	34002	1200	3 tissues (666)	5.45294	6.38529	6.63836	0.404967
Rapgef4	296047	1201	3 tissues (666)	5.74697	9.71301	8.33483	0.677367
Pcsk5	773740	1202	3 tissues (666)	4.59182	3.79137	4.51578	0.678757
Cadm2	3028330	1203	3 tissues (666)	4.86481	6.79076	4.60208	0.0770158
Prrt3	13813	1204	3 tissues (666)	4.56224	4.49435	5.96011	-0.106832
Fam131a	15020	1205	3 tissues (666)	3.48981	4.21925	6.20651	0.248246
Prrt1	12807	1206	3 tissues (666)	4.37739	7.07933	8.52394	-1.58788
Fam5c	4647341	1207	3 tissues (666)	5.66147	5.34968	3.73994	-1.51096
Hepacam	34301	1208	3 tissues (666)	6.58162	7.11787	7.49012	-0.847997
Rnf208	9125	1209	3 tissues (666)	4.59998	3.27011	3.75507	-2.14006
Npy1r	162747	1210	3 tissues (666)	5.35449	6.08881	7.74408	0.177985
Fmo1	23658	1211	3 tissues (666)	7.22295	5.39548	6.5969	0.555445
Ehd3	146205	1212	3 tissues (666)	3.31215	3.92598	6.39751	0.666007
Ttc39c	21187	1213	2 tissues (611)	2.70506	2.72629	4.66202	1.59012
Cacna1h	43233	1214	2 tissues (611)	0.547214	2.01387	3.42071	1.08631
Sdsl	20466	1215	2 tissues (611)	2.53513	1.30774	3.47513	0.906979
Btbd9	22084	1216	2 tissues (611)	2.82437	1.19917	4.03713	1.57282
Galntl4	632160	1217	2 tissues (611)	2.87823	2.6246	4.26817	2.34728
Crtac1	99665	1218	2 tissues (611)	2.87773	1.90499	3.14048	0.980209
Frat1	43253	1219	2 tissues (611)	2.77565	0.566033	5.13093	2.80838
Tshz1	1007909	1220	2 tissues (611)	2.95132	2.52502	3.40908	6.28397
Hdhd3	8347	1221	2 tissues (611)	2.17819	1.95193	3.28227	1.37163
Brdt	57968	1222	2 tissues (611)	1.52154	2.80382	3.62684	0.764277
Galnt14	188322	1223	2 tissues (611)	3.01269	2.54859	3.73122	1.76762
Shf	57384	1224	2 tissues (611)	0.882915	1.82976	3.49484	2.10079
Clip2	62931	1225	2 tissues (611)	1.65384	2.3081	3.47764	2.03479
Wscd2	155310	1226	2 tissues (611)	2.30395	2.70501	4.0762	3.10096
Ppp6r2	58536	1227	2 tissues (611)	1.7326	2.26763	3.91367	1.61039
Olfml2b	76339	1228	2 tissues (611)	2.11548	0.848786	4.90367	0.864576
Kif3c	75526	1229	2 tissues (611)	2.67435	2.24795	3.52615	1.47914
Gstm7	34678	1230	2 tissues (611)	2.91744	1.1083	3.57964	0.780454
Nhlh1	32288	1231	2 tissues (611)	1.078	0.683061	3.90576	5.87586
Rhob	182437	1232	2 tissues (611)	2.30827	2.42816	4.51357	1.98176
Il1r1	108311	1233	2 tissues (611)	0.949959	1.65157	5.58031	0.772638
Slc25a47	18462	1234	2 tissues (611)	2.77372	0.264271	3.30785	0.737302
Dnahc9	45236	1235	2 tissues (611)	2.88634	2.5837	3.41869	1.29285
Lyst	85020	1236	2 tissues (611)	-0.70112	2.26703	3.68307	2.02696
Epha4	2391192	1237	2 tissues (611)	2.32591	2.80486	3.20214	1.51588
Lrp3	139103	1238	2 tissues (611)	2.77674	2.6349	3.50738	2.73899
Chrna7	854300	1239	2 tissues (611)	1.70564	2.66491	3.23031	2.01364
Mrpl48-ps	9560	1240	2 tissues (611)	2.88753	2.82701	6.03743	2.3675
Mxd4	11606	1241	2 tissues (611)	1.69417	2.84	3.97193	1.87064
Tph2	290132	1242	2 tissues (611)	2.3339	1.11321	3.18832	2.58003
Ccdc88b	52493	1243	2 tissues (611)	-0.119299	0.345832	3.21364	0.843854
Syt13	308941	1244	2 tissues (611)	2.3588	2.68715	4.20152	0.856973
Prox1	728940	1245	2 tissues (611)	2.65208	2.27068	5.99452	2.70339
Cbx8	41639	1246	2 tissues (611)	2.56835	1.53733	3.91282	1.56362
Rpl17-ps4	97831	1247	2 tissues (611)	0	1.82538	5.58892	1.71971
Bbs1	2103	1248	2 tissues (611)	0.931828	2.69276	3.34756	1.15041
Dynlrb2	856424	1249	2 tissues (611)	7.45409	2.48749	2.16157	2.03705
Zfp663	30353	1250	2 tissues (611)	3.78022	0.168693	0.179697	4.53368
Vopp1	54057	1251	2 tissues (611)	3.39388	2.14147	1.0847	1.19593
Tacr3	844836	1252	2 tissues (611)	3.99548	2.52406	0.912382	0.732497
Grrp1	26414	1253	2 tissues (611)	5.07748	0.837005	0.912299	5.84423
Parp6	16299	1254	2 tissues (611)	4.04678	2.59475	3.0579	1.65017
Tceal1	61753	1255	2 tissues (611)	3.10307	2.591	3.03047	1.0951
Pafah1b3	4263	1256	2 tissues (611)	3.78774	-2.09378	-1.78532	0.813716
Rnls	417329	1257	2 tissues (611)	3.88658	0.0980144	2.1415	2.29987
Sbk1	173049	1258	2 tissues (611)	3.59623	-0.122498	0.780335	2.47436
Cldn2	28721	1259	2 tissues (611)	3.76553	1.7031	1.7241	0.697255
Txndc15	34541	1260	2 tissues (611)	3.43492	1.14282	2.53816	1.2048
Selk	937929	1261	2 tissues (611)	4.00116	1.60947	2.50036	1.52673
Txnrd3	71524	1262	2 tissues (611)	3.22611	-0.131159	-0.18391	1.80696
Pax6	321329	1263	2 tissues (611)	3.24372	2.03214	1.94555	1.82356
H2afy2	89981	1264	2 tissues (611)	3.65566	-0.887613	-0.507669	1.73612
Mn1	785278	1265	2 tissues (611)	4.69224	1.7483	1.4988	1.59716
As3mt	54970	1266	2 tissues (611)	3.18091	1.84286	2.22163	2.23745
Hcn4	184357	1267	2 tissues (611)	3.39064	2.52788	0.320418	3.56441
Dchs1	19770	1268	2 tissues (611)	3.34213	2.23567	2.4537	4.60727
Samd5	821528	1269	2 tissues (611)	3.11955	2.85304	1.56467	2.7881
Rbms3	1002704	1270	2 tissues (611)	3.48093	2.33855	0.0823064	1.41153
Asb5	33278	1271	2 tissues (611)	3.73335	1.7031	0	1.31957
Nr2f2	3316295	1272	2 tissues (611)	3.63512	2.65687	2.49889	2.19379
Ccdc48	80925	1273	2 tissues (611)	3.65495	2.50421	1.98963	3.84912
Ypel1	65645	1274	2 tissues (611)	3.66566	1.58386	1.54621	1.21733
Prmt2	33945	1275	2 tissues (611)	4.09032	1.11082	1.25955	0.847254
Sh2b2	22421	1276	2 tissues (611)	4.25298	0.500965	1.30436	3.28876
Klc1	52987	1277	2 tissues (611)	3.34023	1.83711	2.70225	0.833783
Dpysl2	74178	1278	2 tissues (611)	5.40838	2.42101	1.03251	2.95753
Lhfpl5	19007	1279	2 tissues (611)	5.33526	2.07531	2.21157	2.46647
Tspan13	59827	1280	2 tissues (611)	3.431	1.66214	2.1104	0.92583
Gpsm1	81940	1281	2 tissues (611)	3.11098	0.231181	0.290272	1.00878
Ecel1	53874	1282	2 tissues (611)	4.48131	2.45588	1.00457	4.2711
Tusc1	2420570	1283	2 tissues (611)	3.90103	1.2252	1.87289	1.72645
Tm2d2	1958	1284	2 tissues (611)	4.10298	1.28019	2.63596	1.40276
Wdr6	5063	1285	2 tissues (611)	3.74065	0.712218	2.26634	2.2633
Pou2f2	79313	1286	2 tissues (611)	3.21137	1.97268	0.289758	2.17058
Ccdc28b	2311	1287	2 tissues (611)	4.22081	1.5946	2.63454	1.39345
Mfap4	47569	1288	2 tissues (611)	3.33767	-0.130508	1.61337	1.54229
Vash2	27520	1289	2 tissues (611)	4.06878	-1.74562	-1.37015	2.45168
Nxph4	6640	1290	2 tissues (611)	5.46489	2.51905	2.20266	1.97038
Akr1c13	63637	1291	2 tissues (611)	3.62644	1.16864	0.2251	5.89609
Trim35	48859	1292	2 tissues (611)	3.15742	0.695233	2.08526	2.06234
Maged1	212314	1293	2 tissues (611)	3.27231	0.897241	2.33883	1.07298
Klhl32	56563	1294	2 tissues (611)	4.23566	2.52463	2.94304	1.67295
Ankrd42	143716	1295	2 tissues (611)	3.1062	2.55597	1.17914	0.995388
Trib2	2358573	1296	2 tissues (611)	3.24483	1.52376	1.79831	2.67147
Chodl	355566	1297	2 tissues (611)	5.96	2.27501	0.339209	3.48166
Zkscan4	20122	1298	2 tissues (611)	3.35391	1.75206	2.82581	1.81984
Chrna3	5161	1299	2 tissues (611)	5.6279	1.54597	0.439676	7.64459
Alg2	54024	1300	2 tissues (611)	4.35136	2.49484	2.87283	2.26774
Cd1d1	85461	1301	2 tissues (611)	3.37712	-1.25996	-0.893223	0.748616
Igfbpl1	143275	1302	2 tissues (611)	4.20959	-2.38746	1.74123	3.54393
Chst7	196755	1303	2 tissues (611)	3.12879	0.0532553	1.98967	1.00368
Zar1	40042	1304	2 tissues (611)	3.79701	1.1375	1.16724	0.938856
Hsdl1	25993	1305	2 tissues (611)	3.49121	-0.0954316	1.02418	1.53617
Zfp821	32682	1306	2 tissues (611)	3.21553	0.914327	2.62672	1.31909
Rasl12	27765	1307	2 tissues (611)	3.65418	1.85345	1.309	1.4277
Fam18a	57849	1308	2 tissues (611)	3.68388	2.52315	2.69912	1.28799
Vit	112551	1309	2 tissues (611)	5.74685	2.75702	2.2497	3.75106
Yaf2	58291	1310	2 tissues (611)	3.26912	1.80009	2.49394	1.44031
Dbn1	7955	1311	2 tissues (611)	3.47285	1.31093	2.35459	1.34077
Stk33	123325	1312	2 tissues (611)	3.49643	1.34824	1.42679	2.16682
Slc10a4	33583	1313	2 tissues (611)	6.10434	1.90149	1.40687	7.09525
Gas1	775840	1314	2 tissues (611)	3.20524	0.322379	1.67337	2.48809
Spsb4	112176	1315	2 tissues (611)	3.22789	0.12248	0.866373	6.27185
Sox4	1.03534e+06	1316	2 tissues (611)	3.34166	-1.51585	-0.97423	2.8113
Pfkfb4	11142	1317	2 tissues (611)	3.11303	0.90428	1.52306	1.62351
Mtap1b	387785	1318	2 tissues (611)	4.37181	2.81965	2.8104	2.9517
Cib2	69461	1319	2 tissues (611)	4.21716	1.69894	2.1276	0.866879
Ebf2	403487	1320	2 tissues (611)	3.10281	1.97447	0.687882	6.0588
Neurog2	114556	1321	2 tissues (611)	3.853	1.44784	1.63359	8.2286
Accn2	20222	1322	2 tissues (611)	3.08938	2.63125	2.09818	2.04944
Nkx2-1	260522	1323	2 tissues (611)	4.97957	1.78576	0.760587	1.88002
Ebf1	895670	1324	2 tissues (611)	3.60724	2.85629	-0.906077	3.94466
Sall3	1410889	1325	2 tissues (611)	3.57894	1.91376	2.17117	1.37659
Mblac1	30900	1326	2 tissues (611)	3.48975	1.3242	2.14984	1.58161
AA387200	99357	1327	2 tissues (611)	3.30012	0.935083	1.13038	3.27574
Klhl1	3484272	1328	2 tissues (611)	4.62803	2.69312	0.358354	1.07568
Emid2	65631	1329	2 tissues (611)	4.05622	1.66317	-0.884775	1.11512
Gdpd1	55251	1330	2 tissues (611)	5.21275	2.29657	2.63313	3.28864
Ccnd2	340163	1331	2 tissues (611)	4.28037	2.21909	2.88335	2.31925
Zbtb7c	517262	1332	2 tissues (611)	3.62393	1.68494	0.425722	1.75822
D1Ertd622e	559624	1333	2 tissues (611)	3.48134	2.16384	2.17901	1.16691
St8sia2	423937	1334	2 tissues (611)	5.94149	0.412586	0.225972	1.80651
Dpysl3	96620	1335	2 tissues (611)	5.74237	0.119711	-0.376549	3.71202
Dll4	42598	1336	2 tissues (611)	3.27645	1.76558	2.14061	3.5929
Dnajb3	202392	1337	2 tissues (611)	3.64111	-0.235446	1.77579	1.1486
Panx1	107640	1338	2 tissues (611)	3.08728	0.34261	-0.37677	1.51307
Prkar2b	120118	1339	2 tissues (611)	3.98261	2.22686	1.87846	1.33046
Wrb	18233	1340	2 tissues (611)	3.36601	0.753999	1.09487	0.737621
Ina	144195	1341	2 tissues (611)	3.7743	1.99797	2.82933	3.42522
Gjd3	17945	1342	2 tissues (611)	3.80219	1.84479	1.73787	1.5739
Pcdhb6	14771	1343	2 tissues (611)	3.67807	2.70487	3.05537	6.60516
Uncx	162881	1344	2 tissues (611)	3.37504	0.309203	-0.256394	1.31093
Rarb	842148	1345	2 tissues (611)	4.49954	2.65837	-1.95186	5.48
Scn9a	71146	1346	2 tissues (611)	3.27501	2.16574	1.80717	3.79422
Isl1	1751817	1347	2 tissues (611)	6.91468	1.68176	-0.979987	8.78313
Cd93	257490	1348	2 tissues (611)	4.04148	2.24556	1.69069	1.32475
Fgfbp3	30537	1349	2 tissues (611)	4.3726	0.528925	2.18349	1.7474
Rnasel	19361	1350	2 tissues (611)	3.86653	2.73632	2.0803	3.28338
D0H4S114	555455	1351	2 tissues (611)	6.58702	1.11327	2.36985	2.68833
Vwa1	13944	1352	2 tissues (611)	4.83773	1.84372	2.96283	0.809257
Cyp4b1	140363	1353	2 tissues (611)	3.20945	2.26063	2.45691	0.820199
Smpd1	72261	1354	2 tissues (611)	3.13295	1.82732	2.65978	0.695236
Th	228936	1355	2 tissues (611)	5.58496	2.6397	1.19252	6.7444
Gprin2	41730	1356	2 tissues (611)	3.90889	0.075328	0.614886	1.6178
Cpne5	32252	1357	2 tissues (611)	3.74509	3.53839	1.11149	-1.33036
Nxph2	226233	1358	2 tissues (611)	5.16792	3.46362	2.92953	0
Rasgef1b	885574	1359	2 tissues (611)	4.05115	4.03961	0.457247	0.489715
Cdh10	3613164	1360	2 tissues (611)	3.84035	4.19895	2.94717	-0.400632
Lmo4	1531891	1361	2 tissues (611)	3.24025	3.01256	2.3455	-0.0936966
Csmd3	4328476	1362	2 tissues (611)	3.24276	4.23743	2.53711	-2.01463
Adora2a	76667	1363	2 tissues (611)	4.42626	4.33347	1.29051	0.463867
Gpr25	88150	1364	2 tissues (611)	3.70044	3.34596	0	0
Cdh4	967840	1365	2 tissues (611)	4.68965	2.8688	0.503769	0.379561
Hcrtr2	179373	1366	2 tissues (611)	4.118	2.99968	2.72418	0.0255546
Dlx1as	76358	1367	2 tissues (611)	4.55414	2.88744	-3.30712	-3.34341
Flrt2	6217812	1368	2 tissues (611)	3.32193	4.32152	2.28298	-0.805771
Cdh18	2922207	1369	2 tissues (611)	3.98489	5.63421	2.83399	0.499388
Gpr6	247307	1370	2 tissues (611)	3.60881	3.66643	2.24175	-0.321928
Kcnt1	27327	1371	2 tissues (611)	3.15824	6.07471	1.94744	-1.04457
Snx32	39897	1372	2 tissues (611)	4.689	3.71205	-3.67979	-0.362537
Ccl12	50675	1373	2 tissues (611)	5.74147	3.39287	2.8103	0
Chia	149704	1374	2 tissues (611)	3.38543	3.21785	2.75407	0
Erbb4	868305	1375	2 tissues (611)	3.08453	4.80571	2.25526	0.287718
Trpc7	558050	1376	2 tissues (611)	3.68012	3.55048	3.01617	-0.137504
Slc6a13	34654	1377	2 tissues (611)	6.48353	2.97918	2.97362	-1.48543
Rgs6	286157	1378	2 tissues (611)	4.52982	5.68933	2.81082	-1.58496
Fam57b	33772	1379	2 tissues (611)	3.75556	3.54931	-3.95322	-0.175912
Penk	680016	1380	2 tissues (611)	3.43382	4.41155	2.62043	-5.33271
Pcdh11x	1844040	1381	2 tissues (611)	6.01813	4.41028	2.45204	0.208708
Ctxn3	476311	1382	2 tissues (611)	4.00899	3.06901	2.0385	0
Sgcz	871126	1383	2 tissues (611)	3.3505	3.90843	1.85998	0.212815
Hs3st2	369452	1384	2 tissues (611)	7.2384	6.53792	1.90035	0.226497
Atp6ap1l	757320	1385	2 tissues (611)	5.65535	6.17457	2.96915	0
Lrrc6	118936	1386	2 tissues (611)	3.10026	3.46641	2.80258	-0.223072
Gabra3	214815	1387	2 tissues (611)	4.74314	6.91882	1.88588	-0.846868
Ephb6	47223	1388	2 tissues (611)	3.13467	3.45352	2.29967	-0.62264
Rgs20	4445	1389	2 tissues (611)	3.95207	5.31833	-2.90049	0.414394
Nxph3	70687	1390	2 tissues (611)	3.87673	4.33149	0.718642	-1.38422
Sh2d1a	233962	1391	2 tissues (611)	4.82273	3.38626	0	0
Gprin3	1445711	1392	2 tissues (611)	5.91151	4.33157	1.51482	-0.378512
Mab21l1	1745225	1393	2 tissues (611)	5.47273	2.98338	-0.422617	0.258225
Mast1	16245	1394	2 tissues (611)	3.76963	2.86789	2.64509	-0.420627
Ntsr1	69374	1395	2 tissues (611)	6.0379	3.96419	1.25852	-0.184423
Crh	263475	1396	2 tissues (611)	3.83289	4.16928	2.07753	0
Pitpnm1	1462	1397	2 tissues (611)	3.35348	3.10112	3.0018	-1.60114
Casp1	503867	1398	2 tissues (611)	3.39232	3.83269	3.07656	0
Slc22a6	41868	1399	2 tissues (611)	6.32823	2.96643	2.52316	0
Flrt1	144461	1400	2 tissues (611)	3.18133	3.53837	0.992372	-0.240881
Trbc2	16893	1401	2 tissues (611)	4.96823	5.13021	0.361721	-0.722466
Inha	11879	1402	2 tissues (611)	3.62546	3.00814	2.69322	-1.16657
Prr18	71805	1403	2 tissues (611)	4.24985	3.87413	2.89383	-0.911525
Amy1	50900	1404	2 tissues (611)	3.30926	2.9915	2.98076	-2.64018
Cyp4x1	16716	1405	2 tissues (611)	3.0836	3.35481	2.77829	-1.10493
Fmod	142733	1406	2 tissues (611)	5.006	3.57633	2.58715	-1.58496
Htr2c	1643569	1407	2 tissues (611)	5.99209	7.48678	2.68949	0
Tmem212	197939	1408	2 tissues (611)	4.4822	2.90304	0	0
Kcnh4	3288	1409	2 tissues (611)	3.2062	3.2708	2.23715	0.0438869
Wdr17	249884	1410	2 tissues (611)	3.54577	4.46487	2.59364	0.586334
Trpc3	380494	1411	2 tissues (611)	3.77975	4.77201	1.05191	-0.071907
Tmem90a	81580	1412	2 tissues (611)	4.04747	3.80153	3.05066	-0.282029
Gatm	146284	1413	2 tissues (611)	3.62564	3.29688	2.41904	-3.24694
Cntnap2	1546734	1414	2 tissues (611)	3.26011	3.34622	2.70904	-0.719534
Lhx6	43219	1415	2 tissues (611)	4.23704	3.14303	2.06104	-2.1247
Dner	110164	1416	2 tissues (611)	4.8009	3.17039	2.35299	-0.735096
Dlx5	86591	1417	2 tissues (611)	7.17598	3.16266	2.27082	-0.925999
Cntnap3	458646	1418	2 tissues (611)	4.14975	4.25102	2.03802	0.434327
Crhbp	88489	1419	2 tissues (611)	4.6079	6.03273	2.73277	-0.378512
Nr4a2	1512161	1420	2 tissues (611)	4.34031	4.46939	1.80893	-1.86069
Cckbr	26788	1421	2 tissues (611)	3.49476	6.08134	1.88412	-1.1375
Nov	227715	1422	2 tissues (611)	4.36535	7.87855	1.66428	-0.0371689
Stx1a	13166	1423	2 tissues (611)	4.48594	4.24073	2.43421	-0.176349
Cp	310339	1424	2 tissues (611)	3.41278	3.02615	1.51302	-2
Unc13c	539739	1425	2 tissues (611)	3.3944	5.36967	2.89593	-0.485629
Drd2	230085	1426	2 tissues (611)	3.79192	4.46595	1.59845	-0.196805
Slc22a8	631389	1427	2 tissues (611)	6.35138	4.1846	3.02207	0
Rarres2	49113	1428	2 tissues (611)	4.87752	3.46946	-1.08292	-1.10434
Igf1	428945	1429	2 tissues (611)	3.7383	2.92804	0.643692	0.52216
Gpr88	139035	1430	2 tissues (611)	6.19068	7.6485	1.02196	-0.00401754
Timp4	384994	1431	2 tissues (611)	6.14191	6.48578	-0.369309	-0.378512
Arhgap33	25942	1432	2 tissues (611)	5.43398	3.98757	3.0296	0.14789
Cntnap5c	875317	1433	2 tissues (611)	3.1127	4.69822	1.54169	0.12255
Grip2	154074	1434	2 tissues (611)	3.83044	3.5016	1.29653	0.318947
Jakmip1	178715	1435	2 tissues (611)	3.89864	3.2817	2.83805	-3.24121
Fam180a	187380	1436	2 tissues (611)	4.56986	3.16479	0.704076	0
Six3	580616	1437	2 tissues (611)	5.56347	3.89843	-0.403066	-0.632268
Vwc2	1387818	1438	2 tissues (611)	4.25616	3.14697	2.01416	0.435239
Slc16a14	82391	1439	2 tissues (611)	4.61863	3.45721	1.56837	-0.429563
Celf2	2994861	1440	2 tissues (611)	3.43832	4.72567	2.70648	-1.60414
Rspo2	423056	1441	2 tissues (611)	4.86758	5.05885	2.91243	-0.44288
Col19a1	102382	1442	2 tissues (611)	4.12177	5.30999	2.61508	-0.137504
C1qtnf5	36997	1443	2 tissues (611)	5.4063	4.11768	-0.133885	0.28556
Chd5	5130	1444	2 tissues (611)	3.33606	4.05348	2.39665	-3.67979
Ndst3	649749	1445	2 tissues (611)	3.42253	5.99953	3.07058	0.230183
Fibin	289498	1446	2 tissues (611)	4.00322	2.87873	3.00611	0.0371713
Rsc1a1	80025	1447	2 tissues (611)	2.3505	3.03562	0	1.61187
Tmem132d	242519	1448	2 tissues (611)	2.96578	4.71903	2.08022	2.78729
Zeb1	506402	1449	2 tissues (611)	2.92854	4.21008	2.7576	3.35417
Syt2	77932	1450	2 tissues (611)	1.39023	4.36953	1.3229	2.69343
Prima1	91902	1451	2 tissues (611)	2.29278	3.61259	2.01929	2.45944
Agbl4	101447	1452	2 tissues (611)	2.86645	5.0312	2.38637	0.944964
Trim2	143882	1453	2 tissues (611)	2.88548	3.4481	2.97981	1.44062
Sema3d	997002	1454	2 tissues (611)	2.67646	3.10998	2.45798	7.31299
Tmprss7	19807	1455	2 tissues (611)	2.05311	3.78325	2.23998	1.01373
Plekha6	112702	1456	2 tissues (611)	1.29278	4.71145	3.06149	2.20453
Rgag4	289763	1457	2 tissues (611)	2.41702	3.1923	2.72093	2.73047
Pcdh7	5700179	1458	2 tissues (611)	1.57593	3.22947	0.512622	1.20105
Sdk2	626799	1459	2 tissues (611)	1.03477	3.43862	1.93599	3.26243
Adamts16	1205159	1460	2 tissues (611)	2.43296	3.14143	1.16286	1.02547
Fmn2	63291	1461	2 tissues (611)	0.704725	3.01936	2.88038	0.830358
Tanc2	139751	1462	2 tissues (611)	1.5058	3.30371	1.36863	2.03035
Ank2	212102	1463	2 tissues (611)	1.2235	3.42565	2.65177	0.916092
Csrnp3	129540	1464	2 tissues (611)	2.84177	3.09051	1.50282	1.04524
Efcab5	38799	1465	2 tissues (611)	2	4.14668	2.71368	1.23802
Pde10a	767702	1466	2 tissues (611)	2.73075	5.17438	2.99815	2.6108
Wdr47	16251	1467	2 tissues (611)	2.62006	3.09999	2.13555	0.823827
Odz4	3129941	1468	2 tissues (611)	2.98017	2.94162	0.364651	1.84168
Alk	252275	1469	2 tissues (611)	1.76939	3.11343	1.95481	2.84151
Sgtb	226331	1470	2 tissues (611)	1.17383	3.1424	1.80039	1.2988
Ank1	34337	1471	2 tissues (611)	0.399607	3.74776	1.80364	0.805749
Pitpnm3	71927	1472	2 tissues (611)	1.98588	5.53885	2.55674	1.22574
Prkg1	123512	1473	2 tissues (611)	2.00959	3.41563	2.66413	3.45969
Agtpbp1	343541	1474	2 tissues (611)	1.55411	3.27471	2.20393	0.931207
Zhx3	36490	1475	2 tissues (611)	2.22789	3.18632	2.89205	0.833471
Pcdhb15	23880	1476	2 tissues (611)	3.04629	3.94956	2.63211	4.47001
Pabpc5	1806553	1477	2 tissues (611)	1.82716	3.09296	2.20526	1.27126
Vwa5b1	199763	1478	2 tissues (611)	2.70571	3.89424	2.82696	0.711966
Serinc1	102192	1479	2 tissues (611)	2.40566	3.23257	2.62813	0.835458
Gucy1a2	450569	1480	2 tissues (611)	0.136266	3.28364	0.923555	0.820863
Fzd3	107194	1481	2 tissues (611)	2.89755	3.70611	2.28141	5.5542
Pcdhb2	30572	1482	2 tissues (611)	2.19068	2.91326	2.66627	5.72867
Plcl2	260582	1483	2 tissues (611)	2.08396	3.2524	2.47332	1.6857
Pcdhb22	115999	1484	2 tissues (611)	2.77052	3.57111	2.44989	5.52096
Plcxd2	31104	1485	2 tissues (611)	2.01057	3.34608	-0.0864794	1.22575
Zfp300	27802	1486	2 tissues (611)	2.73697	2.96906	2.18223	3.05349
Inpp4a	55943	1487	2 tissues (611)	3.05597	3.06285	2.75569	1.08684
Kif5c	80260	1488	2 tissues (611)	1.67964	3.74138	2.10844	1.53437
Grm4	261566	1489	2 tissues (611)	2.60973	3.52715	1.03859	2.67036
Rbp4	9817	1490	2 tissues (611)	2.1375	3.41401	1.30489	0.99749
Shh	766467	1491	2 tissues (611)	1.90689	2.99277	1.25637	3.52827
Dmp1	107555	1492	2 tissues (611)	1.51096	4.01935	4.00931	0
Nptxr	99528	1493	2 tissues (611)	2.82625	5.57489	5.10674	-2.04822
Kcng1	222804	1494	2 tissues (611)	2.96417	4.3544	5.07498	-1.30238
Acvr1c	102685	1495	2 tissues (611)	2.4021	6.39683	4.61348	0.313312
Vwa3a	41993	1496	2 tissues (611)	2.99331	4.67196	5.67869	0.491188
Plekhb1	46916	1497	2 tissues (611)	2.38588	5.19708	5.34017	-2.82844
Zkscan16	37963	1498	2 tissues (611)	0.45799	4.66913	4.78461	-0.904964
Scn1b	4417	1499	2 tissues (611)	0.0565835	3.26676	3.49804	-5.94226
Kcna2	126592	1500	2 tissues (611)	-0.0721498	6.80766	5.49037	-0.878398
Ksr2	104599	1501	2 tissues (611)	1.98072	4.18939	3.39609	-1.10998
Fam120c	177330	1502	2 tissues (611)	2.47947	4.25672	4.06699	0.437889
Mast3	12907	1503	2 tissues (611)	1.5022	3.03275	5.02366	-1.10044
Htr2a	1070184	1504	2 tissues (611)	2.66588	5.93008	3.74042	-0.184683
Prepl	549870	1505	2 tissues (611)	2.51445	3.16102	3.32772	0.0191492
Hapln1	260891	1506	2 tissues (611)	1.75803	4.7169	5.49093	-0.344301
Hivep2	348608	1507	2 tissues (611)	2.83724	5.11436	3.63566	-0.109438
Agap2	9736	1508	2 tissues (611)	2.00685	7.93986	9.17878	0.591807
Rasal1	20837	1509	2 tissues (611)	2.78712	3.96697	3.58442	-3.49005
Hipk4	3872	1510	2 tissues (611)	-1.28951	4.29703	3.98661	-1.96697
Kcnj6	314061	1511	2 tissues (611)	1.91254	6.49665	6.74334	-0.308613
Hhatl	5317	1512	2 tissues (611)	0.450661	3.70157	5.51369	-0.584963
Cnnm1	54665	1513	2 tissues (611)	1.16993	5.58451	6.64096	-0.068931
Cacna1c	71931	1514	2 tissues (611)	1.40162	4.20393	3.9856	-0.527154
Ano2	65027	1515	2 tissues (611)	2.29278	4.17696	5.46643	0.184882
Ankrd34b	44807	1516	2 tissues (611)	2.41294	4.5133	3.51661	0.215998
Krt77	22592	1517	2 tissues (611)	2.70895	4.10733	5.25064	-0.378512
Zfp831	101519	1518	2 tissues (611)	-0.0671142	5.00657	5.17926	-0.137504
Scn8a	201256	1519	2 tissues (611)	2.22797	5.00877	4.68606	0.658223
Nwd1	68031	1520	2 tissues (611)	0.463656	4.12447	4.54023	-2.27529
Bco2	6413	1521	2 tissues (611)	2.37851	3.78827	4.28127	0.223468
Col25a1	137676	1522	2 tissues (611)	2.18099	4.24204	4.86426	-2.03362
Fam107a	69128	1523	2 tissues (611)	1.20914	7.64385	8.42891	-2.44842
Ccdc3	136310	1524	2 tissues (611)	2.97018	4.33987	3.90548	0.188316
Tmem56	38786	1525	2 tissues (611)	2.46128	5.76595	4.06646	-0.883753
Trnp1	37154	1526	2 tissues (611)	1.34541	3.65091	4.35847	-3.35376
Iqsec2	89568	1527	2 tissues (611)	0.954639	3.88769	4.67425	-3.25134
Hdac11	77599	1528	2 tissues (611)	1.95686	3.41271	3.13637	0.620796
C1ql2	206694	1529	2 tissues (611)	2.79675	2.92234	9.32977	-0.69087
Arhgef3	155696	1530	2 tissues (611)	2.24502	3.10973	4.91624	-2.37698
Kcnip4	437403	1531	2 tissues (611)	2.52386	3.95659	4.11805	-3.21143
Tlr7	56409	1532	2 tissues (611)	2.83519	3.31078	3.58739	-0.137504
Dagla	125309	1533	2 tissues (611)	2.60749	3.95763	5.23999	-1.18391
Trpc5	7953	1534	2 tissues (611)	2.46691	3.60177	3.30664	-1.17527
Prosapip1	13972	1535	2 tissues (611)	1.91452	4.47717	5.8119	-1.19088
Apln	133150	1536	2 tissues (611)	1.10375	3.2562	3.8795	-0.44845
Sox10	68040	1537	2 tissues (611)	2.51096	3.3586	3.6099	-1.72849
Stx1b	40719	1538	2 tissues (611)	2.92793	5.1107	4.95643	-1.70734
Ppp2r2c	48886	1539	2 tissues (611)	2.79548	4.03889	4.53106	-0.51724
Bdnf	496800	1540	2 tissues (611)	2.03148	3.22092	4.80329	-0.933382
Amph	108691	1541	2 tissues (611)	2.70411	3.20033	3.67734	-1.08642
Slc14a1	49202	1542	2 tissues (611)	2.3604	4.06933	5.32654	-0.887525
Aldh1a1	260508	1543	2 tissues (611)	2.94342	5.95529	8.64111	-0.711645
Glul	301258	1544	2 tissues (611)	1.42721	3.48332	4.02942	-0.230016
Grik4	65226	1545	2 tissues (611)	2.76805	3.38503	4.86681	-0.56319
Pcnxl2	15857	1546	2 tissues (611)	1.69282	5.4519	3.77293	-0.568658
Myoc	63775	1547	2 tissues (611)	0.807355	5.19541	6.84459	0.267026
AI504432	51790	1548	2 tissues (611)	1.90215	4.79292	4.55724	0.520118
Paqr8	82476	1549	2 tissues (611)	2.17024	3.84256	4.4578	-0.539071
Kcnc4	113275	1550	2 tissues (611)	2.82597	4.90646	6.13952	-2.30743
Itpka	6993	1551	2 tissues (611)	2.50093	5.08253	6.87349	-2.50258
Bmpr1b	76623	1552	2 tissues (611)	2.50098	4.39893	4.29686	0.236506
Tmem88b	24674	1553	2 tissues (611)	0.169925	5.47613	3.7361	0.254851
Thy1	253678	1554	2 tissues (611)	1.5757	6.38552	6.74691	-4.84046
Fgf1	718548	1555	2 tissues (611)	0.571157	5.14504	5.01334	-1.29484
Hrk	15570	1556	2 tissues (611)	2	4.27362	4.69148	0.277835
Neurl1a	35380	1557	2 tissues (611)	1.52101	3.47807	5.02422	-1.50625
Agxt2l1	77863	1558	2 tissues (611)	0.120294	5.53235	6.03839	-0.201634
Cyp2j9	51963	1559	2 tissues (611)	2.47468	3.96662	4.07421	-2.94486
Pla2g7	68591	1560	2 tissues (611)	2.37666	3.07922	4.32795	-4.50721
Neu4	153980	1561	2 tissues (611)	1	4.0697	4.78534	0
Ucp3	9737	1562	2 tissues (611)	-0.263034	3.02694	3.12177	-0.263034
Rgs14	21910	1563	2 tissues (611)	0.228819	2.94166	4.65843	-4
Cyp4f14	26598	1564	2 tissues (611)	1.67807	4.15381	5.74639	0
Synpo	39931	1565	2 tissues (611)	0.00263988	3.35854	4.46353	-0.632178
Htr5a	266934	1566	2 tissues (611)	2.7866	4.93168	4.10176	0
Slc25a23	8250	1567	2 tissues (611)	0.625237	3.24394	3.67343	-2.74156
Thrb	1008059	1568	2 tissues (611)	2.60039	6.37277	5.00946	-0.317346
Abca8b	239700	1569	2 tissues (611)	0.451696	3.84896	3.50786	-1.55827
Bai2	52962	1570	2 tissues (611)	1.72951	4.46123	5.63929	-1.09912
BC049635	135842	1571	2 tissues (611)	1.73864	4.5392	3.99946	-2.10434
Cnp	49391	1572	2 tissues (611)	2.70313	3.65526	3.68895	-0.299828
S100b	17565	1573	2 tissues (611)	2.62768	7.08784	7.57828	-1.60881
Gpr17	40692	1574	2 tissues (611)	2.61143	5.03947	5.31385	-1.34036
Spink8	76607	1575	2 tissues (611)	1.43134	3.59135	4.77636	-0.722466
Itgam	52683	1576	2 tissues (611)	1.98751	5.25391	5.52055	-0.536053
Sypl2	30816	1577	2 tissues (611)	1.74723	3.01449	4.23011	0.00745182
Gabarapl1	61597	1578	2 tissues (611)	2.49577	2.87004	3.33957	-0.187177
Cd33	66466	1579	2 tissues (611)	2.28951	3.89295	3.32224	-0.432959
Kcnh3	11771	1580	2 tissues (611)	3.0346	5.08135	5.67162	-1.94347
Ppfia3	9743	1581	2 tissues (611)	2.45141	3.22652	3.39712	0.453214
Ppp3r1	137111	1582	2 tissues (611)	1.84102	3.06998	3.54402	0.233725
Trpc6	630041	1583	2 tissues (611)	2.16294	4.30487	6.47372	0.600848
Prkca	99670	1584	2 tissues (611)	0.888765	4.86864	4.03331	0.00719043
Ptprj	127783	1585	2 tissues (611)	-0.626893	3.3737	3.61568	-1.0941
Rbm11	159149	1586	2 tissues (611)	2.74164	2.95158	3.3464	0.304083
Atp1b2	16730	1587	2 tissues (611)	2.04424	3.87891	3.99316	-5.7504
Nckap1l	9600	1588	2 tissues (611)	1.71272	3.04066	3.43379	-0.133762
Slc30a3	22331	1589	2 tissues (611)	-1.2651	3.00176	3.65001	-4.34581
Chst1	439017	1590	2 tissues (611)	2.44405	3.74113	5.48403	-3.96264
Adcy1	405290	1591	2 tissues (611)	1.13497	4.25505	6.13807	-1.34768
Mobp	141266	1592	2 tissues (611)	-4.16262	5.85653	4.47506	-2.09209
Rapgefl1	12912	1593	2 tissues (611)	1.51598	4.71821	5.96404	-1.4251
Kcnj10	14393	1594	2 tissues (611)	1	5.71013	5.48666	-1.59238
Krt9	48032	1595	2 tissues (611)	-0.169925	4.36105	5.75172	-0.302808
Slc26a4	55658	1596	2 tissues (611)	1.37851	3.67356	5.82167	0
Bai1	837070	1597	2 tissues (611)	2.01847	4.25262	4.81549	-0.240933
Shank1	29097	1598	2 tissues (611)	2.40003	6.02853	3.81048	-2.42468
Cntnap5a	5536338	1599	2 tissues (611)	2.15843	5.966	4.77973	0.289574
Pnma3	33839	1600	2 tissues (611)	2.89007	4.161	4.91731	-0.355701
Tmod1	43489	1601	2 tissues (611)	0.647247	4.59567	4.79166	-1.90262
Nr3c2	1681013	1602	2 tissues (611)	2.46804	3.9348	5.47429	-1.28464
Bcas1	259176	1603	2 tissues (611)	1.31298	4.70956	4.15856	-3.27798
Map6d1	39199	1604	2 tissues (611)	1.00355	3.49745	4.34818	-1.89693
Nos1	96747	1605	2 tissues (611)	1.5014	4.04742	3.48804	-1.49342
C4b	66212	1606	2 tissues (611)	1.3604	2.99241	4.00758	-0.887525
Ppp1r3g	69915	1607	2 tissues (611)	0.904422	3.32565	4.65525	-0.497405
Gabrb3	909909	1608	2 tissues (611)	1.94296	4.13593	3.37048	0.0652224
Slc6a7	11903	1609	2 tissues (611)	2.68536	5.38522	3.78061	-1.88753
Fmnl1	52092	1610	2 tissues (611)	1.36257	4.06096	4.89585	-3.73335
Il1rap	637162	1611	2 tissues (611)	1.85609	4.05176	5.34536	-0.901792
Cntnap1	989	1612	2 tissues (611)	0.133267	6.15327	6.52301	-0.248768
Cml3	109373	1613	2 tissues (611)	0.263034	4.79618	3.52511	0
Ighm	126450	1614	2 tissues (611)	2.50043	4.04838	3.88304	-2.03562
Prkcc	6635	1615	2 tissues (611)	2.50566	5.90511	5.54842	-2.28827
Mertk	26789	1616	2 tissues (611)	-0.286118	3.42036	4.00528	-2.73841
Slc38a11	171004	1617	2 tissues (611)	1.84503	3.47656	3.77124	-0.432959
Dbp	11463	1618	2 tissues (611)	0.708073	3.21173	4.76883	0.356751
Klhl34	66911	1619	2 tissues (611)	1.4185	6.45449	6.32427	-1.37851
Glra3	202684	1620	2 tissues (611)	2.90689	5.47845	3.22039	0
Kcnn3	98412	1621	2 tissues (611)	2.03439	3.71202	3.11591	-1.04009
Arhgap15	245634	1622	2 tissues (611)	2.98351	4.38566	6.47692	-0.137504
Dgkg	174824	1623	2 tissues (611)	2.8953	4.35949	5.84605	-2.90689
Sdr42e1	56715	1624	2 tissues (611)	2.51972	3.1011	4.2331	-0.485771
Adrb1	224873	1625	2 tissues (611)	2.63743	4.10604	3.95824	-1.65535
Ttyh1	56672	1626	2 tissues (611)	2.28014	3.99021	3.84534	-4.29895
Aldoc	1145	1627	2 tissues (611)	2.698	4.30243	4.93919	-2.26985
Pacsin1	22205	1628	2 tissues (611)	2.25046	3.75663	3.65157	-1.57514
Vipr1	7713	1629	2 tissues (611)	1.08539	5.32758	4.77745	0.220505
Tmem25	1155	1630	2 tissues (611)	2.82651	3.57896	4.13577	-1.80048
Kcnh5	727739	1631	2 tissues (611)	2.98185	5.80385	3.38192	0.344243
Dbndd2	17354	1632	2 tissues (611)	1.16685	3.41322	3.43579	-1.48231
Cyp2d22	25131	1633	2 tissues (611)	0.756957	3.20565	4.28606	-2.47737
Ablim2	36950	1634	2 tissues (611)	1.9229	4.10608	3.1326	-3.72964
Bzrap1	24571	1635	2 tissues (611)	2.38391	4.13728	4.18867	-1.6892
Cacnb2	117723	1636	2 tissues (611)	0.71117	4.61495	3.32481	-1.3856
Slc9a4	79503	1637	2 tissues (611)	0.807355	4.10635	3.83074	0
Pde8b	76041	1638	2 tissues (611)	2.16704	5.2982	5.53752	-2.29539
Camkk1	52329	1639	2 tissues (611)	2.78136	3.30267	5.74569	-1.28091
Npy5r	175515	1640	2 tissues (611)	2.18587	3.74244	6.01223	0.275536
Zdhhc14	232399	1641	2 tissues (611)	3.02354	4.06532	3.46763	0.394909
Vip	183977	1642	2 tissues (611)	1.54543	6.62994	4.01149	-0.887525
Rgl1	6302	1643	2 tissues (611)	2.15528	3.69157	3.53935	-1.33807
Zfp488	77560	1644	2 tissues (611)	1.60881	3.18015	3.12348	0
Sfxn5	10130	1645	2 tissues (611)	2.91354	3.94483	4.26361	-0.133377
Flt3	38392	1646	2 tissues (611)	1.05733	3.37513	3.78714	-0.887525
Gfod1	90698	1647	2 tissues (611)	-1.04041	3.12309	4.08199	-0.361861
Ckmt1	31344	1648	2 tissues (611)	1.6758	2.92084	3.11307	-3.45449
Arhgef9	247081	1649	2 tissues (611)	2.11345	5.74604	5.07579	-0.234403
Cdkl4	59775	1650	2 tissues (611)	2.97663	4.15885	3.56157	-0.795623
Acot5	34394	1651	2 tissues (611)	2.7761	3.05242	6.1652	0
Alox8	34414	1652	2 tissues (611)	1.32193	2.91223	3.24016	-0.485427
Zmat4	595333	1653	2 tissues (611)	2.94853	4.55472	4.71736	0.528813
Lair1	147899	1654	2 tissues (611)	1.68243	3.9342	3.41537	-1.63227
Kcnip2	196017	1655	2 tissues (611)	2.79277	3.98323	5.79729	-3.38921
Fyb	126407	1656	2 tissues (611)	2.7866	3.89453	5.8828	0
Nat8	42756	1657	2 tissues (611)	1.56071	3.04404	3.2541	0
Gpr22	264584	1658	2 tissues (611)	2.97214	5.04406	5.29456	-1.49679
Kcnab2	895900	1659	2 tissues (611)	2.60387	6.08622	6.76063	-1.09697
Slc7a8	86064	1660	2 tissues (611)	2.88095	4.10822	3.93267	-1.78403
Coro2b	181462	1661	2 tissues (611)	2.25136	4.47714	4.52951	0.574338
Panx2	9684	1662	2 tissues (611)	1.27322	3.74434	4.61131	-2.45771
Cdh19	1630567	1663	2 tissues (611)	1.65535	4.93395	4.21134	0
Plp1	60944	1664	2 tissues (611)	1.7636	7.00841	5.16586	-1.74552
Slc35f3	460689	1665	2 tissues (611)	2.77083	5.45604	6.27081	-1
Adcy9	141206	1666	2 tissues (611)	0.9609	3.2462	4.04265	0.679392
Mas1	173132	1667	2 tissues (611)	1.00631	4.48335	6.06824	-2.51096
Ppp3ca	747398	1668	2 tissues (611)	2.49589	4.08696	5.29171	-0.387614
Kcnj16	480707	1669	2 tissues (611)	2.97269	6.90506	5.60113	0
Cacna1i	76893	1670	2 tissues (611)	0.291766	5.06057	3.81071	-1.31949
Kdm5d	120348	1671	2 tissues (611)	2.36798	3.78775	3.3141	-2.25829
Gjc3	50752	1672	2 tissues (611)	1.90689	6.57833	5.35274	0.188773
Abca8a	34560	1673	2 tissues (611)	2.48382	3.27727	3.95507	-0.678072
Dlg4	10500	1674	2 tissues (611)	-0.788548	4.65568	4.59437	-0.093393
Pabpc1l2a-ps	169187	1675	2 tissues (611)	0	5.84418	7.26761	0
Mag	26381	1676	2 tissues (611)	1.37773	6.12253	4.3864	-2.44431
Lynx1	28907	1677	2 tissues (611)	1.13852	5.86088	5.96243	-2.58156
Gpr68	154980	1678	2 tissues (611)	2.28141	3.16771	4.68086	-1.51513
Cntn3	1831618	1679	2 tissues (611)	2.8625	5.00102	3.63534	-0.537314
Asb11	50235	1680	2 tissues (611)	0.722466	3.79327	4.97712	0
Reps2	368977	1681	2 tissues (611)	1.0163	5.43562	4.56493	-3.45943
Lama2	520518	1682	2 tissues (611)	3	3.97777	4.24308	-0.182107
Gpd1	14107	1683	2 tissues (611)	1.96137	4.8991	7.11527	-1.01408
Egr3	37547	1684	2 tissues (611)	2.79675	6.74493	7.17625	0.129775
Tmem63c	40152	1685	2 tissues (611)	3.02195	4.59278	4.06707	-0.907599
Tnfaip8l3	175149	1686	2 tissues (611)	1.89451	4.55606	4.38507	-0.963474
Kcnab1	365203	1687	2 tissues (611)	2.7079	5.01995	5.67627	-2.60234
Fn3k	5083	1688	2 tissues (611)	1.7425	4.3565	5.3147	-0.606634
Vsig2	1224	1689	2 tissues (611)	0.402759	3.10689	5.17958	-0.963787
Sirpa	276045	1690	2 tissues (611)	2.59436	4.9052	4.13306	-1.48974
Lrrc4	363767	1691	2 tissues (611)	0.361438	3.31589	4.3938	-0.858823
Daam2	51428	1692	2 tissues (611)	1.31786	4.87537	5.24723	-0.760958
Adra1d	311323	1693	2 tissues (611)	1.50589	5.17224	7.70052	-0.321928
Clu	19978	1694	2 tissues (611)	1.0365	3.14923	3.7263	-4.77969
Nt5c1a	24201	1695	2 tissues (611)	1.40599	3.55483	6.29043	0
Shisa7	13476	1696	2 tissues (611)	0.461238	4.08119	3.48072	-1.2921
Opalin	9819	1697	2 tissues (611)	0.0703893	5.38211	3.92603	0
Ankrd33b	88023	1698	2 tissues (611)	-0.68226	4.26082	3.87543	-0.581298
Pllp	49816	1699	2 tissues (611)	2.49213	4.30553	4.2463	-2.52356
Cacng8	36814	1700	2 tissues (611)	-0.0792267	3.38102	4.62481	-3.96491
Crtc1	10939	1701	2 tissues (611)	2.67171	3.03219	3.9454	-2.06081
Pabpc1l2b-ps	157172	1702	2 tissues (611)	0.811928	5.16398	6.22126	-1.16993
Kctd16	1383555	1703	2 tissues (611)	1.8609	5.42251	4.28595	-1.38236
Selplg	29217	1704	2 tissues (611)	1.0971	3.87657	5.87114	-1.98185
Kcnj4	52886	1705	2 tissues (611)	-1.5639	3.60844	4.94459	-3.73135
Csf3r	521770	1706	2 tissues (611)	1.48543	3.76463	3.68828	-0.584963
Syt17	184394	1707	2 tissues (611)	1.94965	3.40471	5.02056	-0.462855
Folh1	494377	1708	2 tissues (611)	2.72632	3.43933	3.52477	-0.765535
Il10ra	53770	1709	2 tissues (611)	1.28293	2.90447	3.14283	-0.584963
Kcng2	114618	1710	2 tissues (611)	3.03076	3.14446	7.28661	0.589473
Kcnn2	858563	1711	2 tissues (611)	2.47008	3.1036	4.18396	-2.38075
Ddo	175690	1712	2 tissues (611)	2.45943	3.95382	5.22006	0.235926
Paqr7	38490	1713	2 tissues (611)	2.93226	3.58077	4.02014	-0.398515
Ptk2b	16288	1714	2 tissues (611)	0.0200639	3.02243	5.16646	-6.19288
Tceal5	38793	1715	2 tissues (611)	1.44826	3.15347	4.30841	-4.66743
Me3	126906	1716	2 tissues (611)	3.05861	4.41153	5.15895	0.0270125
Mpeg1	29726	1717	2 tissues (611)	1.70361	4.7401	4.93262	-0.576789
Phyhip	19730	1718	2 tissues (611)	1.55796	5.20832	6.15769	-2.57178
Serpina3n	100075	1719	2 tissues (611)	1.42502	3.17148	6.8611	-2.43296
Dtna	466381	1720	2 tissues (611)	2.84032	3.62535	4.3989	-0.0291385
Cabp1	54161	1721	2 tissues (611)	1.3243	3.16006	3.41834	-0.536217
Nsun7	87853	1722	2 tissues (611)	1.70914	3.24779	3.13209	-2.15381
Nrip2	24385	1723	2 tissues (611)	2.66754	3.40046	5.6852	-2.53605
Dnm1	31854	1724	2 tissues (611)	2.37466	5.09255	5.67673	-0.968636
Camta2	303	1725	2 tissues (611)	1.13129	3.4208	5.02777	-2.38277
Chrm3	1878862	1726	2 tissues (611)	2.71272	6.21093	4.61445	0.484539
Hrh2	238695	1727	2 tissues (611)	2.53605	3.68437	3.55995	0
Cyp4f15	201713	1728	2 tissues (611)	2.45138	4.94055	4.58006	0.0908977
Krt222	37636	1729	2 tissues (611)	2.61376	4.81702	3.55752	-2.63227
Rasgrp1	777318	1730	2 tissues (611)	1.97947	6.67134	4.50596	-2.86678
Frzb	110820	1731	2 tissues (611)	2.70264	2.99715	5.47197	-1.49109
Prickle2	192796	1732	2 tissues (611)	1.69134	4.89107	4.96458	0.406259
Rab6b	26988	1733	2 tissues (611)	2.37588	4.1575	3.3587	-1.53272
Ank	582169	1734	2 tissues (611)	1.00704	3.13166	3.98061	-0.606728
P2ry13	18181	1735	2 tissues (611)	1.75946	3.87782	3.85576	-1.80735
Apbb1ip	100089	1736	2 tissues (611)	1.11018	3.27392	3.43405	-1.65535
Nrg2	86712	1737	2 tissues (611)	1.94429	3.41164	5.33905	0.267822
Abr	30226	1738	2 tissues (611)	1.70777	3.00586	3.71932	-1.69379
Capn3	53810	1739	2 tissues (611)	2.0268	3.48416	7.29504	-0.797768
Fa2h	61924	1740	2 tissues (611)	-0.327165	4.63409	3.0909	-1.7866
Tmco5	1.04173e+06	1741	2 tissues (611)	1.10434	3.87106	4.23275	0
Enpp5	49038	1742	2 tissues (611)	2.69826	3.59038	3.32174	-2.01749
Rap1gap	18110	1743	2 tissues (611)	2.75385	3.16294	3.57167	-2.05679
Dlgap3	51596	1744	2 tissues (611)	1.82789	3.50168	3.89765	-2.11242
BC006965	1611058	1745	2 tissues (611)	2.64186	3.5867	3.41944	-0.536053
Mal2	247864	1746	2 tissues (611)	2.58037	3.87403	3.99796	-5.08958
Shank3	30263	1747	2 tissues (611)	0.691381	3.80761	3.73576	-1.08281
Plxnb3	20447	1748	2 tissues (611)	1.17585	3.73895	3.25269	-0.0161877
Kcnip3	17036	1749	2 tissues (611)	2.92657	4.55787	4.39492	-2.12242
Ptprn	10228	1750	2 tissues (611)	1.40919	4.38117	3.89975	-1.29917
Pou6f1	38965	1751	2 tissues (611)	2.85635	3.30846	3.29455	0.432573
Cd84	65310	1752	2 tissues (611)	2.65711	3.19024	3.22873	-0.963474
Ncf1	51488	1753	2 tissues (611)	2.28109	3.68812	3.89822	-0.00873625
Tlr3	110630	1754	2 tissues (611)	0.604071	3.28057	3.28606	-1.10326
Cml5	60893	1755	2 tissues (611)	1.43296	3.91762	3.3378	0
Ermn	755379	1756	2 tissues (611)	2.41954	6.28525	4.68479	0
Hapln2	36919	1757	2 tissues (611)	1.68182	4.74613	3.69724	-0.263034
AW495222	84384	1758	2 tissues (611)	2.64386	4.94073	3.99875	0
Zcchc16	300518	1759	2 tissues (611)	2.96347	3.62387	3.2644	0
Ptpre	12664	1760	2 tissues (611)	2.2645	3.62072	5.05958	-1.93571
Mras	68565	1761	2 tissues (611)	2.93126	4.27184	3.8383	-0.0290433
Syngap1	20462	1762	2 tissues (611)	-1.85274	3.40965	3.09866	-2.96864
Ryr2	1846915	1763	2 tissues (611)	0.461331	5.59911	6.84982	-0.210263
Cmbl	38549	1764	2 tissues (611)	3.94677	2.84	3.5929	-0.0864469
Hap1	15821	1765	2 tissues (611)	3.67787	2.68481	3.58085	-1.79987
Hfe	33339	1766	2 tissues (611)	4.67066	2.8499	3.32653	-0.678072
Hist2h2aa2	5850	1767	2 tissues (611)	6.62059	2.23143	6.14056	0
Rhof	58410	1768	2 tissues (611)	3.67978	2.54766	3.66186	-1.29934
Wscd1	703769	1769	2 tissues (611)	3.89866	2.84483	4.20575	0.493812
Tmem117	566772	1770	2 tissues (611)	3.68684	2.3276	3.16581	0.341169
Popdc3	147620	1771	2 tissues (611)	3.42223	2.57979	4.13029	0.251755
B4galnt1	54223	1772	2 tissues (611)	4.01876	2.66576	4.29722	-0.221573
Ccdc106	3791	1773	2 tissues (611)	3.99014	2.31213	3.80277	-2.65774
Ccdc74a	2123	1774	2 tissues (611)	3.25252	2.73984	3.22394	-3.76158
Meig1	43935	1775	2 tissues (611)	5.32026	2.48891	4.1808	-1.70044
Tekt4	51088	1776	2 tissues (611)	3.93546	1.97379	3.49532	0
Atoh7	37384	1777	2 tissues (611)	3.98641	1.86394	3.50447	0
Wfdc1	42630	1778	2 tissues (611)	4.9502	2.2622	3.53676	-0.807355
Lhx9	321620	1779	2 tissues (611)	4.71643	1.49651	4.22779	-1.7866
Npdc1	50162	1780	2 tissues (611)	3.90113	2.25853	3.17655	-0.559875
Npas1	17925	1781	2 tissues (611)	4.50452	1.99028	3.3266	-1.65535
Pld4	26088	1782	2 tissues (611)	3.99489	2.61681	3.8727	-0.424599
Spon1	197902	1783	2 tissues (611)	3.1477	2.69012	3.72041	0.122381
Cbr2	32888	1784	2 tissues (611)	4.56986	2.05936	3.0792	0
Gpr135	92117	1785	2 tissues (611)	4.09516	2.32349	3.89429	-0.700527
Sh3bp5	78226	1786	2 tissues (611)	4.16435	2.15456	3.49839	-2.70959
Ablim3	53916	1787	2 tissues (611)	5.2073	2.73924	5.42188	-2.19627
Ccl17	35813	1788	2 tissues (611)	4.82273	2.74674	3.10223	0
H3f3a-ps2	180597	1789	2 tissues (611)	3.8895	-2.12265	6.75058	-2.15381
Icam2	18705	1790	2 tissues (611)	5.53294	2.05936	3.11811	0.389698
Lor	87755	1791	2 tissues (611)	4.55561	1.97883	3.12005	-1.58496
Rftn1	131140	1792	2 tissues (611)	4.26393	2.12482	3.20663	-1.6695
Grap	130446	1793	2 tissues (611)	4.73552	2.59831	3.84322	0.171806
Cdk5	2118	1794	2 tissues (611)	3.17308	1.72298	3.32983	-0.553159
Selenbp1	55445	1795	2 tissues (611)	3.52356	1.70074	3.5476	-0.0685804
Spag6	110360	1796	2 tissues (611)	4.10118	2.73495	3.14268	0.32043
Ccdc85a	2060652	1797	2 tissues (611)	3.28074	2.84012	4.9186	-1.94552
Rilp	1019	1798	2 tissues (611)	4.49825	1.34255	3.19264	0.314909
Lum	81854	1799	2 tissues (611)	4.86653	1.1737	3.39142	-1.53605
Rlbp1	14653	1800	2 tissues (611)	4.40875	1.9516	3.21849	-3.34433
Tcp11l2	50816	1801	2 tissues (611)	3.31368	2.24526	3.34026	-0.998485
Lingo3	12303	1802	2 tissues (611)	3.6261	2.1981	4.09597	-2.26765
Slc25a29	24487	1803	2 tissues (611)	3.97904	2.2831	3.38572	0.373064
Fndc4	2845	1804	2 tissues (611)	3.432	2.05215	3.22882	-0.420197
Kctd13	6322	1805	2 tissues (611)	3.36022	1.60914	3.10462	-1.25609
Ccl9	51647	1806	2 tissues (611)	3.15339	2.30334	3.45057	-0.71777
Hbq1a	49718	1807	2 tissues (611)	3.87283	2.65076	3.84115	0
Palm	33096	1808	2 tissues (611)	3.98761	1.05044	3.10369	-0.66492
Pgcp	137723	1809	2 tissues (611)	4.45286	2.83377	3.93663	-0.0619815
Aqp9	206750	1810	2 tissues (611)	3.39917	2.02574	3.10453	0
Actr3b	1022603	1811	2 tissues (611)	3.77651	2.83635	3.85713	-1.86517
Aldh1l1	56528	1812	2 tissues (611)	3.51027	2.36195	3.12698	-3.27686
Tmem108	243317	1813	2 tissues (611)	4.09875	1.68115	3.81691	-1.70554
Fhit	1236854	1814	2 tissues (611)	3.28511	1.23818	3.15409	-0.225079
Rnf182	169746	1815	2 tissues (611)	4.39411	2.07841	3.47328	-1.91727
Rxfp3	31306	1816	2 tissues (611)	3.66297	2.76224	3.67581	-0.263034
Zfpm2	1053938	1817	2 tissues (611)	3.39506	2.38695	4.91712	0.388141
Clec14a	737809	1818	2 tissues (611)	5.04439	1.83991	3.19224	-0.00648372
Cacnb3	25191	1819	2 tissues (611)	3.3452	2.36768	3.41214	0.180814
Scgn	39875	1820	2 tissues (611)	3.83007	1.02523	4.86424	-0.432959
Emx1	40286	1821	2 tissues (611)	4.54456	2.05717	3.90978	-3.07895
Ppp1r1a	24998	1822	2 tissues (611)	3.83788	1.56642	4.06538	-3.16828
Stk32b	40148	1823	2 tissues (611)	5.70543	2.12112	4.73213	-0.157682
Lgals7	37930	1824	1 tissue (1330)	3.19754	0.524111	0.487608	-1.20163
Ptx3	1017222	1825	1 tissue (1330)	4.43993	0.670103	2.32079	-1.1375
Ttc36	497	1826	1 tissue (1330)	3.29278	1.54597	0	0
Fam131c	39271	1827	1 tissue (1330)	3.62306	-1.26995	-0.711105	-3.90207
Cpa2	35771	1828	1 tissue (1330)	4.17144	1.05208	1.87014	-0.604109
Rd3	75660	1829	1 tissue (1330)	3.61839	-0.663088	1.09957	-0.678072
Wif1	217802	1830	1 tissue (1330)	4.53916	1.50914	1.77893	-0.263034
Eepd1	1302697	1831	1 tissue (1330)	3.46836	2.13895	3.07264	-1.53691
Ctsk	19470	1832	1 tissue (1330)	4.60531	2.35423	0.683449	-0.293704
Ngp	14457	1833	1 tissue (1330)	3.78136	0.935083	0.434116	0
Cma1	47540	1834	1 tissue (1330)	4.55766	0	0	0
Pgrmc1	108611	1835	1 tissue (1330)	3.68106	1.34247	2.73748	0.51902
Adap1	12392	1836	1 tissue (1330)	3.08629	2.62278	2.67829	-3.83729
Dpysl5	52003	1837	1 tissue (1330)	3.20442	-1.00171	-0.620868	0.209196
Fam110b	933755	1838	1 tissue (1330)	3.19973	0.468398	1.55278	-2.6626
Fsd1	10094	1839	1 tissue (1330)	3.12396	-0.00210116	0.822393	-0.364929
Wfikkn2	65644	1840	1 tissue (1330)	4.82751	0.931121	0.715991	-0.722466
Faim3	14704	1841	1 tissue (1330)	3.17792	1.19912	0	0
Calm1	130747	1842	1 tissue (1330)	3.97376	2.8347	2.36387	0.529589
Ica1l	37505	1843	1 tissue (1330)	3.11258	2.28711	1.71537	-3.96267
Kcne4	763984	1844	1 tissue (1330)	3.46428	0.683061	1.3043	-0.432959
Heyl	29825	1845	1 tissue (1330)	4.40939	2.83717	1.89563	-0.0466391
Htr5b	28752	1846	1 tissue (1330)	3.45036	2.11603	1.99512	-0.536053
Bdh1	313418	1847	1 tissue (1330)	3.08631	1.11991	2.818	-0.830084
Zfp580	15516	1848	1 tissue (1330)	3.62595	0.391104	1.1036	-1.87399
Tmem91	7100	1849	1 tissue (1330)	3.32469	2.35456	-4.8066	-4.84549
Rhoj	141254	1850	1 tissue (1330)	4.53755	2.35654	1.94808	0.0010493
Oscp1	7461	1851	1 tissue (1330)	3.79201	2.74122	2.96839	-0.126048
Sostdc1	179945	1852	1 tissue (1330)	5.54002	1.70583	2.50308	-0.847997
Gng3	14326	1853	1 tissue (1330)	4.71969	2.82128	2.32856	-1.68459
Ebi3	9615	1854	1 tissue (1330)	3.9642	1.70102	1.36996	-0.900189
Kcnj8	73488	1855	1 tissue (1330)	5.05889	1.87632	2.46268	-0.722466
Mzf1	33555	1856	1 tissue (1330)	3.35493	2.08602	2.85248	-1.35231
Zfp428	17514	1857	1 tissue (1330)	4.51681	0.643005	1.13495	0.35781
Fam179a	28118	1858	1 tissue (1330)	3.26303	2.6397	2.31481	0
Cilp2	7307	1859	1 tissue (1330)	3.25117	-1.22822	-0.208532	-1.0116
Ppp2r5b	61088	1860	1 tissue (1330)	3.50611	1.75219	2.30166	0.270623
Arhgdig	1697	1861	1 tissue (1330)	4.84364	2.18908	1.84722	-2.20448
Morn4	8051	1862	1 tissue (1330)	3.44415	1.09845	2.05362	-0.398532
Dusp2	37488	1863	1 tissue (1330)	3.84696	-1.56729	-0.0999483	-2.52878
H2-DMb2	7831	1864	1 tissue (1330)	3.27053	2.02574	1.70947	0
Gfod2	22403	1865	1 tissue (1330)	3.18063	0.18431	-0.294785	0.58709
Eln	169544	1866	1 tissue (1330)	4.72878	0.155638	2.73645	-1.33772
Reep5	44552	1867	1 tissue (1330)	3.67844	2.55943	2.8019	0.00478573
Flywch2	22431	1868	1 tissue (1330)	3.16434	-0.574095	1.37772	-0.0877522
Higd1b	16582	1869	1 tissue (1330)	3.79074	0.315354	1.84225	-2.71149
Fezf1	126570	1870	1 tissue (1330)	5.14636	0.565724	-0.256394	-0.263034
Mtus2	73850	1871	1 tissue (1330)	3.17389	2.25696	1.24858	-0.141306
Rac2	39088	1872	1 tissue (1330)	3.54749	1.97552	2.80281	-0.378512
Tmem204	60860	1873	1 tissue (1330)	3.40332	1.30035	1.30742	-1.31944
Htra3	54079	1874	1 tissue (1330)	3.40232	0.776444	1.67992	-3.15381
Stfa1	189190	1875	1 tissue (1330)	4.97499	0	0	0
Stradb	180810	1876	1 tissue (1330)	3.15938	1.50615	1.46824	-0.49918
Cdo1	107055	1877	1 tissue (1330)	4.01374	1.42779	1.37608	-2.08566
Spag8	768	1878	1 tissue (1330)	3.1348	1.09988	-0.612746	-0.636342
Inpp5f	64399	1879	1 tissue (1330)	3.21106	0.421764	0.0482496	0.408875
Tm4sf1	1625174	1880	1 tissue (1330)	4.02975	2.05731	3.06665	-1.85172
Gimap5	48851	1881	1 tissue (1330)	4.02237	0.253384	0.813473	0
Fcna	27751	1882	1 tissue (1330)	4.42206	0.536035	-0.201232	0.485124
Vax1	244387	1883	1 tissue (1330)	3.35147	-0.105744	0.522705	-0.536053
Bcl2a1b	239642	1884	1 tissue (1330)	4.04002	2.67265	3.00113	0
S1pr3	241675	1885	1 tissue (1330)	3.18197	1.4199	1.65599	-0.479951
Edn3	1244322	1886	1 tissue (1330)	3.62583	1.74482	2.31016	-1.53605
Hcrt	4231	1887	1 tissue (1330)	4.91169	1.86394	0	0
B3gat2	540351	1888	1 tissue (1330)	3.3489	2.5285	2.64993	-2.02863
Gpr149	712805	1889	1 tissue (1330)	3.2854	1.68178	-0.48737	-1.26303
Clec4a3	38388	1890	1 tissue (1330)	3.07895	2.27501	2.74256	0
Ms4a15	58000	1891	1 tissue (1330)	3.69727	-0.272186	-0.790218	-0.807355
Ppp1r14c	404489	1892	1 tissue (1330)	3.94917	0.419589	1.84349	-1.35273
Slc1a6	59555	1893	1 tissue (1330)	3.95622	2.39102	2.69785	-1.48763
Rhov	37157	1894	1 tissue (1330)	5.42577	2.21662	2.87776	-0.678153
Stac	446736	1895	1 tissue (1330)	5.1819	2.21661	0.603784	0.441054
Oxct1	250791	1896	1 tissue (1330)	3.25428	2.07144	2.25382	-0.839543
Armc3	262571	1897	1 tissue (1330)	3.18587	1.25822	1.1389	0
Gpr56	44815	1898	1 tissue (1330)	3.46338	1.71769	2.3172	-1.01124
Prss35	55788	1899	1 tissue (1330)	3.22005	2.23031	0.946189	-0.524954
Acot7	18045	1900	1 tissue (1330)	3.35309	1.56086	2.14837	0.361367
Clec10a	70991	1901	1 tissue (1330)	3.29278	1.82538	2.62987	0
Baiap3	6690	1902	1 tissue (1330)	3.56933	2.65524	2.91879	-2.26729
Ccl27a	63531	1903	1 tissue (1330)	3.60318	2.52008	1.6885	-1.61064
Qpct	274872	1904	1 tissue (1330)	3.51061	1.52577	1.88441	-1.03056
Gnai1	508630	1905	1 tissue (1330)	3.36449	2.70549	2.58518	-0.21918
Tspyl3	14226	1906	1 tissue (1330)	4.08746	2.24209	2.55226	-1.34125
BC043934	104992	1907	1 tissue (1330)	3.10202	-0.34113	-0.26015	-0.451315
Ccdc153	6637	1908	1 tissue (1330)	3.32193	2.14949	0.358782	-0.48757
Lbp	64748	1909	1 tissue (1330)	3.49643	0.849861	1.26551	-1.60279
Fbln5	46359	1910	1 tissue (1330)	3.27021	0.688507	1.47929	-1.82782
Slc26a7	610596	1911	1 tissue (1330)	3.28322	1.72601	-0.448277	-0.423097
Rpl21-ps15	177526	1912	1 tissue (1330)	4.19033	-0.943978	0.0728797	-0.963474
Nkd1	191091	1913	1 tissue (1330)	3.54883	0.932846	1.46227	0.299297
Cyp2u1	34148	1914	1 tissue (1330)	3.11485	2.13617	2.76248	0.00341304
AU021034	271291	1915	1 tissue (1330)	4.22882	2.12433	1.18266	0
Itih2	36969	1916	1 tissue (1330)	3.76116	2.44627	1.62755	-0.765535
Tcte1	4740	1917	1 tissue (1330)	3.85638	2.37467	-0.618094	-0.632268
Masp1	104786	1918	1 tissue (1330)	3.36761	1.94208	2.21734	-1.3229
Cdh5	1342525	1919	1 tissue (1330)	4.21175	1.95007	1.85026	0.600732
Rac3	9162	1920	1 tissue (1330)	5.39459	-0.178577	1.0097	-1.54893
Tuba1a	91616	1921	1 tissue (1330)	4.13687	0.278585	-1.03799	0.0541851
Zic4	864050	1922	1 tissue (1330)	7.16347	2.69076	-0.474025	-0.485427
Ttc22	16100	1923	1 tissue (1330)	3.12102	1.95606	2.6105	0
Dmrtb1	159262	1924	1 tissue (1330)	3.50396	-0.537455	-0.812095	-2.36718
Sphk1	27170	1925	1 tissue (1330)	3.65535	0.827662	0.571513	-2.08746
Far2	464476	1926	1 tissue (1330)	3.16498	2.65671	1.31055	-3.8679
Tmem149	3139	1927	1 tissue (1330)	3.54137	-0.406386	-0.474025	-0.485427
Slc14a2	546107	1928	1 tissue (1330)	6.1467	1.52206	1.1175	0
Pnmt	1993	1929	1 tissue (1330)	3.91648	0	1.82196	0
Ms4a6c	15660	1930	1 tissue (1330)	3.68706	2.12327	1.38711	-0.321928
Angptl6	56111	1931	1 tissue (1330)	3.92559	0.882857	3.0278	-0.0485549
BC024139	73882	1932	1 tissue (1330)	4.04134	0.146056	0.48632	-0.238768
Serpind1	130370	1933	1 tissue (1330)	3.08287	2.29947	0.0778149	-1.88753
A2m	321799	1934	1 tissue (1330)	3.62449	-0.180119	1.48526	-0.616817
CK137956	657422	1935	1 tissue (1330)	3.27922	2.79602	1.65413	-0.0558425
Lrrc23	29130	1936	1 tissue (1330)	4.37029	2.37933	1.31363	-1.42522
Gdf5	21908	1937	1 tissue (1330)	3.974	-0.108892	1.34756	-0.485427
Hbq1b	11241	1938	1 tissue (1330)	3.28889	1.33443	2.70682	-1.40599
Npffr1	35425	1939	1 tissue (1330)	4.2211	1.34255	2.50544	0
Ins2	201542	1940	1 tissue (1330)	3.52356	0	0	0
Mpped2	230689	1941	1 tissue (1330)	3.67839	1.87457	1.91793	-0.670819
Foxs1	16617	1942	1 tissue (1330)	3.8192	1.05292	0.662277	-0.378512
Lyve1	11519	1943	1 tissue (1330)	5.10434	1.63784	1.48704	0.180413
Trpv2	25694	1944	1 tissue (1330)	3.76988	2.34837	2.08071	0.367337
Slc38a5	65990	1945	1 tissue (1330)	4.0011	-0.338543	2.95294	-2.69205
Mrc1	63702	1946	1 tissue (1330)	3.66838	1.73385	1.71867	-0.403727
Hn1	14206	1947	1 tissue (1330)	3.59086	-1.20331	-0.352753	0.302829
Veph1	779865	1948	1 tissue (1330)	3.13666	-0.578845	-0.264081	-0.785827
Stmn1	64989	1949	1 tissue (1330)	4.61647	0.912012	-0.384475	-0.556027
Pth2r	574523	1950	1 tissue (1330)	3.41308	2.44326	0.206486	-0.201634
Foxf2	240089	1951	1 tissue (1330)	4.55459	2.04695	2.22504	-0.263034
Thbd	32420	1952	1 tissue (1330)	3.085	1.74911	0.838171	-1.81985
Prrt4	25079	1953	1 tissue (1330)	4.49004	1.16692	1.61107	0.52356
Mrgprf	22179	1954	1 tissue (1330)	3.69349	1.31071	1.03378	-0.678072
Lrrc17	84382	1955	1 tissue (1330)	3.6845	0.954804	-0.664076	-0.807355
Bambi-ps1	132746	1956	1 tissue (1330)	3.32536	0.665091	2.1149	-0.131178
Slc13a4	24982	1957	1 tissue (1330)	3.48931	1.66985	0.769877	-2.1562
Aldh1a2	229326	1958	1 tissue (1330)	3.82073	0.507794	0.021757	0.0842299
Lyl1	5550	1959	1 tissue (1330)	3.12199	1.43743	-0.749073	-0.482041
Tmem121	127831	1960	1 tissue (1330)	4.01344	1.01375	1.75691	0.0653849
Ncrna00086	85994	1961	1 tissue (1330)	3.55633	1.64602	2.57161	-2.48404
Slc22a2	96894	1962	1 tissue (1330)	3.45943	1.49774	0.634951	0.280971
Slc29a4	345158	1963	1 tissue (1330)	3.74682	-0.225545	3.03363	-0.678332
Osr1	1326522	1964	1 tissue (1330)	4.49517	2.03607	1.85923	-0.536053
P2rx2	21057	1965	1 tissue (1330)	3.6384	-2.37338	-2.37338	-2.40599
Tekt1	52035	1966	1 tissue (1330)	3.87082	0.595366	1.55741	-1.50379
Sox18	22846	1967	1 tissue (1330)	3.99484	0.56615	3.0191	-0.533415
Sdpr	268395	1968	1 tissue (1330)	3.974	2.50409	2.83222	-1.13499
Cpa3	66383	1969	1 tissue (1330)	4.1416	0	1.74355	0
Sfxn3	19845	1970	1 tissue (1330)	3.18493	2.14218	1.32275	-1.13428
AI836003	18064	1971	1 tissue (1330)	5.81218	2.25026	1.7933	0.0832168
Nnat	263140	1972	1 tissue (1330)	6.99257	2.66337	1.84226	-1.4363
Ptger3	267998	1973	1 tissue (1330)	4.39648	2.46577	0.651259	-0.524467
Chadl	41050	1974	1 tissue (1330)	4.92122	1.0949	0.977738	-1.51982
Pja1	641941	1975	1 tissue (1330)	3.81864	1.27356	2.88694	0.649691
Amn	20504	1976	1 tissue (1330)	4.582	0.891113	1.05548	-1.87456
Snx20	43128	1977	1 tissue (1330)	3.29496	1.5687	2.51615	0.298208
Tbx21	50935	1978	1 tissue (1330)	3.17932	-0.749073	0.786287	-0.566662
Aqp1	43950	1979	1 tissue (1330)	4.34207	0.287616	-0.0506529	-1.13573
Klhdc1	25732	1980	1 tissue (1330)	3.14212	2.55929	2.20523	-1.43935
Riiad1	19095	1981	1 tissue (1330)	4.20626	1.44749	-2.95578	-1.14187
Tmem9b	9284	1982	1 tissue (1330)	3.56094	2.40678	2.80396	0.555342
Slc6a4	23177	1983	1 tissue (1330)	3.71961	-0.00235267	-0.19644	0.237551
Adamts18	326535	1984	1 tissue (1330)	3.77138	1.55221	2.43804	-0.536053
BC037032	374045	1985	1 tissue (1330)	3.63604	2.12362	-0.869145	0.277499
Myl2	95938	1986	1 tissue (1330)	3.37156	2.14012	2.88282	0
Klhl4	982130	1987	1 tissue (1330)	3.7291	2.83503	2.35015	-0.836117
Ccdc67	96416	1988	1 tissue (1330)	4.30616	1.00268	2.64778	-0.201634
Tpsb2	21393	1989	1 tissue (1330)	4.50779	0	0	0
Retnla	51808	1990	1 tissue (1330)	3.51728	1.44784	0	0
S100a8	33539	1991	1 tissue (1330)	4.9979	1.68431	0.758419	-1.10434
Otx1	45279	1992	1 tissue (1330)	3.35484	1.87628	2.07968	-1.70044
Cryba4	20842	1993	1 tissue (1330)	3.91169	1.90149	2.61762	0
Chst10	68776	1994	1 tissue (1330)	3.33652	1.89802	2.46442	-0.371543
Cdk20	360107	1995	1 tissue (1330)	3.25088	0.455312	1.71099	-1.39216
AU021092	19138	1996	1 tissue (1330)	4.68223	0.846748	1.21106	-1.20163
Zfp637	676998	1997	1 tissue (1330)	3.99008	1.44752	2.39853	0.609973
Stoml1	28578	1998	1 tissue (1330)	3.296	0.425766	2.06436	-1.22717
[truncated: 1,155 more rows]
