# Supplementary material for: Extended intergenic DNA contributes to neuron-specific expression of neighboring genes in the mammalian nervous system
Source: Nat Commun. 2022 May 18;13:2733. doi: 10.1038/s41467-022-30192-z (PMC9117226; doi:10.1038/s41467-022-30192-z)
Supplement: Supplementary file 8 — Supplementary Dataset 6 [file 41467_2022_30192_MOESM8_ESM.xlsx]

## Sheet: Mouse
Supplementary Data 6a. List of all gene ontology (GO) target genes, GO background genes, intergenic lengths, gene lengths
Gene (mm9)	Chrom	Strand	TSS (transcription start site; mm9)	Gene length (bp)	Intergenic length (bp)	Fig. 3c - Long	Fig. 3c - Short	Fig. 3c - Background	Supp Fig. 3a - 3 CNS	Supp Fig. 3b - Astro	Supp Fig. 3c - Oligo	Supp Fig. 3 - Background	Supp Fig. 8c - 1 tissue	Supp Fig. 8c - Background	Supp Fig. 10 - HH genes	Supp Fig. 10 - H genes in TH,HT	Supp Fig. 10 - T genes in TH,HT	Supp Fig. 10 - TT genes	Supp Fig. 10-Background	Supp Fig. 14c - Genic	Supp Fig. 14c - Background
A1bg	chr15	-	60752825	3681	1156630	GO target	-	Background	-	-	-	Background	-	Background	GO target	-	-	-	Background	-	Background
A1cf	chr19	+	31943251	80645	817419	GO target	-	Background	-	-	-	Background	-	Background	-	GO target	-	-	Background	-	Background
Aadacl2	chr3	+	59810665	18677	668830	GO target	-	Background	-	-	-	Background	-	Background	GO target	-	-	-	Background	-	Background
Aadat	chr8	+	62984921	39553	1679009	GO target	-	Background	-	-	-	Background	-	Background	-	GO target	-	-	Background	-	Background
Abpe	chr7	+	32087780	2216	2.07031e+06	GO target	-	Background	-	-	-	-	-	Background	-	-	-	-	Background	-	Background
Abra	chr15	-	41701266	4427	559255	GO target	-	Background	-	-	-	Background	-	Background	-	GO target	-	-	Background	-	Background
Aco1	chr4	+	40090298	55744	697829	GO target	-	Background	-	-	-	Background	-	Background	GO target	-	-	-	Background	-	Background
Acrv1	chr9	+	36500805	5617	1090930	GO target	-	Background	-	-	-	Background	-	Background	GO target	-	-	-	Background	-	Background
Actbl2	chr13	+	112045221	2736	1022100	GO target	-	Background	-	-	-	Background	-	Background	-	GO target	-	-	Background	-	Background
Acvr2a	chr2	+	48669629	89160	3742955	GO target	-	Background	-	-	-	Background	GO target	Background	GO target	-	-	-	Background	-	Background
Adam34	chr8	-	44784841	49052	1324449	GO target	-	Background	-	-	-	Background	-	Background	GO target	-	-	-	Background	-	Background
Adamts16	chr13	-	70980689	114009	1205159	GO target	-	Background	-	-	-	Background	-	Background	-	GO target	-	-	Background	-	Background
Adamts5	chr16	-	85901370	42955	1508117	GO target	-	Background	-	GO target	-	Background	-	Background	GO target	-	-	-	Background	-	Background
Adamts7	chr9	+	90057916	44993	1198245	GO target	-	Background	-	-	-	Background	-	Background	-	-	-	-	Background	-	Background
Adamts9	chr6	-	92893486	170793	798517	GO target	-	Background	-	-	-	Background	-	Background	-	GO target	-	-	Background	-	Background
Adarb2	chr13	+	8202159	565834	1588357	GO target	-	Background	-	-	GO target	Background	-	Background	GO target	-	-	-	Background	GO target	Background
Adck1	chr12	+	89598998	101165	801264	GO target	-	Background	-	-	-	Background	-	Background	-	GO target	-	-	Background	-	Background
Adcy2	chr13	-	69138419	379499	536340	GO target	-	Background	GO target	-	-	Background	-	Background	-	-	-	-	Background	GO target	Background
Adcy8	chr15	-	64753858	223254	1180868	GO target	-	Background	GO target	-	-	Background	-	Background	GO target	-	-	-	Background	GO target	Background
Adcyap1	chr17	+	93598762	6063	3628028	GO target	-	Background	-	-	-	Background	-	Background	GO target	-	-	-	Background	-	Background
Adra1b	chr11	-	43714712	126604	525451	GO target	-	Background	GO target	-	-	Background	-	Background	-	-	-	-	Background	-	Background
Adss	chr1	-	179726642	33549	703223	GO target	-	Background	-	-	-	Background	-	Background	-	-	-	-	Background	-	Background
Aff2	chrX	+	66613469	507743	1030759	GO target	-	Background	-	-	-	Background	GO target	Background	-	GO target	-	-	Background	GO target	Background
Aga	chr8	+	54597080	11696	4900481	GO target	-	Background	-	-	-	Background	-	Background	GO target	-	-	-	Background	-	Background
Agk	chr6	+	40275477	71284	560591	GO target	-	Background	-	-	-	Background	-	Background	GO target	-	-	-	Background	-	Background
Agtr1b	chr3	-	20266099	52704	1748215	GO target	-	Background	-	-	-	Background	-	Background	GO target	-	-	-	Background	-	Background
Agtr2	chrX	+	21061670	4620	589084	GO target	-	Background	-	-	-	Background	-	Background	-	-	-	-	Background	-	Background
Ahr	chr12	-	36219661	37010	783056	GO target	-	Background	-	-	-	Background	-	Background	-	-	-	-	Background	-	Background
Alcam	chr16	-	52454187	205078	2812050	GO target	-	Background	GO target	-	-	Background	-	Background	-	GO target	-	-	Background	GO target	Background
Alg1	chr16	+	5233714	11282	1575641	GO target	-	Background	-	-	-	Background	-	Background	-	-	-	-	Background	-	Background
Alg10b	chr15	+	90054742	6243	639380	GO target	-	Background	-	-	-	Background	-	Background	-	-	-	-	Background	-	Background
Amd-ps4	chr4	-	51266899	1002	568990	GO target	-	Background	-	-	-	-	-	Background	GO target	-	-	-	Background	-	Background
Amot	chrX	-	141939687	58719	1554845	GO target	-	Background	-	-	-	Background	-	Background	GO target	-	-	-	Background	-	Background
Ank	chr15	+	27396432	128232	582169	GO target	-	Background	GO target	-	-	Background	-	Background	GO target	-	-	-	Background	-	Background
Ankrd32	chr13	-	77274734	92385	584495	GO target	-	Background	-	-	-	Background	-	Background	GO target	-	-	-	Background	-	Background
Ankrd50	chr3	-	38383766	35583	743402	GO target	-	Background	-	-	-	Background	-	Background	-	-	-	-	Background	-	Background
Ankrd55	chr13	+	113078659	95551	570464	GO target	-	Background	-	-	-	Background	-	Background	-	-	-	-	Background	-	Background
Ano5	chr7	+	58766399	87680	668895	GO target	-	Background	-	-	-	Background	-	Background	-	GO target	-	-	Background	-	Background
Antxr2	chr5	-	98459981	146274	577587	GO target	-	Background	-	-	-	Background	GO target	Background	-	-	-	-	Background	-	Background
Anxa10	chr8	-	64601909	66070	847238	GO target	-	Background	-	-	-	Background	-	Background	GO target	-	-	-	Background	-	Background
Ap1ar	chr3	-	127540410	30228	1389163	GO target	-	Background	-	-	-	Background	-	Background	GO target	-	-	-	Background	-	Background
Ap3m1	chr14	-	21871672	21008	635458	GO target	-	Background	-	-	-	Background	-	Background	-	-	-	-	Background	-	Background
Api5	chr2	-	94278293	26454	1906617	GO target	-	Background	-	-	-	Background	-	Background	GO target	-	-	-	Background	-	Background
Apob	chr12	+	7984454	39187	2883065	GO target	-	Background	-	-	-	Background	-	Background	GO target	-	-	-	Background	-	Background
Apoo-ps	chr13	-	108204817	596	701904	GO target	-	Background	-	-	-	-	-	Background	-	-	-	-	Background	-	Background
Appl2	chr10	-	83111483	48705	788060	GO target	-	Background	-	GO target	-	Background	-	Background	-	GO target	-	-	Background	-	Background
Ar	chrX	+	95345060	173494	1003567	GO target	-	Background	-	-	-	Background	GO target	Background	GO target	-	-	-	Background	-	Background
Arglu1	chr8	-	8690537	23960	522505	GO target	-	Background	-	-	-	Background	-	Background	-	GO target	-	-	Background	-	Background
Arhgap20	chr9	+	51573457	88504	614724	GO target	-	Background	-	-	-	Background	-	Background	-	GO target	-	-	Background	-	Background
Arhgap26	chr18	+	38836372	433816	375461	GO target	-	Background	-	-	-	Background	GO target	Background	-	-	-	-	Background	GO target	Background
Arhgef26	chr3	+	62142266	123877	977459	GO target	-	Background	-	GO target	-	Background	-	Background	-	GO target	-	-	Background	-	Background
Arid1b	chr17	+	4995074	352582	1443757	GO target	-	Background	-	-	-	Background	-	Background	GO target	-	-	-	Background	GO target	Background
Arl4c	chr1	-	90598451	28751	531778	GO target	-	Background	-	-	-	Background	-	Background	-	-	-	-	Background	-	Background
Arpp21	chr9	-	112137522	169760	1798250	GO target	-	Background	GO target	-	-	Background	-	Background	-	GO target	-	-	Background	-	Background
Arrdc3	chr13	+	81022671	12625	2882424	GO target	-	Background	-	-	-	Background	-	Background	GO target	-	-	-	Background	-	Background
Arrdc4	chr7	-	75894127	12196	1979154	GO target	-	Background	-	-	-	Background	-	Background	-	GO target	-	-	Background	-	Background
Arsj	chr3	+	126066745	76547	581876	GO target	-	Background	-	-	-	Background	GO target	Background	-	-	-	-	Background	-	Background
Ascc3	chr10	+	50312475	258533	848352	GO target	-	Background	-	-	-	Background	-	Background	GO target	-	-	-	Background	GO target	Background
Ascl1	chr10	-	86956405	2841	510929	GO target	-	Background	GO target	-	-	Background	-	Background	-	-	-	-	Background	-	Background
Asph	chr4	-	9596491	220265	682451	GO target	-	Background	-	-	-	Background	-	Background	-	-	-	-	Background	GO target	Background
Astn2	chr4	-	66065645	1023808	446296	GO target	-	Background	GO target	-	-	Background	-	Background	-	-	-	-	Background	GO target	Background
Asxl3	chr18	+	22503590	185138	853299	GO target	-	Background	-	-	-	Background	GO target	Background	GO target	-	-	-	Background	-	Background
Atg4c	chr4	+	98860625	65853	544335	GO target	-	Background	-	-	-	Background	-	Background	-	-	-	-	Background	-	Background
Atp10a	chr7	+	65913572	171224	1228726	GO target	-	Background	-	-	-	Background	-	Background	-	GO target	-	-	Background	-	Background
Atp10b	chr11	+	42965101	110686	676974	GO target	-	Background	-	-	-	Background	-	Background	-	GO target	-	-	Background	-	Background
Atp11b	chr3	+	35653056	102140	1138377	GO target	-	Background	-	-	-	Background	-	Background	-	GO target	-	-	Background	-	Background
Atp2b1	chr10	+	98377786	110991	1314212	GO target	-	Background	-	-	-	Background	GO target	Background	-	GO target	-	-	Background	-	Background
Atp5g3	chr2	-	73749383	2879	624773	GO target	-	Background	-	-	-	Background	-	Background	-	GO target	-	-	Background	-	Background
Atpbd4	chr2	-	114480700	138544	1241703	GO target	-	Background	-	-	-	-	-	Background	GO target	-	-	-	Background	-	Background
Atxn7l3b	chr10	-	112366082	3588	1928931	GO target	-	Background	-	-	-	Background	GO target	Background	-	GO target	-	-	Background	-	Background
Auts2	chr5	-	133019214	1106009	1685784	GO target	-	Background	-	-	-	Background	-	Background	GO target	-	-	-	Background	GO target	Background
Avpr1a	chr10	+	121885555	4954	576457	GO target	-	Background	-	-	-	Background	GO target	Background	-	-	-	-	Background	-	Background
AW146020	chr6	+	81873663	36246	1195234	GO target	-	Background	-	-	-	-	-	Background	-	GO target	-	-	Background	-	Background
Axin2	chr11	+	108781663	30434	506886	GO target	-	Background	-	-	-	Background	-	Background	-	-	-	-	Background	-	Background
B3galt1	chr2	+	67942728	15843	667998	GO target	-	Background	-	-	-	Background	-	Background	-	GO target	-	-	Background	-	Background
B3galt2	chr1	+	145487794	9742	3069123	GO target	-	Background	-	-	-	Background	-	Background	-	-	-	-	Background	-	Background
B3gat1	chr9	+	26541409	29271	1184572	GO target	-	Background	GO target	-	-	Background	-	Background	-	GO target	-	-	Background	-	Background
Bai1	chr15	+	74346626	73247	837070	GO target	-	Background	GO target	-	-	Background	-	Background	-	GO target	-	-	Background	-	Background
Bai3	chr1	-	25886552	762157	5273886	GO target	-	Background	GO target	-	-	Background	-	Background	-	GO target	-	-	Background	GO target	Background
Bank1	chr3	-	135989030	272700	509038	GO target	-	Background	-	-	GO target	Background	-	Background	-	-	-	-	Background	GO target	Background
Barx2	chr9	-	31720870	67241	584657	GO target	-	Background	-	-	GO target	Background	-	Background	-	-	-	-	Background	-	Background
BC002059	chr17	+	17088503	22616	1214911	GO target	-	Background	-	-	-	-	-	Background	GO target	-	-	-	Background	-	Background
BC030870	chr8	-	67653222	43101	556297	GO target	-	Background	-	-	-	Background	-	Background	-	-	-	-	Background	-	Background
BC052040	chr2	+	115407452	197052	1011048	GO target	-	Background	-	-	-	Background	-	Background	GO target	-	-	-	Background	GO target	Background
BC061212	chr5	-	94499571	4394	705368	GO target	-	Background	-	-	-	Background	-	Background	-	-	-	-	Background	-	Background
BC067068	chr10	-	105278436	78195	812635	GO target	-	Background	-	-	-	-	-	Background	-	-	-	-	Background	-	Background
Bcl11b	chr12	-	109241812	93199	593803	GO target	-	Background	-	-	-	Background	-	Background	-	-	-	-	Background	-	Background
Begain	chr12	-	110291589	21192	538169	GO target	-	Background	-	-	-	Background	-	Background	-	-	-	-	Background	-	Background
Bmp3	chr5	+	99283458	26521	626222	GO target	-	Background	-	-	-	Background	GO target	Background	-	GO target	-	-	Background	-	Background
Bod1l	chr5	-	42235407	56626	1412617	GO target	-	Background	-	-	-	Background	-	Background	GO target	-	-	-	Background	-	Background
Btg3	chr16	-	78377055	16950	167277	GO target	-	Background	-	-	-	Background	-	Background	-	-	-	-	Background	-	Background
C1galt1c1	chrX	-	35988264	4302	728539	GO target	-	Background	-	-	-	Background	-	Background	GO target	-	-	-	Background	-	Background
C1ql3	chr2	-	12933374	8290	65224	GO target	-	Background	GO target	-	-	Background	-	Background	-	-	-	-	Background	-	Background
C87414	chr5	-	94100577	36558	636502	GO target	-	Background	-	-	-	Background	-	Background	-	-	-	-	Background	-	Background
Cacna1e	chr1	-	156573049	333400	557293	GO target	-	Background	-	-	-	Background	-	Background	-	-	-	-	Background	GO target	Background
Cacna2d3	chr14	-	30535050	816917	623944	GO target	-	Background	-	-	-	Background	-	Background	-	-	-	-	Background	GO target	Background
Cadm1	chr9	+	47338327	327393	1700217	GO target	-	Background	-	-	-	Background	GO target	Background	-	GO target	-	-	Background	GO target	Background
Calb1	chr4	+	15808411	26800	603687	GO target	-	Background	-	-	-	Background	-	Background	-	GO target	-	-	Background	-	Background
Camk1g	chr1	-	195196491	23951	1252000	GO target	-	Background	GO target	-	-	Background	-	Background	GO target	-	-	-	Background	-	Background
Cand1	chr10	-	118677111	40800	544331	GO target	-	Background	-	-	-	Background	-	Background	-	-	-	-	Background	-	Background
Cap1	chr4	-	122563299	27009	1709395	GO target	-	Background	-	-	-	Background	-	Background	-	-	-	-	Background	-	Background
Car10	chr11	+	92959718	503341	1804902	GO target	-	Background	GO target	-	-	Background	-	Background	GO target	-	-	-	Background	GO target	Background
Casp1	chr9	+	5298517	8748	503867	GO target	-	Background	-	-	-	Background	-	Background	GO target	-	-	-	Background	-	Background
Cblb	chr16	+	52031662	176498	1481344	GO target	-	Background	-	-	-	Background	-	Background	GO target	-	-	-	Background	-	Background
Ccdc122	chr14	+	77436579	75432	524697	GO target	-	Background	-	-	-	Background	-	Background	-	-	-	-	Background	-	Background
Ccdc39	chr3	-	33743223	31939	845058	GO target	-	Background	-	-	-	Background	-	Background	-	-	-	-	Background	-	Background
Ccdc54	chr16	-	50591267	1295	1597864	GO target	-	Background	-	-	-	Background	-	Background	GO target	-	-	-	Background	-	Background
Ccdc91	chr6	+	147424393	156741	626508	GO target	-	Background	-	-	-	Background	-	Background	-	-	-	-	Background	-	Background
Ccdc99	chr11	-	34647143	24451	587635	GO target	-	Background	-	-	-	-	-	Background	-	-	-	-	Background	-	Background
Ccnh	chr13	+	85329013	24315	894418	GO target	-	Background	-	-	-	Background	-	Background	-	GO target	-	-	Background	-	Background
Ccrn4l	chr3	+	51028369	27197	784855	GO target	-	Background	-	-	-	Background	-	Background	GO target	-	-	-	Background	-	Background
Cct5	chr15	-	31531602	11047	576123	GO target	-	Background	-	-	-	Background	-	Background	GO target	-	-	-	Background	-	Background
Cd109	chr9	+	78463353	100707	910243	GO target	-	Background	-	-	-	Background	-	Background	-	-	-	-	Background	-	Background
Cd180	chr13	+	103483659	46050	968293	GO target	-	Background	-	-	GO target	Background	-	Background	GO target	-	-	-	Background	-	Background
Cdc42ep3	chr17	-	79754431	21066	503591	GO target	-	Background	-	-	-	Background	-	Background	-	-	-	-	Background	-	Background
Cdh13	chr8	+	120807633	1041188	501421	GO target	-	Background	GO target	-	-	Background	-	Background	-	-	-	-	Background	GO target	Background
Cdh18	chr15	+	22478777	851545	2922207	GO target	-	Background	-	-	-	Background	-	Background	-	GO target	-	-	Background	GO target	Background
Cdh20	chr1	+	106665106	226952	4564023	GO target	-	Background	-	-	-	Background	-	Background	-	GO target	-	-	Background	GO target	Background
Cdh4	chr2	+	179177136	456942	967840	GO target	-	Background	-	GO target	-	Background	-	Background	-	GO target	-	-	Background	GO target	Background
Cdh5	chr8	+	106625525	42877	1342525	GO target	-	Background	-	GO target	-	Background	GO target	Background	GO target	-	-	-	Background	-	Background
Cdh6	chr15	-	13103394	139439	3703372	GO target	-	Background	GO target	-	-	Background	-	Background	GO target	-	-	-	Background	-	Background
Cdyl	chr13	+	35751731	214202	653808	GO target	-	Background	-	-	-	Background	-	Background	GO target	-	-	-	Background	GO target	Background
Ceacam5	chr7	+	18298601	47874	549003	GO target	-	Background	-	-	-	Background	-	Background	-	-	-	-	Background	-	Background
Celf2	chr2	-	7002253	417204	2994861	GO target	-	Background	-	-	-	Background	-	Background	-	GO target	-	-	Background	GO target	Background
Celf4	chr18	-	25912484	276351	1184435	GO target	-	Background	-	-	-	Background	-	Background	-	GO target	-	-	Background	GO target	Background
Cenpq	chr17	-	41071996	11996	1704033	GO target	-	Background	-	-	-	Background	-	Background	-	-	-	-	Background	-	Background
Chordc1	chr9	+	18096711	21733	1921981	GO target	-	Background	-	-	-	Background	-	Background	GO target	-	-	-	Background	-	Background
Chrm2	chr6	+	36338084	140330	1.03544e+06	GO target	-	Background	-	-	-	Background	-	Background	GO target	-	-	-	Background	-	Background
Chrm3	chr13	-	9878329	1948	1878862	GO target	-	Background	-	-	-	Background	-	Background	-	GO target	-	-	Background	-	Background
Chst9	chr18	-	15918666	308233	876960	GO target	-	Background	-	-	-	Background	GO target	Background	-	GO target	-	-	Background	GO target	Background
Cited2	chr10	+	17443034	2445	3023191	GO target	-	Background	-	-	-	Background	-	Background	-	GO target	-	-	Background	-	Background
Clec14a	chr12	-	59370245	4538	737809	GO target	-	Background	-	-	GO target	Background	-	Background	-	GO target	-	-	Background	-	Background
Clint1	chr11	+	45665466	58661	861517	GO target	-	Background	-	-	-	Background	-	Background	-	GO target	-	-	Background	-	Background
Clnk	chr5	-	39268051	170350	758835	GO target	-	Background	-	-	-	Background	-	Background	-	GO target	-	-	Background	-	Background
Clvs1	chr4	+	9196464	182374	720342	GO target	-	Background	-	-	-	Background	-	Background	-	-	-	-	Background	-	Background
Cnksr2	chrX	-	154481226	221858	1168080	GO target	-	Background	-	-	-	Background	-	Background	GO target	-	-	-	Background	GO target	Background
Cntn4	chr6	+	105627739	1021560	825418	GO target	-	Background	-	-	-	Background	-	Background	-	GO target	-	-	Background	GO target	Background
Cntn5	chr9	-	10904726	1243835	2751733	GO target	-	Background	-	-	-	Background	-	Background	GO target	-	-	-	Background	GO target	Background
Cntnap2	chr6	+	45010060	2241308	1546734	GO target	-	Background	-	GO target	-	Background	-	Background	GO target	-	-	-	Background	GO target	Background
Cntnap5c	chr17	+	57908993	640772	875317	GO target	-	Background	-	-	-	Background	-	Background	-	-	-	-	Background	GO target	Background
Cobl	chr11	-	12364963	228282	2333557	GO target	-	Background	-	-	-	Background	-	Background	GO target	-	-	-	Background	GO target	Background
Col22a1	chr15	-	71864657	238432	545849	GO target	-	Background	-	-	-	Background	GO target	Background	-	-	-	-	Background	GO target	Background
Col3a1	chr1	+	45368383	38168	539320	GO target	-	Background	-	-	-	Background	-	Background	-	GO target	-	-	Background	-	Background
Col8a1	chr16	-	57754850	130479	704838	GO target	-	Background	-	-	-	Background	-	Background	GO target	-	-	-	Background	-	Background
Cops8	chr1	+	92500000	9916	540193	GO target	-	Background	-	-	-	Background	-	Background	-	-	-	-	Background	-	Background
Cpeb2	chr5	+	43624702	56261	1615159	GO target	-	Background	-	-	-	Background	GO target	Background	GO target	-	-	-	Background	-	Background
Cpxcr1	chrX	+	113562553	29839	1745398	GO target	-	Background	-	-	-	Background	-	Background	-	GO target	-	-	Background	-	Background
Crbn	chr6	-	106750063	21820	762856	GO target	-	Background	-	-	-	Background	-	Background	GO target	-	-	-	Background	-	Background
Crim1	chr17	+	78599588	176344	2779850	GO target	-	Background	-	-	-	Background	-	Background	GO target	-	-	-	Background	-	Background
Crisp1	chr17	-	40456156	25449	530680	GO target	-	Background	-	-	-	Background	-	Background	-	-	-	-	Background	-	Background
Crry-ps	chr8	-	76274682	482	1519152	GO target	-	Background	-	-	-	-	-	Background	GO target	-	-	-	Background	-	Background
Crygf	chr1	+	65973096	1785	784287	GO target	-	Background	-	-	-	Background	-	Background	-	GO target	-	-	Background	-	Background
Csf3r	chr4	+	125701903	20316	521770	GO target	-	Background	-	-	GO target	Background	-	Background	-	GO target	-	-	Background	-	Background
Csl	chr10	-	99222292	1953	746189	GO target	-	Background	-	-	-	Background	-	Background	-	-	-	-	Background	-	Background
Cst10	chr2	+	149230793	5236	949976	GO target	-	Background	-	-	-	Background	-	Background	GO target	-	-	-	Background	-	Background
Cst3	chr2	-	148701312	3854	562465	GO target	-	Background	-	-	-	Background	GO target	Background	GO target	-	-	-	Background	-	Background
Ctbp2	chr7	-	140315050	135746	552133	GO target	-	Background	-	-	-	Background	-	Background	-	GO target	-	-	Background	-	Background
Ctnna3	chr10	+	62892846	1572867	2030361	GO target	-	Background	-	-	-	Background	-	Background	-	-	-	-	Background	GO target	Background
Ctnnd2	chr15	+	30102348	856718	1895622	GO target	-	Background	GO target	-	-	Background	-	Background	-	GO target	-	-	Background	GO target	Background
Ctps2	chrX	+	159339564	130876	494581	GO target	-	Background	-	-	-	Background	-	Background	-	-	-	-	Background	-	Background
Cts3	chr13	-	61671426	5435	582642	GO target	-	Background	-	-	-	Background	-	Background	GO target	-	-	-	Background	-	Background
Ctso	chr3	+	81736523	24124	718926	GO target	-	Background	-	-	-	Background	GO target	Background	-	GO target	-	-	Background	-	Background
Cul1	chr6	+	47404319	71819	927533	GO target	-	Background	-	-	-	Background	-	Background	GO target	-	-	-	Background	-	Background
Cwc22	chr2	-	77784237	65021	989310	GO target	-	Background	-	GO target	-	Background	-	Background	GO target	-	-	-	Background	-	Background
Cxadr	chr16	+	78302001	58029	1185052	GO target	-	Background	-	-	-	Background	GO target	Background	-	GO target	-	-	Background	-	Background
Cxcl13	chr5	+	96385945	4141	580628	GO target	-	Background	-	-	-	Background	-	Background	-	-	-	-	Background	-	Background
Cxcr4	chr1	-	130488867	4091	851837	GO target	-	Background	-	-	-	Background	GO target	Background	GO target	-	-	-	Background	-	Background
Cylc1	chrX	+	108305797	13416	528540	GO target	-	Background	-	-	-	Background	-	Background	-	-	-	-	Background	-	Background
Cylc2	chr4	+	51229550	13250	1557751	GO target	-	Background	-	-	-	Background	-	Background	GO target	-	-	-	Background	-	Background
Cyp2j5	chr4	-	96330845	35381	1150686	GO target	-	Background	-	-	-	Background	-	Background	GO target	-	-	-	Background	-	Background
Cyp51	chr5	-	4104746	23601	650032	GO target	-	Background	-	-	-	Background	-	Background	-	GO target	-	-	Background	-	Background
Cyp7b1	chr3	-	18143338	171388	903249	GO target	-	Background	-	-	-	Background	GO target	Background	-	GO target	-	-	Background	-	Background
Cypt1	chrX	+	16099995	820	670183	GO target	-	Background	-	-	-	Background	-	Background	GO target	-	-	-	Background	-	Background
Cypt12	chr3	+	17848444	508	1836782	GO target	-	Background	-	-	-	Background	-	Background	-	GO target	-	-	Background	-	Background
Cyyr1	chr16	-	85550662	97559	522561	GO target	-	Background	-	-	-	Background	-	Background	-	-	-	-	Background	-	Background
D0H4S114	chr18	-	33623683	27010	555455	GO target	-	Background	-	-	-	-	-	Background	-	-	-	-	Background	-	Background
D16Ertd472e	chr16	-	78576902	32645	521493	GO target	-	Background	-	-	-	Background	-	Background	-	-	-	-	Background	-	Background
D3Bwg0562e	chr3	-	117063794	41731	770779	GO target	-	Background	-	-	-	-	-	Background	-	-	-	-	Background	-	Background
D5Ertd577e	chr5	+	95885825	28758	1543083	GO target	-	Background	-	-	-	Background	-	Background	-	GO target	-	-	Background	-	Background
Daam1	chr12	+	72932065	161289	588222	GO target	-	Background	-	-	-	Background	-	Background	-	GO target	-	-	Background	-	Background
Dab2	chr15	+	6249788	140924	1061720	GO target	-	Background	-	-	-	Background	-	Background	GO target	-	-	-	Background	-	Background
Dbc1	chr4	-	68615431	192883	1720683	GO target	-	Background	-	-	-	-	-	Background	-	GO target	-	-	Background	-	Background
Dcaf12l1	chrX	-	42143374	3627	1858147	GO target	-	Background	-	-	-	Background	-	Background	GO target	-	-	-	Background	-	Background
Dcbld2	chr16	+	58408556	61284	854187	GO target	-	Background	-	-	-	Background	-	Background	GO target	-	-	-	Background	-	Background
Dcn	chr10	+	96942245	38516	904172	GO target	-	Background	-	-	-	Background	-	Background	-	GO target	-	-	Background	-	Background
Dcun1d5	chr9	+	7184566	22465	983502	GO target	-	Background	-	-	-	Background	-	Background	GO target	-	-	-	Background	-	Background
Ddhd1	chr14	-	46277818	64969	788433	GO target	-	Background	-	GO target	-	Background	-	Background	-	GO target	-	-	Background	-	Background
Ddi1	chr9	-	6266547	1519	1810015	GO target	-	Background	-	-	-	Background	-	Background	GO target	-	-	-	Background	-	Background
Ddx18	chr1	-	123464566	14154	1789520	GO target	-	Background	-	-	-	Background	-	Background	-	GO target	-	-	Background	-	Background
Defb41	chr1	-	18255219	14158	851421	GO target	-	Background	-	-	-	Background	-	Background	GO target	-	-	-	Background	-	Background
Depdc1a	chr3	+	159158397	34522	1002577	GO target	-	Background	-	-	-	Background	-	Background	GO target	-	-	-	Background	-	Background
Dgkh	chr14	-	79124896	155480	520013	GO target	-	Background	-	-	-	Background	-	Background	-	-	-	-	Background	-	Background
Dio2	chr12	-	91976878	13884	1054212	GO target	-	Background	-	-	-	Background	-	Background	GO target	-	-	-	Background	-	Background
Dio3	chr12	+	111517440	1867	845111	GO target	-	Background	-	-	-	Background	GO target	Background	GO target	-	-	-	Background	-	Background
Dkk2	chr3	+	131748256	95001	921827	GO target	-	Background	-	-	-	Background	-	Background	-	-	-	-	Background	-	Background
Dlg5	chr14	-	25065142	111967	533423	GO target	-	Background	-	-	-	Background	-	Background	-	-	-	-	Background	-	Background
Dlgap1	chr17	+	70318413	852340	601124	GO target	-	Background	GO target	-	-	Background	-	Background	-	GO target	-	-	Background	GO target	Background
Dmd	chrX	+	80194242	2257238	915775	GO target	-	Background	-	-	-	Background	-	Background	GO target	-	-	-	Background	GO target	Background
Dnahc7c	chr1	+	46123583	306812	518717	GO target	-	Background	-	-	-	-	-	-	-	-	-	-	Background	GO target	Background
Dnaja1-ps	chr5	-	21458317	641	620244	GO target	-	Background	-	-	-	-	-	Background	-	GO target	-	-	Background	-	Background
Dnajc19	chr3	-	33980234	25292	780412	GO target	-	Background	-	-	-	Background	-	Background	GO target	-	-	-	Background	-	Background
Dock1	chr7	+	141862370	502952	388839	GO target	-	Background	-	-	-	Background	-	Background	-	-	-	-	Background	GO target	Background
Dock10	chr1	-	80755128	257480	1635141	GO target	-	Background	GO target	-	-	Background	-	Background	-	GO target	-	-	Background	GO target	Background
Dok5	chr2	+	170557307	147962	639139	GO target	-	Background	GO target	-	-	Background	-	Background	-	-	-	-	Background	-	Background
Dok6	chr18	-	89938920	468446	771507	GO target	-	Background	GO target	-	-	Background	-	Background	-	-	-	-	Background	GO target	Background
Dpf3	chr12	-	84451882	137150	530548	GO target	-	Background	-	-	-	Background	-	Background	-	-	-	-	Background	-	Background
Dpp6	chr5	+	27143897	909103	792058	GO target	-	Background	-	-	-	Background	-	Background	GO target	-	-	-	Background	GO target	Background
Dppa4	chr16	+	48283848	10557	1802953	GO target	-	Background	-	-	-	Background	-	Background	GO target	-	-	-	Background	-	Background
Dpyd	chr3	+	118265047	870789	979017	GO target	-	Background	-	-	GO target	Background	GO target	Background	GO target	-	-	-	Background	GO target	Background
Dusp21	chrX	+	17722996	820	589430	GO target	-	Background	-	-	-	Background	-	Background	GO target	-	-	-	Background	-	Background
Dusp26	chr8	+	32199943	7576	1884906	GO target	-	Background	-	-	-	Background	-	Background	GO target	-	-	-	Background	-	Background
Dusp4	chr8	+	35870351	12597	645737	GO target	-	Background	-	-	-	Background	GO target	Background	-	GO target	-	-	Background	-	Background
Dusp6	chr10	+	98725865	4257	627127	GO target	-	Background	-	GO target	-	Background	-	Background	-	-	-	-	Background	-	Background
Dynlrb2	chr8	+	119028915	10881	856424	GO target	-	Background	-	-	-	Background	-	Background	GO target	-	-	-	Background	-	Background
Dyrk2	chr10	-	118305959	9554	743809	GO target	-	Background	-	GO target	-	Background	-	Background	-	-	-	-	Background	-	Background
Dzip3	chr16	-	48994278	69933	754802	GO target	-	Background	-	-	-	Background	-	Background	GO target	-	-	-	Background	-	Background
E2f7	chr10	+	110182521	41919	878041	GO target	-	Background	-	-	-	Background	-	Background	GO target	-	-	-	Background	-	Background
Eapp	chr12	-	55796868	25541	516948	GO target	-	Background	-	-	-	Background	-	Background	-	-	-	-	Background	-	Background
Echdc1	chr10	+	29033306	33161	536133	GO target	-	Background	-	-	-	Background	-	Background	-	-	-	-	Background	-	Background
Eda2r	chrX	-	94572555	43376	1024241	GO target	-	Background	-	-	-	Background	-	Background	GO target	-	-	-	Background	-	Background
Edil3	chr13	+	88961116	501712	2992020	GO target	-	Background	-	-	-	Background	-	Background	GO target	-	-	-	Background	GO target	Background
Ednra	chr8	-	80248335	61405	541284	GO target	-	Background	-	-	-	Background	GO target	Background	-	-	-	-	Background	-	Background
Ednrb	chr14	-	104243390	29548	729065	GO target	-	Background	-	-	-	Background	-	Background	-	GO target	-	-	Background	-	Background
Efha2	chr8	+	41393405	78253	702890	GO target	-	Background	-	-	-	-	-	Background	-	-	-	-	Background	-	Background
Efhb	chr17	-	53602646	64432	509566	GO target	-	Background	-	-	-	Background	-	Background	-	-	-	-	Background	-	Background
Efr3a	chr15	+	65618603	86771	866986	GO target	-	Background	-	-	-	Background	-	Background	GO target	-	-	-	Background	-	Background
Egfem1	chr3	+	28981655	608471	535491	GO target	-	Background	-	-	-	Background	-	Background	-	-	-	-	Background	GO target	Background
Egln3	chr12	-	55304847	24879	573286	GO target	-	Background	-	-	-	Background	-	Background	-	-	-	-	Background	-	Background
Eif3s6-ps1	chr11	-	9637624	469	1430016	GO target	-	Background	-	-	-	-	-	Background	GO target	-	-	-	Background	-	Background
Eif4e3	chr6	-	99616791	409313	1262008	GO target	-	Background	-	-	-	Background	GO target	Background	-	-	-	-	Background	GO target	Background
Ell2	chr13	+	75844932	64872	642498	GO target	-	Background	-	-	-	Background	-	Background	-	GO target	-	-	Background	-	Background
Eltd1	chr3	+	151100851	107199	1550103	GO target	-	Background	-	GO target	-	Background	-	Background	GO target	-	-	-	Background	-	Background
Emb	chr13	+	118009432	53473	523491	GO target	-	Background	-	-	-	Background	-	Background	-	-	-	-	Background	-	Background
Emcn	chr3	+	137004031	91118	594827	GO target	-	Background	-	GO target	-	Background	-	Background	-	-	-	-	Background	-	Background
Emx2os	chr19	-	59533125	33531	541339	GO target	-	Background	-	GO target	-	Background	-	Background	-	-	-	-	Background	-	Background
En1	chr1	+	122499064	5504	576817	GO target	-	Background	-	-	-	Background	-	Background	-	-	-	-	Background	-	Background
Epb4.1l2	chr10	+	25079604	163716	530015	GO target	-	Background	-	-	-	Background	-	Background	-	-	-	-	Background	-	Background
Epb4.1l4a	chr18	-	34166860	210879	546076	GO target	-	Background	-	-	-	Background	-	Background	-	-	-	-	Background	GO target	Background
Ephb3	chr16	+	21204828	18549	662185	GO target	-	Background	-	GO target	-	Background	-	Background	-	-	-	-	Background	-	Background
Erbb4	chr1	-	69154633	1075873	868305	GO target	-	Background	-	-	GO target	Background	-	Background	-	-	-	-	Background	GO target	Background
Ercc4	chr16	+	13109777	39050	949628	GO target	-	Background	-	-	-	Background	-	Background	-	GO target	-	-	Background	-	Background
Ermn	chr2	-	57905275	7751	755379	GO target	-	Background	-	-	-	Background	-	Background	-	-	-	-	Background	-	Background
Etl4	chr2	+	19831407	835036	352293	GO target	-	Background	-	-	-	Background	-	Background	-	-	-	-	Background	GO target	Background
Etohi1	chr2	+	177758084	10643	1986992	GO target	-	Background	-	-	-	Background	-	Background	GO target	-	-	-	Background	-	Background
Exoc2	chr13	-	31065916	160128	631115	GO target	-	Background	-	-	-	Background	-	Background	-	-	-	-	Background	-	Background
Eya1	chr1	-	14300281	141246	910377	GO target	-	Background	-	-	-	Background	-	Background	-	-	-	-	Background	-	Background
Eya4	chr10	-	23069701	245727	719329	GO target	-	Background	-	-	-	Background	-	Background	-	-	-	-	Background	GO target	Background
F9	chrX	+	57252641	31295	943539	GO target	-	Background	-	-	-	Background	-	Background	GO target	-	-	-	Background	-	Background
Fam107b	chr2	+	3621285	78129	552141	GO target	-	Background	-	-	-	Background	-	Background	-	-	-	-	Background	-	Background
Fam110b	chr4	+	5571382	463988	933755	GO target	-	Background	-	-	-	Background	GO target	Background	GO target	-	-	-	Background	GO target	Background
Fam172a	chr13	+	77847951	457548	595952	GO target	-	Background	-	GO target	-	Background	GO target	Background	GO target	-	-	-	Background	GO target	Background
Fam174a	chr1	+	97210205	21656	1513475	GO target	-	Background	-	-	-	Background	GO target	Background	GO target	-	-	-	Background	-	Background
Fam188a	chr2	-	12341096	72204	549909	GO target	-	Background	-	-	-	Background	-	Background	GO target	-	-	-	Background	-	Background
Fam196a	chr7	-	142130113	56504	835287	GO target	-	Background	-	-	-	Background	GO target	Background	-	-	-	-	Background	-	Background
Fam19a1	chr6	+	96063148	544044	568367	GO target	-	Background	-	-	-	Background	-	Background	-	-	-	-	Background	GO target	Background
Fam3c	chr6	-	22306166	49646	525447	GO target	-	Background	-	-	-	Background	-	Background	GO target	-	-	-	Background	-	Background
Fam47a-ps	chrX	+	75983102	1647	609504	GO target	-	Background	-	-	-	-	-	Background	-	-	-	-	Background	-	Background
Fam50b	chr13	+	34826719	12763	517549	GO target	-	Background	-	-	-	Background	-	Background	-	-	-	-	Background	-	Background
Fam83b	chr9	-	76393611	55099	573021	GO target	-	Background	-	-	-	Background	-	Background	-	-	-	-	Background	-	Background
Fam86	chr16	-	5256076	11831	1575092	GO target	-	Background	-	-	-	-	-	Background	GO target	-	-	-	Background	-	Background
Fam92a	chr4	-	12098956	71297	1582119	GO target	-	Background	-	-	-	Background	-	Background	-	-	-	-	Background	-	Background
Fam98a	chr17	-	75951286	14860	2656345	GO target	-	Background	-	-	-	Background	-	Background	GO target	-	-	-	Background	-	Background
Fancl	chr11	+	26286135	85741	4.12583e+06	GO target	-	Background	-	-	-	Background	-	Background	-	GO target	-	-	Background	-	Background
Fat1	chr8	+	46035562	102049	1259166	GO target	-	Background	-	-	-	Background	-	Background	GO target	-	-	-	Background	-	Background
Fat3	chr9	-	16182681	468032	1949679	GO target	-	Background	GO target	-	-	Background	-	Background	GO target	-	-	-	Background	GO target	Background
Fbxl7	chr15	-	26825273	352434	704667	GO target	-	Background	-	GO target	-	Background	GO target	Background	GO target	-	-	-	Background	GO target	Background
Fbxo11	chr17	-	88464631	74432	568285	GO target	-	Background	-	-	-	Background	-	Background	-	-	-	-	Background	-	Background
Fbxo33	chr12	-	60320712	19070	2314658	GO target	-	Background	-	-	-	Background	-	Background	GO target	-	-	-	Background	-	Background
Fbxw7	chr3	+	84619190	163930	705614	GO target	-	Background	-	-	-	Background	GO target	Background	-	-	-	-	Background	-	Background
Fer	chr17	+	64245367	243476	691998	GO target	-	Background	-	-	-	-	-	Background	GO target	-	-	-	Background	GO target	Background
Ferd3l	chr12	+	34613290	885	517406	GO target	-	Background	-	-	-	Background	GO target	Background	-	-	-	-	Background	-	Background
Fermt1	chr2	-	132771772	41857	629411	GO target	-	Background	-	-	-	Background	-	Background	GO target	-	-	-	Background	-	Background
Fez2	chr17	-	78817445	48893	2907301	GO target	-	Background	-	-	-	Background	-	Background	-	-	-	-	Background	-	Background
Fgf1	chr18	-	39089058	90729	718548	GO target	-	Background	-	-	-	Background	-	Background	-	-	-	-	Background	-	Background
Fgf9	chr14	+	58689384	41790	852454	GO target	-	Background	-	-	-	Background	-	Background	-	-	-	-	Background	-	Background
Flrt3	chr2	-	140497186	20534	1428551	GO target	-	Background	-	-	-	Background	-	Background	GO target	-	-	-	Background	-	Background
Fmo9	chr1	-	168611976	19790	571845	GO target	-	Background	-	-	-	Background	-	Background	-	-	-	-	Background	-	Background
Fmr1	chrX	+	65931716	39422	995611	GO target	-	Background	-	-	-	Background	-	Background	-	GO target	-	-	Background	-	Background
Fn1	chr1	-	71699774	67676	511926	GO target	-	Background	-	-	-	Background	-	Background	-	GO target	-	-	Background	-	Background
Foxn3	chr12	-	100688284	254980	581935	GO target	-	Background	-	-	-	Background	-	Background	-	-	-	-	Background	GO target	Background
Foxq1	chr13	+	31650039	2800	675257	GO target	-	Background	-	-	-	Background	-	Background	GO target	-	-	-	Background	-	Background
Fpgt	chr3	-	154756342	8457	1497930	GO target	-	Background	-	-	-	Background	-	Background	GO target	-	-	-	Background	-	Background
Frg1	chr8	-	42502472	19661	684839	GO target	-	Background	-	-	-	Background	-	Background	-	GO target	-	-	Background	-	Background
Frmd7	chrX	-	48295887	47530	529800	GO target	-	Background	-	-	GO target	Background	-	Background	-	-	-	-	Background	-	Background
Fshr	chr17	-	89600015	215723	1028875	GO target	-	Background	-	-	-	Background	-	Background	-	GO target	-	-	Background	GO target	Background
Ftmt	chr18	+	52491190	1450	1.0442e+06	GO target	-	Background	-	-	-	Background	-	Background	-	GO target	-	-	Background	-	Background
Fundc1	chrX	-	17149451	15761	810741	GO target	-	Background	-	-	-	Background	-	Background	GO target	-	-	-	Background	-	Background
Fut9	chr4	-	25727293	190814	825169	GO target	-	Background	-	-	-	Background	-	Background	-	GO target	-	-	Background	-	Background
Fxr1	chr3	+	33919001	49263	756441	GO target	-	Background	-	-	-	Background	-	Background	-	-	-	-	Background	-	Background
Fzd8	chr18	+	9212854	3345	1341748	GO target	-	Background	-	GO target	-	Background	GO target	Background	-	GO target	-	-	Background	-	Background
G2e3	chr12	+	52449048	28925	699432	GO target	-	Background	-	-	-	Background	-	Background	GO target	-	-	-	Background	-	Background
Gadl1	chr9	+	115817682	167612	606264	GO target	-	Background	-	-	-	Background	GO target	Background	GO target	-	-	-	Background	-	Background
Galnt13	chr2	+	54288728	681992	668426	GO target	-	Background	-	-	-	Background	-	Background	-	-	-	-	Background	GO target	Background
Galnt5	chr2	+	57850295	47976	715154	GO target	-	Background	-	-	-	Background	-	Background	-	GO target	-	-	Background	-	Background
Galntl4	chr7	-	118923491	308316	632160	GO target	-	Background	-	-	-	-	-	Background	-	-	-	-	Background	GO target	Background
Gap43	chr16	-	42340764	92209	633764	GO target	-	Background	-	-	-	Background	-	Background	GO target	-	-	-	Background	-	Background
Gas1	chr13	-	60278726	2960	775840	GO target	-	Background	-	-	-	Background	-	Background	-	-	-	-	Background	-	Background
Gatsl2	chr5	+	134575581	44632	1560078	GO target	-	Background	-	-	-	Background	-	Background	GO target	-	-	-	Background	-	Background
Gca	chr2	+	62502342	29824	1295428	GO target	-	Background	-	-	-	Background	-	Background	-	-	-	-	Background	-	Background
Gemin8	chrX	+	162608386	20058	891460	GO target	-	Background	-	-	-	Background	-	Background	GO target	-	-	-	Background	-	Background
Ghitm	chr14	-	37948452	14448	1256195	GO target	-	Background	-	-	-	Background	-	Background	-	GO target	-	-	Background	-	Background
Gjb5	chr4	-	127035425	3372	570139	GO target	-	Background	-	-	-	Background	-	Background	-	GO target	-	-	Background	-	Background
Glb1l2	chr9	-	26614053	43423	1170420	GO target	-	Background	-	-	-	Background	-	Background	-	-	-	-	Background	-	Background
Gli2	chr1	-	120950196	219487	510811	GO target	-	Background	-	-	-	Background	-	Background	-	-	-	-	Background	GO target	Background
Gli3	chr13	+	15555813	266046	1107169	GO target	-	Background	-	-	-	Background	-	Background	-	GO target	-	-	Background	GO target	Background
Glipr1	chr10	-	111434285	11774	539766	GO target	-	Background	-	-	-	Background	-	Background	-	-	-	-	Background	-	Background
Glns-ps1	chr11	+	19620358	1117	904300	GO target	-	Background	-	-	-	-	-	Background	GO target	-	-	-	Background	-	Background
Glra2	chrX	-	161765325	198376	974809	GO target	-	Background	-	-	-	Background	-	Background	GO target	-	-	-	Background	GO target	Background
Gnai1	chr5	-	17866231	95278	508630	GO target	-	Background	-	-	-	Background	GO target	Background	-	-	-	-	Background	-	Background
Gnaz	chr10	+	74429922	49730	1784567	GO target	-	Background	-	-	-	Background	-	Background	-	-	-	-	Background	-	Background
Gnb2l1	chr11	+	48613862	6074	1241101	GO target	-	Background	-	-	-	Background	-	Background	GO target	-	-	-	Background	-	Background
Gng2-ps1	chr4	-	26428806	216	1626090	GO target	-	Background	-	-	-	-	-	Background	-	GO target	-	-	Background	-	Background
Gnpda2	chr5	-	69982066	17719	1190681	GO target	-	Background	-	-	-	Background	-	Background	-	GO target	-	-	Background	-	Background
Got2	chr8	-	98412447	24413	3146519	GO target	-	Background	-	-	-	Background	-	Background	-	GO target	-	-	Background	-	Background
Gp49a	chr10	+	51200438	5684	590584	GO target	-	Background	-	-	-	Background	-	-	-	-	-	-	Background	-	Background
Gpatch2	chr1	+	189039401	136182	502220	GO target	-	Background	-	-	-	Background	-	Background	-	-	-	-	Background	-	Background
Gpc5	chr14	+	115491437	1432222	2176362	GO target	-	Background	-	-	-	Background	-	Background	-	GO target	-	-	Background	GO target	Background
Gphn	chr12	+	79327642	458112	757085	GO target	-	Background	GO target	-	-	Background	-	Background	-	GO target	-	-	Background	GO target	Background
Gpr101	chrX	-	54756934	7089	630940	GO target	-	Background	-	-	-	Background	GO target	Background	GO target	-	-	-	Background	-	Background
Gpr125	chr5	-	50450235	99045	1830503	GO target	-	Background	-	-	-	Background	-	Background	-	GO target	-	-	Background	-	Background
Gpr149	chr3	-	62409062	76063	712805	GO target	-	Background	-	-	GO target	Background	GO target	Background	GO target	-	-	-	Background	-	Background
Gpr158	chr2	+	21289169	463005	549489	GO target	-	Background	GO target	-	-	Background	-	Background	-	-	-	-	Background	GO target	Background
Gpr85	chr6	-	13789942	5484	1100238	GO target	-	Background	-	-	-	Background	-	Background	-	GO target	-	-	Background	-	Background
Gprin3	chr6	-	59376284	73829	1445711	GO target	-	Background	-	-	-	Background	-	Background	-	GO target	-	-	Background	-	Background
Gramd3	chr18	+	56560029	103189	1432367	GO target	-	Background	-	GO target	-	Background	-	Background	GO target	-	-	-	Background	-	Background
Gria1	chr11	+	56825193	318552	1159102	GO target	-	Background	GO target	-	-	Background	-	Background	GO target	-	-	-	Background	GO target	Background
Gria3	chrX	+	38754481	277297	2170731	GO target	-	Background	-	-	-	Background	GO target	Background	-	GO target	-	-	Background	GO target	Background
Gria4	chr9	-	4796234	378335	588461	GO target	-	Background	-	-	-	Background	-	Background	GO target	-	-	-	Background	GO target	Background
Grid2	chr6	+	63206021	1412255	934026	GO target	-	Background	GO target	-	-	Background	-	Background	-	GO target	-	-	Background	GO target	Background
Grik3	chr4	+	125167944	223473	673346	GO target	-	Background	-	-	-	Background	-	Background	-	-	-	-	Background	GO target	Background
Grin2b	chr6	-	136123529	443685	660452	GO target	-	Background	-	-	-	Background	-	Background	-	-	-	-	Background	GO target	Background
Grin3a	chr4	-	49858421	183938	1375854	GO target	-	Background	-	-	-	Background	-	Background	-	-	-	-	Background	-	Background
Grm3	chr5	-	9725352	240116	665531	GO target	-	Background	GO target	-	-	Background	-	Background	-	-	-	-	Background	GO target	Background
Guf1	chr5	+	69948163	17718	1190682	GO target	-	Background	-	-	-	Background	-	Background	-	-	-	-	Background	-	Background
Gvin1	chr7	-	113358854	58805	802630	GO target	-	Background	-	-	-	Background	-	Background	-	-	-	-	Background	-	Background
Gypa	chr8	+	83017944	16740	536293	GO target	-	Background	-	-	GO target	Background	-	Background	-	-	-	-	Background	-	Background
H2afb3-ps	chrX	-	117426704	347	2464053	GO target	-	Background	-	-	-	-	-	Background	-	GO target	-	-	Background	-	Background
Hand2	chr8	+	59799780	3534	859996	GO target	-	Background	-	-	-	Background	-	Background	-	GO target	-	-	Background	-	Background
Has2as	chr15	+	56525107	84847	1251975	GO target	-	Background	-	-	-	-	-	Background	-	-	-	-	Background	-	Background
Hcn1	chr13	+	118391287	374322	731690	GO target	-	Background	-	-	-	Background	GO target	Background	-	-	-	-	Background	GO target	Background
Hdac9	chr12	-	35058985	326534	698229	GO target	-	Background	GO target	-	-	Background	-	Background	GO target	-	-	-	Background	GO target	Background
Hdhd1a	chr18	-	50728353	1043	833676	GO target	-	Background	-	-	-	Background	-	Background	GO target	-	-	-	Background	-	Background
Hes1	chr16	+	30065426	2456	599038	GO target	-	Background	-	GO target	-	Background	-	Background	-	-	-	-	Background	-	Background
Hey2	chr10	-	30562589	10423	499852	GO target	-	Background	-	-	-	Background	-	Background	-	-	-	-	Background	-	Background
Hhip	chr8	-	82581905	87661	694644	GO target	-	Background	-	GO target	-	Background	GO target	Background	-	-	-	-	Background	-	Background
Hivep1	chr13	+	42147390	133005	526918	GO target	-	Background	-	GO target	-	Background	-	Background	-	-	-	-	Background	-	Background
Hnrnpa3	chr2	+	75497324	10140	786942	GO target	-	Background	-	-	-	Background	-	Background	-	GO target	-	-	Background	-	Background
Hrasls	chr16	+	29209781	20836	765788	GO target	-	Background	-	-	-	Background	GO target	Background	GO target	-	-	-	Background	-	Background
Hs3st3a1	chr11	+	64248834	87509	812063	GO target	-	Background	-	-	-	Background	GO target	Background	-	-	-	-	Background	-	Background
Hs3st5	chr10	+	36226625	327570	935083	GO target	-	Background	-	-	-	Background	-	Background	GO target	-	-	-	Background	GO target	Background
Hs6st1	chr1	+	36125245	38046	1222403	GO target	-	Background	-	-	-	Background	-	Background	-	GO target	-	-	Background	-	Background
Hsd17b3	chr13	-	64190509	30927	499863	GO target	-	Background	-	-	-	Background	-	Background	-	-	-	-	Background	-	Background
Hsf2	chr10	+	57206191	26748	1098607	GO target	-	Background	-	-	-	Background	-	Background	-	GO target	-	-	Background	-	Background
Htr2a	chr14	+	75040647	66019	1070184	GO target	-	Background	-	-	-	Background	-	Background	-	GO target	-	-	Background	-	Background
Htr2c	chrX	+	143397057	234763	1643569	GO target	-	Background	-	-	-	Background	-	Background	GO target	-	-	-	Background	GO target	Background
Hus1b	chr13	-	31039628	1186	790057	GO target	-	Background	-	-	-	Background	-	Background	GO target	-	-	-	Background	-	Background
Id2	chr12	-	25780957	2291	1243229	GO target	-	Background	-	-	-	Background	-	Background	-	GO target	-	-	Background	-	Background
Id4	chr13	+	48356796	2609	1238602	GO target	-	Background	-	GO target	-	Background	-	Background	-	GO target	-	-	Background	-	Background
Ids	chrX	-	67618259	22015	569701	GO target	-	Background	-	-	-	Background	GO target	Background	-	-	-	-	Background	-	Background
Ifng	chr10	+	117878103	4845	644462	GO target	-	Background	-	-	-	Background	-	Background	-	-	-	-	Background	-	Background
Ift57	chr16	+	49699346	65893	795560	GO target	-	Background	-	-	-	Background	-	Background	GO target	-	-	-	Background	-	Background
Igbp1b	chr6	-	138606965	1349	909865	GO target	-	Background	-	-	-	Background	GO target	Background	-	GO target	-	-	Background	-	Background
Igfbp3	chr11	-	7113900	7811	1221295	GO target	-	Background	-	-	-	Background	-	Background	-	GO target	-	-	Background	-	Background
Igsf10	chr3	-	59148178	27521	716391	GO target	-	Background	-	-	-	Background	-	Background	GO target	-	-	-	Background	-	Background
Iigp1	chr18	+	60535683	16598	1012251	GO target	-	Background	-	-	-	Background	GO target	Background	-	GO target	-	-	Background	-	Background
Ikzf2	chr1	-	69732534	154746	564183	GO target	-	Background	-	-	-	Background	-	Background	-	-	-	-	Background	-	Background
Il12b	chr11	+	44213565	13970	539391	GO target	-	Background	-	-	-	Background	-	Background	-	-	-	-	Background	-	Background
Il1rapl1	chrX	-	85360984	1374775	955809	GO target	-	Background	GO target	-	-	Background	-	Background	GO target	-	-	-	Background	GO target	Background
Il1rapl2	chrX	+	134105147	1276338	517767	GO target	-	Background	-	-	-	Background	-	Background	-	-	-	-	Background	GO target	Background
Il7	chr3	-	7613722	41686	913993	GO target	-	Background	-	-	-	Background	-	Background	GO target	-	-	-	Background	-	Background
Immp2l	chr12	+	41750677	1305898	2427913	GO target	-	Background	-	-	-	Background	-	Background	-	-	-	-	Background	GO target	Background
Impg1	chr9	-	80359045	197908	1167506	GO target	-	Background	-	-	-	Background	-	Background	-	GO target	-	-	Background	GO target	Background
Intu	chr3	+	40439689	69007	1532863	GO target	-	Background	-	-	-	Background	-	Background	-	GO target	-	-	Background	-	Background
Ipcef1	chr10	+	3294063	140935	1055728	GO target	-	Background	-	-	-	Background	-	Background	-	-	-	-	Background	-	Background
Irak1bp1	chr9	+	82723413	17882	642270	GO target	-	Background	-	-	-	Background	-	Background	-	GO target	-	-	Background	-	Background
Irf2bp2	chr8	-	129117336	5140	533521	GO target	-	Background	-	GO target	-	Background	-	Background	-	-	-	-	Background	-	Background
Irs2	chr8	-	11008458	21478	542204	GO target	-	Background	-	GO target	-	Background	-	Background	-	-	-	-	Background	-	Background
Irx3	chr8	-	94325553	3125	724942	GO target	-	Background	-	-	-	Background	GO target	Background	GO target	-	-	-	Background	-	Background
Irx4	chr13	+	73397945	9123	676555	GO target	-	Background	-	-	-	Background	-	Background	-	GO target	-	-	Background	-	Background
Irx5	chr8	+	94881695	3656	868979	GO target	-	Background	-	-	-	Background	GO target	Background	GO target	-	-	-	Background	-	Background
Isx	chr8	+	77397073	20332	1222241	GO target	-	Background	-	-	-	Background	-	Background	GO target	-	-	-	Background	-	Background
Itfg1	chr8	-	88364848	123392	658114	GO target	-	Background	-	-	-	Background	-	Background	-	GO target	-	-	Background	-	Background
Itga1	chr13	-	115892172	143885	1222344	GO target	-	Background	-	-	-	Background	-	Background	-	-	-	-	Background	-	Background
Jag1	chr2	-	136942380	35188	1330093	GO target	-	Background	-	-	-	Background	-	Background	GO target	-	-	-	Background	-	Background
Jarid2	chr13	+	44826272	190069	928886	GO target	-	Background	-	-	-	Background	-	Background	-	GO target	-	-	Background	-	Background
Jazf1	chr6	-	53018625	299834	748857	GO target	-	Background	-	-	-	Background	-	Background	-	GO target	-	-	Background	GO target	Background
Jmjd5	chr7	+	132588190	17589	1051062	GO target	-	Background	-	-	-	-	-	Background	-	GO target	-	-	Background	-	Background
Kars	chr8	-	114535223	17879	559862	GO target	-	Background	-	-	-	Background	-	Background	GO target	-	-	-	Background	-	Background
Kars-ps1	chrX	+	145223100	1766	1301793	GO target	-	Background	-	-	-	-	-	Background	GO target	-	-	-	Background	-	Background
Kbtbd8	chr6	+	95067734	11916	543652	GO target	-	Background	-	-	-	Background	-	Background	-	-	-	-	Background	-	Background
Kcnab2	chr4	-	151851980	87127	895900	GO target	-	Background	-	-	-	Background	-	Background	-	-	-	-	Background	-	Background
Kcnc2	chr10	+	111708179	195181	513702	GO target	-	Background	-	-	-	Background	-	Background	-	-	-	-	Background	-	Background
Kcnd2	chr6	+	21165503	514302	2377507	GO target	-	Background	GO target	-	-	Background	-	Background	-	GO target	-	-	Background	GO target	Background
Kcnh7	chr2	-	63022335	490864	834388	GO target	-	Background	-	-	-	Background	GO target	Background	-	GO target	-	-	Background	GO target	Background
Kcnh8	chr17	+	52865084	179477	1386740	GO target	-	Background	-	-	GO target	Background	GO target	Background	GO target	-	-	-	Background	-	Background
Kcnk9	chr15	-	72376709	34160	521234	GO target	-	Background	-	-	-	Background	-	Background	-	-	-	-	Background	-	Background
Kcnmb2	chr3	+	31801625	297477	726943	GO target	-	Background	-	-	-	Background	-	Background	GO target	-	-	-	Background	GO target	Background
Kcnn2	chr18	+	45428659	417019	858563	GO target	-	Background	-	-	-	Background	-	Background	-	-	-	-	Background	GO target	Background
Kcnv1	chr15	-	44946480	8650	2783925	GO target	-	Background	-	-	-	Background	-	Background	-	GO target	-	-	Background	-	Background
Kif22-ps	chr1	+	67631627	1983	798944	GO target	-	Background	-	-	-	-	-	Background	-	-	-	-	Background	-	Background
Kirrel3	chr9	+	34293711	549154	1767595	GO target	-	Background	GO target	-	-	Background	-	Background	-	GO target	-	-	Background	GO target	Background
Kit	chr5	+	75970941	81806	652817	GO target	-	Background	-	-	-	Background	-	Background	-	-	-	-	Background	-	Background
Kitl	chr10	+	99478264	84783	599461	GO target	-	Background	-	-	-	Background	-	Background	-	-	-	-	Background	-	Background
Klf3	chr5	+	65194628	26739	547879	GO target	-	Background	-	-	-	Background	-	Background	-	-	-	-	Background	-	Background
Klf4	chr4	-	55545347	5334	1342436	GO target	-	Background	-	GO target	-	Background	-	Background	-	GO target	-	-	Background	-	Background
Klf7	chr1	-	64168065	92044	686105	GO target	-	Background	-	-	-	Background	-	Background	-	-	-	-	Background	-	Background
Klhl14	chr18	-	21813219	104339	940612	GO target	-	Background	-	-	-	Background	-	Background	GO target	-	-	-	Background	-	Background
Klhl25	chr7	+	82993224	25792	539735	GO target	-	Background	-	GO target	-	Background	-	Background	-	-	-	-	Background	-	Background
Klhl29	chr12	-	5382488	298210	2635391	GO target	-	Background	-	-	-	Background	-	Background	GO target	-	-	-	Background	GO target	Background
Klhl4	chrX	+	111587942	86496	982130	GO target	-	Background	-	-	-	Background	GO target	Background	-	GO target	-	-	Background	-	Background
Klra1	chr6	-	130336892	22956	858693	GO target	-	Background	-	-	-	Background	-	Background	-	GO target	-	-	Background	-	Background
Krr1	chr10	+	111409720	15768	535772	GO target	-	Background	-	-	-	Background	-	Background	-	-	-	-	Background	-	Background
Kynu	chr2	+	43410849	127386	967840	GO target	-	Background	-	-	-	Background	-	Background	GO target	-	-	-	Background	-	Background
L3mbtl4	chr17	+	68623137	504164	801583	GO target	-	Background	-	-	-	Background	GO target	Background	-	-	-	-	Background	GO target	Background
Lama2	chr10	-	27336748	635654	520518	GO target	-	Background	-	-	-	Background	-	Background	-	-	-	-	Background	GO target	Background
Lama4	chr10	+	38685321	144673	1850424	GO target	-	Background	-	GO target	-	Background	-	Background	GO target	-	-	-	Background	-	Background
Lcorl	chr5	-	46248854	160434	2183220	GO target	-	Background	-	-	-	Background	-	Background	GO target	-	-	-	Background	-	Background
Ldb2	chr5	-	45190946	327574	879852	GO target	-	Background	-	-	-	Background	-	Background	-	GO target	-	-	Background	GO target	Background
Lmcd1	chr6	+	112223752	56667	836767	GO target	-	Background	GO target	-	-	Background	-	Background	-	GO target	-	-	Background	-	Background
Lpp	chr16	+	24393436	599226	698739	GO target	-	Background	-	-	-	Background	-	Background	-	-	-	-	Background	GO target	Background
Lrch2	chrX	-	143988624	83701	1251149	GO target	-	Background	-	-	-	Background	-	Background	GO target	-	-	-	Background	-	Background
Lrfn2	chr17	+	49071704	165209	723441	GO target	-	Background	-	-	-	Background	-	Background	-	-	-	-	Background	-	Background
Lrig1	chr6	-	94650152	95629	738789	GO target	-	Background	-	GO target	-	Background	-	Background	-	-	-	-	Background	-	Background
Lrp12	chr15	-	39775540	73391	724184	GO target	-	Background	-	-	-	Background	GO target	Background	GO target	-	-	-	Background	-	Background
Lrrc3b	chr14	-	16271501	81468	1155984	GO target	-	Background	-	-	-	Background	-	Background	-	GO target	-	-	Background	-	Background
Lrrc4c	chr2	+	96158326	1313497	1288279	GO target	-	Background	GO target	-	-	Background	-	Background	GO target	-	-	-	Background	GO target	Background
Lrrc7	chr3	-	158225098	478468	948487	GO target	-	Background	GO target	-	-	Background	-	Background	GO target	-	-	-	Background	GO target	Background
Lrrn1	chr6	+	107479779	40425	1224551	GO target	-	Background	GO target	-	-	Background	-	Background	GO target	-	-	-	Background	-	Background
Lrrn3	chr12	-	42212338	34078	3699733	GO target	-	Background	GO target	-	-	Background	-	Background	-	GO target	-	-	Background	-	Background
Lrrtm3	chr10	-	63553022	161802	3441426	GO target	-	Background	-	-	-	Background	-	Background	-	GO target	-	-	Background	-	Background
Lsamp	chr16	+	41533150	648642	2572641	GO target	-	Background	GO target	-	-	Background	-	Background	-	GO target	-	-	Background	GO target	Background
Ly86	chr13	+	37437214	73691	702380	GO target	-	Background	-	-	GO target	Background	-	Background	-	-	-	-	Background	-	Background
Lyrm4	chr13	-	36209226	138560	616677	GO target	-	Background	-	-	-	Background	-	Background	-	GO target	-	-	Background	-	Background
Lyzl1	chr18	+	4165830	16400	798523	GO target	-	Background	-	-	-	Background	-	Background	-	GO target	-	-	Background	-	Background
M6pr-ps	chr3	+	99303947	2621	528537	GO target	-	Background	-	-	-	-	-	Background	-	-	-	-	Background	-	Background
Macc1	chr12	+	120681883	23524	683636	GO target	-	Background	-	-	-	Background	-	Background	-	-	-	-	Background	-	Background
Mad2l1	chr6	+	66485384	5643	610163	GO target	-	Background	-	-	-	Background	-	Background	-	GO target	-	-	Background	-	Background
Maf	chr8	-	118230996	24154	1128153	GO target	-	Background	-	-	-	Background	-	Background	GO target	-	-	-	Background	-	Background
Mageb16	chrX	-	76916774	48204	1827064	GO target	-	Background	-	-	-	Background	-	Background	GO target	-	-	-	Background	-	Background
Mageb18	chrX	-	89844911	480693	686201	GO target	-	Background	-	-	-	Background	-	Background	GO target	-	-	-	Background	GO target	Background
Mageb2	chrX	+	88577094	1142	2214564	GO target	-	Background	-	-	-	-	-	Background	GO target	-	-	-	Background	-	Background
Magi2	chr5	+	18732864	1475857	656427	GO target	-	Background	GO target	-	-	Background	-	Background	GO target	-	-	-	Background	GO target	Background
Man1a	chr10	-	53795602	171008	2185029	GO target	-	Background	-	-	-	Background	-	Background	GO target	-	-	-	Background	-	Background
Man2a1	chr17	+	64950076	154374	546009	GO target	-	Background	-	-	-	Background	-	Background	-	-	-	-	Background	-	Background
Map2k6	chr11	+	110260436	126400	503955	GO target	-	Background	-	-	-	Background	-	Background	-	-	-	-	Background	-	Background
Map3k1	chr13	-	112599201	62565	507290	GO target	-	Background	-	-	-	Background	-	Background	-	-	-	-	Background	-	Background
Map3k7	chr4	+	32051072	59370	3371760	GO target	-	Background	-	-	-	Background	-	Background	-	GO target	-	-	Background	-	Background
Marcks	chr10	-	36858732	5683	1957943	GO target	-	Background	-	-	-	Background	GO target	Background	GO target	-	-	-	Background	-	Background
Mbip	chr12	-	57446881	17588	644612	GO target	-	Background	-	-	-	Background	-	Background	-	-	-	-	Background	-	Background
Mbnl1	chr3	+	60277032	155090	760139	GO target	-	Background	-	-	-	Background	-	Background	-	-	-	-	Background	-	Background
Mc2r	chr18	-	68588905	22344	982443	GO target	-	Background	-	-	-	Background	-	Background	GO target	-	-	-	Background	-	Background
Mc4r	chr18	-	67020126	2757	620029	GO target	-	Background	-	-	GO target	Background	-	Background	-	-	-	-	Background	-	Background
Mcph1	chr8	+	18595131	208058	946924	GO target	-	Background	-	-	-	Background	-	Background	GO target	-	-	-	Background	GO target	Background
Mdga2	chr12	-	68323529	751027	2122294	GO target	-	Background	GO target	-	-	Background	-	Background	-	GO target	-	-	Background	GO target	Background
Mecom	chr3	-	30039345	189109	715033	GO target	-	Background	-	-	-	Background	GO target	Background	-	-	-	-	Background	-	Background
Med30	chr15	+	52544000	17986	710254	GO target	-	Background	-	-	-	Background	-	Background	-	-	-	-	Background	-	Background
Mef2c	chr13	+	83643033	163651	1763254	GO target	-	Background	GO target	-	-	Background	-	Background	-	GO target	-	-	Background	-	Background
Megf9	chr4	-	70195962	107863	852389	GO target	-	Background	GO target	-	-	Background	-	Background	-	GO target	-	-	Background	-	Background
Meis2	chr2	-	115891575	202775	897148	GO target	-	Background	-	-	-	Background	-	Background	GO target	-	-	-	Background	GO target	Background
Mex3c	chr18	+	73732698	19531	1268409	GO target	-	Background	-	-	-	Background	-	Background	GO target	-	-	-	Background	-	Background
Mgat4c	chr10	+	101144380	703342	1204763	GO target	-	Background	-	-	-	Background	-	Background	-	GO target	-	-	Background	GO target	Background
Mgmt	chr7	+	144086294	233576	1243718	GO target	-	Background	-	-	-	Background	-	Background	GO target	-	-	-	Background	GO target	Background
Mki67	chr7	-	142908062	26591	1181726	GO target	-	Background	-	-	-	Background	-	Background	GO target	-	-	-	Background	-	Background
Mmadhc	chr2	-	50152237	16836	920039	GO target	-	Background	-	-	-	Background	-	Background	-	GO target	-	-	Background	-	Background
Mme	chr3	+	63099794	86359	1004740	GO target	-	Background	-	-	-	Background	-	Background	GO target	-	-	-	Background	-	Background
Mms22l	chr4	+	24423598	106499	2017722	GO target	-	Background	-	-	-	Background	-	Background	GO target	-	-	-	Background	-	Background
Mon1b	chr8	+	116159850	6455	754041	GO target	-	Background	-	-	-	Background	-	Background	-	GO target	-	-	Background	-	Background
Mpdz	chr4	-	81088709	164305	1170240	GO target	-	Background	-	-	-	Background	-	Background	-	GO target	-	-	Background	-	Background
Mphosph6	chr8	-	120325829	10284	514420	GO target	-	Background	-	-	-	Background	-	Background	-	-	-	-	Background	-	Background
Mrpl19	chr6	-	81915952	8107	1223373	GO target	-	Background	-	-	-	Background	-	Background	-	-	-	-	Background	-	Background
Mrps30	chr13	-	119176059	7142	685847	GO target	-	Background	-	-	-	Background	-	Background	-	-	-	-	Background	-	Background
Mrps33	chr6	-	39760987	9184	662329	GO target	-	Background	-	-	-	Background	-	Background	GO target	-	-	-	Background	-	Background
Msc	chr1	-	14746047	2620	527049	GO target	-	Background	-	-	-	Background	-	Background	-	-	-	-	Background	-	Background
Msh6	chr17	+	88374390	15833	626884	GO target	-	Background	-	-	-	Background	-	Background	-	-	-	-	Background	-	Background
Msl3l2	chr10	+	55826723	9963	2268653	GO target	-	Background	GO target	-	-	Background	GO target	Background	GO target	-	-	-	Background	-	Background
Msr1	chr8	-	40728032	60978	1053635	GO target	-	Background	-	-	-	Background	-	Background	-	GO target	-	-	Background	-	Background
Msx2	chr13	-	53568443	6193	667628	GO target	-	Background	-	-	-	Background	-	Background	-	GO target	-	-	Background	-	Background
Mtpn	chr6	-	35489888	30982	1030961	GO target	-	Background	-	-	-	Background	-	Background	GO target	-	-	-	Background	-	Background
Myc	chr15	+	61816946	4959	1111824	GO target	-	Background	-	-	-	Background	-	Background	GO target	-	-	-	Background	-	Background
Myo16	chr8	+	10272572	362169	589370	GO target	-	Background	GO target	-	-	Background	-	Background	-	-	-	-	Background	GO target	Background
Myt1l	chr12	+	30213249	394825	675720	GO target	-	Background	-	-	-	Background	-	Background	-	GO target	-	-	Background	GO target	Background
N4bp1	chr8	-	89409157	44119	678737	GO target	-	Background	-	-	-	Background	-	Background	-	GO target	-	-	Background	-	Background
N6amt1	chr16	+	87354430	14557	1460969	GO target	-	Background	-	-	-	Background	-	Background	GO target	-	-	-	Background	-	Background
Nampt	chr12	+	33505200	33034	537914	GO target	-	Background	-	-	-	Background	-	Background	-	-	-	-	Background	-	Background
Nat1	chr8	+	70014657	1346	602957	GO target	-	Background	-	GO target	-	Background	-	Background	-	GO target	-	-	Background	-	Background
Nbea	chr3	-	55987623	558496	1189504	GO target	-	Background	-	-	-	Background	-	Background	-	-	-	-	Background	GO target	Background
Ncam1	chr9	-	49606834	294401	563614	GO target	-	Background	GO target	-	-	Background	-	Background	-	GO target	-	-	Background	GO target	Background
Ncapg	chr5	+	46061161	30622	2313032	GO target	-	Background	-	-	-	Background	-	Background	-	-	-	-	Background	-	Background
Ncoa3	chr2	+	165818137	80605	626703	GO target	-	Background	-	-	-	Background	-	Background	-	-	-	-	Background	-	Background
Ndn	chr7	+	69493163	1651	825627	GO target	-	Background	GO target	-	-	Background	-	Background	GO target	-	-	-	Background	-	Background
Ndst3	chr3	-	123393770	164686	649749	GO target	-	Background	-	-	-	Background	-	Background	GO target	-	-	-	Background	-	Background
Ndst4	chr3	+	125107012	320892	1221207	GO target	-	Background	-	-	-	Background	-	Background	-	GO target	-	-	Background	GO target	Background
Nefl	chr14	+	68701920	5232	558532	GO target	-	Background	-	-	-	Background	-	Background	-	-	-	-	Background	-	Background
Nefm	chr14	-	68742903	42256	521508	GO target	-	Background	-	-	-	Background	-	Background	-	-	-	-	Background	-	Background
Negr1	chr3	+	156224758	754651	1686131	GO target	-	Background	GO target	-	-	Background	-	Background	GO target	-	-	-	Background	GO target	Background
Neil3	chr8	-	54724419	52198	501912	GO target	-	Background	-	-	-	Background	-	Background	-	-	-	-	Background	-	Background
Neto1	chr18	+	86564344	106945	1622789	GO target	-	Background	-	-	-	Background	-	Background	-	GO target	-	-	Background	-	Background
Nfe2l3	chr6	+	51382669	26098	779897	GO target	-	Background	-	-	-	Background	-	Background	GO target	-	-	-	Background	-	Background
Nfia	chr4	+	97444336	424269	1266947	GO target	-	Background	GO target	-	-	Background	-	Background	GO target	-	-	-	Background	GO target	Background
Ngly1	chr14	+	17081794	62646	863546	GO target	-	Background	-	-	-	Background	-	Background	-	-	-	-	Background	-	Background
Nkain3	chr4	-	20705714	659693	543632	GO target	-	Background	-	-	-	Background	-	Background	-	-	-	-	Background	GO target	Background
Nlrp4e	chr7	+	24086294	60647	562652	GO target	-	Background	-	-	-	Background	-	Background	-	GO target	-	-	Background	-	Background
Nmur2	chr11	-	55854512	16023	1387470	GO target	-	Background	-	-	-	Background	-	Background	GO target	-	-	-	Background	-	Background
Nol4	chr18	-	23200154	348498	536690	GO target	-	Background	GO target	-	-	Background	-	Background	-	-	-	-	Background	GO target	Background
Nox3	chr17	-	3696261	61021	1376340	GO target	-	Background	-	-	-	Background	-	Background	GO target	-	-	-	Background	-	Background
Npbwr1	chr1	-	5907479	3691	604823	GO target	-	Background	-	-	-	Background	-	Background	-	-	-	-	Background	-	Background
Npr3	chr15	-	11835429	65778	515903	GO target	-	Background	-	-	-	Background	-	Background	-	-	-	-	Background	-	Background
Npsr1	chr9	+	23902462	218380	708196	GO target	-	Background	-	-	-	Background	GO target	Background	-	GO target	-	-	Background	GO target	Background
Npvf	chr6	-	50604438	3767	862365	GO target	-	Background	-	-	-	Background	-	Background	GO target	-	-	-	Background	-	Background
Npy	chr6	+	49772709	6797	678560	GO target	-	Background	GO target	-	-	Background	-	Background	-	-	-	-	Background	-	Background
Nr2f1	chr13	-	78339018	10784	2706388	GO target	-	Background	GO target	-	-	Background	-	Background	GO target	-	-	-	Background	-	Background
Nr3c1	chr18	-	39650328	80129	763964	GO target	-	Background	-	-	-	Background	-	Background	-	-	-	-	Background	-	Background
Nr3c2	chr8	+	79423671	345240	1681013	GO target	-	Background	-	GO target	-	Background	-	Background	-	GO target	-	-	Background	GO target	Background
Nr4a3	chr4	+	48058025	41292	600392	GO target	-	Background	GO target	-	-	Background	-	Background	-	GO target	-	-	Background	-	Background
Nr5a2	chr1	-	138857004	116843	1315965	GO target	-	Background	-	-	-	Background	-	Background	-	GO target	-	-	Background	-	Background
Nrip1	chr16	-	76374072	86427	905372	GO target	-	Background	-	-	-	Background	GO target	Background	GO target	-	-	-	Background	-	Background
Nrk	chrX	+	135448970	96101	773576	GO target	-	Background	-	-	-	Background	-	Background	GO target	-	-	-	Background	-	Background
Nrp1	chr8	+	130882973	146389	926979	GO target	-	Background	GO target	-	-	Background	-	Background	-	GO target	-	-	Background	-	Background
Nrxn3	chr12	+	89961553	1609784	653047	GO target	-	Background	GO target	-	-	Background	-	Background	-	-	-	-	Background	GO target	Background
Nsun6	chr2	-	14976511	58584	1309812	GO target	-	Background	-	-	-	Background	-	Background	-	-	-	-	Background	-	Background
Nt5c1b	chr12	+	10376779	20197	789084	GO target	-	Background	-	-	-	Background	-	Background	-	GO target	-	-	Background	-	Background
Nt5e	chr9	+	88222447	44480	601010	GO target	-	Background	-	-	-	Background	-	Background	GO target	-	-	-	Background	-	Background
Ntm	chr9	-	29770714	968379	533319	GO target	-	Background	GO target	-	-	Background	-	Background	-	-	-	-	Background	GO target	Background
Ntrk2	chr13	+	58909261	326070	512588	GO target	-	Background	GO target	-	-	Background	-	Background	-	-	-	-	Background	GO target	Background
Nudt11	chrX	+	5624571	7657	594300	GO target	-	Background	-	-	-	Background	GO target	Background	GO target	-	-	-	Background	-	Background
Obox1	chr7	+	15974297	167898	959994	GO target	-	Background	-	-	-	Background	-	Background	GO target	-	-	-	Background	-	Background
Obox3	chr7	-	16213225	148051	979841	GO target	-	Background	-	-	-	Background	-	Background	-	-	-	-	Background	-	Background
Odz1	chrX	-	40627963	742395	1099366	GO target	-	Background	-	-	-	-	-	Background	-	GO target	-	-	Background	GO target	Background
Odz2	chr11	-	37049384	1229226	3469561	GO target	-	Background	-	-	-	-	-	Background	-	GO target	-	-	Background	GO target	Background
Odz3	chr8	-	49760044	447008	4923055	GO target	-	Background	-	-	-	-	-	Background	GO target	-	-	-	Background	GO target	Background
Odz4	chr7	+	103319754	739849	3129941	GO target	-	Background	-	-	-	-	-	Background	-	GO target	-	-	Background	GO target	Background
Oit1	chr14	-	9211277	29815	1202262	GO target	-	Background	-	-	-	Background	-	Background	-	GO target	-	-	Background	-	Background
Olig3	chr10	+	19076366	2046	574493	GO target	-	Background	-	-	-	Background	GO target	Background	-	-	-	-	Background	-	Background
Onecut1	chr9	+	74709728	27718	642133	GO target	-	Background	-	-	-	Background	GO target	Background	-	GO target	-	-	Background	-	Background
Oprk1	chr1	+	5578574	17638	733520	GO target	-	Background	-	-	-	Background	GO target	Background	-	-	-	-	Background	-	Background
Oprm1	chr10	-	3587948	278953	917710	GO target	-	Background	-	-	-	Background	GO target	Background	GO target	-	-	-	Background	GO target	Background
Orc4	chr2	-	48804796	46452	3785663	GO target	-	Background	-	-	-	Background	-	Background	-	-	-	-	Background	-	Background
Ostn	chr16	+	27307575	43723	584335	GO target	-	Background	-	-	-	Background	-	Background	-	GO target	-	-	Background	-	Background
Otx2	chr14	-	49287188	9342	741921	GO target	-	Background	-	-	-	Background	-	Background	-	-	-	-	Background	-	Background
P2ry1	chr3	+	60806717	6184	730123	GO target	-	Background	-	-	GO target	Background	-	Background	-	-	-	-	Background	-	Background
Pabpc2	chr18	+	39933151	2585	711606	GO target	-	Background	-	-	-	Background	-	Background	-	-	-	-	Background	-	Background
Pabpc5	chrX	+	117040805	2969	1806553	GO target	-	Background	-	-	-	Background	-	Background	GO target	-	-	-	Background	-	Background
Papd7	chr13	-	69672717	35880	538028	GO target	-	Background	-	-	-	Background	-	Background	-	-	-	-	Background	-	Background
Pappa	chr4	+	64785208	233335	1126742	GO target	-	Background	-	-	-	Background	-	Background	GO target	-	-	-	Background	GO target	Background
Papss1	chr3	+	131227732	78902	621503	GO target	-	Background	-	-	-	Background	-	Background	-	-	-	-	Background	-	Background
Pard3b	chr1	+	61685398	1003460	613330	GO target	-	Background	-	GO target	-	Background	GO target	Background	-	GO target	-	-	Background	GO target	Background
Pard6g	chr18	+	80243634	72745	944999	GO target	-	Background	-	-	-	Background	-	Background	GO target	-	-	-	Background	-	Background
Pate4	chr9	-	35419520	4842	1118275	GO target	-	Background	-	-	-	Background	-	Background	GO target	-	-	-	Background	-	Background
Pbx1	chr1	-	170361635	272772	1376421	GO target	-	Background	-	-	-	Background	GO target	Background	-	GO target	-	-	Background	GO target	Background
Pcdh11x	chrX	+	117403868	620360	1844040	GO target	-	Background	GO target	-	-	Background	-	Background	-	-	-	-	Background	GO target	Background
Pcdh15	chr10	+	72562090	1086087	1196423	GO target	-	Background	-	-	-	Background	-	Background	-	-	-	-	Background	GO target	Background
Pcsk5	chr19	-	17912122	404239	773740	GO target	-	Background	-	-	-	Background	-	Background	-	GO target	-	-	Background	GO target	Background
Pdcd1	chr1	-	95949130	14246	1271056	GO target	-	Background	-	-	-	Background	-	Background	GO target	-	-	-	Background	-	Background
Pde10a	chr17	+	8718237	456299	767702	GO target	-	Background	-	-	-	Background	-	Background	-	-	-	-	Background	GO target	Background
Pde3a	chr6	+	141197790	250082	527095	GO target	-	Background	-	-	-	Background	-	Background	GO target	-	-	-	Background	GO target	Background
Pdgfd	chr9	+	6168661	210182	1601352	GO target	-	Background	-	-	-	Background	-	Background	-	GO target	-	-	Background	GO target	Background
Pdzrn3	chr6	-	101327891	228288	1066301	GO target	-	Background	-	-	-	Background	GO target	Background	-	GO target	-	-	Background	GO target	Background
Pdzrn4	chr15	+	92227346	374098	523677	GO target	-	Background	-	-	GO target	Background	-	Background	-	-	-	-	Background	GO target	Background
Pea15b	chr5	-	77940676	383	1065830	GO target	-	Background	-	-	-	Background	-	Background	GO target	-	-	-	Background	-	Background
Peli2	chr14	+	48740544	140014	781594	GO target	-	Background	-	GO target	-	Background	GO target	Background	-	-	-	-	Background	-	Background
Pelo	chr13	-	115880396	1831	1364398	GO target	-	Background	-	-	-	Background	-	Background	-	GO target	-	-	Background	-	Background
Penk	chr4	-	4065624	4946	680016	GO target	-	Background	-	-	-	Background	-	Background	-	GO target	-	-	Background	-	Background
Pet112l	chr3	+	85378041	81503	612980	GO target	-	Background	-	-	-	-	-	Background	GO target	-	-	-	Background	-	Background
Pex5l	chr3	-	33042004	193128	668756	GO target	-	Background	-	-	-	Background	-	Background	GO target	-	-	-	Background	-	Background
Pfkp	chr13	-	6648023	69009	2263511	GO target	-	Background	-	-	-	Background	-	Background	GO target	-	-	-	Background	-	Background
Pfn2	chr3	-	57651486	5669	574595	GO target	-	Background	GO target	-	-	Background	-	Background	GO target	-	-	-	Background	-	Background
Pglyrp3	chr3	+	91818505	16999	1321759	GO target	-	Background	-	-	-	Background	-	Background	-	GO target	-	-	Background	-	Background
Pgr15l	chrX	+	94267935	9508	604944	GO target	-	Background	-	-	-	Background	-	Background	-	-	-	-	Background	-	Background
Pgrmc2	chr3	-	40886968	16720	561221	GO target	-	Background	-	-	-	Background	-	Background	-	-	-	-	Background	-	Background
Phf17	chr3	+	41359656	61128	598437	GO target	-	Background	-	-	-	-	-	Background	-	-	-	-	Background	-	Background
Phxr4	chr9	+	13234581	1375	2518333	GO target	-	Background	-	-	-	Background	-	Background	GO target	-	-	-	Background	-	Background
Pi15	chr1	+	17591982	29037	533780	GO target	-	Background	-	-	-	Background	-	Background	-	-	-	-	Background	-	Background
Pitrm1	chr13	+	6547403	31982	2300538	GO target	-	Background	-	-	-	Background	-	Background	-	GO target	-	-	Background	-	Background
Pitx2	chr3	+	128902836	19673	1412010	GO target	-	Background	-	-	-	Background	-	Background	GO target	-	-	-	Background	-	Background
Pja1	chrX	-	96666612	5539	641941	GO target	-	Background	-	-	-	Background	GO target	Background	-	-	-	-	Background	-	Background
Pkdcc	chr17	+	83614623	9786	1629153	GO target	-	Background	-	-	-	Background	-	Background	GO target	-	-	-	Background	-	Background
Pkia	chr3	+	7366604	78762	1848425	GO target	-	Background	GO target	-	-	Background	-	Background	GO target	-	-	-	Background	-	Background
Pkn2	chr3	-	142544968	91102	1313342	GO target	-	Background	-	-	-	Background	-	Background	-	GO target	-	-	Background	-	Background
Pld5	chr1	-	178205443	313006	509251	GO target	-	Background	-	-	-	Background	GO target	Background	-	-	-	-	Background	GO target	Background
Plscr1	chr9	+	92145032	22367	863887	GO target	-	Background	-	-	-	Background	-	Background	-	GO target	-	-	Background	-	Background
Plxna2	chr1	+	196446023	197040	1371484	GO target	-	Background	-	-	-	Background	-	Background	GO target	-	-	-	Background	GO target	Background
Pmaip1	chr18	+	66618258	6946	559323	GO target	-	Background	-	-	-	Background	-	Background	-	-	-	-	Background	-	Background
Pmfbp1	chr8	+	112017927	48615	537781	GO target	-	Background	-	-	-	Background	GO target	Background	-	GO target	-	-	Background	-	Background
Podxl	chr6	-	31513981	44493	583261	GO target	-	Background	-	-	-	Background	-	Background	-	GO target	-	-	Background	-	Background
Pop4	chr7	-	39056367	8528	7707191	GO target	-	Background	-	-	-	Background	-	Background	GO target	-	-	-	Background	-	Background
Pot1a	chr6	-	25759226	65489	1518903	GO target	-	Background	-	-	-	Background	-	Background	-	GO target	-	-	Background	-	Background
Pou3f1	chr4	+	124334889	3010	738154	GO target	-	Background	-	-	-	Background	-	Background	-	GO target	-	-	Background	-	Background
Pou3f3	chr1	+	42753991	3061	1992905	GO target	-	Background	GO target	-	-	Background	-	Background	-	GO target	-	-	Background	-	Background
Pou3f4	chrX	+	108009729	1181	1911404	GO target	-	Background	-	-	-	Background	-	Background	-	GO target	-	-	Background	-	Background
Ppapdc1a	chr7	+	136400608	134213	672814	GO target	-	Background	GO target	-	-	Background	-	Background	-	-	-	-	Background	-	Background
Ppfia2	chr10	+	105902321	468181	620150	GO target	-	Background	-	-	-	Background	-	Background	-	GO target	-	-	Background	GO target	Background
Ppp2r3a	chr9	-	101154162	146840	670504	GO target	-	Background	-	-	-	Background	-	Background	-	GO target	-	-	Background	-	Background
Ppp3ca	chr3	+	136333088	267603	747398	GO target	-	Background	-	-	-	Background	-	Background	-	-	-	-	Background	GO target	Background
Ppp3r2	chr4	-	49694896	3277	1556515	GO target	-	Background	-	-	-	Background	-	Background	GO target	-	-	-	Background	-	Background
Ppt1	chr4	+	122513493	22925	1713479	GO target	-	Background	-	-	-	Background	-	Background	GO target	-	-	-	Background	-	Background
Prdm1	chr10	-	44248307	81784	621131	GO target	-	Background	-	-	-	Background	-	Background	GO target	-	-	-	Background	-	Background
Prep	chr10	+	44787012	91791	669013	GO target	-	Background	-	-	-	Background	-	Background	GO target	-	-	-	Background	-	Background
Prepl	chr17	-	85489607	26790	549870	GO target	-	Background	-	-	-	Background	-	Background	-	GO target	-	-	Background	-	Background
Prickle1	chr15	-	93426322	96777	775052	GO target	-	Background	-	-	-	Background	-	Background	-	GO target	-	-	Background	-	Background
Prkcq	chr2	+	11094009	128844	747333	GO target	-	Background	-	-	-	Background	-	Background	-	GO target	-	-	Background	-	Background
Prkg1	chr19	-	31839312	1195584	123512	GO target	-	Background	-	-	-	Background	-	Background	-	-	-	-	Background	GO target	Background
Prlhr	chr19	-	60544207	1571	527719	GO target	-	Background	-	-	-	Background	-	Background	-	-	-	-	Background	-	Background
Prmt6	chr3	-	110053916	4889	3007259	GO target	-	Background	-	-	-	Background	GO target	Background	-	GO target	-	-	Background	-	Background
Prok2	chr6	-	99676386	15093	519655	GO target	-	Background	-	GO target	-	Background	GO target	Background	-	GO target	-	-	Background	-	Background
Prox1	chr1	-	191994559	48899	728940	GO target	-	Background	-	GO target	-	Background	-	Background	-	GO target	-	-	Background	-	Background
Psg29	chr7	+	17788826	12279	536720	GO target	-	Background	-	-	-	Background	-	Background	-	-	-	-	Background	-	Background
Psmd7	chr8	-	110112382	8101	1266980	GO target	-	Background	-	-	-	Background	-	Background	GO target	-	-	-	Background	-	Background
Ptbp2	chr3	-	119486306	64646	1657841	GO target	-	Background	-	-	-	Background	GO target	Background	-	GO target	-	-	Background	-	Background
Ptch1	chr13	-	63666828	53987	507009	GO target	-	Background	-	-	-	Background	-	Background	-	-	-	-	Background	-	Background
Ptchd1	chrX	-	152057868	49870	1773738	GO target	-	Background	-	-	-	Background	-	Background	-	GO target	-	-	Background	-	Background
Pter	chr2	+	12845668	79412	504576	GO target	-	Background	-	-	-	Background	GO target	Background	GO target	-	-	-	Background	-	Background
Ptger4	chr15	-	5192710	36049	1081840	GO target	-	Background	-	-	-	Background	-	Background	GO target	-	-	-	Background	-	Background
Ptprk	chr10	+	27794626	522577	528841	GO target	-	Background	-	-	-	Background	-	Background	-	-	-	-	Background	GO target	Background
Ptprt	chr2	-	162486883	1139157	683349	GO target	-	Background	GO target	-	-	Background	GO target	Background	-	-	-	-	Background	GO target	Background
Ptprz1	chr6	+	22825502	177414	538593	GO target	-	Background	-	-	-	Background	-	Background	GO target	-	-	-	Background	-	Background
Pvrl1	chr9	+	43552659	62878	644381	GO target	-	Background	-	-	-	Background	-	Background	-	-	-	-	Background	-	Background
Pvrl3	chr16	-	46497080	109261	2054223	GO target	-	Background	-	-	-	Background	-	Background	GO target	-	-	-	Background	-	Background
Pxmp3	chr3	-	5576239	16051	1934698	GO target	-	Background	-	-	-	-	-	Background	GO target	-	-	-	Background	-	Background
Rag2	chr2	+	101464875	7810	4589160	GO target	-	Background	-	-	-	Background	-	Background	-	GO target	-	-	Background	-	Background
Ralyl	chr3	+	13776848	366598	3673975	GO target	-	Background	-	-	-	Background	-	Background	GO target	-	-	-	Background	GO target	Background
Rap1gds1	chr3	-	138738163	149293	2156278	GO target	-	Background	-	-	-	Background	GO target	Background	-	GO target	-	-	Background	-	Background
Rarb	chr14	-	17651381	388025	842148	GO target	-	Background	-	-	-	Background	-	Background	GO target	-	-	-	Background	GO target	Background
Rasa1	chr13	-	85429091	74787	756306	GO target	-	Background	-	-	-	Background	-	Background	-	GO target	-	-	Background	-	Background
Rasgef1b	chr5	-	99681946	35501	885574	GO target	-	Background	GO target	-	-	Background	-	Background	-	GO target	-	-	Background	-	Background
Rasgrp1	chr2	-	117168737	63018	777318	GO target	-	Background	-	-	-	Background	-	Background	GO target	-	-	-	Background	-	Background
Rbbp8	chr18	+	11791785	109539	802557	GO target	-	Background	-	-	-	Background	-	Background	-	GO target	-	-	Background	-	Background
Rbm24	chr13	+	46513669	12790	524082	GO target	-	Background	-	-	-	Background	-	Background	-	-	-	-	Background	-	Background
Rbm26	chr14	-	105576544	62808	673237	GO target	-	Background	-	-	-	Background	-	Background	-	-	-	-	Background	-	Background
Rbms1	chr2	-	60801249	212999	642943	GO target	-	Background	-	-	-	Background	-	Background	GO target	-	-	-	Background	GO target	Background
Rbms3	chr9	-	117261683	769831	1002704	GO target	-	Background	-	-	-	Background	-	Background	-	GO target	-	-	Background	GO target	Background
Rbpsuh-ps1	chr4	+	49363394	1005	705333	GO target	-	Background	-	-	-	-	-	Background	-	GO target	-	-	Background	-	Background
Rbpsuh-rs3	chr6	-	46480921	1571	3786471	GO target	-	Background	-	-	-	-	-	Background	GO target	-	-	-	Background	-	Background
Reg3b	chr6	+	78320879	2581	1115502	GO target	-	Background	-	-	-	Background	-	Background	-	GO target	-	-	Background	-	Background
Reg3g	chr6	-	78418868	2606	1587604	GO target	-	Background	-	-	-	Background	-	Background	GO target	-	-	-	Background	-	Background
Reln	chr5	-	21850523	460251	160634	GO target	-	Background	-	-	-	Background	-	Background	-	-	-	-	Background	GO target	Background
Rfwd2	chr1	+	161162457	115254	664517	GO target	-	Background	-	-	-	Background	-	Background	-	-	-	-	Background	-	Background
Rfx3	chr19	-	28085656	249445	579586	GO target	-	Background	-	-	-	Background	-	Background	-	-	-	-	Background	GO target	Background
Rgma	chr7	+	80520406	44379	1075678	GO target	-	Background	-	GO target	-	Background	GO target	Background	GO target	-	-	-	Background	-	Background
Rgmb	chr17	-	15963550	20333	1158594	GO target	-	Background	-	-	-	Background	GO target	Background	GO target	-	-	-	Background	-	Background
Rgs1	chr1	-	146096189	5087	570224	GO target	-	Background	-	-	GO target	Background	-	Background	-	GO target	-	-	Background	-	Background
Rgs17	chr10	+	4424141	96737	837946	GO target	-	Background	-	-	-	Background	-	Background	GO target	-	-	-	Background	-	Background
Rims1	chr1	-	22812563	449136	972104	GO target	-	Background	-	-	-	Background	GO target	Background	-	GO target	-	-	Background	GO target	Background
Ripk2	chr4	-	16090794	40914	1798656	GO target	-	Background	-	-	-	Background	-	Background	GO target	-	-	-	Background	-	Background
Rlf	chr4	-	120887689	69199	1662463	GO target	-	Background	-	-	-	Background	-	Background	GO target	-	-	-	Background	-	Background
Rnaseh2b	chr14	+	62911426	60969	649382	GO target	-	Background	-	-	-	Background	-	Background	-	-	-	-	Background	-	Background
Rnf146	chr10	-	29082248	18264	551030	GO target	-	Background	-	-	-	Background	-	Background	-	-	-	-	Background	-	Background
Rnf217	chr10	-	31329531	107831	776013	GO target	-	Background	-	GO target	-	Background	GO target	Background	-	GO target	-	-	Background	-	Background
Rnf219	chr14	-	104921883	45132	596259	GO target	-	Background	-	-	-	Background	GO target	Background	-	GO target	-	-	Background	-	Background
Rnf32	chr5	+	29522537	29525	733188	GO target	-	Background	-	-	-	Background	-	Background	GO target	-	-	-	Background	-	Background
Rora	chr9	+	68501593	734460	667812	GO target	-	Background	-	-	-	Background	GO target	Background	-	GO target	-	-	Background	GO target	Background
Rorb	chr19	-	19185686	180591	1300327	GO target	-	Background	GO target	-	-	Background	-	Background	-	GO target	-	-	Background	-	Background
Rp1	chr1	-	4350473	16249	803181	GO target	-	Background	-	-	-	Background	-	Background	-	-	-	-	Background	-	Background
Rpl10-ps4	chrX	-	79646348	285	769946	GO target	-	Background	-	-	-	-	-	Background	GO target	-	-	-	Background	-	Background
Rpl13-ps3	chr14	+	59512343	623	1094476	GO target	-	Background	-	-	-	-	-	Background	GO target	-	-	-	Background	-	Background
Rpl21-ps1	chr1	+	186441127	482	651025	GO target	-	Background	-	-	-	-	-	Background	-	GO target	-	-	Background	-	Background
Rpl21-ps10	chr3	-	38006877	547	804116	GO target	-	Background	-	-	-	-	-	Background	-	-	-	-	Background	-	Background
Rpl23a-ps13	chrX	+	11444391	440	711209	GO target	-	Background	-	-	-	-	-	Background	-	GO target	-	-	Background	-	Background
Rpl23a-ps6	chr4	-	37186208	467	2446355	GO target	-	Background	-	-	-	-	-	Background	-	GO target	-	-	Background	-	Background
Rpl26-ps5	chr2	+	142396244	458	777677	GO target	-	Background	-	-	-	-	-	Background	-	GO target	-	-	Background	-	Background
Rpl31-ps1	chr12	-	93129713	377	3842462	GO target	-	Background	-	-	-	-	-	Background	GO target	-	-	-	Background	-	Background
Rpl36-ps10	chrX	+	19447950	215	578026	GO target	-	Background	-	-	-	-	-	Background	-	-	-	-	Background	-	Background
Rpl36-ps3	chr12	+	12918792	383	559354	GO target	-	Background	-	-	-	-	-	Background	-	GO target	-	-	Background	-	Background
Rpl36-ps7	chr3	+	99812283	314	635221	GO target	-	Background	-	-	-	-	-	Background	-	-	-	-	Background	-	Background
Rpl38	chr11	+	114529838	3807	605406	GO target	-	Background	-	-	-	Background	-	Background	GO target	-	-	-	Background	-	Background
Rpl38-ps2	chr6	-	140695730	290	570507	GO target	-	Background	-	-	-	-	-	Background	GO target	-	-	-	Background	-	Background
Rpl7a-ps11	chrX	+	163292134	851	620522	GO target	-	Background	-	-	-	-	GO target	Background	-	-	-	-	Background	-	Background
Rpl7a-ps5	chr17	-	57978656	806	1515283	GO target	-	Background	-	-	-	-	-	Background	-	GO target	-	-	Background	-	Background
Rpl7l1-ps1	chrX	-	58225889	724	815460	GO target	-	Background	-	-	-	-	-	Background	GO target	-	-	-	Background	-	Background
Rplp1-ps1	chrX	-	67906725	344	572732	GO target	-	Background	-	-	-	-	-	Background	-	-	-	-	Background	-	Background
Rps12	chr10	-	23507015	2025	499542	GO target	-	Background	-	-	-	Background	GO target	Background	-	-	-	-	Background	-	Background
Rps13-ps1	chr7	-	95679435	520	664462	GO target	-	Background	-	-	-	-	-	Background	-	GO target	-	-	Background	-	Background
Rps24-ps3	chrX	+	76440386	401	883420	GO target	-	Background	-	-	-	-	-	Background	-	-	-	-	Background	-	Background
Rps6ka3	chrX	+	155648239	154195	1174689	GO target	-	Background	-	-	-	Background	-	Background	GO target	-	-	-	Background	-	Background
Rspo3	chr10	-	29255673	82758	750811	GO target	-	Background	-	-	-	Background	-	Background	-	GO target	-	-	Background	-	Background
Rsrc1	chr3	+	66785312	375167	773124	GO target	-	Background	-	-	-	Background	-	Background	-	GO target	-	-	Background	GO target	Background
Rtl1	chr12	-	110838540	11136	696373	GO target	-	Background	-	-	-	Background	-	Background	GO target	-	-	-	Background	-	Background
Runx1	chr16	-	92826311	224599	817618	GO target	-	Background	-	-	-	Background	-	Background	-	GO target	-	-	Background	GO target	Background
S100g	chrX	-	159402531	2607	622850	GO target	-	Background	-	-	-	Background	-	Background	-	GO target	-	-	Background	-	Background
Sall1	chr8	-	91568061	16914	1478255	GO target	-	Background	-	-	-	Background	-	Background	-	GO target	-	-	Background	-	Background
Sall3	chr18	-	81183317	20202	1410889	GO target	-	Background	-	-	-	Background	-	Background	-	GO target	-	-	Background	-	Background
Sash1	chr10	-	8605868	163851	944583	GO target	-	Background	-	-	-	Background	-	Background	-	GO target	-	-	Background	-	Background
Satb2	chr1	-	57029346	178513	958897	GO target	-	Background	-	-	-	Background	-	Background	GO target	-	-	-	Background	-	Background
Sdk2	chr11	-	113927532	289844	626799	GO target	-	Background	-	-	-	Background	-	Background	GO target	-	-	-	Background	GO target	Background
Selk	chr14	+	30781494	6766	937929	GO target	-	Background	-	-	-	Background	-	Background	-	GO target	-	-	Background	-	Background
Sema3a	chr5	+	13125593	399114	780605	GO target	-	Background	-	-	-	Background	-	Background	-	GO target	-	-	Background	GO target	Background
Sema6a	chr18	-	47528522	123613	2338248	GO target	-	Background	-	-	-	Background	-	Background	-	GO target	-	-	Background	-	Background
Sema6d	chr2	+	123915705	577800	1680755	GO target	-	Background	GO target	-	-	Background	-	Background	-	GO target	-	-	Background	GO target	Background
Serp2	chr14	-	76956494	23873	505137	GO target	-	Background	-	-	-	Background	-	Background	-	-	-	-	Background	-	Background
Setmar	chr6	+	108015039	12077	524741	GO target	-	Background	-	-	-	Background	-	Background	-	-	-	-	Background	-	Background
Sfrp2	chr3	+	83570243	7995	755923	GO target	-	Background	-	-	-	Background	-	Background	-	GO target	-	-	Background	-	Background
Sgcd	chr11	-	47392467	682712	1273316	GO target	-	Background	-	-	-	Background	GO target	Background	GO target	-	-	-	Background	GO target	Background
Sgk1	chr10	+	21601990	117709	526407	GO target	-	Background	-	-	-	Background	-	Background	-	-	-	-	Background	-	Background
Sh3bp4	chr1	+	90966990	84653	668277	GO target	-	Background	-	-	GO target	Background	-	Background	-	-	-	-	Background	-	Background
Shfm1	chr6	-	6528652	20369	583004	GO target	-	Background	-	-	-	Background	-	Background	-	-	-	-	Background	-	Background
Shh	chr5	-	28793641	10286	766467	GO target	-	Background	-	-	GO target	Background	-	Background	GO target	-	-	-	Background	-	Background
Siglech	chr7	+	63023596	11222	517560	GO target	-	Background	-	-	GO target	Background	-	Background	-	GO target	-	-	Background	-	Background
Sim1	chr10	+	50615457	93501	535929	GO target	-	Background	-	-	-	Background	GO target	Background	-	-	-	-	Background	-	Background
Six3	chr17	+	86012948	13385	580616	GO target	-	Background	-	-	-	Background	-	Background	-	-	-	-	Background	-	Background
Skor2	chr18	+	77095144	43937	659434	GO target	-	Background	-	-	-	Background	-	Background	-	GO target	-	-	Background	-	Background
Slc10a2	chr8	-	5105232	19609	2499755	GO target	-	Background	-	-	-	Background	-	Background	GO target	-	-	-	Background	-	Background
Slc14a2	chr18	-	78405833	62154	546107	GO target	-	Background	-	GO target	-	Background	GO target	Background	-	GO target	-	-	Background	-	Background
Slc22a8	chr19	+	8665744	20580	631389	GO target	-	Background	-	-	-	Background	-	Background	GO target	-	-	-	Background	-	Background
Slc24a2	chr4	-	86876381	247353	590081	GO target	-	Background	-	-	-	Background	-	Background	-	GO target	-	-	Background	GO target	Background
Slc25a26	chr6	+	94450308	104334	730084	GO target	-	Background	-	-	-	Background	-	Background	-	-	-	-	Background	-	Background
Slc30a5	chr13	-	101603382	30778	863413	GO target	-	Background	-	-	-	Background	-	Background	-	GO target	-	-	Background	-	Background
Slc30a8	chr15	+	52127108	40245	626488	GO target	-	Background	-	-	-	Background	-	Background	-	-	-	-	Background	-	Background
Slc35b3	chr13	-	39052744	28735	1317619	GO target	-	Background	-	-	-	Background	-	Background	-	GO target	-	-	Background	-	Background
Slc39a10	chr1	-	46910891	46502	4507466	GO target	-	Background	-	-	-	Background	-	Background	GO target	-	-	-	Background	-	Background
Slc39a11	chr11	-	113427082	320915	510670	GO target	-	Background	-	-	-	Background	-	Background	-	-	-	-	Background	GO target	Background
Slc3a1	chr17	+	85427687	35896	540764	GO target	-	Background	-	-	-	Background	-	Background	-	-	-	-	Background	-	Background
Slc5a7	chr17	-	54438359	25440	1429409	GO target	-	Background	-	-	-	Background	GO target	Background	GO target	-	-	-	Background	-	Background
Slc7a14	chr3	-	31209300	107468	630911	GO target	-	Background	-	-	-	Background	-	Background	GO target	-	-	-	Background	-	Background
Slc8a1	chr17	-	82048947	263588	1886610	GO target	-	Background	-	-	-	Background	-	Background	GO target	-	-	-	Background	GO target	Background
Slc9a9	chr9	+	94570328	560536	2237546	GO target	-	Background	GO target	-	-	Background	-	Background	-	GO target	-	-	Background	GO target	Background
Slco3a1	chr7	-	81699519	279214	822001	GO target	-	Background	-	-	-	Background	-	Background	-	GO target	-	-	Background	GO target	Background
Slco6c1	chr1	-	99024830	69215	577111	GO target	-	Background	-	-	-	Background	-	Background	-	GO target	-	-	Background	-	Background
Slit2	chr5	+	48374394	322623	2192154	GO target	-	Background	-	-	-	Background	GO target	Background	GO target	-	-	-	Background	GO target	Background
Slitrk1	chr14	-	109313456	4248	2051692	GO target	-	Background	-	-	-	Background	-	Background	-	GO target	-	-	Background	-	Background
Slitrk3	chr3	-	72860865	8817	659128	GO target	-	Background	-	-	-	Background	-	Background	-	GO target	-	-	Background	-	Background
Smad7	chr18	+	75527183	28406	504806	GO target	-	Background	-	-	-	Background	-	Background	-	-	-	-	Background	-	Background
Smarca2	chr19	+	26679650	173160	1365187	GO target	-	Background	GO target	-	-	Background	-	Background	-	GO target	-	-	Background	-	Background
Smc2	chr4	+	52452139	49098	647381	GO target	-	Background	-	-	-	Background	-	Background	-	GO target	-	-	Background	-	Background
Sntb1	chr15	-	55738504	268106	771098	GO target	-	Background	-	GO target	-	Background	-	Background	-	GO target	-	-	Background	GO target	Background
Snx16	chr3	-	10440124	22305	3363538	GO target	-	Background	-	-	-	Background	-	Background	GO target	-	-	-	Background	-	Background
Snx19	chr9	+	30234693	39616	896410	GO target	-	Background	-	GO target	-	Background	-	Background	-	-	-	-	Background	-	Background
Snx7	chr3	-	117571854	87439	1113814	GO target	-	Background	-	-	-	Background	-	Background	GO target	-	-	-	Background	-	Background
Sorcs1	chr19	-	50753102	534672	1698916	GO target	-	Background	GO target	-	-	Background	-	Background	GO target	-	-	-	Background	GO target	Background
Sox14	chr9	-	99776236	1592	738860	GO target	-	Background	-	-	-	Background	-	Background	-	GO target	-	-	Background	-	Background
Sp4	chr12	-	119539913	66507	580779	GO target	-	Background	-	-	-	Background	GO target	Background	GO target	-	-	-	Background	-	Background
Sp8	chr12	+	120084802	6249	560135	GO target	-	Background	-	-	-	Background	GO target	Background	GO target	-	-	-	Background	-	Background
Spag17	chr3	+	99689340	257905	377630	GO target	-	Background	-	-	-	Background	-	Background	-	-	-	-	Background	GO target	Background
Spata16	chr3	+	26536542	345592	617897	GO target	-	Background	-	-	-	Background	-	Background	GO target	-	-	-	Background	GO target	Background
Spats2l	chr1	+	57831705	173536	810034	GO target	-	Background	-	-	-	Background	-	Background	GO target	-	-	-	Background	-	Background
Speer4a	chr5	-	26366046	6660	802662	GO target	-	Background	-	-	-	Background	-	Background	GO target	-	-	-	Background	-	Background
Speer4b	chr5	-	27827978	5799	1695362	GO target	-	Background	-	-	-	Background	GO target	Background	-	-	-	-	Background	-	Background
Sphkap	chr1	-	83404775	154061	671658	GO target	-	Background	-	-	-	Background	-	Background	-	GO target	-	-	Background	-	Background
Spin1	chr13	+	51196267	48296	688960	GO target	-	Background	-	-	-	Background	GO target	Background	-	GO target	-	-	Background	-	Background
Spry1	chr3	+	37538869	4651	523661	GO target	-	Background	-	-	GO target	Background	-	Background	-	-	-	-	Background	-	Background
Sptlc3	chr2	+	139319656	143754	945132	GO target	-	Background	-	-	-	Background	-	Background	-	GO target	-	-	Background	-	Background
Srrm4	chr5	-	117041826	152545	516273	GO target	-	Background	-	-	-	Background	GO target	Background	-	-	-	-	Background	-	Background
Sry	chrY	-	1919568	1187	659046	GO target	-	Background	-	-	-	Background	-	Background	-	-	-	-	Background	-	Background
Sstr1	chr12	+	59312791	4232	522690	GO target	-	Background	-	-	-	Background	-	Background	-	-	-	-	Background	-	Background
St3gal1	chr15	-	66945922	11485	1059214	GO target	-	Background	-	-	-	Background	GO target	Background	-	GO target	-	-	Background	-	Background
St3gal6	chr16	-	58523539	55301	860170	GO target	-	Background	-	-	GO target	Background	-	Background	-	-	-	-	Background	-	Background
St6gal2	chr17	+	55584848	69031	1283933	GO target	-	Background	GO target	-	-	Background	-	Background	GO target	-	-	-	Background	-	Background
St8sia4	chr1	-	97564171	79910	1403590	GO target	-	Background	-	-	GO target	Background	-	Background	-	GO target	-	-	Background	-	Background
Stc1	chr14	+	69647295	12566	503576	GO target	-	Background	-	-	-	Background	-	Background	-	-	-	-	Background	-	Background
Stc2	chr11	-	31270074	12767	666064	GO target	-	Background	-	-	-	Background	-	Background	-	-	-	-	Background	-	Background
Steap1	chr5	-	5749326	13009	2253403	GO target	-	Background	-	-	-	Background	-	Background	GO target	-	-	-	Background	-	Background
Steap4	chr5	+	7960472	21741	2275011	GO target	-	Background	-	-	-	Background	-	Background	GO target	-	-	-	Background	-	Background
Stmn2	chr3	+	8509527	52077	997563	GO target	-	Background	-	-	-	Background	GO target	Background	GO target	-	-	-	Background	-	Background
Stt3b	chr9	-	115219539	67814	608527	GO target	-	Background	-	-	-	Background	-	Background	GO target	-	-	-	Background	-	Background
Stxbp3b	chr19	-	9633738	1642	586491	GO target	-	Background	-	-	-	-	-	Background	-	-	-	-	Background	-	Background
Stxbp5	chr10	-	9620838	145493	724310	GO target	-	Background	-	-	-	Background	-	Background	-	GO target	-	-	Background	-	Background
Stxbp6	chr12	-	46175099	221624	1871047	GO target	-	Background	-	-	-	Background	GO target	Background	-	GO target	-	-	Background	GO target	Background
Suclg2	chr6	-	95668792	245786	533377	GO target	-	Background	-	-	-	Background	-	Background	-	-	-	-	Background	GO target	Background
Suds3	chr5	-	117566002	24311	504001	GO target	-	Background	-	-	-	Background	-	Background	-	-	-	-	Background	-	Background
Sulf1	chr1	+	12708626	141826	1421041	GO target	-	Background	-	-	-	Background	-	Background	-	GO target	-	-	Background	-	Background
Sulf2	chr2	-	165981163	82574	624734	GO target	-	Background	-	-	-	Background	-	Background	-	-	-	-	Background	-	Background
Sv2c	chr13	-	96902532	173134	512421	GO target	-	Background	-	-	-	Background	-	Background	-	-	-	-	Background	-	Background
Svil	chr18	+	4920538	198751	613950	GO target	-	Background	-	-	-	Background	-	Background	-	GO target	-	-	Background	GO target	Background
Svip	chr7	-	59261388	8853	2832131	GO target	-	Background	-	-	-	Background	-	Background	GO target	-	-	-	Background	-	Background
Synpr	chr14	+	14117294	330679	517118	GO target	-	Background	-	-	-	Background	-	Background	-	-	-	-	Background	GO target	Background
Syt1	chr10	-	108448038	513330	754939	GO target	-	Background	-	-	-	Background	-	Background	-	GO target	-	-	Background	GO target	Background
Tab3	chrX	+	82819361	60447	2153566	GO target	-	Background	-	-	-	Background	-	Background	GO target	-	-	-	Background	-	Background
Tac1	chr6	+	7505071	7902	625497	GO target	-	Background	GO target	-	-	Background	-	Background	-	GO target	-	-	Background	-	Background
Tacr3	chr3	+	134491971	105574	844836	GO target	-	Background	-	-	-	Background	-	Background	-	GO target	-	-	Background	-	Background
Taf1b	chr12	+	25183446	59990	3773664	GO target	-	Background	-	-	-	Background	-	Background	GO target	-	-	-	Background	-	Background
Tank	chr2	+	61416642	75586	672916	GO target	-	Background	-	GO target	-	Background	-	Background	GO target	-	-	-	Background	-	Background
Tbc1d2b	chr9	-	90165607	68722	1174516	GO target	-	Background	-	-	-	Background	-	Background	-	GO target	-	-	Background	-	Background
Tbc1d5	chr17	-	51318674	446222	601472	GO target	-	Background	-	-	-	Background	-	Background	-	GO target	-	-	Background	GO target	Background
Tbl1x	chrX	+	74756352	151970	1261088	GO target	-	Background	-	-	-	Background	-	Background	-	GO target	-	-	Background	-	Background
Tbl1xr1	chr3	+	21975574	139942	1744255	GO target	-	Background	-	-	-	Background	-	Background	GO target	-	-	-	Background	-	Background
Tbx3	chr5	+	120120678	13892	1055336	GO target	-	Background	-	-	-	Background	-	Background	-	GO target	-	-	Background	-	Background
Tcf4	chr18	+	69504164	343415	1152800	GO target	-	Background	-	-	-	Background	-	Background	GO target	-	-	-	Background	GO target	Background
Terf1	chr1	+	15795745	37806	1144627	GO target	-	Background	-	-	-	Background	-	Background	GO target	-	-	-	Background	-	Background
Tet2	chr3	-	133207354	80711	781202	GO target	-	Background	-	-	-	Background	-	Background	GO target	-	-	-	Background	-	Background
Tex13a	chrX	-	134744119	1415	1792690	GO target	-	Background	-	-	-	Background	-	Background	GO target	-	-	-	Background	-	Background
Tex16	chrX	+	109124616	82082	532173	GO target	-	Background	-	-	-	Background	-	Background	-	-	-	-	Background	-	Background
Thbs1	chr2	+	117937612	15257	846630	GO target	-	Background	-	-	-	Background	-	Background	GO target	-	-	-	Background	-	Background
Themis	chr10	+	28388166	215455	500648	GO target	-	Background	-	-	-	Background	-	Background	-	-	-	-	Background	GO target	Background
Thrb	chr14	+	18493474	377128	1008059	GO target	-	Background	GO target	-	-	Background	-	Background	GO target	-	-	-	Background	GO target	Background
Thsd7a	chr6	-	12699253	437643	550999	GO target	-	Background	-	-	-	Background	GO target	Background	-	-	-	-	Background	GO target	Background
Thsd7b	chr1	+	131169921	945934	850302	GO target	-	Background	-	-	-	Background	-	Background	GO target	-	-	-	Background	GO target	Background
Tifa	chr3	+	127492834	42219	1377172	GO target	-	Background	-	GO target	-	Background	-	Background	-	-	-	-	Background	-	Background
Tinag	chr9	-	76893588	94083	790936	GO target	-	Background	-	-	-	Background	-	Background	-	-	-	-	Background	-	Background
Tjp1	chr7	-	72516125	75074	633960	GO target	-	Background	-	-	-	Background	-	Background	-	-	-	-	Background	-	Background
Tle3	chr9	+	61220665	45629	987285	GO target	-	Background	-	-	-	Background	-	Background	-	-	-	-	Background	-	Background
Tmc3	chr7	+	90733441	40683	719754	GO target	-	Background	-	-	-	Background	GO target	Background	-	GO target	-	-	Background	-	Background
Tmco5	chr2	+	116704427	13809	1.04173e+06	GO target	-	Background	-	-	-	Background	-	Background	GO target	-	-	-	Background	-	Background
Tmeff2	chr1	+	50984363	259751	4.17533e+06	GO target	-	Background	-	-	-	Background	-	Background	GO target	-	-	-	Background	GO target	Background
Tmem132c	chr5	+	127722178	323985	1579172	GO target	-	Background	-	-	-	Background	-	Background	-	GO target	-	-	Background	GO target	Background
Tmem168	chr6	-	13558100	27413	582080	GO target	-	Background	-	-	-	Background	-	Background	-	-	-	-	Background	-	Background
Tmem170b	chr13	+	41701585	35131	529570	GO target	-	Background	-	-	-	Background	-	Background	-	-	-	-	Background	-	Background
Tmem18	chr12	+	31269308	6770	504177	GO target	-	Background	-	-	-	Background	-	Background	-	-	-	-	Background	-	Background
Tmem200a	chr10	-	25714175	1475	704718	GO target	-	Background	-	-	-	Background	-	Background	-	-	-	-	Background	-	Background
Tmem229a	chr6	-	24906297	5156	769780	GO target	-	Background	GO target	-	-	Background	-	Background	-	GO target	-	-	Background	-	Background
Tmem26	chr10	+	68186494	58908	813800	GO target	-	Background	-	-	-	Background	GO target	Background	-	-	-	-	Background	-	Background
Tmem51	chr4	-	141640219	53312	1073000	GO target	-	Background	-	-	-	Background	-	Background	-	GO target	-	-	Background	-	Background
Tmem74	chr15	-	43701575	3334	665024	GO target	-	Background	-	-	-	Background	-	Background	-	-	-	-	Background	-	Background
Tmem90b	chr2	+	149656524	173604	530509	GO target	-	Background	-	-	-	-	-	Background	-	-	-	-	Background	-	Background
Tmpo	chr10	-	90634327	24011	933676	GO target	-	Background	-	-	-	Background	-	Background	-	GO target	-	-	Background	-	Background
Tmprss15	chr16	-	79091337	138084	2110880	GO target	-	Background	-	-	-	Background	-	Background	GO target	-	-	-	Background	-	Background
Tnc	chr4	-	63681760	60941	1167111	GO target	-	Background	-	GO target	-	Background	-	Background	GO target	-	-	-	Background	-	Background
Tnip3	chr6	+	65540392	43642	606318	GO target	-	Background	-	-	-	Background	-	Background	-	-	-	-	Background	-	Background
Tnp1	chr1	-	73062473	816	1034531	GO target	-	Background	-	-	-	Background	-	Background	-	GO target	-	-	Background	-	Background
Tnr	chr1	+	161667641	187412	509392	GO target	-	Background	GO target	-	-	Background	-	Background	-	-	-	-	Background	-	Background
Tom1l1	chr11	-	90548921	44142	893089	GO target	-	Background	-	-	-	Background	-	Background	-	GO target	-	-	Background	-	Background
Top2b	chr14	+	17197693	65608	53308	GO target	-	Background	-	-	-	Background	GO target	Background	-	-	-	-	Background	-	Background
Tox	chr4	-	6917946	304446	1382776	GO target	-	Background	-	-	-	Background	GO target	Background	-	GO target	-	-	Background	GO target	Background
Tpbg	chr9	+	85735987	4675	553336	GO target	-	Background	-	GO target	-	Background	-	Background	-	-	-	-	Background	-	Background
Tpk1	chr6	-	43616277	321277	1429230	GO target	-	Background	-	-	-	Background	-	Background	GO target	-	-	-	Background	GO target	Background
Tprg	chr16	+	25286903	135527	555662	GO target	-	Background	-	-	-	Background	-	Background	-	-	-	-	Background	-	Background
Trdn	chr10	+	32803289	393226	716687	GO target	-	Background	-	-	-	Background	-	Background	GO target	-	-	-	Background	GO target	Background
Trhr	chr15	+	44027681	39777	518305	GO target	-	Background	-	-	-	Background	-	Background	-	-	-	-	Background	-	Background
Trim36	chr18	-	46372261	47305	506620	GO target	-	Background	-	-	-	Background	GO target	Background	-	-	-	-	Background	-	Background
Trim41	chr11	-	48630855	10949	1236226	GO target	-	Background	-	-	-	Background	-	Background	-	-	-	-	Background	-	Background
Trnt1	chr6	+	106719160	13308	771368	GO target	-	Background	-	-	-	Background	-	Background	-	-	-	-	Background	-	Background
Trpc6	chr9	+	8544432	136133	630041	GO target	-	Background	-	-	-	Background	-	Background	-	-	-	-	Background	-	Background
Trpc7	chr13	-	56997137	122663	558050	GO target	-	Background	-	-	-	Background	-	Background	-	GO target	-	-	Background	-	Background
Tsc22d2	chr3	+	58219611	51098	623307	GO target	-	Background	-	-	-	Background	-	Background	GO target	-	-	-	Background	-	Background
Tsga8	chrX	-	80733263	1246	3171767	GO target	-	Background	-	-	-	Background	-	Background	GO target	-	-	-	Background	-	Background
Tshr	chr12	+	92639433	139516	677962	GO target	-	Background	-	-	-	Background	-	Background	GO target	-	-	-	Background	-	Background
Tshz2	chr2	+	169458671	279922	726619	GO target	-	Background	-	-	-	Background	-	Background	GO target	-	-	-	Background	GO target	Background
Ttc14	chr3	+	33698877	14905	862092	GO target	-	Background	-	-	-	Background	GO target	Background	GO target	-	-	-	Background	-	Background
Ttc29	chr8	+	80737241	180984	527589	GO target	-	Background	-	-	-	Background	-	Background	-	-	-	-	Background	-	Background
Ttc33	chr15	+	5135525	32811	1085078	GO target	-	Background	-	-	-	Background	-	Background	-	-	-	-	Background	-	Background
Ttc35	chr15	+	43308775	50548	533411	GO target	-	Background	-	-	-	-	-	Background	-	-	-	-	Background	-	Background
Ttc6	chr12	+	58797921	40864	537925	GO target	-	Background	-	-	-	-	-	Background	-	-	-	-	Background	-	Background
Tusc3	chr8	+	40068921	181545	760947	GO target	-	Background	-	-	-	Background	-	Background	-	-	-	-	Background	-	Background
Twistnb	chr12	+	34114489	9756	517400	GO target	-	Background	-	-	-	Background	-	Background	-	-	-	-	Background	-	Background
Tyrp1	chr4	+	80480134	17488	2681197	GO target	-	Background	-	-	-	Background	-	Background	GO target	-	-	-	Background	-	Background
Uaca	chr9	+	60642355	85822	548235	GO target	-	Background	-	-	-	Background	-	Background	-	-	-	-	Background	-	Background
Ubash3b	chr9	-	40966145	146964	813170	GO target	-	Background	-	-	-	Background	-	Background	-	GO target	-	-	Background	-	Background
Ube2e3	chr2	+	78709204	52246	1259100	GO target	-	Background	-	-	-	Background	-	Background	GO target	-	-	-	Background	-	Background
Ugt8a	chr3	-	125641468	73191	565650	GO target	-	Background	-	-	GO target	Background	-	Background	-	-	-	-	Background	-	Background
Unc13c	chr9	-	73781374	452697	539739	GO target	-	Background	-	-	-	Background	-	Background	-	-	-	-	Background	GO target	Background
Usp24	chr4	+	105988818	125104	1084461	GO target	-	Background	-	-	-	Background	-	Background	-	GO target	-	-	Background	-	Background
Usp7	chr16	-	8792401	102713	802844	GO target	-	Background	-	-	-	Background	-	Background	-	GO target	-	-	Background	-	Background
Usp9y	chrY	-	796225	160825	578242	GO target	-	Background	-	-	-	Background	-	Background	-	GO target	-	-	Background	-	Background
Vcl	chr14	+	21748655	104240	552226	GO target	-	Background	-	-	-	Background	-	Background	-	-	-	-	Background	-	Background
Vegfc	chr8	+	55162886	108922	772446	GO target	-	Background	-	GO target	-	Background	-	Background	-	-	-	-	Background	-	Background
Veph1	chr3	-	66100759	243276	779865	GO target	-	Background	-	GO target	-	Background	GO target	Background	-	-	-	-	Background	GO target	Background
Vldlr	chr19	+	27291847	36874	507394	GO target	-	Background	GO target	-	-	Background	-	Background	-	-	-	-	Background	-	Background
Vmn1r90	chr7	-	15207827	91826	804181	GO target	-	Background	-	-	-	Background	-	Background	GO target	-	-	-	Background	-	Background
Vrk2	chr11	-	26493920	122516	4089053	GO target	-	Background	-	-	-	Background	-	Background	-	GO target	-	-	Background	-	Background
Vstm2a	chr11	+	16157806	169507	1730707	GO target	-	Background	GO target	-	-	Background	-	Background	-	GO target	-	-	Background	-	Background
Vstm2b	chr7	+	48154648	30690	1733225	GO target	-	Background	-	-	-	Background	-	Background	-	GO target	-	-	Background	-	Background
Vwc2	chr11	+	11014747	154187	1387818	GO target	-	Background	-	-	GO target	Background	-	Background	GO target	-	-	-	Background	-	Background
Wscd1	chr11	+	71564187	38962	703769	GO target	-	Background	-	-	-	Background	-	Background	-	-	-	-	Background	-	Background
Xlr	chrX	-	51100883	20588	1379894	GO target	-	Background	-	-	GO target	Background	-	Background	GO target	-	-	-	Background	-	Background
Xylt1	chr7	+	124524493	286772	1277022	GO target	-	Background	-	-	-	Background	GO target	Background	-	GO target	-	-	Background	GO target	Background
Ywhaq	chr12	-	21423498	27566	3776387	GO target	-	Background	-	-	-	Background	-	Background	GO target	-	-	-	Background	-	Background
Zbtb20	chr16	+	42907765	734950	573260	GO target	-	Background	-	-	-	Background	-	Background	GO target	-	-	-	Background	GO target	Background
Zbtb7c	chr18	+	75979832	328383	517262	GO target	-	Background	-	-	-	Background	-	Background	-	-	-	-	Background	GO target	Background
Zc3h12c	chr9	-	51976216	56126	528181	GO target	-	Background	-	-	-	Background	GO target	Background	-	GO target	-	-	Background	-	Background
Zc3h15	chr2	+	83484592	20187	695273	GO target	-	Background	-	-	-	Background	-	Background	-	GO target	-	-	Background	-	Background
Zdhhc25	chr15	+	88430745	1227	927845	GO target	-	Background	-	-	-	Background	-	Background	-	GO target	-	-	Background	-	Background
Zeb1	chr18	+	5591858	183607	506402	GO target	-	Background	-	-	-	Background	-	Background	-	-	-	-	Background	-	Background
Zeb2	chr2	-	44972915	130274	3756674	GO target	-	Background	GO target	-	-	Background	-	Background	GO target	-	-	-	Background	-	Background
Zfhx4	chr3	+	5218554	197301	1570592	GO target	-	Background	-	-	-	Background	GO target	Background	-	GO target	-	-	Background	GO target	Background
Zfp40	chr17	-	23330219	19383	670252	GO target	-	Background	-	-	-	Background	-	Background	-	-	-	-	Background	-	Background
Zfp449	chrX	+	53599577	19274	1111613	GO target	-	Background	-	-	-	Background	-	Background	-	GO target	-	-	Background	-	Background
Zfp462	chr4	+	54960848	135587	1352437	GO target	-	Background	-	-	-	Background	-	Background	-	GO target	-	-	Background	-	Background
Zfp503	chr14	-	22808823	5639	1436196	GO target	-	Background	-	-	GO target	Background	GO target	Background	-	GO target	-	-	Background	-	Background
Zfp507	chr7	-	36588008	30643	913021	GO target	-	Background	-	-	-	Background	-	Background	GO target	-	-	-	Background	-	Background
Zfp637	chr6	+	117791260	4713	676998	GO target	-	Background	-	-	-	Background	GO target	Background	-	GO target	-	-	Background	-	Background
Zfp64	chr2	-	168781087	62256	803714	GO target	-	Background	-	-	-	Background	-	Background	GO target	-	-	-	Background	-	Background
Zfp703	chr8	+	28087808	4125	856794	GO target	-	Background	-	GO target	-	Background	-	Background	-	GO target	-	-	Background	-	Background
Zfp808	chr13	+	62231276	43503	840754	GO target	-	Background	-	-	-	Background	-	Background	GO target	-	-	-	Background	-	Background
Zfp932	chr5	+	110425540	13890	527086	GO target	-	Background	-	-	-	Background	-	Background	-	-	-	-	Background	-	Background
Zfp936	chr7	+	50442540	3311	565869	GO target	-	Background	-	-	-	Background	-	Background	-	-	-	-	Background	-	Background
Zfp938	chr10	-	81704025	16426	552104	GO target	-	Background	-	-	-	Background	-	Background	-	-	-	-	Background	-	Background
Zfp939	chr7	+	46728732	3971	7712798	GO target	-	Background	-	-	-	Background	-	Background	GO target	-	-	-	Background	-	Background
Zfp945	chr17	-	23004101	20437	534299	GO target	-	Background	-	-	-	Background	-	Background	-	-	-	-	Background	-	Background
Zfp957	chr14	-	79647103	34943	574475	GO target	-	Background	-	-	-	Background	-	Background	-	-	-	-	Background	-	Background
Zfpm2	chr15	+	40486588	449550	1053938	GO target	-	Background	-	-	-	Background	-	Background	GO target	-	-	-	Background	GO target	Background
Zmat4	chr8	+	24780130	486927	595333	GO target	-	Background	-	-	-	Background	-	Background	-	-	-	-	Background	GO target	Background
Zmiz1	chr14	+	26278710	207519	990753	GO target	-	Background	-	-	-	Background	-	Background	-	GO target	-	-	Background	GO target	Background
Zwint	chr10	+	72117593	20119	1646043	GO target	-	Background	-	-	-	Background	-	Background	-	GO target	-	-	Background	-	Background
Acot10	chr15	-	20596505	1531	2.09569e+06	GO target	-	Background	-	-	-	Background	-	Background	-	-	-	GO target	Background	-	Background
Actr3b	chr5	+	25265815	90345	1022603	GO target	-	Background	-	-	-	Background	-	Background	-	-	-	GO target	Background	-	Background
Actrt1	chrX	+	43682184	1338	3017835	GO target	-	Background	-	-	-	Background	-	Background	GO target	-	-	GO target	Background	-	Background
Adam29	chr8	-	58385745	36036	2237039	GO target	-	Background	-	-	-	Background	-	Background	-	-	-	GO target	Background	-	Background
Adra2a	chr19	+	54119672	3800	1.03058e+06	GO target	-	Background	GO target	-	-	Background	-	Background	-	-	-	GO target	Background	-	Background
Agbl1	chr7	+	83465022	446467	1871765	GO target	-	Background	-	-	-	Background	-	Background	-	-	-	GO target	Background	GO target	Background
Agpat9	chr5	+	101275149	52969	785280	GO target	-	Background	-	-	-	Background	-	Background	-	-	-	GO target	Background	-	Background
AI429214	chr8	+	38056629	1956	581709	GO target	-	Background	GO target	-	-	Background	-	Background	-	-	-	GO target	Background	-	Background
Ajap1	chr4	-	152856939	109609	1274975	GO target	-	Background	-	-	-	Background	-	Background	-	-	-	GO target	Background	-	Background
Amd2	chr10	-	35431697	3200	1892393	GO target	-	Background	-	-	-	-	-	Background	GO target	-	-	GO target	Background	-	Background
Arap2	chr5	-	63157437	163753	1934666	GO target	-	Background	-	-	-	Background	-	Background	-	GO target	-	GO target	Background	-	Background
Arhgef7	chr8	+	11728252	106961	871562	GO target	-	Background	-	-	-	Background	-	Background	-	-	-	GO target	Background	-	Background
Arl4a	chr12	-	40763963	31929	1159629	GO target	-	Background	-	-	-	Background	-	Background	-	-	-	GO target	Background	-	Background
Arl6ip6	chr2	+	53051122	27132	859113	GO target	-	Background	-	-	-	Background	-	Background	-	-	-	GO target	Background	-	Background
Ate1	chr7	-	137663053	128013	770019	GO target	-	Background	-	-	-	Background	-	Background	-	-	-	GO target	Background	-	Background
Atp5l-ps1	chr7	+	69621192	311	633871	GO target	-	Background	-	-	-	-	GO target	Background	-	-	-	GO target	Background	-	Background
Atp6ap1l	chr13	-	91044960	21895	757320	GO target	-	Background	GO target	-	-	Background	-	Background	-	-	-	GO target	Background	-	Background
AY761185	chr8	-	22084427	1055	2666394	GO target	-	Background	-	-	-	Background	-	Background	-	-	-	GO target	Background	-	Background
Barhl2	chr5	-	106887469	5922	635999	GO target	-	Background	-	-	-	Background	-	Background	-	-	-	GO target	Background	-	Background
Basp1	chr15	-	25343519	50479	2634805	GO target	-	Background	-	-	-	Background	GO target	Background	-	-	-	GO target	Background	-	Background
BC002163	chr16	+	42955744	320	1307890	GO target	-	Background	-	-	-	Background	-	Background	-	-	-	GO target	Background	-	Background
BC006965	chr11	-	112643290	94331	1611058	GO target	-	Background	-	GO target	-	Background	-	Background	-	-	-	GO target	Background	-	Background
BC018507	chr13	-	70776512	48945	862763	GO target	-	Background	-	-	-	-	-	Background	-	-	-	GO target	Background	-	Background
BC048507	chr13	+	67964274	582	771138	GO target	-	Background	-	-	-	Background	-	Background	-	-	-	GO target	Background	-	Background
BC049702	chrX	-	19058445	1899	1588989	GO target	-	Background	-	-	-	-	-	Background	-	-	-	GO target	Background	-	Background
Bckdhb	chr9	+	83818757	199089	1248960	GO target	-	Background	-	-	-	Background	-	Background	-	-	-	GO target	Background	GO target	Background
Bmp2	chr2	+	133377895	10726	1540599	GO target	-	Background	-	-	GO target	Background	-	Background	GO target	-	-	GO target	Background	-	Background
Bnc2	chr4	-	84320990	402544	779729	GO target	-	Background	-	-	-	Background	-	Background	-	-	-	GO target	Background	GO target	Background
Brwd3	chrX	-	106029687	97332	1.03429e+06	GO target	-	Background	-	-	-	Background	-	Background	-	-	-	GO target	Background	-	Background
C1d	chr11	+	17157597	11582	715606	GO target	-	Background	-	-	-	Background	-	Background	-	-	-	GO target	Background	-	Background
Cadm2	chr16	-	67621153	965487	3028330	GO target	-	Background	GO target	-	-	Background	-	Background	-	GO target	-	GO target	Background	GO target	Background
Cbln2	chr18	+	86880502	7173	2159625	GO target	-	Background	-	-	-	Background	-	Background	-	-	-	GO target	Background	-	Background
Cbx3-ps3	chr4	+	83346988	952	785131	GO target	-	Background	-	-	-	-	-	Background	-	-	-	GO target	Background	-	Background
Ccdc50	chr16	+	27388955	63349	726532	GO target	-	Background	-	-	-	Background	-	Background	-	-	-	GO target	Background	-	Background
Cdc73	chr1	-	145550023	104096	2974769	GO target	-	Background	-	-	-	Background	-	Background	-	-	-	GO target	Background	-	Background
Cdh10	chr15	+	18748702	195288	3613164	GO target	-	Background	GO target	-	-	Background	-	Background	-	GO target	-	GO target	Background	-	Background
Cdh19	chr1	-	112873949	88177	1630567	GO target	-	Background	-	-	-	Background	-	Background	-	GO target	-	GO target	Background	-	Background
Cdh7	chr1	+	111878904	157631	3122655	GO target	-	Background	-	-	-	Background	-	Background	-	GO target	-	GO target	Background	-	Background
Cdk13	chr13	-	17896931	89135	1764253	GO target	-	Background	-	-	-	Background	-	Background	-	-	-	GO target	Background	-	Background
Cenpc1	chr5	-	86494608	53540	1893817	GO target	-	Background	-	-	-	Background	-	Background	-	-	-	GO target	Background	-	Background
Chrna7	chr7	-	70357412	113834	854300	GO target	-	Background	-	-	-	Background	-	Background	-	-	-	GO target	Background	-	Background
Cmpk2	chr12	+	27154069	10631	873614	GO target	-	Background	GO target	-	-	Background	-	Background	-	-	-	GO target	Background	-	Background
Cnbd1	chr4	-	19049673	262072	899633	GO target	-	Background	-	-	-	-	-	Background	-	-	-	GO target	Background	GO target	Background
Cntnap5a	chr1	+	117581333	897270	5536338	GO target	-	Background	-	-	-	Background	-	Background	GO target	-	-	GO target	Background	GO target	Background
Cog6	chr3	-	52821145	35100	656319	GO target	-	Background	-	-	-	Background	-	Background	-	-	-	GO target	Background	-	Background
Csmd1	chr8	-	17535281	1642744	1818846	GO target	-	Background	GO target	-	-	Background	-	Background	GO target	-	-	GO target	Background	GO target	Background
Csnk1g3	chr18	+	54021767	93571	1049921	GO target	-	Background	-	-	-	Background	-	Background	-	-	-	GO target	Background	-	Background
Ctnna2	chr6	-	77929693	1098062	3995916	GO target	-	Background	GO target	-	-	Background	-	Background	-	-	-	GO target	Background	GO target	Background
D6Ertd474e	chr6	+	143194413	51379	583818	GO target	-	Background	-	-	-	Background	-	Background	-	-	-	GO target	Background	-	Background
Dbpht2	chr12	+	75398461	2994	626307	GO target	-	Background	GO target	-	-	Background	-	Background	-	-	-	GO target	Background	-	Background
Dcc	chr18	-	72510723	1092331	1854582	GO target	-	Background	GO target	-	-	Background	-	Background	GO target	-	-	GO target	Background	GO target	Background
Defb7	chr8	+	19495097	2678	2587071	GO target	-	Background	-	-	-	Background	-	Background	-	-	-	GO target	Background	-	Background
Dhx35	chr2	+	158620543	63407	1513633	GO target	-	Background	-	-	-	Background	-	Background	-	-	-	GO target	Background	-	Background
Diap2	chrX	+	126284512	715858	4599084	GO target	-	Background	-	-	-	Background	-	Background	-	GO target	-	GO target	Background	GO target	Background
Diap3	chr14	-	87541031	485857	2393666	GO target	-	Background	-	-	-	Background	-	Background	-	-	-	GO target	Background	GO target	Background
Diras2	chr13	-	52626205	26461	708244	GO target	-	Background	GO target	-	-	Background	-	Background	-	-	-	GO target	Background	-	Background
Dph3b-ps	chr13	-	107337140	248	1346058	GO target	-	Background	-	-	-	-	-	Background	-	-	-	GO target	Background	-	Background
Drr1	chrX	-	15516375	16945	2838491	GO target	-	Background	-	-	-	-	-	Background	GO target	-	-	GO target	Background	-	Background
Edem3	chr1	+	153602504	66954	581842	GO target	-	Background	-	-	-	Background	-	Background	-	-	-	GO target	Background	-	Background
Edn3	chr2	+	174586120	23423	1244322	GO target	-	Background	-	-	GO target	Background	GO target	Background	-	-	-	GO target	Background	-	Background
Efcab1	chr16	+	14906730	19242	824040	GO target	-	Background	-	-	-	Background	-	Background	-	-	-	GO target	Background	-	Background
Efnb2	chr8	-	8660773	43339	1194669	GO target	-	Background	-	-	-	Background	-	Background	-	-	-	GO target	Background	-	Background
Elavl2	chr4	-	91066675	149221	1769415	GO target	-	Background	-	-	-	Background	GO target	Background	-	GO target	-	GO target	Background	-	Background
Enc1	chr13	+	98011060	11934	549796	GO target	-	Background	-	-	-	Background	-	Background	-	-	-	GO target	Background	-	Background
Epha3	chr16	-	63863984	320620	1227847	GO target	-	Background	-	-	-	Background	-	Background	-	GO target	-	GO target	Background	GO target	Background
Epha4	chr1	-	77511663	147903	2391192	GO target	-	Background	-	-	-	Background	-	Background	-	GO target	-	GO target	Background	-	Background
Epm2a	chr10	+	11063202	116240	967896	GO target	-	Background	-	-	-	Background	-	Background	-	-	-	GO target	Background	-	Background
Etaa1	chr11	-	17853878	15119	1596135	GO target	-	Background	-	-	-	Background	-	Background	-	GO target	-	GO target	Background	-	Background
Etv1	chr12	+	39506669	88133	1283904	GO target	-	Background	-	-	-	Background	-	Background	-	-	-	GO target	Background	-	Background
Fam135b	chr15	-	71558268	282160	2420123	GO target	-	Background	-	-	-	Background	-	Background	-	-	-	GO target	Background	GO target	Background
Fam198b	chr3	+	79688455	61747	780527	GO target	-	Background	-	-	-	Background	-	Background	-	-	-	GO target	Background	-	Background
Fam19a2	chr10	+	122701132	476900	1552611	GO target	-	Background	-	-	-	Background	-	Background	-	-	-	GO target	Background	GO target	Background
Fam46a	chr9	-	85220731	6685	1556866	GO target	-	Background	-	-	-	Background	-	Background	-	-	-	GO target	Background	-	Background
Fam46d	chrX	+	104987929	80319	967717	GO target	-	Background	-	-	-	Background	-	Background	-	-	-	GO target	Background	-	Background
Fam5b	chr1	-	160286391	110989	682926	GO target	-	Background	-	-	-	-	-	Background	-	-	-	GO target	Background	-	Background
Fam5c	chr1	+	148342759	406842	4647341	GO target	-	Background	-	-	-	-	-	Background	GO target	-	-	GO target	Background	GO target	Background
Fam84a	chr12	-	14158844	4439	2203478	GO target	-	Background	-	-	-	Background	-	Background	-	GO target	-	GO target	Background	-	Background
Fam84b	chr15	-	60656635	6084	1254955	GO target	-	Background	-	-	-	Background	-	Background	-	-	-	GO target	Background	-	Background
Fgf10	chr13	+	119458598	119543	828653	GO target	-	Background	-	-	-	Background	-	Background	-	-	-	GO target	Background	-	Background
Fgf12	chr16	-	28445313	285107	1472370	GO target	-	Background	GO target	-	-	Background	-	Background	GO target	-	-	GO target	Background	GO target	Background
Fgf13	chrX	-	56821248	505926	1451802	GO target	-	Background	-	-	-	Background	-	Background	-	-	-	GO target	Background	GO target	Background
Flrt2	chr12	+	96930436	92989	6217812	GO target	-	Background	-	-	-	Background	-	Background	GO target	-	-	GO target	Background	-	Background
Fndc3a	chr14	-	73109810	172057	1877233	GO target	-	Background	-	-	-	Background	-	Background	-	-	-	GO target	Background	-	Background
Foxa2	chr2	-	147872782	4169	997934	GO target	-	Background	-	-	-	Background	GO target	Background	-	-	-	GO target	Background	-	Background
Foxd2	chr4	-	114581503	2618	677430	GO target	-	Background	-	-	-	Background	-	Background	-	-	-	GO target	Background	-	Background
Foxg1	chr12	+	50483870	3971	3518485	GO target	-	Background	GO target	-	-	Background	-	Background	GO target	-	-	GO target	Background	-	Background
Foxo1	chr3	+	52072259	81772	795460	GO target	-	Background	-	-	-	Background	-	Background	-	-	-	GO target	Background	-	Background
Foxp1	chr6	-	99216495	341163	1330158	GO target	-	Background	-	-	-	Background	-	Background	-	-	-	GO target	Background	GO target	Background
Fpr-rs7	chr17	-	20251190	1016	1854621	GO target	-	Background	-	-	-	-	-	Background	-	-	-	GO target	Background	-	Background
Frk	chr10	+	34203206	127826	1183780	GO target	-	Background	-	-	-	Background	-	Background	-	-	-	GO target	Background	-	Background
Fscb	chr12	-	65575885	3565	2250631	GO target	-	Background	-	-	-	Background	-	Background	-	-	-	GO target	Background	-	Background
Fstl5	chr3	+	75878192	635749	2469830	GO target	-	Background	GO target	-	-	Background	-	Background	-	-	-	GO target	Background	GO target	Background
Fut10	chr8	+	32297819	74391	574913	GO target	-	Background	-	-	-	Background	-	Background	-	-	-	GO target	Background	-	Background
G6pd2	chr5	+	62200082	1634	2368613	GO target	-	Background	-	-	-	Background	-	Background	-	GO target	-	GO target	Background	-	Background
Gabrg2	chr11	-	41814359	90654	897889	GO target	-	Background	-	-	-	Background	-	Background	-	-	-	GO target	Background	-	Background
Gadd45g	chr13	+	51942047	1790	708838	GO target	-	Background	-	-	-	Background	-	Background	-	-	-	GO target	Background	-	Background
Galc	chr12	-	99497669	57155	2426265	GO target	-	Background	-	-	-	Background	-	Background	-	-	-	GO target	Background	-	Background
Gcap14	chr14	-	37781950	93828	1360283	GO target	-	Background	-	-	-	-	-	Background	-	-	-	GO target	Background	-	Background
Gdf6	chr4	+	9771519	17973	1301345	GO target	-	Background	-	-	-	Background	-	Background	-	-	-	GO target	Background	-	Background
Gfra2	chr14	+	71289927	89718	1674656	GO target	-	Background	-	-	-	Background	-	Background	-	-	-	GO target	Background	-	Background
Glrx3	chr7	+	144629331	30946	863583	GO target	-	Background	-	-	-	Background	-	Background	-	-	-	GO target	Background	-	Background
Gpam	chr19	-	55201824	59682	1072221	GO target	-	Background	-	-	-	Background	GO target	Background	-	-	-	GO target	Background	-	Background
Gpm6a	chr8	+	56040081	106150	2433838	GO target	-	Background	GO target	-	-	Background	-	Background	-	-	-	GO target	Background	-	Background
Gpr82	chrX	+	13238489	6070	2275378	GO target	-	Background	-	-	-	Background	-	Background	-	-	-	GO target	Background	-	Background
Gria2	chr3	-	80606713	117855	779464	GO target	-	Background	GO target	-	-	Background	-	Background	-	-	-	GO target	Background	-	Background
Grid1	chr14	+	35633011	763554	1363399	GO target	-	Background	GO target	-	-	Background	-	Background	-	-	-	GO target	Background	GO target	Background
Grik2	chr10	-	49508572	689306	4191018	GO target	-	Background	GO target	-	-	Background	-	Background	GO target	-	-	GO target	Background	GO target	Background
Grxcr1	chr5	+	68423074	134563	1127290	GO target	-	Background	-	-	-	Background	-	Background	-	-	-	GO target	Background	-	Background
Hace1	chr10	+	45297635	134516	3494743	GO target	-	Background	-	-	-	Background	-	Background	-	-	-	GO target	Background	-	Background
Hao1	chr2	-	134380104	57007	974293	GO target	-	Background	-	-	-	Background	-	Background	-	-	-	GO target	Background	-	Background
Hdgfl1	chr13	-	26862034	1993	1599148	GO target	-	Background	-	-	-	Background	-	Background	-	-	-	GO target	Background	-	Background
Hgf	chr5	+	16059368	65889	783310	GO target	-	Background	-	-	-	Background	GO target	Background	-	-	-	GO target	Background	-	Background
Hmgb1-ps1	chr11	+	40955265	633	1154259	GO target	-	Background	-	-	-	-	GO target	Background	-	-	-	GO target	Background	-	Background
Hmgb1-ps3	chr11	-	63660320	635	725611	GO target	-	Background	-	-	-	-	GO target	Background	-	-	-	GO target	Background	-	Background
Hmgb1-rs18	chr4	-	67179966	626	1370336	GO target	-	Background	-	-	-	-	-	Background	-	GO target	-	GO target	Background	-	Background
Hmgn2-ps1	chr5	+	84552259	1155	2655693	GO target	-	Background	-	-	-	-	-	Background	-	-	-	GO target	Background	-	Background
Hrh4	chr18	+	13165499	15892	678173	GO target	-	Background	-	-	-	Background	-	Background	-	-	-	GO target	Background	-	Background
Hsfy2	chr1	-	56694295	1398	1.04113e+06	GO target	-	Background	-	-	-	Background	-	Background	-	-	-	GO target	Background	-	Background
Htr1a	chr13	+	106233773	4440	1271333	GO target	-	Background	-	-	-	Background	-	Background	-	-	-	GO target	Background	-	Background
Htr7	chr19	-	36131850	98626	1009359	GO target	-	Background	-	-	-	Background	-	Background	-	-	-	GO target	Background	-	Background
Ifnk	chr4	+	35099305	1949	798087	GO target	-	Background	-	-	-	Background	-	Background	-	-	-	GO target	Background	-	Background
Il15	chr8	-	84927121	71585	862761	GO target	-	Background	-	-	-	Background	-	Background	-	-	-	GO target	Background	-	Background
Inhba	chr13	+	16103684	15337	1970600	GO target	-	Background	-	-	-	Background	-	Background	-	-	-	GO target	Background	-	Background
Ins1	chr19	+	52338813	1133	2263672	GO target	-	Background	-	-	-	Background	-	Background	GO target	-	-	GO target	Background	-	Background
Insc	chr7	+	121887395	106499	641480	GO target	-	Background	-	-	GO target	Background	GO target	Background	-	-	-	GO target	Background	-	Background
Kcna4	chr2	+	107130796	7863	1769588	GO target	-	Background	-	-	-	Background	-	Background	-	-	-	GO target	Background	-	Background
Kcne4	chr1	+	78813502	3097	763984	GO target	-	Background	-	-	GO target	Background	GO target	Background	-	-	-	GO target	Background	-	Background
Kcnh5	chr12	-	76278319	280115	727739	GO target	-	Background	GO target	-	-	Background	-	Background	-	-	-	GO target	Background	GO target	Background
Kcnj2	chr11	+	110927478	10657	1649020	GO target	-	Background	-	-	-	Background	-	Background	-	-	-	GO target	Background	-	Background
Kcnj3	chr2	+	55288381	162175	1826346	GO target	-	Background	-	-	-	Background	-	Background	-	-	-	GO target	Background	-	Background
Kcnt2	chr1	+	142142803	365837	3000102	GO target	-	Background	-	-	-	Background	-	Background	-	-	-	GO target	Background	GO target	Background
Kctd16	chr18	+	40418015	272742	1383555	GO target	-	Background	-	-	-	Background	-	Background	-	-	-	GO target	Background	GO target	Background
Kctd8	chr5	-	69732948	232424	1117853	GO target	-	Background	-	-	GO target	Background	-	Background	-	-	-	GO target	Background	GO target	Background
Kdm4c	chr4	+	73888401	163363	1773805	GO target	-	Background	-	-	-	Background	-	Background	-	-	-	GO target	Background	-	Background
Kdm6a	chrX	+	17739701	117361	1215369	GO target	-	Background	-	-	-	Background	-	Background	-	-	-	GO target	Background	-	Background
Khdrbs2	chr1	+	32229651	484932	1764223	GO target	-	Background	-	-	-	Background	-	Background	-	GO target	-	GO target	Background	GO target	Background
Khdrbs3	chr15	+	68758850	165092	3020598	GO target	-	Background	-	-	-	Background	-	Background	GO target	-	-	GO target	Background	-	Background
Kif20b	chr19	+	34996848	53373	1025906	GO target	-	Background	-	-	-	Background	-	Background	-	-	-	GO target	Background	-	Background
Klf12	chr14	-	100549015	279146	1849807	GO target	-	Background	-	GO target	-	Background	-	Background	-	GO target	-	GO target	Background	GO target	Background
Klf5	chr14	+	99697910	14714	601443	GO target	-	Background	-	-	-	Background	-	Background	-	-	-	GO target	Background	-	Background
Klhl13	chrX	-	22942208	145811	1804885	GO target	-	Background	-	-	-	Background	-	Background	-	-	-	GO target	Background	-	Background
Ldoc1	chrX	+	58962789	1335	3290836	GO target	-	Background	-	-	-	Background	-	Background	GO target	-	-	GO target	Background	-	Background
Lingo2	chr4	-	36898256	1243601	840886	GO target	-	Background	-	-	-	Background	-	Background	-	-	-	GO target	Background	GO target	Background
Lmo7	chr14	+	102129145	220085	1062011	GO target	-	Background	-	-	-	Background	-	Background	-	-	-	GO target	Background	GO target	Background
Lphn2	chr3	-	148617599	139049	2950791	GO target	-	Background	-	-	-	Background	-	Background	-	GO target	-	GO target	Background	-	Background
Lphn3	chr5	+	81449596	776063	4027348	GO target	-	Background	GO target	-	-	Background	-	Background	-	GO target	-	GO target	Background	GO target	Background
Lrig3	chr10	+	125403275	49140	1490327	GO target	-	Background	-	-	-	Background	-	Background	GO target	-	-	GO target	Background	-	Background
Lrp1b	chr2	-	42509118	2058350	2222109	GO target	-	Background	GO target	-	-	Background	-	Background	GO target	-	-	GO target	Background	GO target	Background
Lyplal1	chr1	-	187941189	29579	1124845	GO target	-	Background	-	-	-	Background	-	Background	-	GO target	-	GO target	Background	-	Background
Mab21l1	chr3	+	55586432	2775	1745225	GO target	-	Background	-	-	-	Background	-	Background	-	-	-	GO target	Background	-	Background
Mafb	chr2	-	160192801	3388	1784286	GO target	-	Background	-	-	-	Background	-	Background	-	-	-	GO target	Background	-	Background
Magea6	chrX	-	151370530	11975	1102188	GO target	-	Background	-	-	-	Background	-	Background	-	-	-	GO target	Background	-	Background
Matn1	chr4	+	130500300	11090	821226	GO target	-	Background	-	-	-	Background	-	Background	-	-	-	GO target	Background	-	Background
Mbd2	chr18	+	70727843	57942	670176	GO target	-	Background	-	-	-	Background	-	Background	-	-	-	GO target	Background	-	Background
Mdfic	chr6	+	15670661	81508	1309896	GO target	-	Background	-	-	-	Background	-	Background	-	-	-	GO target	Background	-	Background
Med10	chr13	+	69948760	6212	842580	GO target	-	Background	-	-	-	Background	-	Background	-	-	-	GO target	Background	-	Background
Mitf	chr6	+	97757052	214300	1093497	GO target	-	Background	-	-	-	Background	-	Background	-	-	-	GO target	Background	GO target	Background
Mmp16	chr4	+	17780605	265687	2431120	GO target	-	Background	GO target	-	-	Background	-	Background	GO target	-	-	GO target	Background	GO target	Background
Mn1	chr5	+	111846462	39591	785278	GO target	-	Background	-	-	-	Background	-	Background	-	-	-	GO target	Background	-	Background
Mrap2	chr9	+	87039141	39739	585288	GO target	-	Background	-	-	-	Background	GO target	Background	-	-	-	GO target	Background	-	Background
Mtrr	chr13	-	68720998	21341	772723	GO target	-	Background	-	-	-	Background	-	Background	-	-	-	GO target	Background	-	Background
Mut	chr17	+	41071656	26192	1689837	GO target	-	Background	-	-	-	Background	-	Background	-	-	-	GO target	Background	-	Background
Myom2	chr8	+	15057653	75888	770580	GO target	-	Background	-	-	-	Background	-	Background	-	-	-	GO target	Background	-	Background
Nbas	chr12	+	13275933	314683	583703	GO target	-	Background	-	-	-	Background	-	Background	-	-	-	GO target	Background	GO target	Background
Ncam2	chr16	+	81200942	423588	3856571	GO target	-	Background	GO target	-	-	Background	-	Background	GO target	-	-	GO target	Background	GO target	Background
Ndfip2	chr14	+	105657928	50587	664035	GO target	-	Background	-	-	-	Background	-	Background	-	-	-	GO target	Background	-	Background
Ndufa4	chr6	-	11857446	7073	2669776	GO target	-	Background	-	-	-	Background	-	Background	-	-	-	GO target	Background	-	Background
Nebl	chr2	-	17652670	387134	853449	GO target	-	Background	GO target	-	-	Background	-	Background	-	-	-	GO target	Background	GO target	Background
Nkx6-1	chr5	-	102093730	5497	860534	GO target	-	Background	-	-	-	Background	GO target	Background	-	-	-	GO target	Background	-	Background
Nlgn1	chr3	-	26032656	701923	3684034	GO target	-	Background	GO target	-	-	Background	-	Background	GO target	-	-	GO target	Background	GO target	Background
Nnt	chr13	-	120197804	73549	565717	GO target	-	Background	-	-	-	Background	-	Background	-	-	-	GO target	Background	-	Background
Nphp4	chr4	+	151850815	86343	896684	GO target	-	Background	-	-	-	Background	-	Background	-	-	-	GO target	Background	-	Background
Nr4a2	chr2	-	56976414	17173	1512161	GO target	-	Background	-	-	-	Background	-	Background	-	-	-	GO target	Background	-	Background
Nrg1	chr8	-	33119581	191081	1781565	GO target	-	Background	-	-	-	Background	GO target	Background	-	GO target	-	GO target	Background	-	Background
Nsun3	chr16	-	62786603	54333	1277880	GO target	-	Background	-	-	-	Background	-	Background	-	-	-	GO target	Background	-	Background
Ntrk3	chr7	-	85723294	386046	1622951	GO target	-	Background	GO target	-	-	Background	-	Background	-	-	-	GO target	Background	GO target	Background
Nxph1	chr6	+	8898614	300418	2821471	GO target	-	Background	-	-	-	Background	-	Background	-	-	-	GO target	Background	GO target	Background
Olfm3	chr3	+	114606996	221644	1268071	GO target	-	Background	GO target	-	-	Background	-	Background	-	GO target	-	GO target	Background	GO target	Background
Opn5	chr17	-	42748262	54530	1641462	GO target	-	Background	-	-	-	Background	-	Background	-	-	-	GO target	Background	-	Background
Otol1	chr3	+	69811535	21095	3118420	GO target	-	Background	-	-	-	Background	-	Background	-	-	-	GO target	Background	-	Background
Pax1	chr2	+	147194018	25013	655455	GO target	-	Background	-	-	-	Background	-	Background	-	-	-	GO target	Background	-	Background
Pcdh10	chr3	+	45182320	56168	7927739	GO target	-	Background	GO target	-	-	Background	-	Background	-	GO target	-	GO target	Background	-	Background
Pcdh17	chr14	+	84843370	93497	6539010	GO target	-	Background	GO target	-	-	Background	-	Background	-	GO target	-	GO target	Background	-	Background
Pcdh18	chr3	-	49561238	14020	4916350	GO target	-	Background	-	-	-	Background	-	Background	-	GO target	-	GO target	Background	-	Background
Pcdh19	chrX	-	130223532	106130	3279019	GO target	-	Background	-	GO target	-	Background	-	Background	-	-	-	GO target	Background	-	Background
Pcdh20	chr14	-	88871203	6649	5462767	GO target	-	Background	GO target	-	-	Background	-	Background	-	GO target	-	GO target	Background	-	Background
Pcmtd1	chr1	+	7079001	84706	1415835	GO target	-	Background	-	-	-	Background	-	Background	-	-	-	GO target	Background	-	Background
Pet2	chrX	-	86655028	5841	2593642	GO target	-	Background	-	-	-	Background	-	Background	GO target	-	-	GO target	Background	-	Background
Pgk1-rs7	chr12	-	10907047	1253	693387	GO target	-	Background	-	-	-	-	-	Background	-	-	-	GO target	Background	-	Background
Pik3c3	chr18	+	30432401	75379	3970934	GO target	-	Background	-	-	-	Background	-	Background	GO target	-	-	GO target	Background	-	Background
Pkhd1	chr1	-	20608145	560285	931886	GO target	-	Background	-	-	-	Background	-	Background	-	-	-	GO target	Background	GO target	Background
Pla2g4a	chr1	-	151808420	131672	3065981	GO target	-	Background	-	-	-	Background	-	Background	-	-	-	GO target	Background	-	Background
Plcl1	chr1	+	55463232	345075	930237	GO target	-	Background	GO target	-	-	Background	-	Background	-	-	-	GO target	Background	GO target	Background
Plekhf2	chr4	-	10934823	19014	1275072	GO target	-	Background	-	-	-	Background	-	Background	-	-	-	GO target	Background	-	Background
Plxdc2	chr2	+	16277931	399535	1866003	GO target	-	Background	-	-	-	Background	-	Background	-	GO target	-	GO target	Background	GO target	Background
Pmp22	chr11	+	62942484	30564	720655	GO target	-	Background	-	-	-	Background	-	Background	-	-	-	GO target	Background	-	Background
Poteg	chr8	+	28558142	47502	1186447	GO target	-	Background	-	-	-	Background	-	Background	-	-	-	GO target	Background	-	Background
Prelid2	chr18	-	42110848	75498	1379600	GO target	-	Background	-	-	-	Background	-	Background	-	-	-	GO target	Background	-	Background
Prim2	chr1	-	33726631	215975	846169	GO target	-	Background	-	-	-	Background	-	Background	-	-	-	GO target	Background	GO target	Background
Prkd1	chr12	-	51750210	307992	1653215	GO target	-	Background	-	-	-	Background	-	Background	GO target	-	-	GO target	Background	GO target	Background
Prl5a1	chr13	+	28234353	9127	916244	GO target	-	Background	-	-	-	Background	-	Background	-	-	-	GO target	Background	-	Background
Pros1	chr16	+	62854133	75039	644153	GO target	-	Background	-	-	-	Background	-	Background	-	-	-	GO target	Background	-	Background
Ptprd	chr4	-	77857865	2072579	4355791	GO target	-	Background	GO target	-	-	Background	-	Background	GO target	-	-	GO target	Background	GO target	Background
Ptpru	chr4	-	131394203	69831	818164	GO target	-	Background	-	-	-	Background	-	Background	-	-	-	GO target	Background	-	Background
Rapgef2	chr3	-	78949797	83347	2662608	GO target	-	Background	-	-	-	Background	-	Background	-	-	-	GO target	Background	-	Background
Rbfox1	chr16	+	6809315	603257	2550036	GO target	-	Background	-	-	-	Background	-	Background	GO target	-	-	GO target	Background	GO target	Background
Rdh14	chr12	+	10397586	4782	504036	GO target	-	Background	-	-	-	Background	-	Background	-	-	-	GO target	Background	-	Background
Rit2	chr18	-	31476944	343801	745881	GO target	-	Background	GO target	-	-	Background	-	Background	-	-	-	GO target	Background	GO target	Background
Robo1	chr16	+	72663394	382946	2939644	GO target	-	Background	-	-	-	Background	GO target	Background	-	GO target	-	GO target	Background	GO target	Background
Robo2	chr16	-	74411234	518683	1975736	GO target	-	Background	-	-	-	Background	-	Background	-	GO target	-	GO target	Background	GO target	Background
Rpl10l	chr12	-	67385388	1020	1242041	GO target	-	Background	-	-	-	Background	-	Background	-	-	-	GO target	Background	-	Background
Rpl13a-ps1	chr19	-	50105225	611	1337824	GO target	-	Background	-	-	-	-	-	Background	-	-	-	GO target	Background	-	Background
Rpl19-ps1	chr1	+	85008680	682	2541092	GO target	-	Background	-	-	-	-	-	Background	-	-	-	GO target	Background	-	Background
Rpl21-ps5	chr16	-	83371978	482	3092809	GO target	-	Background	-	-	-	-	-	Background	-	GO target	-	GO target	Background	-	Background
Rpl27a-ps2	chr14	-	109091860	449	2800262	GO target	-	Background	-	-	-	-	-	Background	-	-	-	GO target	Background	-	Background
Rpl35a-ps4	chr2	-	108715415	332	1793463	GO target	-	Background	-	-	-	-	-	Background	-	-	-	GO target	Background	-	Background
Rprm	chr2	-	53937963	1459	1209015	GO target	-	Background	-	-	-	Background	-	Background	-	-	-	GO target	Background	-	Background
Rps8-ps2	chr2	-	175804765	687	3147854	GO target	-	Background	-	-	-	-	GO target	Background	GO target	-	-	GO target	Background	-	Background
Rtdr1	chr10	-	74495331	75109	1759188	GO target	-	Background	-	-	-	-	-	Background	-	-	-	GO target	Background	-	Background
Runx1t1	chr4	+	13670583	150213	2205517	GO target	-	Background	-	-	-	Background	-	Background	-	GO target	-	GO target	Background	-	Background
S1pr1	chr3	-	115417973	4622	757821	GO target	-	Background	-	-	-	Background	-	Background	-	-	-	GO target	Background	-	Background
Scg2	chr1	-	79436665	5421	781431	GO target	-	Background	GO target	-	-	Background	-	Background	-	-	-	GO target	Background	-	Background
Sec16b	chr1	+	159436859	61697	694514	GO target	-	Background	-	-	-	Background	-	Background	-	-	-	GO target	Background	-	Background
Sgcz	chr8	-	39724562	1139210	871126	GO target	-	Background	-	-	-	Background	-	Background	-	-	-	GO target	Background	GO target	Background
Sis	chr3	-	72771785	79306	2940112	GO target	-	Background	-	-	-	Background	-	Background	-	-	-	GO target	Background	-	Background
Skint11	chr4	+	113835989	81644	824187	GO target	-	Background	-	-	-	Background	-	Background	-	-	-	GO target	Background	-	Background
Slc16a7	chr10	-	124766019	102499	2122744	GO target	-	Background	-	-	-	Background	-	Background	GO target	-	-	GO target	Background	-	Background
Slc26a7	chr4	-	14548952	119375	610596	GO target	-	Background	-	-	-	Background	GO target	Background	-	-	-	GO target	Background	-	Background
Slc30a10	chr1	+	187278727	13914	645462	GO target	-	Background	GO target	-	-	Background	-	Background	-	-	-	GO target	Background	-	Background
Slc4a3	chr1	+	75542841	15906	1813944	GO target	-	Background	-	GO target	-	Background	GO target	Background	-	-	-	GO target	Background	-	Background
Slc6a14	chrX	+	21292022	27459	1702648	GO target	-	Background	-	-	-	Background	-	Background	-	-	-	GO target	Background	-	Background
Slc6a15	chr10	+	102830477	51534	1874229	GO target	-	Background	-	-	-	Background	-	Background	-	-	-	GO target	Background	-	Background
Slitrk4	chrX	-	61530171	12111	3324584	GO target	-	Background	-	-	-	Background	-	Background	GO target	-	-	GO target	Background	-	Background
Smarca1	chrX	-	45245696	83149	1498893	GO target	-	Background	-	-	-	Background	-	Background	-	-	-	GO target	Background	-	Background
Smek3-ps	chrX	+	85975167	2444	1285759	GO target	-	Background	-	-	-	-	-	Background	GO target	-	-	GO target	Background	-	Background
Snrpn	chr7	-	67285105	157717	1974315	GO target	-	Background	-	-	-	Background	-	Background	-	GO target	-	GO target	Background	-	Background
Sntg1	chr1	-	9289319	937763	1434019	GO target	-	Background	-	-	-	Background	GO target	Background	-	-	-	GO target	Background	GO target	Background
Socs6	chr18	-	89063731	225644	2027863	GO target	-	Background	-	-	-	Background	-	Background	-	-	-	GO target	Background	GO target	Background
Sorcs3	chr19	+	48280515	599480	1395265	GO target	-	Background	-	-	-	Background	-	Background	-	-	-	GO target	Background	GO target	Background
Sox11	chr12	-	28027574	2012	1955948	GO target	-	Background	-	-	-	Background	GO target	Background	-	GO target	-	GO target	Background	-	Background
Sox4	chr13	-	29045582	4794	1.03534e+06	GO target	-	Background	-	-	-	Background	-	Background	-	-	-	GO target	Background	-	Background
Sox5	chr6	-	144730497	938238	763648	GO target	-	Background	GO target	-	-	Background	-	Background	-	-	-	GO target	Background	GO target	Background
Sox6	chr7	-	123182258	567400	705714	GO target	-	Background	-	-	-	Background	-	Background	-	-	-	GO target	Background	GO target	Background
Sp110	chr1	-	87495392	21918	2465998	GO target	-	Background	-	-	-	Background	-	Background	-	-	-	GO target	Background	-	Background
Spanxn4	chr12	+	63788809	422	2612983	GO target	-	Background	-	-	-	-	-	Background	-	GO target	-	GO target	Background	-	Background
Spin2	chrX	+	150266836	1950	1138443	GO target	-	Background	-	-	-	-	-	Background	-	-	-	GO target	Background	-	Background
Spock3	chr8	+	65429806	405843	1485815	GO target	-	Background	-	-	-	Background	-	Background	GO target	-	-	GO target	Background	GO target	Background
Spry2	chr14	-	106296036	4870	792030	GO target	-	Background	-	GO target	-	Background	-	Background	-	-	-	GO target	Background	-	Background
Suclg1	chr6	+	73198376	28525	3631461	GO target	-	Background	-	-	-	Background	-	Background	-	-	-	GO target	Background	-	Background
Tbx18	chr9	-	87626095	28460	1115107	GO target	-	Background	-	-	GO target	Background	-	Background	GO target	-	-	GO target	Background	-	Background
Tdrd3	chr14	+	87816390	128925	1194598	GO target	-	Background	-	-	-	Background	-	Background	-	-	-	GO target	Background	-	Background
Tecrl	chr5	-	83784220	77050	2184107	GO target	-	Background	-	-	-	Background	-	Background	-	GO target	-	GO target	Background	-	Background
Tigit	chr16	-	43664297	15323	790947	GO target	-	Background	-	-	-	Background	-	Background	-	-	-	GO target	Background	-	Background
Tle4	chr19	-	14672473	149911	1845054	GO target	-	Background	-	-	-	Background	-	Background	-	GO target	-	GO target	Background	-	Background
Tll1	chr8	-	66684790	191223	1044483	GO target	-	Background	-	-	-	Background	-	Background	-	-	-	GO target	Background	-	Background
Tlr4	chr4	+	66488647	102671	1799397	GO target	-	Background	-	-	-	Background	-	Background	-	GO target	-	GO target	Background	-	Background
Tm4sf1	chr3	-	57105841	14855	1625174	GO target	-	Background	-	GO target	-	Background	GO target	Background	-	-	-	GO target	Background	-	Background
Tmem167	chr13	+	90229339	54173	739764	GO target	-	Background	-	-	-	Background	-	Background	-	-	-	GO target	Background	-	Background
Tmem29	chrX	-	146893693	60355	1321012	GO target	-	Background	-	-	-	Background	-	Background	-	-	-	GO target	Background	-	Background
Tmtc2	chr10	-	105011491	386772	1931458	GO target	-	Background	-	GO target	-	Background	GO target	Background	-	-	-	GO target	Background	GO target	Background
Tpi-rs8	chr13	+	25547591	707	1497383	GO target	-	Background	-	-	-	-	-	Background	-	-	-	GO target	Background	-	Background
Trib1	chr15	+	59479905	8200	1209113	GO target	-	Background	-	GO target	-	Background	-	Background	-	-	-	GO target	Background	-	Background
Trim52	chr14	+	106505415	3082	2792293	GO target	-	Background	-	-	-	Background	-	Background	-	-	-	GO target	Background	-	Background
Tsen15	chr1	-	154233812	15947	561555	GO target	-	Background	-	-	-	Background	-	Background	-	-	-	GO target	Background	-	Background
Tshz1	chr18	-	84255954	74935	1007909	GO target	-	Background	GO target	-	-	Background	-	Background	-	-	-	GO target	Background	-	Background
Tshz3	chr7	+	37483137	75339	1600781	GO target	-	Background	-	-	-	Background	-	Background	GO target	-	-	GO target	Background	-	Background
Tsn	chr1	-	120207709	12615	1727198	GO target	-	Background	-	-	-	Background	-	Background	-	-	-	GO target	Background	-	Background
Ttll7	chr3	+	146515331	130383	1872243	GO target	-	Background	-	-	-	Background	-	Background	-	-	-	GO target	Background	-	Background
Tubgcp3	chr8	-	12672248	57971	863830	GO target	-	Background	-	-	-	Background	-	Background	-	-	-	GO target	Background	-	Background
Ube2v2	chr16	-	15594617	41847	656171	GO target	-	Background	-	-	-	Background	-	Background	-	-	-	GO target	Background	-	Background
Ube3a	chr7	+	66484122	77975	964617	GO target	-	Background	-	-	-	Background	GO target	Background	-	-	-	GO target	Background	-	Background
Unc5d	chr8	-	30329810	571445	3022854	GO target	-	Background	-	-	-	Background	-	Background	GO target	-	-	GO target	Background	GO target	Background
Utrn	chr10	-	12581533	479547	1000798	GO target	-	Background	-	-	-	Background	-	Background	-	-	-	GO target	Background	GO target	Background
Vgll3	chr16	+	65815878	47424	1045300	GO target	-	Background	-	-	-	Background	-	Background	-	-	-	GO target	Background	-	Background
Wdr11	chr7	+	136735377	43875	956344	GO target	-	Background	-	-	-	Background	-	Background	-	-	-	GO target	Background	-	Background
Wdr20b	chr12	+	66326504	2937	1107840	GO target	-	Background	-	-	-	-	-	Background	-	-	-	GO target	Background	-	Background
Wdr44	chrX	+	23270177	112939	2847963	GO target	-	Background	-	-	-	Background	-	Background	-	-	-	GO target	Background	-	Background
Xpnpep1	chr19	-	53113043	95136	779853	GO target	-	Background	-	-	-	Background	-	Background	-	-	-	GO target	Background	-	Background
Xrcc6bp1	chr10	-	126338427	32941	930417	GO target	-	Background	-	-	-	Background	-	Background	-	-	-	GO target	Background	-	Background
Zfp125	chr12	-	20906728	1045	1792968	GO target	-	Background	-	-	-	-	-	Background	-	-	-	GO target	Background	-	Background
Zfp326	chr5	+	106305587	39250	598063	GO target	-	Background	-	-	-	Background	-	Background	-	-	-	GO target	Background	-	Background
Zfp352	chr4	+	89885511	6882	1551962	GO target	-	Background	-	-	-	Background	-	Background	-	GO target	-	GO target	Background	-	Background
Zfp369	chr13	+	65380122	25407	1120766	GO target	-	Background	-	-	-	Background	-	Background	-	-	-	GO target	Background	-	Background
Zfp516	chr18	+	83080271	94435	1224458	GO target	-	Background	-	-	-	Background	GO target	Background	-	-	-	GO target	Background	-	Background
Zfp521	chr18	-	14131242	285720	1315596	GO target	-	Background	-	-	-	Background	GO target	Background	-	GO target	-	GO target	Background	GO target	Background
Zfp534	chr4	-	147076662	29051	1000679	GO target	-	Background	-	-	-	Background	-	Background	-	-	-	GO target	Background	-	Background
Zfp536	chr7	-	38554771	290643	895893	GO target	-	Background	-	-	GO target	Background	-	Background	-	-	-	GO target	Background	GO target	Background
Zfp600	chr4	+	146125091	41065	1090652	GO target	-	Background	-	-	-	Background	-	Background	-	-	-	GO target	Background	-	Background
Zfp608	chr18	-	55149834	102135	2342556	GO target	-	Background	-	GO target	-	Background	GO target	Background	GO target	-	-	GO target	Background	-	Background
Zic3	chrX	+	55284187	10726	1547662	GO target	-	Background	-	-	-	Background	-	Background	GO target	-	-	GO target	Background	-	Background
AA792892	chr5	+	94810339	3765	1382489	GO target	-	Background	-	-	-	Background	-	Background	-	-	-	-	Background	-	Background
Abcc12	chr8	-	89104554	98395	684699	GO target	-	Background	-	GO target	-	Background	-	Background	-	-	GO target	-	Background	-	Background
Acn9	chr6	+	6906004	85766	587237	GO target	-	Background	-	-	-	Background	-	Background	-	-	GO target	-	Background	-	Background
Actl7b	chr4	-	56754297	1418	1209529	GO target	-	Background	-	-	-	Background	-	Background	-	-	GO target	-	Background	-	Background
Actr3	chr1	-	127332067	42584	1472873	GO target	-	Background	-	-	-	Background	-	Background	-	-	GO target	-	Background	-	Background
Adamts20	chr15	-	94234689	134095	792702	GO target	-	Background	GO target	-	-	Background	-	Background	-	-	GO target	-	Background	-	Background
AI593442	chr9	-	52487534	6385	923958	GO target	-	Background	GO target	-	-	Background	-	Background	-	-	GO target	-	Background	-	Background
Aldoart1	chr4	-	72513668	1913	1496617	GO target	-	Background	-	-	-	Background	-	Background	-	GO target	GO target	-	Background	-	Background
Amy2b	chr3	-	112959645	9071	2922180	GO target	-	Background	-	-	-	Background	-	Background	-	-	GO target	-	Background	-	Background
Angpt1	chr15	-	42508523	252250	898841	GO target	-	Background	-	-	-	Background	-	Background	-	-	GO target	-	Background	GO target	Background
Ankrd7	chr6	+	18816318	13268	2346484	GO target	-	Background	-	-	-	Background	-	Background	-	-	GO target	-	Background	-	Background
Anxa1	chr19	-	20465434	17516	1473249	GO target	-	Background	-	-	-	Background	-	Background	-	-	GO target	-	Background	-	Background
Arhgap21	chr2	-	20890508	120962	735099	GO target	-	Background	-	-	-	Background	-	Background	-	-	GO target	-	Background	-	Background
Arl5b	chr2	+	14971022	28976	1339420	GO target	-	Background	-	-	-	Background	-	Background	-	-	GO target	-	Background	-	Background
Armc1	chr3	-	19063065	30919	913853	GO target	-	Background	-	-	-	Background	-	Background	-	-	GO target	-	Background	-	Background
AW209491	chr13	+	14722525	7944	828195	GO target	-	Background	-	-	-	Background	-	Background	-	-	GO target	-	Background	-	Background
Bambi	chr18	+	3507955	8447	720685	GO target	-	Background	-	-	-	Background	-	Background	-	-	GO target	-	Background	-	Background
BB287469	chr12	+	89055025	4099	645104	GO target	-	Background	-	-	-	Background	-	Background	-	-	GO target	-	Background	-	Background
BC030500	chr8	+	61390552	2543	1592107	GO target	-	Background	-	-	-	Background	-	Background	-	-	GO target	-	Background	-	Background
Bche	chr3	-	73512337	72607	1908357	GO target	-	Background	-	-	-	Background	GO target	Background	-	GO target	GO target	-	Background	-	Background
Bcl11a	chr11	+	23978117	96006	2394876	GO target	-	Background	-	-	-	Background	-	Background	-	-	GO target	-	Background	-	Background
Bmp4	chr14	-	47010344	7149	1095249	GO target	-	Background	-	-	-	Background	-	Background	-	-	GO target	-	Background	-	Background
Bmper	chr9	+	23027520	262126	947612	GO target	-	Background	GO target	-	-	Background	-	Background	-	-	GO target	-	Background	GO target	Background
Btbd3	chr2	+	138082406	332622	2044654	GO target	-	Background	-	-	-	Background	GO target	Background	GO target	-	GO target	-	Background	GO target	Background
Btg1	chr10	+	96079635	5812	1428281	GO target	-	Background	-	GO target	-	Background	-	Background	-	GO target	GO target	-	Background	-	Background
Bud13	chr9	+	46091091	15775	1231826	GO target	-	Background	-	-	-	Background	-	Background	-	-	GO target	-	Background	-	Background
Car8	chr4	-	8166188	97548	1447297	GO target	-	Background	-	-	-	Background	-	Background	-	-	GO target	-	Background	-	Background
Casp12	chr9	+	5345476	27556	804322	GO target	-	Background	-	-	-	Background	-	Background	-	-	GO target	-	Background	-	Background
Cbfa2t2-ps1	chr5	+	60622721	716	3678776	GO target	-	Background	-	-	-	-	-	Background	-	GO target	GO target	-	Background	-	Background
Cbln1	chr8	-	89996508	3747	772803	GO target	-	Background	-	-	-	Background	GO target	Background	-	-	GO target	-	Background	-	Background
Cbln4	chr2	-	171868966	7233	934828	GO target	-	Background	-	-	-	Background	-	Background	-	-	GO target	-	Background	-	Background
Ccdc59	chr10	+	105278123	6766	884064	GO target	-	Background	-	-	-	Background	-	Background	-	-	GO target	-	Background	-	Background
Ccdc85a	chr11	-	28484324	198632	2060652	GO target	-	Background	-	-	-	Background	-	Background	-	-	GO target	-	Background	GO target	Background
Cd83	chr13	+	43880476	18023	1041935	GO target	-	Background	GO target	-	-	Background	-	Background	-	-	GO target	-	Background	-	Background
Cdh11	chr8	-	105309011	152116	4533082	GO target	-	Background	GO target	-	-	Background	-	Background	GO target	-	GO target	-	Background	-	Background
Cdh12	chr15	+	21041207	478081	1404191	GO target	-	Background	-	-	-	Background	-	Background	-	-	GO target	-	Background	GO target	Background
Cdh2	chr18	-	16967755	220369	3980396	GO target	-	Background	GO target	-	-	Background	-	Background	-	GO target	GO target	-	Background	GO target	Background
Cdh26	chr2	+	178165236	56833	971126	GO target	-	Background	-	-	-	Background	-	Background	-	-	GO target	-	Background	-	Background
Cdh8	chr8	-	101940327	391956	6352492	GO target	-	Background	-	-	-	Background	-	Background	-	GO target	GO target	-	Background	GO target	Background
Cdh9	chr15	+	16707856	78666	5566642	GO target	-	Background	-	-	-	Background	-	Background	GO target	-	GO target	-	Background	-	Background
Cdk5rap2	chr4	-	70071477	193587	1279081	GO target	-	Background	-	-	-	Background	-	Background	-	-	GO target	-	Background	-	Background
Cenpw	chr10	-	29920346	4529	993829	GO target	-	Background	-	-	-	Background	-	Background	-	-	GO target	-	Background	-	Background
Cep290	chr10	+	99950923	85366	1109030	GO target	-	Background	-	-	-	Background	-	Background	-	-	GO target	-	Background	-	Background
Cetn3	chr13	+	81922291	13851	1736908	GO target	-	Background	-	-	-	Background	-	Background	-	-	GO target	-	Background	-	Background
Chl1	chr6	+	103460870	238801	1789454	GO target	-	Background	GO target	-	-	Background	-	Background	GO target	-	GO target	-	Background	GO target	Background
Chsy3	chr18	+	59335055	235045	1087306	GO target	-	Background	-	-	-	Background	-	Background	-	-	GO target	-	Background	GO target	Background
CK137956	chr4	-	127648195	43359	657422	GO target	-	Background	-	-	-	Background	GO target	Background	-	-	GO target	-	Background	-	Background
Cntn3	chr6	-	102414661	301361	1831618	GO target	-	Background	-	-	-	Background	-	Background	GO target	-	GO target	-	Background	GO target	Background
Cntn6	chr6	+	104442916	370484	1557584	GO target	-	Background	GO target	-	-	Background	-	Background	-	GO target	GO target	-	Background	GO target	Background
Cntnap4	chr8	+	115093943	312674	1311953	GO target	-	Background	-	-	-	Background	-	Background	GO target	-	GO target	-	Background	GO target	Background
Cntnap5b	chr1	+	101669342	713177	5538364	GO target	-	Background	-	-	-	Background	-	Background	-	GO target	GO target	-	Background	GO target	Background
Col11a1	chr3	+	113733458	190178	1083751	GO target	-	Background	-	-	-	Background	-	Background	-	-	GO target	-	Background	-	Background
Col12a1	chr9	-	79566325	119527	1005586	GO target	-	Background	-	-	-	Background	-	Background	-	-	GO target	-	Background	-	Background
Cox7c	chr13	-	86186509	2088	3529937	GO target	-	Background	-	-	-	Background	-	Background	GO target	-	GO target	-	Background	-	Background
Crlf2	chr5	-	109988012	4282	985803	GO target	-	Background	-	-	-	Background	-	Background	-	-	GO target	-	Background	-	Background
Csmd3	chr15	-	48623535	1211351	4328476	GO target	-	Background	-	-	-	Background	-	Background	-	GO target	GO target	-	Background	GO target	Background
Csnka2ip	chr16	-	64478974	1335	914858	GO target	-	Background	-	-	-	Background	-	Background	-	-	GO target	-	Background	-	Background
Cstf2t	chr19	+	31157331	3749	1315347	GO target	-	Background	-	-	-	Background	-	Background	-	-	GO target	-	Background	-	Background
Ctag2	chrX	+	62300819	1370	2370952	GO target	-	Background	-	-	-	Background	-	Background	GO target	-	GO target	-	Background	-	Background
Cxcl12	chr6	+	117118592	12792	1111537	GO target	-	Background	-	-	-	Background	-	Background	-	-	GO target	-	Background	-	Background
Cxxc4	chr3	+	133903112	22005	1262612	GO target	-	Background	-	-	-	Background	-	Background	GO target	-	GO target	-	Background	-	Background
Cypt15	chrX	+	36699444	696	2765521	GO target	-	Background	-	-	-	Background	-	Background	GO target	-	GO target	-	Background	-	Background
D1Ertd622e	chr1	-	99558651	18171	559624	GO target	-	Background	-	-	-	Background	-	Background	-	-	GO target	-	Background	-	Background
D3Ertd751e	chr3	+	41546533	16778	3744758	GO target	-	Background	-	-	-	Background	-	Background	-	-	GO target	-	Background	-	Background
Dach1	chr14	-	98568762	382696	2.09218e+06	GO target	-	Background	-	-	GO target	Background	GO target	Background	-	GO target	GO target	-	Background	GO target	Background
Dach2	chrX	+	110411119	538876	749940	GO target	-	Background	-	-	-	Background	GO target	Background	-	-	GO target	-	Background	GO target	Background
Dact1	chr12	+	72410871	10223	684180	GO target	-	Background	-	-	-	Background	GO target	Background	-	-	GO target	-	Background	-	Background
Dcaf12l2	chrX	-	41721519	2884	1189169	GO target	-	Background	-	-	-	Background	-	Background	-	-	GO target	-	Background	-	Background
Dcdc2c	chr12	-	29232182	109522	1101524	GO target	-	Background	-	-	-	Background	-	Background	-	-	GO target	-	Background	-	Background
Dhx15	chr5	-	52581758	40310	769715	GO target	-	Background	-	-	-	Background	-	Background	-	-	GO target	-	Background	-	Background
Dleu7	chr14	-	62911800	16732	693619	GO target	-	Background	GO target	-	-	Background	-	Background	-	-	GO target	-	Background	-	Background
Dmrt2	chr19	+	25746910	6590	974650	GO target	-	Background	-	-	-	Background	-	Background	-	-	GO target	-	Background	-	Background
Dmrta1	chr4	+	89346127	12483	916087	GO target	-	Background	-	-	GO target	Background	-	Background	-	-	GO target	-	Background	-	Background
Dnahc5	chr15	+	28133507	268293	1878452	GO target	-	Background	-	-	-	-	-	Background	-	-	GO target	-	Background	GO target	Background
Dnajb9	chr12	-	45311055	4171	3105848	GO target	-	Background	-	-	-	Background	GO target	Background	-	-	GO target	-	Background	-	Background
Dpp10	chr1	-	125942136	713420	3111497	GO target	-	Background	-	-	-	Background	-	Background	-	GO target	GO target	-	Background	GO target	Background
Drd1a	chr13	-	54151027	4472	594299	GO target	-	Background	-	-	-	-	-	Background	-	-	GO target	-	Background	-	Background
Dsc3	chr18	-	20160598	41167	3180212	GO target	-	Background	-	-	-	Background	-	Background	-	-	GO target	-	Background	-	Background
Dsel	chr1	-	113761486	6207	4701177	GO target	-	Background	-	-	-	Background	-	Background	GO target	-	GO target	-	Background	-	Background
Dtwd2	chr18	-	49915255	59456	2404689	GO target	-	Background	-	-	-	Background	-	Background	-	-	GO target	-	Background	-	Background
Dusp10	chr1	+	185858260	41255	1493697	GO target	-	Background	-	GO target	-	Background	-	Background	-	GO target	GO target	-	Background	-	Background
Ebf1	chr11	+	44430819	390774	895670	GO target	-	Background	-	-	-	Background	-	Background	-	-	GO target	-	Background	GO target	Background
Edem1	chr6	+	108778635	30715	1791430	GO target	-	Background	-	-	-	Background	-	Background	-	-	GO target	-	Background	-	Background
Eea1	chr10	+	95403297	104855	947979	GO target	-	Background	-	-	-	Background	-	Background	-	-	GO target	-	Background	-	Background
Eepd1	chr9	+	25289132	122563	1302697	GO target	-	Background	-	-	-	Background	GO target	Background	-	-	GO target	-	Background	-	Background
Efna5	chr17	-	63230666	277133	3965377	GO target	-	Background	-	-	-	Background	-	Background	-	-	GO target	-	Background	GO target	Background
Eif3h	chr15	-	51697027	78923	908465	GO target	-	Background	-	-	-	Background	-	Background	-	-	GO target	-	Background	-	Background
Epha5	chr5	-	84845946	359130	2297718	GO target	-	Background	GO target	-	-	Background	-	Background	-	-	GO target	-	Background	GO target	Background
Epha7	chr4	+	28740281	154368	3972652	GO target	-	Background	-	-	-	Background	-	Background	GO target	-	GO target	-	Background	-	Background
Ephb1	chr9	-	102257023	432565	821741	GO target	-	Background	GO target	-	-	Background	-	Background	-	-	GO target	-	Background	GO target	Background
Epyc	chr10	+	97106702	37832	1263633	GO target	-	Background	-	-	-	Background	-	Background	-	-	GO target	-	Background	-	Background
Ets1	chr9	+	32443806	93609	1851128	GO target	-	Background	-	-	-	Background	-	Background	-	-	GO target	-	Background	-	Background
Fam155a	chr8	-	9771018	563780	723390	GO target	-	Background	-	-	-	Background	-	Background	-	-	GO target	-	Background	GO target	Background
Fam181b	chr7	+	100228389	1836	3234835	GO target	-	Background	-	-	-	Background	-	Background	-	-	GO target	-	Background	-	Background
Fam190a	chr6	+	61130318	1202541	1064108	GO target	-	Background	-	-	-	-	-	Background	-	-	GO target	-	Background	GO target	Background
Fam19a5	chr15	+	87374904	213754	1888062	GO target	-	Background	GO target	-	-	Background	-	Background	-	GO target	GO target	-	Background	GO target	Background
Fam49a	chr12	+	12268945	114220	1334838	GO target	-	Background	GO target	-	-	Background	-	Background	-	GO target	GO target	-	Background	-	Background
Fat4	chr3	+	38785862	125045	1930878	GO target	-	Background	-	-	-	Background	-	Background	-	-	GO target	-	Background	-	Background
Fau-ps1	chr2	+	141664525	550	1898508	GO target	-	Background	-	-	-	-	GO target	Background	GO target	-	GO target	-	Background	-	Background
Fbxo15	chr18	+	85104550	46218	1468333	GO target	-	Background	-	-	-	Background	-	Background	-	-	GO target	-	Background	-	Background
Fbxo8	chr8	+	59029887	41303	728823	GO target	-	Background	-	-	-	Background	-	Background	-	-	GO target	-	Background	-	Background
Fbxw17	chr13	+	50513246	15892	1350739	GO target	-	Background	-	-	-	Background	-	Background	-	GO target	GO target	-	Background	-	Background
Fgf20	chr8	-	41393685	28606	752537	GO target	-	Background	-	-	-	Background	-	Background	-	-	GO target	-	Background	-	Background
Fgf5	chr5	+	98683203	22846	644145	GO target	-	Background	-	-	-	Background	-	Background	-	-	GO target	-	Background	-	Background
Fhit	chr14	-	11994549	1611935	1236854	GO target	-	Background	-	-	GO target	Background	-	Background	-	-	GO target	-	Background	GO target	Background
Fign	chr2	-	63936069	126505	1601693	GO target	-	Background	-	-	-	Background	-	Background	-	GO target	GO target	-	Background	-	Background
Fmr1nb	chrX	+	66015014	42728	599603	GO target	-	Background	-	-	-	Background	-	Background	-	-	GO target	-	Background	-	Background
Fsip2	chr2	+	82783791	65303	1319253	GO target	-	Background	-	-	-	-	-	Background	-	GO target	GO target	-	Background	-	Background
Ftl2	chr4	+	125181532	551	896268	GO target	-	Background	-	-	-	-	-	Background	-	-	GO target	-	Background	-	Background
Fut8	chr12	+	78340052	237273	1027134	GO target	-	Background	-	GO target	-	Background	-	Background	-	-	GO target	-	Background	GO target	Background
Fzd1	chr5	-	4758216	4374	694271	GO target	-	Background	-	-	-	Background	GO target	Background	-	-	GO target	-	Background	-	Background
Gabrb2	chr11	+	42233259	212833	617715	GO target	-	Background	GO target	-	-	Background	-	Background	-	-	GO target	-	Background	GO target	Background
Gabrb3	chr7	+	64845888	238284	909909	GO target	-	Background	-	-	-	Background	-	Background	-	-	GO target	-	Background	GO target	Background
Gabrg1	chr5	-	71233856	91570	1278660	GO target	-	Background	-	-	-	Background	-	Background	-	-	GO target	-	Background	-	Background
Galr1	chr18	-	82576169	14281	1446956	GO target	-	Background	-	-	-	Background	-	Background	-	-	GO target	-	Background	-	Background
Gata3	chr2	-	9811661	32160	2801766	GO target	-	Background	-	-	-	Background	-	Background	-	-	GO target	-	Background	-	Background
Gata6	chr18	+	11052508	33125	940084	GO target	-	Background	-	-	-	Background	GO target	Background	-	-	GO target	-	Background	-	Background
Gbe1	chr16	+	70314194	255767	2543638	GO target	-	Background	-	-	-	Background	GO target	Background	-	-	GO target	-	Background	GO target	Background
Gja1	chr10	+	56097106	13119	1118168	GO target	-	Background	-	GO target	-	Background	-	Background	-	-	GO target	-	Background	-	Background
Gpd2	chr2	+	57090089	133041	683089	GO target	-	Background	-	-	-	Background	-	Background	-	-	GO target	-	Background	-	Background
Gpr37	chr6	-	25640729	23835	763605	GO target	-	Background	GO target	-	-	Background	-	Background	-	-	GO target	-	Background	-	Background
Grb14	chr2	-	64860839	110306	880032	GO target	-	Background	-	-	-	Background	-	Background	-	-	GO target	-	Background	-	Background
Grin2a	chr16	-	9995014	417211	960709	GO target	-	Background	-	-	-	Background	-	Background	-	-	GO target	-	Background	GO target	Background
Grm7	chr6	+	110595862	920199	2494203	GO target	-	Background	-	-	-	Background	-	Background	-	GO target	GO target	-	Background	GO target	Background
Grm8	chr6	-	28084545	859424	1571590	GO target	-	Background	-	-	-	Background	GO target	Background	-	-	GO target	-	Background	GO target	Background
Grpr	chrX	-	159987609	35773	908645	GO target	-	Background	-	-	-	Background	-	Background	-	-	GO target	-	Background	-	Background
Gsdmc	chr15	-	63640294	32768	1572175	GO target	-	Background	-	-	-	Background	-	Background	-	-	GO target	-	Background	-	Background
Gulp1	chr1	+	44608356	245322	884956	GO target	-	Background	-	-	-	Background	-	Background	-	-	GO target	-	Background	GO target	Background
H2afb2-ps	chrX	+	113794787	335	1948109	GO target	-	Background	-	-	-	-	-	Background	-	-	GO target	-	Background	-	Background
Has2	chr15	-	56526094	28912	1307910	GO target	-	Background	-	-	-	Background	-	Background	-	-	GO target	-	Background	-	Background
Hnrnpd	chr5	-	100407957	20512	760138	GO target	-	Background	-	-	-	Background	-	Background	-	-	GO target	-	Background	-	Background
Hpcal1	chr12	+	17697620	101112	1836743	GO target	-	Background	-	-	-	Background	-	Background	-	-	GO target	-	Background	-	Background
Hs3st1	chr5	-	40146714	141540	2606624	GO target	-	Background	-	-	-	Background	-	Background	-	GO target	GO target	-	Background	-	Background
Hs3st4	chr7	+	131126383	416120	1528107	GO target	-	Background	-	-	-	-	-	Background	-	-	GO target	-	Background	GO target	Background
Htr1b	chr9	-	81526222	1272	1396995	GO target	-	Background	-	-	-	Background	GO target	Background	-	-	GO target	-	Background	-	Background
Iars	chr13	+	49777469	52167	686695	GO target	-	Background	-	-	-	Background	-	Background	-	-	GO target	-	Background	-	Background
Igsf11	chr16	+	38902429	124843	2607991	GO target	-	Background	-	GO target	-	Background	-	Background	-	-	GO target	-	Background	-	Background
Il1rap	chr16	+	26581794	143556	637162	GO target	-	Background	GO target	-	-	Background	-	Background	-	-	GO target	-	Background	-	Background
Il20rb	chr9	-	100387207	29069	587407	GO target	-	Background	-	-	-	Background	GO target	Background	-	-	GO target	-	Background	-	Background
Impad1	chr4	-	4720502	30871	1474887	GO target	-	Background	-	-	-	Background	-	Background	GO target	-	GO target	-	Background	-	Background
Ipmk	chr10	+	70844497	51431	1258460	GO target	-	Background	-	-	-	Background	-	Background	-	-	GO target	-	Background	-	Background
Irs1	chr1	-	82287991	58315	1499584	GO target	-	Background	-	-	-	Background	GO target	Background	-	-	GO target	-	Background	-	Background
Irx1	chr13	-	72101171	5491	1605942	GO target	-	Background	-	-	GO target	Background	GO target	Background	-	-	GO target	-	Background	-	Background
Irx2	chr13	+	72766245	5399	799752	GO target	-	Background	-	-	-	Background	-	Background	-	-	GO target	-	Background	-	Background
Isl1	chr13	-	117099896	11418	1751817	GO target	-	Background	-	-	-	Background	-	Background	-	GO target	GO target	-	Background	-	Background
Izumo3	chr4	-	91813925	2896	1931268	GO target	-	Background	-	-	-	Background	-	Background	-	GO target	GO target	-	Background	-	Background
Kap	chr6	-	133803685	3812	976072	GO target	-	Background	-	-	-	Background	GO target	Background	-	-	GO target	-	Background	-	Background
Kcnma1	chr14	-	24622526	504543	1639809	GO target	-	Background	GO target	-	-	Background	-	Background	-	-	GO target	-	Background	GO target	Background
Kif2b	chr11	-	91438923	2294	2408503	GO target	-	Background	-	-	-	Background	-	Background	GO target	-	GO target	-	Background	-	Background
Klf6	chr13	+	5860735	8904	1924591	GO target	-	Background	-	GO target	-	Background	-	Background	-	GO target	GO target	-	Background	-	Background
Klhl1	chr14	-	96918321	413843	3484272	GO target	-	Background	-	-	-	Background	-	Background	-	GO target	GO target	-	Background	GO target	Background
Klra2	chr6	-	131197380	28139	869376	GO target	-	Background	-	-	-	Background	-	Background	-	-	GO target	-	Background	-	Background
Lgsn	chr1	+	31233251	28250	1194786	GO target	-	Background	-	-	-	Background	-	Background	-	-	GO target	-	Background	-	Background
Lipi	chr16	-	75586301	45542	1136313	GO target	-	Background	-	-	-	Background	-	Background	-	-	GO target	-	Background	-	Background
Lmo4	chr3	-	143868219	17208	1531891	GO target	-	Background	-	-	-	Background	-	Background	-	-	GO target	-	Background	-	Background
Lnp	chr2	-	74417005	58657	621391	GO target	-	Background	-	-	-	Background	-	Background	-	-	GO target	-	Background	-	Background
Lpin1	chr12	-	16596576	54101	782584	GO target	-	Background	-	-	-	Background	-	Background	-	-	GO target	-	Background	-	Background
Lrfn5	chr12	+	62624935	333980	3134117	GO target	-	Background	-	-	-	Background	-	Background	GO target	-	GO target	-	Background	GO target	Background
Lrrtm1	chr6	+	77192683	15102	5078876	GO target	-	Background	-	-	-	Background	-	Background	-	-	GO target	-	Background	-	Background
Lrrtm4	chr6	+	79968871	791266	2663529	GO target	-	Background	-	-	-	Background	-	Background	GO target	-	GO target	-	Background	GO target	Background
Lrtm1	chr14	+	29831394	15434	1425427	GO target	-	Background	-	-	-	Background	GO target	Background	-	-	GO target	-	Background	-	Background
Luzp2	chr7	+	62091329	429407	3332801	GO target	-	Background	GO target	-	-	Background	-	Background	GO target	-	GO target	-	Background	GO target	Background
Magea7-ps	chrX	+	73592733	959	1593528	GO target	-	Background	-	-	-	-	-	Background	-	-	GO target	-	Background	-	Background
Magi1	chr6	-	94233316	607867	948955	GO target	-	Background	-	GO target	-	Background	GO target	Background	-	-	GO target	-	Background	GO target	Background
Manea	chr4	-	26274038	22385	545875	GO target	-	Background	-	-	-	Background	GO target	Background	-	-	GO target	-	Background	-	Background
Mat2b	chr11	-	40508705	15889	3449617	GO target	-	Background	-	-	-	Background	-	Background	-	-	GO target	-	Background	-	Background
Mctp2	chr7	-	79451481	228763	2780022	GO target	-	Background	-	-	-	Background	-	Background	GO target	-	GO target	-	Background	GO target	Background
Mdm4-ps	chrX	+	124795947	6513	3625873	GO target	-	Background	-	-	-	-	-	Background	-	GO target	GO target	-	Background	-	Background
Med13l	chr5	+	119010728	204716	1220837	GO target	-	Background	-	-	-	Background	-	Background	-	-	GO target	-	Background	GO target	Background
Mei4	chr9	+	81757312	342302	854889	GO target	-	Background	-	-	-	Background	-	Background	-	-	GO target	-	Background	GO target	Background
Meis1	chr11	-	18918961	138528	1627952	GO target	-	Background	-	GO target	-	Background	GO target	Background	GO target	-	GO target	-	Background	-	Background
Mex3b	chr7	+	90015843	4230	802849	GO target	-	Background	-	-	-	Background	GO target	Background	-	-	GO target	-	Background	-	Background
Mid1ip1	chrX	+	10292145	3365	699256	GO target	-	Background	-	GO target	-	Background	-	Background	-	-	GO target	-	Background	-	Background
Mllt3	chr4	-	87679268	263439	600714	GO target	-	Background	-	-	-	Background	-	Background	-	-	GO target	-	Background	GO target	Background
Mmp21	chr7	-	140871744	5791	580175	GO target	-	Background	-	-	-	Background	-	Background	-	-	GO target	-	Background	-	Background
Mreg	chr1	-	72258881	53074	578095	GO target	-	Background	-	-	-	Background	-	Background	-	-	GO target	-	Background	-	Background
Mrpl39	chr16	-	84735987	18166	1384224	GO target	-	Background	-	-	-	Background	-	Background	-	-	GO target	-	Background	-	Background
Mthfr-ps1	chr5	+	78903283	476	3508444	GO target	-	Background	-	-	-	-	-	Background	GO target	-	GO target	-	Background	-	Background
Mtpap	chr18	+	4375590	21738	545849	GO target	-	Background	-	-	-	Background	-	Background	-	-	GO target	-	Background	-	Background
Mtx2	chr2	+	74663860	52628	841496	GO target	-	Background	-	-	-	Background	-	Background	-	-	GO target	-	Background	-	Background
Murc	chr4	+	48676386	9988	677403	GO target	-	Background	-	-	-	Background	-	Background	-	-	GO target	-	Background	-	Background
Naf1	chr8	+	69384116	30347	753613	GO target	-	Background	-	-	-	Background	-	Background	-	-	GO target	-	Background	-	Background
Nap1l3	chrX	-	119510994	2820	2894505	GO target	-	Background	GO target	-	-	Background	-	Background	-	GO target	GO target	-	Background	-	Background
Nav3	chr10	-	109437275	317559	1416924	GO target	-	Background	-	-	-	Background	-	Background	GO target	-	GO target	-	Background	GO target	Background
Nedd1	chr10	-	92185165	37674	958024	GO target	-	Background	-	-	-	Background	-	Background	-	-	GO target	-	Background	-	Background
Nell1	chr7	+	57230234	890391	656782	GO target	-	Background	-	-	-	Background	-	Background	-	-	GO target	-	Background	GO target	Background
Nfib	chr4	-	82151674	215597	1140336	GO target	-	Background	-	-	-	Background	-	Background	-	-	GO target	-	Background	GO target	Background
Nfkbiz	chr16	-	55839012	27524	514443	GO target	-	Background	-	-	-	Background	-	Background	-	-	GO target	-	Background	-	Background
Nkain2	chr10	-	32122179	72608	1401150	GO target	-	Background	GO target	-	-	Background	-	Background	GO target	-	GO target	-	Background	-	Background
Nmbr	chr10	+	14480027	10362	2994652	GO target	-	Background	-	-	-	Background	-	Background	-	-	GO target	-	Background	-	Background
Nova1	chr12	-	47919762	124258	4184513	GO target	-	Background	GO target	-	-	Background	-	Background	GO target	-	GO target	-	Background	-	Background
Nr2f2	chr7	-	77511621	12296	3316295	GO target	-	Background	-	-	-	Background	-	Background	-	GO target	GO target	-	Background	-	Background
Nrg3	chr14	-	40286088	1103948	2576757	GO target	-	Background	-	-	-	Background	-	Background	-	GO target	GO target	-	Background	GO target	Background
Nrn1	chr13	-	36826346	8852	740969	GO target	-	Background	GO target	-	-	Background	-	Background	-	-	GO target	-	Background	-	Background
Nrxn1	chr17	-	91492337	1056423	2942324	GO target	-	Background	GO target	-	-	Background	-	Background	GO target	-	GO target	-	Background	GO target	Background
Nuak1	chr10	-	83903342	69692	807875	GO target	-	Background	-	-	-	Background	-	Background	-	-	GO target	-	Background	-	Background
Nucb2	chr7	+	123647888	36210	901311	GO target	-	Background	-	-	-	Background	-	Background	-	-	GO target	-	Background	-	Background
Nudt12	chr17	-	59152795	13754	4961123	GO target	-	Background	-	-	-	Background	-	Background	-	GO target	GO target	-	Background	-	Background
Nuf2	chr1	-	171461595	33530	1190467	GO target	-	Background	-	-	-	Background	-	Background	-	-	GO target	-	Background	-	Background
Nup35	chr2	+	80457393	41670	1430172	GO target	-	Background	-	-	-	Background	-	Background	-	-	GO target	-	Background	-	Background
Ofcc1	chr13	-	40383380	286129	1472171	GO target	-	Background	-	-	-	Background	-	Background	-	-	GO target	-	Background	GO target	Background
Ogfrl1	chr1	-	23390014	16751	939451	GO target	-	Background	-	-	-	Background	GO target	Background	-	-	GO target	-	Background	-	Background
Olfm4	chr14	+	80400109	22558	4649693	GO target	-	Background	-	-	-	Background	-	Background	-	-	GO target	-	Background	-	Background
Orc5	chr5	-	22056193	63886	596213	GO target	-	Background	-	-	-	Background	-	Background	-	-	GO target	-	Background	-	Background
Osr1	chr12	+	9581248	7057	1326522	GO target	-	Background	-	-	-	Background	GO target	Background	-	GO target	GO target	-	Background	-	Background
Ostf1	chr19	-	18706279	52461	859890	GO target	-	Background	-	-	-	Background	-	Background	-	-	GO target	-	Background	-	Background
Oxsm	chr14	-	17082322	11152	915040	GO target	-	Background	-	-	-	Background	-	Background	-	-	GO target	-	Background	-	Background
Pabpc6	chr17	-	9862569	3207	1636314	GO target	-	Background	-	-	-	Background	-	Background	-	GO target	GO target	-	Background	-	Background
Pard3	chr8	+	129587956	548230	839764	GO target	-	Background	-	-	-	Background	-	Background	-	-	GO target	-	Background	GO target	Background
Parp8	chr13	-	117814323	170692	738844	GO target	-	Background	GO target	-	-	Background	-	Background	-	-	GO target	-	Background	-	Background
Pax3	chr1	-	78193711	95869	699389	GO target	-	Background	-	-	-	Background	-	Background	-	-	GO target	-	Background	-	Background
Pcdh7	chr5	+	58110344	410246	5700179	GO target	-	Background	GO target	-	-	Background	-	Background	-	GO target	GO target	-	Background	GO target	Background
Pcdh9	chr14	-	94287951	873220	6760055	GO target	-	Background	GO target	-	-	Background	-	Background	-	GO target	GO target	-	Background	GO target	Background
Pcsk1	chr13	+	75227274	42672	799456	GO target	-	Background	-	-	-	Background	GO target	Background	-	-	GO target	-	Background	-	Background
Pdcd6ip	chr9	-	113617377	56515	1456554	GO target	-	Background	-	-	-	Background	-	Background	-	-	GO target	-	Background	-	Background
Pdgfc	chr3	+	80840338	177624	841317	GO target	-	Background	-	-	-	Background	-	Background	-	-	GO target	-	Background	-	Background
Pdha2	chr3	-	140875319	2351	2388014	GO target	-	Background	-	-	-	Background	-	Background	-	-	GO target	-	Background	-	Background
Pglyrp4	chr3	+	90530828	14611	1304251	GO target	-	Background	-	-	-	Background	-	Background	-	-	GO target	-	Background	-	Background
Phex	chrX	-	153853218	256600	1567319	GO target	-	Background	-	-	-	Background	-	Background	-	-	GO target	-	Background	GO target	Background
Phf3	chr1	-	30920101	60914	5049682	GO target	-	Background	-	-	-	Background	-	Background	-	-	GO target	-	Background	-	Background
Pid1	chr1	-	84281220	248352	713289	GO target	-	Background	-	-	-	Background	-	Background	-	-	GO target	-	Background	GO target	Background
Pik3r1	chr13	-	102538172	87456	1792821	GO target	-	Background	-	-	-	Background	GO target	Background	GO target	-	GO target	-	Background	-	Background
Plaa	chr4	-	94269935	34077	1244903	GO target	-	Background	-	-	-	Background	-	Background	-	-	GO target	-	Background	-	Background
Plekhb2	chr1	+	34906837	29588	1195747	GO target	-	Background	-	-	-	Background	-	Background	-	-	GO target	-	Background	-	Background
Plk2	chr13	+	111185252	5800	892041	GO target	-	Background	-	-	-	Background	-	Background	-	-	GO target	-	Background	-	Background
Plod2	chr9	+	92437061	66205	2115775	GO target	-	Background	-	-	-	Background	-	Background	-	-	GO target	-	Background	-	Background
Plrg1	chr3	+	82859444	16833	699685	GO target	-	Background	-	-	-	Background	-	Background	-	-	GO target	-	Background	-	Background
Plxna4	chr6	-	32538192	443627	784609	GO target	-	Background	GO target	-	-	Background	-	Background	-	-	GO target	-	Background	GO target	Background
Pom121l12	chr11	+	14499243	1076	3791767	GO target	-	Background	-	-	-	Background	-	Background	GO target	-	GO target	-	Background	-	Background
Pou2af1	chr9	+	51021795	26389	619088	GO target	-	Background	-	-	-	Background	-	Background	-	-	GO target	-	Background	-	Background
Pou4f1	chr14	-	104867216	4479	628882	GO target	-	Background	-	-	-	Background	-	Background	-	-	GO target	-	Background	-	Background
Ppap2b	chr4	+	104829952	75417	1130906	GO target	-	Background	-	-	-	Background	-	Background	-	-	GO target	-	Background	-	Background
Ppargc1a	chr5	-	51945160	99672	1991541	GO target	-	Background	GO target	-	-	Background	-	Background	-	GO target	GO target	-	Background	-	Background
Ppp1r3a	chr6	-	14705274	41452	1019955	GO target	-	Background	-	-	-	Background	-	Background	-	-	GO target	-	Background	-	Background
Prb1	chr6	-	132160534	3714	617813	GO target	-	Background	-	-	-	Background	-	Background	-	-	GO target	-	Background	-	Background
Prdm2	chr4	-	142802608	105314	1111801	GO target	-	Background	-	-	-	Background	-	Background	-	-	GO target	-	Background	-	Background
Prdm5	chr6	+	65728956	157415	743935	GO target	-	Background	-	-	-	Background	-	Background	-	-	GO target	-	Background	-	Background
Prex2	chr1	+	10983546	310217	1688383	GO target	-	Background	-	-	-	Background	-	Background	-	-	GO target	-	Background	GO target	Background
Prr16	chr18	+	51277392	302306	1460531	GO target	-	Background	-	-	-	Background	-	Background	GO target	-	GO target	-	Background	GO target	Background
Psat1	chr19	-	16021827	32328	1325463	GO target	-	Background	-	-	-	Background	-	Background	-	-	GO target	-	Background	-	Background
Pth2r	chr1	+	65357831	77987	574523	GO target	-	Background	-	-	-	Background	GO target	Background	-	-	GO target	-	Background	-	Background
Ptp4a3	chr15	+	73553575	35621	773070	GO target	-	Background	-	-	-	Background	-	Background	-	-	GO target	-	Background	-	Background
Ptprc	chr1	-	140071882	112444	1200867	GO target	-	Background	-	-	GO target	Background	GO target	Background	-	-	GO target	-	Background	-	Background
Ptx3	chr3	+	66023809	5919	1017222	GO target	-	Background	-	GO target	-	Background	GO target	Background	-	-	GO target	-	Background	-	Background
Qdpr	chr5	-	45841474	16203	637841	GO target	-	Background	-	-	-	Background	-	Background	-	-	GO target	-	Background	-	Background
Qk	chr17	-	10512226	112890	620419	GO target	-	Background	-	GO target	-	Background	-	Background	-	-	GO target	-	Background	-	Background
Rab28	chr5	-	42099394	83179	1922511	GO target	-	Background	GO target	-	-	Background	GO target	Background	-	-	GO target	-	Background	-	Background
Rab32	chr10	-	10278031	13222	771797	GO target	-	Background	-	-	-	Background	-	Background	-	-	GO target	-	Background	-	Background
Rad51ap2	chr12	+	11462885	6849	818641	GO target	-	Background	-	-	-	Background	-	Background	-	-	GO target	-	Background	-	Background
Rap2b	chr3	+	61168429	4196	1325169	GO target	-	Background	-	-	-	Background	-	Background	-	-	GO target	-	Background	-	Background
Rasd2	chr8	+	77737843	10169	1761164	GO target	-	Background	-	-	-	Background	-	Background	-	-	GO target	-	Background	-	Background
Rasef	chr4	-	73436613	76130	1069540	GO target	-	Background	-	-	-	Background	-	Background	-	-	GO target	-	Background	-	Background
Rbm12b	chr4	+	12067414	6433	1646983	GO target	-	Background	-	-	-	-	-	Background	-	-	GO target	-	Background	-	Background
Reep3	chr10	-	66559605	85349	2951635	GO target	-	Background	-	-	-	Background	-	Background	-	-	GO target	-	Background	-	Background
Rell1	chr5	-	64360144	60009	1266729	GO target	-	Background	-	-	-	Background	-	Background	-	-	GO target	-	Background	-	Background
Rergl	chr6	-	139450430	8727	954717	GO target	-	Background	-	-	-	Background	-	Background	-	-	GO target	-	Background	-	Background
Rgs18	chr1	-	146622565	22752	2223818	GO target	-	Background	-	-	-	Background	-	Background	GO target	-	GO target	-	Background	-	Background
Rnd3	chr2	-	51004631	18673	1312121	GO target	-	Background	-	-	-	Background	-	Background	-	-	GO target	-	Background	-	Background
Rnf144a	chr12	-	27100121	108459	1238202	GO target	-	Background	-	-	-	Background	GO target	Background	-	-	GO target	-	Background	-	Background
Rnf144b	chr13	+	47218089	125271	1.02997e+06	GO target	-	Background	-	-	GO target	Background	-	Background	-	-	GO target	-	Background	-	Background
Rpl10-ps3	chr9	-	50153072	727	722162	GO target	-	Background	-	-	-	-	-	Background	-	-	GO target	-	Background	-	Background
Rpl17-ps1	chr1	+	61132491	578	627656	GO target	-	Background	-	-	-	-	-	Background	-	-	GO target	-	Background	-	Background
Rpl36a-ps1	chr14	-	99393519	320	864681	GO target	-	Background	-	-	-	-	-	Background	-	-	GO target	-	Background	-	Background
Rpl7a-ps13	chrX	+	64979419	562	2016586	GO target	-	Background	-	-	-	-	-	Background	-	GO target	GO target	-	Background	-	Background
Rps18-ps1	chr4	-	71032239	510	1581704	GO target	-	Background	-	-	-	-	-	Background	-	GO target	GO target	-	Background	-	Background
Rps24	chr14	+	25309903	5465	966977	GO target	-	Background	-	-	-	Background	-	Background	-	-	GO target	-	Background	-	Background
Rps24-ps2	chr3	+	3791897	398	1558381	GO target	-	Background	-	-	-	-	-	Background	-	-	GO target	-	Background	-	Background
Rps29	chr12	-	70260173	1464	1944808	GO target	-	Background	-	-	-	Background	-	Background	-	-	GO target	-	Background	-	Background
Rps6kc1	chr1	-	192735626	211545	542887	GO target	-	Background	-	-	-	Background	-	Background	-	-	GO target	-	Background	GO target	Background
Rpsa-ps10	chr3	-	149736584	1030	2482222	GO target	-	Background	-	-	-	-	-	Background	GO target	-	GO target	-	Background	-	Background
Rragc	chr4	+	123594689	19551	725826	GO target	-	Background	-	-	-	Background	-	Background	-	-	GO target	-	Background	-	Background
Rwdd3	chr3	-	120874612	16289	1402084	GO target	-	Background	-	-	-	Background	-	Background	-	-	GO target	-	Background	-	Background
Rybp	chr6	-	100237435	58875	787814	GO target	-	Background	-	-	-	Background	-	Background	-	-	GO target	-	Background	-	Background
Ryr2	chr13	-	12199212	553842	1846915	GO target	-	Background	-	-	-	Background	-	Background	-	-	GO target	-	Background	GO target	Background
Samd5	chr10	-	9395006	47949	821528	GO target	-	Background	GO target	-	-	Background	-	Background	-	-	GO target	-	Background	-	Background
Satb1	chr17	-	51971997	96485	1449925	GO target	-	Background	-	-	-	Background	-	Background	GO target	-	GO target	-	Background	-	Background
Sec23a	chr12	-	60113004	53634	690501	GO target	-	Background	-	-	-	Background	-	Background	-	-	GO target	-	Background	-	Background
Sec61b	chr4	+	47487530	8584	565799	GO target	-	Background	-	-	-	Background	-	Background	-	-	GO target	-	Background	-	Background
Sema3d	chr5	+	12383166	205777	997002	GO target	-	Background	-	-	GO target	Background	-	Background	-	-	GO target	-	Background	GO target	Background
Serpinb8	chr1	+	109486583	18903	2437826	GO target	-	Background	-	-	-	Background	-	Background	-	-	GO target	-	Background	-	Background
Setbp1	chr18	-	79306130	359011	1478790	GO target	-	Background	-	GO target	-	Background	GO target	Background	GO target	-	GO target	-	Background	GO target	Background
Setd4	chr16	-	93604060	20355	761416	GO target	-	Background	-	-	-	Background	-	Background	-	-	GO target	-	Background	-	Background
Sfmbt2	chr2	+	10294077	222803	693050	GO target	-	Background	-	-	-	Background	-	Background	-	-	GO target	-	Background	GO target	Background
Sh2d4b	chr14	-	41706555	77398	1356248	GO target	-	Background	-	-	-	Background	GO target	Background	-	-	GO target	-	Background	-	Background
Sh3bgrl	chrX	+	106290848	102364	1698622	GO target	-	Background	-	-	-	Background	GO target	Background	-	-	GO target	-	Background	-	Background
Shisa9	chr16	+	11984674	283222	917039	GO target	-	Background	GO target	-	-	Background	-	Background	-	-	GO target	-	Background	GO target	Background
Slc7a11	chr3	-	50247535	78677	1388454	GO target	-	Background	-	-	-	Background	GO target	Background	GO target	-	GO target	-	Background	-	Background
Slco4c1	chr1	-	98768748	53387	1190831	GO target	-	Background	-	-	-	Background	-	Background	-	-	GO target	-	Background	-	Background
Slco6d1	chr1	+	100317704	95861	1581272	GO target	-	Background	-	-	-	Background	-	Background	-	-	GO target	-	Background	-	Background
Slitrk2	chrX	+	63902493	12075	2665155	GO target	-	Background	GO target	-	-	Background	-	Background	-	GO target	GO target	-	Background	-	Background
Slitrk5	chr14	+	112074337	8019	2551440	GO target	-	Background	GO target	-	-	Background	-	Background	GO target	-	GO target	-	Background	-	Background
Slitrk6	chr14	-	111154371	6571	2754310	GO target	-	Background	-	-	GO target	Background	GO target	Background	GO target	-	GO target	-	Background	-	Background
Slxl1	chrX	+	52480053	16847	2481847	GO target	-	Background	-	-	-	Background	-	Background	GO target	-	GO target	-	Background	-	Background
Smad2	chr18	+	76401234	64151	722778	GO target	-	Background	-	-	-	Background	-	Background	-	-	GO target	-	Background	-	Background
Snca	chr6	-	60779849	98282	1419904	GO target	-	Background	GO target	-	-	Background	-	Background	-	-	GO target	-	Background	-	Background
Sorl1	chr9	-	41932380	159577	936538	GO target	-	Background	-	GO target	-	Background	-	Background	-	-	GO target	-	Background	-	Background
Sox2	chr3	+	34548927	2456	1670366	GO target	-	Background	-	-	-	Background	-	Background	GO target	-	GO target	-	Background	-	Background
Speer2	chr16	-	69863989	6870	2686171	GO target	-	Background	-	-	-	Background	-	Background	-	-	GO target	-	Background	-	Background
Spock1	chr13	-	58008948	484497	542899	GO target	-	Background	-	-	-	Background	-	Background	-	-	GO target	-	Background	GO target	Background
Sqrdl	chr2	+	122590973	44332	1296162	GO target	-	Background	-	-	-	Background	-	Background	-	-	GO target	-	Background	-	Background
Srek1	chr13	-	104564539	32844	621874	GO target	-	Background	-	-	-	Background	-	Background	-	-	GO target	-	Background	-	Background
Ss18	chr18	-	14841275	58568	674850	GO target	-	Background	-	-	-	Background	-	Background	-	-	GO target	-	Background	-	Background
Stim2	chr5	+	54389762	122534	3692191	GO target	-	Background	-	-	-	Background	-	Background	-	-	GO target	-	Background	-	Background
Sucla2	chr14	+	73952472	43477	1049121	GO target	-	Background	-	-	-	Background	-	Background	-	-	GO target	-	Background	-	Background
Sv2b	chr7	-	82454148	194365	706536	GO target	-	Background	GO target	-	-	Background	-	Background	-	-	GO target	-	Background	-	Background
Tbc1d22a	chr15	+	86044877	284052	1074281	GO target	-	Background	-	-	-	Background	-	Background	-	-	GO target	-	Background	GO target	Background
Tbc1d4	chr14	-	102008408	166831	1317137	GO target	-	Background	-	-	-	Background	-	Background	-	-	GO target	-	Background	-	Background
Tcp1-ps1	chr4	-	67964324	2044	1240538	GO target	-	Background	-	-	-	-	-	Background	-	-	GO target	-	Background	-	Background
Tgfb2	chr1	-	188529871	82806	520862	GO target	-	Background	-	GO target	-	Background	-	Background	-	-	GO target	-	Background	-	Background
Thap1	chr8	+	27268684	4728	853384	GO target	-	Background	-	-	-	Background	-	Background	-	-	GO target	-	Background	-	Background
Tle1	chr4	-	71861953	83777	1395739	GO target	-	Background	-	-	-	Background	-	Background	-	GO target	GO target	-	Background	-	Background
Tlr5	chr1	+	184884919	21256	1010275	GO target	-	Background	-	-	-	Background	-	Background	-	-	GO target	-	Background	-	Background
Tmem132b	chr5	+	126102858	76285	1648111	GO target	-	Background	GO target	-	-	Background	-	Background	-	-	GO target	-	Background	-	Background
Tmem135	chr7	-	96552732	247774	729086	GO target	-	Background	-	-	-	Background	-	Background	-	-	GO target	-	Background	GO target	Background
Tmem161b	chr13	+	84361901	73670	1386156	GO target	-	Background	-	GO target	-	Background	-	Background	-	-	GO target	-	Background	-	Background
Tmem182	chr1	+	40862446	49666	1856793	GO target	-	Background	-	-	-	Background	-	Background	-	-	GO target	-	Background	-	Background
Tmem232	chr17	-	65890122	284777	541183	GO target	-	Background	-	-	-	Background	-	Background	-	-	GO target	-	Background	GO target	Background
Tmem38b	chr4	+	53838917	35974	1123290	GO target	-	Background	-	-	-	Background	-	Background	-	-	GO target	-	Background	-	Background
Tmem47	chrX	+	78316055	27156	2479863	GO target	-	Background	-	-	-	Background	-	Background	GO target	-	GO target	-	Background	-	Background
Tmem64	chr4	+	15192978	20922	711211	GO target	-	Background	-	-	-	Background	-	Background	-	-	GO target	-	Background	-	Background
Tmem66	chr8	+	35217617	16282	643982	GO target	-	Background	-	-	-	-	-	Background	-	-	GO target	-	Background	-	Background
Tns1	chr1	-	74171021	214216	895426	GO target	-	Background	-	-	-	Background	-	Background	-	-	GO target	-	Background	GO target	Background
Tns3	chr11	-	8564538	232883	1379928	GO target	-	Background	-	-	-	Background	-	Background	-	-	GO target	-	Background	GO target	Background
Tox3	chr8	-	92872151	101138	1683535	GO target	-	Background	-	-	-	Background	-	Background	-	-	GO target	-	Background	-	Background
Tpm3-rs2	chr4	-	27924052	322	2311153	GO target	-	Background	-	-	-	-	-	Background	GO target	-	GO target	-	Background	-	Background
Tpm3-rs7	chr14	+	113713830	2105	3406976	GO target	-	Background	-	-	-	-	-	Background	-	GO target	GO target	-	Background	-	Background
Tram1l1	chr3	+	124023955	2223	1711019	GO target	-	Background	GO target	-	-	Background	-	Background	GO target	-	GO target	-	Background	-	Background
Trhde	chr10	-	114238420	402541	1747074	GO target	-	Background	-	-	-	Background	-	Background	-	-	GO target	-	Background	GO target	Background
Trib2	chr12	-	15823591	25058	2358573	GO target	-	Background	-	-	-	Background	-	Background	-	GO target	GO target	-	Background	-	Background
Tril	chr6	-	53770819	5354	799394	GO target	-	Background	-	-	-	Background	-	Background	-	-	GO target	-	Background	-	Background
Trim32	chr4	+	65266020	11252	1458852	GO target	-	Background	-	-	-	Background	-	Background	-	-	GO target	-	Background	-	Background
Triml1	chr8	-	44226840	11679	1199010	GO target	-	Background	-	-	-	Background	-	Background	-	-	GO target	-	Background	-	Background
Trps1	chr15	-	50721587	235280	2759289	GO target	-	Background	-	GO target	-	Background	-	Background	-	GO target	GO target	-	Background	GO target	Background
Tssc1	chr12	+	29436693	115663	662268	GO target	-	Background	-	-	-	Background	-	Background	-	-	GO target	-	Background	-	Background
Ttc32	chr12	+	9036803	6397	539198	GO target	-	Background	-	-	-	Background	-	Background	-	-	GO target	-	Background	-	Background
Tusc1	chr4	-	93002202	1363	2420570	GO target	-	Background	-	-	-	Background	-	Background	-	GO target	GO target	-	Background	-	Background
Ube2dnl	chrX	+	112018621	929	1887186	GO target	-	Background	-	-	-	-	-	Background	-	-	GO target	-	Background	-	Background
Ube2nl	chr7	-	68694587	458	2207600	GO target	-	Background	-	-	-	-	-	Background	GO target	-	GO target	-	Background	-	Background
Usp25	chr16	+	77014314	102710	1825219	GO target	-	Background	-	-	-	Background	GO target	Background	GO target	-	GO target	-	Background	-	Background
Vps13c	chr9	+	67688203	155238	666218	GO target	-	Background	-	-	-	Background	-	Background	-	-	GO target	-	Background	-	Background
Wdr72	chr9	+	73958163	172846	755508	GO target	-	Background	-	-	-	Background	-	Background	-	-	GO target	-	Background	-	Background
Wrn	chr8	-	34495999	151143	1226073	GO target	-	Background	-	-	-	Background	-	Background	-	-	GO target	-	Background	-	Background
Xirp2	chr2	+	67072587	292074	1027683	GO target	-	Background	-	-	-	Background	-	Background	-	-	GO target	-	Background	GO target	Background
Ythdf3	chr3	+	16083183	33852	1798649	GO target	-	Background	-	-	-	Background	-	Background	-	-	GO target	-	Background	-	Background
Zbbx	chr3	-	74947694	105865	1428090	GO target	-	Background	-	-	-	Background	-	Background	-	-	GO target	-	Background	-	Background
Zcwpw2	chr9	-	117923116	66198	621853	GO target	-	Background	-	-	-	-	-	Background	-	-	GO target	-	Background	-	Background
Zfat	chr15	-	68090418	175118	1637810	GO target	-	Background	-	-	-	Background	-	Background	GO target	-	GO target	-	Background	-	Background
Zfhx3	chr8	+	111238544	246977	1658568	GO target	-	Background	-	-	-	Background	-	Background	GO target	-	GO target	-	Background	GO target	Background
Zfp161	chr17	+	69732390	7700	671388	GO target	-	Background	-	-	-	-	-	Background	-	-	GO target	-	Background	-	Background
Zfp619	chr7	+	46773136	22654	1399291	GO target	-	Background	-	-	-	Background	-	Background	-	-	GO target	-	Background	-	Background
Zfp804a	chr2	+	81893379	206657	2078071	GO target	-	Background	-	-	-	Background	-	Background	-	GO target	GO target	-	Background	GO target	Background
Zfy2	chrY	-	1426357	64234	1057922	GO target	-	Background	-	-	-	Background	-	Background	-	-	GO target	-	Background	-	Background
Zic1	chr9	-	91260606	7710	1090493	GO target	-	Background	-	-	-	Background	-	Background	-	-	GO target	-	Background	-	Background
Zic4	chr9	+	91263810	20376	864050	GO target	-	Background	-	-	-	Background	GO target	Background	-	-	GO target	-	Background	-	Background
Zpld1	chr16	-	55298099	72811	3284490	GO target	-	Background	-	-	-	Background	GO target	Background	-	GO target	GO target	-	Background	-	Background
Adnp	chr2	-	168032612	26126	103293	-	-	Background	-	-	-	Background	-	Background	-	-	-	-	-	-	Background
Art5	chr7	-	109251359	5966	8436	-	GO target	Background	-	-	-	Background	-	Background	-	-	-	-	-	-	Background
C2	chr17	-	35032492	32941	3010	-	GO target	Background	-	-	-	Background	-	Background	-	-	-	-	-	-	Background
Cbx6	chr15	-	79664641	47858	70083	-	-	Background	-	-	-	Background	-	Background	-	-	-	-	-	-	Background
Cfb	chr17	-	34999463	6144	93	-	GO target	Background	-	-	-	Background	-	Background	-	-	-	-	-	-	Background
Cntf	chr19	-	12840122	1972	76732	-	-	Background	-	GO target	-	Background	-	Background	-	-	-	-	-	-	Background
Cpt1b	chr15	-	89256294	9458	65201	-	-	Background	-	-	-	Background	-	Background	-	-	-	-	-	-	Background
Dnlz	chr2	-	26207630	3989	110673	-	-	Background	-	-	-	Background	-	Background	-	-	-	-	-	-	Background
Eif4ebp3	chr18	+	36823714	1857	109076	-	-	Background	-	GO target	-	Background	-	Background	-	-	-	-	-	-	Background
Fbxl22	chr9	-	66362400	6134	236261	-	-	Background	-	-	-	Background	GO target	Background	-	-	-	-	-	-	Background
Hsd3b7	chr7	+	134929122	18194	10556	-	-	Background	-	-	-	Background	-	Background	-	-	-	-	-	-	Background
Insl3	chr8	+	74213113	1361	17638	-	-	Background	-	-	-	Background	-	Background	-	-	-	-	-	-	Background
Mapk8ip3	chr17	-	25073883	44785	5222	-	GO target	Background	-	-	-	Background	-	Background	-	-	-	-	-	-	Background
Mrpl53	chr6	+	83059089	844	26409	-	-	Background	-	-	-	Background	-	Background	-	-	-	-	-	-	Background
Pdzd8	chr19	-	59420270	49696	79396	-	-	Background	-	-	-	Background	-	Background	-	-	-	-	-	-	Background
Snx17	chr5	+	31495600	5673	13397	-	-	Background	-	-	-	Background	-	Background	-	-	-	-	-	-	Background
Ssxb2	chrX	-	8038852	7381	153865	-	-	Background	-	-	-	Background	-	Background	-	-	-	-	-	-	Background
Stx1b	chr7	-	134968063	20649	40719	-	-	Background	-	-	-	Background	-	Background	-	-	-	-	-	-	Background
Syn1	chrX	-	20498130	60493	4464	-	GO target	Background	-	-	-	Background	-	Background	-	-	-	-	-	-	Background
Tpr	chr1	+	152239968	56949	58962	-	-	Background	-	-	-	Background	-	Background	-	-	-	-	-	-	Background
Ugt1a1	chr1	+	90108534	7038	14234	-	-	Background	-	-	-	Background	-	Background	-	-	-	-	-	-	Background
Usp49	chr17	+	47767639	56048	31008	-	-	Background	-	-	-	Background	-	Background	-	-	-	-	-	-	Background
Vat1	chr11	-	101327544	7485	22581	-	-	Background	-	-	-	Background	-	Background	-	-	-	-	-	-	Background
Wdr6	chr9	-	108481070	6421	5063	-	GO target	Background	-	GO target	-	Background	-	Background	-	-	-	-	-	-	Background
A2ld1	chr14	-	123312342	96897	342222	-	-	Background	-	-	-	-	-	Background	-	-	-	-	Background	-	Background
A2m	chr6	+	121586191	43064	321799	-	-	Background	-	GO target	-	Background	GO target	Background	-	-	-	-	Background	-	Background
A3galt2	chr4	+	128432608	13224	6983	-	GO target	Background	-	-	-	Background	GO target	Background	-	-	-	-	Background	-	Background
A4galt	chr15	-	83082204	25048	102100	-	-	Background	-	-	-	Background	-	Background	-	-	-	-	Background	-	Background
A4gnt	chr9	+	99512921	9865	35214	-	-	Background	-	-	-	Background	-	Background	-	-	-	-	Background	-	Background
AA386476	chr8	+	48760745	1664	32522	-	-	Background	-	-	-	-	-	Background	-	-	-	-	Background	-	Background
AA387200	chr2	-	151902544	1953	99357	-	-	Background	-	-	-	-	-	Background	-	-	-	-	Background	-	Background
AA408296	chr1	-	194956445	25848	91547	-	-	Background	-	-	-	-	-	-	-	-	-	-	Background	-	Background
AA413626	chr11	+	4818513	493	44061	-	-	Background	-	-	-	-	-	Background	-	-	-	-	Background	-	Background
AA414768	chrX	+	12513998	1256	308208	-	-	Background	-	-	-	-	-	Background	-	-	-	-	Background	-	Background
AA415398	chr4	-	119211374	8447	38586	-	-	Background	-	-	-	Background	-	Background	-	-	-	-	Background	-	Background
AA467197	chr2	+	122462722	3743	44560	-	-	Background	-	-	-	Background	-	Background	-	-	-	-	Background	-	Background
AA474408	chr7	-	117204839	3338	3250	-	GO target	Background	-	-	-	-	-	Background	-	-	-	-	Background	-	Background
AA623943	chr11	-	94674662	729	152792	-	-	Background	-	-	-	-	-	Background	-	-	-	-	Background	-	Background
AA645442	chr2	+	27182224	4593	209966	-	-	Background	-	-	-	-	-	Background	-	-	-	-	Background	-	Background
AA672651	chr8	+	87863242	929	192134	-	-	Background	-	-	-	-	-	Background	-	-	-	-	Background	-	Background
AA881470	chr5	+	141180965	14368	7381	-	GO target	Background	-	-	-	-	-	-	-	-	-	-	Background	-	Background
AA960436	chr8	+	97856192	15215	5103	-	GO target	Background	-	-	-	-	-	Background	-	-	-	-	Background	-	Background
AA986860	chr1	+	132628553	12645	66202	-	-	Background	-	-	-	Background	-	Background	-	-	-	-	Background	-	Background
AA987161	chr13	-	67710644	20264	94045	-	-	Background	-	-	-	Background	-	Background	-	-	-	-	Background	-	Background
Aaas	chr15	-	102181190	12512	5958	-	GO target	Background	-	-	-	Background	-	Background	-	-	-	-	Background	-	Background
Aacs	chr5	+	125956184	41598	120018	-	-	Background	-	GO target	-	Background	GO target	Background	-	-	-	-	Background	-	Background
Aadac	chr3	+	59835685	8397	48052	-	-	Background	-	-	-	Background	-	Background	-	-	-	-	Background	-	Background
Aadacl3	chr4	-	144053659	9985	373388	-	-	Background	-	-	-	Background	-	Background	-	-	-	-	Background	-	Background
Aagab	chr9	+	63450462	39234	163458	-	-	Background	-	-	-	Background	-	Background	-	-	-	-	Background	-	Background
Aak1	chr6	+	86799511	142347	73305	-	-	Background	-	-	-	Background	GO target	Background	-	-	-	-	Background	-	Background
Aamp	chr1	-	74331254	4833	588	-	GO target	Background	-	-	-	Background	-	Background	-	-	-	-	Background	-	Background
Aanat	chr11	+	116447746	10901	5821	-	GO target	Background	-	-	-	Background	-	Background	-	-	-	-	Background	-	Background
Aard	chr15	+	51871653	5614	298188	-	-	Background	-	-	-	Background	-	Background	-	-	-	-	Background	-	Background
Aars	chr8	+	113557802	23762	17972	-	-	Background	-	-	-	Background	-	Background	-	-	-	-	Background	-	Background
Aars2	chr17	+	45643790	14001	34495	-	-	Background	-	-	-	Background	-	Background	-	-	-	-	Background	-	Background
Aarsd1	chr11	-	101286110	17957	29225	-	-	Background	-	-	-	Background	-	Background	-	-	-	-	Background	-	Background
Aasdh	chr5	-	77334452	31768	235015	-	-	Background	-	-	-	Background	-	Background	-	-	-	-	Background	-	Background
Aasdhppt	chr9	-	4309494	14701	397700	-	-	Background	-	-	-	Background	-	Background	-	-	-	-	Background	-	Background
Aass	chr6	-	23082986	60813	131318	-	-	Background	-	GO target	-	Background	-	Background	-	-	-	-	Background	-	Background
Aatf	chr11	-	84327024	90667	25659	-	-	Background	-	-	-	Background	-	Background	-	-	-	-	Background	-	Background
Aatk	chr11	-	119908481	39854	17794	-	-	Background	GO target	-	-	Background	-	Background	-	-	-	-	Background	-	Background
AB041803	chr6	-	31168433	52910	386835	-	-	Background	-	-	-	-	-	Background	-	-	-	-	Background	-	Background
AB041806	chr4	+	137951113	2516	55279	-	-	Background	-	-	-	-	GO target	Background	-	-	-	-	Background	-	Background
AB056442	chr19	-	8040517	101636	687040	-	-	Background	-	-	-	-	-	-	GO target	-	-	-	Background	-	Background
AB099516	chr15	+	100183631	31235	42315	-	-	Background	-	-	-	-	-	-	-	-	-	-	Background	-	Background
AB124611	chr9	+	21330635	19140	17587	-	-	Background	-	-	-	Background	-	Background	-	-	-	-	Background	-	Background
Abat	chr16	+	8513522	108139	35061	-	-	Background	GO target	-	-	Background	-	Background	-	-	-	-	Background	-	Background
Abca1	chr4	-	53172767	129108	111591	-	-	Background	-	-	-	Background	-	Background	-	-	-	-	Background	-	Background
Abca12	chr1	-	71461484	171820	282184	-	-	Background	-	-	-	Background	-	Background	-	-	-	-	Background	-	Background
Abca13	chr11	+	9091945	492317	108665	-	-	Background	-	-	-	Background	GO target	Background	-	-	-	-	Background	GO target	Background
Abca14	chr7	+	127347478	121388	5185	-	GO target	Background	-	-	-	Background	-	Background	-	-	-	-	Background	-	Background
Abca15	chr7	+	127472198	79003	17346	-	-	Background	-	-	-	Background	-	Background	-	-	-	-	Background	-	Background
Abca16	chr7	+	127565215	123112	104377	-	-	Background	-	-	-	Background	-	Background	-	-	-	-	Background	-	Background
Abca17	chr17	-	24487974	86770	13906	-	-	Background	-	-	-	Background	-	Background	-	-	-	-	Background	-	Background
Abca2	chr2	+	25284223	19837	8930	-	GO target	Background	-	-	-	Background	-	Background	-	-	-	-	Background	-	Background
Abca3	chr17	+	24488968	58178	5468	-	GO target	Background	-	GO target	-	Background	-	Background	-	-	-	-	Background	-	Background
Abca4	chr3	+	121747361	135618	93262	-	-	Background	-	-	-	Background	-	Background	-	-	-	-	Background	-	Background
Abca5	chr11	-	110198992	68309	79037	-	-	Background	-	-	-	Background	-	Background	-	-	-	-	Background	-	Background
Abca6	chr11	-	110113090	74956	26217	-	-	Background	-	-	GO target	Background	-	Background	-	-	-	-	Background	-	Background
Abca7	chr10	+	79459239	19078	1513	-	GO target	Background	-	-	-	Background	-	Background	-	-	-	-	Background	-	Background
Abca8a	chr11	-	109957292	70344	34560	-	-	Background	-	GO target	-	Background	-	Background	-	-	-	-	Background	-	Background
Abca8b	chr11	-	109857159	63655	239700	-	-	Background	GO target	-	-	Background	-	Background	-	-	-	-	Background	-	Background
Abca9	chr11	-	110029510	67447	13395	-	-	Background	-	-	GO target	Background	-	Background	-	-	-	-	Background	-	Background
Abcb10	chr8	-	126507022	30663	16390	-	-	Background	-	-	-	Background	-	-	-	-	-	-	Background	-	Background
Abcb11	chr2	-	69180671	104332	49429	-	-	Background	-	-	-	Background	-	Background	-	-	-	-	Background	-	Background
Abcb1a	chr5	+	8660077	88498	86697	-	-	Background	-	-	-	Background	-	Background	-	-	-	-	Background	-	Background
Abcb1b	chr5	+	8798147	68167	76975	-	-	Background	-	-	-	Background	-	Background	-	-	-	-	Background	-	Background
Abcb4	chr5	+	8893717	65508	34211	-	-	Background	-	-	-	Background	GO target	Background	-	-	-	-	Background	-	Background
Abcb5	chr12	-	120204894	98597	206847	-	-	Background	-	-	-	Background	-	Background	-	-	-	-	Background	-	Background
Abcb6	chr1	-	75176966	8675	562	-	GO target	Background	-	-	-	Background	GO target	Background	-	-	-	-	Background	-	Background
Abcb7	chrX	-	101609185	133189	148444	-	-	Background	-	-	-	Background	-	Background	-	-	-	-	Background	-	Background
Abcb8	chr5	+	23899494	16378	4930	-	GO target	Background	-	-	-	Background	-	Background	-	-	-	-	Background	-	Background
Abcb9	chr5	-	124545807	34268	45769	-	-	Background	-	-	-	Background	-	Background	-	-	-	-	Background	-	Background
Abcc1	chr16	+	14361653	114177	300267	-	-	Background	-	-	-	Background	-	Background	-	-	-	-	Background	-	Background
Abcc10	chr17	-	46464972	24802	55752	-	-	Background	-	-	-	Background	-	Background	-	-	-	-	Background	-	Background
Abcc2	chr19	+	43856682	55759	39208	-	-	Background	-	-	-	Background	-	Background	-	-	-	-	Background	-	Background
Abcc3	chr11	-	94254290	49678	16872	-	-	Background	-	-	-	Background	-	Background	-	-	-	-	Background	-	Background
Abcc4	chr14	-	119105441	223527	327314	-	-	Background	-	-	-	Background	-	Background	-	-	-	-	Background	GO target	Background
Abcc5	chr16	-	20426467	95091	80661	-	-	Background	-	-	-	Background	-	Background	-	-	-	-	Background	-	Background
Abcc6	chr7	-	53285672	53922	30818	-	-	Background	-	-	-	Background	-	Background	-	-	-	-	Background	-	Background
Abcc8	chr7	-	53435403	75510	19604	-	-	Background	-	-	-	Background	GO target	Background	-	-	-	-	Background	-	Background
Abcc9	chr6	-	142650794	114412	70918	-	-	Background	-	GO target	-	Background	-	Background	-	-	-	-	Background	-	Background
Abcd1	chrX	+	70961936	21937	18978	-	-	Background	-	-	-	Background	-	Background	-	-	-	-	Background	-	Background
Abcd2	chr15	-	91022238	45923	135707	-	-	Background	GO target	-	-	Background	-	Background	-	-	-	-	Background	-	Background
Abcd3	chr3	-	121518220	56393	161784	-	-	Background	-	-	-	Background	-	Background	-	-	-	-	Background	-	Background
Abcd4	chr12	-	85958416	14935	30628	-	-	Background	-	-	-	Background	-	Background	-	-	-	-	Background	-	Background
Abce1	chr8	-	82235639	28298	264292	-	-	Background	-	-	-	Background	-	Background	-	-	-	-	Background	-	Background
Abcf1	chr17	-	36106695	12928	27341	-	-	Background	-	-	-	Background	-	Background	-	-	-	-	Background	-	Background
Abcf2	chr5	-	24083217	12056	34231	-	-	Background	-	-	-	Background	-	Background	-	-	-	-	Background	-	Background
Abcf3	chr16	+	20548650	12802	31871	-	-	Background	-	-	-	Background	-	Background	-	-	-	-	Background	-	Background
Abcg1	chr17	+	31194643	58079	56519	-	-	Background	-	-	GO target	Background	-	Background	-	-	-	-	Background	-	Background
Abcg2	chr6	+	58546665	95780	302026	-	-	Background	-	-	-	Background	-	Background	-	-	-	-	Background	-	Background
Abcg3	chr5	-	105411737	47661	149140	-	-	Background	-	-	-	Background	-	Background	-	-	-	-	Background	-	Background
Abcg4	chr9	-	44096698	15425	11649	-	-	Background	GO target	-	-	Background	-	Background	-	-	-	-	Background	-	Background
Abcg5	chr17	-	85082351	24777	24912	-	-	Background	-	-	-	Background	-	Background	-	-	-	-	Background	-	Background
Abcg8	chr17	+	85075642	23031	26658	-	-	Background	-	-	-	Background	-	Background	-	-	-	-	Background	-	Background
Abhd1	chr5	+	31252439	5025	18172	-	-	Background	-	GO target	-	Background	-	Background	-	-	-	-	Background	-	Background
Abhd10	chr16	-	45743068	13230	19304	-	-	Background	-	-	-	Background	-	Background	-	-	-	-	Background	-	Background
Abhd11	chr5	+	135485169	2876	19256	-	-	Background	-	-	-	Background	-	Background	-	-	-	-	Background	-	Background
Abhd12	chr2	-	150730477	72248	5588	-	GO target	Background	GO target	-	-	Background	-	Background	-	-	-	-	Background	-	Background
Abhd12b	chr12	+	71255129	29205	49689	-	-	Background	-	-	-	Background	-	Background	-	-	-	-	Background	-	Background
Abhd13	chr8	+	9977707	14448	221377	-	-	Background	-	-	-	Background	-	Background	-	-	-	-	Background	-	Background
Abhd14a	chr9	-	106350009	7627	2777	-	GO target	Background	-	-	-	Background	-	Background	-	-	-	-	Background	-	Background
Abhd14b	chr9	+	106350971	4275	1904	-	GO target	Background	-	-	-	Background	-	Background	-	-	-	-	Background	-	Background
Abhd16a	chr17	+	35226236	13696	8973	-	GO target	Background	-	-	-	Background	-	Background	-	-	-	-	Background	-	Background
Abhd16b	chr2	+	181227911	1774	35965	-	-	Background	-	-	-	Background	-	Background	-	-	-	-	Background	-	Background
Abhd2	chr7	+	86418087	92307	133504	-	-	Background	-	-	GO target	Background	-	Background	-	-	-	-	Background	-	Background
Abhd3	chr18	-	10706769	62360	34958	-	-	Background	GO target	-	-	Background	-	Background	-	-	-	-	Background	-	Background
Abhd4	chr14	+	54878907	9922	17870	-	-	Background	-	-	-	Background	-	Background	-	-	-	-	Background	-	Background
Abhd5	chr9	+	122260726	29916	481257	-	-	Background	-	-	-	Background	-	Background	-	-	-	-	Background	-	Background
Abhd6	chr14	+	8835416	53653	32087	-	-	Background	-	-	-	Background	-	Background	-	-	-	-	Background	-	Background
Abhd8	chr8	-	73987556	6957	48065	-	-	Background	GO target	-	-	Background	-	Background	-	-	-	-	Background	-	Background
Abi1	chr2	-	22895761	100168	92347	-	-	Background	-	-	-	Background	-	Background	-	-	-	-	Background	-	Background
Abi2	chr1	+	60466539	71460	30892	-	-	Background	-	-	-	Background	-	Background	-	-	-	-	Background	-	Background
Abi3bp	chr16	+	56477959	212282	204294	-	-	Background	-	-	-	Background	-	Background	-	-	-	-	Background	GO target	Background
Abl1	chr2	+	31544815	114246	10570	-	-	Background	-	-	-	Background	-	Background	-	-	-	-	Background	-	Background
Abl2	chr1	+	158489180	83667	95622	-	-	Background	-	-	-	Background	-	Background	-	-	-	-	Background	-	Background
Ablim1	chr19	-	57389409	277668	75113	-	-	Background	-	-	-	Background	-	Background	-	-	-	-	Background	GO target	Background
Ablim2	chr5	+	36100529	127093	36950	-	-	Background	-	-	-	Background	-	Background	-	-	-	-	Background	-	Background
Ablim3	chr18	-	62071506	112457	53916	-	-	Background	-	-	-	Background	-	Background	-	-	-	-	Background	-	Background
Abo	chr2	-	26720499	22476	196677	-	-	Background	-	-	-	Background	-	Background	-	-	-	-	Background	-	Background
Abp1	chr6	+	48845253	13934	119766	-	-	Background	-	-	-	-	-	Background	-	-	-	-	Background	-	Background
Abpa	chr7	+	34806571	1329	94272	-	-	Background	-	-	-	-	-	Background	-	-	-	-	Background	-	Background
Abpb	chr7	-	34798961	2010	74502	-	-	Background	-	-	-	-	-	Background	-	-	-	-	Background	-	Background
Abpg	chr7	-	34730059	2038	270582	-	-	Background	-	-	-	-	-	Background	-	-	-	-	Background	-	Background
Abpz	chr7	-	34524331	2122	243143	-	-	Background	-	-	-	-	-	Background	-	-	-	-	Background	-	Background
Abr	chr11	-	76385037	154801	30226	-	-	Background	-	GO target	-	Background	-	Background	-	-	-	-	Background	-	Background
Abt1	chr13	-	23515735	2327	85457	-	-	Background	-	-	-	Background	-	Background	-	-	-	-	Background	-	Background
Abtb1	chr6	-	88791929	6020	8185	-	GO target	Background	-	-	-	Background	-	Background	-	-	-	-	Background	-	Background
Abtb2	chr2	+	103406467	152113	83983	-	-	Background	-	-	-	Background	GO target	Background	-	-	-	-	Background	-	Background
Acaa1a	chr9	+	119250412	9001	8339	-	GO target	Background	-	-	-	Background	-	Background	-	-	-	-	Background	-	Background
Acaa1b	chr9	-	119066211	9070	66889	-	-	Background	-	-	-	Background	-	Background	-	-	-	-	Background	-	Background
Acaa2	chr18	+	74938851	27010	140819	-	-	Background	-	-	-	Background	-	Background	-	-	-	-	Background	-	Background
Acaca	chr11	+	83986624	228529	64726	-	-	Background	-	-	-	Background	-	Background	-	-	-	-	Background	GO target	Background
Acacb	chr5	+	114596544	104226	10615	-	-	Background	-	-	-	Background	-	Background	-	-	-	-	Background	-	Background
Acad12	chr5	-	122068947	20654	46085	-	-	Background	-	-	-	Background	-	Background	-	-	-	-	Background	-	Background
Acad9	chr3	+	35964901	28965	96912	-	-	Background	-	-	-	Background	-	Background	-	-	-	-	Background	-	Background
Acadl	chr1	-	66909851	32438	172052	-	-	Background	-	-	-	Background	-	Background	-	-	-	-	Background	-	Background
Acadm	chr3	-	153607596	22275	38195	-	-	Background	-	-	-	Background	-	Background	-	-	-	-	Background	-	Background
Acads	chr5	-	115569355	9047	14713	-	-	Background	-	-	-	Background	-	Background	-	-	-	-	Background	-	Background
Acadvl	chr11	-	69828910	5225	11851	-	-	Background	-	-	-	Background	-	Background	-	-	-	-	Background	-	Background
Acan	chr7	+	86198369	61616	133217	-	-	Background	-	-	GO target	Background	-	Background	-	-	-	-	Background	-	Background
Acap1	chr11	-	69709041	13972	6921	-	GO target	Background	-	-	-	Background	-	Background	-	-	-	-	Background	-	Background
Acap2	chr16	-	31201324	108825	61280	-	-	Background	-	-	-	Background	-	Background	-	-	-	-	Background	-	Background
Acap3	chr4	+	155265984	15376	39352	-	-	Background	GO target	-	-	Background	-	Background	-	-	-	-	Background	-	Background
Acat1	chr9	-	53418487	29860	10380	-	-	Background	-	-	-	Background	-	Background	-	-	-	-	Background	-	Background
Acat2	chr17	-	13153613	17857	8537	-	GO target	Background	-	-	-	Background	-	Background	-	-	-	-	Background	-	Background
Acat3	chr17	-	13133268	16569	16321	-	-	Background	-	-	-	Background	-	Background	-	-	-	-	Background	-	Background
Acbd3	chr1	+	182656174	28160	75638	-	-	Background	-	-	-	Background	-	Background	-	-	-	-	Background	-	Background
Acbd4	chr11	+	102962996	10518	77503	-	-	Background	-	-	-	Background	-	Background	-	-	-	-	Background	-	Background
Acbd5	chr2	+	22923688	46342	29023	-	-	Background	-	-	-	Background	-	Background	-	-	-	-	Background	-	Background
Acbd6	chr1	+	157405259	129104	155284	-	-	Background	-	-	-	Background	-	Background	-	-	-	-	Background	-	Background
Acbd7	chr2	+	3253440	4825	4514	-	GO target	Background	-	-	-	Background	-	Background	-	-	-	-	Background	-	Background
Accn1	chr11	-	81781959	1088288	79473	-	-	Background	-	-	-	-	-	Background	-	-	-	-	Background	GO target	Background
Accn2	chr15	+	99501149	30409	20222	-	-	Background	-	-	-	-	-	Background	-	-	-	-	Background	-	Background
Accn3	chr5	+	23919269	4383	3813	-	GO target	Background	-	-	-	-	-	Background	-	-	-	-	Background	-	Background
Accn4	chr1	+	75447011	23904	12454	-	-	Background	-	-	-	-	-	Background	-	-	-	-	Background	-	Background
Accn5	chr3	+	81800844	24311	31943	-	-	Background	-	-	-	-	-	Background	-	-	-	-	Background	-	Background
Accs	chr2	-	93690098	16474	16319	-	-	Background	-	-	-	Background	-	Background	-	-	-	-	Background	-	Background
Accsl	chr2	-	93709314	13796	116813	-	-	Background	-	-	-	Background	-	Background	-	-	-	-	Background	-	Background
Acd	chr8	-	108224995	2936	27996	-	-	Background	-	-	-	Background	-	Background	-	-	-	-	Background	-	Background
Ace	chr11	+	105829259	22019	19320	-	-	Background	-	-	-	Background	-	Background	-	-	-	-	Background	-	Background
Ace2	chrX	+	160577274	49076	24906	-	-	Background	-	-	-	Background	-	Background	-	-	-	-	Background	-	Background
Acer1	chr17	-	57121549	28636	26215	-	-	Background	-	-	-	Background	-	Background	-	-	-	-	Background	-	Background
Acer2	chr4	+	86520318	58077	67635	-	-	Background	-	-	-	Background	-	Background	-	-	-	-	Background	-	Background
Acer3	chr7	-	105469718	107550	43637	-	-	Background	-	-	-	Background	-	Background	-	-	-	-	Background	-	Background
Ache	chr5	+	137729505	6189	103714	-	-	Background	-	-	-	Background	-	Background	-	-	-	-	Background	-	Background
Acin1	chr14	-	55305768	44770	24229	-	-	Background	-	-	-	Background	-	Background	-	-	-	-	Background	-	Background
Acly	chr11	-	100389314	51647	21306	-	-	Background	-	-	-	Background	-	Background	-	-	-	-	Background	-	Background
Acmsd	chr1	+	129625990	38151	57917	-	-	Background	-	-	-	Background	-	Background	-	-	-	-	Background	-	Background
Acnat1	chr4	-	49486784	22946	58325	-	-	Background	-	-	-	Background	-	Background	-	-	-	-	Background	-	Background
Acnat2	chr4	-	49421023	28311	71128	-	-	Background	-	-	-	Background	-	Background	-	-	-	-	Background	-	Background
Aco2	chr15	+	81702739	42824	22024	-	-	Background	-	-	-	Background	-	Background	-	-	-	-	Background	-	Background
Acot1	chr12	+	85350448	8173	36333	-	-	Background	-	-	-	Background	-	Background	-	-	-	-	Background	-	Background
Acot11	chr4	-	106477603	57763	174763	-	-	Background	-	GO target	-	Background	-	Background	-	-	-	-	Background	-	Background
Acot12	chr13	+	91881117	44636	48468	-	-	Background	-	GO target	-	Background	-	Background	-	-	-	-	Background	-	Background
Acot2	chr12	+	85328811	6012	81552	-	-	Background	-	GO target	-	Background	-	Background	-	-	-	-	Background	-	Background
Acot3	chr12	+	85393094	7421	17181	-	-	Background	-	-	-	Background	GO target	Background	-	-	-	-	Background	-	Background
Acot4	chr12	+	85379329	6344	28129	-	-	Background	-	-	-	Background	-	Background	-	-	-	-	Background	-	Background
Acot5	chr12	+	85410275	6695	34394	-	-	Background	GO target	-	-	Background	-	Background	-	-	-	-	Background	-	Background
Acot6	chr12	+	85441604	10695	27613	-	-	Background	-	GO target	-	Background	-	Background	-	-	-	-	Background	-	Background
Acot7	chr4	+	151552243	93718	18045	-	-	Background	-	-	-	Background	GO target	Background	-	-	-	-	Background	-	Background
Acot8	chr2	-	164630708	12440	30505	-	-	Background	-	-	-	Background	-	Background	-	-	-	-	Background	-	Background
Acot9	chrX	+	151696986	35211	72258	-	-	Background	-	-	-	Background	-	Background	-	-	-	-	Background	-	Background
Acox1	chr11	-	116060359	27157	20693	-	-	Background	-	-	-	Background	-	Background	-	-	-	-	Background	-	Background
Acox2	chr14	-	9091867	33842	40147	-	-	Background	-	-	-	Background	-	Background	-	-	-	-	Background	-	Background
Acox3	chr5	+	35925728	32273	63789	-	-	Background	-	-	-	Background	-	Background	-	-	-	-	Background	-	Background
Acoxl	chr2	+	127680364	269245	24929	-	-	Background	-	-	-	Background	-	Background	-	-	-	-	Background	GO target	Background
Acp1	chr12	-	31596477	18286	464469	-	-	Background	-	-	-	Background	-	Background	-	-	-	-	Background	-	Background
Acp2	chr2	+	91043066	11189	49822	-	-	Background	-	-	-	Background	-	Background	-	-	-	-	Background	-	Background
Acp5	chr9	-	21940190	9015	30683	-	-	Background	-	-	-	Background	-	Background	-	-	-	-	Background	-	Background
Acp6	chr3	+	96962700	17797	259845	-	-	Background	-	-	-	Background	-	Background	-	-	-	-	Background	-	Background
Acpl2	chr9	-	96789893	66130	124521	-	-	Background	-	-	-	-	-	Background	-	-	-	-	Background	-	Background
Acpp	chr9	-	104240058	49477	257264	-	-	Background	-	-	-	Background	-	Background	-	-	-	-	Background	-	Background
Acpt	chr7	-	51512748	5230	68923	-	-	Background	-	-	-	Background	-	Background	-	-	-	-	Background	-	Background
Acr	chr15	+	89398757	6258	16014	-	-	Background	-	-	-	Background	-	Background	-	-	-	-	Background	-	Background
Acrbp	chr6	+	124999977	13308	16747	-	-	Background	-	-	-	Background	-	Background	-	-	-	-	Background	-	Background
Acsbg1	chr9	-	54509677	56993	37905	-	-	Background	-	-	-	Background	-	Background	-	-	-	-	Background	-	Background
Acsbg2	chr17	-	57013870	31344	30260	-	-	Background	-	-	-	Background	-	Background	-	-	-	-	Background	-	Background
Acsf2	chr11	-	94463185	44769	35743	-	-	Background	-	-	-	Background	-	Background	-	-	-	-	Background	-	Background
Acsf3	chr8	+	125299405	42375	106482	-	-	Background	-	-	-	Background	-	-	-	-	-	-	Background	-	Background
Acsl1	chr8	+	47556395	65010	192374	-	-	Background	-	-	-	Background	-	Background	-	-	-	-	Background	-	Background
Acsl3	chr1	+	78654400	49162	229594	-	-	Background	-	-	-	Background	-	Background	-	-	-	-	Background	-	Background
Acsl4	chrX	-	138825078	72542	302570	-	-	Background	-	-	-	Background	-	Background	-	-	-	-	Background	-	Background
Acsl5	chr19	+	55327859	43258	31856	-	-	Background	-	-	-	Background	-	Background	-	-	-	-	Background	-	Background
Acsl6	chr11	+	54117300	60958	109944	-	-	Background	GO target	-	-	Background	-	Background	-	-	-	-	Background	-	Background
Acsm1	chr7	+	126761295	44734	48701	-	-	Background	-	-	-	Background	-	Background	-	-	-	-	Background	-	Background
Acsm2	chr7	+	126697983	42122	31866	-	-	Background	-	-	-	Background	-	Background	-	-	-	-	Background	-	Background
Acsm3	chr7	+	126904438	26589	105809	-	-	Background	-	-	-	Background	-	Background	-	-	-	-	Background	-	Background
Acsm4	chr7	+	126833540	24541	28040	-	-	Background	-	-	-	Background	-	Background	-	-	-	-	Background	-	Background
Acsm5	chr7	+	126669818	17489	13498	-	-	Background	-	-	-	Background	-	Background	-	-	-	-	Background	-	Background
Acss1	chr2	-	150493994	50153	51605	-	-	Background	-	GO target	-	Background	-	Background	-	-	-	-	Background	-	Background
Acss2	chr2	+	155343793	67667	28697	-	-	Background	-	GO target	-	Background	GO target	Background	-	-	-	-	Background	-	Background
Acss3	chr10	-	106560724	187504	150893	-	-	Background	-	-	-	Background	-	Background	-	-	-	-	Background	-	Background
Acta1	chr8	-	126418651	2982	58854	-	-	Background	-	-	-	Background	-	-	-	-	-	-	Background	-	Background
Acta2	chr19	-	34329826	14246	36080	-	-	Background	-	-	-	Background	-	Background	-	-	-	-	Background	-	Background
Actb	chr5	-	143668433	3639	61283	-	-	Background	-	-	-	Background	-	Background	-	-	-	-	Background	-	Background
Actc1	chr2	-	113878623	5605	81946	-	-	Background	-	-	-	Background	-	Background	-	-	-	-	Background	-	Background
Actg-ps1	chr8	+	47314920	407	80359	-	-	Background	-	-	-	-	GO target	Background	-	-	-	-	Background	-	Background
Actg1	chr11	-	120209856	2852	66386	-	-	Background	-	-	-	Background	-	Background	-	-	-	-	Background	-	Background
Actg2	chr6	-	83486259	23360	12877	-	-	Background	-	-	-	Background	-	Background	-	-	-	-	Background	-	Background
Actl6a	chr3	+	32607468	18422	101983	-	-	Background	-	-	-	Background	-	Background	-	-	-	-	Background	-	Background
Actl6b	chr5	+	137994748	16062	13071	-	-	Background	-	-	-	Background	-	Background	-	-	-	-	Background	-	Background
Actl7a	chr4	+	56756294	1503	6752	-	GO target	Background	-	-	-	Background	-	Background	-	-	-	-	Background	-	Background
Actn1	chr12	-	81361358	92829	130005	-	-	Background	-	-	-	Background	-	Background	-	-	-	-	Background	-	Background
Actn2	chr13	-	12433027	71334	66064	-	-	Background	-	-	-	Background	-	Background	-	-	-	-	Background	-	Background
Actn3	chr19	-	4877909	16686	1070	-	GO target	Background	-	-	-	Background	-	Background	-	-	-	-	Background	-	Background
Actn4	chr7	-	29747359	69092	35997	-	-	Background	-	-	-	Background	-	Background	-	-	-	-	Background	-	Background
Actr10	chr12	+	72038844	26861	45528	-	-	Background	-	-	-	Background	-	Background	-	-	-	-	Background	-	Background
Actr1a	chr19	-	46470225	18921	2723	-	GO target	Background	-	-	-	Background	-	Background	-	-	-	-	Background	-	Background
Actr1b	chr1	-	36771267	12638	55827	-	-	Background	-	-	-	Background	-	Background	-	-	-	-	Background	-	Background
Actr2	chr11	-	20012916	50609	126797	-	-	Background	-	-	-	Background	-	Background	-	-	-	-	Background	-	Background
Actr5	chr2	+	158450624	14323	35328	-	-	Background	-	-	-	Background	-	Background	-	-	-	-	Background	-	Background
Actr6	chr10	-	89195040	20322	38401	-	-	Background	-	-	-	Background	-	Background	-	-	-	-	Background	-	Background
Actr8	chr14	+	30791523	14884	19065	-	-	Background	-	-	-	Background	-	Background	-	-	-	-	Background	-	Background
Actrt2	chr4	-	154041976	1439	217888	-	-	Background	-	-	-	Background	-	Background	-	-	-	-	Background	-	Background
Acvr1	chr2	-	58368683	127628	81864	-	-	Background	-	-	-	Background	-	Background	-	-	-	-	Background	-	Background
Acvr1b	chr15	+	101004556	38476	40395	-	-	Background	-	-	-	Background	-	Background	-	-	-	-	Background	-	Background
Acvr1c	chr2	-	58210306	90442	102685	-	-	Background	-	-	-	Background	-	Background	-	-	-	-	Background	-	Background
Acvr2b	chr9	+	119311562	31057	20546	-	-	Background	-	-	-	Background	-	Background	-	-	-	-	Background	-	Background
Acvrl1	chr15	+	100958953	16814	37289	-	-	Background	-	-	-	Background	-	Background	-	-	-	-	Background	-	Background
Acy1	chr9	-	106340567	5240	3243	-	GO target	Background	-	-	-	Background	-	Background	-	-	-	-	Background	-	Background
Acy3	chr19	+	3986661	3346	7761	-	GO target	Background	-	-	-	Background	-	Background	-	-	-	-	Background	-	Background
Acyp1	chr12	-	86629388	15891	13032	-	-	Background	-	-	-	Background	-	Background	-	-	-	-	Background	-	Background
Acyp2	chr11	-	30549587	143596	359961	-	-	Background	GO target	-	-	Background	-	Background	-	-	-	-	Background	-	Background
Ada	chr2	-	163575975	23655	71076	-	-	Background	-	-	-	Background	-	Background	-	-	-	-	Background	-	Background
Adad1	chr3	+	36962578	58210	474382	-	-	Background	-	-	-	Background	-	Background	-	-	-	-	Background	-	Background
Adad2	chr8	+	122136647	4179	14453	-	-	Background	-	-	-	Background	-	Background	-	-	-	-	Background	-	Background
Adal	chr2	+	120966168	16248	32230	-	-	Background	-	-	-	Background	-	Background	-	-	-	-	Background	-	Background
Adam10	chr9	+	70526804	101232	39766	-	-	Background	-	-	-	Background	-	Background	-	-	-	-	Background	-	Background
Adam11	chr11	+	102622753	18823	82974	-	-	Background	GO target	-	-	Background	-	Background	-	-	-	-	Background	-	Background
Adam12	chr7	-	141416780	341898	42832	-	-	Background	-	-	GO target	Background	GO target	Background	-	-	-	-	Background	GO target	Background
Adam15	chr3	-	89153904	11440	751	-	GO target	Background	-	-	-	Background	-	Background	-	-	-	-	Background	-	Background
Adam17	chr12	-	21379493	50115	24900	-	-	Background	-	-	-	Background	-	Background	-	-	-	-	Background	-	Background
Adam18	chr8	-	25785227	72509	7714	-	GO target	Background	-	-	-	Background	-	Background	-	-	-	-	Background	-	Background
Adam19	chr11	+	45868004	92837	37324	-	-	Background	-	-	-	Background	-	Background	-	-	-	-	Background	-	Background
Adam1a	chr5	-	121971704	3091	59956	-	-	Background	-	-	-	Background	-	Background	-	-	-	-	Background	-	Background
Adam1b	chr5	-	121952989	2883	130089	-	-	Background	-	-	-	Background	-	Background	-	-	-	-	Background	-	Background
Adam2	chr14	-	66696570	50404	24763	-	-	Background	-	-	-	Background	-	Background	-	-	-	-	Background	-	Background
Adam21	chr12	-	82669461	9890	30309	-	-	Background	-	-	-	Background	-	Background	-	-	-	-	Background	-	Background
Adam22	chr5	-	8368081	295729	31865	-	-	Background	-	-	-	Background	GO target	Background	-	-	-	-	Background	GO target	Background
Adam23	chr1	+	63492478	150611	157664	-	-	Background	-	-	-	Background	-	Background	-	-	-	-	Background	-	Background
Adam24	chr8	+	41760448	7105	110311	-	-	Background	-	-	-	Background	-	Background	-	-	-	-	Background	-	Background
Adam25	chr8	+	41837562	3967	136843	-	-	Background	-	-	-	Background	-	Background	-	-	-	-	Background	-	Background
Adam26a	chr8	-	44662061	8429	113869	-	-	Background	-	-	-	Background	-	Background	-	-	-	-	Background	-	Background
Adam26b	chr8	-	44613491	8273	252996	-	-	Background	-	-	-	Background	-	Background	-	-	-	-	Background	-	Background
Adam28	chr14	-	69273899	49815	397337	-	-	Background	-	-	-	Background	-	Background	-	-	-	-	Background	-	Background
Adam3	chr8	-	25836324	48620	3994	-	GO target	Background	-	-	-	Background	GO target	Background	-	-	-	-	Background	-	Background
Adam30	chr3	+	97964735	2361	69428	-	-	Background	-	-	-	Background	-	Background	-	-	-	-	Background	-	Background
Adam32	chr8	-	26059276	112661	12581	-	-	Background	-	-	-	Background	-	Background	-	-	-	-	Background	-	Background
Adam33	chr2	-	130889550	12997	13135	-	-	Background	-	-	-	Background	-	Background	-	-	-	-	Background	-	Background
Adam39	chr8	+	41908363	3852	102385	-	-	Background	-	-	-	Background	-	Background	-	-	-	-	Background	-	Background
Adam4	chr12	-	82522933	2503	129409	-	-	Background	-	-	-	Background	-	Background	-	-	-	-	Background	-	Background
Adam5	chr8	-	25934841	97000	13291	-	-	Background	-	-	-	Background	-	Background	-	-	-	-	Background	-	Background
Adam6a	chr12	+	114782119	2506	158767	-	-	Background	-	-	-	Background	-	Background	-	-	-	-	Background	-	Background
Adam6b	chr12	+	114727756	2473	118705	-	-	Background	-	-	-	Background	-	Background	-	-	-	-	Background	-	Background
Adam7	chr14	-	69151746	36353	437940	-	-	Background	-	-	-	Background	-	Background	-	-	-	-	Background	-	Background
Adam8	chr7	-	147178461	13630	77652	-	-	Background	-	-	-	Background	-	Background	-	-	-	-	Background	-	Background
Adam9	chr8	-	26127394	67311	1096	-	GO target	Background	-	-	-	Background	-	Background	-	-	-	-	Background	-	Background
Adamdec1	chr14	-	69200143	18698	53640	-	-	Background	-	-	-	Background	-	Background	-	-	-	-	Background	-	Background
Adamts1	chr16	-	85803358	9286	298467	-	-	Background	-	-	-	Background	-	Background	-	-	-	-	Background	-	Background
Adamts10	chr17	+	33661171	29541	91901	-	-	Background	-	-	-	Background	-	Background	-	-	-	-	Background	-	Background
Adamts12	chr15	+	10994545	282077	63618	-	-	Background	-	GO target	-	Background	-	Background	-	-	-	-	Background	GO target	Background
Adamts13	chr2	+	26829013	36135	20842	-	-	Background	-	-	-	Background	GO target	Background	-	-	-	-	Background	-	Background
Adamts14	chr10	-	60736186	76326	32674	-	-	Background	-	-	-	Background	-	Background	-	-	-	-	Background	-	Background
Adamts15	chr9	-	30730037	23297	453437	-	-	Background	-	-	-	Background	-	Background	-	-	-	-	Background	-	Background
Adamts17	chr7	+	73984621	312886	86030	-	-	Background	-	-	-	Background	-	Background	-	-	-	-	Background	GO target	Background
Adamts18	chr8	-	116372515	151489	326535	-	-	Background	-	GO target	-	Background	GO target	Background	-	-	-	-	Background	-	Background
Adamts19	chr18	+	58996418	216914	278917	-	-	Background	-	-	-	Background	-	Background	-	-	-	-	Background	GO target	Background
Adamts2	chr11	+	50415586	205489	174472	-	-	Background	-	-	-	Background	GO target	Background	-	-	-	-	Background	GO target	Background
Adamts3	chr5	-	90312359	209493	338996	-	-	Background	-	-	-	Background	-	Background	-	-	-	-	Background	GO target	Background
Adamts4	chr1	+	173180552	10216	12990	-	-	Background	-	-	-	Background	-	Background	-	-	-	-	Background	-	Background
Adamts6	chr13	+	105077953	206890	172602	-	-	Background	-	GO target	-	Background	-	Background	-	-	-	-	Background	GO target	Background
Adamts8	chr9	+	30751043	20380	87812	-	-	Background	-	-	-	Background	-	Background	-	-	-	-	Background	-	Background
Adamtsl1	chr4	+	85699819	374467	430979	-	-	Background	-	-	-	Background	GO target	Background	-	-	-	-	Background	GO target	Background
Adamtsl2	chr2	+	26934899	29602	8599	-	GO target	Background	-	-	-	Background	-	Background	-	-	-	-	Background	-	Background
Adamtsl3	chr7	+	89722310	40646	300582	-	-	Background	-	-	GO target	Background	-	Background	-	-	-	-	Background	-	Background
Adamtsl4	chr3	-	95491840	11716	59255	-	-	Background	-	-	-	Background	-	Background	-	-	-	-	Background	-	Background
Adamtsl5	chr10	-	79811157	8619	11399	-	-	Background	-	-	-	Background	-	Background	-	-	-	-	Background	-	Background
Adap1	chr5	-	139801576	53746	12392	-	-	Background	-	-	-	Background	GO target	Background	-	-	-	-	Background	-	Background
Adap2	chr11	+	79967607	24853	23204	-	-	Background	-	-	-	Background	-	Background	-	-	-	-	Background	-	Background
Adar	chr3	+	89518944	38424	47263	-	-	Background	-	-	-	Background	-	Background	-	-	-	-	Background	-	Background
Adarb1	chr10	-	76881015	127544	133122	-	-	Background	-	-	-	Background	-	Background	-	-	-	-	Background	-	Background
Adat1	chr8	-	114516202	25394	14438	-	-	Background	-	-	-	Background	-	Background	-	-	-	-	Background	-	Background
Adat2	chr10	+	13272700	10482	117537	-	-	Background	-	-	-	Background	-	Background	-	-	-	-	Background	-	Background
Adat3	chr10	+	80065625	4774	27665	-	-	Background	-	-	-	Background	-	Background	-	-	-	-	Background	-	Background
Adc	chr4	-	128639664	32187	49709	-	-	Background	-	-	-	-	-	Background	-	-	-	-	Background	-	Background
Adck2	chr6	+	39523872	14896	19811	-	-	Background	-	-	-	Background	-	Background	-	-	-	-	Background	-	Background
Adck3	chr1	-	182126151	30782	392542	-	-	Background	-	-	-	Background	-	Background	-	-	-	-	Background	-	Background
Adck4	chr7	+	28018042	24927	5170	-	GO target	Background	-	GO target	-	Background	-	Background	-	-	-	-	Background	-	Background
Adck5	chr15	+	76406788	19458	50797	-	-	Background	-	-	-	Background	-	Background	-	-	-	-	Background	-	Background
Adcy1	chr11	+	6963492	115017	405290	-	-	Background	-	-	-	Background	-	Background	-	-	-	-	Background	-	Background
Adcy10	chr1	+	167415314	91591	19376	-	-	Background	-	-	-	Background	-	Background	-	-	-	-	Background	-	Background
Adcy3	chr12	+	4133103	80422	56339	-	-	Background	-	-	-	Background	-	Background	-	-	-	-	Background	-	Background
Adcy4	chr14	-	56402879	14984	1518	-	GO target	Background	-	-	-	Background	-	Background	-	-	-	-	Background	-	Background
Adcy5	chr16	+	35154963	150860	51096	-	-	Background	-	-	GO target	Background	-	Background	-	-	-	-	Background	-	Background
Adcy6	chr15	-	98438064	17639	44998	-	-	Background	-	GO target	-	Background	-	Background	-	-	-	-	Background	-	Background
Adcy7	chr8	+	90796302	57559	13778	-	-	Background	-	-	-	Background	-	Background	-	-	-	-	Background	-	Background
Adcy9	chr16	-	4420498	132969	141206	-	-	Background	-	-	-	Background	-	Background	-	-	-	-	Background	-	Background
Adcyap1r1	chr6	+	55402022	49423	239865	-	-	Background	GO target	-	-	Background	-	Background	-	-	-	-	Background	-	Background
Add1	chr5	+	34916313	58644	11377	-	-	Background	-	-	-	Background	-	Background	-	-	-	-	Background	-	Background
Add2	chr6	+	86028078	41471	132959	-	-	Background	-	-	-	Background	-	Background	-	-	-	-	Background	-	Background
Add3	chr19	+	53214935	106954	164999	-	-	Background	-	-	-	Background	-	Background	-	-	-	-	Background	-	Background
Adh1	chr3	+	137923955	21790	58114	-	-	Background	-	-	-	Background	GO target	Background	-	-	-	-	Background	-	Background
Adh4	chr3	+	138078459	15397	68835	-	-	Background	-	-	-	Background	GO target	Background	-	-	-	-	Background	-	Background
Adh5	chr3	+	138106057	12406	15662	-	-	Background	-	-	-	Background	-	Background	-	-	-	-	Background	-	Background
Adh6a	chr3	+	137976250	17848	51749	-	-	Background	-	-	-	Background	-	Background	-	-	-	-	Background	-	Background
Adh6b	chr3	+	138015342	6483	77878	-	-	Background	-	-	-	-	-	Background	-	-	-	-	Background	-	Background
Adh7	chr3	+	137880787	15559	85611	-	-	Background	-	-	-	Background	-	Background	-	-	-	-	Background	-	Background
Adhfe1	chr1	+	9538029	30022	89939	-	-	Background	-	GO target	-	Background	-	Background	-	-	-	-	Background	-	Background
Adi1	chr12	+	29360096	6944	24094	-	-	Background	-	-	-	Background	-	Background	-	-	-	-	Background	-	Background
Adig	chr2	+	158328348	5586	7957	-	GO target	Background	-	-	-	Background	-	Background	-	-	-	-	Background	-	Background
Adipoq	chr16	+	23146609	11492	81427	-	-	Background	-	-	-	Background	-	Background	-	-	-	-	Background	-	Background
Adipor1	chr1	+	136311955	17973	25822	-	-	Background	-	-	-	Background	-	Background	-	-	-	-	Background	-	Background
Adipor2	chr6	-	119367501	64333	37435	-	-	Background	-	-	-	Background	-	Background	-	-	-	-	Background	-	Background
Adm	chr7	+	117771175	2156	243409	-	-	Background	-	-	GO target	Background	-	Background	-	-	-	-	Background	-	Background
Adm2	chr15	+	89153403	1756	17331	-	-	Background	-	-	-	Background	-	Background	-	-	-	-	Background	-	Background
Adnp2	chr18	-	80348221	24347	48278	-	-	Background	-	-	-	Background	-	Background	-	-	-	-	Background	-	Background
Ado	chr10	-	67011703	4443	341279	-	-	Background	-	-	-	Background	-	Background	-	-	-	-	Background	-	Background
Adora1	chr1	-	136132008	36208	63760	-	-	Background	-	-	-	Background	-	Background	-	-	-	-	Background	-	Background
Adora2a	chr10	+	74779688	17845	76667	-	-	Background	-	GO target	-	Background	-	Background	-	-	-	-	Background	-	Background
Adora2b	chr11	+	62062486	17469	26742	-	-	Background	-	-	-	Background	-	Background	-	-	-	-	Background	-	Background
Adora3	chr3	+	105673825	53129	88239	-	-	Background	-	-	GO target	Background	-	Background	-	-	-	-	Background	-	Background
Adpgk	chr9	+	59139415	26782	258743	-	-	Background	-	-	-	Background	-	Background	-	-	-	-	Background	-	Background
Adprh	chr16	-	38452769	7290	18678	-	-	Background	-	-	-	Background	-	Background	-	-	-	-	Background	-	Background
Adprhl1	chr8	-	13254162	18507	36836	-	-	Background	-	-	-	Background	-	Background	-	-	-	-	Background	-	Background
Adprhl2	chr4	-	125998947	5656	2135	-	GO target	Background	-	-	-	Background	-	Background	-	-	-	-	Background	-	Background
Adra1a	chr14	+	67254168	135837	305347	-	-	Background	GO target	-	-	Background	-	Background	-	-	-	-	Background	-	Background
Adra1d	chr2	-	131388019	16433	311323	-	-	Background	-	-	-	Background	-	Background	-	-	-	-	Background	-	Background
Adra2b	chr2	+	127188944	4013	63535	-	-	Background	-	-	-	Background	-	Background	-	-	-	-	Background	-	Background
Adra2c	chr5	+	35621215	3195	280156	-	-	Background	-	-	-	Background	-	Background	-	-	-	-	Background	-	Background
Adrb1	chr19	+	56796862	2490	224873	-	-	Background	-	-	-	Background	-	Background	-	-	-	-	Background	-	Background
Adrb2	chr18	-	62339613	2142	297697	-	-	Background	-	-	-	Background	-	Background	-	-	-	-	Background	-	Background
Adrb3	chr8	-	28340060	3812	53968	-	-	Background	-	-	-	Background	-	Background	-	-	-	-	Background	-	Background
Adrbk1	chr19	-	4306222	20220	12813	-	-	Background	-	-	-	Background	-	Background	-	-	-	-	Background	-	Background
Adrbk2	chr5	-	113444534	105036	56860	-	-	Background	-	GO target	-	Background	GO target	Background	-	-	-	-	Background	-	Background
Adrm1	chr2	+	179906190	4801	8892	-	GO target	Background	-	-	-	Background	-	Background	-	-	-	-	Background	-	Background
Adsl	chr15	+	80778920	22457	14222	-	-	Background	-	-	-	Background	-	Background	-	-	-	-	Background	-	Background
Adssl1	chr12	+	113858258	21307	7965	-	GO target	Background	-	-	-	Background	-	Background	-	-	-	-	Background	-	Background
Aebp1	chr11	+	5761950	10141	24023	-	-	Background	-	-	-	Background	-	Background	-	-	-	-	Background	-	Background
Aebp2	chr6	+	140572747	54246	96390	-	-	Background	-	-	-	Background	-	Background	-	-	-	-	Background	-	Background
Aen	chr7	+	86040740	15355	50867	-	-	Background	-	-	-	Background	-	Background	-	-	-	-	Background	-	Background
Aes	chr10	+	81022239	6868	22503	-	-	Background	-	-	-	Background	-	Background	-	-	-	-	Background	-	Background
AF251705	chr11	-	114863194	5159	47050	-	-	Background	-	-	GO target	Background	-	Background	-	-	-	-	Background	-	Background
AF366264	chr8	-	13838089	2856	68247	-	-	Background	-	-	-	Background	-	Background	-	-	-	-	Background	-	Background
AF529169	chr9	-	89517824	32948	426274	-	-	Background	-	-	GO target	Background	-	Background	-	-	-	-	Background	-	Background
Afap1	chr5	+	36235968	110604	21603	-	-	Background	-	-	-	Background	-	Background	-	-	-	-	Background	-	Background
Afap1l1	chr18	-	61946356	56441	16623	-	-	Background	-	-	-	Background	-	Background	-	-	-	-	Background	-	Background
Afap1l2	chr19	-	57082718	95867	29306	-	-	Background	-	-	-	Background	-	Background	-	-	-	-	Background	-	Background
Aff1	chr5	+	104121393	124054	108593	-	-	Background	-	-	-	Background	-	Background	-	-	-	-	Background	-	Background
Aff3	chr1	-	38721800	487628	176379	-	-	Background	-	-	-	Background	GO target	Background	-	-	-	-	Background	GO target	Background
Aff4	chr11	+	53164335	70997	17883	-	-	Background	-	-	-	Background	-	Background	-	-	-	-	Background	-	Background
Afg3l1	chr8	+	126001803	26013	15435	-	-	Background	-	-	-	Background	-	-	-	-	-	-	Background	-	Background
Afg3l2	chr18	-	67608820	44399	17702	-	-	Background	-	-	-	Background	-	Background	-	-	-	-	Background	-	Background
Afm	chr5	+	90947958	34611	59558	-	-	Background	-	-	-	Background	-	Background	-	-	-	-	Background	-	Background
Afp	chr5	+	90919740	18193	24136	-	-	Background	-	-	-	Background	-	Background	-	-	-	-	Background	-	Background
Aftph	chr11	-	20641592	56505	381765	-	-	Background	-	-	-	Background	-	Background	-	-	-	-	Background	-	Background
Agap1	chr1	+	91351381	440471	332445	-	-	Background	-	-	-	Background	-	Background	-	-	-	-	Background	GO target	Background
Agap2	chr10	+	126515963	14262	9736	-	GO target	Background	-	-	-	Background	-	Background	-	-	-	-	Background	-	Background
Agap3	chr5	+	23957995	49870	5033	-	GO target	Background	-	-	-	Background	GO target	Background	-	-	-	-	Background	-	Background
Agbl2	chr2	+	90622884	51710	47441	-	-	Background	-	-	-	Background	-	Background	-	-	-	-	Background	-	Background
Agbl3	chr6	+	34730848	78611	9081	-	GO target	Background	-	-	-	Background	-	Background	-	-	-	-	Background	-	Background
Agbl4	chr4	+	110070303	1266626	101447	-	-	Background	-	-	-	Background	-	Background	-	-	-	-	Background	GO target	Background
Agbl5	chr5	+	31191308	18030	16181	-	-	Background	-	-	-	Background	-	Background	-	-	-	-	Background	-	Background
Ager	chr17	+	34734807	3070	629	-	GO target	Background	-	-	-	Background	-	Background	-	-	-	-	Background	-	Background
Agfg1	chr1	+	82836058	56792	187270	-	-	Background	-	-	-	Background	-	Background	-	-	-	-	Background	-	Background
Agfg2	chr5	-	138125954	34243	65773	-	-	Background	-	-	-	Background	-	Background	-	-	-	-	Background	-	Background
Aggf1	chr13	-	96145307	24669	68861	-	-	Background	-	-	-	Background	-	Background	-	-	-	-	Background	-	Background
Agl	chr3	-	116511084	68167	97410	-	-	Background	-	-	-	Background	-	Background	-	-	-	-	Background	-	Background
Agmat	chr4	+	141302587	12591	61999	-	-	Background	-	-	-	Background	-	Background	-	-	-	-	Background	-	Background
Agpat1	chr17	+	34742806	7588	5515	-	GO target	Background	-	-	-	Background	-	Background	-	-	-	-	Background	-	Background
Agpat2	chr2	-	26459852	11275	24500	-	-	Background	-	-	-	Background	-	Background	-	-	-	-	Background	-	Background
Agpat3	chr10	-	77815187	83264	72456	-	-	Background	-	-	-	Background	-	Background	-	-	-	-	Background	-	Background
Agpat4	chr17	+	12312150	100361	65609	-	-	Background	-	-	-	Background	-	Background	-	-	-	-	Background	-	Background
Agpat5	chr8	+	18846277	45084	146083	-	-	Background	-	-	-	Background	-	Background	-	-	-	-	Background	-	Background
Agpat6	chr8	-	24318925	35507	32155	-	-	Background	-	-	-	Background	-	Background	-	-	-	-	Background	-	Background
Agphd1	chr9	+	54765090	32641	5615	-	GO target	Background	-	-	-	-	-	Background	-	-	-	-	Background	-	Background
Agps	chr2	+	75670234	99173	132049	-	-	Background	-	-	-	Background	-	Background	-	-	-	-	Background	-	Background
Agr2	chr12	+	36719494	11180	53641	-	-	Background	-	-	-	Background	-	Background	-	-	-	-	Background	-	Background
Agr3	chr12	+	36652207	24116	475717	-	-	Background	-	-	-	Background	-	Background	-	-	-	-	Background	-	Background
Agrn	chr4	-	155571536	30931	109149	-	-	Background	-	-	-	Background	-	Background	-	-	-	-	Background	-	Background
Agrp	chr8	-	108092198	1598	37584	-	-	Background	-	-	-	Background	-	Background	-	-	-	-	Background	-	Background
Agt	chr8	-	127093606	13172	10931	-	-	Background	-	-	-	Background	-	Background	-	-	-	-	Background	-	Background
Agtpbp1	chr13	-	59658680	107784	343541	-	-	Background	-	-	-	Background	-	Background	-	-	-	-	Background	-	Background
Agtr1a	chr13	+	30428310	46426	247165	-	-	Background	-	-	-	Background	GO target	Background	-	-	-	-	Background	-	Background
Agtrap	chr4	-	147462140	10970	60394	-	-	Background	-	-	-	Background	-	Background	-	-	-	-	Background	-	Background
Agxt	chr1	+	95031822	10162	123814	-	-	Background	-	-	-	Background	-	Background	-	-	-	-	Background	-	Background
Agxt2	chr15	+	10288292	51616	46584	-	-	Background	-	-	-	Background	-	Background	-	-	-	-	Background	-	Background
Agxt2l1	chr3	+	130320487	18181	77863	-	-	Background	-	-	-	-	-	Background	-	-	-	-	Background	-	Background
Agxt2l2	chr11	+	51398259	19732	16085	-	-	Background	-	-	-	-	-	Background	-	-	-	-	Background	-	Background
Ahctf1	chr1	-	181733811	58786	214610	-	-	Background	-	-	-	Background	-	Background	-	-	-	-	Background	-	Background
Ahcy	chr2	-	154900233	15187	225387	-	-	Background	-	-	-	Background	-	Background	-	-	-	-	Background	-	Background
Ahcyl1	chr3	-	107499478	33440	75898	-	-	Background	-	-	-	Background	-	Background	-	-	-	-	Background	-	Background
Ahcyl2	chr6	+	29718443	143866	11782	-	-	Background	-	-	-	Background	-	Background	-	-	-	-	Background	-	Background
Ahdc1	chr4	+	132567421	66604	61991	-	-	Background	-	-	-	Background	-	Background	-	-	-	-	Background	-	Background
Ahi1	chr10	+	20672391	127843	367511	-	-	Background	-	-	-	Background	-	Background	-	-	-	-	Background	-	Background
Ahnak	chr19	+	9063750	87652	17505	-	-	Background	-	-	-	Background	-	Background	-	-	-	-	Background	-	Background
Ahnak2	chr12	-	114040868	21647	18342	-	-	Background	-	-	-	-	-	Background	-	-	-	-	Background	-	Background
Ahrr	chr13	-	74429779	81213	13208	-	-	Background	-	-	-	Background	-	Background	-	-	-	-	Background	-	Background
Ahsa1	chr12	+	88607696	7251	5101	-	GO target	Background	-	-	-	Background	-	Background	-	-	-	-	Background	-	Background
Ahsa2	chr11	-	23397930	10048	338182	-	-	Background	-	-	-	Background	-	Background	-	-	-	-	Background	-	Background
Ahsg	chr16	+	22892115	7396	31352	-	-	Background	-	-	-	Background	-	Background	-	-	-	-	Background	-	Background
AI118078	chr9	+	55174720	111432	118643	-	-	Background	-	-	GO target	Background	-	Background	-	-	-	-	Background	-	Background
AI182371	chr2	-	34956205	16639	31415	-	-	Background	-	-	-	Background	-	Background	-	-	-	-	Background	-	Background
AI314180	chr4	-	58925621	113838	44068	-	-	Background	-	-	-	Background	-	Background	-	-	-	-	Background	-	Background
AI314831	chr2	-	104929974	13279	96170	-	-	Background	-	-	-	-	-	Background	-	-	-	-	Background	-	Background
AI317395	chr10	-	39745074	23688	23204	-	-	Background	-	-	-	Background	-	Background	-	-	-	-	Background	-	Background
AI324046	chr12	-	114599443	1567	88777	-	-	Background	-	-	-	-	-	-	-	-	-	-	Background	-	Background
AI413582	chr17	-	27702677	2157	63884	-	-	Background	-	-	-	Background	-	Background	-	-	-	-	Background	-	Background
AI427809	chr4	-	53283104	7473	273045	-	-	Background	-	-	-	Background	-	Background	-	-	-	-	Background	-	Background
AI428936	chr7	+	31099835	4229	3207	-	GO target	Background	-	-	-	-	-	Background	-	-	-	-	Background	-	Background
AI462493	chr19	-	8955423	917	16415	-	-	Background	-	-	-	-	-	Background	-	-	-	-	Background	-	Background
AI464131	chr4	-	41450109	7472	81377	-	-	Background	-	GO target	-	Background	-	Background	-	-	-	-	Background	-	Background
AI467606	chr7	+	134234950	2613	52524	-	-	Background	-	-	-	Background	-	Background	-	-	-	-	Background	-	Background
AI480526	chr5	-	123591675	6823	3673	-	GO target	Background	-	-	-	-	-	Background	-	-	-	-	Background	-	Background
AI480653	chr16	-	31081518	125805	363811	-	-	Background	-	-	-	-	-	Background	-	-	-	-	Background	-	Background
AI481877	chr4	-	59151855	95230	25135	-	-	Background	-	-	-	-	-	Background	-	-	-	-	Background	-	Background
AI504432	chr3	+	106842422	11648	51790	-	-	Background	-	-	-	Background	-	Background	-	-	-	-	Background	-	Background
AI507597	chr4	+	141169941	1578	11194	-	-	Background	-	GO target	-	Background	-	Background	-	-	-	-	Background	-	Background
AI597468	chr10	+	84565372	15120	87870	-	-	Background	-	-	-	-	-	Background	-	-	-	-	Background	-	Background
AI597479	chr1	+	43155555	17237	150690	-	-	Background	-	-	-	Background	-	Background	-	-	-	-	Background	-	Background
AI606181	chr19	+	41667853	2795	35218	-	-	Background	-	-	-	-	-	-	-	-	-	-	Background	-	Background
AI607873	chr1	-	175671878	18064	30840	-	-	Background	-	-	-	Background	-	Background	-	-	-	-	Background	-	Background
AI646023	chr10	-	75023075	10205	23011	-	-	Background	-	-	-	-	-	Background	-	-	-	-	Background	-	Background
AI646519	chr2	-	147188145	868	35733	-	-	Background	-	-	-	Background	-	Background	-	-	-	-	Background	-	Background
AI661453	chr17	+	47573754	33833	53633	-	-	Background	-	-	-	Background	-	Background	-	-	-	-	Background	-	Background
AI662270	chr11	+	83037078	3028	56930	-	-	Background	-	-	-	Background	-	Background	-	-	-	-	Background	-	Background
AI747448	chr3	-	144595493	21608	81515	-	-	Background	-	-	-	-	-	Background	-	-	-	-	Background	-	Background
AI836003	chr15	+	97998237	2328	18064	-	-	Background	-	-	-	-	GO target	Background	-	-	-	-	Background	-	Background
AI838599	chr4	+	3173152	12087	377430	-	-	Background	-	-	-	-	-	Background	-	-	-	-	Background	-	Background
AI846148	chr19	-	7457516	26562	66411	-	-	Background	-	-	-	Background	-	Background	-	-	-	-	Background	-	Background
AI847159	chr2	-	129006368	21966	42664	-	-	Background	-	-	-	-	-	Background	-	-	-	-	Background	-	Background
AI848100	chr1	-	163806792	60549	120156	-	-	Background	-	-	-	-	-	Background	-	-	-	-	Background	-	Background
[truncated: 16,385 more rows]

## Sheet: Gallus gallus
Supplementary Data 6b. List of all gene ontology (GO) target genes, GO background genes, intergenic lengths, gene lengths
Gene ID (galGal6)	Chrom	Strand	TSS (transcription start site; mm9)	Gene symbol	Gene length (bp)	Intergenic length (bp)	Fig. 8a-Intergenic	Fig. 8a-Background	Supp Fig. 14a-Genic	Supp Fig. 14a-Background
XM_015293418.2	chr1	+	4960730	GATA3	27646	1349139	GO target	Background	-	Background
XM_004937499.3	chr1	-	8296971	GRM3	108764	548894	GO target	Background	-	Background
XM_015300900.2	chr1	+	10800573	HGF	62963	394508	GO target	Background	-	Background
XM_015300792.2	chr1	+	11192351	SEMA3C	121982	346270	GO target	Background	-	Background
XM_015301090.2	chr1	-	11555155	GNAI1	35186	355120	GO target	Background	-	Background
XM_025147464.1	chr1	-	18989763	BRD1	64168	1297277	GO target	Background	-	Background
XM_003640342.4	chr1	-	19338292	PIM3	4696	1137356	GO target	Background	-	Background
XM_015273739.2	chr1	-	20240988	IL17REL	42931	876845	GO target	Background	-	Background
XM_025147065.1	chr1	+	21884110	POT1	64971	523704	GO target	Background	-	Background
NM_001287187.1	chr1	+	24435898	ANKRD26	48140	512823	GO target	Background	-	Background
NM_001006229.2	chr1	+	25430535	TFEC	61992	500890	GO target	Background	-	Background
XM_416018.5	chr1	-	25954293	MDFIC	48634	506033	GO target	Background	-	Background
XM_015282409.2	chr1	-	27653289	LRRN3	37400	927431	GO target	Background	-	Background
NM_001030735.1	chr1	-	28571177	DNAJB9	8496	909607	GO target	Background	-	Background
XM_025147862.1	chr1	-	31886462	LRIG3	47066	538979	GO target	Background	-	Background
XM_015281443.2	chr1	+	32162498	SLC16A7	87590	750338	GO target	Background	-	Background
XM_015282677.2	chr1	+	32724390	LOC107052719	2616	567843	GO target	Background	-	Background
XM_015282662.2	chr1	+	32726923	LOC107052718	4736	567843	GO target	Background	-	Background
XM_025154353.1	chr1	-	37808711	KCNC2	97217	762090	GO target	Background	-	Background
XM_015283431.2	chr1	-	41710399	SLC6A15	36226	599839	GO target	Background	-	Background
XM_015283519.2	chr1	-	42261771	MGAT4C	11047	579704	GO target	Background	-	Background
XM_025154608.1	chr1	-	42829809	C1H12orf50	15469	552664	GO target	Background	-	Background
NM_205130.1	chr1	-	43066975	KITLG	51490	324672	GO target	Background	-	Background
XM_025154651.1	chr1	-	43482311	LOC112533348	3843	495381	GO target	Background	-	Background
XM_015276730.2	chr1	-	43482934	ATP2B1	57180	495381	GO target	Background	-	Background
NM_001004382.2	chr1	-	43978617	EPYC	22575	492135	GO target	Background	-	Background
NM_001030747.2	chr1	-	44089820	DCN	38639	360243	GO target	Background	-	Background
NM_205350.1	chr1	-	44431896	BTG1	2531	523760	GO target	Background	-	Background
NM_001030750.1	chr1	+	46042533	NEDD1	23600	455113	GO target	Background	-	Background
XM_004937653.3	chr1	+	46515960	LOC101747799	3373	599430	GO target	Background	-	Background
XM_025155535.1	chr1	-	52266396	ISX	68406	457034	GO target	Background	-	Background
XM_025156066.1	chr1	+	57895705	LOC112533635	45263	325151	GO target	Background	-	Background
XM_015285640.2	chr1	-	57897279	CHRM2	98758	325151	GO target	Background	-	Background
NM_204886.2	chr1	+	58205712	MTPN	37769	353139	GO target	Background	-	Background
XM_416361.6	chr1	+	58641077	SYT10	32690	383143	GO target	Background	-	Background
XM_025141807.1	chr1	-	63411010	LMO3	62103	542738	GO target	Background	-	Background
XM_416411.6	chr1	-	63899627	RERGL	10840	479881	GO target	Background	-	Background
XM_416415.6	chr1	+	64536107	AEBP2	49857	312584	GO target	Background	-	Background
XM_015291144.2	chr1	-	69354381	KIAA1644	81584	421438	GO target	Background	-	Background
XM_015290542.2	chr1	+	69701158	PRR5	85564	391713	GO target	Background	-	Background
NM_001037274.1	chr1	-	70843213	WNT7B	91681	481973	GO target	Background	-	Background
XM_015289937.2	chr1	+	71237313	PPARA	40503	395981	GO target	Background	-	Background
XM_015289915.2	chr1	+	72096482	CDKN1B	8922	581090	GO target	Background	-	Background
NM_001278092.1	chr1	+	72622759	MRPS35	22098	521441	GO target	Background	-	Background
XM_015292326.1	chr1	+	73964975	KCNA5	6898	328422	GO target	Background	-	Background
XM_015293111.2	chr1	+	76565881	LOC107054380	6499	689730	GO target	Background	-	Background
NM_001318422.1	chr1	+	81625125	IGSF11	86672	362847	GO target	Background	-	Background
XM_025143697.1	chr1	+	84097495	G6PD	4640	401786	GO target	Background	-	Background
XM_004938275.2	chr1	+	86589046	ZPLD1	123788	952488	GO target	Background	-	Background
NM_205179.1	chr1	+	87615065	ALCAM	115966	923958	GO target	Background	-	Background
XM_025144169.1	chr1	-	87615274	LOC112530367	2856	923958	GO target	Background	-	Background
XM_004938278.3	chr1	-	87881292	CBLB	125887	466664	GO target	Background	-	Background
XM_025144185.1	chr1	-	88467681	LOC101752020	14373	668765	GO target	Background	-	Background
XM_416629.4	chr1	+	89063965	LOC418414	9661	459816	GO target	Background	-	Background
XM_416630.6	chr1	+	89486816	NECTIN3	62138	529293	GO target	Background	-	Background
XM_416640.6	chr1	+	90073433	C1H3ORF38	7234	337555	GO target	Background	-	Background
XM_025144392.1	chr1	-	90916434	LOC112530449	1477	359063	GO target	Background	-	Background
XM_416643.6	chr1	+	91182331	NSUN3	19715	960117	GO target	Background	-	Background
XM_416671.6	chr1	+	94356142	VGLL3	26119	412047	GO target	Background	-	Background
XM_025144781.1	chr1	-	99767454	NRIP1	73385	323311	GO target	Background	-	Background
XM_015298902.2	chr1	-	101000706	TMPRSS15	56430	1079245	GO target	Background	-	Background
XM_015299081.2	chr1	+	102987540	LOC107055200	1804	1468127	GO target	Background	-	Background
XM_416683.6	chr1	-	103813502	MRPL39	9159	824131	GO target	Background	-	Background
XM_425541.6	chr1	-	104419335	ADAMTS5	46070	900583	GO target	Background	-	Background
XM_025149445.1	chr1	+	105292627	N6AMT1	3095	876270	GO target	Background	-	Background
XM_015299436.2	chr1	+	107912678	CBR1	6364	450044	GO target	Background	-	Background
XM_015299414.2	chr1	-	107912700	SETD4	10412	450044	GO target	Background	-	Background
XM_015300547.2	chr1	+	111887998	LOC107055472	3849	403207	GO target	Background	-	Background
XM_025152578.1	chr1	+	112692317	HEATR7B1	2302	405178	GO target	Background	-	Background
XM_004934603.3	chr1	-	113189557	GPR82	2878	406999	GO target	Background	-	Background
XM_025146092.1	chr1	+	113671448	BCOR	58683	317275	GO target	Background	-	Background
NM_213575.1	chr1	-	114047548	MID1IP1	1149	342851	GO target	Background	-	Background
XM_025152106.1	chr1	-	118314743	LOC107057518	3539	581008	GO target	Background	-	Background
XM_025146432.1	chr1	-	118905202	HEATR7B2L2	10823	598711	GO target	Background	-	Background
XM_025152118.1	chr1	-	118926472	LOC112532745	2195	347933	GO target	Background	-	Background
XM_025152126.1	chr1	-	119265429	LOC112532746	10099	330442	GO target	Background	-	Background
XM_025152131.1	chr1	-	119267102	LOC112532747	11772	330442	GO target	Background	-	Background
XM_425565.6	chr1	-	119891981	PTCHD1	34827	491383	GO target	Background	-	Background
XM_015302343.2	chr1	-	120408979	PHEX	95456	437894	GO target	Background	-	Background
XM_004934669.3	chr1	+	120593776	KLHL34	6267	370040	GO target	Background	-	Background
XM_015272662.2	chr1	+	121157513	RPS6KA3	71062	353647	GO target	Background	-	Background
NM_001001315.2	chr1	+	124544419	TMSB4X	1655	345733	GO target	Background	-	Background
NM_001277738.1	chr1	+	124845518	EGFL6	61750	320124	GO target	Background	-	Background
NM_205424.1	chr1	+	127043958	ANOS1	124257	623860	GO target	Background	-	Background
XM_015273987.2	chr1	+	127493301	PNPLA4	19780	327936	GO target	Background	-	Background
XM_416851.6	chr1	+	127826521	PUDP	64151	490908	GO target	Background	-	Background
XM_025146627.1	chr1	-	127827222	STS	119577	490908	GO target	Background	-	Background
XM_015277728.2	chr1	+	129430050	PRKX	55125	1194305	GO target	Background	-	Background
XM_004938445.3	chr1	+	129981059	ZBED1	12247	427767	GO target	Background	-	Background
NM_205343.1	chr1	-	130334873	ASMT	7500	340000	GO target	Background	-	Background
XM_015277738.2	chr1	+	130586578	CRLF2	16637	456378	GO target	Background	-	Background
NM_001079724.1	chr1	-	131040414	SHOX	7828	638638	GO target	Background	-	Background
XM_416920.6	chr1	+	135354508	TMEM182	24231	891431	GO target	Background	-	Background
XM_015277930.2	chr1	+	136262886	POU3F3	3200	884371	GO target	Background	-	Background
XM_004938518.3	chr1	+	136875849	LOC771085	81164	312266	GO target	Background	-	Background
XM_015277834.2	chr1	+	137342522	SLC5A7	26267	316433	GO target	Background	-	Background
XM_015277882.2	chr1	-	139998484	IRS2	44175	353253	GO target	Background	-	Background
XM_003640531.3	chr1	+	140644717	ARHGEF7	108016	431895	GO target	Background	-	Background
NM_204333.1	chr1	+	141152093	SOX1	2306	540419	GO target	Background	-	Background
XM_025146737.1	chr1	-	141811914	LOC112531528	2399	827539	GO target	Background	-	Background
NM_001006267.1	chr1	+	142495650	ARGLU1	10208	684820	GO target	Background	-	Background
XM_015274212.2	chr1	-	142512011	LOC107050459	6603	684820	GO target	Background	-	Background
NM_204824.1	chr1	+	142513095	EFNB2	40968	342764	GO target	Background	-	Background
XM_015274222.1	chr1	-	142899760	LOC107050476	4017	1541471	GO target	Background	-	Background
NM_001319027.1	chr1	+	144099551	SLC10A2	11390	1216103	GO target	Background	-	Background
XM_025146757.1	chr1	-	148244355	LOC112531540	1284	564415	GO target	Background	-	Background
XM_015275068.2	chr1	-	150257924	LOC107051465	2951	1366362	GO target	Background	-	Background
XM_015274613.2	chr1	-	150818935	SLITRK5	5966	1088985	GO target	Background	-	Background
XM_003640549.4	chr1	-	151354505	LOC100859304	1630	844665	GO target	Background	-	Background
XM_003640550.4	chr1	+	151665230	SLITRK6	14084	1241709	GO target	Background	-	Background
XM_015274584.2	chr1	+	152610298	SLITRK1	8052	2368010	GO target	Background	-	Background
NM_204800.1	chr1	+	154055376	SPRY2	5340	1772407	GO target	Background	-	Background
NM_001030820.1	chr1	-	154442766	NDFIP2	46669	377346	GO target	Background	-	Background
XM_004938612.1	chr1	+	154484731	RBM26	48414	381936	GO target	Background	-	Background
XM_025146765.1	chr1	+	154873116	RNF219	26868	347728	GO target	Background	-	Background
XM_004938653.3	chr1	-	155109253	LOC101748913	4265	375374	GO target	Background	-	Background
XM_015277167.2	chr1	+	155899819	KCTD12	4358	343495	GO target	Background	-	Background
XM_015277097.2	chr1	-	156370180	LMO7	128979	343792	GO target	Background	-	Background
XM_015277031.2	chr1	+	156455038	TBC1D4	107022	352804	GO target	Background	-	Background
XM_025146778.1	chr1	-	156906322	LOC112531549	1786	407459	GO target	Background	-	Background
NM_001164350.1	chr1	+	157641450	MZT1	4748	388956	GO target	Background	-	Background
XM_025152170.1	chr1	-	158037643	LOC112532749	2630	1061782	GO target	Background	-	Background
XM_025146781.1	chr1	+	161381633	LOC112531552	2610	2042627	GO target	Background	-	Background
XM_004938656.3	chr1	+	163198026	PCDH20	6682	1851689	GO target	Background	-	Background
NM_001030822.1	chr1	-	163630615	TDRD3	101585	364713	GO target	Background	-	Background
XM_015276813.2	chr1	-	164865039	PCDH17	87060	1274051	GO target	Background	-	Background
XM_003640605.4	chr1	+	165318390	LOC100859897	621	2031101	GO target	Background	-	Background
NM_001040463.1	chr1	-	166920965	OLFM4	24204	1676389	GO target	Background	-	Background
XM_015275303.2	chr1	-	168819406	TSC22D1	78684	336571	GO target	Background	-	Background
XM_015276248.2	chr1	+	170738474	LOC770248	11976	431682	GO target	Background	-	Background
XM_004938949.3	chr1	-	171152064	DLEU7	8204	462284	GO target	Background	-	Background
XM_025150475.1	chr1	-	172906500	UFM1	11034	340159	GO target	Background	-	Background
NM_204533.1	chr1	+	174520471	MAB21L1	1314	704395	GO target	Background	-	Background
NM_001006276.1	chr1	-	175239857	RFC3	13771	741610	GO target	Background	-	Background
XM_025146852.1	chr1	-	179102540	SGCG	115886	587553	GO target	Background	-	Background
NM_204399.1	chr1	-	179717135	FGF9	29876	609096	GO target	Background	-	Background
XM_025146873.1	chr1	+	183242630	LOC112531588	4768	801798	GO target	Background	-	Background
XM_025146890.1	chr1	+	186228657	CCDC82	13844	848183	GO target	Background	-	Background
NM_001030832.1	chr1	+	188868386	CHORDC1	12420	793799	GO target	Background	-	Background
XM_015280837.2	chr1	-	191781798	HIKESHI	8904	594189	GO target	Background	-	Background
XM_004938927.3	chr1	+	192365089	TAS2R4	1034	1411583	GO target	Background	-	Background
XM_015292033.2	chr10	+	12211320	MEX3B	3090	315124	GO target	Background	-	Background
XM_015292280.2	chr10	+	15407697	MCTP2	112337	1027252	GO target	Background	-	Background
NM_204421.1	chr10	+	16270602	NR2F2	5597	1261004	GO target	Background	-	Background
XM_025154039.1	chr10	+	16786635	ARRDC4	123455	675272	GO target	Background	-	Background
XM_025154040.1	chr10	-	16902339	LOC101748692	55538	675272	GO target	Background	-	Background
XM_015279247.2	chr11	-	2704771	LOC107052165	3258	535804	GO target	Background	-	Background
XM_025154317.1	chr11	-	3236562	LOC112533280	2750	547089	GO target	Background	-	Background
XM_025154387.1	chr11	-	3879609	IRX6	3440	426944	GO target	Background	-	Background
XM_025154323.1	chr11	-	4184110	IRX5	12109	655117	GO target	Background	-	Background
XM_015292372.2	chr11	+	4546835	IRX3	3277	464091	GO target	Background	-	Background
NM_001277138.1	chr11	+	5223978	TOX3	121329	716651	GO target	Background	-	Background
XM_025154146.1	chr11	+	5934802	SALL1	15210	790022	GO target	Background	-	Background
XM_015292410.2	chr11	+	7038837	CBLN1	2750	392502	GO target	Background	-	Background
NM_001005843.1	chr11	-	8118077	UQCRFS1	3354	439054	GO target	Background	-	Background
XM_015292483.2	chr11	-	9286151	TSHZ3	62263	723827	GO target	Background	-	Background
XM_414126.6	chr11	+	9749874	ZNF507	18039	479585	GO target	Background	-	Background
XM_025154283.1	chr11	+	9749926	LOC112533260	1728	479585	GO target	Background	-	Background
XM_015292499.2	chr11	-	11547959	CDH5	29379	588037	GO target	Background	-	Background
NM_001004371.1	chr11	+	12119372	CDH11	79285	1196705	GO target	Background	-	Background
XM_015292517.2	chr11	-	13862881	ADAMTS18	69932	909868	GO target	Background	-	Background
XM_015292510.2	chr11	+	15126175	DYNLRB2	5072	572434	GO target	Background	-	Background
XM_025154321.1	chr11	+	17036621	LOC776594	10337	312253	GO target	Background	-	Background
XM_001231598.5	chr11	-	17354080	FOXL1	3288	309685	GO target	Background	-	Background
NM_001318409.1	chr12	+	641954	DUSP7	7359	367538	GO target	Background	-	Background
NM_001171677.1	chr12	+	967159	RPL29	2897	323633	GO target	Background	-	Background
XM_414370.6	chr12	+	10289480	PLXNA1	97859	410813	GO target	Background	-	Background
NM_001122777.2	chr12	+	10777626	TXNRD3	19727	452159	GO target	Background	-	Background
XM_015293225.2	chr12	-	17382348	CNTN3	92268	383349	GO target	Background	-	Background
XM_015293222.2	chr12	+	17602829	CHL1	108868	414718	GO target	Background	-	Background
XM_015293599.2	chr13	+	2787811	PCDH1	49630	347935	GO target	Background	-	Background
XM_414511.6	chr13	+	3538685	ETF1	26096	311602	GO target	Background	-	Background
XM_025154839.1	chr13	+	3563661	FBXW11	74091	311602	GO target	Background	-	Background
XM_015293588.2	chr13	-	4012609	FGF18	65681	317246	GO target	Background	-	Background
XM_015293669.2	chr13	-	7436881	MAT2B	10567	1250971	GO target	Background	-	Background
XM_414493.6	chr13	-	7462859	CCNG1	5625	316280	GO target	Background	-	Background
XM_015293638.2	chr13	-	7849353	GABRG2	70521	337893	GO target	Background	-	Background
NM_205058.1	chr13	-	8025111	GABRA6	21587	433123	GO target	Background	-	Background
XM_025154911.1	chr13	+	8410653	ATP10B	63069	451484	GO target	Background	-	Background
NM_204559.1	chr13	+	10514990	MSX2	4590	486629	GO target	Background	-	Background
NM_001318437.1	chr13	+	13391267	NMUR2	8585	325311	GO target	Background	-	Background
XM_015294312.2	chr14	+	1721847	TRRAP	74948	332957	GO target	Background	-	Background
XM_015294318.2	chr14	+	2129527	FAM20C	53521	355122	GO target	Background	-	Background
XM_015294583.2	chr14	-	10273380	C16orf72	15669	489484	GO target	Background	-	Background
XM_001235109.5	chr14	+	10524060	TMEM114	14503	721863	GO target	Background	-	Background
XM_025155195.1	chr14	+	11834358	LOC112533448	2154	1080184	GO target	Background	-	Background
XM_015294596.2	chr14	+	12198017	IL20RB	14685	372724	GO target	Background	-	Background
XM_025155184.1	chr14	+	15396016	ITGAD	34150	556090	GO target	Background	-	Background
XM_025155336.1	chr14	+	15983810	LOC107051255	28963	558631	GO target	Background	-	Background
XM_415292.6	chr15	+	10623284	RTN4R	65535	507769	GO target	Background	-	Background
XM_015294834.2	chr15	+	12494160	TBX3	10946	564789	GO target	Background	-	Background
XM_015279340.2	chr17	-	3080706	TNC	66712	355237	GO target	Background	-	Background
NM_001030693.1	chr17	+	3939009	TLR4	5454	418906	GO target	Background	-	Background
NM_204449.1	chr17	-	4436548	BRINP1	78385	844252	GO target	Background	-	Background
XM_025141527.1	chr17	-	4939541	CDK5RAP2	72441	434124	GO target	Background	-	Background
XM_015295254.2	chr18	+	2798235	HS3ST3B1	26535	362700	GO target	Background	-	Background
XM_025141817.1	chr18	-	2798273	LOC112530035	4810	362700	GO target	Background	-	Background
XM_415645.5	chr18	+	5630539	KIF2B	2129	497040	GO target	Background	-	Background
XM_025141670.1	chr18	+	8141472	KCNJ16	31946	721781	GO target	Background	-	Background
XM_025141548.1	chr18	+	8153245	KCNJ2	38678	721781	GO target	Background	-	Background
NM_204281.1	chr18	+	8786170	SOX9	2911	708589	GO target	Background	-	Background
XM_025141933.1	chr19	+	2690345	GATSL2	94164	518338	GO target	Background	-	Background
NM_204981.2	chr2	+	2666081	WNT9A	50941	591773	GO target	Background	-	Background
XM_418505.6	chr2	-	3303728	SNAP47	26265	560523	GO target	Background	-	Background
XM_418544.6	chr2	+	6879811	ACTR3B	24544	351344	GO target	Background	-	Background
NM_204821.1	chr2	-	8175850	SHH	9625	343455	GO target	Background	-	Background
XM_001233775.4	chr2	+	8499995	RNF32	16982	327756	GO target	Background	-	Background
XM_015281564.2	chr2	+	11439904	PFKP	41586	618008	GO target	Background	-	Background
XM_418564.5	chr2	-	11507235	PITRM1	25184	311271	GO target	Background	-	Background
XM_004939169.3	chr2	+	11817945	LOC100858869	2072	312660	GO target	Background	-	Background
NM_001030969.1	chr2	-	11830930	KLF6	8963	1010753	GO target	Background	-	Background
XM_025148322.1	chr2	+	12839733	LOC112531951	2950	1008998	GO target	Background	-	Background
XM_015281290.2	chr2	+	13897618	NRP1	109309	366016	GO target	Background	-	Background
XM_025148413.1	chr2	-	21043063	STEAP4	35745	325628	GO target	Background	-	Background
XM_015281605.2	chr2	+	21353390	ZNF804B	32719	590580	GO target	Background	-	Background
XM_025148416.1	chr2	-	21361075	LOC112531967	1447	590580	GO target	Background	-	Background
XM_025148457.1	chr2	+	25091550	LOC112531976	650	560840	GO target	Background	-	Background
XM_015281890.2	chr2	-	25655064	LOC107052568	2500	920438	GO target	Background	-	Background
NM_001302107.1	chr2	-	26018867	NDUFA4	3729	379873	GO target	Background	-	Background
NM_001244593.1	chr2	+	26738374	SCIN	49549	525702	GO target	Background	-	Background
XM_025147366.1	chr2	+	26785438	ARL4A	17920	525702	GO target	Background	-	Background
XM_025147040.1	chr2	-	27337471	ETV1	71177	511448	GO target	Background	-	Background
XM_025148278.1	chr2	+	32089831	LOC112531924	932	377226	GO target	Background	-	Background
XM_025147728.1	chr2	-	35227140	LOC112531796	3917	459626	GO target	Background	-	Background
XM_015281485.2	chr2	-	35241241	SATB1	91258	459626	GO target	Background	-	Background
XM_015281803.2	chr2	+	35794316	KAT2B	41486	344699	GO target	Background	-	Background
XM_015281492.2	chr2	-	35842636	SGO1	7950	344699	GO target	Background	-	Background
NM_001080873.1	chr2	-	36190015	ENS-1	4225	351682	GO target	Background	-	Background
XM_015281534.2	chr2	+	44772821	PDCD6IP	32854	521892	GO target	Background	-	Background
XM_015281718.2	chr2	-	45361079	LOC107052520	4133	838197	GO target	Background	-	Background
XM_426020.6	chr2	+	45700603	STAC	73866	412500	GO target	Background	-	Background
XM_015281320.2	chr2	-	50587618	INHBA	18919	374371	GO target	Background	-	Background
XM_025147591.1	chr2	+	52127852	LOC112531740	3240	541332	GO target	Background	-	Background
XM_025147731.1	chr2	-	56947534	LOC112531800	6797	813032	GO target	Background	-	Background
XM_025147640.1	chr2	+	57759872	KIAA0319	56903	814256	GO target	Background	-	Background
XM_418909.6	chr2	-	57824916	ALDH5A1	10289	814256	GO target	Background	-	Background
XM_025147643.1	chr2	-	57945892	NRSN1	7136	634137	GO target	Background	-	Background
NM_205466.2	chr2	+	58571227	PRL	6155	938267	GO target	Background	-	Background
NM_204484.2	chr2	-	58891803	SOX4	1489	460388	GO target	Background	-	Background
NM_204282.1	chr2	-	59733510	ID4	1834	612157	GO target	Background	-	Background
XM_015275952.2	chr2	-	60324129	RNF144B	82900	508110	GO target	Background	-	Background
XM_418929.6	chr2	+	60692959	CD83	12709	384782	GO target	Background	-	Background
XM_025147658.1	chr2	+	63670014	LOC107051671	1796	494393	GO target	Background	-	Background
XM_418952.5	chr2	+	64129050	SLC35B3	27490	595039	GO target	Background	-	Background
NM_001001758.2	chr2	-	69363887	CDH6	96701	1828063	GO target	Background	-	Background
XM_001231540.5	chr2	+	71162447	CDH9	103688	2143124	GO target	Background	-	Background
NM_204632.1	chr2	+	71610699	ENS-3	5606	829171	GO target	Background	-	Background
XM_015282167.2	chr2	+	72100912	CDH10	95647	873506	GO target	Background	-	Background
XM_025147685.1	chr2	+	72585458	LOC112531782	7001	774297	GO target	Background	-	Background
XM_025147694.1	chr2	-	75406300	LOC112531785	3727	1000868	GO target	Background	-	Background
NM_204116.3	chr2	-	75406457	BASP1	47400	1000868	GO target	Background	-	Background
XM_025147708.1	chr2	+	76621414	DNAH5	114242	726275	GO target	Background	-	Background
XM_025147710.1	chr2	-	77894584	LOC112531790	3529	910785	GO target	Background	-	Background
XM_015282291.2	chr2	+	80493365	VWC2	58627	363272	GO target	Background	-	Background
XM_025147766.1	chr2	+	81509697	LOC112531814	3427	573721	GO target	Background	-	Background
XM_015282363.2	chr2	-	81825059	LOC107052660	4889	445782	GO target	Background	-	Background
XM_015282361.2	chr2	+	82265637	VSTM2A	55296	1199634	GO target	Background	-	Background
XM_015282323.2	chr2	-	86053458	IRX4	13267	601561	GO target	Background	-	Background
XM_015282366.2	chr2	-	86613604	IRX2	6593	833630	GO target	Background	-	Background
XM_001234755.2	chr2	-	86894961	LOC771474	1280	495107	GO target	Background	-	Background
NM_001030338.1	chr2	+	87109991	IRX1	4787	486939	GO target	Background	-	Background
XM_015282394.1	chr2	+	87110262	LOC107052666	774	486939	GO target	Background	-	Background
XM_015282395.2	chr2	-	87385367	LOC107052670	2422	695060	GO target	Background	-	Background
XM_419064.6	chr2	-	87850464	ANKS6	41946	431159	GO target	Background	-	Background
XM_025147794.1	chr2	+	90773128	ZNF516	128455	546959	GO target	Background	-	Background
XM_015282420.2	chr2	-	91389201	TSHZ1	55360	432525	GO target	Background	-	Background
XM_025147800.1	chr2	+	91986748	FBXO15	24086	504883	GO target	Background	-	Background
XM_419102.6	chr2	-	91986791	TIMM21	5321	504883	GO target	Background	-	Background
XM_015282433.2	chr2	+	92477135	NETO1	68380	540109	GO target	Background	-	Background
XM_015282389.2	chr2	+	92619323	CBLN2	5587	978192	GO target	Background	-	Background
XM_015282390.2	chr2	-	93559473	SOCS6	30179	936989	GO target	Background	-	Background
XM_015282441.1	chr2	+	94275219	GGGT5L	15560	382355	GO target	Background	-	Background
XM_004935223.3	chr2	+	94650892	DSEL	7090	815375	GO target	Background	-	Background
XM_025147292.1	chr2	+	95113244	CDH19	107266	703272	GO target	Background	-	Background
NM_204187.2	chr2	-	95545982	CDH7	77462	1213524	GO target	Background	-	Background
XM_015282470.1	chr2	+	96511496	MC2R	17657	992245	GO target	Background	-	Background
XM_004939752.3	chr2	+	99982464	TMEM200C	5168	314493	GO target	Background	-	Background
XM_015277953.2	chr2	+	101191165	METTL4	30488	613736	GO target	Background	-	Background
NM_001001291.2	chr2	-	101838086	ADCYAP1	2832	648988	GO target	Background	-	Background
NM_001001615.1	chr2	-	104900468	CDH2	113640	1272923	GO target	Background	-	Background
XM_015282597.2	chr2	-	105962148	DSC1	24152	1128364	GO target	Background	-	Background
XM_419196.6	chr2	-	108432498	SNAI2	3555	341946	GO target	Background	-	Background
NM_001302199.1	chr2	+	108494836	C2H8ORF22	2500	330156	GO target	Background	-	Background
XM_015282593.2	chr2	-	109509669	PCMTD1	43692	428173	GO target	Background	-	Background
XM_025147970.1	chr2	-	111601436	IMPAD1	22197	396431	GO target	Background	-	Background
XM_025147973.1	chr2	-	112753316	CA8	52170	393709	GO target	Background	-	Background
NM_001006391.1	chr2	+	113842566	YTHDF3	21902	540535	GO target	Background	-	Background
NM_204503.1	chr2	+	114381431	BHLHE22	2061	522972	GO target	Background	-	Background
XM_025148003.1	chr2	+	118674462	HNF4G	60045	714492	GO target	Background	-	Background
XM_015282786.2	chr2	-	119507998	PEX2	23131	423747	GO target	Background	-	Background
XM_025147745.1	chr2	+	119891947	LOC107055860	4918	402005	GO target	Background	-	Background
XM_025148009.1	chr2	+	119936050	LOC107052752	4099	318445	GO target	Background	-	Background
NM_205374.1	chr2	+	120242019	PKIA	4909	339097	GO target	Background	-	Background
XM_025147471.1	chr2	+	121606954	LOC112531714	2876	663670	GO target	Background	-	Background
XM_015282847.1	chr2	-	123106028	CNGB3	26855	468647	GO target	Background	-	Background
NM_001030943.1	chr2	+	124172198	RIPK2	18955	427907	GO target	Background	-	Background
XM_015282771.2	chr2	-	125057134	RUNX1T1	109716	505189	GO target	Background	-	Background
XM_025148041.1	chr2	-	125457396	TRIQK	62167	607805	GO target	Background	-	Background
XM_015282935.2	chr2	-	126686724	GDF6	8711	313421	GO target	Background	-	Background
XM_418390.6	chr2	-	132756106	KCNV1	11177	967013	GO target	Background	-	Background
NM_001030951.1	chr2	-	135499641	EIF3H	80958	385687	GO target	Background	-	Background
NM_204806.2	chr2	-	137374390	HAS2	17907	729623	GO target	Background	-	Background
XM_015283161.2	chr2	+	137819730	ZHX2	67189	459473	GO target	Background	-	Background
XM_015283145.2	chr2	+	138852225	TRIB1	11986	421810	GO target	Background	-	Background
XM_015283142.2	chr2	-	139292813	FAM84B	7299	863341	GO target	Background	-	Background
XM_015283089.2	chr2	+	139734851	MYC	3898	1165471	GO target	Background	-	Background
XM_015283140.2	chr2	-	140559070	FAM49B	96888	729794	GO target	Background	-	Background
XM_004940042.3	chr2	-	140993403	ADCY8	118305	443611	GO target	Background	-	Background
XM_015283081.2	chr2	-	142154333	ST3GAL1	73383	458983	GO target	Background	-	Background
XM_004940050.3	chr2	-	142626373	ZFAT	86389	869374	GO target	Background	-	Background
XM_004940056.3	chr2	+	143110096	KHDRBS3	77147	1012467	GO target	Background	-	Background
XM_025148185.1	chr2	-	143718502	LOC112531906	2515	1066063	GO target	Background	-	Background
XM_025148187.1	chr2	-	144387235	FAM135B	131414	697522	GO target	Background	-	Background
XM_004940067.3	chr2	-	146291177	PTP4A3	44923	684425	GO target	Background	-	Background
XM_015283164.2	chr2	-	148001989	ARC	6373	426569	GO target	Background	-	Background
XM_015296340.2	chr20	-	3627194	MYBL2	15232	340606	GO target	Background	-	Background
XM_025142437.1	chr20	+	3826902	DHX35	110389	756646	GO target	Background	-	Background
NM_001030852.1	chr20	-	4693338	MAFB	2667	895355	GO target	Background	-	Background
XM_004947079.3	chr20	+	6870529	FAM217B	8333	358188	GO target	Background	-	Background
NM_001030869.1	chr20	+	12991934	ZFP64	8062	318207	GO target	Background	-	Background
XM_025142898.1	chr22	-	3061677	POLB	4642	522647	GO target	Background	-	Background
XM_025142811.1	chr22	-	3596112	LOC112530163	12447	523283	GO target	Background	-	Background
XM_015297497.2	chr22	+	5079719	ADRA1A	23512	494419	GO target	Background	-	Background
NM_204492.1	chr23	+	2911699	PTPRU	44051	399528	GO target	Background	-	Background
XM_429682.6	chr23	+	3348423	LOC419602	1370	392872	GO target	Background	-	Background
XM_015298339.2	chr25	+	724375	MEX3A	14779	584918	GO target	Background	-	Background
XM_025143633.1	chr25	-	1320876	LOC101751749	18472	617331	GO target	Background	-	Background
XM_025143992.1	chr27	-	308884	SMC1A	2699	1603127	GO target	Background	-	Background
XM_025143993.1	chr27	-	1961060	LOC107051050	62205	1591919	GO target	Background	-	Background
XM_015283315.2	chr3	+	414615	CCDC85A	63789	513225	GO target	Background	-	Background
XM_025148972.1	chr3	+	899516	VRK2	45702	1319250	GO target	Background	-	Background
NM_001033941.1	chr3	-	972836	FANCL	28496	1319250	GO target	Background	-	Background
XM_015283304.2	chr3	-	1930739	BCL11A	59765	899057	GO target	Background	-	Background
XM_015283423.2	chr3	-	4694794	FLRT3	13715	847078	GO target	Background	-	Background
XM_419331.6	chr3	+	5652598	SNRPB2	6253	1527909	GO target	Background	-	Background
XM_025148519.1	chr3	+	5657271	OTOR	9994	1527909	GO target	Background	-	Background
XM_025148901.1	chr3	-	10713003	LOC112532073	6063	370912	GO target	Background	-	Background
XM_015278039.2	chr3	+	11083910	MEIS1	93412	734154	GO target	Background	-	Background
XM_004940211.3	chr3	+	11540569	ETAA1	9354	646193	GO target	Background	-	Background
XM_025148918.1	chr3	-	13237625	BTBD3	48308	451197	GO target	Background	-	Background
XM_025148841.1	chr3	+	13598224	LOC112532057	1127	366879	GO target	Background	-	Background
XM_415035.6	chr3	+	13599040	JAG1	36642	366879	GO target	Background	-	Background
NM_001199408.1	chr3	+	14723582	TMX4	25746	470606	GO target	Background	-	Background
XM_025148596.1	chr3	+	14748465	HAO1	33284	470606	GO target	Background	-	Background
XM_415024.6	chr3	+	15395528	FERMT1	21364	424073	GO target	Background	-	Background
NM_001031044.1	chr3	+	18423499	DUSP10	22271	485979	GO target	Background	-	Background
XM_015283652.2	chr3	-	19249913	LYPLAL1	25283	435290	GO target	Background	-	Background
XM_015283656.1	chr3	+	19838280	GPATCH2	103523	371290	GO target	Background	-	Background
NM_001007081.1	chr3	+	20312966	ESRRG	116581	399010	GO target	Background	-	Background
XM_015283620.2	chr3	-	21428454	PROX1	47927	388043	GO target	Background	-	Background
XM_025149063.1	chr3	+	23428435	PKDCCA	33094	455460	GO target	Background	-	Background
XM_004935356.3	chr3	-	24255078	HAAO	31421	495291	GO target	Background	-	Background
XM_025148856.1	chr3	-	24738514	LOC107052934	41221	764851	GO target	Background	-	Background
NM_001319032.1	chr3	-	25094448	ZFP36L2	33298	324688	GO target	Background	-	Background
XM_419474.5	chr3	+	27919188	SUPT7L	20096	408604	GO target	Background	-	Background
XM_004935377.3	chr3	+	28809479	MOCS1	30716	321667	GO target	Background	-	Background
XM_025149076.1	chr3	-	30058546	LOC112532102	9221	344074	GO target	Background	-	Background
NM_205042.2	chr3	-	30795873	VEGFA	19879	332703	GO target	Background	-	Background
XM_025149302.1	chr3	-	33616916	SULT6B1	9763	1054009	GO target	Background	-	Background
XM_015284053.1	chr3	+	41432030	THBS2	34009	314277	GO target	Background	-	Background
NM_204841.2	chr3	-	49791838	RGS17	67476	342844	GO target	Background	-	Background
XM_003640960.4	chr3	+	50129775	OPRM1	24423	341795	GO target	Background	-	Background
XM_015284240.2	chr3	-	50768075	NOX3	57033	380077	GO target	Background	-	Background
XM_025149120.1	chr3	-	51178941	LOC112532107	52137	413237	GO target	Background	-	Background
XM_426167.5	chr3	+	53131286	NMBR	27972	900603	GO target	Background	-	Background
NM_206844.1	chr3	+	54059666	CITED2	1459	916525	GO target	Background	-	Background
NM_001277733.1	chr3	-	59679630	CENPW	7021	384429	GO target	Background	-	Background
XM_015284464.2	chr3	-	61408988	HSF2	21166	423023	GO target	Background	-	Background
NM_204586.2	chr3	-	61838384	GJA1	7497	467580	GO target	Background	-	Background
XM_004940263.3	chr3	+	61884065	TBC1D32	87874	622772	GO target	Background	-	Background
XM_419779.6	chr3	+	64063023	FRK	48235	505820	GO target	Background	-	Background
XM_015284506.2	chr3	-	64902679	MARCKS	4753	855946	GO target	Background	-	Background
XM_419780.6	chr3	+	65714364	LAMA4	96670	816146	GO target	Background	-	Background
NM_001278155.1	chr3	+	69023794	HACE1	44224	1120627	GO target	Background	-	Background
XM_004940356.3	chr3	+	70957936	SIM1	47339	399268	GO target	Background	-	Background
XM_025149228.1	chr3	-	71393630	PRDM13	7880	391969	GO target	Background	-	Background
XM_015284734.1	chr3	-	71754362	LOC107053116	1201	680775	GO target	Background	-	Background
XM_015284672.2	chr3	+	72434672	MMS22L	87328	688761	GO target	Background	-	Background
XM_419831.6	chr3	-	73186775	MANEA	16876	873348	GO target	Background	-	Background
XM_015284684.2	chr3	+	75083750	MAP3K7	50580	1120593	GO target	Background	-	Background
NM_204453.3	chr3	+	77240680	TBX18	22428	370001	GO target	Background	-	Background
XM_015284627.2	chr3	+	78424152	FAM46A	43506	700939	GO target	Background	-	Background
NM_204657.1	chr3	-	79163326	BCKDHB	110406	624848	GO target	Background	-	Background
NM_001278022.1	chr3	-	79643880	IRAK1BP1	10293	341046	GO target	Background	-	Background
XM_015284732.2	chr3	-	79998286	MEI4	13517	427363	GO target	Background	-	Background
XM_015284634.2	chr3	+	80084760	HTR1B	3015	393604	GO target	Background	-	Background
XM_015284740.2	chr3	+	80804268	COL12A1	100456	467230	GO target	Background	-	Background
XM_015284763.2	chr3	+	81411331	LOC107053122	5297	499325	GO target	Background	-	Background
XM_419879.6	chr3	-	81450588	CD109	88947	499325	GO target	Background	-	Background
NM_001038586.1	chr3	+	85729873	LGSN	16803	403186	GO target	Background	-	Background
XM_015284813.2	chr3	+	88592400	ANGPT2	46155	531211	GO target	Background	-	Background
XM_025148462.1	chr3	-	88679698	MCPH1	121661	531211	GO target	Background	-	Background
NM_205135.1	chr3	-	90802601	MYOM2	74129	582891	GO target	Background	-	Background
NM_001012698.1	chr3	-	92128187	TMEM18	4688	529617	GO target	Background	-	Background
XM_015284842.2	chr3	+	93716226	COLEC11	44371	529407	GO target	Background	-	Background
XM_025149277.1	chr3	+	94289990	LOC107053147	95026	681505	GO target	Background	-	Background
NM_205187.1	chr3	+	94540124	SOX11	1979	589282	GO target	Background	-	Background
XM_025149190.1	chr3	-	94540193	LOC101749790	3065	589282	GO target	Background	-	Background
XM_015284945.2	chr3	-	94986517	CMPK2	7244	442333	GO target	Background	-	Background
XM_015284946.2	chr3	+	95000923	RNF144A	63246	793957	GO target	Background	-	Background
NM_205002.1	chr3	+	95853938	ID2	1942	807989	GO target	Background	-	Background
XM_015276089.2	chr3	+	97402553	LPIN1	71538	395421	GO target	Background	-	Background
NM_204401.2	chr3	+	97859236	TRIB2	20977	1052190	GO target	Background	-	Background
XM_025149182.1	chr3	+	98547258	FAM84A	9783	884806	GO target	Background	-	Background
XM_015276045.2	chr3	+	99207624	MYCN	5244	604862	GO target	Background	-	Background
XM_025148784.1	chr3	-	99621415	FAM49A	53729	760640	GO target	Background	-	Background
XM_025149327.1	chr3	-	100032978	RAD51AP2	5741	429353	GO target	Background	-	Background
XM_419966.6	chr3	-	100547451	NT5C1B	5988	469406	GO target	Background	-	Background
XM_025149229.1	chr3	+	101009918	LOC112532129	2052	699887	GO target	Background	-	Background
XM_015284947.2	chr3	-	101020208	OSR1	8290	699887	GO target	Background	-	Background
XM_015285056.2	chr3	+	102274078	TDRD15	9276	1310040	GO target	Background	-	Background
XM_015285085.2	chr3	-	108246723	TFAP2B	32842	375257	GO target	Background	-	Background
XM_015285152.2	chr3	-	108317366	TFAP2D	54644	393168	GO target	Background	-	Background
XM_004935913.3	chr3	+	108694535	CRISP2	11816	408755	GO target	Background	-	Background
XM_015285145.2	chr3	-	110246824	PTCHD4	87054	362463	GO target	Background	-	Background
XM_015278329.2	chr4	-	612969	RXFP2	12711	311107	GO target	Background	-	Background
XM_025150294.1	chr4	-	901967	LOC101748689	24950	387467	GO target	Background	-	Background
XM_015278278.2	chr4	+	5208128	PCDH19	52538	550624	GO target	Background	-	Background
XM_420250.6	chr4	-	8112070	KLHL4	33831	1226449	GO target	Background	-	Background
XM_015278184.2	chr4	-	9595192	TRAIL-LIKE	6571	309617	GO target	Background	-	Background
XM_004940727.3	chr4	+	9898693	SLITRK4	9514	898509	GO target	Background	-	Background
XM_025150339.1	chr4	+	10503215	LOC112532394	1630	595274	GO target	Background	-	Background
XM_025150338.1	chr4	+	14352664	LOC112532392	1107	861715	GO target	Background	-	Background
XM_004940835.3	chr4	-	16057136	SOWAHD	1580	495943	GO target	Background	-	Background
NM_001277789.1	chr4	+	16382413	C1GALT1C1	1692	326125	GO target	Background	-	Background
XM_025150284.1	chr4	+	18715886	LOC112532368	12639	603244	GO target	Background	-	Background
XM_420364.6	chr4	+	19318638	SLITRK2	15303	1008596	GO target	Background	-	Background
XM_025149447.1	chr4	+	19752424	TRIM2	121640	420518	GO target	Background	-	Background
NM_204721.2	chr4	+	21202943	PDGFC	115801	336171	GO target	Background	-	Background
XM_420403.6	chr4	+	25542385	CBR4	9661	1340488	GO target	Background	-	Background
XM_015285363.2	chr4	+	26880412	PCDH10	39237	2350707	GO target	Background	-	Background
XM_025150035.1	chr4	-	26881790	LOC112532314	1436	2350707	GO target	Background	-	Background
XM_015301339.2	chr4	-	27944171	LOC107056283	2123	1027729	GO target	Background	-	Background
XM_015276710.2	chr4	-	27951652	LOC100857117	2151	698738	GO target	Background	-	Background
XM_004940935.3	chr4	-	28654943	PCDH18	9883	941484	GO target	Background	-	Background
XM_426289.5	chr4	-	28961324	SLC7A11	58305	480163	GO target	Background	-	Background
XM_015276708.1	chr4	-	32687407	LOC100857543	54794	386788	GO target	Background	-	Background
XM_015276668.2	chr4	-	33477554	GATB	43164	312433	GO target	Background	-	Background
NM_001006445.1	chr4	+	42211869	AGA	11931	1855349	GO target	Background	-	Background
XM_426306.5	chr4	-	42250557	NEIL3	18841	510117	GO target	Background	-	Background
NM_204966.2	chr4	-	43385619	HAND2	1142	357939	GO target	Background	-	Background
XM_420574.6	chr4	-	47009784	PPM1K	18138	885844	GO target	Background	-	Background
XM_420576.6	chr4	-	49137501	TECRL	55351	726406	GO target	Background	-	Background
XM_015276138.2	chr4	-	51602905	CENPC	31957	319019	GO target	Background	-	Background
XM_420616.6	chr4	-	51797378	SULT1E1	1685	709893	GO target	Background	-	Background
XM_015276388.2	chr4	+	52874036	ANKRD50	42039	671033	GO target	Background	-	Background
XM_025150302.1	chr4	+	53361334	LOC112532383	1273	459067	GO target	Background	-	Background
XM_025149508.1	chr4	-	53362670	SPRY1	6494	459067	GO target	Background	-	Background
XM_015276362.2	chr4	+	55013310	PRSS12	42131	1045202	GO target	Background	-	Background
XM_025150367.1	chr4	-	55132401	NDST3	122294	1045202	GO target	Background	-	Background
XM_015276354.2	chr4	+	56090528	NDST4	114342	1079094	GO target	Background	-	Background
XM_025150502.1	chr4	-	57229867	C4H4ORF32	15336	569492	GO target	Background	-	Background
XM_025149516.1	chr4	+	57785031	PITX2	13908	581101	GO target	Background	-	Background
XM_025150303.1	chr4	-	57789008	LOC112532384	4030	581101	GO target	Background	-	Background
NM_001031150.2	chr4	+	59688408	RAP1GDS1	89142	854048	GO target	Background	-	Background
XM_015285564.2	chr4	-	61799312	FAT1	102389	992721	GO target	Background	-	Background
XM_420681.5	chr4	+	62763482	FRG1	7971	969425	GO target	Background	-	Background
XM_426335.6	chr4	+	63266815	FGF20	4564	349628	GO target	Background	-	Background
XM_420692.6	chr4	-	63732807	TUSC3	111858	680070	GO target	Background	-	Background
XM_025149993.1	chr4	+	67151037	GABRG1	56836	411528	GO target	Background	-	Background
XM_004936069.3	chr4	+	67593003	GNPDA2	7648	404326	GO target	Background	-	Background
XM_001232469.5	chr4	-	67617798	GUF1	20258	404326	GO target	Background	-	Background
XM_001233939.4	chr4	+	67689272	KCTD8	85269	315992	GO target	Background	-	Background
XM_025150281.1	chr4	-	68088764	GRXCR1	37019	335950	GO target	Background	-	Background
XM_015285687.2	chr4	+	70546984	LOC101747537	9666	1247636	GO target	Background	-	Background
XM_025149900.1	chr4	-	73132103	STIM2	70241	1241181	GO target	Background	-	Background
XM_015285721.2	chr4	+	75821293	LCORL	73069	598905	GO target	Background	-	Background
XM_015285803.2	chr4	-	76885630	CPEB2	56332	524528	GO target	Background	-	Background
XM_420784.6	chr4	+	77373273	BOD1L1	38106	494752	GO target	Background	-	Background
XM_015285756.2	chr4	+	77442741	RAB28	61651	548376	GO target	Background	-	Background
XM_420786.6	chr4	+	78033666	HS3ST1	11113	704584	GO target	Background	-	Background
XM_015285876.2	chr4	-	83461273	FGFR3	52499	488329	GO target	Background	-	Background
XM_015285902.2	chr4	-	83903849	TACC3	18821	426812	GO target	Background	-	Background
NM_204388.2	chr4	+	83973111	FAM53A	67238	414240	GO target	Background	-	Background
XM_015285993.2	chr4	+	84418584	NKX1-1	5635	387434	GO target	Background	-	Background
XM_025149734.1	chr4	+	86200276	SUCLG1	15530	1223428	GO target	Background	-	Background
XM_015285928.2	chr4	+	87571697	LRRTM1	13685	1967115	GO target	Background	-	Background
XM_004936274.3	chr4	+	88341497	ADRA1D	39858	775945	GO target	Background	-	Background
XM_015286069.2	chr4	+	90143693	CYP26B1	18551	490820	GO target	Background	-	Background
XM_025149870.1	chr4	-	90698541	DYSF	66386	523421	GO target	Background	-	Background
XM_025150644.1	chr5	+	4143647	METTL15	123810	462675	GO target	Background	-	Background
NM_204899.2	chr5	-	4734470	KCNA4	4455	500586	GO target	Background	-	Background
XM_025151289.1	chr5	-	6009435	DYNC1LI2L	5296	579540	GO target	Background	-	Background
XM_025151071.1	chr5	+	6584367	LOC112532496	3863	636737	GO target	Background	-	Background
XM_004941364.2	chr5	-	8566546	LOC100859067	15611	461970	GO target	Background	-	Background
NM_001043349.2	chr5	+	9011426	EIF4G2	11239	458975	GO target	Background	-	Background
XM_015286483.2	chr5	+	9994061	TRIM66	44732	313471	GO target	Background	-	Background
XM_015286494.2	chr5	+	10352118	LMO1	47482	344063	GO target	Background	-	Background
XM_015286509.2	chr5	+	10817901	INSC	119358	449874	GO target	Background	-	Background
XM_004941528.3	chr5	+	17367706	TPCN2	24047	393051	GO target	Background	-	Background
NM_205381.1	chr5	+	17778655	CCND1	13228	388763	GO target	Background	-	Background
XM_015286996.2	chr5	+	19755689	C5H11orf74	40342	627647	GO target	Background	-	Background
XM_025151054.1	chr5	+	20415856	LOC107056418	2845	943964	GO target	Background	-	Background
NM_001199453.1	chr5	-	29849200	THBS1	15634	380563	GO target	Background	-	Background
NM_001031198.1	chr5	+	30227250	KATNBL1	15501	390016	GO target	Background	-	Background
XM_015287345.2	chr5	-	31003437	SPRED1	55550	455376	GO target	Background	-	Background
XM_015287352.2	chr5	-	32704972	STXBP6	79176	474212	GO target	Background	-	Background
NM_001199712.1	chr5	-	33185933	NOVA1	128270	899587	GO target	Background	-	Background
XM_025150606.1	chr5	+	33732829	FOXG1	8916	547944	GO target	Background	-	Background
XM_015287358.2	chr5	-	34149368	PRKD1	114520	480625	GO target	Background	-	Background
XM_421303.6	chr5	-	41176244	SEL1L	30726	1167636	GO target	Background	-	Background
XM_004941848.3	chr5	+	42339759	FLRT2	61029	1822193	GO target	Background	-	Background
XM_004941851.3	chr5	+	43098341	GPR65	10484	719282	GO target	Background	-	Background
XM_025150952.1	chr5	-	43100635	GALC	41169	719282	GO target	Background	-	Background
XM_015287461.2	chr5	+	46806390	VRK1	33444	1231469	GO target	Background	-	Background
XM_003641410.4	chr5	-	48069202	BCL11B	91742	1212754	GO target	Background	-	Background
XM_025150792.1	chr5	+	49117915	DLK1	26831	385707	GO target	Background	-	Background
XM_421394.6	chr5	+	50898769	KIF26A	100062	595182	GO target	Background	-	Background
XM_004936391.3	chr5	+	51567346	C14orf180	20160	579344	GO target	Background	-	Background
XM_015287492.2	chr5	-	52445231	NUDT14	51133	438471	GO target	Background	-	Background
XM_015287874.2	chr5	+	52935428	BTBD6	3768	496348	GO target	Background	-	Background
NM_001277880.1	chr5	-	57738148	RPS29	563	488565	GO target	Background	-	Background
NM_205237.3	chr5	-	58717421	BMP4	2838	330774	GO target	Background	-	Background
XM_025150887.1	chr5	-	59000440	FAM179B	32805	620042	GO target	Background	-	Background
XM_025151314.1	chr5	+	59012669	LOC112532565	11338	620042	GO target	Background	-	Background
XM_015287966.2	chr6	+	1683036	CCSER2	72071	670201	GO target	Background	-	Background
NM_001031217.2	chr6	-	3833823	GHITM	8669	341241	GO target	Background	-	Background
XM_001232927.4	chr6	-	5007456	SH2D4B	71399	407740	GO target	Background	-	Background
NM_001199529.1	chr6	+	5951612	CISD1	9583	628471	GO target	Background	-	Background
XM_004942058.3	chr6	+	5959682	IPMK	39685	628471	GO target	Background	-	Background
XM_015288089.2	chr6	-	7337255	SIRT1	33355	628798	GO target	Background	-	Background
XM_015288136.2	chr6	-	7849649	LOC107053632	2424	864993	GO target	Background	-	Background
XM_015288144.2	chr6	-	8461063	SLC22A15L	20520	595024	GO target	Background	-	Background
NM_001277342.1	chr6	-	14006192	RPS24	5961	564084	GO target	Background	-	Background
XM_015288293.2	chr6	-	15397331	C6H10orf11	29231	734178	GO target	Background	-	Background
XM_004942276.2	chr6	+	27190805	ADRA2A	3496	385564	GO target	Background	-	Background
XM_015288968.2	chr6	-	27617350	GPAM	46086	391046	GO target	Background	-	Background
XM_421784.6	chr6	-	30463533	RAB11FIP2	32539	321407	GO target	Background	-	Background
XM_004942357.3	chr6	+	34234935	PTPRE	81957	610394	GO target	Background	-	Background
XM_015289038.2	chr6	+	34315796	MKI67	24404	610394	GO target	Background	-	Background
XM_421827.6	chr6	-	35604708	TCERG1L	65791	367182	GO target	Background	-	Background
XM_025152454.1	chr7	-	1750085	LOC112532789	34950	373843	GO target	Background	-	Background
NM_001111074.1	chr7	+	7259158	ADARB1	65997	543857	GO target	Background	-	Background
XM_015289390.2	chr7	+	7856188	GLS	55372	531647	GO target	Background	-	Background
XM_015289481.2	chr7	-	8328274	TMEFF2	109585	1272805	GO target	Background	-	Background
XM_015289482.2	chr7	+	9588063	SLC39A10	84877	1262179	GO target	Background	-	Background
XM_015289410.2	chr7	-	10918526	SATB2	126898	374379	GO target	Background	-	Background
XM_025152378.1	chr7	-	15840509	HNRNPA3	17767	371237	GO target	Background	-	Background
XM_421989.5	chr7	-	16241004	MTX2	32621	380736	GO target	Background	-	Background
XM_025152484.1	chr7	+	20488542	FIGN	100451	526756	GO target	Background	-	Background
XM_015289658.1	chr7	-	20488620	LOC107053823	660	526756	GO target	Background	-	Background
NM_205455.1	chr7	+	22605539	TNS1	40606	593749	GO target	Background	-	Background
XM_422069.6	chr7	+	23231237	IGFBP5	17923	588099	GO target	Background	-	Background
NM_001004407.1	chr7	-	24051622	GYPC	26660	613959	GO target	Background	-	Background
XM_025152081.1	chr7	+	25228930	MRAS	34468	581787	GO target	Background	-	Background
XM_001234328.5	chr7	+	28518408	EN1	3262	312969	GO target	Background	-	Background
XM_015289825.2	chr7	-	28845126	INSIG2	12776	343402	GO target	Background	-	Background
NM_204617.2	chr7	-	30764299	CXCR4	2684	447790	GO target	Background	-	Background
XM_025152267.1	chr7	+	31211941	LOC771456	12041	471120	GO target	Background	-	Background
XM_025152246.1	chr7	-	33417209	ZEB2	108939	1111161	GO target	Background	-	Background
XM_015289792.2	chr7	+	34498442	ACVR2A	56499	1082931	GO target	Background	-	Background
XM_025153138.1	chr8	+	2120118	LOC112532905	23532	325905	GO target	Background	-	Background
XM_025153024.1	chr8	+	3084469	KCNT2	117343	593875	GO target	Background	-	Background
XM_001231893.5	chr8	+	3820092	B3GALT2	12600	628989	GO target	Background	-	Background
NM_001031265.1	chr8	-	3878789	CDC73	94409	628989	GO target	Background	-	Background
XM_025153168.1	chr8	-	9297338	LOC107050036	2832	1504802	GO target	Background	-	Background
NM_001167719.1	chr8	+	10714135	PTGS2	7991	1382543	GO target	Background	-	Background
XM_015290569.2	chr8	-	10714209	PLA2G4A	108140	1382543	GO target	Background	-	Background
XM_015290738.2	chr8	-	13397956	PTBP2	45807	377981	GO target	Background	-	Background
XM_025152827.1	chr8	-	13724548	RWDD3	9367	322414	GO target	Background	-	Background
XM_025153258.1	chr8	-	15620626	PKN2	44825	507198	GO target	Background	-	Background
NM_204112.1	chr8	-	16130653	LMO4	13704	592709	GO target	Background	-	Background
XM_015290883.2	chr8	+	17104730	TTLL7	77559	613191	GO target	Background	-	Background
XM_025152947.1	chr8	-	17110235	PRKACB	72246	613191	GO target	Background	-	Background
XM_015290891.2	chr8	+	18880449	ADGRL4	75449	970664	GO target	Background	-	Background
XM_015291187.2	chr8	-	25696801	USP24	60088	351926	GO target	Background	-	Background
NM_001130488.2	chr8	-	26090842	PLPP3	42670	368967	GO target	Background	-	Background
XM_422553.5	chr8	-	27069397	CYP2J19	10296	328865	GO target	Background	-	Background
XM_025153337.1	chr9	-	2414062	PLEKHB2	14244	516003	GO target	Background	-	Background
XM_015277145.2	chr9	+	3883686	EPHB1	49207	347812	GO target	Background	-	Background
XM_426692.5	chr9	+	4276266	A4GNT	6234	344485	GO target	Background	-	Background
XM_025153780.1	chr9	+	6948942	PXYLP1	99722	732701	GO target	Background	-	Background
XM_015276816.2	chr9	-	7892198	EPHA4	111067	873500	GO target	Background	-	Background
XM_015277005.2	chr9	+	8893997	NYAP2	128987	421170	GO target	Background	-	Background
XM_015277004.2	chr9	-	9403363	LOC107051846	52837	348907	GO target	Background	-	Background
XM_422591.5	chr9	+	11068363	C9H3orf58	14030	589430	GO target	Background	-	Background
XM_004943310.3	chr9	-	11698362	PLOD2	50222	583386	GO target	Background	-	Background
NM_204254.1	chr9	+	12074943	ZIC1	3520	462852	GO target	Background	-	Background
XM_015291379.2	chr9	+	12538212	AGTR1	21660	464500	GO target	Background	-	Background
NM_001031318.1	chr9	+	16569519	DCUN1D1	17206	311098	GO target	Background	-	Background
XM_025153477.1	chr9	-	16688050	ATP11B	102160	311098	GO target	Background	-	Background
XM_015291762.2	chr9	+	21314644	SI	44755	764660	GO target	Background	-	Background
XM_015291763.1	chr9	-	22094170	OTOL1	5580	739332	GO target	Background	-	Background
XM_015300413.2	chrW	+	1391546	ATP5A1W	61967	581312	GO target	Background	-	Background
XM_025144528.1	chrW	+	1839399	HINTW	57566	316266	GO target	Background	-	Background
XM_025144606.1	chrW	-	1845217	LOC112530493	1767	316266	GO target	Background	-	Background
XM_025144604.1	chrW	+	2138678	LOC425347	77559	433735	GO target	Background	-	Background
NM_001159663.1	chrW	+	2602131	SMAD7B	26568	489354	GO target	Background	-	Background
XM_025144562.1	chrW	+	5547624	LOC112530479	1313	420673	GO target	Background	-	Background
XM_015300449.2	chrW	+	5939315	SPIN1W	113287	417403	GO target	Background	-	Background
XM_025144583.1	chrW	+	6346824	LOC431003	100634	354705	GO target	Background	-	Background
XM_025145062.1	chrZ	-	3359436	LOC112530656	2481	510645	GO target	Background	-	Background
XM_003642902.4	chrZ	-	4061599	PIK3C3	70228	2423845	GO target	Background	-	Background
XM_015277537.2	chrZ	-	12371157	DAB2	24006	482745	GO target	Background	-	Background
XM_015277319.2	chrZ	+	12840418	PTGER4	11199	471890	GO target	Background	-	Background
XM_015277235.2	chrZ	-	14034007	FGF10	62068	330996	GO target	Background	-	Background
NM_204939.1	chrZ	+	14183678	MRPS30	5542	368767	GO target	Background	-	Background
XM_015277257.2	chrZ	+	15143898	ISL1	13652	846725	GO target	Background	-	Background
NM_205069.1	chrZ	+	15771672	ITGA1	72700	694314	GO target	Background	-	Background
NM_001031592.1	chrZ	+	15779018	PELO	2825	694314	GO target	Background	-	Background
XM_015277583.2	chrZ	+	17517391	GPBP1	37927	482491	GO target	Background	-	Background
XM_424739.6	chrZ	-	18025402	PLK2	5989	510037	GO target	Background	-	Background
XM_004937270.3	chrZ	+	19489293	IPO11	73944	444605	GO target	Background	-	Background
XM_001232010.5	chrZ	+	19546911	LRRC70	3124	444605	GO target	Background	-	Background
XM_025144982.1	chrZ	+	19995399	LOC112530598	6035	494578	GO target	Background	-	Background
NM_001170528.1	chrZ	-	19995464	HTR1A	1335	494578	GO target	Background	-	Background
XM_015277626.2	chrZ	+	21600537	PIK3R1	59765	518727	GO target	Background	-	Background
XM_015277651.1	chrZ	+	24268883	ENC1	12970	313605	GO target	Background	-	Background
XM_025144677.1	chrZ	+	26326599	SMARCA2	122077	386869	GO target	Background	-	Background
XM_424930.6	chrZ	+	27065544	SLC1A1	59617	371955	GO target	Background	-	Background
XM_424174.6	chrZ	+	27444540	CDC37L1	11378	330827	GO target	Background	-	Background
XM_025144779.1	chrZ	-	27469747	AK3	14095	330827	GO target	Background	-	Background
XM_025144997.1	chrZ	-	28094251	LOC107052258	11253	394752	GO target	Background	-	Background
XM_001231706.5	chrZ	-	30797170	LURAP1L	26995	1209772	GO target	Background	-	Background
XM_015280220.2	chrZ	+	31137439	LOC107052288	4043	308748	GO target	Background	-	Background
XM_015280269.2	chrZ	+	36034145	ANXA1	17687	513959	GO target	Background	-	Background
XM_424846.6	chrZ	+	37974714	PSAT1	15324	520882	GO target	Background	-	Background
XM_015280232.2	chrZ	+	38483127	TLE4Z1	98311	955458	GO target	Background	-	Background
XM_025145066.1	chrZ	-	39046481	LOC112530660	2674	608968	GO target	Background	-	Background
XM_004949181.3	chrZ	-	39266780	TLE1	73700	607034	GO target	Background	-	Background
XM_003643027.4	chrZ	-	39767991	RASEF	40776	512877	GO target	Background	-	Background
XM_004949223.3	chrZ	-	41077116	GAS1	5276	411846	GO target	Background	-	Background
XM_423865.6	chrZ	+	42478209	LRRC2	70652	335786	GO target	Background	-	Background
NM_001007830.1	chrZ	-	46922477	SLC25A46	13991	380985	GO target	Background	-	Background
XM_003643046.3	chrZ	-	47356589	MAN2A1	119281	407754	GO target	Background	-	Background
XM_004949296.3	chrZ	-	49555961	LOC100857299	3098	1602247	GO target	Background	-	Background
XM_001231286.5	chrZ	+	49944375	NUDT12	12747	471516	GO target	Background	-	Background
XM_003643045.4	chrZ	+	50342098	SLCO4C1	26421	447055	GO target	Background	-	Background
NM_204283.1	chrZ	+	50731447	ST8SIA4	53476	471257	GO target	Background	-	Background
XM_424856.5	chrZ	-	50907467	FAM174A	14215	560410	GO target	Background	-	Background
NM_204941.1	chrZ	+	51359548	CHD1Z	48421	463649	GO target	Background	-	Background
XM_424869.6	chrZ	+	52349940	CPLX1	104090	410150	GO target	Background	-	Background
XM_015280414.2	chrZ	-	54628984	LPL	16791	309814	GO target	Background	-	Background
XM_424887.5	chrZ	+	55185293	TMEM38B	15141	523405	GO target	Background	-	Background
XM_025144854.1	chrZ	+	55711319	RAD23B	36512	550766	GO target	Background	-	Background
XM_004949369.3	chrZ	-	55792226	KLF4	4514	398625	GO target	Background	-	Background
XM_003643053.4	chrZ	-	56152429	HEATR8L5	1459	431511	GO target	Background	-	Background
XM_025144859.1	chrZ	+	58575714	LOC112530549	3263	950362	GO target	Background	-	Background
XM_003643066.4	chrZ	-	58589533	NR2F1	11006	950362	GO target	Background	-	Background
XM_424699.5	chrZ	+	59536903	ARRDC3	13556	1016556	GO target	Background	-	Background
XM_424696.4	chrZ	+	59940526	CETN3	16623	561917	GO target	Background	-	Background
XM_429181.6	chrZ	-	61443095	COX7C	2507	1084506	GO target	Background	-	Background
XM_025144969.1	chrZ	-	64627906	LOC101750451	6139	404272	GO target	Background	-	Background
XM_025144971.1	chrZ	-	64879038	LOC107049155	4451	344912	GO target	Background	-	Background
XM_001232181.5	chrZ	+	65210336	GRIN3A	67622	336022	GO target	Background	-	Background
XM_015280736.2	chrZ	-	67708615	ELAVL2	85034	435788	GO target	Background	-	Background
XM_025145012.1	chrZ	+	68403786	HRC8L	9294	324606	GO target	Background	-	Background
XM_004949571.3	chrZ	-	68406312	TUSC1	4877	324606	GO target	Background	-	Background
XM_004949603.3	chrZ	+	69693276	LOC427371	3520	885024	GO target	Background	-	Background
XM_025145027.1	chrZ	-	70415814	LOC112530621	5953	836444	GO target	Background	-	Background
NM_001031442.1	chrZ	+	71964911	DTWD2	74828	745329	GO target	Background	-	Background
XM_003643072.4	chrZ	+	72764871	SEMA6A	114373	726451	GO target	Background	-	Background
XM_025145151.1	chrZ	+	73740495	LOC112530691	1853	806496	GO target	Background	-	Background
XM_025144832.1	chrZ	-	74542391	LOC112530524	1641	826988	GO target	Background	-	Background
XM_025144833.1	chrZ	-	74638853	LOC112530525	67876	497215	GO target	Background	-	Background
XM_025145176.1	chrZ	+	75226434	LOC112530704	1655	501262	GO target	Background	-	Background
XM_025145185.1	chrZ	+	75676879	LOC112530714	1723	1218692	GO target	Background	-	Background
XM_025145152.1	chrZ	+	76731401	LOC112530692	1864	1063787	GO target	Background	-	Background
XM_025145049.1	chrZ	+	76990909	LOC112530647	1409	1605521	GO target	Background	-	Background
XM_025145204.1	chrZ	-	78423966	LOC112530753	44889	1532588	GO target	Background	-	Background
XM_015280826.2	chrZ	-	79213874	GRAMD3	41764	636963	GO target	Background	-	Background
XM_015280812.2	chrZ	+	79842885	ZNF608	98197	1811263	GO target	Background	-	Background
XM_025145154.1	chrZ	+	81123334	LOC112530693	5997	1188220	GO target	Background	-	Background
XM_015291826.2	chr1	+	2886370	PLXNA4	356377	406645	GO target	Background	GO target	Background
NM_204260.2	chr1	+	6314413	CELF2	195811	1384917	GO target	Background	GO target	Background
XM_015295302.2	chr1	+	8841265	SEMA3D	142676	788856	GO target	Background	GO target	Background
XM_015295177.2	chr1	+	9228503	SEMA3A	285846	389971	GO target	Background	GO target	Background
NM_001031490.1	chr1	+	16325265	TBC1D22A	154955	753303	GO target	Background	GO target	Background
XM_015275812.2	chr1	+	17209168	FAM19A5	424825	2020550	GO target	Background	GO target	Background
XM_425426.6	chr1	+	21072254	GRM8	324398	522962	GO target	Background	GO target	Background
XM_015276625.2	chr1	-	23928416	KCND2	268644	512743	GO target	Background	GO target	Background
XM_025147657.1	chr1	+	27427801	IMMP2L	452775	927431	GO target	Background	GO target	Background
XM_015283004.2	chr1	+	36731204	TRHDE	227715	756119	GO target	Background	GO target	Background
XM_025154542.1	chr1	+	40892776	TMTC2	241809	603580	GO target	Background	GO target	Background
XM_015285402.2	chr1	+	52677271	LARGE1	286942	468335	GO target	Background	GO target	Background
XM_015291997.2	chr1	+	63896755	PIK3C2G	283067	479881	GO target	Background	GO target	Background
XM_025148938.1	chr1	+	65531052	SOX5	647975	374033	GO target	Background	GO target	Background
XM_416490.6	chr1	-	77281948	MAN1A2	138591	597955	GO target	Background	GO target	Background
XM_025143780.1	chr1	+	82040708	LSAMP	963959	350909	GO target	Background	GO target	Background
XM_025144174.1	chr1	+	88323582	BBX	141361	668765	GO target	Background	GO target	Background
XM_015295857.2	chr1	+	90417945	EPHA3	221080	434470	GO target	Background	GO target	Background
XM_015298018.2	chr1	+	92140820	EPHA6	493799	940727	GO target	Background	GO target	Background
XM_015298395.2	chr1	-	95380888	CADM2	655295	1463362	GO target	Background	GO target	Background
XM_015298424.2	chr1	+	96500918	GBE1	182615	1727036	GO target	Background	GO target	Background
XM_004938345.3	chr1	+	97290539	ROBO1	707033	810825	GO target	Background	GO target	Background
XM_425540.6	chr1	+	102077229	NCAM2	257183	1729651	GO target	Background	GO target	Background
XM_025146751.1	chr1	-	107506999	RUNX1	153128	415296	GO target	Background	GO target	Background
XM_025145969.1	chr1	+	113093356	CASK	195821	406999	GO target	Background	GO target	Background
NM_205299.2	chr1	-	117188566	DMD	996084	315356	GO target	Background	GO target	Background
XM_425567.6	chr1	-	120804591	CNKSR2	206519	370040	GO target	Background	GO target	Background
XM_015273683.2	chr1	-	126745184	TBL1X	200109	311852	GO target	Background	GO target	Background
XM_025151216.1	chr1	+	128198590	NLGN4L	177882	1361496	GO target	Background	GO target	Background
XM_015277734.2	chr1	+	129980979	DHRSX	164472	427767	GO target	Background	GO target	Background
XM_015277829.2	chr1	-	137123646	ST6GAL2	170668	312266	GO target	Background	GO target	Background
XM_001231424.4	chr1	+	141803233	FAM155A	459401	827539	GO target	Background	GO target	Background
XM_015274672.2	chr1	-	148680045	GPC6	750702	564415	GO target	Background	GO target	Background
XM_025146758.1	chr1	-	149443656	GPC5	641598	1369020	GO target	Background	GO target	Background
XM_015275234.2	chr1	+	158037351	DACH1	368690	1061782	GO target	Background	GO target	Background
XM_416994.5	chr1	+	159079008	KLHL1	219788	1817820	GO target	Background	GO target	Background
XM_004934725.3	chr1	+	160443649	PCDH9	709140	1373697	GO target	Background	GO target	Background
XM_015276853.2	chr1	+	163718001	DIAPH3	239278	908086	GO target	Background	GO target	Background
XM_025146714.1	chr1	-	182719635	GRIA4	223260	537324	GO target	Background	GO target	Background
XM_015278143.2	chr1	+	183232487	PDGFD	140048	801798	GO target	Background	GO target	Background
XM_015279870.2	chr1	-	185386188	CNTN5	605533	919794	GO target	Background	GO target	Background
XM_015279827.2	chr1	-	188084162	FAT3	415680	908337	GO target	Background	GO target	Background
XM_025146928.1	chr1	+	193194415	LOC112531598	267463	901379	GO target	Background	GO target	Background
NM_001354731.1	chr1	+	193208186	TENM4	596441	901379	GO target	Background	GO target	Background
XM_004944212.3	chr11	+	8637271	ZNF536	326513	354400	GO target	Background	GO target	Background
XM_015292511.2	chr11	+	12823949	CDH8	150049	1444243	GO target	Background	GO target	Background
NM_001030574.2	chr11	+	14060157	WWOX	472292	447573	GO target	Background	GO target	Background
NM_001044671.1	chr11	-	14691257	MAF	159750	447573	GO target	Background	GO target	Background
XM_004944718.3	chr12	+	19262298	GRM7	225041	372539	GO target	Background	GO target	Background
XM_015293567.2	chr13	-	6177414	TENM2	607440	1252659	GO target	Background	GO target	Background
XM_025155146.1	chr14	+	8324401	XYLT1	241883	332078	GO target	Background	GO target	Background
XM_025155260.1	chr14	+	9649749	GRIN2A	161205	483978	GO target	Background	GO target	Background
XM_414942.6	chr14	-	12010449	RBFOX1	753207	1080184	GO target	Background	GO target	Background
XM_015294868.2	chr15	+	11842624	MED13L	179841	586747	GO target	Background	GO target	Background
XM_415522.6	chr17	+	3411409	PAPPA	176970	335136	GO target	Background	GO target	Background
XM_415644.6	chr18	-	5313148	CA10	160095	365945	GO target	Background	GO target	Background
XM_015295944.2	chr19	-	2173899	AUTS2	662873	582774	GO target	Background	GO target	Background
XM_004939151.3	chr2	+	7233213	DPP6	485575	353845	GO target	Background	GO target	Background
XM_418563.6	chr2	-	10822457	ADARB2	297763	639751	GO target	Background	GO target	Background
XM_015281358.2	chr2	+	13147838	PARD3	434489	362137	GO target	Background	GO target	Background
XM_418747.5	chr2	+	35491625	KCNH8	167175	346700	GO target	Background	GO target	Background
XM_015281705.2	chr2	+	45304348	ARPP21	186263	838197	GO target	Background	GO target	Background
XM_015281556.2	chr2	-	50908081	GLI3	211369	336309	GO target	Background	GO target	Background
XM_015275901.2	chr2	-	53001514	TPK1	338289	825300	GO target	Background	GO target	Background
XM_025147595.1	chr2	+	53294681	CNTNAP2	895641	332783	GO target	Background	GO target	Background
NM_001012862.1	chr2	+	61065774	JARID2	205444	360908	GO target	Background	GO target	Background
XM_025147686.1	chr2	+	72977857	CDH12	410144	1185935	GO target	Background	GO target	Background
XM_015282215.2	chr2	+	74188538	CDH18	258092	1712964	GO target	Background	GO target	Background
XM_015282263.2	chr2	+	77415734	CTNND2	627768	910785	GO target	Background	GO target	Background
XM_015282268.2	chr2	+	78594767	SEMA5A	319918	436392	GO target	Background	GO target	Background
XM_025147734.1	chr2	+	79956134	ABCA13	179135	364324	GO target	Background	GO target	Background
XM_004935146.3	chr2	-	81216205	COBL	150358	363609	GO target	Background	GO target	Background
XM_015282357.2	chr2	+	83079989	FHOD3	369216	823125	GO target	Background	GO target	Background
XM_015277992.2	chr2	-	103841505	ZNF521	232987	344655	GO target	Background	GO target	Background
XM_419197.5	chr2	+	108765154	SNTG1	331567	637074	GO target	Background	GO target	Background
XM_015282673.2	chr2	-	112372771	TOX	220794	375709	GO target	Background	GO target	Background
XM_004939919.3	chr2	+	119290709	ZFHX4	154360	596000	GO target	Background	GO target	Background
XM_015282805.2	chr2	+	122124861	RALYL	378212	585258	GO target	Background	GO target	Background
NM_205197.2	chr2	-	123745959	MMP16	175492	890678	GO target	Background	GO target	Background
XM_418380.6	chr2	+	130175681	ZFPM2	308594	354194	GO target	Background	GO target	Background
NM_001199447.2	chr2	-	131920541	ANGPT1	164464	317132	GO target	Background	GO target	Background
XM_015283035.2	chr2	-	134178021	CSMD3	571894	1506538	GO target	Background	GO target	Background
XM_015283037.2	chr2	-	135044101	TRPS1	209563	1031099	GO target	Background	GO target	Background
XM_015283229.2	chr2	-	147397123	TSNARE1	486909	777254	GO target	Background	GO target	Background
XM_015283223.2	chr2	+	147555340	ADGRB1	282177	316316	GO target	Background	GO target	Background
XM_004946992.3	chr20	+	2838186	PTPRT	433227	484929	GO target	Background	GO target	Background
XM_025142205.1	chr20	+	7236142	CDH4	414636	379143	GO target	Background	GO target	Background
XM_025142843.1	chr22	-	4620837	LRRTM4	211682	695739	GO target	Background	GO target	Background
XM_015298224.2	chr24	-	4856702	CADM1	157878	343651	GO target	Background	GO target	Background
XM_015283425.2	chr3	+	4588937	MACROD2	839150	847078	GO target	Background	GO target	Background
XM_025148935.1	chr3	-	5630268	KIF16B	135044	822760	GO target	Background	GO target	Background
XM_015278038.2	chr3	+	7172844	NRXN1	650732	1713847	GO target	Background	GO target	Background
XM_025148485.1	chr3	-	15437861	BMP2	236437	424073	GO target	Background	GO target	Background
XM_001233826.4	chr3	+	23696771	EML4	155170	390630	GO target	Background	GO target	Background
XM_004935375.3	chr3	+	28347841	LRFN2	150283	719912	GO target	Background	GO target	Background
XM_025148687.1	chr3	+	30048617	MDGA1	145469	344074	GO target	Background	GO target	Background
NM_204425.1	chr3	-	32555763	CRIM1	161275	1055878	GO target	Background	GO target	Background
NM_205399.1	chr3	-	36660301	CHRM3	173649	644914	GO target	Background	GO target	Background
XM_025149034.1	chr3	-	37618417	RYR2	360814	628529	GO target	Background	GO target	Background
XM_025149418.1	chr3	+	43094026	PDE10A	345779	802915	GO target	Background	GO target	Background
XM_015283999.2	chr3	-	44347294	QKI	143098	808727	GO target	Background	GO target	Background
XM_419762.6	chr3	+	62549030	MAN1A1	144750	638632	GO target	Background	GO target	Background
XM_015284583.2	chr3	+	64585524	HS3ST5	201504	518141	GO target	Background	GO target	Background
XM_015284533.2	chr3	-	70526612	GRIK2	369088	1235769	GO target	Background	GO target	Background
NM_205083.1	chr3	+	73911003	EPHA7	143517	1753458	GO target	Background	GO target	Background
XM_015284809.2	chr3	-	83705842	ADGRB3	450556	1197790	GO target	Background	GO target	Background
XM_015284845.2	chr3	+	84814811	EYS	774972	1110204	GO target	Background	GO target	Background
XM_025149087.1	chr3	+	86081706	KHDRBS2	307563	586381	GO target	Background	GO target	Background
XM_015284921.2	chr3	+	89139834	CSMD1	1036019	1053898	GO target	Background	GO target	Background
XM_025148893.1	chr3	+	92494003	SNTG2	250771	370610	GO target	Background	GO target	Background
XM_015285054.2	chr3	+	103552976	KLHL29	403036	1276915	GO target	Background	GO target	Background
XM_025149213.1	chr3	+	107604084	PKHD1	250539	393745	GO target	Background	GO target	Background
XM_015285156.2	chr3	-	110761632	EVA1A	196019	329956	GO target	Background	GO target	Background
XM_015278157.2	chr4	-	5955653	DIAPH2	159789	1140460	GO target	Background	GO target	Background
XM_420249.6	chr4	-	7016384	PCDH11X	455469	1667117	GO target	Background	GO target	Background
XM_015278190.2	chr4	+	15205741	TENM1	323373	853147	GO target	Background	GO target	Background
XM_015285325.2	chr4	+	22059517	RAPGEF2	173743	580947	GO target	Background	GO target	Background
XM_004940911.3	chr4	-	23067215	FSTL5	265578	816138	GO target	Background	GO target	Background
XM_015285274.2	chr4	+	24072496	TLL1	135039	335547	GO target	Background	GO target	Background
XM_025150484.1	chr4	-	24690997	SPOCK3	171092	532218	GO target	Background	GO target	Background
XM_015276099.2	chr4	-	32320196	NR3C2	200708	316556	GO target	Background	GO target	Background
NM_001198537.2	chr4	-	40364436	TENM3	310983	1878020	GO target	Background	GO target	Background
XM_420520.6	chr4	+	42752758	GALNTL6	432663	533291	GO target	Background	GO target	Background
XM_015276460.2	chr4	+	47891343	ADGRL3	491445	1580921	GO target	Background	GO target	Background
XM_015276142.2	chr4	-	51252076	EPHA5	202365	404718	GO target	Background	GO target	Background
XM_015276389.2	chr4	-	52643104	FAT4	136634	940024	GO target	Background	GO target	Background
XM_015276104.2	chr4	-	58837212	UNC5C	244927	854172	GO target	Background	GO target	Background
XM_015285552.2	chr4	+	64063307	SGCZ	153666	441736	GO target	Background	GO target	Background
XM_015285689.2	chr4	-	71829990	PCDH7	258144	2247068	GO target	Background	GO target	Background
NM_001267075.1	chr4	-	75225786	SLIT2	244034	614670	GO target	Background	GO target	Background
NM_205136.1	chr4	-	87880923	CTNNA2	454117	1967115	GO target	Background	GO target	Background
XM_025150669.1	chr5	+	8492121	GALNT18	285237	461970	GO target	Background	GO target	Background
XM_025150674.1	chr5	-	11764762	SOX6	404811	423005	GO target	Background	GO target	Background
XM_025150703.1	chr5	-	20005084	RAG2	251804	627647	GO target	Background	GO target	Background
XM_025151002.1	chr5	-	21408434	LRRC4C	665594	560718	GO target	Background	GO target	Background
XM_025150561.1	chr5	+	31436552	MEIS2	170103	477646	GO target	Background	GO target	Background
XM_015287873.2	chr5	-	53015435	BRF1	164838	496348	GO target	Background	GO target	Background
XM_025150963.1	chr5	-	57249151	MDGA2	309951	527513	GO target	Background	GO target	Background
XM_025151674.1	chr6	-	2955418	GRID1	589688	623995	GO target	Background	GO target	Background
XM_015288041.2	chr6	-	4543630	NRG3	393362	708872	GO target	Background	GO target	Background
XM_015288087.2	chr6	+	6627533	PCDH15	677808	628798	GO target	Background	GO target	Background
XM_015288283.2	chr6	-	13436496	ZMIZ1	325881	571193	GO target	Background	GO target	Background
XM_015288149.2	chr6	+	14211838	KCNMA1	440883	777649	GO target	Background	GO target	Background
XM_421749.6	chr6	+	25382761	SORCS3	269636	514404	GO target	Background	GO target	Background
XM_025151801.1	chr6	-	26519466	SORCS1	438095	544663	GO target	Background	GO target	Background
XM_025152041.1	chr6	+	34943211	MGMT	142063	627625	GO target	Background	GO target	Background
XM_015289820.2	chr7	-	24673958	CNTNAP5	264334	912974	GO target	Background	GO target	Background
XM_422126.6	chr7	-	29535981	DPP10	345243	335751	GO target	Background	GO target	Background
XM_025152325.1	chr7	+	30719324	THSD7B	481364	447790	GO target	Background	GO target	Background
XM_015289890.2	chr7	-	32428153	LRP1B	580919	334485	GO target	Background	GO target	Background
XM_025152790.1	chr8	-	801038	AMY2A	360941	541441	GO target	Background	GO target	Background
XM_015290348.2	chr8	+	1215501	NTNG1	145751	439313	GO target	Background	GO target	Background
XM_025152837.1	chr8	-	17943285	ADGRL2	156708	1541452	GO target	Background	GO target	Background
XM_422458.6	chr8	-	22819988	TRABD2B	267521	352771	GO target	Background	GO target	Background
NM_205273.1	chr8	+	27396884	NFIA	231913	347897	GO target	Background	GO target	Background
NM_204482.1	chr9	-	1899914	HS6ST1	166056	518408	GO target	Background	GO target	Background
XM_015291433.2	chr9	-	14805032	LPP	310088	332089	GO target	Background	GO target	Background
XM_015291703.2	chr9	-	18717111	NAALADL2	250115	441046	GO target	Background	GO target	Background
XM_025144610.1	chrW	-	817288	LOC100859602	450963	612334	GO target	Background	GO target	Background
XM_025144552.1	chrW	-	3421031	LOC107055431	397761	423026	GO target	Background	GO target	Background
XM_001233853.5	chrZ	-	2897534	SETBP1	272722	521659	GO target	Background	GO target	Background
XM_001233996.5	chrZ	+	3471973	RIT2	191229	378171	GO target	Background	GO target	Background
XM_015277428.2	chrZ	+	6157275	CELF4	730715	2128592	GO target	Background	GO target	Background
XM_429145.6	chrZ	-	14603894	HCN1	195578	351835	GO target	Background	GO target	Background
XM_015280209.2	chrZ	+	28093793	KDM4C	303872	394752	GO target	Background	GO target	Background
XM_015280152.2	chrZ	-	29586334	PTPRD	808480	1564030	GO target	Background	GO target	Background
NM_205093.1	chrZ	+	36554622	RORB	133239	574087	GO target	Background	GO target	Background
XM_428089.6	chrZ	-	43065950	CNTNAP4	222520	412751	GO target	Background	GO target	Background
XM_413966.6	chrZ	-	45370907	CHSY3	150745	330856	GO target	Background	GO target	Background
XM_015280412.2	chrZ	+	48131934	EFNA5	207096	1283866	GO target	Background	GO target	Background
XM_025144626.1	chrZ	-	54331946	NRG1	293007	365837	GO target	Background	GO target	Background
XM_015280558.2	chrZ	+	60508106	MEF2C	137007	563981	GO target	Background	GO target	Background
XM_424906.6	chrZ	+	62363382	EDIL3	276281	1005543	GO target	Background	GO target	Background
XM_025144734.1	chrZ	-	73029782	COMMD10	171656	726451	GO target	Background	GO target	Background
XM_025145181.1	chrZ	+	75107482	LOC112530706	274819	501262	GO target	Background	GO target	Background
XM_025152700.1	chr1	-	31383	LOC112532835	3484	22201	-	Background	-	Background
XM_025152784.1	chr1	+	45692	CLC2DL4	12938	20941	-	Background	-	Background
XM_025152826.1	chr1	-	66712	LOC112532873	1450	8116	-	Background	-	Background
NM_001277125.1	chr1	-	71610	DHRS4	3414	1799	-	Background	-	Background
XM_025152696.1	chr1	+	71925	CARMIL3	18612	103969	-	Background	-	Background
XM_025152824.1	chr1	-	195863	LOC107049847	1672	117803	-	Background	-	Background
XM_025152739.1	chr1	+	210012	LOC770705	4684	16582	-	Background	-	Background
XM_015272753.2	chr1	+	217129	LOC101747821	4848	21257	-	Background	-	Background
XM_015300817.2	chr1	+	240801	CD69L	5355	28587	-	Background	-	Background
XM_025152807.1	chr1	-	262158	LOC107055489	6239	26265	-	Background	-	Background
XM_025152832.1	chr1	+	278660	LOC112532874	5349	22953	-	Background	-	Background
XM_025152763.1	chr1	+	292350	LOC112532872	8307	7228	-	Background	-	Background
XM_025153309.1	chr1	-	294546	LOC112532969	4086	7228	-	Background	-	Background
NM_001277858.1	chr1	+	301434	CLC2DL3	1679	7524	-	Background	-	Background
XM_428001.6	chr1	-	317259	LOC430443	7399	9911	-	Background	-	Background
XM_015291512.2	chr1	+	320423	GOLGB1	37156	5330	-	Background	-	Background
XM_025151055.1	chr1	+	356718	HCLS1	14308	5330	-	Background	-	Background
XM_004937383.3	chr1	-	375214	OR9Q1	2022	11213	-	Background	-	Background
XM_424474.6	chr1	-	387642	NME6	3381	9097	-	Background	-	Background
NM_001278112.1	chr1	+	387692	RABL2L	3928	994	-	Background	-	Background
XM_003640318.4	chr1	-	395064	ACR	2500	1705	-	Background	-	Background
XM_424471.6	chr1	-	401444	ARSA	5619	2537	-	Background	-	Background
XM_015285316.2	chr1	-	405031	ACRL	1811	26065	-	Background	-	Background
XM_025152881.1	chr1	-	690526	LOC112532875	4432	42599	-	Background	-	Background
XM_025152882.1	chr1	-	709955	LOC112532876	1119	22085	-	Background	-	Background
XM_025152885.1	chr1	-	718734	LOC107050884	5004	14193	-	Background	-	Background
XM_025153335.1	chr1	+	729152	LOC112532971	4534	14115	-	Background	-	Background
XM_025153371.1	chr1	+	737383	LOC112532974	2701	3895	-	Background	-	Background
XM_025153433.1	chr1	+	740282	LOC112532979	3672	8436	-	Background	-	Background
NM_205438.1	chr1	+	752192	OPN1SW	423	9782	-	Background	-	Background
NM_204573.1	chr1	-	764124	FLNC	9965	51080	-	Background	-	Background
XM_025152984.1	chr1	+	813660	LOC107050717	16687	82439	-	Background	-	Background
XM_025153462.1	chr1	+	863250	LOC112532987	3278	40791	-	Background	-	Background
XM_025153466.1	chr1	+	874416	LOC112529922	7021	35394	-	Background	-	Background
XM_025153012.1	chr1	-	909475	LOC112532885	532	47787	-	Background	-	Background
XM_025153785.1	chr1	+	929756	LOC112533143	5653	23442	-	Background	-	Background
NM_204331.1	chr1	+	938570	DPF2	1247	4603	-	Background	-	Background
XM_015273776.2	chr1	-	943909	LOC107049971	2650	1668	-	Background	-	Background
XM_025153792.1	chr1	+	944135	LOC107050086	79083	16469	-	Background	-	Background
XM_025153001.1	chr1	+	1039461	LOC107050254	31974	27636	-	Background	-	Background
XM_025153013.1	chr1	-	1083927	PAX4	1099	23475	-	Background	-	Background
NM_205325.1	chr1	-	1102805	ARF5	6796	12499	-	Background	-	Background
NM_001031589.1	chr1	+	1103222	GCC1	4886	1910	-	Background	-	Background
XM_025152965.1	chr1	-	1128307	DENND6B	18706	6888	-	Background	-	Background
XM_015280352.2	chr1	+	1133702	PPP6R2	68023	7327	-	Background	-	Background
XM_015273039.2	chr1	-	1274500	SBF1	59389	7327	-	Background	-	Background
XM_025153017.1	chr1	+	1276432	ADM2	3380	3102	-	Background	-	Background
XM_015281753.2	chr1	+	1280982	MIOX	3322	1298	-	Background	-	Background
XM_015296244.2	chr1	-	1291151	LMF2	6719	1590	-	Background	-	Background
XM_003640326.3	chr1	-	1302076	SCO2	1287	1590	-	Background	-	Background
XM_025151342.1	chr1	+	1303538	IRF5	10477	1599	-	Background	-	Background
XM_015288258.2	chr1	-	1333164	TNPO3	19012	6461	-	Background	-	Background
XM_015288188.1	chr1	+	1339488	SMO	8526	7227	-	Background	-	Background
XM_015287911.2	chr1	+	1348917	AHCYL2	44352	1487	-	Background	-	Background
XM_015287607.2	chr1	+	1393853	STRIP2	15502	19471	-	Background	-	Background
NM_001030646.1	chr1	+	1428242	NRF1	46793	35669	-	Background	-	Background
NM_001030647.1	chr1	-	1533752	UBE2H	41935	18039	-	Background	-	Background
NM_001199437.1	chr1	-	1543994	ZC3HC1	8985	1609	-	Background	-	Background
XM_004937414.3	chr1	+	1544346	KLHDC10	15392	752	-	Background	-	Background
XM_015287382.2	chr1	-	1566410	LOC100859230	6272	3523	-	Background	-	Background
XM_414977.5	chr1	-	1580871	TMEM209	11338	7145	-	Background	-	Background
XM_015283109.2	chr1	+	1584893	CPA2	9172	5601	-	Background	-	Background
NM_001252256.1	chr1	+	1595644	CPA5	4301	2462	-	Background	-	Background
NM_204584.1	chr1	+	1600828	CPA1	3765	2375	-	Background	-	Background
NM_001199393.1	chr1	-	1614386	CEP41	8301	1643	-	Background	-	Background
XM_015287224.2	chr1	+	1614537	MEST	5151	11183	-	Background	-	Background
XM_414981.6	chr1	-	1638596	COPG2	19013	11183	-	Background	-	Background
XM_015286743.2	chr1	+	1649628	IL15RA	4579	12323	-	Background	-	Background
XM_015283640.2	chr1	-	1679712	FBXO18	24214	1402	-	Background	-	Background
XM_015283838.2	chr1	+	1679823	ANKRD16	16532	1193	-	Background	-	Background
NM_205004.1	chr1	+	1697437	GDI2	14790	6689	-	Background	-	Background
XM_025153130.1	chr1	-	1745983	FAM208B	47651	6689	-	Background	-	Background
XM_015284112.2	chr1	+	1751590	ASB13	11651	11138	-	Background	-	Background
NM_001081697.2	chr1	-	1769795	CALML3	1023	8473	-	Background	-	Background
XM_015284280.1	chr1	-	1824677	NET1	51940	12203	-	Background	-	Background
NM_001277351.1	chr1	+	1833938	TUBAL3	6511	12059	-	Background	-	Background
XM_414991.3	chr1	-	1848555	LOC416695	5308	12238	-	Background	-	Background
XM_001231710.4	chr1	-	1852908	UCN3	7228	12238	-	Background	-	Background
XM_025153151.1	chr1	-	1957445	COL7A1L	95097	28825	-	Background	-	Background
XM_414994.6	chr1	+	1976830	SLC35B4	14636	25834	-	Background	-	Background
XM_025153166.1	chr1	-	2047067	LRGUK	49152	15670	-	Background	-	Background
XM_025153190.1	chr1	+	2270981	LOC101750035	4194	20457	-	Background	-	Background
XM_025153230.1	chr1	+	2286411	LOC107055493	2323	13781	-	Background	-	Background
XM_025153235.1	chr1	+	2291279	LOC101747803	4618	2581	-	Background	-	Background
XM_025153202.1	chr1	+	2295933	LOC107053233	8363	372	-	Background	-	Background
XM_025153211.1	chr1	+	2304632	LOC112532918	4649	6047	-	Background	-	Background
XM_025153223.1	chr1	+	2314992	LOC107055494	5024	8786	-	Background	-	Background
XM_025153226.1	chr1	+	2323091	LOC100858111	3552	214291	-	Background	-	Background
XM_025153246.1	chr1	+	2537859	LOC107053701	4314	265229	-	Background	-	Background
XM_025153254.1	chr1	-	2642350	LOC107054205	3520	54023	-	Background	-	Background
XM_025153250.1	chr1	-	2651160	LOC101748467	8800	739	-	Background	-	Background
XM_015292278.2	chr1	-	2657082	LOC107054228	5193	230017	-	Background	-	Background
XM_015293109.2	chr1	-	3423296	LOC101750753	3192	199042	-	Background	-	Background
XM_025153822.1	chr1	-	3423432	LOC107054375	1857	199042	-	Background	-	Background
XM_015292881.1	chr1	-	3446521	LOC107054362	1404	22254	-	Background	-	Background
XM_015292802.2	chr1	-	3448471	LOC101752068	1381	240097	-	Background	-	Background
XM_015289559.2	chr1	+	3687999	PODXL	40759	240640	-	Background	-	Background
XM_025149108.1	chr1	-	3836082	MKLN1	106212	224559	-	Background	-	Background
XM_015289921.2	chr1	+	4059529	K123	12112	229660	-	Background	-	Background
NM_204596.1	chr1	-	4094154	IL2RA	16300	89334	-	Background	-	Background
XM_015291059.2	chr1	+	4125377	PFKFB3	50084	89334	-	Background	-	Background
XM_025153313.1	chr1	-	4295868	PRKCQ	37286	303960	-	Background	-	Background
XM_025153318.1	chr1	-	4633498	SFMBT2	116791	276194	-	Background	-	Background
NM_001030842.1	chr1	+	4688853	LOC419112	30174	57135	-	Background	-	Background
XM_015294316.2	chr1	-	4767090	ITIH5	46283	8845	-	Background	-	Background
NM_001130741.1	chr1	+	4774155	ITIH2	25117	9500	-	Background	-	Background
XM_025153325.1	chr1	-	4815788	KIN	14081	2463	-	Background	-	Background
XM_015293766.2	chr1	+	4815816	ATP5C1	6789	2576	-	Background	-	Background
NM_001030841.2	chr1	+	4825153	TAF3	112475	25650	-	Background	-	Background
NM_001030840.2	chr1	-	6679372	USP6NL	110268	78823	-	Background	-	Background
NM_001198652.2	chr1	+	6699315	ECHDC3	4746	37633	-	Background	-	Background
XM_015297326.2	chr1	+	6721751	PROSER2	24814	23487	-	Background	-	Background
XM_015297566.2	chr1	-	6807897	UPF2	55535	8909	-	Background	-	Background
XM_423753.6	chr1	+	6811009	DHTKD1	17040	9620	-	Background	-	Background
NM_001321620.1	chr1	+	6834557	SEC61A2	15577	7222	-	Background	-	Background
XM_025150979.1	chr1	-	6862491	NUDT5	11643	734	-	Background	-	Background
XM_424021.6	chr1	+	6862511	CDC123	37567	24080	-	Background	-	Background
XM_003640333.3	chr1	-	7201403	CCDC3	42011	40728	-	Background	-	Background
NM_204236.1	chr1	+	7227291	OPTN	18102	29211	-	Background	-	Background
XM_025154181.1	chr1	+	7248716	MCM10	16294	6573	-	Background	-	Background
XM_424238.6	chr1	-	7279991	PHYH	11731	10759	-	Background	-	Background
NM_001164084.2	chr1	-	7311282	SEPHS1	23782	20662	-	Background	-	Background
NM_001282235.1	chr1	-	7372660	BEND7	48225	24654	-	Background	-	Background
XM_004937491.3	chr1	+	7384161	PRPF18	17197	13342	-	Background	-	Background
XM_015299234.2	chr1	-	7947656	FAM107B	122644	88002	-	Background	-	Background
XM_416996.6	chr1	+	7970740	HSPA14	10859	24547	-	Background	-	Background
NM_001031370.2	chr1	+	7983062	SUV39H2	9760	1732	-	Background	-	Background
NM_001031594.1	chr1	-	8003663	DCLRE1C	10572	424	-	Background	-	Background
NM_001302114.1	chr1	+	8003818	MEIG1	5504	12093	-	Background	-	Background
XM_015299511.2	chr1	+	8021260	TMEM243	6914	45727	-	Background	-	Background
NM_001080863.3	chr1	-	8056726	DMTF1	28555	45727	-	Background	-	Background
XM_416843.6	chr1	+	8090515	KIAA1324L	93092	38389	-	Background	-	Background
NM_204242.1	chr1	+	9659758	SEMA3E	130650	243098	-	Background	-	Background
XM_025147449.1	chr1	-	11391266	CD36	59478	39272	-	Background	-	Background
NM_001267811.1	chr1	+	11413083	GNAT3	30242	98461	-	Background	-	Background
XM_015275732.2	chr1	-	12642458	PHTF2	62758	21207	-	Background	-	Background
NM_001199477.1	chr1	+	12642798	TMEM60	4227	3281	-	Background	-	Background
XM_015275758.2	chr1	-	12698303	RSBN1L	48337	14738	-	Background	-	Background
XM_415970.6	chr1	-	12785173	PTPN12	75073	41631	-	Background	-	Background
XM_015275765.2	chr1	+	12815007	GSAP	47681	43844	-	Background	-	Background
NM_001079486.1	chr1	+	12915302	FGL2	6011	43844	-	Background	-	Background
XM_015275768.2	chr1	+	12935323	FAM185A	39439	15510	-	Background	-	Background
XM_015275703.2	chr1	+	13006976	LRRC17	18664	31255	-	Background	-	Background
XM_415966.5	chr1	-	13055113	FBXL13	78851	31255	-	Background	-	Background
XM_415964.6	chr1	+	13055395	ARMC10	7640	32201	-	Background	-	Background
NM_001030730.1	chr1	-	13085319	NAPEPLD	19838	23586	-	Background	-	Background
XM_015275727.2	chr1	+	13106459	PMPCB	8938	24845	-	Background	-	Background
NM_001006225.1	chr1	+	13132821	PSMC2	7024	24845	-	Background	-	Background
NM_001079477.1	chr1	-	13176906	SLC26A5	33356	11432	-	Background	-	Background
XM_025147345.1	chr1	-	13554943	ORC5	68945	85792	-	Background	-	Background
XM_025153576.1	chr1	+	13903029	KMT2E	52777	56941	-	Background	-	Background
XM_015275717.2	chr1	+	14116120	PUS7	21988	20512	-	Background	-	Background
NM_001278117.1	chr1	+	14138454	RINT1	11858	5197	-	Background	-	Background
XM_025153708.1	chr1	-	14152054	EFCAB10	3280	5197	-	Background	-	Background
XM_015275779.2	chr1	-	14267126	ATXN7L1	110221	4888	-	Background	-	Background
XM_025153630.1	chr1	+	14267163	CDHR3	81251	25578	-	Background	-	Background
NM_001199458.1	chr1	-	14337535	SYPL1	6220	25578	-	Background	-	Background
XM_015275716.2	chr1	-	14392439	NAMPT	29363	136466	-	Background	-	Background
XM_015275786.2	chr1	-	14511573	CCDC71L	8209	133477	-	Background	-	Background
XM_015275714.2	chr1	+	14534125	PIK3CG	37066	44583	-	Background	-	Background
XM_015275787.2	chr1	+	14593222	PRKAR2B	88699	22754	-	Background	-	Background
XM_015275713.2	chr1	+	14682644	HBP1	15293	33173	-	Background	-	Background
XM_001231997.4	chr1	+	14842611	GPR22	6002	33173	-	Background	-	Background
XM_015275790.2	chr1	+	14881063	DUS4L	11628	35510	-	Background	-	Background
NM_001097645.1	chr1	+	14895751	BCAP29	23445	8908	-	Background	-	Background
XM_425419.6	chr1	+	14925044	SLC26A4	21987	8165	-	Background	-	Background
XM_015275711.2	chr1	+	14949348	CBLL1	6535	3592	-	Background	-	Background
XM_025147274.1	chr1	-	14973285	SLC26A3	16127	21964	-	Background	-	Background
XM_015275709.2	chr1	+	14993974	DLD	13804	22076	-	Background	-	Background
XM_415943.6	chr1	-	15050971	LAMB1	41806	1945	-	Background	-	Background
NM_001199403.1	chr1	+	15105450	ERGIC2	23027	5643	-	Background	-	Background
XM_025146638.1	chr1	-	15107119	LAMB4	55590	5643	-	Background	-	Background
XM_003640340.4	chr1	-	15199200	LRRK2	65638	49920	-	Background	-	Background
NM_001199395.1	chr1	+	15407885	ABCD2	41857	55353	-	Background	-	Background
XM_004934760.3	chr1	+	15477719	KIF21A	84457	32068	-	Background	-	Background
XM_015275757.2	chr1	+	15566267	SIIL	48729	23025	-	Background	-	Background
XM_025147249.1	chr1	+	15633930	CPNE8	95970	107835	-	Background	-	Background
NM_001031394.1	chr1	-	15825287	ALG10	6486	88951	-	Background	-	Background
XM_423597.6	chr1	+	15825337	TPRKB	4022	7680	-	Background	-	Background
NM_001031332.1	chr1	+	15836989	GTSE1	11011	8206	-	Background	-	Background
NM_001031351.1	chr1	+	15848576	TRMU	11625	5855	-	Background	-	Background
XM_025153784.1	chr1	-	16063600	HIST1H2B5L	18436	3697	-	Background	-	Background
XM_015275805.2	chr1	+	16063692	GRAMD4	75684	92073	-	Background	-	Background
XM_015275810.2	chr1	+	16231357	LOC107051636	3750	114425	-	Background	-	Background
NM_001031340.1	chr1	-	16300910	CERK	43359	46799	-	Background	-	Background
XM_015272717.2	chr1	+	18995438	ZBED4	23883	15480	-	Background	-	Background
XM_025147486.1	chr1	-	19044919	ALG12	15793	9958	-	Background	-	Background
NM_001199497.2	chr1	+	19045072	CRELD2	10933	277744	-	Background	-	Background
XM_004937502.3	chr1	-	20275058	MLC1	16990	18309	-	Background	-	Background
XM_015273353.2	chr1	+	20276287	MOV10L1	33324	19825	-	Background	-	Background
XM_015273068.2	chr1	+	20328207	PANX2	21187	38434	-	Background	-	Background
XM_025143693.1	chr1	-	20372037	LOC429348	2805	30907	-	Background	-	Background
NM_001030732.1	chr1	+	20383106	TRABD	32281	45139	-	Background	-	Background
NM_001115017.3	chr1	+	20449457	SELENOO	13013	36075	-	Background	-	Background
XM_025144389.1	chr1	-	20487466	TUBGCP6	22991	2170	-	Background	-	Background
XM_025144457.1	chr1	-	20503540	HDAC10	15909	1654	-	Background	-	Background
XM_415985.6	chr1	-	20508702	LOC417741	3673	17291	-	Background	-	Background
XM_001233061.5	chr1	-	20555654	MAPK12	31150	24486	-	Background	-	Background
NM_001006227.1	chr1	-	20594716	MAPK11	30378	61400	-	Background	-	Background
XM_025147527.1	chr1	+	20959036	ZNF800	77714	96273	-	Background	-	Background
NM_001081699.1	chr1	+	21985327	GPR37	11811	243161	-	Background	-	Background
NM_001256970.2	chr1	-	22231720	ARL8BL	27667	213425	-	Background	-	Background
XM_004937520.2	chr1	-	22255751	SPAM1	17521	58668	-	Background	-	Background
NM_001308252.1	chr1	-	22327497	HYAL6	19588	75749	-	Background	-	Background
NM_001199500.2	chr1	+	22351088	WASL	50003	42124	-	Background	-	Background
NM_001199715.2	chr1	-	22425777	LMOD2	6153	27190	-	Background	-	Background
XM_415996.4	chr1	-	22445893	ASB15	11459	12386	-	Background	-	Background
NM_001097637.1	chr1	+	22449622	NDUFA5	5051	11785	-	Background	-	Background
XM_015282146.2	chr1	+	22454198	IQUB	22996	11785	-	Background	-	Background
NM_001252611.1	chr1	+	22485250	ATP6AP1	54007	34744	-	Background	-	Background
XM_001233530.4	chr1	+	22565945	SLC13A1	28944	102060	-	Background	-	Background
XM_003640347.4	chr1	+	22978973	FEZF1	3187	32175	-	Background	-	Background
XM_025154004.1	chr1	+	23007391	AASS	32455	28587	-	Background	-	Background
XM_015280965.2	chr1	+	23352082	FAM3C	28939	179206	-	Background	-	Background
XM_001233677.5	chr1	-	23397661	WNT16	12446	19652	-	Background	-	Background
XM_015280996.2	chr1	-	23587079	ING3	18382	35754	-	Background	-	Background
XM_015281018.2	chr1	+	23608923	TSPAN12	45588	27105	-	Background	-	Background
XM_025147609.1	chr1	-	24495936	LSM8	6557	125709	-	Background	-	Background
NM_001098539.1	chr1	+	24616304	CTTNBP2	75133	124937	-	Background	-	Background
XM_015275972.2	chr1	-	24780327	CFTR	84321	23721	-	Background	-	Background
XM_004937537.3	chr1	+	24799479	ASZ1	36810	22290	-	Background	-	Background
XM_416013.6	chr1	+	24839427	WNT2	15965	5598	-	Background	-	Background
NM_001004380.1	chr1	-	25036930	CAPZA2	29728	34949	-	Background	-	Background
XM_015279209.2	chr1	-	25148633	MET	88734	76254	-	Background	-	Background
NM_001105664.2	chr1	-	25216271	CAV1	14353	60573	-	Background	-	Background
NM_001007086.1	chr1	-	25231414	CAV2	7855	92526	-	Background	-	Background
XM_015277434.2	chr1	-	25342777	TES	26125	172996	-	Background	-	Background
XM_015283632.2	chr1	-	26495942	LOC107052882	942	41131	-	Background	-	Background
XM_004937541.2	chr1	+	26502840	PPP1R3A	26872	273378	-	Background	-	Background
XM_025154056.1	chr1	+	26796192	LOC107052650	3858	283730	-	Background	-	Background
XM_004937542.2	chr1	+	26817300	GPR85	5888	103432	-	Background	-	Background
NM_001030734.1	chr1	+	26909370	BMT2	33917	163013	-	Background	-	Background
XM_416021.6	chr1	+	26942361	TMEM168	29904	163013	-	Background	-	Background
XM_416022.6	chr1	-	27056263	LSMEM1	7167	78558	-	Background	-	Background
NM_001001468.1	chr1	-	27068584	IFRD1	10594	42465	-	Background	-	Background
NM_001195469.1	chr1	-	27163047	ZNF277	53725	40938	-	Background	-	Background
NM_001006230.1	chr1	+	28571392	THAP5	6424	53288	-	Background	-	Background
NM_001031479.1	chr1	-	28633085	AVPR2	2196	70979	-	Background	-	Background
XM_015281161.2	chr1	+	28650991	PNPLA8	36300	34892	-	Background	-	Background
XM_025154107.1	chr1	-	28915825	LOC112533215	1069	187799	-	Background	-	Background
NM_001004381.3	chr1	+	29035553	CNTN1	85315	165002	-	Background	-	Background
XM_015281195.1	chr1	-	29620400	GXYLT1	31079	183153	-	Background	-	Background
NM_001007850.1	chr1	-	29660476	YAF2	26970	43432	-	Background	-	Background
NM_001277358.1	chr1	-	29702640	ZCRB1	11838	30371	-	Background	-	Background
NM_001030737.2	chr1	+	29702685	PPHLN1	68311	2456	-	Background	-	Background
XM_416036.6	chr1	-	29833531	PRICKLE1	60124	211813	-	Background	-	Background
XM_025154140.1	chr1	+	30129217	LOC112533224	4292	254744	-	Background	-	Background
XM_015282444.2	chr1	-	30129390	ADAMTS20	86457	254744	-	Background	-	Background
XM_004937548.3	chr1	-	30191169	PUS7L	12318	46370	-	Background	-	Background
NM_001278095.1	chr1	-	30222348	TWF1	18460	46370	-	Background	-	Background
XM_015282051.2	chr1	-	30447582	ARRDC5	9922	22160	-	Background	-	Background
NM_001165912.1	chr1	+	30651170	PRLL	3871	47360	-	Background	-	Background
XM_025147738.1	chr1	-	30682019	DBX2	24184	41595	-	Background	-	Background
XM_416045.5	chr1	+	30720820	ANO6	70384	119826	-	Background	-	Background
XM_004937552.3	chr1	+	30872229	ARID2	106648	87529	-	Background	-	Background
XM_015281295.2	chr1	-	31026937	SCAF11	41556	31532	-	Background	-	Background
XM_015281308.2	chr1	-	31090655	SLC38A1	38690	41046	-	Background	-	Background
NM_001305439.1	chr1	-	31121733	SLC38A2	15060	117876	-	Background	-	Background
XM_015281357.2	chr1	-	31253966	SLC38A4	30375	218257	-	Background	-	Background
NM_001199550.1	chr1	-	31379889	AMIGO2	9524	284770	-	Background	-	Background
XM_015281393.2	chr1	-	31563213	RPAP3	14953	168470	-	Background	-	Background
XM_025147804.1	chr1	+	31563312	ATP23	13141	263042	-	Background	-	Background
NM_212537.2	chr1	+	33026378	USP15	63774	35277	-	Background	-	Background
XM_015281491.2	chr1	+	33104505	MON2	71628	45860	-	Background	-	Background
NM_001110438.1	chr1	-	33421641	AVPR1A	2598	171017	-	Background	-	Background
NM_001199557.1	chr1	+	33515762	TMEM5	11621	127054	-	Background	-	Background
XM_416063.6	chr1	-	33726655	C1H12ORF66	12701	13109	-	Background	-	Background
XM_015282735.2	chr1	-	33726658	RPL18A	2781	13109	-	Background	-	Background
XM_015281535.2	chr1	+	33726820	XPOT	25550	502	-	Background	-	Background
XM_015281552.2	chr1	+	33752710	TBK1	32446	6009	-	Background	-	Background
XM_015281587.2	chr1	+	33784123	RASSF3	103194	6009	-	Background	-	Background
NM_001199559.1	chr1	-	33913536	GNS	20550	6514	-	Background	-	Background
XM_025154206.1	chr1	+	33914381	TBC1D30	49936	38759	-	Background	-	Background
NM_001199607.2	chr1	-	34044011	WIF1	41780	51778	-	Background	-	Background
XM_416073.6	chr1	+	34057875	LEMD3	49074	14071	-	Background	-	Background
XM_015281645.2	chr1	+	34107156	MSRB3	83061	134319	-	Background	-	Background
NM_205001.1	chr1	+	34324329	HMGA2	104581	192216	-	Background	-	Background
NM_001079501.1	chr1	-	34489638	LLPH	2624	58323	-	Background	-	Background
XM_001235092.4	chr1	-	34497727	TMBIM4	7870	38594	-	Background	-	Background
XM_416077.6	chr1	+	34536102	HELB	15212	38543	-	Background	-	Background
XM_015282846.2	chr1	+	34900577	CAND1	29235	126980	-	Background	-	Background
XM_015281982.2	chr1	+	35018898	DYRK2	14455	223804	-	Background	-	Background
XM_025146782.1	chr1	-	35019236	LOC112531553	5870	223804	-	Background	-	Background
NM_205149.1	chr1	-	35177751	IFNG	4148	183813	-	Background	-	Background
XM_025147965.1	chr1	-	35225173	IL22	3859	51636	-	Background	-	Background
XM_015281684.2	chr1	-	35257618	MDM1	24372	82955	-	Background	-	Background
XM_015281694.2	chr1	+	35332500	RAP1B	33187	75579	-	Background	-	Background
XM_025146856.1	chr1	+	35362956	NUP107	30228	75579	-	Background	-	Background
NM_001199616.1	chr1	+	35393881	SLC35E3	5541	16666	-	Background	-	Background
XM_025142328.1	chr1	+	35415391	MDM2	16206	17138	-	Background	-	Background
NM_001199625.1	chr1	-	35464324	CPM	31558	40011	-	Background	-	Background
XM_015281739.2	chr1	+	35503166	CPSF6	29319	49252	-	Background	-	Background
NM_205281.1	chr1	+	35542895	LYZ	3688	10618	-	Background	-	Background
NM_001079503.1	chr1	+	35546791	YEATS4	2771	14255	-	Background	-	Background
XM_015281751.2	chr1	+	35563609	FRS2	54380	17019	-	Background	-	Background
NM_001012533.2	chr1	+	35620961	CCT2	11961	4161	-	Background	-	Background
XM_004937565.3	chr1	-	35636010	LRRC10	1899	4637	-	Background	-	Background
XM_015282878.1	chr1	+	35639458	CTSEAL	8085	7256	-	Background	-	Background
XM_015281770.2	chr1	-	35672051	BEST3	20700	13786	-	Background	-	Background
XM_416092.6	chr1	+	35682029	RAB3IP	29313	12360	-	Background	-	Background
XM_015282916.2	chr1	+	35713724	MYRFL	45006	85510	-	Background	-	Background
NM_001012808.1	chr1	+	35841858	CNOT2	89658	89589	-	Background	-	Background
NM_001199630.1	chr1	+	35937977	KCNMB4	10969	15988	-	Background	-	Background
XM_015282939.2	chr1	-	36039585	PTPRB	81112	90428	-	Background	-	Background
NM_001199650.1	chr1	-	36266910	TSPAN8	17123	166043	-	Background	-	Background
XM_425441.5	chr1	+	36352052	LGR5	87029	100564	-	Background	-	Background
XM_015282977.2	chr1	-	36492362	ZFC3H1	37859	34842	-	Background	-	Background
XM_416098.6	chr1	+	36511782	TMEM19	13972	45311	-	Background	-	Background
XM_001233647.5	chr1	+	36551645	RAB21	19255	30107	-	Background	-	Background
NM_001012809.2	chr1	+	36575116	TBC1D15	27062	15368	-	Background	-	Background
XM_025147089.1	chr1	+	36613330	TPH2	114330	14696	-	Background	-	Background
XM_015283083.2	chr1	-	37854189	CAPS2	35963	9883	-	Background	-	Background
XM_429533.6	chr1	-	37861875	CCDC107	7318	20778	-	Background	-	Background
NM_001030743.2	chr1	+	37882285	GLIPR1L	7631	24395	-	Background	-	Background
NM_001030744.2	chr1	-	37899370	KRR1	5469	121661	-	Background	-	Background
XM_015283152.2	chr1	-	38021395	PHLDA1	4349	123851	-	Background	-	Background
XM_004937577.2	chr1	-	38055883	NAP1L1	28313	65294	-	Background	-	Background
XM_015283216.2	chr1	-	38117190	BBS10	2188	59223	-	Background	-	Background
XM_015283163.2	chr1	-	38200139	OSBPL8	82845	50558	-	Background	-	Background
NM_001030745.1	chr1	+	38250593	ZDHHC17	65908	53959	-	Background	-	Background
NM_205208.1	chr1	-	38327780	CSRP2	7774	48400	-	Background	-	Background
XM_416110.6	chr1	-	38391456	E2F7	18781	131434	-	Background	-	Background
XM_015283263.2	chr1	-	39631936	PAWR	73129	33695	-	Background	-	Background
XM_015278262.2	chr1	-	39771697	PPP1R12A	128255	72801	-	Background	-	Background
XM_416113.6	chr1	+	39832992	RPS16	2926	68490	-	Background	-	Background
XM_015283295.2	chr1	+	39843113	OTOGL	93340	12217	-	Background	-	Background
XM_015283311.2	chr1	+	39941475	LOC107052834	9546	6835	-	Background	-	Background
XM_025151870.1	chr1	+	39952834	LOC107052588	6133	3709	-	Background	-	Background
XM_015283334.1	chr1	+	39960863	PTPRQ	103206	17626	-	Background	-	Background
XM_015281916.2	chr1	+	40079799	MYF6	2126	18916	-	Background	-	Background
NM_001030363.1	chr1	+	40085111	MYF5	1215	25288	-	Background	-	Background
XM_015283352.2	chr1	-	40162371	LIN7A	53943	59114	-	Background	-	Background
XM_416118.6	chr1	+	40199383	ACSS3	78133	38654	-	Background	-	Background
XM_015283397.2	chr1	+	40772912	METTL25	55872	249829	-	Background	-	Background
XM_015283408.2	chr1	-	40773010	CCDC59	6456	249829	-	Background	-	Background
XM_015283454.2	chr1	-	41785481	TSPAN19	14831	60499	-	Background	-	Background
XM_025154558.1	chr1	+	41785729	LRRIQ1	99950	12845	-	Background	-	Background
XM_025154568.1	chr1	+	41898276	ALX1	21354	253370	-	Background	-	Background
XM_004937598.3	chr1	-	42190042	RASSF9	29639	257881	-	Background	-	Background
XM_025148143.1	chr1	+	42207150	NTS	16439	44243	-	Background	-	Background
XM_025154625.1	chr1	+	42829904	C1H12orf29	11807	11337	-	Background	-	Background
XM_004937603.3	chr1	-	42887580	CEP290	50885	11337	-	Background	-	Background
XM_025154603.1	chr1	+	42898822	TMTC3	47580	80325	-	Background	-	Background
XM_015277249.2	chr1	-	43327276	DUSP6	4712	289113	-	Background	-	Background
XM_025154638.1	chr1	-	43404104	GALNT4	5026	55174	-	Background	-	Background
NM_001006232.1	chr1	-	43404429	POC1B	43629	55174	-	Background	-	Background
XM_015283699.2	chr1	-	44011257	KERA	14236	25429	-	Background	-	Background
NM_001276357.1	chr1	-	44030483	LUM	12201	27723	-	Background	-	Background
XM_004937626.3	chr1	+	44616111	C12orf74	3002	193840	-	Background	-	Background
XM_015283842.2	chr1	+	44628738	PLEKHG7	22106	131154	-	Background	-	Background
XM_004937623.3	chr1	-	44725767	EEA1	76528	131154	-	Background	-	Background
XM_015284139.2	chr1	+	44847296	NUDT4	23919	122674	-	Background	-	Background
NM_001012810.1	chr1	-	44891392	UBE2N	19032	11048	-	Background	-	Background
XM_416141.6	chr1	+	44901295	MRPL42	7208	25074	-	Background	-	Background
NM_204540.1	chr1	+	44923674	SOCS2	1675	22274	-	Background	-	Background
NM_001030748.1	chr1	+	44934728	CRADD	75821	91399	-	Background	-	Background
XM_015283841.1	chr1	-	44935992	LOC107052933	3540	91399	-	Background	-	Background
XM_015284072.2	chr1	+	45094845	PLXNC1	69525	87290	-	Background	-	Background
XM_015284095.2	chr1	-	45188567	CEP83	24244	87290	-	Background	-	Background
XM_001231674.3	chr1	+	45273004	SNAPC3	1437	68008	-	Background	-	Background
XM_004937631.3	chr1	-	45318003	TMCC3	126442	68008	-	Background	-	Background
XM_025148184.1	chr1	-	45346978	NDUFA12	7523	73020	-	Background	-	Background
NM_204124.1	chr1	-	45399425	NR2C1	44441	10663	-	Background	-	Background
XM_015283990.2	chr1	-	45470024	FGD6	67942	8179	-	Background	-	Background
XM_025154818.1	chr1	+	45475546	VEZT	86885	9493	-	Background	-	Background
NM_001006233.1	chr1	+	45566402	METAP2	14786	6586	-	Background	-	Background
XM_015283925.2	chr1	-	45601142	USP44	17339	30149	-	Background	-	Background
XM_015283916.2	chr1	-	45665279	NTN4	36603	58586	-	Background	-	Background
NM_001277362.1	chr1	+	45696331	SNRPF	1324	33549	-	Background	-	Background
XM_416158.5	chr1	+	45700152	AMDHD1	8287	2756	-	Background	-	Background
XM_015283716.2	chr1	-	45722994	HAL	14296	3202	-	Background	-	Background
NM_001006234.1	chr1	-	45740581	LTA4H	14644	43772	-	Background	-	Background
NM_001030749.1	chr1	+	45781410	ELK3	34179	43915	-	Background	-	Background
XM_015283876.2	chr1	-	45909523	CDK17	90848	22737	-	Background	-	Background
XM_003640365.4	chr1	+	45929174	CFAP54	108073	24937	-	Background	-	Background
XM_015284637.2	chr1	+	46668936	TMPO	22228	153561	-	Background	-	Background
XM_015284675.2	chr1	+	46695122	SLC25A3	10692	6315	-	Background	-	Background
XM_001232182.5	chr1	-	46717161	IKBIP	8990	2500	-	Background	-	Background
XM_416167.6	chr1	+	46717304	APAF1	27690	10830	-	Background	-	Background
XM_025154908.1	chr1	-	47238307	UHRF1BP1L	54292	19963	-	Background	-	Background
NM_204637.1	chr1	+	47242487	ACTR6	8992	5352	-	Background	-	Background
XM_025148311.1	chr1	+	47252651	SCYL2	34986	6296	-	Background	-	Background
XM_015289655.2	chr1	+	47292761	SLC17A8	27833	27390	-	Background	-	Background
NM_204113.2	chr1	+	47342860	NR1H4	32791	22673	-	Background	-	Background
XM_015284741.1	chr1	+	47376058	GAS2L3	18556	39020	-	Background	-	Background
XM_004937659.3	chr1	+	47648303	UTP20	59866	2205	-	Background	-	Background
XM_416173.6	chr1	-	47648348	SLC5A8	34877	2205	-	Background	-	Background
NM_001081494.1	chr1	-	47713703	ARL1	5464	1471	-	Background	-	Background
XM_416176.3	chr1	-	47760658	NUP205	45554	16645	-	Background	-	Background
XM_015284783.2	chr1	+	47775902	CNOT4	71001	29927	-	Background	-	Background
XM_025154926.1	chr1	+	47861586	LOC417937	24443	17780	-	Background	-	Background
XM_015289566.2	chr1	-	47902219	STRA8	13093	5848	-	Background	-	Background
NM_001030752.1	chr1	+	47904970	WDR91	15003	3768	-	Background	-	Background
XM_003640366.4	chr1	+	47920990	C7orf49	671	2031	-	Background	-	Background
XM_416181.6	chr1	-	47927316	TMEM140	4641	3623	-	Background	-	Background
XM_025154925.1	chr1	-	47947169	AGBL3	17244	23137	-	Background	-	Background
XM_015284399.2	chr1	-	47974926	PDE6H	7229	31823	-	Background	-	Background
XM_025148365.1	chr1	+	47986221	ARHGDIB	9190	11742	-	Background	-	Background
XM_025154945.1	chr1	+	47995858	LOC107048995	18062	15322	-	Background	-	Background
NM_205044.2	chr1	+	48028795	MGP	5234	18474	-	Background	-	Background
NM_001201386.1	chr1	+	48037628	OC3	5923	5907	-	Background	-	Background
NM_001142255.1	chr1	+	48045859	ART4	4594	2929	-	Background	-	Background
XM_025154960.1	chr1	+	48051074	SMCO3	3299	2504	-	Background	-	Background
XM_425454.5	chr1	+	48056256	WBP11	9574	3730	-	Background	-	Background
XM_425455.5	chr1	+	48065235	HIST1H2A3	2497	3730	-	Background	-	Background
XM_425456.6	chr1	+	48069579	HISTH1	758	2892	-	Background	-	Background
NM_001079720.1	chr1	-	48071763	HIST1H2B7	381	4332	-	Background	-	Background
XM_425458.6	chr1	+	48075050	HIST1H4D	554	4068	-	Background	-	Background
XM_001232832.4	chr1	-	48076796	HIST1H3G	411	2697	-	Background	-	Background
NM_001281485.1	chr1	-	48079148	HIST1H46L2	436	9208	-	Background	-	Background
NM_001281481.1	chr1	-	48086884	HISTH2A4L1	444	7631	-	Background	-	Background
NM_001031481.1	chr1	+	48087223	HIST1H2B8	381	1514	-	Background	-	Background
NM_001281480.1	chr1	+	48088779	HIST2H3L	499	7032	-	Background	-	Background
NM_001037845.1	chr1	+	48095135	HIST1H46	312	5976	-	Background	-	Background
XM_015289492.2	chr1	-	48096207	HSTH2B7	641	535	-	Background	-	Background
NM_001037843.1	chr1	-	48096935	HIST2H4B	312	4855	-	Background	-	Background
NM_001030753.1	chr1	-	48101764	H2AFJ	390	4732	-	Background	-	Background
XM_001232984.4	chr1	+	48102057	HIST1H2BF	745	1047	-	Background	-	Background
NM_001277368.1	chr1	-	48104467	HIST1H110	911	12350	-	Background	-	Background
XM_004937669.3	chr1	+	48116063	HIST1H4B	20363	11901	-	Background	-	Background
XM_001233027.5	chr1	+	48117647	HIST2H3D	1177	11901	-	Background	-	Background
XM_025154971.1	chr1	-	48122047	HIST1H3A	2918	1364	-	Background	-	Background
XM_003640370.3	chr1	-	48123770	HIST1H4I	664	6861	-	Background	-	Background
NM_001305385.1	chr1	-	48130279	HIST1H103	707	12820	-	Background	-	Background
XM_416193.5	chr1	-	48139452	HIST2H3	963	7123	-	Background	-	Background
XM_004937671.3	chr1	+	48139557	HIST1H2A4L1	1121	961	-	Background	-	Background
XM_001233179.5	chr1	-	48141927	HIST1H46L6	393	10497	-	Background	-	Background
NM_001040642.1	chr1	+	48151568	HIST1H101	660	11326	-	Background	-	Background
XM_025147057.1	chr1	-	48153909	HIST1H2A4	16612	7123	-	Background	-	Background
XM_001233226.5	chr1	+	48153913	HIST1H2B7L2	1160	6012	-	Background	-	Background
XM_004937673.3	chr1	+	48160178	HIST1H2BO	520	11921	-	Background	-	Background
XM_425465.4	chr1	-	48160866	HIST1H2A4L2	1466	11921	-	Background	-	Background
NM_001040643.1	chr1	+	48168292	HIST1H111L	770	8028	-	Background	-	Background
NM_001278068.1	chr1	-	48170081	HIST1H2A4L3	585	747	-	Background	-	Background
NM_001079721.1	chr1	+	48170394	HIST1H2B5	381	1722	-	Background	-	Background
NM_001281509.2	chr1	+	48172184	HIST1H3H	840	2630	-	Background	-	Background
XM_015289440.2	chr1	-	48173607	LOC100857439	586	2630	-	Background	-	Background
XM_001233336.5	chr1	-	48175517	HIST1H2B7L4	689	1339	-	Background	-	Background
XM_425469.6	chr1	+	48175635	HIST1H2A4L4	553	472	-	Background	-	Background
NM_001081703.1	chr1	-	48177285	HIST1H111R	743	12996	-	Background	-	Background
XM_004937676.3	chr1	+	48189927	APOLD1	4988	18236	-	Background	-	Background
NM_001007853.1	chr1	+	48200509	DDX47	8886	20100	-	Background	-	Background
XM_004937677.3	chr1	+	48223901	GPRC5A	6313	27790	-	Background	-	Background
XM_025148410.1	chr1	-	48259557	HEBP1	16059	18811	-	Background	-	Background
NM_001012812.1	chr1	+	48265084	FAM234B	21818	33351	-	Background	-	Background
XM_015289362.2	chr1	-	48299555	GSG1	12719	33351	-	Background	-	Background
NM_001277370.1	chr1	+	48327379	EMP1	14204	143680	-	Background	-	Background
XM_015284948.2	chr1	+	48792291	ATF7IP	87416	144250	-	Background	-	Background
XM_416206.6	chr1	-	48942465	PLBD1	37781	27459	-	Background	-	Background
XM_416207.6	chr1	-	48990651	GUCY2C	45704	14215	-	Background	-	Background
XM_416208.6	chr1	+	49002384	TTC26	46269	23421	-	Background	-	Background
XM_025148456.1	chr1	+	49060341	UBN2	56682	12574	-	Background	-	Background
XM_015289305.2	chr1	+	49117909	FMC1	472	3738	-	Background	-	Background
NM_001030755.1	chr1	+	49121233	LUC7L2	31256	6626	-	Background	-	Background
XM_025148461.1	chr1	-	49169840	GBE	13577	6994	-	Background	-	Background
XM_429539.6	chr1	+	49173060	LOC417973	8244	5431	-	Background	-	Background
NM_001012814.1	chr1	+	49183515	POLDIP3	13893	5613	-	Background	-	Background
NM_001277371.1	chr1	+	49200810	RRP7A	3618	4198	-	Background	-	Background
NM_001277373.1	chr1	-	49213440	SERHL2	8216	14873	-	Background	-	Background
XM_004937685.3	chr1	+	49227517	SOCS1L	11201	23652	-	Background	-	Background
XM_015289212.2	chr1	+	49248293	NFAM1	20454	17109	-	Background	-	Background
XM_004937688.3	chr1	+	49276281	TCF20	115511	24171	-	Background	-	Background
NM_001195557.1	chr1	+	49408429	CYP2D6	9180	17421	-	Background	-	Background
NM_001278108.1	chr1	+	49418393	NDUFA6	1571	1559	-	Background	-	Background
XM_001233648.5	chr1	-	49422778	SMDT1	2039	877	-	Background	-	Background
XM_425472.6	chr1	-	49428092	FAM109B	5212	637	-	Background	-	Background
NM_001167728.1	chr1	+	49428092	NAGA	4307	637	-	Background	-	Background
XM_001233671.5	chr1	-	49440752	WBP2NL	7818	864	-	Background	-	Background
XM_025155078.1	chr1	-	49455344	44807	14263	1508	-	Background	-	Background
XM_015289130.2	chr1	-	49459816	LOC100859314	3293	3351	-	Background	-	Background
XM_015285079.2	chr1	+	49461988	CENPM	6910	9282	-	Background	-	Background
XM_025148512.1	chr1	+	49476008	TNFRSF13C	3959	14225	-	Background	-	Background
XM_003640380.4	chr1	+	49487082	SHISA8	6992	7364	-	Background	-	Background
XM_015289037.2	chr1	-	49511605	SREBF2	18517	7364	-	Background	-	Background
XM_003640375.4	chr1	-	49516275	CCDC134	4421	3883	-	Background	-	Background
XM_025155099.1	chr1	-	49553734	MEI1	33825	4104	-	Background	-	Background
XM_015286219.1	chr1	+	49554204	SNU13	1291	3395	-	Background	-	Background
NM_204927.2	chr1	-	49571511	XRCC6	13091	3256	-	Background	-	Background
XM_001233782.5	chr1	+	49571842	DESI1	13358	1627	-	Background	-	Background
XM_025155120.1	chr1	+	49586496	PMM1	5656	1930	-	Background	-	Background
XM_422970.6	chr1	-	49597289	CSDC2	4503	4413	-	Background	-	Background
XM_015285093.2	chr1	+	49601068	POLR3H	6363	4796	-	Background	-	Background
NM_204188.2	chr1	-	49628876	ACO2	20428	1278	-	Background	-	Background
NM_001277376.1	chr1	+	49629137	PHF5A	6031	5007	-	Background	-	Background
NM_001012534.1	chr1	+	49639914	TOB2	6804	22298	-	Background	-	Background
NM_205382.1	chr1	-	49678819	TEF	14549	24785	-	Background	-	Background
XM_004937703.3	chr1	-	49731499	ZC3H7B	45447	10025	-	Background	-	Background
XM_015285130.2	chr1	+	49734291	RANGAP1	19177	3578	-	Background	-	Background
XM_025148538.1	chr1	+	49752870	CHADL	5362	3578	-	Background	-	Background
XM_015285162.2	chr1	-	49773636	L3MBTL2	14618	5765	-	Background	-	Background
XM_004937710.3	chr1	-	49836401	EP300	57786	29444	-	Background	-	Background
NM_001199250.1	chr1	-	49871899	RBX1	11033	45092	-	Background	-	Background
XM_025148552.1	chr1	+	49906149	ST13	19918	26037	-	Background	-	Background
XM_004937711.3	chr1	-	49906193	XPNPEP3	13667	26037	-	Background	-	Background
XM_416242.6	chr1	+	49931477	SLC25A17	14136	23970	-	Background	-	Background
XM_416243.6	chr1	+	49964173	MKL1	97953	19223	-	Background	-	Background
XM_015288870.2	chr1	-	50089285	SGSM3	26496	2463	-	Background	-	Background
NM_205529.1	chr1	-	50106678	ADSL	15593	2506	-	Background	-	Background
XM_001234069.3	chr1	-	50279008	FAM83F	20992	30559	-	Background	-	Background
XM_025155263.1	chr1	-	50339298	GRAP2	39856	91418	-	Background	-	Background
NM_001006239.3	chr1	+	50591188	RPS19BP1	2126	28738	-	Background	-	Background
NM_204880.2	chr1	-	50602277	ATF4	2936	14686	-	Background	-	Background
XM_416248.6	chr1	-	50621079	MIEF1	10143	16147	-	Background	-	Background
XM_015285179.2	chr1	-	50653184	MGAT3	24617	14495	-	Background	-	Background
NM_001006240.2	chr1	-	50668667	TAB1	8476	12386	-	Background	-	Background
XM_015285219.2	chr1	-	50687764	SYNGR1	13718	9204	-	Background	-	Background
NM_001006241.1	chr1	+	50691589	RPL3	5801	26510	-	Background	-	Background
XM_015284373.2	chr1	+	50720075	PDGFB	17664	37378	-	Background	-	Background
XM_015288698.2	chr1	+	50752432	CBX7	16220	16162	-	Background	-	Background
XM_015288685.2	chr1	+	50770121	CBX6	11081	4599	-	Background	-	Background
XM_025155299.1	chr1	+	50780558	NPTXR	11368	4599	-	Background	-	Background
XM_025148605.1	chr1	+	50795056	DNAL4	4277	5265	-	Background	-	Background
XM_025155308.1	chr1	+	50801468	FAM20CL	6200	2778	-	Background	-	Background
XM_015288630.2	chr1	+	50808311	SUN2	7931	1273	-	Background	-	Background
NM_001201447.2	chr1	-	50834079	GTPBP1	17207	1120	-	Background	-	Background
XM_416259.6	chr1	+	50834569	JOSD1	10396	2675	-	Background	-	Background
NM_001278149.1	chr1	-	50849565	CBY1	2415	13581	-	Background	-	Background
XM_025155325.1	chr1	+	50860961	DMC1	15600	12176	-	Background	-	Background
XM_416260.6	chr1	+	50877341	DDX17	19830	781	-	Background	-	Background
NM_001012996.1	chr1	-	50902281	KDELR3	5109	2502	-	Background	-	Background
XM_416263.6	chr1	+	50904782	KCNJ4	12440	19376	-	Background	-	Background
XM_004937743.3	chr1	+	50908451	LOC101747255	2668	19376	-	Background	-	Background
NM_204377.3	chr1	+	50927994	CSNK1E	20458	18712	-	Background	-	Background
XM_015285263.2	chr1	+	50950289	TMEM184B	25604	2161	-	Background	-	Background
NM_204757.1	chr1	-	50979173	MAFF	2956	655	-	Background	-	Background
XM_015285287.2	chr1	+	50979504	PLA2G6	19176	1186	-	Background	-	Background
XM_416266.6	chr1	+	50999535	BAIAP2L2	8030	2257	-	Background	-	Background
NM_205140.2	chr1	+	51008967	SLC16A8	7667	3891	-	Background	-	Background
XM_416267.6	chr1	-	51030492	PICK1	11369	27234	-	Background	-	Background
NM_204792.1	chr1	+	51055237	SOX10	9165	27671	-	Background	-	Background
NM_204734.1	chr1	-	51070898	POLR2F	3570	2973	-	Background	-	Background
XM_416268.6	chr1	+	51070945	C1H22orf23	3748	666	-	Background	-	Background
XM_015285305.2	chr1	-	51093487	MICALL1	18175	4220	-	Background	-	Background
NM_001012535.2	chr1	-	51106702	EIF3L	9614	3864	-	Background	-	Background
XM_004937738.3	chr1	+	51106965	ANKRD54	5506	4805	-	Background	-	Background
NM_001130585.1	chr1	-	51118848	GALR3	1835	7120	-	Background	-	Background
NM_001044681.1	chr1	+	51121426	LOC693258	720	4328	-	Background	-	Background
XM_004950905.3	chr1	-	51128173	GCAT	4277	7068	-	Background	-	Background
XM_025155363.1	chr1	-	51146210	TRIOBP	12936	7068	-	Background	-	Background
XM_416274.6	chr1	-	51155415	NOL12	3887	5431	-	Background	-	Background
XM_015288469.2	chr1	+	51155528	LOC100858460	6599	1440	-	Background	-	Background
XM_004937745.3	chr1	+	51163454	UTS2RL	1502	2876	-	Background	-	Background
NM_205495.1	chr1	-	51169638	LGALS1	3133	13595	-	Background	-	Background
XM_003640384.4	chr1	-	51185095	PDXP	3411	12398	-	Background	-	Background
XM_025151880.1	chr1	-	51194194	SH3BP1	8747	1165	-	Background	-	Background
XM_015288433.2	chr1	-	51205252	GGA1	10245	8649	-	Background	-	Background
XM_025155386.1	chr1	+	51213088	LGALS2	5613	9346	-	Background	-	Background
XM_025155393.1	chr1	-	51228860	CDC42EP1	8649	2667	-	Background	-	Background
XM_015288374.2	chr1	+	51230017	CARD10	22513	4252	-	Background	-	Background
XM_416278.5	chr1	+	51255625	MFNG	15697	18279	-	Background	-	Background
XM_015288343.2	chr1	+	51286506	ELFN2	55237	58802	-	Background	-	Background
XM_025148643.1	chr1	-	51413755	CYTH4	28394	43787	-	Background	-	Background
NM_001201452.1	chr1	+	51413924	RAC2	9102	3076	-	Background	-	Background
XM_015286025.2	chr1	+	51425933	SSTR3	6914	7377	-	Background	-	Background
XM_004937751.3	chr1	+	51437317	C1QTNF6	8237	16452	-	Background	-	Background
NM_001318989.1	chr1	+	51457536	IL2RB	13362	12292	-	Background	-	Background
XM_004937767.3	chr1	+	51471208	TMPRSS6	21431	1190	-	Background	-	Background
XM_004937759.3	chr1	-	51501758	KCTD17	8239	7724	-	Background	-	Background
NM_001277377.1	chr1	-	51511467	MPST	2865	6976	-	Background	-	Background
NM_001167731.1	chr1	+	51511599	TST	7177	282	-	Background	-	Background
XM_416285.6	chr1	+	51518926	TEX33	5484	17690	-	Background	-	Background
XM_015288212.2	chr1	-	51552677	CSF2RB	10727	23033	-	Background	-	Background
XM_015288199.2	chr1	-	51570957	CRCBL	12787	8634	-	Background	-	Background
XM_015284580.2	chr1	+	51605696	PVALB	12993	11541	-	Background	-	Background
XM_015285351.2	chr1	-	51608248	NCF4	34150	11541	-	Background	-	Background
XM_025148675.1	chr1	+	51627089	IFT27	13534	19039	-	Background	-	Background
XM_425482.5	chr1	+	51651262	CACNG2	47655	20736	-	Background	-	Background
XM_004937776.3	chr1	+	51709014	EIF3D	7374	10217	-	Background	-	Background
XM_004937777.3	chr1	+	51716508	FOXRED2	10436	10545	-	Background	-	Background
XM_025146993.1	chr1	+	51734198	MYH9	86736	10545	-	Background	-	Background
NM_001167752.2	chr1	+	52004051	MB	3706	35844	-	Background	-	Background
XM_416293.6	chr1	-	52042836	RASD2	8404	77618	-	Background	-	Background
NM_001006243.1	chr1	-	52102037	MCM5	8258	52790	-	Background	-	Background
NM_205344.1	chr1	-	52109345	HMOX1	5461	9187	-	Background	-	Background
XM_015284507.2	chr1	-	52137393	TOM1	20708	7485	-	Background	-	Background
XM_015287945.2	chr1	-	52151831	HMGXB4	14293	46304	-	Background	-	Background
NM_205487.2	chr1	-	53127489	TIMP3	32465	157731	-	Background	-	Background
NM_001012537.2	chr1	-	53241371	FBXO7	13611	115622	-	Background	-	Background
XM_025151885.1	chr1	+	53256722	LOC112532681	8004	21208	-	Background	-	Background
XM_004937805.3	chr1	+	53270583	BPIFCB	15658	6210	-	Background	-	Background
XM_416300.6	chr1	+	53286594	RTCB	13740	17332	-	Background	-	Background
XM_004937806.3	chr1	-	53320493	ASCL4	3180	21707	-	Background	-	Background
XM_416301.6	chr1	+	53325221	PRDM4	16803	6105	-	Background	-	Background
NM_001030761.2	chr1	-	53357765	PWP1	14364	14294	-	Background	-	Background
NM_204245.1	chr1	-	53626354	CRY1	34317	48611	-	Background	-	Background
XM_025155620.1	chr1	+	53628294	MTERF2	5725	3661	-	Background	-	Background
XM_025148704.1	chr1	-	53648634	TMEM263	12894	27299	-	Background	-	Background
XM_416305.6	chr1	-	53707542	RIC8B	33330	29905	-	Background	-	Background
XM_004937813.3	chr1	-	53803086	RFX4	91217	12639	-	Background	-	Background
XM_025148724.1	chr1	-	53878924	POLR3B	67526	10897	-	Background	-	Background
XM_015285929.2	chr1	-	53898081	TCP11L2	16572	4990	-	Background	-	Background
XM_416309.6	chr1	+	53900486	CKAP4	9884	25043	-	Background	-	Background
XM_416310.6	chr1	+	53933008	NUAK1	47832	213299	-	Background	-	Background
XM_015286078.2	chr1	-	54195918	C12orf75	24417	206439	-	Background	-	Background
XM_003640409.4	chr1	+	54211696	APPL2	33163	15918	-	Background	-	Background
XM_004937815.3	chr1	-	54284074	WASHC4	39075	7273	-	Background	-	Background
XM_416314.6	chr1	+	54291207	ALDH1L2	29606	7144	-	Background	-	Background
XM_015287800.2	chr1	-	54325207	C1H12ORF45	4472	7144	-	Background	-	Background
XM_015286032.2	chr1	+	54325218	SLC41A2	49132	9232	-	Background	-	Background
NM_001030762.3	chr1	-	54608639	TXNRD1	26459	67346	-	Background	-	Background
NM_205269.1	chr1	+	54636778	NFYB	24072	31124	-	Background	-	Background
XM_004937829.3	chr1	-	54674193	HCFC2	20900	31124	-	Background	-	Background
NM_001277383.2	chr1	+	54677178	GLT8D2	15925	3008	-	Background	-	Background
NM_204750.1	chr1	-	54703634	TDG	10508	219	-	Background	-	Background
NM_001135572.1	chr1	+	54703830	C1H12ORF73	1281	4191	-	Background	-	Background
NM_204289.1	chr1	-	54718953	HSP90B1	9847	18505	-	Background	-	Background
XM_429547.5	chr1	-	54735584	LOC107049050	2121	22108	-	Background	-	Background
XM_004937831.3	chr1	-	54745195	LOC418086	2013	10799	-	Background	-	Background
XM_425487.6	chr1	+	54748396	NT5DC3	22150	224692	-	Background	-	Background
XM_025151888.1	chr1	-	54844868	STAB2	75712	224692	-	Background	-	Background
NM_204412.1	chr1	-	55068371	ASCL1	2012	231944	-	Background	-	Background
NM_001001298.1	chr1	+	55078824	PAH	36075	17245	-	Background	-	Background
XM_001235000.4	chr1	+	55121691	THL	31548	134649	-	Background	-	Background
NM_001004384.2	chr1	+	55281096	IGF1	48429	168089	-	Background	-	Background
NM_001195795.1	chr1	+	55372261	PMCH	1390	84568	-	Background	-	Background
XM_025148736.1	chr1	-	55417896	PARPBP	48139	84568	-	Background	-	Background
NM_001277392.1	chr1	+	55417987	NUP37	24146	52209	-	Background	-	Background
XM_025155729.1	chr1	+	55450006	WASHC3	15259	35087	-	Background	-	Background
XM_001234898.5	chr1	-	55507806	DRAM1	15327	39053	-	Background	-	Background
XM_025155744.1	chr1	+	55519645	GNPTAB	40540	17824	-	Background	-	Background
XM_015285488.2	chr1	-	55591296	CHPT1	20438	17824	-	Background	-	Background
XM_015287663.2	chr1	-	55669221	MYBPC1	71940	38493	-	Background	-	Background
XM_025155799.1	chr1	-	55729543	SPIC	27814	35576	-	Background	-	Background
XM_416333.6	chr1	+	55732611	PARP12	16875	3822	-	Background	-	Background
XM_025155910.1	chr1	+	56021409	HIPK2	123933	38184	-	Background	-	Background
XM_416337.4	chr1	-	56323845	TMEM213	4104	14253	-	Background	-	Background
NM_001080102.2	chr1	+	56329182	ATP6V0A4	22844	5967	-	Background	-	Background
XM_004937855.3	chr1	+	56352656	SVOPL	26210	114465	-	Background	-	Background
XM_015287546.2	chr1	-	56436684	TRIM24	58383	114465	-	Background	-	Background
NM_001277393.1	chr1	+	56550519	AKR1D1	34059	153579	-	Background	-	Background
XM_416342.6	chr1	-	56633103	LOC418108	8781	41960	-	Background	-	Background
XM_015287480.2	chr1	-	56653553	CGTL	18234	20745	-	Background	-	Background
XM_015287467.2	chr1	-	56731401	KDM7A	59319	37172	-	Background	-	Background
NM_001278003.1	chr1	+	56771264	RAB19	4155	20842	-	Background	-	Background
XM_015285544.2	chr1	-	56771553	SLC37A3	21509	20842	-	Background	-	Background
XM_015284432.2	chr1	-	56801776	MKRN1	24158	4486	-	Background	-	Background
XM_015287436.2	chr1	+	56804063	LOC418114	27270	3157	-	Background	-	Background
XM_025156008.1	chr1	-	56889615	DENND2A	57412	2506	-	Background	-	Background
XM_025156024.1	chr1	+	56891251	ADCK2	11017	2936	-	Background	-	Background
XM_004937871.3	chr1	-	56918217	LOC100858131	14649	1302	-	Background	-	Background
XM_025148782.1	chr1	+	56918219	NDUFB2	10722	10922	-	Background	-	Background
XM_025146848.1	chr1	-	57002459	BRAF	82848	10922	-	Background	-	Background
XM_015285566.2	chr1	-	57019547	MRPS33	6168	26648	-	Background	-	Background
XM_004937876.3	chr1	+	57275982	AGK	31340	32951	-	Background	-	Background
XM_015287337.2	chr1	+	57325926	WEE2	12682	3311	-	Background	-	Background
NM_001278007.1	chr1	+	57338773	SSBP1	5570	7537	-	Background	-	Background
XM_025156029.1	chr1	-	57339122	KIAA1147	28654	3311	-	Background	-	Background
XM_004937877.3	chr1	+	57351715	CREB3L2	78935	12291	-	Background	-	Background
NM_001276362.1	chr1	+	57668137	PTN	69977	76533	-	Background	-	Background
XM_001235203.5	chr1	+	58331876	FAM180A	28737	91265	-	Background	-	Background
XM_025156071.1	chr1	+	58363483	SLC13A4	35884	3491	-	Background	-	Background
NM_001302133.1	chr1	-	58406158	C7orf73	6170	235540	-	Background	-	Background
XM_416362.5	chr1	+	58821991	PKP2	42827	187482	-	Background	-	Background
XM_025156079.1	chr1	+	58904076	YARS2	5361	43314	-	Background	-	Background
XM_015285664.2	chr1	-	58950398	DNM1L	36905	14022	-	Background	-	Background
XM_015287247.2	chr1	-	59072225	FGD4	111861	19963	-	Background	-	Background
XM_416367.6	chr1	-	59357780	KIAA1551	49948	59180	-	Background	-	Background
XM_025141395.1	chr1	+	59377215	AMN1	26708	20135	-	Background	-	Background
XM_416369.5	chr1	-	59411012	ETFBKMT	6389	12210	-	Background	-	Background
XM_025141405.1	chr1	+	59422522	DENND5B	109885	25484	-	Background	-	Background
NM_001030766.1	chr1	+	59546381	SINHCAF	15289	31300	-	Background	-	Background
XM_025141419.1	chr1	+	59578996	CAPRIN2	32010	20815	-	Background	-	Background
XM_015287054.2	chr1	+	59614495	IPO8	42042	46594	-	Background	-	Background
XM_015286993.2	chr1	+	59881170	ZFP2	37032	39663	-	Background	-	Background
XM_004937913.3	chr1	-	59913562	LOC101748011	4745	39663	-	Background	-	Background
XM_416375.6	chr1	+	59917464	DDX11	20564	4739	-	Background	-	Background
XM_015285752.1	chr1	-	59978105	WASHC1	39240	20526	-	Background	-	Background
XM_015286921.2	chr1	+	59997794	IQSEC3	107205	63332	-	Background	-	Background
XM_015286905.2	chr1	-	60186824	SLC6A12	38182	46986	-	Background	-	Background
XM_025141585.1	chr1	-	60221886	SLC6A13	31719	7630	-	Background	-	Background
XM_004937924.3	chr1	-	60275165	KDM5A	48992	4577	-	Background	-	Background
XM_025141594.1	chr1	+	60275455	CCDC77	14822	6252	-	Background	-	Background
XM_416381.6	chr1	+	60296239	B4GALNT3	61605	8033	-	Background	-	Background
XM_015286843.2	chr1	-	60403894	NINJ2	43979	30254	-	Background	-	Background
XM_015286751.2	chr1	+	60432077	WNK1	99731	28216	-	Background	-	Background
XM_015285770.2	chr1	-	60545886	RAD52	15304	28216	-	Background	-	Background
XM_015285801.2	chr1	+	60852693	WNT5B	65815	53280	-	Background	-	Background
XM_015286684.2	chr1	-	60885783	FBXL14	4388	53280	-	Background	-	Background
XM_015285821.2	chr1	+	60925656	ADIPOR2	42373	42397	-	Background	-	Background
NM_204836.1	chr1	+	60978920	CHUNK-1	1926	42397	-	Background	-	Background
XM_004937945.3	chr1	+	60983370	LRTM2	32640	89846	-	Background	-	Background
XM_004937947.2	chr1	-	61144864	DCP1B	41532	89352	-	Background	-	Background
XM_025148848.1	chr1	+	61606962	IL17RA	22879	3137	-	Background	-	Background
XM_025151895.1	chr1	-	61635487	CECR6	4539	6811	-	Background	-	Background
XM_004937949.3	chr1	-	61650820	CECR5	9629	8329	-	Background	-	Background
XM_015285839.2	chr1	-	61672321	CECR1	18876	13411	-	Background	-	Background
NM_001130739.1	chr1	+	61683107	CECR2	92037	18343	-	Background	-	Background
NM_001006246.2	chr1	-	61797919	ATP6V1E1	15218	8190	-	Background	-	Background
XM_416394.6	chr1	+	61798552	BCL2L13	42896	972	-	Background	-	Background
NM_204552.2	chr1	-	61860381	BID	18594	2827	-	Background	-	Background
XM_004937957.3	chr1	+	62042532	PEX26	5731	18192	-	Background	-	Background
NM_205444.1	chr1	+	62050015	TUBA8B	3550	5722	-	Background	-	Background
XM_416397.4	chr1	+	62057535	TUBA8A	7939	8126	-	Background	-	Background
XM_416398.5	chr1	+	62069630	USP18	14020	25098	-	Background	-	Background
NM_001277899.1	chr1	-	62113610	AKR1B10L1	9018	25853	-	Background	-	Background
XM_015286241.2	chr1	-	62125729	AKR1B10L3	7208	6952	-	Background	-	Background
XM_025148864.1	chr1	-	62136088	AKR1E2	8318	7854	-	Background	-	Background
XM_015286232.2	chr1	-	62148937	AKR1B10L4	7036	10420	-	Background	-	Background
NM_001278080.1	chr1	-	62159474	AKR1B1L	5930	12046	-	Background	-	Background
XM_015285901.2	chr1	+	62166913	BPGM	19641	90161	-	Background	-	Background
NM_204629.2	chr1	-	62466564	AKR1B10L2	8144	162924	-	Background	-	Background
XM_416404.6	chr1	-	62735291	RERG	107111	208010	-	Background	-	Background
XM_416405.6	chr1	-	63065195	EPS8	131244	36391	-	Background	-	Background
NM_001006247.2	chr1	+	63098567	STRAP	9133	35024	-	Background	-	Background
NM_001006248.1	chr1	+	63109352	DERA	53805	53289	-	Background	-	Background
XM_416408.6	chr1	-	63243782	SLC15A5	28988	85062	-	Background	-	Background
XM_025148908.1	chr1	+	63277207	MGST1	6739	98386	-	Background	-	Background
NM_001039273.1	chr1	-	64224901	PLCZ1	42975	2178	-	Background	-	Background
NM_001278118.1	chr1	+	64224975	CAPZA3	968	123810	-	Background	-	Background
NM_001039097.1	chr1	+	65137007	SLCO1C1	21239	19302	-	Background	-	Background
NM_001318449.1	chr1	+	65167286	SLCO1B3	18162	17239	-	Background	-	Background
XM_416420.6	chr1	-	65214806	SLCO1B1	21159	23456	-	Background	-	Background
NM_205397.1	chr1	+	65265221	IAPP	3727	44583	-	Background	-	Background
XM_015291795.2	chr1	-	65281260	SLCO1A2	51197	44583	-	Background	-	Background
NM_001277276.1	chr1	+	65298274	PYROXD1	15112	33653	-	Background	-	Background
XM_015289975.2	chr1	-	65337104	RECQL	19391	4563	-	Background	-	Background
XM_416423.6	chr1	+	65337340	GOLT1B	12523	9607	-	Background	-	Background
XM_416424.5	chr1	+	65359234	BCAT1	66230	114959	-	Background	-	Background
XM_015291728.2	chr1	-	66480764	ETNK1	33292	284730	-	Background	-	Background
XM_015291710.2	chr1	+	66497049	C2CD5	73716	33755	-	Background	-	Background
NM_205008.1	chr1	+	66588235	ST8SIA1	115930	106783	-	Background	-	Background
NM_001030769.2	chr1	+	66793478	C3AR1	3297	120558	-	Background	-	Background
XM_425505.5	chr1	+	66828020	LOC427933	6528	39785	-	Background	-	Background
XM_416429.6	chr1	-	66853791	CMAS	10703	27219	-	Background	-	Background
XM_015291558.2	chr1	+	66872470	ABCC9	75417	26185	-	Background	-	Background
XM_004937989.3	chr1	+	66955393	KCNJ8	8070	75048	-	Background	-	Background
NM_204177.2	chr1	+	67031005	LDHB	9693	75167	-	Background	-	Background
XM_015291547.2	chr1	+	67048323	GYS2	40316	33014	-	Background	-	Background
XM_015290798.1	chr1	-	67118106	SPX	4078	33662	-	Background	-	Background
NM_001348560.1	chr1	+	67126379	LRMP	36465	10955	-	Background	-	Background
XM_004937999.3	chr1	-	67179192	CASC1	16348	10955	-	Background	-	Background
XM_015290691.2	chr1	+	67181874	ETFRF1	7474	286485	-	Background	-	Background
XM_015290272.2	chr1	-	67210084	KRAS	25026	286485	-	Background	-	Background
XM_025142102.1	chr1	+	67493887	RASSF8	80472	296724	-	Background	-	Background
XM_015291485.2	chr1	-	67590684	BHLHE41	3404	34310	-	Background	-	Background
XM_416438.6	chr1	+	67612073	SSPN	20346	45093	-	Background	-	Background
XM_004938007.3	chr1	+	67944761	LOC101750972	12749	28738	-	Background	-	Background
XM_416439.6	chr1	-	67983180	INTS13	20014	5927	-	Background	-	Background
NM_001007855.1	chr1	+	67983451	FGFR1OP2	11309	3640	-	Background	-	Background
XM_416442.6	chr1	+	68016634	MED21	7174	54631	-	Background	-	Background
XM_015291404.2	chr1	-	68016687	TM7SF3	18558	54631	-	Background	-	Background
XM_015290295.2	chr1	+	68075070	STK38L	46629	59916	-	Background	-	Background
XM_015289880.2	chr1	+	68130353	ARNTL2	36849	32992	-	Background	-	Background
XM_025148984.1	chr1	+	68191540	PPFIBP1	99556	30554	-	Background	-	Background
XM_015291370.2	chr1	+	68306849	ENDOUL	17433	12164	-	Background	-	Background
NM_001291805.1	chr1	-	68311715	CYB5R3	14403	12164	-	Background	-	Background
XM_416447.6	chr1	+	68330230	LOC418222	3915	7138	-	Background	-	Background
NM_001291811.1	chr1	-	68348032	A4GALT	12697	18381	-	Background	-	Background
XM_025149051.1	chr1	-	68398974	ARFGAP3	33751	23267	-	Background	-	Background
XM_015290048.2	chr1	-	68468435	PACSIN2	63385	8228	-	Background	-	Background
XM_004938021.3	chr1	-	68498562	TTLL1	27975	4551	-	Background	-	Background
XM_015290723.2	chr1	+	68500961	BIK	16055	4453	-	Background	-	Background
XM_015290491.2	chr1	+	68520428	TSPO	9866	4453	-	Background	-	Background
NM_001012540.1	chr1	-	68552525	TTLL12	20177	7384	-	Background	-	Background
XM_025142204.1	chr1	+	68818076	MPPED1	63119	65707	-	Background	-	Background
XM_004938027.2	chr1	-	68912601	EFCAB6	18629	111575	-	Background	-	Background
XM_015291200.2	chr1	-	69044829	SULT4A1	33430	98942	-	Background	-	Background
XM_015291189.2	chr1	+	69044973	PNPLA3	46009	298	-	Background	-	Background
NM_001278030.1	chr1	+	69091136	SAMM50	18166	6155	-	Background	-	Background
XM_416459.4	chr1	+	69115303	PARVB	59681	7906	-	Background	-	Background
XM_416460.6	chr1	+	69176889	PARVG	21247	76566	-	Background	-	Background
XM_025149094.1	chr1	+	69831658	ARHGAP8	77768	51733	-	Background	-	Background
NM_001012541.1	chr1	+	70202949	NUP50	16048	128269	-	Background	-	Background
XM_416465.6	chr1	-	70290697	KIAA0930	68042	43991	-	Background	-	Background
XM_004938042.3	chr1	+	70331030	UPK3A	7050	60084	-	Background	-	Background
XM_416468.6	chr1	+	70398590	RIBC2	14252	59775	-	Background	-	Background
XM_416467.6	chr1	-	70399034	SMC1B	41203	59775	-	Background	-	Background
NM_204165.1	chr1	+	70452866	FBLN1	82018	72821	-	Background	-	Background
XM_416469.6	chr1	+	70567681	ATXN10	95978	120670	-	Background	-	Background
NM_001030772.1	chr1	-	71299679	CDPF1	19982	2775	-	Background	-	Background
XM_015290757.2	chr1	-	71308828	PKDREJ	8255	1043	-	Background	-	Background
XM_025142370.1	chr1	+	71308977	TTC38L	20043	11760	-	Background	-	Background
XM_423856.6	chr1	+	71340631	TTC38	19385	26790	-	Background	-	Background
XM_015290617.2	chr1	-	71400768	ZC3HAV1	25573	35489	-	Background	-	Background
XM_025142386.1	chr1	-	71448950	LOC112530121	27872	20434	-	Background	-	Background
XM_004938051.3	chr1	+	71628811	BCL2L14	12485	58263	-	Background	-	Background
XM_025142396.1	chr1	+	71781474	LOC101751329	12389	15283	-	Background	-	Background
NM_001031381.2	chr1	-	71804003	MANSC1	6181	6986	-	Background	-	Background
NM_001031357.1	chr1	+	71807030	BORCS5	61121	4780	-	Background	-	Background
XM_015290874.2	chr1	-	71940798	DUSP16	70894	21818	-	Background	-	Background
NM_001278110.2	chr1	+	71960863	CREBL2	9881	20234	-	Background	-	Background
XM_003640430.4	chr1	-	71989049	GPR19	18136	30039	-	Background	-	Background
XM_015290807.2	chr1	-	72032747	CDKN1AL	13828	93605	-	Background	-	Background
XM_004938058.3	chr1	-	72664039	MANSC4	15096	11593	-	Background	-	Background
XM_417237.6	chr1	+	72671546	KLHL42	12887	75100	-	Background	-	Background
XM_015292139.2	chr1	-	72765114	PTHLH	13088	170137	-	Background	-	Background
XM_015292409.2	chr1	-	73358099	RAD51AP1	10850	22260	-	Background	-	Background
XM_001231609.5	chr1	+	73358178	C1H12ORF4	26468	13007	-	Background	-	Background
XM_001232070.4	chr1	+	73397574	FGF6	10817	29591	-	Background	-	Background
XM_425663.4	chr1	+	73425054	FGF23	3998	30936	-	Background	-	Background
XM_025142500.1	chr1	-	73466924	TIGAR	23599	19648	-	Background	-	Background
XM_015292118.2	chr1	-	73515288	CCND2	42989	179692	-	Background	-	Background
NM_001006281.1	chr1	+	73689605	NDUFA9	19639	203064	-	Background	-	Background
XM_003643151.4	chr1	+	73737991	KCNA6	17709	149094	-	Background	-	Background
XM_004938073.3	chr1	+	73876047	KCNA1	3879	205396	-	Background	-	Background
NM_001109762.1	chr1	+	74215246	NTF3	70247	294711	-	Background	-	Background
XM_025142538.1	chr1	-	74393199	ANO2	56368	202485	-	Background	-	Background
NM_204762.1	chr1	+	74715960	CD9	23646	39079	-	Background	-	Background
XM_015292281.2	chr1	-	74766293	NOBOX	20495	6715	-	Background	-	Background
XM_025142560.1	chr1	-	74802789	ARHGEF5	35973	23569	-	Background	-	Background
XM_025142580.1	chr1	-	74826998	LOC107055508	1163	70261	-	Background	-	Background
XM_015292530.2	chr1	+	74874213	PRMT8	55857	122786	-	Background	-	Background
XM_015292676.2	chr1	+	75005641	LOC107054332	10624	84245	-	Background	-	Background
XM_416489.6	chr1	-	75040406	PARP11	15467	26682	-	Background	-	Background
NM_001001337.1	chr1	-	75286457	TEAD4	67068	25175	-	Background	-	Background
XM_004938087.3	chr1	-	75327340	TULP3	35569	5495	-	Background	-	Background
XM_025151372.1	chr1	+	75327521	FOXM1	36061	45312	-	Background	-	Background
NM_001006563.2	chr1	-	75331818	RHNO1	4183	45312	-	Background	-	Background
XM_416486.6	chr1	-	75394716	ITFG2	17767	49788	-	Background	-	Background
NM_001006250.1	chr1	-	75413494	FKBP4	14121	38763	-	Background	-	Background
XM_003640439.4	chr1	-	75455201	NECAP1	7601	53592	-	Background	-	Background
XM_015292876.2	chr1	-	75512376	FOXJ2	37689	55590	-	Background	-	Background
NM_205511.1	chr1	+	75548480	SLC2A14	8158	57210	-	Background	-	Background
XM_025142736.1	chr1	+	75577744	LOC101748883	10285	26319	-	Background	-	Background
NM_001146142.1	chr1	-	75596024	NANOG	2782	43038	-	Background	-	Background
NM_001243222.1	chr1	-	75637829	AICDA	3980	47630	-	Background	-	Background
XM_004938101.3	chr1	-	75669272	MFAP5	21638	17078	-	Background	-	Background
XM_025142768.1	chr1	+	75676545	RIMKLB	63719	37624	-	Background	-	Background
XM_025151905.1	chr1	+	75739323	A2ML1	50321	37624	-	Background	-	Background
XM_004938106.3	chr1	+	75819995	A2ML2	33797	42072	-	Background	-	Background
NM_001006249.1	chr1	+	75865513	PHC1	19142	11945	-	Background	-	Background
XM_015292714.2	chr1	-	75891473	M6PR	6594	16039	-	Background	-	Background
XM_025142810.1	chr1	+	75907288	A2M	28855	18164	-	Background	-	Background
XM_025142817.1	chr1	-	75951293	LOC425756	12801	55441	-	Background	-	Background
XM_025151908.1	chr1	-	76007497	LOC112532692	3112	301362	-	Background	-	Background
XM_025142824.1	chr1	-	76259316	LOC112530166	3549	264657	-	Background	-	Background
XM_025142837.1	chr1	+	76275703	A2ML3	13359	89833	-	Background	-	Background
NM_205226.2	chr1	-	76397638	OVST	35130	85487	-	Background	-	Background
XM_025151918.1	chr1	-	76447128	OVSTL	37449	130794	-	Background	-	Background
XM_015293509.2	chr1	+	77308926	CD86	11681	59709	-	Background	-	Background
XM_416491.6	chr1	+	77353338	CASR	77450	35899	-	Background	-	Background
NM_001198648.1	chr1	+	77433956	CSTB	4333	4870	-	Background	-	Background
XM_416493.6	chr1	-	77445000	CSTA	5009	11027	-	Background	-	Background
XM_025142897.1	chr1	+	77463137	FAM162A	9313	11937	-	Background	-	Background
NM_001278032.1	chr1	-	77463617	CCDC58	9292	11937	-	Background	-	Background
NM_001030774.1	chr1	-	77526314	KPNA1	51252	22704	-	Background	-	Background
NM_001031372.2	chr1	+	77546406	TAPBPL	8586	21872	-	Background	-	Background
NM_205145.2	chr1	+	77568658	SCNN1A	8167	10792	-	Background	-	Background
XM_025149131.1	chr1	-	77584607	VAMP1	27835	10792	-	Background	-	Background
NM_001008675.1	chr1	-	77587391	MRPL51	1554	9125	-	Background	-	Background
NM_001080862.2	chr1	+	77587504	NCAPD2	23806	4166	-	Background	-	Background
XM_015293129.2	chr1	+	77615363	CNP1	2492	5637	-	Background	-	Background
NM_204305.1	chr1	+	77619439	GAPDH	3916	11812	-	Background	-	Background
XM_015293703.2	chr1	-	77643627	IFFO1	10044	16323	-	Background	-	Background
XM_015293670.2	chr1	-	77656335	NOP2	6613	23829	-	Background	-	Background
XM_015293661.2	chr1	-	77676696	CHD4	21277	23829	-	Background	-	Background
XM_025142955.1	chr1	-	77706116	LPAR5	11686	18646	-	Background	-	Background
XM_004938112.2	chr1	-	77725780	ACRBP	18752	10146	-	Background	-	Background
XM_015293359.2	chr1	-	77749824	ING4	14810	12357	-	Background	-	Background
XM_025151598.1	chr1	-	77782887	ZNF384	29940	19841	-	Background	-	Background
XM_025142992.1	chr1	-	77817252	PIANP	17647	16817	-	Background	-	Background
NM_001030775.1	chr1	+	77817351	COPS7A	3131	11204	-	Background	-	Background
NM_001030776.2	chr1	-	77838709	MLF2	7122	17313	-	Background	-	Background
XM_015293826.2	chr1	+	77844917	PTMS	3493	19324	-	Background	-	Background
XM_025143029.1	chr1	+	77861526	LAG3	7195	18829	-	Background	-	Background
NM_204649.1	chr1	+	77874434	CD4	11468	12813	-	Background	-	Background
XM_015293857.2	chr1	+	77893002	GPR162	6115	17364	-	Background	-	Background
XM_425517.6	chr1	+	77909381	P3H3	12730	10921	-	Background	-	Background
NM_001278136.1	chr1	-	77924912	CDCA3	2144	1009	-	Background	-	Background
XM_003640442.4	chr1	+	77925264	USP5	15195	582	-	Background	-	Background
NM_205451.1	chr1	+	77940689	TPI1	3000	1497	-	Background	-	Background
XM_015293907.2	chr1	+	77944956	LRRC23	8375	1465	-	Background	-	Background
XM_025143881.1	chr1	+	77953529	ENO2	9271	5729	-	Background	-	Background
XM_015293875.2	chr1	+	77968331	ATN1	23289	5805	-	Background	-	Background
NM_001278146.1	chr1	+	77991894	C1H12ORF57	1139	1591	-	Background	-	Background
XM_015293521.2	chr1	+	77994350	PTPN6	20342	1428	-	Background	-	Background
NM_001080885.1	chr1	-	78020490	PHB2	5687	239	-	Background	-	Background
NM_001278069.1	chr1	+	78020618	EMG1	2231	298	-	Background	-	Background
XM_416516.5	chr1	-	78038723	LPCAT3	15704	7008	-	Background	-	Background
NM_001030777.1	chr1	+	78045561	C1S	9105	10172	-	Background	-	Background
XM_416518.6	chr1	-	78065406	C1R	7406	7998	-	Background	-	Background
NM_001278040.1	chr1	-	78071702	RBP5	1632	4669	-	Background	-	Background
XM_015293918.2	chr1	+	78071707	CLSTN3	15592	3302	-	Background	-	Background
XM_015293928.2	chr1	-	78096588	LOC418298	9301	3302	-	Background	-	Background
NM_001012818.2	chr1	+	78099885	PEX5	11031	43717	-	Background	-	Background
XM_425520.6	chr1	+	78151336	OR10AC1	1554	50056	-	Background	-	Background
NM_204360.2	chr1	+	78162526	EPHA1	33448	14704	-	Background	-	Background
XM_015293959.2	chr1	+	78212567	FAM131B	46766	7494	-	Background	-	Background
XM_015293412.1	chr1	-	78231480	ZYX	30438	7494	-	Background	-	Background
XM_015294039.2	chr1	-	78334112	CLCN1	72353	5284	-	Background	-	Background
XM_015293213.2	chr1	-	78362990	CASP2	26020	58926	-	Background	-	Background
XM_015294066.2	chr1	-	78369487	TMEM139	4778	58926	-	Background	-	Background
XM_025149199.1	chr1	-	78436579	GSTK1	11024	60279	-	Background	-	Background
XM_015294055.2	chr1	-	78468288	CD163	27498	17347	-	Background	-	Background
XM_004938144.3	chr1	-	78482518	TAS2R40	1094	17667	-	Background	-	Background
XM_025151929.1	chr1	+	78487049	LOC112532702	3290	34782	-	Background	-	Background
XM_025151937.1	chr1	-	78525542	LOC107055486	4952	52368	-	Background	-	Background
XM_025143163.1	chr1	+	78547659	KEL	30269	48316	-	Background	-	Background
XM_004938142.3	chr1	+	78604127	TRPV6	33445	66511	-	Background	-	Background
XM_015293473.2	chr1	-	78751371	EPHB6	73487	91084	-	Background	-	Background
NM_205384.1	chr1	-	78805436	PRSS2	3293	57143	-	Background	-	Background
XM_015294158.2	chr1	-	78815352	LOC107054567	3545	23630	-	Background	-	Background
XM_015294165.2	chr1	-	78836410	LOC107054568	3799	26173	-	Background	-	Background
XM_025143174.1	chr1	+	78845324	LOC107050394	3497	23359	-	Background	-	Background
XM_025143180.1	chr1	+	78863266	LOC107049865	2710	28876	-	Background	-	Background
XM_025143178.1	chr1	+	78880407	LOC107055578	2714	39444	-	Background	-	Background
XM_025146939.1	chr1	+	78908134	PRSS3	3492	33434	-	Background	-	Background
XM_025143184.1	chr1	+	78920047	KLK7	2048	20431	-	Background	-	Background
XM_025143187.1	chr1	+	78934105	LOC107055482	24531	27066	-	Background	-	Background
XM_015294317.2	chr1	+	78973692	TRY1P1L1	3477	113316	-	Background	-	Background
[truncated: 15,013 more rows]

## Sheet: Danio rerio
Supplementary Data 6c. List of all gene ontology (GO) target genes, GO background genes, intergenic lengths, gene lengths
[truncated: 25,290 more rows]

[truncated: 3 more sheets: D. melanogaster, C. elegans, Human]
