# Supplementary material for: Extended intergenic DNA contributes to neuron-specific expression of neighboring genes in the mammalian nervous system
Source: Nat Commun. 2022 May 18;13:2733. doi: 10.1038/s41467-022-30192-z (PMC9117226; doi:10.1038/s41467-022-30192-z)
Supplement: Supplementary file 9 — Supplementary Dataset 7 [file 41467_2022_30192_MOESM9_ESM.xlsx]

## Sheet: GO Fig.3c-long
Supplementary Data 7a. All unfiltered GO terms for genes used in Fig. 3.
Analysis Type:	PANTHER Overrepresentation Test (Released 20220202)
Annotation Version and Release Date:	GO Ontology database DOI: 10.5281/zenodo.5725227 Released 2021-11-16
Analyzed List:	Client Text Box Input (Mus musculus)
Reference List:	17331_genes.txt (Mus musculus)	There are duplicate IDs in the file. The unique set of IDs will be used.
Test Type:	BINOMIAL
Correction:	FDR
GO biological process complete	REFLIST (15958)	Input (1434)	expected	over/under	fold Enrichment	P-value
nervous system development (GO:0007399)	1969	317	176.94	+	1.79	5.34e-25
neurogenesis (GO:0022008)	1431	248	128.59	+	1.93	2.45e-23
generation of neurons (GO:0048699)	1308	230	117.54	+	1.96	2.32e-22
neuron differentiation (GO:0030182)	1039	196	93.37	+	2.1	2.7e-22
anatomical structure morphogenesis (GO:0009653)	2155	325	193.65	+	1.68	3.61e-21
multicellular organism development (GO:0007275)	4458	560	400.6	+	1.4	7.18e-20
system development (GO:0048731)	3901	500	350.55	+	1.43	6.91e-19
cell differentiation (GO:0030154)	3332	438	299.42	+	1.46	5.58e-18
anatomical structure development (GO:0048856)	4775	582	429.09	+	1.36	6.13e-18
cell-cell adhesion via plasma-membrane adhesion molecules (GO:0098742)	180	61	16.17	+	3.77	6.81e-18
cellular developmental process (GO:0048869)	3381	442	303.82	+	1.45	9.5e-18
developmental process (GO:0032502)	5113	612	459.46	+	1.33	2.14e-17
cell adhesion (GO:0007155)	785	148	70.54	+	2.1	6.77e-17
biological adhesion (GO:0022610)	794	148	71.35	+	2.07	1.72e-16
neuron development (GO:0048666)	852	155	76.56	+	2.02	2.4e-16
multicellular organismal process (GO:0032501)	5697	661	511.94	+	1.29	4.08e-16
regulation of multicellular organismal development (GO:2000026)	1409	221	126.61	+	1.75	6.33e-16
cell-cell adhesion (GO:0098609)	410	94	36.84	+	2.55	7.95e-16
regulation of developmental process (GO:0050793)	2423	333	217.73	+	1.53	8.81e-16
regulation of synapse assembly (GO:0051963)	115	45	10.33	+	4.35	1.01e-15
positive regulation of synapse assembly (GO:0051965)	74	36	6.65	+	5.41	1.32e-15
cell development (GO:0048468)	1690	251	151.86	+	1.65	2.32e-15
regulation of multicellular organismal process (GO:0051239)	2702	359	242.8	+	1.48	5.44e-15
cell morphogenesis (GO:0000902)	729	135	65.51	+	2.06	6.69e-15
tissue development (GO:0009888)	1621	241	145.66	+	1.65	8.61e-15
cell junction organization (GO:0034330)	479	101	43.04	+	2.35	1.16e-14
regulation of nervous system development (GO:0051960)	510	104	45.83	+	2.27	3.59e-14
positive regulation of developmental process (GO:0051094)	1367	209	122.84	+	1.7	5.47e-14
tube development (GO:0035295)	905	154	81.32	+	1.89	6.63e-14
neuron projection morphogenesis (GO:0048812)	480	99	43.13	+	2.3	7.86e-14
regulation of cell differentiation (GO:0045595)	1530	226	137.49	+	1.64	1.36e-13
plasma membrane bounded cell projection morphogenesis (GO:0120039)	486	99	43.67	+	2.27	1.62e-13
synapse organization (GO:0050808)	299	72	26.87	+	2.68	2.15e-13
regulation of synapse organization (GO:0050807)	248	64	22.29	+	2.87	2.54e-13
neuron projection development (GO:0031175)	696	126	62.54	+	2.01	2.67e-13
animal organ development (GO:0048513)	2967	378	266.62	+	1.42	3.13e-13
cell projection morphogenesis (GO:0048858)	492	99	44.21	+	2.24	3.27e-13
tube morphogenesis (GO:0035239)	694	125	62.36	+	2	4.69e-13
axon development (GO:0061564)	387	84	34.78	+	2.42	4.93e-13
positive regulation of nervous system development (GO:0051962)	327	75	29.38	+	2.55	6.93e-13
animal organ morphogenesis (GO:0009887)	1000	162	89.86	+	1.8	7.07e-13
axonogenesis (GO:0007409)	355	79	31.9	+	2.48	7.38e-13
regulation of synapse structure or activity (GO:0050803)	255	64	22.91	+	2.79	8.31e-13
positive regulation of multicellular organismal process (GO:0051240)	1530	222	137.49	+	1.61	1.31e-12
epithelium development (GO:0060429)	1044	166	93.81	+	1.77	1.56e-12
cell part morphogenesis (GO:0032990)	517	100	46.46	+	2.15	2.35e-12
positive regulation of cell junction assembly (GO:1901890)	117	40	10.51	+	3.8	2.45e-12
central nervous system development (GO:0007417)	827	139	74.31	+	1.87	2.93e-12
regulation of cell communication (GO:0010646)	3070	383	275.87	+	1.39	3.63e-12
cell morphogenesis involved in neuron differentiation (GO:0048667)	447	90	40.17	+	2.24	3.92e-12
cell morphogenesis involved in differentiation (GO:0000904)	569	106	51.13	+	2.07	4.53e-12
regulation of signaling (GO:0023051)	3082	383	276.95	+	1.38	6.13e-12
negative regulation of developmental process (GO:0051093)	922	149	82.85	+	1.8	7.81e-12
tissue morphogenesis (GO:0048729)	606	109	54.46	+	2	1.73e-11
regulation of cell junction assembly (GO:1901888)	209	54	18.78	+	2.88	1.78e-11
brain development (GO:0007420)	608	109	54.64	+	2	2.1e-11
urogenital system development (GO:0001655)	339	73	30.46	+	2.4	2.41e-11
behavior (GO:0007610)	676	116	60.75	+	1.91	6.32e-11
locomotion (GO:0040011)	1166	174	104.78	+	1.66	6.39e-11
head development (GO:0060322)	662	114	59.49	+	1.92	7.6e-11
axon guidance (GO:0007411)	238	57	21.39	+	2.67	8.43e-11
synapse assembly (GO:0007416)	83	31	7.46	+	4.16	8.51e-11
circulatory system development (GO:0072359)	870	139	78.18	+	1.78	8.94e-11
neuron projection guidance (GO:0097485)	239	57	21.48	+	2.65	9.83e-11
regulation of presynapse assembly (GO:1905606)	38	21	3.41	+	6.15	1.09e-10
renal system development (GO:0072001)	302	66	27.14	+	2.43	1.21e-10
negative regulation of cell differentiation (GO:0045596)	668	114	60.03	+	1.9	1.28e-10
neuron migration (GO:0001764)	135	40	12.13	+	3.3	1.62e-10
regulation of cell population proliferation (GO:0042127)	1615	222	145.13	+	1.53	1.81e-10
cell junction assembly (GO:0034329)	230	55	20.67	+	2.66	1.9e-10
homophilic cell adhesion via plasma membrane adhesion molecules (GO:0007156)	103	34	9.26	+	3.67	2.56e-10
regulation of locomotion (GO:0040012)	997	152	89.59	+	1.7	2.84e-10
cellular component morphogenesis (GO:0032989)	605	105	54.37	+	1.93	2.91e-10
kidney development (GO:0001822)	288	63	25.88	+	2.43	3.09e-10
kidney epithelium development (GO:0072073)	133	39	11.95	+	3.26	3.65e-10
morphogenesis of an epithelium (GO:0002009)	507	92	45.56	+	2.02	4.53e-10
heart development (GO:0007507)	539	96	48.44	+	1.98	4.81e-10
regulation of presynapse organization (GO:0099174)	42	21	3.77	+	5.56	6.36e-10
negative regulation of cellular process (GO:0048523)	4463	507	401.05	+	1.26	6.64e-10
forebrain development (GO:0030900)	367	73	32.98	+	2.21	7.28e-10
regulation of cell migration (GO:0030334)	900	139	80.87	+	1.72	7.87e-10
regulation of system process (GO:0044057)	607	103	54.55	+	1.89	1.4e-09
negative regulation of biological process (GO:0048519)	4888	545	439.24	+	1.24	1.64e-09
positive regulation of cell differentiation (GO:0045597)	904	138	81.23	+	1.7	1.88e-09
regulation of cell motility (GO:2000145)	949	143	85.28	+	1.68	2.11e-09
regulation of neuron differentiation (GO:0045664)	221	51	19.86	+	2.57	2.75e-09
epithelial tube morphogenesis (GO:0060562)	358	70	32.17	+	2.18	3.22e-09
positive regulation of cell communication (GO:0010647)	1648	219	148.09	+	1.48	4.15e-09
regulation of cellular component movement (GO:0051270)	1022	150	91.84	+	1.63	4.5e-09
cell-cell signaling (GO:0007267)	791	123	71.08	+	1.73	5.47e-09
movement of cell or subcellular component (GO:0006928)	1358	187	122.03	+	1.53	5.58e-09
positive regulation of cellular process (GO:0048522)	5246	575	471.41	+	1.22	5.81e-09
central nervous system neuron differentiation (GO:0021953)	186	45	16.71	+	2.69	5.94e-09
sensory organ development (GO:0007423)	592	99	53.2	+	1.86	6.03e-09
positive regulation of signaling (GO:0023056)	1656	219	148.81	+	1.47	6.12e-09
cell migration (GO:0016477)	836	128	75.12	+	1.7	6.39e-09
synaptic membrane adhesion (GO:0099560)	28	16	2.52	+	6.36	1.1e-08
telencephalon development (GO:0021537)	239	52	21.48	+	2.42	1.28e-08
modulation of chemical synaptic transmission (GO:0050804)	513	88	46.1	+	1.91	1.41e-08
plasma membrane bounded cell projection organization (GO:0120036)	1042	150	93.64	+	1.6	1.52e-08
regulation of trans-synaptic signaling (GO:0099177)	514	88	46.19	+	1.91	1.54e-08
taxis (GO:0042330)	482	84	43.31	+	1.94	1.54e-08
regulation of cellular process (GO:0050794)	9175	927	824.47	+	1.12	1.91e-08
chemotaxis (GO:0006935)	477	83	42.86	+	1.94	2.01e-08
cell fate commitment (GO:0045165)	257	54	23.09	+	2.34	2.1e-08
regulation of cellular component organization (GO:0051128)	2220	275	199.49	+	1.38	2.21e-08
embryo development (GO:0009790)	1140	160	102.44	+	1.56	2.46e-08
regulation of biological quality (GO:0065008)	3604	413	323.86	+	1.28	2.6e-08
blood vessel development (GO:0001568)	505	86	45.38	+	1.9	2.83e-08
sensory organ morphogenesis (GO:0090596)	297	59	26.69	+	2.21	3.24e-08
heart morphogenesis (GO:0003007)	254	53	22.82	+	2.32	3.52e-08
trans-synaptic signaling (GO:0099537)	351	66	31.54	+	2.09	3.8e-08
cellular response to endogenous stimulus (GO:0071495)	851	126	76.47	+	1.65	5.34e-08
localization of cell (GO:0051674)	966	139	86.81	+	1.6	5.5e-08
cell motility (GO:0048870)	966	139	86.81	+	1.6	5.5e-08
cell projection organization (GO:0030030)	1092	153	98.13	+	1.56	5.71e-08
negative regulation of RNA metabolic process (GO:0051253)	1229	168	110.44	+	1.52	5.93e-08
ear development (GO:0043583)	237	50	21.3	+	2.35	6.14e-08
negative regulation of multicellular organismal process (GO:0051241)	1067	150	95.88	+	1.56	6.39e-08
calcium-dependent cell-cell adhesion via plasma membrane cell adhesion molecules (GO:0016339)	32	16	2.88	+	5.56	6.68e-08
cardiac ventricle development (GO:0003231)	136	35	12.22	+	2.86	6.71e-08
cardiac chamber morphogenesis (GO:0003206)	136	35	12.22	+	2.86	6.71e-08
growth (GO:0040007)	436	76	39.18	+	1.94	7.45e-08
cardiac chamber development (GO:0003205)	183	42	16.44	+	2.55	7.77e-08
mesenchyme development (GO:0060485)	225	48	20.22	+	2.37	8.14e-08
developmental growth (GO:0048589)	430	75	38.64	+	1.94	8.87e-08
morphogenesis of a branching structure (GO:0001763)	205	45	18.42	+	2.44	9.38e-08
vasculature development (GO:0001944)	536	88	48.17	+	1.83	9.44e-08
regulation of cellular response to growth factor stimulus (GO:0090287)	278	55	24.98	+	2.2	1.07e-07
adherens junction organization (GO:0034332)	43	18	3.86	+	4.66	1.42e-07
embryonic morphogenesis (GO:0048598)	600	95	53.92	+	1.76	1.47e-07
positive regulation of transcription by RNA polymerase II (GO:0045944)	1192	162	107.11	+	1.51	1.5e-07
metanephros development (GO:0001656)	80	25	7.19	+	3.48	1.57e-07
system process (GO:0003008)	1483	193	133.26	+	1.45	1.73e-07
negative regulation of nucleobase-containing compound metabolic process (GO:0045934)	1315	175	118.17	+	1.48	1.75e-07
regulation of signal transduction (GO:0009966)	2670	315	239.93	+	1.31	1.78e-07
negative regulation of transcription, DNA-templated (GO:0045892)	1132	155	101.72	+	1.52	1.85e-07
gliogenesis (GO:0042063)	239	49	21.48	+	2.28	1.9e-07
negative regulation of nucleic acid-templated transcription (GO:1903507)	1135	155	101.99	+	1.52	2.16e-07
regulation of localization (GO:0032879)	2727	320	245.05	+	1.31	2.26e-07
negative regulation of RNA biosynthetic process (GO:1902679)	1136	155	102.08	+	1.52	2.28e-07
cell population proliferation (GO:0008283)	523	85	47	+	1.81	2.36e-07
cardiac septum development (GO:0003279)	118	31	10.6	+	2.92	2.39e-07
negative regulation of cell population proliferation (GO:0008285)	702	106	63.08	+	1.68	2.61e-07
chondrocyte differentiation (GO:0002062)	71	23	6.38	+	3.6	2.63e-07
neuron fate commitment (GO:0048663)	71	23	6.38	+	3.6	2.63e-07
digestive tract development (GO:0048565)	113	30	10.15	+	2.95	3e-07
outflow tract morphogenesis (GO:0003151)	78	24	7.01	+	3.42	3.61e-07
regulation of cell projection organization (GO:0031344)	690	104	62	+	1.68	3.69e-07
positive regulation of biological process (GO:0048518)	5723	605	514.27	+	1.18	4.44e-07
nephron development (GO:0072006)	128	32	11.5	+	2.78	4.46e-07
response to growth factor (GO:0070848)	401	69	36.03	+	1.91	4.66e-07
positive regulation of signal transduction (GO:0009967)	1449	187	130.21	+	1.44	4.78e-07
regulation of plasma membrane bounded cell projection organization (GO:0120035)	677	102	60.84	+	1.68	4.88e-07
signaling (GO:0023052)	3730	416	335.18	+	1.24	4.97e-07
branching morphogenesis of an epithelial tube (GO:0048754)	162	37	14.56	+	2.54	5.05e-07
chemical synaptic transmission (GO:0007268)	331	60	29.74	+	2.02	5.11e-07
anterograde trans-synaptic signaling (GO:0098916)	331	60	29.74	+	2.02	5.11e-07
negative regulation of transcription by RNA polymerase II (GO:0000122)	872	124	78.36	+	1.58	5.45e-07
kidney morphogenesis (GO:0060993)	86	25	7.73	+	3.23	5.77e-07
inner ear development (GO:0048839)	205	43	18.42	+	2.33	5.84e-07
embryonic organ development (GO:0048568)	486	79	43.67	+	1.81	6.26e-07
regulation of neuron projection development (GO:0010975)	511	82	45.92	+	1.79	6.32e-07
synaptic signaling (GO:0099536)	389	67	34.96	+	1.92	6.6e-07
blood vessel morphogenesis (GO:0048514)	407	69	36.57	+	1.89	7.78e-07
regulation of cell development (GO:0060284)	556	87	49.96	+	1.74	7.91e-07
cardiac septum morphogenesis (GO:0060411)	76	23	6.83	+	3.37	8.26e-07
ureteric bud development (GO:0001657)	88	25	7.91	+	3.16	8.67e-07
mesenchymal cell differentiation (GO:0048762)	166	37	14.92	+	2.48	8.86e-07
ventricular septum morphogenesis (GO:0060412)	44	17	3.95	+	4.3	9.18e-07
cardiocyte differentiation (GO:0035051)	133	32	11.95	+	2.68	9.96e-07
morphogenesis of a branching epithelium (GO:0061138)	195	41	17.52	+	2.34	9.99e-07
cellular response to growth factor stimulus (GO:0071363)	386	66	34.69	+	1.9	1.02e-06
ventricular septum development (GO:0003281)	77	23	6.92	+	3.32	1.03e-06
mesonephric tubule development (GO:0072164)	89	25	8	+	3.13	1.06e-06
mesonephric epithelium development (GO:0072163)	89	25	8	+	3.13	1.06e-06
regulation of transcription by RNA polymerase II (GO:0006357)	2205	263	198.14	+	1.33	1.08e-06
positive regulation of nitrogen compound metabolic process (GO:0051173)	2756	318	247.66	+	1.28	1.15e-06
stem cell development (GO:0048864)	90	25	8.09	+	3.09	1.29e-06
regulation of MAPK cascade (GO:0043408)	684	101	61.46	+	1.64	1.33e-06
pattern specification process (GO:0007389)	431	71	38.73	+	1.83	1.47e-06
regulation of transcription, DNA-templated (GO:0006355)	2825	324	253.86	+	1.28	1.5e-06
cardiac muscle tissue development (GO:0048738)	184	39	16.53	+	2.36	1.5e-06
mesenchymal cell development (GO:0014031)	91	25	8.18	+	3.06	1.56e-06
neural crest cell development (GO:0014032)	85	24	7.64	+	3.14	1.58e-06
regulation of RNA biosynthetic process (GO:2001141)	2837	325	254.94	+	1.27	1.59e-06
heterophilic cell-cell adhesion via plasma membrane cell adhesion molecules (GO:0007157)	46	17	4.13	+	4.11	1.66e-06
regulation of biological process (GO:0050789)	9640	952	866.26	+	1.1	1.68e-06
regulation of nucleic acid-templated transcription (GO:1903506)	2829	324	254.22	+	1.27	1.69e-06
chordate embryonic development (GO:0043009)	768	110	69.01	+	1.59	1.78e-06
nephron epithelium development (GO:0072009)	98	26	8.81	+	2.95	1.82e-06
mesonephros development (GO:0001823)	92	25	8.27	+	3.02	1.88e-06
digestive system development (GO:0055123)	124	30	11.14	+	2.69	1.92e-06
regulation of anatomical structure morphogenesis (GO:0022603)	924	127	83.03	+	1.53	2.14e-06
regulation of neurogenesis (GO:0050767)	421	69	37.83	+	1.82	2.43e-06
positive regulation of cell population proliferation (GO:0008284)	945	129	84.92	+	1.52	2.47e-06
stem cell differentiation (GO:0048863)	167	36	15.01	+	2.4	2.59e-06
regulation of RNA metabolic process (GO:0051252)	3092	348	277.85	+	1.25	2.98e-06
gland development (GO:0048732)	416	68	37.38	+	1.82	3.13e-06
enzyme linked receptor protein signaling pathway (GO:0007167)	542	83	48.7	+	1.7	3.17e-06
positive regulation of macromolecule metabolic process (GO:0010604)	3146	353	282.7	+	1.25	3.24e-06
regulation of heart contraction (GO:0008016)	183	38	16.44	+	2.31	3.24e-06
neural crest cell differentiation (GO:0014033)	95	25	8.54	+	2.93	3.26e-06
regulation of blood circulation (GO:1903522)	250	47	22.47	+	2.09	3.37e-06
regulation of neurotransmitter secretion (GO:0046928)	121	29	10.87	+	2.67	3.37e-06
muscle tissue development (GO:0060537)	328	57	29.47	+	1.93	3.42e-06
regulation of Wnt signaling pathway (GO:0030111)	289	52	25.97	+	2	3.53e-06
positive regulation of cellular component organization (GO:0051130)	1081	143	97.14	+	1.47	3.54e-06
response to endogenous stimulus (GO:0009719)	1056	140	94.89	+	1.48	4.04e-06
embryo development ending in birth or egg hatching (GO:0009792)	783	110	70.36	+	1.56	4.15e-06
nervous system process (GO:0050877)	965	130	86.72	+	1.5	4.28e-06
regulation of response to stimulus (GO:0048583)	3558	392	319.73	+	1.23	4.3e-06
regulation of membrane potential (GO:0042391)	446	71	40.08	+	1.77	4.63e-06
regulation of cellular metabolic process (GO:0031323)	5143	542	462.15	+	1.17	4.79e-06
limb morphogenesis (GO:0035108)	158	34	14.2	+	2.39	5.03e-06
appendage morphogenesis (GO:0035107)	158	34	14.2	+	2.39	5.03e-06
positive regulation of cellular metabolic process (GO:0031325)	2989	336	268.59	+	1.25	5.28e-06
regulation of nucleobase-containing compound metabolic process (GO:0019219)	3301	366	296.63	+	1.23	5.92e-06
positive regulation of neuron differentiation (GO:0045666)	112	27	10.06	+	2.68	6.52e-06
positive regulation of MAPK cascade (GO:0043410)	493	76	44.3	+	1.72	6.55e-06
regulation of macromolecule biosynthetic process (GO:0010556)	3286	364	295.28	+	1.23	6.92e-06
positive regulation of RNA biosynthetic process (GO:1902680)	1466	182	131.74	+	1.38	7.17e-06
embryonic digestive tract development (GO:0048566)	31	13	2.79	+	4.67	7.25e-06
regulation of nitrogen compound metabolic process (GO:0051171)	4799	508	431.24	+	1.18	7.51e-06
nephron tubule development (GO:0072080)	81	22	7.28	+	3.02	7.64e-06
positive regulation of biosynthetic process (GO:0009891)	1837	220	165.07	+	1.33	7.65e-06
regulation of neuron migration (GO:2001222)	52	17	4.67	+	3.64	8.1e-06
positive regulation of nucleic acid-templated transcription (GO:1903508)	1460	181	131.2	+	1.38	8.26e-06
positive regulation of transcription, DNA-templated (GO:0045893)	1460	181	131.2	+	1.38	8.26e-06
positive regulation of macromolecule biosynthetic process (GO:0010557)	1683	204	151.24	+	1.35	8.36e-06
negative regulation of macromolecule biosynthetic process (GO:0010558)	1347	169	121.04	+	1.4	8.93e-06
connective tissue development (GO:0061448)	214	41	19.23	+	2.13	9.01e-06
adult behavior (GO:0030534)	177	36	15.91	+	2.26	9.01e-06
regulation of primary metabolic process (GO:0080090)	4967	523	446.34	+	1.17	9.09e-06
anatomical structure formation involved in morphogenesis (GO:0048646)	907	122	81.5	+	1.5	9.16e-06
regulation of cell adhesion (GO:0030155)	735	103	66.05	+	1.56	9.34e-06
positive regulation of cell development (GO:0010720)	349	58	31.36	+	1.85	1.02e-05
striated muscle tissue development (GO:0014706)	309	53	27.77	+	1.91	1.06e-05
positive regulation of cellular component biogenesis (GO:0044089)	492	75	44.21	+	1.7	1.09e-05
cell communication (GO:0007154)	3833	415	344.44	+	1.2	1.09e-05
negative regulation of cellular macromolecule biosynthetic process (GO:2000113)	1334	167	119.87	+	1.39	1.14e-05
glial cell differentiation (GO:0010001)	187	37	16.8	+	2.2	1.23e-05
regulation of biosynthetic process (GO:0009889)	3525	385	316.76	+	1.22	1.23e-05
regulation of cellular macromolecule biosynthetic process (GO:2000112)	3256	359	292.59	+	1.23	1.24e-05
regulation of ERK1 and ERK2 cascade (GO:0070372)	303	52	27.23	+	1.91	1.26e-05
positive regulation of cellular biosynthetic process (GO:0031328)	1793	214	161.12	+	1.33	1.29e-05
central nervous system projection neuron axonogenesis (GO:0021952)	28	12	2.52	+	4.77	1.3e-05
regulation of synaptic vesicle exocytosis (GO:2000300)	84	22	7.55	+	2.91	1.32e-05
regulation of synaptic transmission, glutamatergic (GO:0051966)	78	21	7.01	+	3	1.38e-05
regulation of canonical Wnt signaling pathway (GO:0060828)	226	42	20.31	+	2.07	1.42e-05
skeletal system development (GO:0001501)	479	73	43.04	+	1.7	1.44e-05
positive regulation of metabolic process (GO:0009893)	3462	378	311.1	+	1.22	1.58e-05
regulation of macromolecule metabolic process (GO:0060255)	5357	557	481.38	+	1.16	1.63e-05
cellular response to organic substance (GO:0071310)	1703	204	153.03	+	1.33	1.71e-05
coronary vasculature development (GO:0060976)	67	19	6.02	+	3.16	1.74e-05
embryonic organ morphogenesis (GO:0048562)	315	53	28.31	+	1.87	1.76e-05
regulation of cellular biosynthetic process (GO:0031326)	3456	377	310.56	+	1.21	1.77e-05
biological regulation (GO:0065007)	10161	988	913.08	+	1.08	1.81e-05
regulation of epithelial cell proliferation (GO:0050678)	381	61	34.24	+	1.78	1.81e-05
regulation of gene expression (GO:0010468)	4137	442	371.75	+	1.19	1.81e-05
cell differentiation involved in kidney development (GO:0061005)	39	14	3.5	+	3.99	1.82e-05
cell surface receptor signaling pathway (GO:0007166)	1666	200	149.71	+	1.34	1.85e-05
developmental growth involved in morphogenesis (GO:0060560)	133	29	11.95	+	2.43	1.91e-05
artery development (GO:0060840)	106	25	9.53	+	2.62	2.01e-05
limb development (GO:0060173)	184	36	16.53	+	2.18	2.01e-05
ameboidal-type cell migration (GO:0001667)	184	36	16.53	+	2.18	2.01e-05
appendage development (GO:0048736)	184	36	16.53	+	2.18	2.01e-05
positive regulation of protein modification process (GO:0031401)	942	124	84.65	+	1.46	2.02e-05
cartilage development (GO:0051216)	162	33	14.56	+	2.27	2.02e-05
diencephalon development (GO:0021536)	68	19	6.11	+	3.11	2.12e-05
gland morphogenesis (GO:0022612)	120	27	10.78	+	2.5	2.14e-05
positive regulation of phosphorus metabolic process (GO:0010562)	851	114	76.47	+	1.49	2.15e-05
positive regulation of phosphate metabolic process (GO:0045937)	851	114	76.47	+	1.49	2.15e-05
catabolic process (GO:0009056)	1613	100	144.95	-	0.69	2.19e-05
sensory perception of pain (GO:0019233)	100	24	8.99	+	2.67	2.22e-05
renal tubule development (GO:0061326)	87	22	7.82	+	2.81	2.23e-05
presynapse organization (GO:0099172)	25	11	2.25	+	4.9	2.33e-05
neuron recognition (GO:0008038)	51	16	4.58	+	3.49	2.41e-05
multicellular organismal signaling (GO:0035637)	114	26	10.24	+	2.54	2.41e-05
sensory system development (GO:0048880)	385	61	34.6	+	1.76	2.43e-05
negative regulation of response to stimulus (GO:0048585)	1528	185	137.31	+	1.35	2.49e-05
regulation of secretion by cell (GO:1903530)	628	89	56.43	+	1.58	2.55e-05
signal transduction (GO:0007165)	3429	373	308.13	+	1.21	2.57e-05
negative regulation of biosynthetic process (GO:0009890)	1442	176	129.58	+	1.36	2.61e-05
transmembrane receptor protein tyrosine kinase signaling pathway (GO:0007169)	353	57	31.72	+	1.8	2.67e-05
negative regulation of locomotion (GO:0040013)	312	52	28.04	+	1.85	2.68e-05
regulation of cardiac muscle cell proliferation (GO:0060043)	46	15	4.13	+	3.63	2.78e-05
positive regulation of phosphorylation (GO:0042327)	774	105	69.55	+	1.51	2.8e-05
respiratory tube development (GO:0030323)	210	39	18.87	+	2.07	2.87e-05
cell-cell junction organization (GO:0045216)	158	32	14.2	+	2.25	2.99e-05
cardiac ventricle morphogenesis (GO:0003208)	76	20	6.83	+	2.93	3e-05
cardiac muscle cell differentiation (GO:0055007)	102	24	9.17	+	2.62	3.02e-05
nephron morphogenesis (GO:0072028)	70	19	6.29	+	3.02	3.12e-05
locomotory behavior (GO:0007626)	242	43	21.75	+	1.98	3.17e-05
muscle cell differentiation (GO:0042692)	274	47	24.62	+	1.91	3.26e-05
regulation of transmembrane receptor protein serine/threonine kinase signaling pathway (GO:0090092)	235	42	21.12	+	1.99	3.42e-05
regulation of developmental growth (GO:0048638)	373	59	33.52	+	1.76	3.44e-05
intracellular transport (GO:0046907)	1135	65	101.99	-	0.64	3.46e-05
negative regulation of cellular biosynthetic process (GO:0031327)	1402	171	125.98	+	1.36	3.57e-05
positive regulation of locomotion (GO:0040017)	581	83	52.21	+	1.59	3.63e-05
regulation of neurotransmitter transport (GO:0051588)	138	29	12.4	+	2.34	3.65e-05
negative regulation of canonical Wnt signaling pathway (GO:0090090)	124	27	11.14	+	2.42	3.71e-05
endocrine system development (GO:0035270)	124	27	11.14	+	2.42	3.71e-05
learning or memory (GO:0007611)	308	51	27.68	+	1.84	3.75e-05
negative regulation of metabolic process (GO:0009892)	2681	299	240.92	+	1.24	3.78e-05
mammary gland morphogenesis (GO:0060443)	53	16	4.76	+	3.36	3.78e-05
regulation of metabolic process (GO:0019222)	5808	595	521.91	+	1.14	3.89e-05
negative regulation of Wnt signaling pathway (GO:0030178)	153	31	13.75	+	2.25	3.91e-05
positive regulation of protein phosphorylation (GO:0001934)	699	96	62.81	+	1.53	3.96e-05
muscle structure development (GO:0061061)	478	71	42.95	+	1.65	4.14e-05
positive regulation of nucleobase-containing compound metabolic process (GO:0045935)	1739	205	156.27	+	1.31	4.17e-05
positive regulation of cell migration (GO:0030335)	540	78	48.52	+	1.61	4.36e-05
cellular lipid metabolic process (GO:0044255)	810	42	72.79	-	0.58	4.45e-05
artery morphogenesis (GO:0048844)	72	19	6.47	+	2.94	4.52e-05
lung development (GO:0030324)	207	38	18.6	+	2.04	4.59e-05
reflex (GO:0060004)	27	11	2.43	+	4.53	4.63e-05
negative regulation of signaling (GO:0023057)	1294	159	116.28	+	1.37	4.79e-05
eye development (GO:0001654)	378	59	33.97	+	1.74	4.93e-05
sex differentiation (GO:0007548)	263	45	23.63	+	1.9	5.02e-05
eye morphogenesis (GO:0048592)	170	33	15.28	+	2.16	5.06e-05
renal tubule morphogenesis (GO:0061333)	73	19	6.56	+	2.9	5.4e-05
regulation of heart rate (GO:0002027)	106	24	9.53	+	2.52	5.44e-05
positive regulation of neurogenesis (GO:0050769)	272	46	24.44	+	1.88	5.45e-05
adenylate cyclase-inhibiting G protein-coupled receptor signaling pathway (GO:0007193)	67	18	6.02	+	2.99	5.66e-05
nephron tubule morphogenesis (GO:0072078)	67	18	6.02	+	2.99	5.66e-05
neural crest cell migration (GO:0001755)	61	17	5.48	+	3.1	5.81e-05
negative regulation of cell communication (GO:0010648)	1290	158	115.92	+	1.36	5.92e-05
visual system development (GO:0150063)	381	59	34.24	+	1.72	6.08e-05
ear morphogenesis (GO:0042471)	135	28	12.13	+	2.31	6.13e-05
regulation of epithelial cell migration (GO:0010632)	226	40	20.31	+	1.97	6.37e-05
negative regulation of nitrogen compound metabolic process (GO:0051172)	2113	241	189.88	+	1.27	6.67e-05
regulation of phosphorylation (GO:0042325)	1178	146	105.86	+	1.38	6.73e-05
heart valve development (GO:0003170)	56	16	5.03	+	3.18	7.13e-05
negative regulation of macromolecule metabolic process (GO:0010605)	2480	277	222.85	+	1.24	7.16e-05
sensory perception of mechanical stimulus (GO:0050954)	181	34	16.26	+	2.09	7.32e-05
positive regulation of RNA metabolic process (GO:0051254)	1579	187	141.89	+	1.32	7.42e-05
cellular response to follicle-stimulating hormone stimulus (GO:0071372)	11	7	0.99	+	7.08	7.67e-05
glycoprotein metabolic process (GO:0009100)	260	44	23.36	+	1.88	7.71e-05
regulation of cellular component biogenesis (GO:0044087)	916	118	82.31	+	1.43	7.76e-05
metabolic process (GO:0008152)	6615	524	594.43	-	0.88	8.11e-05
learning (GO:0007612)	182	34	16.35	+	2.08	8.11e-05
nephron epithelium morphogenesis (GO:0072088)	69	18	6.2	+	2.9	8.15e-05
cellular catabolic process (GO:0044248)	1402	87	125.98	-	0.69	8.24e-05
negative regulation of cell motility (GO:2000146)	277	46	24.89	+	1.85	8.24e-05
negative regulation of cellular metabolic process (GO:0031324)	2253	254	202.46	+	1.25	8.59e-05
neuron fate specification (GO:0048665)	29	11	2.61	+	4.22	8.65e-05
epithelial cell differentiation (GO:0030855)	526	75	47.27	+	1.59	9.03e-05
epithelial cell proliferation (GO:0050673)	96	22	8.63	+	2.55	9.19e-05
regulation of protein phosphorylation (GO:0001932)	1043	131	93.72	+	1.4	9.29e-05
camera-type eye development (GO:0043010)	337	53	30.28	+	1.75	9.69e-05
regulation of heart growth (GO:0060420)	83	20	7.46	+	2.68	9.77e-05
positive regulation of cell motility (GO:2000147)	563	79	50.59	+	1.56	9.78e-05
mammary gland formation (GO:0060592)	8	6	0.72	+	8.35	0.000103
response to chemical (GO:0042221)	3185	344	286.21	+	1.2	0.000106
postsynapse organization (GO:0099173)	97	22	8.72	+	2.52	0.000106
striated muscle cell differentiation (GO:0051146)	208	37	18.69	+	1.98	0.000107
segment specification (GO:0007379)	20	9	1.8	+	5.01	0.000107
presynapse assembly (GO:0099054)	20	9	1.8	+	5.01	0.000107
regulation of chondrocyte differentiation (GO:0032330)	52	15	4.67	+	3.21	0.000107
smooth muscle cell differentiation (GO:0051145)	52	15	4.67	+	3.21	0.000107
regulation of epithelial cell differentiation (GO:0030856)	147	29	13.21	+	2.2	0.000107
regulation of transferase activity (GO:0051338)	765	101	68.74	+	1.47	0.000108
adenylate cyclase-modulating G protein-coupled receptor signaling pathway (GO:0007188)	201	36	18.06	+	1.99	0.000115
negative regulation of cell migration (GO:0030336)	265	44	23.81	+	1.85	0.000117
regulation of nervous system process (GO:0031644)	178	33	16	+	2.06	0.000117
action potential (GO:0001508)	91	21	8.18	+	2.57	0.000119
cognition (GO:0050890)	340	53	30.55	+	1.73	0.00012
positive regulation of transferase activity (GO:0051347)	487	70	43.76	+	1.6	0.000122
organ growth (GO:0035265)	98	22	8.81	+	2.5	0.000122
regulation of phosphate metabolic process (GO:0019220)	1310	158	117.72	+	1.34	0.000122
cellular response to gonadotropin stimulus (GO:0071371)	16	8	1.44	+	5.56	0.000126
regulation of phosphorus metabolic process (GO:0051174)	1311	158	117.81	+	1.34	0.000127
bone development (GO:0060348)	210	37	18.87	+	1.96	0.000128
response to follicle-stimulating hormone (GO:0032354)	12	7	1.08	+	6.49	0.000131
positive regulation of cell projection organization (GO:0031346)	401	60	36.03	+	1.67	0.000131
monocarboxylic acid metabolic process (GO:0032787)	463	20	41.61	-	0.48	0.000132
positive regulation of synaptic transmission (GO:0050806)	164	31	14.74	+	2.1	0.000133
negative regulation of developmental growth (GO:0048640)	120	25	10.78	+	2.32	0.000138
regionalization (GO:0003002)	342	53	30.73	+	1.72	0.000138
regulation of axonogenesis (GO:0050770)	172	32	15.46	+	2.07	0.000139
negative regulation of cellular response to growth factor stimulus (GO:0090288)	99	22	8.9	+	2.47	0.000141
cellular metabolic process (GO:0044237)	5797	455	520.92	-	0.87	0.000144
response to organic substance (GO:0010033)	2364	263	212.43	+	1.24	0.000147
protein folding (GO:0006457)	149	2	13.39	-	0.15	0.000152
regulation of growth (GO:0040008)	662	89	59.49	+	1.5	0.000153
innervation (GO:0060384)	31	11	2.79	+	3.95	0.000153
positive regulation of ERK1 and ERK2 cascade (GO:0070374)	212	37	19.05	+	1.94	0.000154
regulation of postsynaptic membrane potential (GO:0060078)	60	16	5.39	+	2.97	0.000155
negative regulation of neuron differentiation (GO:0045665)	86	20	7.73	+	2.59	0.000155
central nervous system neuron development (GO:0021954)	86	20	7.73	+	2.59	0.000155
multicellular organismal response to stress (GO:0033555)	93	21	8.36	+	2.51	0.00016
negative regulation of cellular component movement (GO:0051271)	286	46	25.7	+	1.79	0.000167
organic substance metabolic process (GO:0071704)	6244	495	561.09	-	0.88	0.000175
regulation of secretion (GO:0051046)	711	94	63.89	+	1.47	0.000177
regulation of molecular function (GO:0065009)	2351	261	211.26	+	1.24	0.000179
roof of mouth development (GO:0060021)	94	21	8.45	+	2.49	0.000184
cell-cell junction assembly (GO:0007043)	108	23	9.7	+	2.37	0.000184
response to gonadotropin (GO:0034698)	17	8	1.53	+	5.24	0.000189
pancreas development (GO:0031016)	74	18	6.65	+	2.71	0.00019
regulation of endothelial cell migration (GO:0010594)	160	30	14.38	+	2.09	0.000194
G protein-coupled receptor signaling pathway, coupled to cyclic nucleotide second messenger (GO:0007187)	32	11	2.88	+	3.83	0.000201
positive regulation of cellular component movement (GO:0051272)	577	79	51.85	+	1.52	0.000206
regulation of osteoblast differentiation (GO:0045667)	138	27	12.4	+	2.18	0.000206
regulation of cartilage development (GO:0061035)	68	17	6.11	+	2.78	0.000207
mammary gland duct morphogenesis (GO:0060603)	38	12	3.41	+	3.51	0.000227
negative regulation of osteoblast differentiation (GO:0045668)	56	15	5.03	+	2.98	0.000234
mesonephric tubule morphogenesis (GO:0072171)	56	15	5.03	+	2.98	0.000234
negative regulation of cell death (GO:0060548)	1019	126	91.57	+	1.38	0.000236
carboxylic acid metabolic process (GO:0019752)	711	38	63.89	-	0.59	0.000252
glycerolipid metabolic process (GO:0046486)	308	11	27.68	-	0.4	0.000253
lipid metabolic process (GO:0006629)	1038	62	93.28	-	0.66	0.000254
regulation of transport (GO:0051049)	1788	204	160.67	+	1.27	0.000259
dendrite morphogenesis (GO:0048813)	76	18	6.83	+	2.64	0.000261
immune response (GO:0006955)	1130	69	101.54	-	0.68	0.000261
organic acid metabolic process (GO:0006082)	752	41	67.58	-	0.61	0.000261
regulation of action potential (GO:0098900)	63	16	5.66	+	2.83	0.000265
regulation of postsynaptic specialization assembly (GO:0099150)	18	8	1.62	+	4.95	0.000276
branch elongation of an epithelium (GO:0060602)	18	8	1.62	+	4.95	0.000276
respiratory system development (GO:0060541)	235	39	21.12	+	1.85	0.000279
response to oxygen-containing compound (GO:1901700)	1246	149	111.97	+	1.33	0.000279
outflow tract septum morphogenesis (GO:0003148)	28	10	2.52	+	3.97	0.000286
negative regulation of synaptic transmission (GO:0050805)	70	17	6.29	+	2.7	0.000288
endosomal transport (GO:0016197)	182	4	16.35	-	0.24	0.000288
glomerulus development (GO:0032835)	51	14	4.58	+	3.05	0.000293
sympathetic nervous system development (GO:0048485)	23	9	2.07	+	4.35	0.000296
neuronal stem cell population maintenance (GO:0097150)	23	9	2.07	+	4.35	0.000296
second-messenger-mediated signaling (GO:0019932)	172	31	15.46	+	2.01	0.000298
regulation of postsynaptic density assembly (GO:0099151)	14	7	1.26	+	5.56	0.000329
vasculogenesis involved in coronary vascular morphogenesis (GO:0060979)	14	7	1.26	+	5.56	0.000329
cellular response to chemical stimulus (GO:0070887)	2253	249	202.46	+	1.23	0.000337
cell proliferation involved in kidney development (GO:0072111)	10	6	0.9	+	6.68	0.000338
muscle tissue morphogenesis (GO:0060415)	78	18	7.01	+	2.57	0.000353
innate immune response (GO:0045087)	618	32	55.53	-	0.58	0.000354
positive regulation of Wnt signaling pathway (GO:0030177)	128	25	11.5	+	2.17	0.000356
nerve development (GO:0021675)	85	19	7.64	+	2.49	0.000361
heart valve morphogenesis (GO:0003179)	46	13	4.13	+	3.14	0.000362
fatty acid metabolic process (GO:0006631)	334	13	30.01	-	0.43	0.000363
organic substance catabolic process (GO:1901575)	1366	88	122.75	-	0.72	0.00037
regulation of kinase activity (GO:0043549)	653	86	58.68	+	1.47	0.000371
oxoacid metabolic process (GO:0043436)	729	40	65.51	-	0.61	0.000371
sensory perception of temperature stimulus (GO:0050951)	29	10	2.61	+	3.84	0.000376
establishment of mitotic spindle orientation (GO:0000132)	29	10	2.61	+	3.84	0.000376
coronary vasculature morphogenesis (GO:0060977)	29	10	2.61	+	3.84	0.000376
dendrite development (GO:0016358)	136	26	12.22	+	2.13	0.000377
negative regulation of nervous system development (GO:0051961)	159	29	14.29	+	2.03	0.000381
regulation of organ growth (GO:0046620)	114	23	10.24	+	2.25	0.000388
cellular response to oxygen-containing compound (GO:1901701)	870	109	78.18	+	1.39	0.000394
regulation of postsynaptic density organization (GO:1905874)	19	8	1.71	+	4.69	0.000394
retinal ganglion cell axon guidance (GO:0031290)	19	8	1.71	+	4.69	0.000394
cardiac right ventricle morphogenesis (GO:0003215)	19	8	1.71	+	4.69	0.000394
regulation of fat cell differentiation (GO:0045598)	144	27	12.94	+	2.09	0.000394
blood circulation (GO:0008015)	419	60	37.65	+	1.59	0.000396
regulation of smoothened signaling pathway (GO:0008589)	86	19	7.73	+	2.46	0.000415
startle response (GO:0001964)	35	11	3.15	+	3.5	0.000423
telencephalon cell migration (GO:0022029)	66	16	5.93	+	2.7	0.000436
proteoglycan metabolic process (GO:0006029)	66	16	5.93	+	2.7	0.000436
camera-type eye morphogenesis (GO:0048593)	145	27	13.03	+	2.07	0.000437
regulation of protein modification process (GO:0031399)	1437	167	129.13	+	1.29	0.000441
central nervous system neuron axonogenesis (GO:0021955)	41	12	3.68	+	3.26	0.000443
forebrain neuron differentiation (GO:0021879)	41	12	3.68	+	3.26	0.000443
positive regulation of phosphatidylinositol 3-kinase signaling (GO:0014068)	73	17	6.56	+	2.59	0.000459
response to transforming growth factor beta (GO:0071559)	123	24	11.05	+	2.17	0.000468
neuropeptide signaling pathway (GO:0007218)	87	19	7.82	+	2.43	0.000476
negative regulation of cell development (GO:0010721)	193	33	17.34	+	1.9	0.00048
regulation of hormone secretion (GO:0046883)	284	44	25.52	+	1.72	0.000492
positive regulation of response to stimulus (GO:0048584)	2014	224	180.98	+	1.24	0.000505
forebrain generation of neurons (GO:0021872)	54	14	4.85	+	2.89	0.000511
cardiac muscle tissue morphogenesis (GO:0055008)	67	16	6.02	+	2.66	0.000511
regulation of negative chemotaxis (GO:0050923)	4	4	0.36	+	11.13	0.000521
ascending aorta morphogenesis (GO:0035910)	4	4	0.36	+	11.13	0.000521
negative regulation of cell projection organization (GO:0031345)	202	34	18.15	+	1.87	0.000521
feeding behavior (GO:0007631)	102	21	9.17	+	2.29	0.000527
primary metabolic process (GO:0044238)	5713	454	513.38	-	0.88	0.000537
positive regulation of Notch signaling pathway (GO:0045747)	42	12	3.77	+	3.18	0.000546
negative regulation of neurogenesis (GO:0050768)	155	28	13.93	+	2.01	0.000549
melanocyte differentiation (GO:0030318)	20	8	1.8	+	4.45	0.000549
nephric duct morphogenesis (GO:0072178)	11	6	0.99	+	6.07	0.000556
protein deglycosylation (GO:0006517)	11	6	0.99	+	6.07	0.000556
trans-synaptic signaling by trans-synaptic complex (GO:0099545)	11	6	0.99	+	6.07	0.000556
semicircular canal development (GO:0060872)	11	6	0.99	+	6.07	0.000556
mammary gland epithelium development (GO:0061180)	61	15	5.48	+	2.74	0.000562
ventricular cardiac muscle tissue development (GO:0003229)	61	15	5.48	+	2.74	0.000562
regulation of neuron death (GO:1901214)	364	53	32.71	+	1.62	0.000582
small molecule metabolic process (GO:0044281)	1324	86	118.98	-	0.72	0.000595
forebrain cell migration (GO:0021885)	68	16	6.11	+	2.62	0.000596
ureteric bud morphogenesis (GO:0060675)	55	14	4.94	+	2.83	0.000609
development of primary sexual characteristics (GO:0045137)	212	35	19.05	+	1.84	0.000609
cellular response to transforming growth factor beta stimulus (GO:0071560)	118	23	10.6	+	2.17	0.000615
defense response to other organism (GO:0098542)	838	49	75.3	-	0.65	0.000618
sensory perception of chemical stimulus (GO:0007606)	82	0	7.37	-	< 0.01	0.000619
positive regulation of cell adhesion (GO:0045785)	454	63	40.8	+	1.54	0.000629
positive regulation of intracellular signal transduction (GO:1902533)	911	112	81.86	+	1.37	0.000636
regulation of cell death (GO:0010941)	1609	183	144.59	+	1.27	0.000641
endocardial cushion development (GO:0003197)	49	13	4.4	+	2.95	0.000647
endomembrane system organization (GO:0010256)	415	19	37.29	-	0.51	0.000653
regulation of cellular amine metabolic process (GO:0033238)	37	11	3.32	+	3.31	0.000665
proximal/distal pattern formation (GO:0009954)	37	11	3.32	+	3.31	0.000665
exploration behavior (GO:0035640)	37	11	3.32	+	3.31	0.000665
segmentation (GO:0035282)	104	21	9.35	+	2.25	0.000671
neural tube development (GO:0021915)	189	32	16.98	+	1.88	0.00068
lens morphogenesis in camera-type eye (GO:0002089)	26	9	2.34	+	3.85	0.000706
regulation of cardiac muscle tissue growth (GO:0055021)	76	17	6.83	+	2.49	0.000712
cell fate specification (GO:0001708)	83	18	7.46	+	2.41	0.000716
regulation of excitatory synapse assembly (GO:1904889)	16	7	1.44	+	4.87	0.000719
neurotransmitter-gated ion channel clustering (GO:0072578)	16	7	1.44	+	4.87	0.000719
pulmonary valve morphogenesis (GO:0003184)	16	7	1.44	+	4.87	0.000719
regulation of MAP kinase activity (GO:0043405)	190	32	17.07	+	1.87	0.00074
morphogenesis of embryonic epithelium (GO:0016331)	174	30	15.64	+	1.92	0.000743
ncRNA metabolic process (GO:0034660)	351	15	31.54	-	0.48	0.000768
sprouting angiogenesis (GO:0002040)	50	13	4.49	+	2.89	0.000776
negative regulation of epithelial cell differentiation (GO:0030857)	50	13	4.49	+	2.89	0.000776
response to lipid (GO:0033993)	586	77	52.66	+	1.46	0.000783
regulation of BMP signaling pathway (GO:0030510)	98	20	8.81	+	2.27	0.000784
lung epithelial cell differentiation (GO:0060487)	32	10	2.88	+	3.48	0.000793
epithelial tube branching involved in lung morphogenesis (GO:0060441)	32	10	2.88	+	3.48	0.000793
regulation of fibroblast growth factor receptor signaling pathway (GO:0040036)	32	10	2.88	+	3.48	0.000793
regulation of epithelial to mesenchymal transition (GO:0010717)	91	19	8.18	+	2.32	0.000805
negative regulation of apoptotic process (GO:0043066)	879	108	78.99	+	1.37	0.000807
lung epithelium development (GO:0060428)	44	12	3.95	+	3.03	0.000813
branching involved in ureteric bud morphogenesis (GO:0001658)	44	12	3.95	+	3.03	0.000813
glial cell migration (GO:0008347)	44	12	3.95	+	3.03	0.000813
negative regulation of programmed cell death (GO:0043069)	899	110	80.78	+	1.36	0.000831
nephric duct development (GO:0072176)	12	6	1.08	+	5.56	0.000869
peripheral nervous system neuron development (GO:0048935)	12	6	1.08	+	5.56	0.000869
peripheral nervous system neuron differentiation (GO:0048934)	12	6	1.08	+	5.56	0.000869
inhibitory synapse assembly (GO:1904862)	12	6	1.08	+	5.56	0.000869
negative regulation of neuron projection development (GO:0010977)	152	27	13.66	+	1.98	0.00087
aorta development (GO:0035904)	64	15	5.75	+	2.61	0.000904
embryonic skeletal system development (GO:0048706)	137	25	12.31	+	2.03	0.000919
positive regulation of molecular function (GO:0044093)	1382	159	124.19	+	1.28	0.000924
digestive tract morphogenesis (GO:0048546)	51	13	4.58	+	2.84	0.000926
autonomic nervous system development (GO:0048483)	51	13	4.58	+	2.84	0.000926
cyclic-nucleotide-mediated signaling (GO:0019935)	45	12	4.04	+	2.97	0.000982
regulation of behavior (GO:0050795)	100	20	8.99	+	2.23	0.000995
lung cell differentiation (GO:0060479)	33	10	2.97	+	3.37	0.000997
establishment of mitotic spindle localization (GO:0040001)	33	10	2.97	+	3.37	0.000997
lymphocyte mediated immunity (GO:0002449)	164	4	14.74	-	0.27	0.001
regulation of dopamine metabolic process (GO:0042053)	22	8	1.98	+	4.05	0.00101
female sex differentiation (GO:0046660)	115	22	10.33	+	2.13	0.00101
animal organ formation (GO:0048645)	39	11	3.5	+	3.14	0.00101
regulation of cell-cell adhesion (GO:0022407)	436	60	39.18	+	1.53	0.00101
cardiac conduction system development (GO:0003161)	17	7	1.53	+	4.58	0.00102
glycerophospholipid metabolic process (GO:0006650)	234	8	21.03	-	0.38	0.00102
muscle organ morphogenesis (GO:0048644)	86	18	7.73	+	2.33	0.00106
cranial nerve development (GO:0021545)	52	13	4.67	+	2.78	0.0011
thymus development (GO:0048538)	52	13	4.67	+	2.78	0.0011
positive regulation of MAP kinase activity (GO:0043406)	124	23	11.14	+	2.06	0.00117
axis elongation (GO:0003401)	28	9	2.52	+	3.58	0.00118
ventral spinal cord development (GO:0021517)	46	12	4.13	+	2.9	0.00118
positive regulation of melanocyte differentiation (GO:0045636)	5	4	0.45	+	8.9	0.00118
specification of nephron tubule identity (GO:0072081)	5	4	0.45	+	8.9	0.00118
proximal/distal pattern formation involved in nephron development (GO:0072047)	5	4	0.45	+	8.9	0.00118
neuroblast differentiation (GO:0014016)	5	4	0.45	+	8.9	0.00118
ascending aorta development (GO:0035905)	5	4	0.45	+	8.9	0.00118
cell fate determination (GO:0001709)	40	11	3.59	+	3.06	0.00123
positive regulation of protein metabolic process (GO:0051247)	1363	156	122.48	+	1.27	0.00127
sensory perception (GO:0007600)	486	65	43.67	+	1.49	0.00128
positive regulation of ossification (GO:0045778)	53	13	4.76	+	2.73	0.0013
cardiac neural crest cell development involved in heart development (GO:0061308)	13	6	1.17	+	5.14	0.0013
cardiac chamber formation (GO:0003207)	13	6	1.17	+	5.14	0.0013
embryonic limb morphogenesis (GO:0030326)	133	24	11.95	+	2.01	0.00133
embryonic appendage morphogenesis (GO:0035113)	133	24	11.95	+	2.01	0.00133
detection of temperature stimulus involved in sensory perception (GO:0050961)	23	8	2.07	+	3.87	0.00133
cAMP-mediated signaling (GO:0019933)	23	8	2.07	+	3.87	0.00133
cell surface receptor signaling pathway involved in cell-cell signaling (GO:1905114)	282	42	25.34	+	1.66	0.00136
positive regulation of epithelial cell migration (GO:0010634)	149	26	13.39	+	1.94	0.00137
positive regulation of cellular protein metabolic process (GO:0032270)	1286	148	115.56	+	1.28	0.00137
epithelial tube formation (GO:0072175)	157	27	14.11	+	1.91	0.00137
specification of animal organ identity (GO:0010092)	18	7	1.62	+	4.33	0.00141
ureter development (GO:0072189)	18	7	1.62	+	4.33	0.00141
embryonic digestive tract morphogenesis (GO:0048557)	18	7	1.62	+	4.33	0.00141
oligodendrocyte differentiation (GO:0048709)	74	16	6.65	+	2.41	0.00141
hindgut morphogenesis (GO:0007442)	9	5	0.81	+	6.18	0.00147
limb bud formation (GO:0060174)	9	5	0.81	+	6.18	0.00147
renal system pattern specification (GO:0072048)	9	5	0.81	+	6.18	0.00147
semicircular canal morphogenesis (GO:0048752)	9	5	0.81	+	6.18	0.00147
pattern specification involved in kidney development (GO:0061004)	9	5	0.81	+	6.18	0.00147
positive regulation of cartilage development (GO:0061036)	29	9	2.61	+	3.45	0.00149
regulation of animal organ formation (GO:0003156)	29	9	2.61	+	3.45	0.00149
developmental pigmentation (GO:0048066)	41	11	3.68	+	2.99	0.0015
vesicle-mediated transport (GO:0016192)	1099	71	98.76	-	0.72	0.00152
response to pheromone (GO:0019236)	72	0	6.47	-	< 0.01	0.00153
response to organic cyclic compound (GO:0014070)	601	77	54.01	+	1.43	0.00153
establishment of spindle orientation (GO:0051294)	35	10	3.15	+	3.18	0.00153
regulation of extent of cell growth (GO:0061387)	119	22	10.69	+	2.06	0.00154
regulation of postsynapse organization (GO:0099175)	104	20	9.35	+	2.14	0.00157
gonad development (GO:0008406)	208	33	18.69	+	1.77	0.00161
transmission of nerve impulse (GO:0019226)	68	15	6.11	+	2.45	0.00162
negative regulation of epithelial cell proliferation (GO:0050680)	159	27	14.29	+	1.89	0.00164
regulation of neural precursor cell proliferation (GO:2000177)	112	21	10.06	+	2.09	0.00164
positive regulation of transmembrane receptor protein serine/threonine kinase signaling pathway (GO:0090100)	112	21	10.06	+	2.09	0.00164
inner ear morphogenesis (GO:0042472)	112	21	10.06	+	2.09	0.00164
regulation of catecholamine metabolic process (GO:0042069)	24	8	2.16	+	3.71	0.00173
odontogenesis (GO:0042476)	105	20	9.44	+	2.12	0.00175
biological process involved in interspecies interaction between organisms (GO:0044419)	1285	86	115.47	-	0.74	0.00176
regulation of smooth muscle cell proliferation (GO:0048660)	168	28	15.1	+	1.85	0.00177
embryonic epithelial tube formation (GO:0001838)	152	26	13.66	+	1.9	0.00179
smooth muscle contraction (GO:0006939)	55	13	4.94	+	2.63	0.00179
regulation of mesenchymal cell proliferation (GO:0010464)	42	11	3.77	+	2.91	0.0018
male gamete generation (GO:0048232)	493	26	44.3	-	0.59	0.00183
regulation of programmed cell death (GO:0043067)	1446	163	129.94	+	1.25	0.00183
lens development in camera-type eye (GO:0002088)	76	16	6.83	+	2.34	0.00184
embryonic pattern specification (GO:0009880)	76	16	6.83	+	2.34	0.00184
response to alkaloid (GO:0043279)	76	16	6.83	+	2.34	0.00184
liver development (GO:0001889)	98	19	8.81	+	2.16	0.00185
pigment cell differentiation (GO:0050931)	30	9	2.7	+	3.34	0.00187
regulation of cardiocyte differentiation (GO:1905207)	30	9	2.7	+	3.34	0.00187
detection of stimulus involved in sensory perception of pain (GO:0062149)	30	9	2.7	+	3.34	0.00187
neuronal action potential (GO:0019228)	36	10	3.23	+	3.09	0.00188
excitatory synapse assembly (GO:1904861)	14	6	1.26	+	4.77	0.00189
cardiac neural crest cell differentiation involved in heart development (GO:0061307)	14	6	1.26	+	4.77	0.00189
angiogenesis (GO:0001525)	296	43	26.6	+	1.62	0.0019
negative regulation of fibroblast growth factor receptor signaling pathway (GO:0040037)	19	7	1.71	+	4.1	0.0019
kidney vasculature development (GO:0061440)	19	7	1.71	+	4.1	0.0019
renal system vasculature development (GO:0061437)	19	7	1.71	+	4.1	0.0019
cardiac left ventricle morphogenesis (GO:0003214)	19	7	1.71	+	4.1	0.0019
positive regulation of kinase activity (GO:0033674)	403	55	36.21	+	1.52	0.00191
organelle organization (GO:0006996)	2796	210	251.25	-	0.84	0.00194
negative regulation of signal transduction (GO:0009968)	1169	135	105.05	+	1.29	0.00197
regulation of filopodium assembly (GO:0051489)	49	12	4.4	+	2.73	0.00198
cochlea development (GO:0090102)	49	12	4.4	+	2.73	0.00198
regulation of endocrine process (GO:0044060)	49	12	4.4	+	2.73	0.00198
regulation of neuron apoptotic process (GO:0043523)	262	39	23.54	+	1.66	0.00199

## Sheet: GO Fig.3c-short
Supplementary Data 7b. All unfiltered GO terms for genes used in Fig. 3.
Analysis Type:	PANTHER Overrepresentation Test (Released 20220202)
Annotation Version and Release Date:	GO Ontology database DOI: 10.5281/zenodo.5725227 Released 2021-11-16
Analyzed List:	Client Text Box Input (Mus musculus)
Reference List:	17331_genes.txt (Mus musculus)	There are duplicate IDs in the file. The unique set of IDs will be used.
Test Type:	BINOMIAL
Correction:	FDR
GO biological process complete	REFLIST (15958)	Input (1788)	expected	over/under	fold Enrichment	P-value
response to stimulus (GO:0050896)	6486	626	726.72	-	0.86	5.73e-07
organelle organization (GO:0006996)	2796	390	313.28	+	1.24	1.99e-06
tissue development (GO:0009888)	1621	129	181.62	-	0.71	9.85e-06
multicellular organismal process (GO:0032501)	5697	553	638.32	-	0.87	1.17e-05
animal organ development (GO:0048513)	2967	265	332.43	-	0.8	1.47e-05

## Sheet: GO Fig.8a-GallusGallus
Supplementary Data 7c. All unfiltered GO terms for genes used in Fig. 8.
Analysis Type:	PANTHER Overrepresentation Test (Released 20210224)
Annotation Version and Release Date:	GO Ontology database DOI: 10.5281/zenodo.5725227 Released 2021-11-16
Analyzed List:	Client Text Box Input (Gallus gallus)
Reference List:	chick_16751.txt (Gallus gallus)	There are duplicate IDs in the file. The unique set of IDs will be used.
Test Type:	BINOMIAL
Correction:	FDR
GO biological process complete	REFLIST (13834)	Input (735)	expected	over/under	fold Enrichment	P-value
multicellular organism development (GO:0007275)	2557	259	135.85	+	1.91	1.75e-21
nervous system development (GO:0007399)	1285	162	68.27	+	2.37	1.28e-19
system development (GO:0048731)	2422	244	128.68	+	1.9	1.66e-19
anatomical structure development (GO:0048856)	2849	272	151.37	+	1.8	2.2e-19
developmental process (GO:0032502)	3100	284	164.7	+	1.72	6.28e-18
cell-cell adhesion via plasma-membrane adhesion molecules (GO:0098742)	153	49	8.13	+	6.03	6.95e-17
multicellular organismal process (GO:0032501)	3409	299	181.12	+	1.65	1.21e-16
cell adhesion (GO:0007155)	515	86	27.36	+	3.14	4.48e-15
biological adhesion (GO:0022610)	518	86	27.52	+	3.12	6.17e-15
anatomical structure morphogenesis (GO:0009653)	1371	155	72.84	+	2.13	2.21e-14
cell differentiation (GO:0030154)	1992	199	105.83	+	1.88	3.4e-14
cellular developmental process (GO:0048869)	2032	199	107.96	+	1.84	2.56e-13
animal organ development (GO:0048513)	1731	177	91.97	+	1.92	6.04e-13
cell-cell adhesion (GO:0098609)	293	58	15.57	+	3.73	5.03e-12
neurogenesis (GO:0022008)	902	112	47.92	+	2.34	7.86e-12
neuron differentiation (GO:0030182)	691	92	36.71	+	2.51	9.54e-11
homophilic cell adhesion via plasma membrane adhesion molecules (GO:0007156)	108	34	5.74	+	5.93	9.6e-11
animal organ morphogenesis (GO:0009887)	610	83	32.41	+	2.56	7.36e-10
generation of neurons (GO:0048699)	832	101	44.2	+	2.28	1.15e-09
regulation of cell differentiation (GO:0045595)	909	106	48.3	+	2.19	2.21e-09
central nervous system development (GO:0007417)	511	72	27.15	+	2.65	8.18e-09
regulation of multicellular organismal development (GO:2000026)	781	94	41.49	+	2.27	1.53e-08
regulation of cell population proliferation (GO:0042127)	884	101	46.97	+	2.15	3e-08
regulation of multicellular organismal process (GO:0051239)	1503	146	79.85	+	1.83	3.61e-08
positive regulation of multicellular organismal process (GO:0051240)	772	91	41.02	+	2.22	7.67e-08
regulation of developmental process (GO:0050793)	1457	141	77.41	+	1.82	1.05e-07
circulatory system development (GO:0072359)	567	74	30.12	+	2.46	1.12e-07
axon development (GO:0061564)	264	45	14.03	+	3.21	8e-07
tissue development (GO:0009888)	972	103	51.64	+	1.99	1.06e-06
regulation of cellular process (GO:0050794)	6907	455	366.97	+	1.24	1.47e-06
regulation of cell migration (GO:0030334)	531	68	28.21	+	2.41	2.31e-06
regulation of locomotion (GO:0040012)	586	72	31.13	+	2.31	2.72e-06
tube morphogenesis (GO:0035239)	411	57	21.84	+	2.61	3.58e-06
tissue morphogenesis (GO:0048729)	357	52	18.97	+	2.74	4.46e-06
regulation of cell motility (GO:2000145)	560	69	29.75	+	2.32	6.58e-06
axonogenesis (GO:0007409)	244	41	12.96	+	3.16	7.9e-06
cell morphogenesis (GO:0000902)	481	62	25.56	+	2.43	9.14e-06
morphogenesis of an epithelium (GO:0002009)	277	44	14.72	+	2.99	9.18e-06
tube development (GO:0035295)	519	65	27.57	+	2.36	1.05e-05
regulation of cellular component movement (GO:0051270)	597	71	31.72	+	2.24	1.29e-05
negative regulation of developmental process (GO:0051093)	508	63	26.99	+	2.33	2.59e-05
positive regulation of developmental process (GO:0051094)	769	83	40.86	+	2.03	3.91e-05
brain development (GO:0007420)	347	49	18.44	+	2.66	4.12e-05
sensory organ morphogenesis (GO:0090596)	189	34	10.04	+	3.39	4.7e-05
cell development (GO:0048468)	1035	102	54.99	+	1.85	4.94e-05
axon guidance (GO:0007411)	173	32	9.19	+	3.48	7.3e-05
regulation of biological process (GO:0050789)	7227	463	383.97	+	1.21	7.71e-05
sensory organ development (GO:0007423)	374	51	19.87	+	2.57	8.02e-05
neuron projection guidance (GO:0097485)	174	32	9.24	+	3.46	8.24e-05
regulation of localization (GO:0032879)	1576	138	83.73	+	1.65	8.97e-05
head development (GO:0060322)	378	51	20.08	+	2.54	9.22e-05
heart development (GO:0007507)	360	49	19.13	+	2.56	0.000104
locomotion (GO:0040011)	746	80	39.63	+	2.02	0.000104
mesenchymal cell differentiation (GO:0048762)	138	28	7.33	+	3.82	0.000108
limb development (GO:0060173)	129	27	6.85	+	3.94	0.000111
neuron development (GO:0048666)	542	64	28.8	+	2.22	0.000127
camera-type eye morphogenesis (GO:0048593)	95	23	5.05	+	4.56	0.000128
appendage development (GO:0048736)	130	27	6.91	+	3.91	0.000128
anatomical structure formation involved in morphogenesis (GO:0048646)	548	64	29.12	+	2.2	0.000163
renal system development (GO:0072001)	190	33	10.09	+	3.27	0.000166
regulation of synapse organization (GO:0050807)	115	25	6.11	+	4.09	0.000197
chemotaxis (GO:0006935)	306	44	16.26	+	2.71	0.000205
calcium-dependent cell-cell adhesion via plasma membrane cell adhesion molecules (GO:0016339)	21	12	1.12	+	10.76	0.000219
taxis (GO:0042330)	309	44	16.42	+	2.68	0.000234
negative regulation of cell differentiation (GO:0045596)	368	49	19.55	+	2.51	0.000237
urogenital system development (GO:0001655)	194	33	10.31	+	3.2	0.000258
regulation of synapse structure or activity (GO:0050803)	117	25	6.22	+	4.02	0.000264
cell morphogenesis involved in differentiation (GO:0000904)	372	49	19.76	+	2.48	0.000295
epithelial tube morphogenesis (GO:0060562)	196	33	10.41	+	3.17	0.00032
negative regulation of cell population proliferation (GO:0008285)	366	48	19.45	+	2.47	0.000454
cell morphogenesis involved in neuron differentiation (GO:0048667)	293	42	15.57	+	2.7	0.000463
kidney epithelium development (GO:0072073)	95	22	5.05	+	4.36	0.000511
kidney development (GO:0001822)	182	31	9.67	+	3.21	0.000648
vasculature development (GO:0001944)	325	44	17.27	+	2.55	0.000665
regulation of synapse assembly (GO:0051963)	64	18	3.4	+	5.29	0.000672
neuron projection morphogenesis (GO:0048812)	317	43	16.84	+	2.55	0.000895
embryonic morphogenesis (GO:0048598)	400	50	21.25	+	2.35	0.000927
embryo development (GO:0009790)	537	61	28.53	+	2.14	0.001
regulation of phosphorus metabolic process (GO:0051174)	849	84	45.11	+	1.86	0.00109
plasma membrane bounded cell projection morphogenesis (GO:0120039)	320	43	17	+	2.53	0.00111
blood vessel development (GO:0001568)	309	42	16.42	+	2.56	0.00121
regulation of cell junction assembly (GO:1901888)	119	24	6.32	+	3.8	0.00126
biological regulation (GO:0065007)	7786	485	413.67	+	1.17	0.00126
positive regulation of phosphorus metabolic process (GO:0010562)	545	61	28.96	+	2.11	0.00137
positive regulation of phosphate metabolic process (GO:0045937)	545	61	28.96	+	2.11	0.00137
regulation of transcription by RNA polymerase II (GO:0006357)	1548	131	82.25	+	1.59	0.00145
heterophilic cell-cell adhesion via plasma membrane cell adhesion molecules (GO:0007157)	21	11	1.12	+	9.86	0.00161
eye morphogenesis (GO:0048592)	112	23	5.95	+	3.87	0.00171
limb morphogenesis (GO:0035108)	104	22	5.53	+	3.98	0.00199
cell projection morphogenesis (GO:0048858)	323	43	17.16	+	2.51	0.002
regulation of cell communication (GO:0010646)	2026	161	107.64	+	1.5	0.00212
camera-type eye development (GO:0043010)	215	33	11.42	+	2.89	0.00216
appendage morphogenesis (GO:0035107)	105	22	5.58	+	3.94	0.0023
regulation of phosphate metabolic process (GO:0019220)	848	83	45.05	+	1.84	0.00239
positive regulation of cellular process (GO:0048522)	3489	249	185.37	+	1.34	0.00241
regulation of phosphorylation (GO:0042325)	772	77	41.02	+	1.88	0.00275
negative regulation of locomotion (GO:0040013)	175	29	9.3	+	3.12	0.00278
ameboidal-type cell migration (GO:0001667)	135	25	7.17	+	3.49	0.00288
ear development (GO:0043583)	155	27	8.24	+	3.28	0.00293
regulation of signaling (GO:0023051)	2036	161	108.17	+	1.49	0.00294
negative regulation of multicellular organismal process (GO:0051241)	517	58	27.47	+	2.11	0.00297
adherens junction organization (GO:0034332)	35	13	1.86	+	6.99	0.00305
positive regulation of protein modification process (GO:0031401)	607	65	32.25	+	2.02	0.00305
neuron projection development (GO:0031175)	439	52	23.32	+	2.23	0.00307
mesenchyme development (GO:0060485)	176	29	9.35	+	3.1	0.00308
regulation of cell adhesion (GO:0030155)	408	49	21.68	+	2.26	0.0039
negative chemotaxis (GO:0050919)	36	13	1.91	+	6.8	0.00396
cell part morphogenesis (GO:0032990)	338	43	17.96	+	2.39	0.00443
cell fate commitment (GO:0045165)	180	29	9.56	+	3.03	0.00465
positive regulation of biological process (GO:0048518)	3793	265	201.52	+	1.31	0.0048
sensory system development (GO:0048880)	253	36	13.44	+	2.68	0.00509
regulation of nitrogen compound metabolic process (GO:0051171)	3474	246	184.57	+	1.33	0.00574
inner ear development (GO:0048839)	141	25	7.49	+	3.34	0.00585
regulation of epithelial cell proliferation (GO:0050678)	193	30	10.25	+	2.93	0.00585
regulation of protein phosphorylation (GO:0001932)	665	68	35.33	+	1.92	0.00621
epithelium development (GO:0060429)	571	61	30.34	+	2.01	0.00638
negative regulation of biological process (GO:0048519)	3141	226	166.88	+	1.35	0.00756
eye development (GO:0001654)	247	35	13.12	+	2.67	0.00777
visual system development (GO:0150063)	248	35	13.18	+	2.66	0.00809
positive regulation of transcription by RNA polymerase II (GO:0045944)	799	77	42.45	+	1.81	0.00953
negative regulation of cellular process (GO:0048523)	2901	211	154.13	+	1.37	0.00958
positive regulation of cell differentiation (GO:0045597)	502	55	26.67	+	2.06	0.0105
regulation of primary metabolic process (GO:0080090)	3557	249	188.98	+	1.32	0.0109
modulation of chemical synaptic transmission (GO:0050804)	239	34	12.7	+	2.68	0.011
regulation of trans-synaptic signaling (GO:0099177)	239	34	12.7	+	2.68	0.011
cranial nerve morphogenesis (GO:0021602)	21	10	1.12	+	8.96	0.0112
regulation of protein modification process (GO:0031399)	942	87	50.05	+	1.74	0.0121
regulation of cellular metabolic process (GO:0031323)	3718	258	197.54	+	1.31	0.0122
blood vessel morphogenesis (GO:0048514)	258	35	13.71	+	2.55	0.0141
cell surface receptor signaling pathway (GO:0007166)	1143	100	60.73	+	1.65	0.0164
positive regulation of synapse assembly (GO:0051965)	42	13	2.23	+	5.83	0.0165
cellular component morphogenesis (GO:0032989)	401	47	21.31	+	2.21	0.017
heart morphogenesis (GO:0003007)	172	27	9.14	+	2.95	0.0173
regulation of macromolecule metabolic process (GO:0060255)	3797	262	201.73	+	1.3	0.0173
intracellular transport (GO:0046907)	905	19	48.08	-	0.4	0.0173
cell junction organization (GO:0034330)	298	38	15.83	+	2.4	0.0206
positive regulation of macromolecule metabolic process (GO:0010604)	2175	165	115.56	+	1.43	0.0216
regulation of transcription, DNA-templated (GO:0006355)	2052	157	109.02	+	1.44	0.027
regulation of nucleic acid-templated transcription (GO:1903506)	2053	157	109.08	+	1.44	0.0272
positive regulation of phosphorylation (GO:0042327)	504	54	26.78	+	2.02	0.0273
gland development (GO:0048732)	166	26	8.82	+	2.95	0.0275
pattern specification process (GO:0007389)	303	38	16.1	+	2.36	0.0275
negative regulation of cellular component movement (GO:0051271)	156	25	8.29	+	3.02	0.0293
nephric duct morphogenesis (GO:0072178)	13	8	0.69	+	11.58	0.0302
positive regulation of protein phosphorylation (GO:0001934)	444	49	23.59	+	2.08	0.0335
regulation of RNA biosynthetic process (GO:2001141)	2058	157	109.34	+	1.44	0.0352
regulation of metabolic process (GO:0019222)	4112	278	218.47	+	1.27	0.0357
synaptic membrane adhesion (GO:0099560)	19	9	1.01	+	8.92	0.0387
neural crest cell development (GO:0014032)	71	16	3.77	+	4.24	0.0407
kidney morphogenesis (GO:0060993)	63	15	3.35	+	4.48	0.0447
enzyme linked receptor protein signaling pathway (GO:0007167)	419	47	22.26	+	2.11	0.0463
regulation of cellular macromolecule biosynthetic process (GO:2000112)	2382	176	126.56	+	1.39	0.0467
metanephros development (GO:0001656)	55	14	2.92	+	4.79	0.0471
positive regulation of cell junction assembly (GO:1901890)	72	16	3.83	+	4.18	0.0475
regulation of macromolecule biosynthetic process (GO:0010556)	2397	177	127.35	+	1.39	0.0489

## Sheet: GO Fig.8a-DanioRerio
Supplementary Data 7d. All unfiltered GO terms for genes used in Fig. 8.
Analysis Type:	PANTHER Overrepresentation Test (Released 20210224)
Annotation Version and Release Date:	GO Ontology database DOI: 10.5281/zenodo.5725227 Released 2021-11-16
Analyzed List:	Client Text Box Input (Danio rerio)	There are duplicate IDs in the file. The unique set of IDs will be used.
Reference List:	zebrafish_25289.txt (Danio rerio)	There are duplicate IDs in the file. The unique set of IDs will be used.
Test Type:	BINOMIAL
Correction:	FDR
GO biological process complete	REFLIST (17430)	Input (931)	expected	over/under	fold Enrichment	P-value
nervous system development (GO:0007399)	1561	188	83.38	+	2.25	1.27e-20
multicellular organism development (GO:0007275)	3727	338	199.07	+	1.7	2.58e-20
anatomical structure development (GO:0048856)	4008	353	214.08	+	1.65	1.55e-19
developmental process (GO:0032502)	4148	359	221.56	+	1.62	1.06e-18
system development (GO:0048731)	3287	301	175.57	+	1.71	9.92e-18
anatomical structure morphogenesis (GO:0009653)	1903	202	101.65	+	1.99	1.83e-16
multicellular organismal process (GO:0032501)	4392	359	234.59	+	1.53	1.23e-14
cellular developmental process (GO:0048869)	2112	203	112.81	+	1.8	3.54e-12
cell differentiation (GO:0030154)	2094	202	111.85	+	1.81	4.01e-12
neurogenesis (GO:0022008)	1007	121	53.79	+	2.25	7.92e-12
generation of neurons (GO:0048699)	901	111	48.13	+	2.31	3.04e-11
neuron differentiation (GO:0030182)	822	104	43.91	+	2.37	4.71e-11
cell-cell adhesion (GO:0098609)	223	45	11.91	+	3.78	4.55e-09
tissue development (GO:0009888)	1321	136	70.56	+	1.93	6.78e-09
cell-cell adhesion via plasma-membrane adhesion molecules (GO:0098742)	110	31	5.88	+	5.28	1.21e-08
regulation of transcription, DNA-templated (GO:0006355)	2025	184	108.16	+	1.7	1.59e-08
regulation of nucleic acid-templated transcription (GO:1903506)	2026	184	108.22	+	1.7	1.62e-08
regulation of RNA biosynthetic process (GO:2001141)	2027	184	108.27	+	1.7	1.65e-08
animal organ development (GO:0048513)	2415	210	128.99	+	1.63	1.74e-08
cell development (GO:0048468)	1229	128	65.65	+	1.95	1.92e-08
regulation of RNA metabolic process (GO:0051252)	2197	195	117.35	+	1.66	2.07e-08
neuron development (GO:0048666)	656	83	35.04	+	2.37	3.04e-08
regulation of macromolecule biosynthetic process (GO:0010556)	2224	196	118.79	+	1.65	3.7e-08
central nervous system development (GO:0007417)	650	82	34.72	+	2.36	4.63e-08
regulation of cellular macromolecule biosynthetic process (GO:2000112)	2218	195	118.47	+	1.65	4.99e-08
regulation of biosynthetic process (GO:0009889)	2271	198	121.3	+	1.63	5.82e-08
regulation of gene expression (GO:0010468)	2481	211	132.52	+	1.59	8.44e-08
regulation of cellular metabolic process (GO:0031323)	3055	248	163.18	+	1.52	8.51e-08
axon development (GO:0061564)	393	59	20.99	+	2.81	9.19e-08
regulation of cellular biosynthetic process (GO:0031326)	2255	196	120.45	+	1.63	1e-07
regulation of nucleobase-containing compound metabolic process (GO:0019219)	2268	197	121.14	+	1.63	1.08e-07
cell part morphogenesis (GO:0032990)	432	62	23.07	+	2.69	1.69e-07
neuron projection morphogenesis (GO:0048812)	421	61	22.49	+	2.71	1.89e-07
plasma membrane bounded cell projection morphogenesis (GO:0120039)	421	61	22.49	+	2.71	1.89e-07
axon guidance (GO:0007411)	264	46	14.1	+	3.26	2.12e-07
cell morphogenesis involved in neuron differentiation (GO:0048667)	392	58	20.94	+	2.77	2.27e-07
homophilic cell adhesion via plasma membrane adhesion molecules (GO:0007156)	87	26	4.65	+	5.6	2.32e-07
regulation of transcription by RNA polymerase II (GO:0006357)	1623	152	86.69	+	1.75	2.35e-07
neuron projection guidance (GO:0097485)	265	46	14.15	+	3.25	2.37e-07
cell projection morphogenesis (GO:0048858)	425	61	22.7	+	2.69	2.45e-07
axonogenesis (GO:0007409)	371	56	19.82	+	2.83	2.5e-07
cell morphogenesis (GO:0000902)	530	70	28.31	+	2.47	2.69e-07
regulation of nitrogen compound metabolic process (GO:0051171)	2855	233	152.5	+	1.53	2.9e-07
regulation of metabolic process (GO:0019222)	3281	259	175.25	+	1.48	3.84e-07
regulation of macromolecule metabolic process (GO:0060255)	3036	243	162.16	+	1.5	6.06e-07
neuron projection development (GO:0031175)	505	67	26.97	+	2.48	6.65e-07
regulation of primary metabolic process (GO:0080090)	2908	234	155.33	+	1.51	9.6e-07
cellular component morphogenesis (GO:0032989)	518	67	27.67	+	2.42	2.23e-06
animal organ morphogenesis (GO:0009887)	765	86	40.86	+	2.1	4.02e-06
cell morphogenesis involved in differentiation (GO:0000904)	456	60	24.36	+	2.46	9.02e-06
regulation of cellular process (GO:0050794)	6898	461	368.45	+	1.25	1.03e-05
epithelium development (GO:0060429)	812	88	43.37	+	2.03	1.16e-05
brain development (GO:0007420)	454	59	24.25	+	2.43	1.64e-05
anatomical structure formation involved in morphogenesis (GO:0048646)	733	81	39.15	+	2.07	2.38e-05
embryo development (GO:0009790)	1065	105	56.89	+	1.85	3.08e-05
head development (GO:0060322)	472	60	25.21	+	2.38	3.23e-05
regulation of developmental process (GO:0050793)	749	81	40.01	+	2.02	5.58e-05
regulation of biological process (GO:0050789)	7205	473	384.85	+	1.23	6.72e-05
chemotaxis (GO:0006935)	348	48	18.59	+	2.58	8.13e-05
cell adhesion (GO:0007155)	446	56	23.82	+	2.35	0.000148
biological adhesion (GO:0022610)	446	56	23.82	+	2.35	0.000148
sensory organ development (GO:0007423)	664	73	35.47	+	2.06	0.000163
biological regulation (GO:0065007)	7792	502	416.2	+	1.21	0.000164
taxis (GO:0042330)	365	48	19.5	+	2.46	0.000324
sensory organ morphogenesis (GO:0090596)	283	41	15.12	+	2.71	0.000419
tissue morphogenesis (GO:0048729)	517	60	27.61	+	2.17	0.000471
tube development (GO:0035295)	698	74	37.28	+	1.98	0.000536
regulation of anatomical structure morphogenesis (GO:0022603)	317	43	16.93	+	2.54	0.000672
skeletal system development (GO:0001501)	333	44	17.79	+	2.47	0.00111
camera-type eye morphogenesis (GO:0048593)	172	29	9.19	+	3.16	0.00142
sensory system development (GO:0048880)	604	65	32.26	+	2.01	0.00212
embryonic morphogenesis (GO:0048598)	666	69	35.57	+	1.94	0.00293
eye morphogenesis (GO:0048592)	214	32	11.43	+	2.8	0.00385
eye development (GO:0001654)	502	56	26.81	+	2.09	0.00425
visual system development (GO:0150063)	502	56	26.81	+	2.09	0.00425
negative regulation of cellular process (GO:0048523)	1603	132	85.62	+	1.54	0.00652
locomotion (GO:0040011)	806	77	43.05	+	1.79	0.0115
regulation of response to stimulus (GO:0048583)	1357	115	72.48	+	1.59	0.0117
tube morphogenesis (GO:0035239)	537	57	28.68	+	1.99	0.0148
camera-type eye development (GO:0043010)	433	49	23.13	+	2.12	0.0161
circulatory system development (GO:0072359)	875	81	46.74	+	1.73	0.019
cell projection organization (GO:0030030)	820	77	43.8	+	1.76	0.0204
plasma membrane bounded cell projection organization (GO:0120036)	792	75	42.3	+	1.77	0.0208
embryonic camera-type eye development (GO:0031076)	53	14	2.83	+	4.95	0.0211
organic substance metabolic process (GO:0071704)	5416	225	289.29	-	0.78	0.0238
cellular metabolic process (GO:0044237)	5216	215	278.61	-	0.77	0.0264
negative regulation of biological process (GO:0048519)	1757	139	93.85	+	1.48	0.0275
calcium-dependent cell-cell adhesion via plasma membrane cell adhesion molecules (GO:0016339)	14	8	0.75	+	10.7	0.0285
regulation of cell communication (GO:0010646)	1228	104	65.59	+	1.59	0.0365
regulation of signaling (GO:0023051)	1233	104	65.86	+	1.58	0.0389
regulation of cell differentiation (GO:0045595)	387	44	20.67	+	2.13	0.0412
blood vessel development (GO:0001568)	372	43	19.87	+	2.16	0.0455
metabolic process (GO:0008152)	5760	244	307.66	-	0.79	0.0469
positive regulation of transcription by RNA polymerase II (GO:0045944)	299	37	15.97	+	2.32	0.0477

## Sheet: GO Fig.8b-D.melanogaster
Supplementary Data 7e. All unfiltered GO terms for genes used in Fig. 8.
Analysis Type:	PANTHER Overrepresentation Test (Released 20210224)
Annotation Version and Release Date:	GO Ontology database DOI: 10.5281/zenodo.5725227 Released 2021-11-16
Analyzed List:	Client Text Box Input (Drosophila melanogaster)
Reference List:	fly_13577.txt (Drosophila melanogaster)	There are duplicate IDs in the file. The unique set of IDs will be used.
Test Type:	BINOMIAL
Correction:	FDR
GO biological process complete	REFLIST (7477)	Input (365)	expected	over/under	fold Enrichment	P-value
imaginal disc pattern formation (GO:0007447)	100	21	4.88	+	4.3	0.000452
leg disc pattern formation (GO:0035223)	20	10	0.98	+	10.24	0.00177
negative regulation of RNA biosynthetic process (GO:1902679)	249	33	12.16	+	2.71	0.00251
negative regulation of transcription, DNA-templated (GO:0045892)	249	33	12.16	+	2.71	0.00251
negative regulation of nucleic acid-templated transcription (GO:1903507)	249	33	12.16	+	2.71	0.00251
tissue morphogenesis (GO:0048729)	566	56	27.63	+	2.03	0.00408
negative regulation of transcription by RNA polymerase II (GO:0000122)	172	26	8.4	+	3.1	0.00452
negative regulation of RNA metabolic process (GO:0051253)	266	34	12.99	+	2.62	0.00507
negative regulation of nucleobase-containing compound metabolic process (GO:0045934)	282	35	13.77	+	2.54	0.00522
primary metabolic process (GO:0044238)	2608	84	127.31	-	0.66	0.00611
reproductive system development (GO:0061458)	80	17	3.91	+	4.35	0.00621
reproductive structure development (GO:0048608)	80	17	3.91	+	4.35	0.00621
morphogenesis of an epithelium (GO:0002009)	548	54	26.75	+	2.02	0.00787
leg disc development (GO:0035218)	93	18	4.54	+	3.96	0.00993
imaginal disc development (GO:0007444)	512	51	24.99	+	2.04	0.0107
organic substance metabolic process (GO:0071704)	2810	94	137.17	-	0.69	0.0119
nitrogen compound metabolic process (GO:0006807)	2417	77	117.99	-	0.65	0.0122
sex differentiation (GO:0007548)	97	18	4.74	+	3.8	0.0167
animal organ morphogenesis (GO:0009887)	687	62	33.54	+	1.85	0.0193
cellular metabolic process (GO:0044237)	2710	91	132.29	-	0.69	0.0229
negative regulation of cellular biosynthetic process (GO:0031327)	343	38	16.74	+	2.27	0.0247
leg disc proximal/distal pattern formation (GO:0007479)	16	8	0.78	+	10.24	0.025
metabolic process (GO:0008152)	3016	105	147.23	-	0.71	0.0273
negative regulation of biosynthetic process (GO:0009890)	346	38	16.89	+	2.25	0.0278
pattern specification process (GO:0007389)	485	48	23.68	+	2.03	0.0284
negative regulation of macromolecule biosynthetic process (GO:0010558)	328	37	16.01	+	2.31	0.0289
negative regulation of cellular macromolecule biosynthetic process (GO:2000113)	328	37	16.01	+	2.31	0.0289
tube development (GO:0035295)	658	59	32.12	+	1.84	0.0331

## Sheet: GO Fig.8b-C.elegans
Supplementary Data 7f. All unfiltered GO terms for genes used in Fig. 8.
Analysis Type:	PANTHER Overrepresentation Test (Released 20210224)
Annotation Version and Release Date:	GO Ontology database DOI: 10.5281/zenodo.5725227 Released 2021-11-16
Analyzed List:	Client Text Box Input (Caenorhabditis elegans)	There are duplicate IDs in the file. The unique set of IDs will be used.
Reference List:	worm_19220.txt (Caenorhabditis elegans)	There are duplicate IDs in the file. The unique set of IDs will be used.
Test Type:	BINOMIAL
Correction:	FDR
GO biological process complete	REFLIST (13850)	Input (1140)	expected	over/under	fold Enrichment	P-value
cell communication (GO:0007154)	1813	219	149.23	+	1.47	6.87e-05
regulation of cellular process (GO:0050794)	3494	375	287.59	+	1.3	7.45e-05
signal transduction (GO:0007165)	1681	203	138.36	+	1.47	0.000264
signaling (GO:0023052)	1772	211	145.85	+	1.45	0.000384
regulation of biological process (GO:0050789)	3847	401	316.65	+	1.27	0.000475
biological regulation (GO:0065007)	4147	423	341.34	+	1.24	0.00174
G protein-coupled receptor signaling pathway (GO:0007186)	675	96	55.56	+	1.73	0.00306
neuropeptide signaling pathway (GO:0007218)	138	30	11.36	+	2.64	0.0267
cellular process (GO:0009987)	6887	644	566.87	+	1.14	0.0294
cellular response to stimulus (GO:0051716)	2073	227	170.63	+	1.33	0.0379
