# Supplementary material for: Extended intergenic DNA contributes to neuron-specific expression of neighboring genes in the mammalian nervous system
Source: Nat Commun. 2022 May 18;13:2733. doi: 10.1038/s41467-022-30192-z (PMC9117226; doi:10.1038/s41467-022-30192-z)
Supplement: Supplementary file 10 — Supplementary Dataset 8 [file 41467_2022_30192_MOESM10_ESM.xlsx]

## Sheet: Mouse_mm9
Supplementary Data 8. The number of peaks called in ATAC-seq and ChIP-seq per intergenic region, used in Fig. 4
Gene symbol	Strand	Chrom	TSS (transcription start site; mm9)	TES (transcription end site; mm9)	Intergenic length (bp)	Forebrain #ATAC-seq peaks	Neural tube #ATAC-seq peaks	Motor neuron #ATAC-seq peaks	Heart #ATAC-seq peaks	Intestine #ATAC-seq peaks	Kidney #ATAC-seq peaks	Lung #ATAC-seq peaks	ES cell #DNase-seq peaks	Forebrain #H3K27ac peaks	Neural tube #H3K27ac peaks	Motor neuron #H3K27ac peaks	Heart #H3K27ac peaks	Intestine #H3K27ac peaks	Kidney #H3K27ac peaks	Lung #H3K27ac peaks	ES cell #H3K27ac peaks
Rp1	-	chr1	4350473	4334224	803181	12	4	8	6	1	1	8	2	0	0	1	1	0	1	1	1
Sox17	-	chr1	4486494	4481009	407334	9	2	4	10	5	5	20	6	1	1	1	9	1	2	5	1
Mrpl15	-	chr1	4775820	4763292	298951	6	2	4	8	6	4	17	6	1	1	3	8	3	1	4	3
Lypla1	+	chr1	4797973	4876851	44959	0	0	1	0	1	0	0	1	0	0	2	0	2	0	0	2
Tcea1	+	chr1	4847775	4887987	83625	0	0	0	0	0	0	0	1	0	0	1	0	1	0	0	2
RP24-141F9.1	-	chr1	4917380	4917109	164883	13	5	5	10	1	2	2	4	2	3	0	0	0	0	0	3
RP24-363O2.1	+	chr1	5053141	5054728	154287	11	5	5	2	1	2	2	4	2	3	0	0	0	0	0	2
Rgs20	-	chr1	5060366	4899657	4445	2	1	1	1	1	0	0	4	0	0	0	0	0	0	0	1
Atp6v1h	+	chr1	5073254	5152630	444470	7	3	3	0	2	0	1	3	2	1	3	0	0	0	0	3
Oprk1	+	chr1	5578574	5596212	733520	8	4	4	6	6	0	1	3	2	1	3	0	0	0	0	3
Npbwr1	-	chr1	5907479	5903788	604823	5	3	2	2	9	0	0	3	0	0	0	0	1	0	1	0
Rb1cc1	+	chr1	6204726	6266729	380055	10	5	2	1	5	0	12	4	0	0	0	1	1	0	1	0
Fam150a	+	chr1	6349537	6384812	175308	13	8	5	1	0	3	7	5	2	0	1	1	0	0	0	2
St18	+	chr1	6477312	6851015	320486	11	6	5	1	4	3	6	6	2	0	1	1	0	0	0	9
Pcmtd1	+	chr1	7079001	7163707	1415835	13	11	9	8	8	5	11	9	2	3	3	3	2	3	1	18
Sntg1	-	chr1	9289319	8351556	1434019	11	11	9	11	5	5	5	10	2	3	3	2	2	3	1	12
Rrs1	+	chr1	9535489	9537535	246664	2	1	1	0	1	0	1	3	0	0	0	0	0	0	0	1
Adhfe1	+	chr1	9538029	9568051	89939	8	10	7	8	1	4	10	2	4	2	4	1	0	7	4	0
Mybl1	-	chr1	9690290	9657496	107858	8	10	7	7	1	4	14	3	4	2	4	1	0	7	4	0
Vcpip1	-	chr1	9738463	9708703	68161	2	3	1	3	7	3	2	2	0	0	0	0	1	0	1	0
Sgk3	+	chr1	9788211	9892637	115816	7	7	4	15	10	8	10	4	2	1	1	1	3	3	4	1
Lrrc67	-	chr1	9999217	9958705	81534	6	4	3	7	3	5	7	3	2	1	1	1	3	3	3	1
Cops5	-	chr1	10028208	10014683	114910	2	2	2	5	5	0	1	1	0	0	0	0	2	0	0	0
Arfgef1	-	chr1	10222751	10127652	191494	2	5	4	7	16	6	7	1	0	0	0	1	4	7	3	0
Cpa6	-	chr1	10710026	10314801	365570	12	7	6	6	11	8	15	3	0	0	0	1	3	7	4	5
Prex2	+	chr1	10983546	11293763	1688383	52	23	17	24	6	9	34	14	3	4	0	6	0	0	1	18
Sulf1	+	chr1	12708626	12850452	1421041	42	20	14	20	6	7	20	13	3	4	0	6	0	0	0	13
Slco5a1	-	chr1	12981258	12856630	128458	6	5	4	2	0	1	5	19	0	1	1	0	0	0	0	15
Prdm14	-	chr1	13117244	13103538	134276	6	4	4	2	0	1	5	19	0	1	1	0	0	0	0	16
Ncoa2	-	chr1	13364164	13129240	202615	6	4	3	8	2	3	5	8	1	2	0	1	0	4	1	2
Tram1	-	chr1	13579945	13554783	225600	8	4	2	8	3	3	13	7	1	2	0	1	0	4	2	2
Lactb2	-	chr1	13650627	13614926	43206	3	0	0	0	1	0	7	2	0	0	0	0	0	0	1	3
Xkr9	+	chr1	13658852	13691804	475456	14	13	7	3	5	1	25	5	1	1	2	0	1	0	2	4
Eya1	-	chr1	14300281	14159035	910377	27	19	17	9	6	11	30	10	1	1	3	0	1	2	2	8
Msc	-	chr1	14746047	14743427	527049	13	6	10	7	2	13	11	6	0	0	1	0	0	2	0	6
Smt3h2-ps4	-	chr1	14830237	14829950	108819	0	0	0	1	1	3	6	0	0	0	0	0	0	0	0	0
Rpl5-ps1	+	chr1	14855153	14856046	31599	0	0	0	0	0	0	0	0	0	0	0	0	0	0	0	0
Trpa1	-	chr1	14908943	14862729	893485	25	21	16	8	3	8	10	5	3	6	1	0	0	1	0	3
Terf1	+	chr1	15795745	15833551	1144627	35	26	18	14	7	12	13	7	3	8	1	1	0	3	0	3
Rpl7	-	chr1	16094743	16091376	258937	10	5	2	7	4	4	3	2	0	2	0	1	0	2	0	0
Rdh10	+	chr1	16095855	16123815	96194	2	2	4	3	4	8	8	0	0	3	1	0	4	2	3	0
Stau2	-	chr1	16510193	16218897	144752	3	2	6	3	4	8	7	0	0	3	1	0	4	2	3	0
Ube2w	-	chr1	16609570	16559863	72947	1	0	2	0	0	0	0	0	0	0	0	0	0	0	0	0
Tceb1	-	chr1	16646946	16632847	31603	0	0	1	0	0	0	0	0	0	0	3	0	0	1	0	0
Tmem70	+	chr1	16655272	16668356	18507	0	0	1	0	0	0	0	0	0	0	3	0	0	1	0	0
Ly96	+	chr1	16678537	16699686	298040	7	0	2	6	0	0	4	2	0	0	0	4	0	0	0	2
Jph1	-	chr1	17087879	16987545	335423	9	3	3	9	0	1	3	3	0	0	0	4	0	0	0	2
Gdap1	+	chr1	17135443	17154352	485194	3	3	2	1	5	2	2	5	0	0	0	3	0	2	0	2
Pi15	+	chr1	17591982	17621019	533780	1	0	1	0	5	2	1	5	0	0	0	3	0	2	0	2
Crispld1	+	chr1	17717169	17756425	444997	6	7	4	3	0	3	0	2	1	2	0	0	0	0	0	2
Crisp4	-	chr1	18135983	18105272	412998	11	9	5	3	0	2	2	1	1	2	1	0	0	0	0	2
Defb44-ps	-	chr1	18213645	18200134	77060	5	2	1	1	0	0	4	0	0	0	1	0	0	0	0	0
Defb18	-	chr1	18227524	18226554	26446	0	0	0	0	0	0	0	0	0	0	0	0	0	0	0	0
Defb41	-	chr1	18255219	18241061	851421	10	3	11	7	5	1	0	0	2	0	5	0	0	0	0	0
Tcfap2d	+	chr1	19093103	19156427	880452	10	4	13	10	5	2	0	2	2	0	5	0	0	0	0	0
Tcfap2b	+	chr1	19198995	19228815	861613	9	12	9	8	0	7	4	4	2	0	0	0	0	7	0	0
Pkhd1	-	chr1	20608145	20047860	931886	10	11	9	8	0	9	5	2	2	0	0	0	0	8	0	0
Il17a	+	chr1	20720986	20724577	155496	1	0	2	2	0	3	0	1	0	0	0	0	0	1	0	1
Il17f	-	chr1	20774351	20767232	61359	1	1	1	2	0	0	0	1	1	1	0	0	0	0	0	1
Mcm3	-	chr1	20810359	20793055	89043	4	4	3	3	7	0	9	1	1	3	0	0	1	0	1	1
Paqr8	+	chr1	20880698	20929632	82476	4	3	2	4	8	0	11	1	0	2	0	0	1	0	1	1
Efhc1	+	chr1	20941769	20980919	17595	2	0	0	3	1	0	2	0	0	1	0	1	0	0	0	0
Tram2	-	chr1	21069310	20986377	144804	3	2	4	6	4	5	8	3	1	3	0	2	0	3	2	0
Tmem14a	+	chr1	21208656	21220248	149768	2	2	4	5	6	5	8	3	1	2	0	1	0	3	5	0
Gsta3	+	chr1	21230670	21255442	94702	3	4	2	2	9	1	12	1	0	0	0	0	0	0	5	0
Khdc1a	+	chr1	21339722	21342281	100411	3	4	2	3	7	1	6	1	0	0	0	0	0	0	2	0
Khdc1c	+	chr1	21358412	21360926	28842	0	0	0	0	0	0	0	0	0	0	0	0	0	0	0	0
Khdc1b	+	chr1	21373637	21376465	24735	0	0	0	0	0	0	0	0	0	0	0	0	0	0	0	0
Kcnq5	-	chr1	21952023	21388489	423428	10	2	3	5	1	1	5	1	1	0	0	1	0	0	0	1
Rims1	-	chr1	22812563	22363427	972104	27	5	10	28	8	12	32	3	3	4	1	34	3	15	20	1
Ogfrl1	-	chr1	23390014	23373263	939451	25	13	12	28	7	15	49	2	3	6	1	34	3	16	20	0
B3gat2	+	chr1	23768765	23855997	540351	13	11	6	1	3	4	6	1	3	2	0	1	2	1	1	0
Smap1	-	chr1	23929156	23852464	550891	18	17	10	6	3	9	8	3	6	9	0	1	2	2	1	1
Fam135a	-	chr1	24107180	24017597	165710	12	5	8	4	3	5	7	4	4	4	0	1	2	2	1	1
Col9a1	+	chr1	24184449	24259523	88579	7	5	6	1	2	2	2	2	0	1	0	0	1	1	0	0
Col19a1	-	chr1	24594311	24270833	102382	2	2	1	1	1	1	1	0	0	0	0	0	0	0	0	0
Lmbrd1	+	chr1	24685383	24823144	392323	15	7	6	3	1	3	3	1	2	1	1	0	0	0	0	0
Bai3	-	chr1	25886552	25124395	5273886	60	34	37	10	5	12	19	11	11	5	2	2	0	0	4	4
Phf3	-	chr1	30920101	30859187	5049682	49	29	36	14	7	11	29	15	10	5	3	4	1	1	5	9
Ptp4a1	-	chr1	31006615	30997148	303683	8	3	6	17	22	5	24	7	2	2	2	9	11	2	11	5
Lgsn	+	chr1	31233251	31261501	1194786	17	5	5	15	21	6	21	4	4	1	0	7	10	1	10	2
Khdrbs2	+	chr1	32229651	32714583	1764223	28	14	13	16	1	3	6	4	9	5	1	5	0	0	0	3
Prim2	-	chr1	33726631	33510656	846169	19	11	10	9	1	2	9	3	6	5	1	5	0	0	0	1
Rab23	+	chr1	33776727	33799409	53016	2	0	1	0	1	2	2	2	0	0	0	0	0	0	0	0
Bag2	-	chr1	33814639	33802329	5598	0	0	1	0	0	1	0	1	0	0	0	0	0	0	0	0
Zfp451	-	chr1	33871421	33817317	40154	0	0	0	0	0	0	0	0	0	0	0	0	0	0	0	0
Bend6	-	chr1	33964661	33908897	141485	11	8	9	9	2	3	2	9	7	3	3	5	2	1	2	7
Dst	+	chr1	34068670	34365495	232030	18	12	10	18	9	4	11	13	11	6	5	12	4	8	7	10
Ccdc115	-	chr1	34496517	34493516	148095	7	4	1	8	7	1	15	4	4	3	2	7	3	7	5	3
Ptpn18	+	chr1	34516591	34532499	42850	1	2	1	2	2	1	4	1	0	0	0	1	3	0	0	0
Prss39	+	chr1	34555275	34559907	55362	4	2	1	4	3	3	2	2	0	0	0	1	2	0	0	0
Cfc1	+	chr1	34592493	34601156	67968	3	0	0	1	1	2	0	2	0	0	0	0	0	0	0	0
Prss40	-	chr1	34617788	34600820	59663	2	0	0	0	0	0	0	0	0	0	0	0	0	0	0	0
Fam123c	+	chr1	34636538	34647783	149736	11	8	4	13	1	3	4	2	2	9	0	0	0	0	0	0
Arhgef4	+	chr1	34778769	34869584	131468	11	8	4	7	1	3	3	2	2	9	0	0	0	0	0	0
Fam168b	-	chr1	34899910	34870066	7409	0	0	0	0	0	0	0	0	0	0	0	0	0	0	0	0
Plekhb2	+	chr1	34906837	34936425	1195747	42	28	21	26	13	9	40	34	6	33	16	13	2	17	3	18
Hs6st1	+	chr1	36125245	36163291	1222403	43	28	21	40	13	12	38	35	6	33	16	14	2	19	3	18
Uggt1	-	chr1	36301147	36196874	53883	4	1	3	7	2	6	11	3	0	1	0	3	2	4	1	0
Neurl3	-	chr1	36330270	36321447	54629	7	3	3	8	3	5	11	4	1	2	0	4	2	2	1	0
Arid5a	+	chr1	36364599	36380874	127188	9	5	1	6	5	6	12	4	3	4	1	5	4	3	2	1
Fer1l5	+	chr1	36473733	36478955	142346	5	3	1	5	4	4	9	2	2	3	1	3	6	3	3	1
Lman2l	-	chr1	36502116	36478910	124362	4	3	1	4	4	3	5	1	2	3	1	5	5	3	3	1
Cnnm4	+	chr1	36528442	36565621	29417	0	0	0	1	0	0	2	0	0	0	0	2	1	0	1	0
Cnnm3	+	chr1	36568712	36585082	5388	1	0	0	0	0	0	0	0	1	1	0	0	0	0	0	0
Ankrd23	-	chr1	36592574	36587379	4741	1	0	0	0	0	0	0	0	1	1	0	0	0	0	0	0
Ankrd39	-	chr1	36604046	36595018	3885	0	0	0	0	0	0	0	0	0	0	0	0	0	0	0	0
Sema4c	-	chr1	36615194	36605487	5786	0	0	0	0	0	0	0	0	0	0	0	0	0	0	0	0
Fam178b	-	chr1	36740028	36619539	12649	0	0	0	0	0	0	0	0	0	0	0	0	0	0	0	0
Cox5b	+	chr1	36748332	36750230	16703	0	0	0	0	0	0	0	0	0	1	0	0	0	0	0	0
Actr1b	-	chr1	36771267	36758629	55827	2	4	1	2	1	0	2	3	1	3	0	0	0	0	0	0
Zap70	+	chr1	36818695	36839663	56801	4	8	2	3	2	2	6	4	2	3	0	0	0	0	0	0
Tmem131	-	chr1	36996372	36849036	27739	2	4	1	4	1	2	2	2	1	1	0	0	0	0	0	1
Rpl12-ps1	-	chr1	37015362	37014738	86445	1	1	0	3	1	1	0	8	0	0	0	1	0	2	0	6
Vwa3b	+	chr1	37083441	37133841	210345	9	5	1	5	2	1	0	12	3	3	2	2	1	2	0	9
Cnga3	+	chr1	37276107	37320229	178775	11	5	1	7	2	1	0	6	4	4	2	1	1	0	0	4
Inpp4a	+	chr1	37356738	37467581	55943	4	1	0	2	3	2	2	2	1	1	0	0	0	0	0	0
Unc50	+	chr1	37487015	37495969	19650	1	0	0	2	2	1	1	1	0	0	0	0	0	0	0	0
Mgat4a	-	chr1	37597861	37496185	213772	15	4	1	15	23	5	23	5	7	5	0	6	17	2	13	1
Tsga10	-	chr1	37921924	37811417	220683	15	4	1	14	23	5	38	5	7	5	0	6	17	2	13	1
Lipt1	+	chr1	37929051	37934232	20217	0	0	0	0	0	0	0	0	0	0	0	0	0	0	0	0
Mrpl30	+	chr1	37947322	37955380	20476	1	0	0	1	1	0	1	0	0	0	0	2	0	0	0	0
Lyg2	-	chr1	37973338	37962766	37629	1	0	0	1	2	0	3	2	0	0	0	2	0	0	0	0
Lyg1	-	chr1	38014604	38003581	56351	0	0	0	0	1	0	3	2	0	0	0	0	0	0	0	0
Txndc9	-	chr1	38054160	38040712	26803	0	0	0	0	0	0	2	0	0	0	0	0	0	0	0	0
Eif5b	+	chr1	38054855	38112424	122443	0	0	0	0	1	1	0	1	0	0	0	0	0	0	0	1
Rev1	-	chr1	38186507	38109632	103137	0	0	1	0	2	1	0	0	0	0	0	0	1	0	0	0
Aff3	-	chr1	38721800	38234172	176379	8	6	5	4	2	4	2	2	1	4	3	0	1	8	0	0
Lonrf2	-	chr1	38892935	38850514	156501	12	9	5	3	0	3	4	3	6	6	3	0	0	8	0	0
Chst10	-	chr1	38955005	38920722	68776	5	3	2	1	1	0	0	1	6	2	0	0	0	0	0	1
Nms	+	chr1	38995994	39007123	78525	1	0	1	0	1	0	0	0	1	0	0	0	0	0	0	1
Pdcl3	+	chr1	39044659	39054081	234572	17	3	2	11	8	1	8	5	7	3	1	6	4	2	2	0
Npas2	+	chr1	39251117	39420085	201647	17	3	2	15	8	1	6	5	7	3	1	6	4	2	2	0
Rpl31	+	chr1	39424696	39428753	167695	2	2	1	3	3	3	24	1	1	0	0	4	2	3	9	0
Tbc1d8	-	chr1	39535592	39428344	64504	5	0	2	4	1	2	3	3	0	0	0	0	0	0	0	0
D1Bwg0212e	+	chr1	39591837	39603726	60660	5	0	2	4	1	2	3	3	0	0	0	0	0	0	0	0
Rnf149	-	chr1	39634250	39608141	45416	1	0	0	2	3	0	0	2	0	0	0	0	0	0	0	1
Creg2	-	chr1	39708027	39675251	55125	1	0	0	1	3	0	0	5	0	0	0	0	0	0	0	1
Rfx8	-	chr1	39777842	39722151	194040	15	8	3	18	11	4	16	7	6	9	4	17	2	6	8	0
Map4k4	+	chr1	39957758	40083155	238374	19	8	4	23	11	5	19	4	7	9	5	17	2	6	8	0
Il1r2	+	chr1	40141613	40182064	158319	4	0	1	10	0	1	10	1	1	0	1	5	0	0	1	0
Il1r1	+	chr1	40281925	40373022	108311	0	0	0	5	0	0	6	1	0	0	0	5	0	0	1	0
Il1rl2	+	chr1	40381472	40422316	83607	1	0	0	0	1	0	4	1	0	0	0	0	2	0	0	0
Il1rl1	+	chr1	40497473	40522241	75382	1	0	0	0	1	0	2	1	0	0	0	0	2	0	0	0
Il18r1	+	chr1	40522466	40557696	14736	0	0	0	1	0	0	2	0	0	0	0	0	0	0	2	0
Il18rap	+	chr1	40572207	40608550	43033	0	0	0	1	0	0	1	0	0	0	0	0	0	0	2	0
Slc9a4	+	chr1	40637072	40687576	79503	1	0	0	4	3	0	0	0	0	0	0	4	2	3	0	0
Slc9a2	+	chr1	40738557	40825730	54137	1	0	0	4	3	1	0	0	0	0	0	4	2	4	0	0
Mfsd9	-	chr1	40847532	40828886	18070	1	0	1	1	0	1	1	1	0	0	0	0	0	1	0	0
Tmem182	+	chr1	40862446	40912112	1856793	79	44	30	48	11	17	22	8	54	22	13	9	4	11	0	1
Pou3f3	+	chr1	42753991	42757052	1992905	92	48	34	39	13	26	21	7	68	28	14	9	4	22	0	1
Mrps9	+	chr1	42908078	42962527	198218	16	5	7	7	2	9	9	1	14	6	1	0	0	11	0	0
Gpr45	+	chr1	43009719	43011992	190755	9	6	6	9	1	4	8	1	2	5	1	1	2	1	1	0
AI597479	+	chr1	43155555	43172792	150690	7	5	4	6	1	4	6	0	2	5	1	3	2	1	1	0
Fhl2	-	chr1	43220806	43179919	288917	16	9	6	30	23	9	17	1	1	2	8	35	14	25	7	0
Nck2	+	chr1	43502596	43627360	458241	22	14	7	36	23	13	20	2	3	5	8	38	14	28	8	1
Uxs1	-	chr1	43884645	43803811	282653	8	6	4	7	1	7	7	3	2	3	0	5	0	3	1	1
Tpp2	+	chr1	43990847	44059844	194767	4	3	6	5	3	5	9	5	2	0	0	0	0	0	0	0
Kdelc1	-	chr1	44167635	44148409	96937	2	2	3	6	2	2	4	3	2	0	0	0	0	0	0	0
Bivm	+	chr1	44176007	44201355	11606	0	0	0	0	0	0	0	0	0	0	0	0	0	0	0	0
Ercc5	+	chr1	44204589	44238105	373485	5	4	1	4	5	2	6	1	1	1	0	2	0	1	3	0
Gulp1	+	chr1	44608356	44853678	884956	6	6	2	10	5	2	11	1	1	1	0	8	1	1	3	0
Col3a1	+	chr1	45368383	45406551	539320	1	2	1	3	0	0	9	1	0	0	0	6	1	0	2	0
Col5a2	-	chr1	45560127	45431166	294295	3	1	1	5	1	2	11	2	0	0	0	4	1	2	12	0
RNaseP_nuc.2	+	chr1	45829807	45830009	291682	4	1	2	5	1	3	9	1	0	0	1	4	1	2	10	0
Wdr75	+	chr1	45852011	45880464	87908	2	1	2	3	6	5	13	0	0	0	1	6	3	7	1	0
RP23-183P22.1	-	chr1	45947118	45946370	83703	no	no	no	no	no	no	no	no	no	no	no	no	no	no	no	no
Slc40a1	-	chr1	45982439	45964915	73751	1	1	1	1	2	1	2	0	0	1	2	1	2	1	0	0
Rpl23a-ps1	+	chr1	46038393	46038860	140677	3	2	2	0	4	0	4	0	0	0	0	0	0	0	0	0
Dnahc7c	+	chr1	46123583	46430395	518717	7	13	3	6	4	2	11	0	0	3	0	0	0	0	0	1
Slc39a10	-	chr1	46910891	46864389	4507466	36	28	17	13	7	5	14	7	1	7	1	7	1	0	1	6
Tmeff2	+	chr1	50984363	51244114	4.17533e+06	37	18	19	16	9	4	22	7	4	7	1	12	1	2	8	6
Sdpr	+	chr1	51345970	51359803	268395	10	8	7	7	4	6	17	3	4	6	1	6	0	3	8	1
Obfc2a	-	chr1	51535243	51526342	437905	21	16	11	24	10	12	33	12	8	10	6	12	3	14	12	9
Myo1b	-	chr1	51972915	51806609	342443	20	11	9	15	8	8	47	12	7	8	5	12	3	13	11	10
Stat4	+	chr1	52043992	52164032	83327	4	3	3	3	1	2	6	4	1	2	1	3	1	1	1	1
Stat1	+	chr1	52176282	52218704	13838	1	1	1	1	1	1	1	1	1	1	1	2	1	1	1	0
Gls	-	chr1	52290067	52220292	225659	15	1	3	11	11	7	7	3	3	1	0	5	4	6	0	0
Nab1	-	chr1	52557523	52514138	354097	25	7	4	19	12	11	15	5	6	1	0	8	4	10	2	1
Tmem194b	+	chr1	52687549	52708763	134393	10	6	1	3	1	4	5	2	3	0	0	3	0	4	2	1
Mfsd6	-	chr1	52784306	52713130	66318	3	0	0	1	5	1	2	1	0	0	0	0	3	1	0	0
Inpp1	-	chr1	52874532	52846257	89276	3	0	0	2	6	1	4	1	0	0	0	0	3	1	0	0
Hibch	+	chr1	52901857	52977825	168007	8	4	5	5	4	1	5	3	2	0	0	0	3	0	0	4
Mstn	+	chr1	53118507	53124923	369698	10	4	6	13	5	1	3	4	2	0	0	1	3	0	0	4
Ormdl1	+	chr1	53353939	53367153	232331	2	0	1	4	2	0	0	1	0	0	0	1	0	0	0	0
Osgepl1	+	chr1	53370468	53383187	224151	1	2	0	2	1	0	0	0	0	3	0	0	0	0	0	0
Asnsd1	-	chr1	53409511	53382351	209710	1	2	0	2	4	1	1	0	0	3	0	0	1	0	0	0
Dnahc7a	-	chr1	53622541	53604023	384321	no	no	no	no	no	no	no	no	no	no	no	no	no	no	no	no
Stk17b	-	chr1	53842068	53812350	211467	4	6	2	3	7	1	7	4	1	2	1	0	1	0	0	3
Hecw2	-	chr1	54251878	53863726	77307	0	0	1	0	2	0	0	0	0	0	0	0	1	0	0	0
Ccdc150	+	chr1	54307527	54425571	84503	2	1	2	1	0	1	0	2	0	0	0	1	0	0	0	0
Gtf3c3	-	chr1	54495815	54454425	70589	3	1	1	3	0	1	0	2	0	0	0	1	0	0	0	2
Pgap1	-	chr1	54614526	54537550	129393	10	2	2	3	6	1	1	1	6	2	1	1	4	1	1	4
Ankrd44	-	chr1	54983231	54702184	146440	13	4	5	5	6	3	5	3	6	4	1	3	4	1	2	3
Sf3b1	-	chr1	55084322	55042013	84074	4	2	3	1	0	2	5	3	0	2	0	2	0	0	1	2
Coq10b	+	chr1	55109614	55129545	40723	0	0	0	2	0	0	2	1	0	0	0	3	1	0	0	5
Hspe1	+	chr1	55144976	55148151	55355	0	0	0	2	0	0	1	1	0	0	0	3	2	0	0	6
Mobkl3	+	chr1	55188075	55211743	55184	2	1	1	1	0	0	3	2	0	2	0	0	1	0	0	3
Rftn2	-	chr1	55283626	55227003	25655	2	1	1	2	0	0	3	1	0	2	0	0	0	0	0	1
Mars2	+	chr1	55294021	55296902	40894	0	0	0	0	0	0	0	0	0	0	0	0	0	0	0	0
Boll	-	chr1	55417585	55327401	76146	3	2	1	2	1	0	1	1	0	0	0	0	0	0	0	0
Plcl1	+	chr1	55463232	55808307	930237	29	11	7	8	8	4	15	3	34	0	0	4	2	1	1	0
Hsfy2	-	chr1	56694295	56692897	1.04113e+06	30	9	7	13	7	5	7	4	36	0	0	4	2	1	1	2
Satb2	-	chr1	57029346	56850833	958897	50	24	14	26	4	10	20	18	29	9	4	11	4	9	4	12
Spats2l	+	chr1	57831705	58005241	810034	48	26	14	30	6	10	21	18	28	10	5	12	6	10	5	10
RP24-123P22.3	-	chr1	57973955	57966679	976294	51	32	12	40	6	9	43	14	25	12	4	22	8	13	8	11
Sgol2	+	chr1	58052815	58082743	82892	1	1	1	5	2	1	2	3	1	1	1	3	2	1	2	1
Kctd18	-	chr1	58075800	58012916	49936	3	2	0	1	0	0	2	0	0	1	0	0	0	0	1	0
Aox1	+	chr1	58086775	58163257	10755	0	0	0	0	0	0	0	0	0	0	0	0	0	0	0	0
Aox3	+	chr1	58169980	58257542	16422	0	0	0	0	0	0	0	0	0	0	0	0	0	0	0	0
Aox4	+	chr1	58267241	58325441	19428	1	1	0	0	0	0	0	0	0	0	0	0	0	0	0	0
Aox3l1	+	chr1	58335170	58436108	23601	1	1	0	0	0	0	2	0	0	0	0	0	0	0	0	0
Bzw1	+	chr1	58449980	58463392	17513	0	0	0	0	0	0	2	0	0	0	0	0	0	0	0	1
Clk1	-	chr1	58480910	58467033	10572	0	0	0	0	0	0	2	0	0	0	0	0	0	0	0	1
Ppil3	-	chr1	58502330	58487841	147829	0	0	0	0	0	0	0	1	0	0	0	0	0	1	0	4
Orc2	-	chr1	58561953	58519615	119980	2	0	0	0	0	0	2	1	0	0	0	0	0	1	0	3
Ndufb3	+	chr1	58643228	58652808	143428	8	2	1	7	3	2	7	1	4	1	0	2	4	2	1	1
Als2cr12	-	chr1	58752833	58714961	77724	6	2	1	5	4	2	4	1	4	1	0	2	4	1	1	0
Cflar	+	chr1	58768404	58815728	52061	0	1	0	2	4	0	4	3	0	0	0	1	2	1	1	2
Casp8	+	chr1	58852218	58904347	162509	2	1	0	9	13	3	10	4	0	2	0	12	8	6	5	3
Stradb	+	chr1	59030366	59052559	180810	3	1	0	8	10	3	6	1	0	2	0	11	6	5	4	1
Als2cr11	-	chr1	59151744	59107350	60485	1	1	0	0	0	0	0	0	0	0	0	0	0	0	0	0
Als2cr4	-	chr1	59177203	59157438	6271	0	0	0	0	0	0	0	0	0	0	0	0	0	0	0	0
Mpp4	-	chr1	59220233	59177780	94094	0	0	0	0	1	0	1	0	0	0	0	1	0	4	0	0
Als2	-	chr1	59294075	59219770	62242	2	1	1	3	0	1	1	1	0	0	0	0	0	0	0	0
Cdk15	+	chr1	59313750	59409837	148829	10	9	10	2	10	7	26	7	0	10	9	0	4	7	5	8
Fzd7	+	chr1	59538991	59543791	281641	23	17	13	13	16	13	40	17	9	17	11	3	5	17	14	9
Sumo1	-	chr1	59727678	59696278	166662	15	9	4	10	6	7	25	11	9	7	2	3	1	10	9	1
Nop58	+	chr1	59741853	59768968	66688	0	0	0	1	2	0	8	4	0	0	0	2	2	0	1	8
Bmpr2	+	chr1	59821481	59927703	94660	3	0	0	4	6	2	14	4	0	0	1	5	5	6	5	8
Fam117b	+	chr1	59969850	60042190	45871	4	0	0	3	4	3	7	0	0	0	1	3	3	6	4	0
Ica1l	-	chr1	60099931	60045914	37505	1	0	0	0	0	1	0	0	0	0	0	2	0	0	0	1
Carf	+	chr1	60155091	60207876	85623	0	0	0	1	0	0	2	0	0	0	0	4	1	0	0	1
Wdr12	-	chr1	60155489	60133712	116631	0	0	0	0	0	0	1	0	0	0	0	2	0	1	0	1
Nbeal1	+	chr1	60238339	60395172	35458	0	0	0	1	0	0	1	0	0	0	0	2	0	0	0	0
Cyp20a1	+	chr1	60400167	60444904	26630	1	0	0	0	0	0	0	0	1	0	0	0	0	0	0	0
Abi2	+	chr1	60466539	60537999	30892	2	1	0	1	0	0	0	0	1	0	0	0	0	0	0	0
Raph1	-	chr1	60623613	60547256	146420	5	5	2	12	15	1	18	0	7	2	4	20	9	4	9	0
Eif4a-ps4	+	chr1	60760776	60761993	148814	no	no	no	no	no	no	no	no	no	no	no	no	no	no	no	no
Cd28	+	chr1	60773644	60820007	135488	7	4	6	14	7	1	16	7	4	6	1	13	5	4	3	5
Ctla4	+	chr1	60943844	60969560	189048	15	7	6	19	9	1	18	8	7	8	1	19	5	4	5	5
Rpl18-ps1	+	chr1	60957742	60958266	214240	14	6	6	19	8	1	18	8	7	8	1	19	4	4	5	5
Icos	+	chr1	61034771	61057164	151832	8	2	0	10	2	0	6	1	3	2	0	7	0	0	2	0
Rpl17-ps1	+	chr1	61132491	61133069	627656	26	11	8	12	7	5	24	6	11	22	5	6	2	4	5	1
Pard3b	+	chr1	61685398	62688858	613330	29	15	10	14	7	5	21	9	12	28	6	6	2	5	7	1
Nrp2	+	chr1	62749859	62865269	200724	17	9	3	11	0	0	26	5	3	14	2	5	0	5	12	0
Ino80d	-	chr1	63138503	63004992	224619	16	7	3	14	6	8	25	14	3	11	3	7	6	14	13	18
Eef1b2	+	chr1	63223399	63227060	87101	4	3	3	12	7	9	4	13	1	3	2	3	6	10	4	19
Gpr1	-	chr1	63261117	63229265	60927	8	4	4	8	1	1	1	4	3	1	3	0	0	0	1	4
Zdbf2	+	chr1	63319839	63361150	190050	12	6	6	5	0	1	2	6	4	3	4	3	0	0	1	8
Adam23	+	chr1	63492478	63643089	157664	5	3	3	3	0	1	2	4	1	2	1	3	0	0	1	5
Dytn	-	chr1	63733501	63669425	38228	0	0	0	0	0	0	0	1	0	0	0	0	0	0	0	0
Mdh1b	-	chr1	63776892	63745393	12188	0	0	0	0	0	0	0	0	0	0	0	0	0	0	0	0
Fastkd2	+	chr1	63777188	63801229	275088	17	15	4	12	1	5	11	2	18	9	2	12	0	5	2	1
Klf7	-	chr1	64168065	64076021	686105	47	28	13	26	13	9	26	7	41	29	20	27	12	12	6	7
Creb1	+	chr1	64579378	64651121	413239	30	13	9	22	12	4	10	5	23	20	18	15	12	7	4	6
Fam119a	-	chr1	64663816	64653047	75139	2	0	0	3	1	0	1	0	1	1	0	1	0	1	1	0
Ccnyl1	+	chr1	64737029	64772218	78129	2	0	0	3	1	0	1	0	1	1	0	1	0	1	1	0
Fzd5	-	chr1	64784324	64777134	53149	1	0	0	2	2	1	3	1	0	0	0	3	1	0	3	0
Plekhm3	-	chr1	65003398	64832557	85333	4	1	2	3	2	2	5	3	0	0	0	3	1	0	3	0
Rpl10a-ps1	-	chr1	65041205	65040498	55158	4	2	3	3	1	2	4	3	0	0	0	0	0	0	0	0
Akr1cl	-	chr1	65079333	65059263	33853	2	1	1	1	1	1	2	3	0	0	0	0	0	0	0	4
Cryge	-	chr1	65097723	65095128	26518	1	0	0	0	0	0	0	2	0	0	0	0	0	0	0	4
Crygd	-	chr1	65110026	65108446	18796	0	0	0	0	0	0	0	1	0	0	0	0	0	0	0	0
Crygc	-	chr1	65120263	65118099	14614	0	0	0	0	0	0	0	1	0	0	0	0	0	0	0	0
Crygb	-	chr1	65128862	65126804	24642	0	0	0	0	1	0	0	0	0	0	0	0	0	0	0	0
Cryga	-	chr1	65149947	65146963	73346	2	2	1	2	10	8	6	2	0	0	0	1	8	6	2	3
Idh1	-	chr1	65233053	65205192	55516	2	2	1	4	9	8	7	2	0	0	0	1	8	6	2	3
Pikfyve	+	chr1	65233324	65320586	37516	2	1	1	1	0	0	0	1	1	1	0	0	0	0	0	0
Pth2r	+	chr1	65357831	65435818	574523	4	1	4	5	5	2	6	3	1	1	0	2	0	0	0	1
Crygf	+	chr1	65973096	65974881	784287	6	3	4	7	5	4	4	2	0	1	0	2	0	0	0	1
Mtap2	+	chr1	66221890	66489157	272873	6	3	2	1	0	2	2	0	0	1	0	0	0	0	0	0
Unc80	+	chr1	66515021	66745722	27547	2	0	1	0	0	0	1	0	0	0	0	0	0	0	0	0
Rpe	+	chr1	66747405	66766379	112717	3	2	1	4	7	2	4	1	1	3	1	4	1	6	3	2
Acadl	-	chr1	66909851	66877413	172052	4	4	3	8	13	5	13	2	4	5	1	6	3	6	5	2
Myl1	-	chr1	66991717	66970869	116392	3	3	2	6	8	3	10	2	3	4	0	4	2	0	4	2
Lancl1	-	chr1	67085446	67047091	139528	4	2	2	3	13	1	8	2	0	2	0	2	10	0	2	2
Cps1	+	chr1	67169600	67277833	437948	7	3	5	3	12	1	10	2	1	1	0	0	10	0	0	0
Kif22-ps	+	chr1	67631627	67633610	798944	11	3	6	3	2	1	5	2	1	1	0	0	0	0	0	4
Erbb4	-	chr1	69154633	68078760	868305	12	5	6	4	9	3	4	2	3	1	0	0	1	0	1	4
Ikzf2	-	chr1	69732534	69577788	564183	11	7	7	4	10	4	7	3	6	2	2	0	1	0	1	1
Spag16	+	chr1	69873562	70771516	141801	5	3	4	2	2	2	2	2	3	1	2	0	0	0	0	1
Vwc2l	+	chr1	70772289	70931971	142874	2	1	3	0	3	0	2	0	0	0	0	0	0	0	0	0
Bard1	-	chr1	71149720	71074072	282045	3	2	3	0	5	0	2	1	1	0	0	1	0	0	0	0
Abca12	-	chr1	71461484	71289664	282184	4	1	1	0	5	0	3	3	1	3	0	1	0	0	0	0
Atic	+	chr1	71603724	71626205	148133	3	0	1	0	3	1	4	2	0	3	0	0	0	0	0	0
Fn1	-	chr1	71699774	71632098	511926	21	6	8	13	10	7	38	6	6	6	0	11	3	9	14	1
Mreg	-	chr1	72258881	72205807	578095	27	15	13	24	20	12	57	15	12	11	3	18	8	14	17	17
Tmem169	+	chr1	72330943	72349678	76379	6	9	5	15	10	6	5	9	6	5	3	7	5	5	3	16
Xrcc5	+	chr1	72353995	72441526	36477	3	1	4	0	3	1	0	0	1	1	7	0	0	0	0	0
42433	-	chr1	72583504	72473686	78481	no	no	no	no	no	no	no	no	no	no	no	no	no	no	no	no
Smarcal1	+	chr1	72629825	72679708	56167	2	1	5	2	1	0	2	3	1	5	6	0	0	0	0	0
Ankar	-	chr1	72747138	72689554	20542	1	1	2	1	1	0	4	1	0	3	2	0	0	0	0	0
Rpl37a	+	chr1	72757834	72760383	121390	10	10	3	3	3	2	18	11	2	5	3	0	0	3	2	7
Igfbp2	+	chr1	72871077	72899048	116152	11	10	4	7	3	2	10	12	2	7	3	0	0	3	2	7
Igfbp5	-	chr1	72921458	72904506	145657	4	4	4	11	6	4	11	5	0	3	3	5	1	2	3	3
Tnp1	-	chr1	73062473	73061657	1034531	33	20	18	42	21	21	55	10	5	18	13	24	3	25	13	3
Tns1	-	chr1	74171021	73956805	895426	30	16	15	26	15	17	61	6	5	17	10	19	2	23	10	0
Rufy4	+	chr1	74172115	74194797	6865	0	0	0	0	2	0	0	0	0	0	0	0	0	0	0	0
Cxcr2	+	chr1	74200568	74207812	36318	0	0	1	2	2	0	3	0	0	0	0	0	0	0	0	0
Cxcr1	-	chr1	74241205	74238359	72413	3	0	1	3	0	0	6	1	3	0	0	1	1	0	0	0
Arpc2	+	chr1	74283071	74314783	52207	3	0	0	2	0	1	4	1	3	0	0	2	2	1	1	0
Gpbar1	+	chr1	74325124	74326198	10564	0	0	0	1	0	1	1	0	0	0	0	1	1	1	1	0
Aamp	-	chr1	74331254	74326421	588	0	0	0	0	0	0	0	0	0	0	0	0	0	0	0	0
Pnkd	+	chr1	74331619	74400258	21884	4	5	4	8	6	7	15	8	2	2	1	5	7	3	3	2
Tmbim1	-	chr1	74350979	74334821	74365	5	6	2	12	7	4	12	6	3	4	0	14	3	5	9	3
Slc11a1	+	chr1	74421777	74432636	76245	6	7	3	12	8	5	14	7	4	5	1	15	4	6	9	4
Ctdsp1	+	chr1	74438083	74443859	17538	2	2	2	5	2	3	5	2	2	2	1	2	2	2	2	2
Vil1	+	chr1	74455950	74482133	119420	1	1	1	5	3	2	4	1	1	1	0	1	2	1	1	1
Rqcd1	+	chr1	74552632	74577418	120817	1	0	0	0	0	0	0	0	1	0	0	0	1	0	0	0
Plcd4	+	chr1	74589462	74614368	32550	1	0	0	0	0	0	0	0	1	0	0	0	1	0	0	0
Zfp142	-	chr1	74634602	74611701	34555	0	0	0	0	0	0	0	0	0	0	0	0	0	0	0	0
Bcs1l	+	chr1	74634874	74639017	1577	0	0	0	0	0	0	0	0	0	0	0	0	0	0	0	0
Rnf25	-	chr1	74647971	74640322	61653	0	0	0	0	0	0	3	0	0	0	0	0	0	0	1	0
Ttll4	+	chr1	74708319	74748406	72090	0	0	0	0	0	0	5	0	0	0	0	1	0	1	2	0
Cyp27a1	+	chr1	74760148	74784464	13351	0	0	0	0	0	0	1	0	0	0	0	1	0	1	1	0
Prkag3	-	chr1	74795529	74786073	24546	1	0	1	1	2	1	1	2	0	0	0	0	0	0	0	0
Wnt6	+	chr1	74818466	74831893	29134	2	0	2	2	2	1	3	3	0	0	0	0	0	0	0	0
Wnt10a	+	chr1	74838090	74850753	56952	7	4	5	3	2	2	11	6	4	4	4	1	1	1	1	2
Cdk5r2	+	chr1	74901508	74904005	74833	9	6	5	8	2	2	7	7	6	5	4	1	1	1	1	3
Fev	-	chr1	74931993	74928083	28593	3	2	1	2	0	0	1	2	2	1	0	0	0	0	0	1
Cryba2	-	chr1	74939717	74936508	13443	0	0	0	0	1	0	1	1	0	0	0	0	0	0	0	0
Ccdc108	-	chr1	74982173	74948645	18646	0	0	0	0	2	0	3	1	0	0	0	0	2	0	0	0
Ihh	-	chr1	74998246	74991891	25185	1	0	0	1	4	1	2	2	0	0	0	0	6	0	0	0
Nhej1	-	chr1	75093213	75013713	44371	2	1	1	4	4	2	3	4	1	1	2	1	5	1	1	1
Slc23a3	-	chr1	75130464	75122117	37800	1	1	1	2	1	1	2	2	1	1	2	1	1	1	1	1
Fam134a	+	chr1	75139360	75144483	29633	0	0	0	0	0	0	0	0	0	0	0	0	0	0	0	0
Zfand2b	+	chr1	75165220	75168203	20825	0	0	0	0	0	0	0	0	0	0	0	0	0	0	0	0
Abcb6	-	chr1	75176966	75168291	562	0	0	0	0	0	0	0	0	0	0	0	0	0	0	0	0
Atg9a	-	chr1	75188497	75177440	686	0	0	0	0	0	0	0	0	0	0	0	0	0	0	0	0
Ankzf1	+	chr1	75188709	75195955	11670	0	0	0	0	1	0	0	0	0	0	0	0	0	0	0	0
Stk16	+	chr1	75207413	75212181	32317	0	0	0	1	1	0	0	0	0	0	0	0	0	0	0	1
Tuba4a	-	chr1	75215828	75211549	32806	0	0	0	1	1	1	0	0	0	0	0	1	1	1	0	1
Dnajb2	+	chr1	75233040	75241379	19449	1	1	1	2	1	1	2	1	0	0	0	0	0	0	0	1
Ptprn	-	chr1	75260783	75243616	10228	1	1	1	3	1	1	1	1	0	0	0	0	0	0	0	0
Resp18	-	chr1	75274990	75268774	37472	5	4	1	2	0	1	1	0	4	2	2	1	1	2	0	0
Dnpep	-	chr1	75314212	75304471	72173	7	5	1	10	2	4	8	2	4	3	2	5	6	5	3	1
Des	+	chr1	75356904	75365154	49410	2	1	1	9	4	5	11	3	0	1	0	5	6	4	3	1
Speg	+	chr1	75371872	75428895	10328	0	0	1	4	2	2	2	1	0	0	0	1	1	1	0	0
Gmppa	+	chr1	75432505	75439749	10872	3	2	2	1	1	0	2	1	1	2	3	0	0	1	0	0
Accn4	+	chr1	75447011	75470915	12454	3	2	2	3	1	0	1	1	1	3	3	0	0	1	0	0
Tmem198	+	chr1	75476107	75482268	5324	0	0	0	0	0	0	0	0	0	1	0	0	0	0	0	0
Obsl1	-	chr1	75502936	75482400	848	0	0	0	0	0	0	0	0	0	0	0	0	0	0	0	0
Inha	+	chr1	75503652	75506941	11879	0	0	0	1	1	0	0	2	0	0	0	4	1	3	0	3
Stk11ip	+	chr1	75518104	75533910	20094	0	0	0	1	2	0	0	2	0	0	0	4	1	3	0	3
Slc4a3	+	chr1	75542841	75558747	1813944	54	12	9	44	7	7	63	21	14	13	4	33	1	2	5	10
Epha4	-	chr1	77511663	77363760	2391192	75	21	13	51	7	7	67	25	21	23	4	36	1	4	9	10
Pax3	-	chr1	78193711	78097842	699389	24	14	7	8	4	3	26	6	7	10	0	3	0	2	7	0
Sgpp2	+	chr1	78306921	78416861	204093	4	5	4	6	5	3	16	2	1	1	0	3	0	5	4	0
Farsb	-	chr1	78485434	78414533	243132	2	1	0	4	13	5	21	1	0	1	0	1	9	4	6	0
Mogat1	+	chr1	78507744	78534746	141964	4	0	0	6	6	1	11	3	0	0	0	5	4	1	0	3
Acsl3	+	chr1	78654400	78703562	229594	16	9	3	15	4	3	15	4	1	9	3	8	4	1	2	3
Utp14b	+	chr1	78654613	78664163	269206	14	7	2	16	10	4	12	4	1	6	0	7	6	1	1	3
Kcne4	+	chr1	78813502	78816599	763984	24	14	7	14	9	5	13	1	4	12	3	6	4	2	5	0
Scg2	-	chr1	79436665	79431244	781431	18	13	10	12	4	3	11	0	5	9	6	5	1	3	4	0
Ap1s3	-	chr1	79668547	79603451	197076	6	8	5	7	3	4	8	1	3	4	3	1	4	2	0	0
Wdfy1	-	chr1	79758344	79698837	44539	2	2	0	3	2	3	3	1	1	1	0	0	4	1	0	0
Mrpl44	+	chr1	79772593	79778020	27001	1	1	0	1	0	1	2	0	0	0	0	0	0	0	0	0
Serpine2	-	chr1	79855271	79790772	354381	13	7	2	12	2	3	13	2	1	3	0	4	0	5	4	0
Fam124b	-	chr1	80215048	80196900	388079	13	8	2	12	2	4	14	3	1	4	0	4	0	5	4	1
Cul3	-	chr1	80337055	80261498	207043	4	4	3	6	1	2	2	2	2	1	1	1	0	0	0	1
Dock10	-	chr1	80755128	80497648	1635141	39	34	27	17	5	11	23	3	6	20	12	10	0	3	5	1
Irs1	-	chr1	82287991	82229676	1499584	36	32	25	25	4	11	39	2	4	20	11	9	0	3	5	1
Rhbdd1	+	chr1	82313027	82441941	30393	0	0	2	0	0	0	0	0	0	0	1	0	0	0	0	0
Col4a4	-	chr1	82583424	82447298	143398	4	3	3	3	0	4	6	2	0	0	1	3	0	11	2	0
Mff	+	chr1	82721465	82748965	142300	4	3	2	5	0	4	6	2	0	0	0	3	0	11	2	0
Tm4sf20	-	chr1	82765036	82753224	75281	8	3	5	7	14	5	11	3	3	2	1	5	12	1	3	2
Agfg1	+	chr1	82836058	82892850	187270	14	4	11	15	20	7	27	5	3	2	2	6	13	4	9	2
Slc19a3	-	chr1	83035023	83009098	194566	10	3	8	8	14	2	18	4	1	0	1	3	7	3	8	0
Ccl20	+	chr1	83113341	83115741	118914	6	2	2	4	12	0	11	2	1	0	0	3	7	0	5	0
Wdr69	+	chr1	83156337	83207149	84161	3	1	0	2	4	0	5	0	0	0	0	1	1	0	3	0
Sphkap	-	chr1	83404775	83250714	671658	17	16	16	12	2	0	4	2	2	12	8	2	0	1	1	1
Pid1	-	chr1	84281220	84032868	713289	16	15	20	11	7	1	11	2	2	12	8	2	6	2	2	4
Dner	-	chr1	84692796	84366416	110164	2	3	5	3	5	1	4	0	1	1	0	0	6	1	1	3
Trip12	-	chr1	84835879	84717764	25505	2	3	1	0	0	0	0	0	1	1	0	0	0	0	0	0
Fbxo36	+	chr1	84836416	84897062	5948	0	1	0	0	0	0	0	0	0	0	0	0	0	0	0	0
Slc16a14	-	chr1	84931700	84902473	82391	0	1	0	0	0	1	1	0	0	0	0	0	0	0	0	0
Rpl19-ps1	+	chr1	85008680	85009362	2541092	0	0	0	0	0	1	1	0	0	0	0	0	0	0	0	0
Sp110	-	chr1	87495392	87473474	2465998	0	0	0	0	0	0	0	0	0	0	0	0	0	0	0	0
Sp140	+	chr1	87497278	87541612	6899	0	0	0	0	0	0	0	0	0	0	0	0	0	0	0	0
Sp100	+	chr1	87546625	87606573	88456	4	6	4	6	3	4	10	2	0	1	0	4	1	1	1	0
Cab39	+	chr1	87690016	87748151	126148	9	7	5	15	6	6	9	3	2	1	0	4	1	1	1	0
Itm2c	+	chr1	87790856	87805250	73567	13	7	6	11	3	6	8	2	10	11	5	1	0	4	1	0
Gpr55	-	chr1	87857630	87836112	88500	11	8	5	10	1	4	7	2	9	12	5	1	0	4	1	0
Spata3	+	chr1	87915268	87925823	93009	9	6	2	10	9	3	9	2	7	5	0	0	6	1	1	2
Psmd1	+	chr1	87961194	88035726	51030	8	5	4	12	10	6	8	2	6	4	1	2	7	3	3	4
Htr2b	-	chr1	88008545	87995601	112618	0	0	0	3	0	0	2	0	0	0	0	2	2	1	2	3
Armc9	+	chr1	88051385	88174859	67777	1	0	0	3	4	3	2	0	0	0	0	2	3	2	2	2
B3gnt7	+	chr1	88199796	88203878	62353	3	1	2	3	7	5	2	4	0	0	0	0	1	4	0	2
Ncl	-	chr1	88256030	88241294	64203	5	1	2	5	4	2	6	6	3	1	0	2	0	4	0	3
Nmur1	-	chr1	88284737	88282817	112284	11	6	6	20	9	4	19	11	9	8	4	15	9	7	9	11
Rpl30-ps6	+	chr1	88370234	88370581	138227	no	no	no	no	no	no	no	no	no	no	no	no	no	no	no	no
Ptma	+	chr1	88423311	88427273	65054	9	4	8	6	9	9	12	11	11	14	11	12	12	13	13	6
Pde6d	-	chr1	88479204	88439597	12599	3	1	2	3	2	2	2	2	3	1	0	1	0	1	2	1
Cops7b	+	chr1	88479479	88503075	60066	6	3	0	2	4	4	8	5	2	3	0	0	1	1	0	0
Nppc	-	chr1	88567147	88562866	93023	7	3	0	3	4	4	4	6	2	3	0	0	1	1	0	0
Dis3l2	+	chr1	88600379	88946672	69825	3	1	0	0	2	2	0	2	0	0	0	0	0	0	0	0
Alppl2	-	chr1	88986503	88983265	44669	2	1	0	1	2	2	0	1	0	0	0	0	0	0	0	0
Alpi	-	chr1	88998181	88994579	31478	0	0	0	0	2	0	0	0	0	0	0	0	4	0	0	0
Akp3	+	chr1	89021583	89024487	43145	1	2	1	2	2	0	0	0	0	2	1	0	4	0	0	0
Ecel1	-	chr1	89053096	89044230	53874	8	8	7	7	4	5	8	3	0	6	6	0	0	0	0	0
Chrnd	+	chr1	89087227	89096644	39873	7	6	6	6	4	5	8	3	0	4	5	0	0	0	0	0
Chrng	+	chr1	89102386	89108410	7821	0	0	0	0	0	0	0	0	0	0	0	0	0	0	0	0
Eif4e2	+	chr1	89110489	89137063	25954	3	1	1	3	1	2	3	1	0	0	0	0	0	0	0	0
Efhd1	+	chr1	89160938	89207414	40034	3	2	1	4	1	3	2	2	0	0	0	0	0	1	0	1
Gigyf2	+	chr1	89223573	89347385	42183	3	3	0	2	2	2	2	2	1	0	0	0	0	1	0	1
Kcnj13	-	chr1	89291304	89282859	157550	3	2	0	3	2	2	3	0	0	0	0	0	1	0	0	0
RP23-210C12.2	-	chr1	89441267	89440210	224526	3	4	0	4	10	1	5	2	2	1	0	0	2	0	0	0
Ngef	-	chr1	89470445	89373409	128547	4	3	1	4	9	4	12	2	0	1	0	2	1	2	6	0
Inpp5d	+	chr1	89516887	89617082	111126	7	3	0	3	8	1	6	1	2	1	0	0	2	0	0	0
Atg16l1	+	chr1	89652588	89689003	27634	6	1	0	2	0	1	3	0	2	0	0	0	0	0	0	0
SCARNA6.1	+	chr1	89673513	89673784	63778	0	0	0	0	1	0	0	0	0	0	0	0	0	0	0	1
SCARNA6	+	chr1	89681131	89681395	26207	0	0	0	0	0	0	2	0	0	0	0	0	0	0	0	0
Sag	+	chr1	89700255	89741733	26989	2	0	0	1	2	1	5	0	2	0	0	2	0	1	0	0
Dgkd	+	chr1	89749862	89841064	8761	2	0	0	1	2	1	2	0	2	0	0	2	0	1	0	0
Usp40	-	chr1	89905126	89841696	79894	0	0	1	0	5	0	2	0	0	0	0	0	2	0	0	0
Ugt1a8	+	chr1	89984388	90115579	72217	0	0	1	1	7	0	2	2	0	0	0	0	3	0	0	0
Dnajb3	-	chr1	90102323	90101307	202392	3	1	0	3	6	3	6	0	1	1	0	0	1	1	2	0
Ugt1a1	+	chr1	90108534	90115572	14234	0	0	0	1	2	0	0	2	0	0	0	0	1	0	0	0
Hjurp	-	chr1	90174089	90155690	65887	2	1	4	1	5	3	5	4	0	0	0	0	1	0	0	0
Trpm8	+	chr1	90199858	90285426	43879	2	1	2	2	4	4	1	4	0	0	0	0	3	2	0	0
Spp2	+	chr1	90303536	90323013	92795	7	2	1	7	4	5	24	6	2	2	0	3	2	5	9	6
Glrp1	-	chr1	90406461	90397698	237924	18	2	2	14	8	7	38	13	9	5	0	9	1	9	16	11
Arl4c	-	chr1	90598451	90569700	531778	38	15	7	18	19	16	54	24	20	19	3	9	5	22	14	15
Sh3bp4	+	chr1	90966990	91051643	668277	43	24	9	24	20	19	56	23	17	23	9	10	6	21	16	13
Agap1	+	chr1	91351381	91791852	332445	17	12	5	20	8	8	26	6	4	9	6	7	3	5	9	4
Gbx2	-	chr1	91827751	91824559	54122	3	4	4	6	4	2	7	5	0	6	0	0	1	0	0	2
Asb18	-	chr1	91911241	91849166	48881	2	1	2	3	2	1	3	5	0	4	0	0	0	0	0	1
Iqca	-	chr1	92049976	91938707	78045	1	0	0	2	0	1	2	1	2	0	3	0	0	1	0	0
Cxcr7	+	chr1	92100555	92113326	437253	20	15	5	23	3	19	47	11	9	14	8	3	0	19	3	7
Cops8	+	chr1	92500000	92509916	540193	26	19	6	38	5	21	66	13	11	21	6	15	3	27	18	9
Col6a3	-	chr1	92740529	92663435	224652	11	6	1	20	6	7	50	7	5	11	1	19	6	12	24	5
Mlph	+	chr1	92811662	92847719	78124	7	3	1	12	5	5	16	5	1	4	0	7	3	3	10	3
Rab17	-	chr1	92866238	92854710	36057	7	3	3	7	2	2	8	2	0	1	0	3	0	0	1	0
Lrrfip1	+	chr1	92895304	93025521	45225	4	2	2	7	2	1	3	1	0	1	0	3	0	0	0	1
Rbm44	+	chr1	93041680	93067372	25186	0	0	0	0	1	0	0	0	0	0	0	0	0	0	0	1
Ramp1	+	chr1	93076399	93121773	34168	0	0	0	2	1	0	6	0	0	0	0	0	0	1	1	0
Ube2f	+	chr1	93146914	93185454	34602	0	0	0	2	2	0	4	0	0	0	0	0	0	2	1	0
Scly	+	chr1	93194915	93217652	10461	0	0	0	0	1	0	0	0	0	0	0	0	0	1	0	0
RP24-500O1.1	-	chr1	93217678	93201669	17189	0	0	0	0	0	0	0	0	0	0	0	0	0	1	1	0
Espnl	+	chr1	93218652	93244880	3687	0	0	0	0	0	0	0	0	0	0	0	0	0	0	0	0
Klhl30	+	chr1	93247593	93258993	6727	0	0	0	0	0	0	0	0	0	0	0	0	0	0	0	0
Fam132b	+	chr1	93263007	93270793	5205	0	0	0	0	0	0	0	0	0	0	0	0	0	0	0	0
Ilkap	-	chr1	93295360	93271984	13891	1	0	0	0	0	0	2	0	0	0	0	0	0	0	0	0
Hes6	-	chr1	93309799	93308060	15462	1	0	0	0	0	0	3	0	0	0	0	0	0	0	0	0
Per2	-	chr1	93355907	93312561	38100	1	0	1	2	3	4	4	1	0	0	0	1	2	3	3	0
Traf3ip1	+	chr1	93391245	93425880	46600	1	0	1	3	4	5	10	2	0	0	0	1	4	5	3	1
Asb1	+	chr1	93437142	93456167	253133	14	6	4	8	2	3	18	4	3	6	1	2	2	3	3	1
Twist2	+	chr1	93698038	93744605	326600	18	8	6	13	4	6	28	5	3	6	1	7	1	4	9	0
Hdac4	-	chr1	94044970	93829334	375346	30	28	9	31	5	9	40	8	14	21	3	16	3	6	14	5
Ndufa10	-	chr1	94370437	94335587	296438	26	26	7	21	2	5	30	6	14	21	3	11	2	3	8	5
Olfr1416	-	chr1	94377196	94376258	16020	0	0	0	0	0	0	0	0	0	0	0	0	0	0	0	0
Olfr1415	-	chr1	94388330	94387395	29494	0	0	0	0	0	0	0	0	0	0	0	0	0	0	0	0
Olfr1414	-	chr1	94415092	94407625	73905	2	0	0	0	0	0	0	1	0	0	0	0	0	0	0	0
Olfr1413	+	chr1	94469702	94470783	68736	2	0	0	1	0	0	0	1	0	0	0	0	0	0	0	0
Olfr1412	+	chr1	94484909	94485874	21350	0	0	0	0	0	0	0	0	0	0	0	0	0	0	0	0
Olfr1411	+	chr1	94493098	94494069	17571	0	0	0	0	0	0	0	0	0	0	0	0	0	0	0	0
Olfr1410	+	chr1	94504416	94505424	21381	2	0	0	0	0	0	0	1	0	0	0	0	0	0	0	0
Olfr12	+	chr1	94516458	94517578	27178	3	1	0	1	0	0	0	1	0	1	0	0	0	0	0	0
Myeov2	-	chr1	94538562	94533722	18377	1	1	0	0	0	0	0	0	0	1	0	0	0	0	0	0
Otos	-	chr1	94545418	94540795	185037	17	4	8	14	3	5	14	3	9	1	4	9	0	4	0	0
Gpc1	+	chr1	94728222	94756775	192735	18	5	10	14	3	6	14	3	10	3	4	9	1	4	0	0
Ankmy1	-	chr1	94799483	94766706	14014	1	1	2	0	0	1	0	0	1	2	0	0	1	0	0	0
Dusp28	+	chr1	94803566	94805197	6868	0	0	0	0	0	0	0	0	0	0	0	0	0	0	0	0
Rnpepl1	+	chr1	94807982	94817415	16323	0	0	0	2	1	0	0	0	0	0	0	2	1	0	0	0
Capn10	+	chr1	94830953	94844518	38716	0	0	1	3	3	1	4	0	0	0	0	2	4	0	0	0
Gpr35	+	chr1	94869696	94882968	45121	0	0	1	1	2	1	4	0	0	0	0	0	3	0	0	0
Aqp12	+	chr1	94902911	94908846	23130	2	1	1	3	0	0	2	1	0	1	0	0	0	0	0	0
Kif1a	-	chr1	94998442	94912033	36567	4	3	3	4	2	1	7	3	1	3	0	0	1	0	1	0
Agxt	+	chr1	95031822	95041984	123814	12	7	8	15	7	8	39	4	1	4	0	2	4	6	7	2
Sned1	+	chr1	95132418	95197642	132223	10	5	6	11	5	8	20	2	0	2	0	2	3	6	6	2
Mterfd2	-	chr1	95202440	95195788	190795	5	2	2	7	2	2	9	2	0	3	0	2	0	3	2	0
Ppp1r7	+	chr1	95239431	95270066	37398	0	0	0	0	0	1	0	0	0	0	0	0	0	0	0	0
Ano7	+	chr1	95270473	95300079	75869	3	1	1	3	4	1	1	1	1	1	0	5	3	2	1	0
42615	+	chr1	95375541	95406837	77281	no	no	no	no	no	no	no	no	no	no	no	no	no	no	no	no
Farp2	+	chr1	95408656	95518553	65537	2	1	1	3	6	2	3	2	1	1	0	1	5	1	1	1
Stk25	-	chr1	95532299	95518482	161617	2	1	1	5	7	3	5	2	1	2	0	3	5	4	2	1
Bok	+	chr1	95582271	95592339	109115	3	3	2	15	15	7	13	3	2	3	0	9	14	5	5	2
Atg4b	+	chr1	95651482	95686011	62285	1	2	1	9	8	4	5	1	1	2	0	6	9	1	3	1
Dtymk	-	chr1	95698511	95689153	5173	0	0	0	0	0	0	0	0	0	1	0	0	0	0	0	0
Ing5	+	chr1	95700542	95718678	5170	0	0	0	0	0	0	0	0	0	0	0	0	0	0	0	0
D2hgdh	+	chr1	95721817	95748925	12135	0	0	0	0	1	0	3	0	0	0	0	0	0	0	0	0
Gal3st2	+	chr1	95757921	95773071	152995	no	no	no	no	no	no	no	no	no	no	no	no	no	no	no	no
Neu4	+	chr1	95917070	95924903	153980	5	2	1	11	14	2	3	1	1	1	0	2	0	1	1	0
Pdcd1	-	chr1	95949130	95934884	1271056	17	13	14	7	13	3	6	6	4	2	3	2	0	1	1	1
Fam174a	+	chr1	97210205	97231861	1513475	20	13	15	11	12	4	9	6	3	2	3	2	0	0	0	2
St8sia4	-	chr1	97564171	97484261	1403590	14	9	10	6	5	2	7	1	0	3	1	2	0	0	1	4
Slco4c1	-	chr1	98768748	98715361	1190831	10	8	8	0	4	0	5	1	0	2	1	0	0	0	1	4
Slco6b1	-	chr1	98894154	98808389	101102	3	0	1	0	1	0	0	2	0	0	0	0	0	0	0	1
Slco6c1	-	chr1	99024830	98955615	577111	17	4	8	4	7	0	0	2	1	3	0	0	3	0	0	0
D1Ertd622e	-	chr1	99558651	99540480	559624	16	5	7	3	12	2	2	1	1	3	0	0	6	0	0	0
Gin1	+	chr1	99666774	99690286	135509	3	0	2	5	3	0	1	1	0	0	1	3	3	0	0	1
Ppip5k2	-	chr1	99666988	99602625	94658	2	1	0	4	5	2	3	1	0	0	0	2	3	0	0	0
Pam	-	chr1	99992209	99717672	352881	18	8	3	7	7	0	1	1	13	9	0	5	2	0	1	0
Slco6d1	+	chr1	100317704	100413565	1581272	24	12	3	9	9	0	1	0	13	9	0	5	2	0	1	0
Cntnap5b	+	chr1	101669342	102382519	5538364	36	18	24	15	6	4	2	7	2	0	6	3	0	0	0	6
Cdh20	+	chr1	106665106	106892058	4564023	35	24	28	24	17	8	14	9	4	3	7	14	4	6	3	10
Rnf152	-	chr1	107253287	107173494	445865	19	12	5	10	13	4	19	4	2	3	1	11	4	6	3	6
Pign	-	chr1	107555585	107417716	286144	16	4	3	5	12	2	6	4	1	1	1	2	8	3	1	3
Tnfrsf11a	+	chr1	107677300	107744558	264140	12	5	4	21	22	10	27	2	1	2	1	12	11	9	6	1
Zcchc2	+	chr1	107886983	107930644	280110	21	11	8	30	11	11	34	4	2	5	6	17	3	7	11	2
Phlpp1	+	chr1	108068329	108290827	281613	22	11	13	26	10	7	23	7	2	5	6	8	1	2	7	3
Bcl2	-	chr1	108610851	108434755	150064	9	3	8	10	9	4	15	3	0	1	0	1	1	1	1	1
Kdsr	-	chr1	108656319	108616987	10465	0	0	1	0	0	0	0	0	0	0	0	0	0	0	0	0
Vps4b	-	chr1	108693244	108660648	68835	0	1	1	0	0	0	0	2	0	0	0	0	0	0	0	0
Serpinb5	+	chr1	108757750	108779925	69010	1	2	2	1	0	1	2	2	0	0	0	0	0	0	0	0
Pou2f3-rs1	-	chr1	108785474	108784429	50056	1	1	2	1	0	1	1	0	0	0	0	0	0	0	0	0
Serpinb12	+	chr1	108831026	108853657	69456	0	0	2	1	0	0	0	0	0	0	0	0	0	0	0	0
Serpinb13	+	chr1	108877561	108897772	68314	1	0	2	0	0	0	0	0	0	0	0	0	0	0	0	0
Serpinb3a	-	chr1	108948914	108942182	70240	1	0	1	0	0	0	0	0	0	0	0	0	0	0	0	0
Serpinb3d	-	chr1	108980083	108974744	96285	0	0	0	0	0	0	0	0	0	0	0	0	0	0	0	0
Serpinb3b	-	chr1	109174938	109050538	154023	0	0	1	0	0	0	0	0	0	0	0	0	0	0	0	0
Serpinb11	+	chr1	109258506	109277052	102748	0	0	1	0	0	0	0	0	0	0	0	0	0	0	0	0
Serpinb7	+	chr1	109296232	109331976	95204	1	1	1	1	0	0	3	1	0	0	0	0	0	0	0	0
Serpinb2	+	chr1	109408000	109422175	140432	1	1	2	1	0	0	3	1	1	0	0	0	0	0	0	0
Serpinb8	+	chr1	109486583	109505486	2437826	20	5	11	6	5	0	14	4	2	3	3	3	0	1	0	4
Cdh7	+	chr1	111878904	112036535	3122655	23	6	12	6	5	1	7	6	1	3	3	3	0	1	0	7
Cdh19	-	chr1	112873949	112785772	1630567	11	6	4	3	0	2	0	3	0	0	0	0	0	0	0	4
Dsel	-	chr1	113761486	113755279	4701177	31	19	17	7	12	6	5	12	0	2	1	0	1	0	0	4
Cntnap5a	+	chr1	117581333	118478603	5536338	26	18	19	13	12	6	9	17	0	3	1	0	1	3	2	6
Tsn	-	chr1	120207709	120195094	1727198	3	4	4	1	0	1	8	6	0	1	0	0	0	3	2	3
Mki67ip	+	chr1	120218416	120230399	65943	1	1	0	2	0	3	2	0	0	0	0	2	0	3	0	2
Clasp1	+	chr1	120285635	120506009	73749	1	1	0	3	1	4	1	0	0	0	0	2	1	4	0	2
Tcfcp2l1	+	chr1	120524522	120581744	167478	11	7	2	13	4	6	13	7	3	2	0	1	1	7	2	2
Gli2	-	chr1	120950196	120730709	510811	39	24	12	35	8	17	36	23	12	7	0	7	0	7	8	16
Inhbb	-	chr1	121318825	121312042	409903	31	23	12	25	6	13	45	18	9	8	0	6	0	1	6	15
Ralb	-	chr1	121401371	121366882	69688	3	6	3	4	2	2	11	2	0	4	0	3	3	2	5	1
Tmem185b	+	chr1	121423002	121424801	38440	no	no	no	no	no	no	no	no	no	no	no	no	no	no	no	no
Epb4.1l5	-	chr1	121545577	121441610	27554	1	1	0	2	2	3	6	1	0	2	0	1	4	1	1	1
RP23-133I8.1	+	chr1	121684346	121684663	168446	0	0	1	0	0	0	2	0	0	0	0	0	0	0	0	0
RP23-274C16.2	+	chr1	121714340	121714702	119442	8	3	3	8	1	2	10	1	7	3	0	4	0	0	6	0
Ptpn4	-	chr1	121734190	121556322	-9105	no	no	no	no	no	no	no	no	no	no	no	no	no	no	no	no
Tmem177	-	chr1	121809785	121804467	183537	11	6	3	6	3	5	23	2	7	3	0	4	0	1	7	0
Sctr	+	chr1	121903557	121960105	97621	3	3	1	3	3	3	5	1	0	0	0	0	3	2	1	0
Tmem37	-	chr1	121970651	121963954	43055	1	0	1	4	9	6	6	3	1	2	0	0	9	3	1	5
Dbi	-	chr1	122017655	122009857	108885	6	4	6	9	14	10	12	3	2	3	0	0	10	2	1	6
Steap3	-	chr1	122161832	122087334	145006	5	6	5	4	6	4	5	1	1	1	0	0	4	0	0	1
C1ql2	+	chr1	122237159	122239748	206694	1	4	6	2	1	1	3	4	0	0	0	0	0	0	0	0
Marco	-	chr1	122401661	122371115	228770	6	6	10	4	1	2	5	5	0	0	0	0	0	0	0	1
En1	+	chr1	122499064	122504568	576817	29	15	13	12	1	5	16	5	0	3	0	3	0	0	1	1
AI848258	+	chr1	122983982	123017533	663980	no	no	no	no	no	no	no	no	no	no	no	no	no	no	no	no
Insig2	-	chr1	123229166	123202099	283026	12	5	8	7	3	2	7	1	2	7	0	1	0	0	2	0
Ccdc93	+	chr1	123327626	123403037	101842	6	2	3	2	2	1	5	0	1	5	0	1	0	0	2	0
Htr5b	-	chr1	123425042	123406419	28752	1	0	0	1	0	0	0	0	0	0	1	0	0	0	0	0
Ddx18	-	chr1	123464566	123450412	1789520	27	10	12	5	5	4	5	4	5	1	2	1	0	2	0	1
Dpp10	-	chr1	125942136	125228716	3111497	56	20	27	11	6	5	12	5	7	1	1	1	0	2	0	1
Actr3	-	chr1	127332067	127289483	1472873	32	12	15	14	17	6	24	1	2	0	0	9	9	10	11	0
Slc35f5	+	chr1	127457593	127492261	206837	6	4	2	21	20	6	16	1	1	2	0	12	10	10	11	0
Gpr39	+	chr1	127573572	127770439	121086	4	2	2	10	4	1	3	1	1	2	0	3	1	0	0	0
Lypd1	-	chr1	127808791	127764199	273361	3	0	4	0	0	0	0	0	0	1	1	0	0	0	0	0
Nckap5	-	chr1	128727209	127810214	375777	22	12	6	10	0	3	8	0	2	10	2	4	0	0	0	0
Mgat5	+	chr1	129101563	129379549	377928	23	12	6	12	0	3	8	1	2	10	2	4	0	0	0	0
Tmem163	-	chr1	129574673	129383123	54891	3	0	0	2	0	0	0	2	0	0	0	1	0	0	0	0
Acmsd	+	chr1	129625990	129664141	57917	2	0	0	2	0	0	0	1	0	0	0	1	0	0	0	0
Ccnt2	+	chr1	129670741	129704638	13810	0	0	0	0	1	0	0	0	0	0	0	0	0	0	0	1
Ysk4	-	chr1	129736867	129711848	35693	1	0	1	0	1	0	0	0	0	0	0	0	0	0	0	1
Rab3gap1	+	chr1	129765350	129840445	38799	1	0	2	1	0	1	3	0	1	1	0	0	1	2	1	0
Rpl28-ps1	+	chr1	129935146	129935559	159025	2	0	0	2	0	0	0	0	3	0	0	5	0	0	0	3
Zranb3	-	chr1	129999039	129850761	11160	2	0	2	1	0	1	3	0	1	1	0	0	1	2	1	0
R3hdm1	+	chr1	129999883	130134312	70770	1	0	0	2	0	0	0	0	1	0	0	5	0	0	0	3
Ubxn4	+	chr1	130140758	130175954	11825	0	0	0	0	0	0	0	0	0	0	0	0	0	0	0	0
Lct	-	chr1	130224895	130181333	8652	0	0	0	0	0	0	0	0	0	0	0	0	0	0	0	0
Mcm6	-	chr1	130256233	130228168	7325	0	0	0	0	0	0	0	0	0	0	0	0	0	0	0	0
Dars	-	chr1	130313993	130260285	174835	11	5	6	6	1	3	9	1	7	5	6	2	0	0	2	0
Cxcr4	-	chr1	130488867	130484776	851837	38	10	27	12	5	14	31	8	11	9	16	6	1	7	9	2
Thsd7b	+	chr1	131169921	132115855	850302	30	9	26	14	4	11	20	9	4	6	13	7	1	7	7	3
Daf2	-	chr1	132319586	132285103	185266	3	4	5	8	2	0	5	2	0	2	3	3	0	0	0	1
Cd55	-	chr1	132359321	132335604	129987	1	0	1	6	8	3	10	7	0	1	0	3	2	0	2	1
Zp3r	-	chr1	132526198	132473290	119121	2	0	2	4	7	3	11	8	0	1	0	3	2	0	2	1
C4bp	-	chr1	132558209	132531350	32563	1	0	1	0	5	0	2	1	0	0	0	0	4	0	0	0
Yod1	+	chr1	132613904	132618632	65616	1	0	0	1	1	0	4	0	0	0	0	1	1	0	2	0
Pfkfb2	-	chr1	132625830	132585620	30134	0	0	0	0	6	0	0	1	0	0	0	0	7	1	0	0
AA986860	+	chr1	132628553	132641198	66202	3	0	2	0	4	1	18	0	0	0	0	0	1	1	11	0
Fcamr	+	chr1	132697479	132711317	68225	3	0	2	0	6	3	13	0	0	0	0	0	2	2	11	0
Pigr	+	chr1	132723261	132748826	25364	0	0	0	0	2	2	1	0	0	0	0	0	1	1	0	0
Faim3	+	chr1	132762246	132777367	14704	0	0	0	0	0	0	0	0	0	0	0	0	0	0	0	0
Il24	-	chr1	132784031	132778651	21022	0	0	0	0	0	0	0	0	0	0	0	0	0	0	0	0
Il20	-	chr1	132807873	132803769	41300	0	0	0	0	2	0	0	0	0	0	0	0	0	0	0	0
Il19	-	chr1	132836650	132829435	101334	0	0	2	3	4	0	1	0	0	0	0	3	0	0	0	0
Il10	+	chr1	132916422	132921551	108502	1	1	4	5	5	0	4	1	0	0	0	3	1	0	0	0
Mapkapk2	-	chr1	132994144	132950281	59604	3	2	3	8	6	1	13	2	2	1	0	7	2	2	3	0
Dyrk3	-	chr1	133034811	133025018	45821	2	1	1	6	3	1	12	3	2	1	0	7	1	2	3	2
Eif2d	+	chr1	133049758	133084235	81886	0	0	1	0	0	0	2	2	0	0	0	0	1	1	1	2
Rassf5	-	chr1	133141835	133072987	47515	0	0	1	1	0	0	6	0	0	0	0	4	0	2	2	0
Ikbke	-	chr1	133176183	133151174	14984	1	1	2	0	0	0	5	0	0	0	0	0	0	1	0	0
Srgap2	-	chr1	133423938	133181828	6187	1	1	1	0	0	0	2	0	0	0	0	0	0	0	0	0
Fam72a	+	chr1	133424480	133436449	59909	8	3	2	5	2	2	9	3	2	1	0	2	0	0	0	1
Avpr1b	+	chr1	133495816	133508577	85673	8	3	3	6	3	3	7	4	2	1	0	2	0	0	0	1
Ctse	+	chr1	133534883	133572080	94825	6	2	2	10	2	5	12	3	1	0	0	3	0	5	0	0
Slc26a9	+	chr1	133640599	133668081	94413	6	2	1	9	1	4	8	2	1	0	0	3	0	5	0	0
Pm20d1	+	chr1	133693975	133718050	32398	0	0	0	0	0	0	0	0	0	0	0	0	0	0	0	0
Slc41a1	+	chr1	133724554	133745442	24879	0	0	0	0	0	0	0	0	0	0	0	0	0	0	0	0
Rab7l1	+	chr1	133763817	133769464	55946	2	0	0	0	0	0	0	4	2	0	0	0	0	1	0	8
Nucks1	+	chr1	133807035	133832898	71859	3	1	2	4	2	2	11	7	2	0	0	4	0	4	4	12
Slc45a3	+	chr1	133867186	133879540	58932	2	2	2	4	4	2	11	5	0	0	0	6	1	4	5	4
Elk4	+	chr1	133904184	133922101	112670	4	2	1	4	7	0	9	3	0	2	0	5	6	3	4	0
Mfsd4	-	chr1	133964488	133919383	85482	2	0	0	1	3	1	5	0	1	0	0	5	3	1	1	0
Cdk18	-	chr1	134036262	134010127	97390	8	5	3	5	5	5	19	3	5	1	0	2	4	1	2	1
Lemd1	+	chr1	134088013	134153958	92996	9	6	5	10	5	9	23	11	5	4	3	1	3	3	6	4
Klhdc8a	+	chr1	134195203	134203934	50014	4	1	2	3	2	7	8	9	1	3	3	3	0	4	4	3
Nuak2	+	chr1	134212703	134230065	31596	3	1	2	9	4	10	14	4	1	2	2	9	4	8	4	2
Tmcc2	-	chr1	134287858	134252892	48999	3	1	2	6	4	8	14	3	1	2	2	7	4	6	4	2
Dstyk	+	chr1	134314030	134363536	36580	1	0	0	2	0	0	2	2	0	0	0	0	0	0	0	3
Rbbp5	+	chr1	134373944	134402242	10973	0	0	0	2	0	0	1	2	0	0	0	0	0	0	0	3
Tmem81	+	chr1	134402807	134405214	1353	0	0	0	0	0	0	0	0	0	0	0	0	0	0	0	0
Cntn2	-	chr1	134439517	134406002	22539	2	3	3	2	1	1	1	1	4	4	7	0	0	0	0	0
Nfasc	-	chr1	134638374	134461268	160227	13	8	9	14	3	2	7	7	10	12	7	4	0	0	0	1
Lrrn2	+	chr1	134776850	134836582	188316	12	5	7	16	2	2	5	9	6	8	1	4	0	0	0	2
Mdm4	-	chr1	134921925	134886422	70504	4	1	3	4	3	4	4	5	2	2	1	2	2	1	1	2
Pik3c2b	+	chr1	134942589	135005264	43120	3	1	3	3	6	3	7	4	2	2	0	2	4	2	2	2
Ppp1r15b	+	chr1	135027720	135036360	128770	16	13	6	16	19	12	35	7	7	13	11	11	15	13	5	4
Plekha6	+	chr1	135142674	135200012	112702	16	13	5	21	16	12	22	5	7	13	11	11	13	12	4	3
Golt1a	+	chr1	135206400	135219603	33872	no	no	no	no	no	no	no	no	no	no	no	no	no	no	no	no
Ren1	+	chr1	135247087	135256902	30731	3	2	0	3	1	2	3	4	0	0	0	0	0	0	1	1
Etnk2	+	chr1	135260149	135276913	5214	0	0	0	1	0	1	1	1	0	0	0	0	0	1	0	0
Sox13	-	chr1	135320954	135278880	181461	4	5	2	10	16	9	13	9	4	7	5	7	11	9	3	4
Snrpe	-	chr1	135506868	135500448	189074	4	5	2	13	17	8	12	8	4	7	5	7	12	8	3	4
Zc3h11a	-	chr1	135557957	135516448	27229	no	no	no	no	no	no	no	no	no	no	no	no	no	no	no	no
Lax1	-	chr1	135586685	135575606	30219	0	0	0	2	3	2	4	6	0	0	0	1	4	1	1	6
Atp2b4	-	chr1	135697618	135599255	108729	12	4	4	14	5	11	20	5	6	9	1	6	4	9	3	2
Optc	-	chr1	135804576	135793777	98464	12	4	4	10	4	9	23	3	6	9	1	5	1	8	2	0
Prelp	-	chr1	135817991	135806881	118145	6	2	0	6	3	5	18	1	0	4	0	4	0	4	16	0
Fmod	+	chr1	135933831	135944854	142733	11	6	2	15	12	10	31	5	5	8	6	12	8	11	23	1
Btg2	-	chr1	135975697	135971747	59015	10	7	4	13	17	8	25	8	10	9	12	13	13	13	12	2
Chit1	+	chr1	136007819	136048117	62758	6	4	3	8	11	3	17	5	5	5	6	5	5	7	11	1
Chi3l1	+	chr1	136078753	136086613	34048	1	1	1	3	3	0	3	1	0	0	0	0	0	1	6	0
Mybph	+	chr1	136090025	136097808	92185	4	1	1	6	7	6	16	4	3	5	0	4	2	3	5	0
Adora1	-	chr1	136132008	136095800	63760	7	4	1	4	2	3	10	2	2	2	1	2	0	2	9	1
Myog	+	chr1	136186581	136189124	58809	6	4	1	4	2	3	13	2	2	2	1	2	1	1	7	1
Ppfia4	-	chr1	136229505	136193360	17405	1	2	1	4	2	1	5	1	4	3	0	2	1	0	0	1
Tmem183a	-	chr1	136258576	136242674	56951	2	2	1	5	1	1	4	5	4	3	0	3	0	0	0	3
Cyb5r1	+	chr1	136302358	136308313	47424	1	0	0	2	0	0	0	4	0	0	0	1	0	0	0	2
Adipor1	+	chr1	136311955	136329928	25822	0	0	0	0	0	0	1	2	0	0	0	0	0	0	0	1
Klhl12	+	chr1	136352108	136387595	25810	0	0	0	0	0	0	1	2	0	0	0	0	0	0	0	1
Rabif	+	chr1	136391225	136406451	53927	5	2	1	6	4	3	10	6	1	2	1	2	2	2	4	6
Kdm5b	+	chr1	136456748	136529454	126720	10	9	5	8	6	9	16	12	1	5	1	2	2	4	5	6
Syt2	+	chr1	136605877	136649726	77932	5	7	4	7	2	7	7	6	0	4	0	1	1	5	3	0
Ppp1r12b	-	chr1	136852517	136651235	8134	0	0	0	1	0	1	2	0	0	1	0	1	1	3	2	0
Ube2t	+	chr1	136859142	136870739	18811	0	0	0	0	0	0	0	0	0	0	0	0	0	0	0	0
Lgr6	-	chr1	137001853	136882925	18079	0	0	0	0	0	0	1	1	0	0	0	0	0	0	0	1
Ptprv	-	chr1	137008883	137007746	26312	no	no	no	no	no	no	no	no	no	no	no	no	no	no	no	no
Ptpn7	+	chr1	137029302	137041897	21923	2	0	0	0	0	0	1	0	0	0	0	0	0	0	0	0
Arl8a	+	chr1	137043401	137052846	5469	2	2	0	2	0	0	0	0	4	1	0	0	0	0	0	0
Gpr37l1	-	chr1	137064258	137056811	89858	6	4	0	9	25	7	13	9	5	2	0	0	14	2	3	10
Elf3	-	chr1	137155049	137150151	90133	4	2	0	9	25	7	19	10	1	1	0	0	15	2	3	10
Rnpep	-	chr1	137180661	137159289	21688	0	0	0	0	0	0	0	1	0	0	0	0	1	0	0	0
Timm17a	-	chr1	137210355	137198109	28477	0	0	0	0	0	0	0	0	0	0	0	0	0	0	0	0
Lmod1	+	chr1	137221384	137264642	14021	2	2	2	1	1	1	4	1	0	1	0	0	0	1	0	0
Shisa4	-	chr1	137271814	137267634	10067	3	2	2	4	1	2	2	1	1	1	0	2	0	1	0	0
Ipo9	-	chr1	137327076	137278889	11156	1	0	0	1	0	1	0	0	1	0	0	2	0	0	0	0
Nav1	-	chr1	137481932	137331157	138787	22	11	8	25	7	6	20	12	15	18	2	14	6	8	13	7
Csrp1	+	chr1	137616638	137648809	148593	23	12	9	27	9	7	24	14	15	18	2	16	6	8	15	8
Phlda3	+	chr1	137662696	137665713	27816	1	1	1	6	3	2	5	2	0	0	0	5	0	4	5	2
Tnni1	+	chr1	137679642	137702199	26905	1	0	1	8	5	2	7	1	0	0	0	5	1	6	3	1
Lad1	+	chr1	137715175	137729918	20510	2	0	1	9	5	1	5	1	0	0	0	2	2	2	0	0
Tnnt2	+	chr1	137737452	137748837	26669	3	1	1	10	2	2	7	2	0	0	0	3	1	0	0	0
Pkp1	-	chr1	137815784	137767972	53513	6	4	2	10	1	5	8	3	0	0	0	3	0	0	0	0
Igfn1	-	chr1	137902919	137850162	36255	4	3	1	1	0	3	3	1	0	0	0	0	0	0	0	0
Tmem9	+	chr1	137904796	137931607	19748	2	0	1	0	2	1	3	0	0	0	0	0	0	0	0	0
Cacna1s	+	chr1	137949478	138016399	29450	3	0	1	1	4	1	3	0	0	1	0	1	4	1	0	0
Kif21b	+	chr1	138027978	138074591	92479	5	1	6	6	9	8	14	2	1	2	5	1	13	5	7	2
Gpr25	-	chr1	138157450	138155491	88150	4	1	6	3	7	8	17	2	1	1	5	0	9	4	7	2
Camsap1l1	-	chr1	138242681	138164700	76417	4	1	1	2	2	0	6	1	1	2	0	1	0	0	2	1
Ddx59	+	chr1	138311848	138336735	96967	6	1	1	3	2	0	7	4	1	2	0	1	0	0	2	1
Kif14	+	chr1	138364535	138428088	121190	5	4	1	2	1	2	13	11	1	0	0	3	0	3	3	9
Zfp281	+	chr1	138521478	138526630	306921	15	9	8	12	6	10	43	27	6	1	0	10	0	9	12	26
Nr5a2	-	chr1	138857004	138740161	1315965	63	26	34	38	28	21	76	29	45	23	9	28	6	16	26	23
Ptprc	-	chr1	140071882	139959438	1200867	53	24	27	32	26	16	77	10	41	23	9	24	6	10	18	6
Atp6v1g3	+	chr1	140170315	140186037	293687	14	9	5	6	3	3	11	0	4	1	0	6	0	0	2	0
Nek7	-	chr1	140516273	140381291	400744	14	7	9	6	1	0	4	0	3	0	0	3	0	0	2	0
Lhx9	-	chr1	140744156	140721763	321620	8	2	5	7	6	3	12	3	2	1	0	6	2	3	6	1
Dennd1b	+	chr1	140860286	141072620	137143	9	2	2	7	6	3	12	3	2	1	0	6	2	3	5	1
Crb1	-	chr1	141273618	141093633	66355	3	1	2	0	1	1	4	1	0	0	0	0	0	0	0	1
Zbtb41	+	chr1	141318960	141349582	47112	0	0	1	0	0	1	0	1	0	0	0	0	0	0	0	1
Aspm	+	chr1	141351352	141390667	9387	0	0	0	0	0	0	0	1	0	0	0	0	0	0	0	1
F13b	+	chr1	141398284	141420333	30923	0	0	0	0	0	0	0	1	0	0	0	0	0	0	0	1
Cfhr1	-	chr1	141456835	141443639	272403	0	0	1	1	0	0	0	1	0	0	0	0	0	0	0	0
Cfhr2	-	chr1	141915481	141705932	316048	0	0	1	0	0	0	0	1	0	0	0	0	0	0	0	0
Cfh	-	chr1	142079988	141982432	129766	0	0	0	0	1	0	0	2	0	0	0	0	0	0	0	3
Kcnt2	+	chr1	142142803	142508640	3000102	29	9	17	9	5	2	4	5	6	1	0	5	0	3	0	3
B3galt2	+	chr1	145487794	145497536	3069123	30	9	18	8	7	2	2	5	8	1	0	5	2	2	0	3
Cdc73	-	chr1	145550023	145445927	2974769	30	9	18	8	6	2	3	7	8	1	0	5	0	4	2	3
Glrx2	+	chr1	145587505	145596806	91083	1	0	1	0	4	0	0	2	2	0	0	0	2	0	0	2
Trove2	-	chr1	145624198	145597920	1324	0	0	0	0	0	0	0	0	0	0	0	0	0	0	0	0
Uchl5	+	chr1	145624408	145654596	192082	12	8	7	6	1	2	21	0	2	1	0	7	1	2	7	2
Rgs2	-	chr1	145851291	145846468	326378	17	8	8	9	2	3	29	1	2	1	0	11	1	5	7	2
Rgs13	-	chr1	146024502	145985797	201106	6	2	2	7	1	1	8	1	1	1	0	4	0	3	0	0
Rgs1	-	chr1	146096189	146091102	570224	8	4	4	6	0	2	3	0	1	2	0	2	0	0	0	0
Rgs18	-	chr1	146622565	146599813	2223818	14	5	7	7	3	3	8	2	1	1	1	2	3	0	0	3
Fam5c	+	chr1	148342759	148749601	4647341	24	10	15	6	7	4	6	4	2	1	1	2	4	0	0	4
Pla2g4a	-	chr1	151808420	151676748	3065981	19	7	13	6	4	3	4	2	1	1	0	2	1	0	0	2
Ptgs2	+	chr1	151947254	151955140	350241	4	2	5	3	1	0	14	3	0	0	0	0	0	0	0	2
Pdc	+	chr1	152166547	152181035	238807	2	2	3	0	1	0	8	3	0	0	0	0	0	0	0	1
Tpr	+	chr1	152239968	152296917	58962	0	0	1	1	0	0	10	1	0	0	0	0	0	0	0	1
BC003331	-	chr1	152240210	152208435	84136	no	no	no	no	no	no	no	no	no	no	no	no	no	no	no	no
Prg4	-	chr1	152313295	152296946	83181	no	no	no	no	no	no	no	no	no	no	no	no	no	no	no	no
Ska2l-ps	+	chr1	152396447	152396809	95997	no	no	no	no	no	no	no	no	no	no	no	no	no	no	no	no
Hmcn1	-	chr1	152840565	152409654	363908	21	9	11	26	39	20	25	7	3	6	2	32	19	30	9	1
Ivns1abp	+	chr1	153191628	153211575	456024	23	10	13	33	41	21	28	11	5	7	3	37	21	32	11	6
Rnf2	-	chr1	153347953	153316536	175511	5	2	3	5	3	2	10	8	3	1	1	7	2	4	5	9
Fam129a	+	chr1	153418503	153569069	103985	3	1	1	2	1	1	4	4	1	0	0	2	0	2	3	5
Edem3	+	chr1	153602504	153669458	581842	41	12	14	29	19	7	61	8	14	33	10	20	20	12	11	2
Tsen15	-	chr1	154233812	154217865	561555	41	12	14	32	19	7	43	8	14	33	10	20	20	13	11	1
Glt25d2	+	chr1	154246960	154357825	19213	2	0	0	3	1	2	6	1	0	0	0	1	0	1	0	0
Apobec4	+	chr1	154597681	154604674	248854	1	0	0	1	1	1	1	1	0	0	0	0	0	0	0	0
Rgl1	-	chr1	154613435	154363890	6302	2	0	0	4	1	2	5	1	0	1	0	1	0	0	0	0
Arpc5	+	chr1	154613672	154622727	41291	2	1	2	7	4	3	10	3	0	1	1	4	4	2	1	2
Ncf2	+	chr1	154655020	154684120	32299	2	1	2	9	4	4	6	3	0	1	1	4	5	2	1	10
Smg7	-	chr1	154749776	154684126	52461	6	2	1	3	5	3	3	7	2	1	5	2	0	4	1	7
Nmnat2	+	chr1	154802231	154966390	55951	1	0	0	0	3	0	3	5	0	0	0	0	0	0	1	4
Lamc2	-	chr1	155033577	154969886	35971	2	1	1	3	0	1	5	4	2	3	1	1	0	3	2	3
Lamc1	-	chr1	155179916	155066052	155447	9	6	5	14	6	5	14	13	4	4	3	5	1	5	2	15
Dhx9	-	chr1	155334790	155302888	138328	7	5	4	8	8	5	17	11	2	1	2	5	2	3	1	15
Npl	-	chr1	155396844	155350146	118667	9	5	2	9	2	4	12	7	7	6	2	8	1	3	1	4
Rgs8	+	chr1	155500155	155544797	145993	13	6	4	10	0	4	14	6	9	9	5	8	0	3	1	1
Rgs16	+	chr1	155587479	155592598	46640	5	1	2	2	0	1	3	1	2	3	3	1	0	1	0	0
Rnasel	+	chr1	155596556	155611351	19361	2	0	0	0	3	0	0	1	0	0	0	0	2	0	0	0
Rgsl1	-	chr1	155691272	155626754	62907	3	0	0	0	3	0	1	1	0	0	0	0	2	0	0	0
Teddm1	+	chr1	155738776	155740190	54388	2	0	1	0	0	0	3	1	1	0	0	0	0	0	1	0
Glul	+	chr1	155747074	155756853	301258	18	6	4	28	21	15	32	8	7	8	1	15	7	15	18	5
Zfp648	+	chr1	156051227	156052804	481219	21	7	4	22	21	15	30	7	6	8	1	15	7	15	18	5
Cacna1e	-	chr1	156573049	156239649	557293	36	23	9	26	16	16	31	13	21	12	2	14	14	13	13	4
Ier5	-	chr1	156946766	156943497	398690	36	22	8	23	16	17	51	14	22	13	2	17	15	13	13	5
Mr1	-	chr1	156993910	156975008	40165	3	0	0	3	0	1	4	1	1	1	0	4	1	0	1	1
Stx6	+	chr1	157005833	157050647	20879	3	2	0	2	0	0	2	0	6	2	1	3	1	0	0	0
BC034090	-	chr1	157079870	157059603	51917	5	2	2	4	2	6	2	2	9	5	1	5	2	7	1	0
Xpr1	-	chr1	157264439	157122831	183781	16	5	8	9	6	8	18	4	9	10	3	10	1	8	6	1
Acbd6	+	chr1	157405259	157534363	155284	15	9	8	5	4	2	23	2	6	8	3	7	0	1	5	1
Lhx4	-	chr1	157589157	157548827	50592	1	5	5	0	1	4	4	0	0	1	3	0	1	0	0	0
Qsox1	-	chr1	157660013	157625285	68211	0	1	3	3	1	6	3	0	0	0	3	0	1	1	0	0
Cep350	-	chr1	157820017	157692096	63795	0	0	0	5	1	2	3	0	0	0	0	2	2	2	0	0
Tor1aip2	+	chr1	157882533	157912768	72844	0	0	1	2	0	2	4	1	0	0	1	1	1	1	0	2
Tor1aip1	-	chr1	157883610	157851729	71198	2	2	1	5	6	3	3	1	0	3	0	5	4	6	1	1
Fam163a	-	chr1	158135156	157923096	60598	4	3	3	9	2	5	6	4	0	1	5	6	1	4	0	2
Tdrd5	-	chr1	158233795	158185426	57333	4	3	2	7	2	3	4	3	0	1	4	5	1	3	0	0
Nphs2	+	chr1	158240858	158258166	107136	1	1	1	3	2	1	3	2	1	2	0	3	1	1	1	1
Soat1	-	chr1	158404459	158358239	184794	3	2	1	5	4	1	10	3	1	2	0	4	2	1	1	3
Abl2	+	chr1	158489180	158572847	95622	5	1	0	3	2	2	6	1	0	1	0	3	1	0	1	6
Tor3a	-	chr1	158604487	158583748	15090	3	0	0	1	0	2	4	0	0	1	0	2	0	0	1	4
Fam20b	-	chr1	158649132	158608676	89354	8	3	7	13	8	3	6	4	3	5	8	4	5	2	1	0
Angptl1	+	chr1	158768693	158791209	393666	27	18	13	43	19	16	39	15	14	16	16	18	2	7	14	12
Ralgps2	-	chr1	158869757	158734297	280722	32	22	16	44	20	17	38	16	14	18	18	20	6	8	15	12
Rasal2	-	chr1	159342726	159065314	320090	27	17	9	34	16	16	55	16	14	16	10	23	2	12	20	14
BC026585	+	chr1	159388711	159419191	63653	5	1	2	4	1	2	4	2	3	3	1	7	1	7	6	2
Sec16b	+	chr1	159436859	159498556	694514	24	9	14	3	7	8	8	0	8	6	1	0	1	1	0	0
Fam5b	-	chr1	160286391	160175402	682926	24	9	14	5	7	8	7	0	8	6	1	0	1	1	0	0
Astn1	+	chr1	160292471	160621917	26025	0	0	1	0	0	0	4	0	0	0	0	0	0	0	0	0
Pappa2	-	chr1	160887870	160641862	294532	7	3	2	7	1	2	9	1	3	4	0	2	0	2	3	0
Rfwd2	+	chr1	161162457	161277711	664517	37	19	12	24	2	6	15	7	16	15	3	8	0	2	4	3
Tnr	+	chr1	161667641	161855053	509392	32	16	11	17	1	4	14	6	14	11	3	8	2	2	7	3
RP23-71J17.1	+	chr1	161974515	162008559	126070	3	0	0	3	1	0	7	0	1	0	0	2	3	2	8	0
Tnn	-	chr1	162083711	162015167	48243	3	1	0	2	1	1	3	0	1	0	0	0	1	0	2	0
Mrps14	+	chr1	162125346	162132301	42390	2	1	0	1	0	1	2	0	1	0	0	0	0	0	0	0
Cacybp	-	chr1	162142908	162133056	44550	0	0	0	3	2	0	6	2	0	2	0	4	1	0	4	2
Rabgap1l	-	chr1	162723069	162186703	157275	1	0	0	8	7	1	10	4	0	2	0	11	1	0	4	2
Rc3h1	+	chr1	162836549	162905109	117108	1	0	0	5	5	1	0	2	0	0	0	7	0	0	0	0
Serpinc1	+	chr1	162908737	162933141	9418	0	0	0	0	0	0	0	0	0	0	0	0	0	0	0	0
Gas5	+	chr1	162964738	162968670	33659	0	0	1	0	0	1	0	1	1	2	0	1	1	2	1	1
Zbtb37	-	chr1	162964980	162938931	11542	0	0	0	0	0	0	0	0	0	0	0	0	0	0	0	0
Dars2	-	chr1	163000789	162970732	19779	0	0	1	0	2	1	0	1	1	2	0	1	2	2	1	1
Klhl20	-	chr1	163061642	163018506	28918	0	0	0	0	2	0	0	0	0	0	0	0	1	0	0	0
Ankrd45	+	chr1	163072843	163099237	82207	3	3	2	6	5	2	5	4	1	1	0	1	0	1	1	0
Prdx6	-	chr1	163181350	163170243	215237	8	7	3	11	14	3	10	7	3	1	0	1	8	1	4	0
Tnfsf4	+	chr1	163325581	163348337	220680	6	4	3	3	9	1	15	4	2	0	0	0	8	0	4	1
Tnfsf18	+	chr1	163424786	163435421	351848	8	4	4	8	8	3	17	3	0	0	0	2	3	1	3	1
Fasl	-	chr1	163718626	163710820	303016	7	4	2	8	9	3	14	2	0	0	0	3	3	1	2	0
AI848100	-	chr1	163806792	163746243	120156	1	3	0	4	7	3	8	0	0	1	0	2	5	2	1	4
Pigc	+	chr1	163899331	163957237	597560	29	19	7	17	10	14	63	0	7	23	0	21	14	29	19	5
Dnm3os	+	chr1	164147754	164155681	647539	26	23	11	10	7	12	48	1	6	13	1	9	6	20	8	1
Mettl13	-	chr1	164478682	164462258	328541	16	18	10	12	7	9	27	1	3	8	1	4	2	11	5	1
Vamp4	+	chr1	164500646	164529215	62030	3	4	0	1	0	0	4	0	0	1	0	0	0	0	0	0
Myoc	+	chr1	164569281	164579824	63775	5	7	1	7	2	2	5	1	0	1	0	0	0	0	0	0
Prrc2c	-	chr1	164670681	164603533	77042	5	4	2	3	2	5	8	1	0	0	0	0	0	0	1	0
Fmo4	-	chr1	164743803	164724014	69222	4	1	1	2	0	3	4	0	0	0	0	0	0	0	1	0
Fmo1	-	chr1	164796679	164759692	23658	1	0	0	0	2	1	1	0	0	0	0	0	1	1	0	0
Fmo2	-	chr1	164828843	164804448	62859	0	3	2	4	4	2	10	0	0	0	0	3	1	3	7	0
Fmo3	-	chr1	164914658	164883933	315688	9	7	8	6	3	4	21	2	1	0	0	3	0	2	10	1
Prrx1	-	chr1	165243781	165175256	331857	13	7	6	6	2	3	12	2	1	0	0	4	0	0	7	1
Gorab	-	chr1	165333772	165315040	369875	9	4	6	9	2	0	16	0	0	0	0	4	0	2	5	0
Mettl11b	-	chr1	165655363	165632388	352967	6	1	7	3	1	0	15	0	0	0	0	0	0	2	1	0
Kifap3	+	chr1	165709714	165847240	66342	1	0	1	1	0	0	0	0	0	0	0	0	0	0	0	0
Scyl3	+	chr1	165859231	165884833	105523	0	0	1	0	0	0	0	0	0	0	0	0	0	0	0	1
BC055324	-	chr1	165924927	165876124	82322	1	0	2	3	0	0	0	2	0	0	0	0	0	1	0	4
Sele	+	chr1	165978365	165987808	57837	1	0	2	1	0	0	0	2	0	0	0	0	0	1	0	4
Sell	+	chr1	165992207	166010916	38878	0	0	0	0	0	0	0	1	0	0	0	0	0	0	0	0
Selp	+	chr1	166045395	166080157	36291	0	0	0	0	0	0	0	1	0	0	0	0	0	0	0	0
F5	+	chr1	166081969	166150408	30581	1	0	0	0	1	0	0	0	0	0	0	0	0	0	0	0
Slc19a2	+	chr1	166179177	166195516	53184	3	1	1	1	2	1	3	1	1	1	0	0	0	1	1	0
Blzf1	-	chr1	166237615	166219931	29810	2	1	1	2	1	1	3	1	1	1	0	0	0	1	1	0
Nme7	+	chr1	166243010	166334805	37988	3	0	1	3	7	6	8	0	1	0	0	2	8	11	2	0
Atp1b1	-	chr1	166388486	166367398	370970	27	7	4	20	24	11	27	5	16	5	0	14	19	19	13	8
Dpt	+	chr1	166726863	166754397	445755	30	12	7	21	19	9	26	7	17	8	0	17	12	10	11	8
Xcl1	-	chr1	166865658	166861775	309706	26	21	18	26	11	10	20	7	16	18	1	17	2	2	0	0
Tbx19	-	chr1	167090904	167067986	215896	20	16	14	18	9	6	12	5	14	15	1	12	1	0	0	1
Sft2d2	-	chr1	167124564	167104472	34057	0	0	0	0	0	0	2	0	0	0	0	1	0	0	1	1
Tiprl	-	chr1	167167074	167145053	86171	2	1	2	5	1	2	7	4	1	2	1	2	2	2	2	1
Gpr161	+	chr1	167232756	167253061	72252	2	1	3	4	1	2	5	4	1	3	1	1	2	2	1	1
Dcaf6	-	chr1	167390594	167259631	7144	0	0	1	1	0	0	0	0	0	1	0	0	0	0	0	0
Brp44	+	chr1	167391168	167411345	4543	0	0	0	0	0	0	0	0	0	0	0	0	0	0	0	0
Adcy10	+	chr1	167415314	167506905	19376	2	2	1	3	1	2	5	1	0	1	0	2	3	4	4	0
Mpzl1	-	chr1	167564672	167522312	29811	5	5	2	11	4	5	10	2	2	4	1	4	4	6	7	0
Rcsd1	-	chr1	167638225	167579076	70056	5	4	2	13	5	9	14	2	5	5	1	6	3	4	7	0
Creg1	+	chr1	167693877	167705439	69025	5	3	3	6	4	8	13	3	4	2	0	4	2	2	4	0
Cd247	+	chr1	167718812	167801284	240373	7	6	4	4	2	2	8	2	12	4	0	1	0	0	1	2
Pou2f1	-	chr1	167932809	167795285	185321	6	2	6	4	3	2	9	3	1	4	2	2	0	2	1	1
Dusp27	-	chr1	168058029	168028284	97815	5	2	3	4	3	1	8	2	1	2	2	1	0	0	0	0
Gpa33	+	chr1	168060369	168096641	37215	0	0	1	0	0	0	0	0	3	2	0	0	0	0	0	0
Mael	-	chr1	168168875	168131516	50270	1	0	1	0	0	0	0	0	3	2	0	0	0	0	0	0
Ildr2	+	chr1	168184270	168246954	77669	8	2	2	3	3	2	5	2	1	2	0	0	0	0	0	0
Tada1	+	chr1	168309228	168323752	330708	8	4	2	4	4	2	7	2	1	4	0	1	0	0	0	0
Pogk	-	chr1	168339913	168314753	320072	8	4	1	3	3	1	5	1	1	4	0	0	0	0	0	0
Fmo9	-	chr1	168611976	168592186	571845	22	12	9	8	2	1	7	3	10	7	1	5	0	0	1	1
Fam78b	+	chr1	168931548	169021433	454360	30	16	15	10	4	2	8	5	12	9	2	5	0	0	1	2
Uck2	-	chr1	169215258	169156221	158331	10	6	7	5	2	3	4	2	2	5	3	0	0	1	1	5
Tmco1	+	chr1	169238801	169264109	39556	4	1	2	4	4	2	5	1	0	1	2	0	0	1	1	4
Aldh9a1	+	chr1	169280122	169298661	19449	4	2	2	4	6	0	4	2	0	0	0	0	0	0	0	0
Mgst3	-	chr1	169323972	169302097	55270	2	1	1	5	2	0	2	2	2	0	0	1	0	0	0	0
Lrrc52	-	chr1	169396911	169375806	183438	8	3	4	6	0	0	8	3	7	4	4	2	0	0	4	0
Rxrg	+	chr1	169528515	169569754	181220	9	6	6	6	2	0	8	4	5	5	4	1	0	0	4	0
Lmx1a	+	chr1	169619370	169778872	359607	23	15	7	12	4	3	36	4	4	9	3	0	0	2	13	2
Pbx1	-	chr1	170361635	170088863	1376421	59	32	20	33	15	10	45	4	32	18	4	3	2	19	17	2
Nuf2	-	chr1	171461595	171428065	1190467	41	20	15	23	13	7	19	2	28	11	1	4	2	18	6	0
Rgs5	+	chr1	171585632	171625944	169701	5	0	0	1	3	0	10	0	1	1	0	1	1	1	3	0
Rgs4	-	chr1	171677773	171671608	247557	17	8	4	4	10	1	15	2	9	9	0	0	2	0	2	0
Hsd17b7	-	chr1	171899372	171879666	210456	15	8	4	3	7	1	15	2	8	9	0	0	1	0	1	0
Ddr2	-	chr1	172040632	171907935	40000	1	1	0	2	0	1	1	0	0	0	0	1	0	0	1	0
Uap1	-	chr1	172105088	172072069	49900	2	1	0	2	2	1	3	0	3	0	0	1	0	1	1	0
Uhmk1	-	chr1	172145528	172123551	35815	1	0	0	1	2	0	2	1	3	0	0	0	0	1	0	0
Sh2d1b2	+	chr1	172162880	172183739	41120	1	1	0	1	1	1	2	2	0	1	0	1	0	0	0	0
Sh2d1b1	+	chr1	172207507	172216900	54458	no	no	no	no	no	no	no	no	no	no	no	no	no	no	no	no
Nos1ap	-	chr1	172519992	172247590	85361	4	3	1	7	3	1	7	2	0	1	0	3	0	0	0	0
Olfml2b	+	chr1	172574663	172612920	76339	2	2	1	6	2	2	9	4	0	1	0	5	0	0	1	1
Atf6	-	chr1	172797902	172634588	27395	0	0	0	1	0	1	3	3	0	0	0	2	0	0	1	3
Dusp12	-	chr1	172815588	172803629	27543	1	1	1	1	1	0	1	6	0	0	0	0	0	0	0	6
Fcrlb	-	chr1	172843072	172837404	26451	1	1	1	0	1	0	2	5	0	0	0	0	0	0	0	4
Fcrla	-	chr1	172857714	172847707	37821	0	0	0	0	0	0	0	0	0	0	0	0	0	0	0	0
Fcgr2b	-	chr1	172906678	172890900	75559	1	0	0	1	0	0	2	0	0	0	0	0	0	0	0	0
Fcgr4	+	chr1	172949051	172959892	63787	8	8	3	7	4	4	9	6	3	3	1	2	2	2	2	2
Fcgr3	-	chr1	172989534	172981306	89176	25	23	8	35	24	27	29	18	5	7	2	7	6	7	5	9
Sdhc	-	chr1	173080734	173057296	90421	18	15	5	32	24	24	37	12	2	4	1	6	5	7	6	7
Pcp4l1	-	chr1	173126399	173103393	40377	0	0	1	3	6	1	3	0	0	0	0	1	1	2	3	0
Nr1i3	+	chr1	173144117	173150832	22071	0	0	1	1	2	0	0	0	0	0	0	0	0	0	0	0
Tomm40l	-	chr1	173152645	173147933	24074	0	0	1	1	2	0	0	0	0	0	0	0	0	0	0	0
Apoa2	+	chr1	173155185	173156510	5733	0	0	0	0	0	0	0	0	0	0	0	0	0	0	0	0
Fcer1g	-	chr1	173164496	173159703	3681	0	0	0	0	0	0	0	0	0	0	0	0	0	0	0	0
Ndufs2	-	chr1	173177253	173164984	3787	0	0	0	0	0	0	0	0	0	0	0	0	0	0	0	0
Adamts4	+	chr1	173180552	173190768	12990	1	3	0	2	1	2	4	0	1	1	0	3	2	2	3	0
B4galt3	+	chr1	173200459	173207026	14741	1	3	0	4	1	2	2	0	1	1	0	3	3	2	3	0
Ppox	-	chr1	173211317	173206121	16112	0	0	0	0	0	0	0	0	0	0	0	0	0	0	0	0
Usp21	-	chr1	173218122	173212076	1331	0	0	0	0	0	0	0	0	0	0	0	0	0	0	0	0
Ufc1	-	chr1	173225155	173218694	10632	0	0	0	0	0	0	0	0	0	0	0	0	0	0	0	0
Rpl27-ps1	-	chr1	173235625	173235215	33711	0	0	0	1	1	1	1	1	0	0	0	0	0	1	0	2
Dedd	+	chr1	173259276	173272462	26990	0	0	0	0	1	2	1	1	0	0	0	0	0	1	0	2
Pfdn2	+	chr1	173275801	173289385	14437	1	0	0	0	0	1	1	0	0	0	0	0	0	0	0	0
Klhdc9	-	chr1	173290929	173288577	25669	1	0	0	0	0	0	1	0	0	0	0	0	0	0	0	1
Pvrl4	+	chr1	173300483	173318729	9910	1	0	0	0	0	0	1	0	0	0	0	0	0	0	0	0
Arhgap30	+	chr1	173319085	173340429	1371	0	0	0	0	0	0	0	0	0	0	0	0	0	0	0	0
Usf1	+	chr1	173341444	173349273	19408	1	1	0	1	2	1	4	0	0	2	0	1	0	0	1	1
F11r	+	chr1	173367666	173394734	57268	4	2	2	4	3	2	10	7	0	3	0	2	1	2	4	5
Refbp2	+	chr1	173433609	173434881	52247	3	1	3	3	1	1	5	8	0	1	0	1	1	2	3	4
Itln1	-	chr1	173465425	173448253	37271	1	0	2	4	2	0	3	10	0	0	0	2	1	0	0	0
Cd244	+	chr1	173489324	173515449	27205	1	0	1	3	2	0	1	9	0	0	0	2	1	0	0	0
Ly9	-	chr1	173537541	173518755	28299	3	0	1	1	0	0	0	0	0	0	0	0	0	0	0	0
Slamf7	-	chr1	173579149	173562534	57984	4	0	3	1	0	0	0	0	0	0	0	0	0	0	0	0
Cd48	+	chr1	173612140	173635389	94860	2	0	3	1	1	0	0	0	0	0	0	0	0	0	0	0
Slamf1	+	chr1	173697258	173731315	100382	4	2	2	2	1	1	2	0	0	0	0	0	0	0	0	0
Cd84	+	chr1	173769828	173820849	65310	3	2	1	2	0	1	1	0	0	0	0	0	0	0	0	2
Slamf6	+	chr1	173847646	173879083	78805	4	0	3	4	0	2	0	2	0	0	3	2	0	0	0	3
Vangl2	-	chr1	173958575	173931091	75856	7	3	6	7	0	3	1	3	1	1	6	3	0	1	1	1
Nhlh1	-	chr1	173987704	173982423	32288	4	4	4	1	1	1	2	2	1	3	6	1	0	1	1	0
Copa	+	chr1	174012660	174052456	29393	0	0	0	0	1	0	0	0	0	0	0	0	1	0	0	0
Ncstn	-	chr1	174012926	173996144	52407	1	1	1	0	1	0	0	1	0	2	3	0	0	0	0	0
Pex19	+	chr1	174056893	174066624	15959	1	1	1	1	1	0	1	0	0	0	0	0	1	0	0	0
Dcaf8	+	chr1	174078146	174126524	11857	1	1	1	1	1	0	1	0	0	0	0	0	1	0	0	0
Pea15a	-	chr1	174136935	174126859	3425	0	0	0	0	0	0	0	0	0	0	0	0	0	0	0	0
RP23-137I20.2	+	chr1	174143152	174143811	16050	0	0	0	0	0	0	0	0	0	0	0	0	0	0	0	0
Casq1	-	chr1	174150026	174140025	6708	1	0	0	0	0	0	0	0	0	0	0	1	0	0	0	0
Atp1a4	-	chr1	174188545	174153644	13060	0	0	0	0	0	0	0	0	0	0	0	0	0	0	0	0
Igsf8	+	chr1	174191772	174249972	4419	2	1	2	1	1	1	2	2	3	1	1	0	0	0	0	0
Atp1a2	-	chr1	174228195	174201840	36264	6	5	4	6	4	4	5	2	12	10	3	1	2	4	2	2
Kcnj9	-	chr1	174259394	174251164	34916	5	4	4	4	4	4	9	2	11	9	3	1	2	4	2	2
Kcnj10	+	chr1	174271341	174304216	14393	0	0	0	0	0	0	0	0	0	0	0	0	0	0	0	0
Pigm	+	chr1	174306662	174314230	93705	4	4	5	4	14	4	14	3	2	0	2	3	4	3	0	1
Slamf9	+	chr1	174405489	174408706	94897	4	4	5	6	14	4	10	3	2	0	2	3	4	3	0	1
Igsf9	+	chr1	174412344	174429008	4808	0	0	0	0	0	0	0	0	0	0	0	0	0	0	0	0
Tagln2	+	chr1	174430178	174437511	14834	2	0	1	2	3	2	8	1	0	1	0	3	2	4	4	2
Ccdc19	+	chr1	174451175	174476001	17052	2	0	1	2	3	2	5	1	0	1	0	3	2	4	4	2
Vsig8	+	chr1	174486069	174493847	27729	1	0	0	0	0	0	2	0	0	0	0	0	0	0	0	0
RP24-144H23.3	-	chr1	174488260	174479389	26636	no	no	no	no	no	no	no	no	no	no	no	no	no	no	no	no
Slamf8	-	chr1	174520699	174511508	23733	2	0	1	0	0	1	3	1	0	0	0	0	0	0	0	0
Fcrl6	-	chr1	174532682	174526771	34290	4	2	3	4	1	5	3	1	1	1	0	0	0	0	0	0
Dusp23	-	chr1	174563105	174560900	93300	6	2	2	5	3	4	3	1	2	1	0	1	0	0	0	0
Crp	+	chr1	174628187	174630097	259078	3	1	4	4	4	0	5	2	5	0	1	2	0	1	1	0
Apcs	-	chr1	174825185	174824093	255710	0	1	4	1	4	1	5	1	4	0	1	1	0	1	1	0
Olfr16	+	chr1	174886899	174887948	234097	1	1	2	1	4	1	0	0	0	0	0	0	0	0	0	0
Olfr1408	-	chr1	175061367	175060331	191278	1	1	3	0	2	0	0	0	0	0	0	0	0	0	0	0
Olfr1407-ps1	+	chr1	175080262	175080503	51965	0	0	1	0	0	0	0	0	0	0	0	0	0	0	0	0
Olfr1406	-	chr1	175114635	175113573	51924	0	0	0	0	0	0	0	0	0	0	0	0	0	0	0	0
Olfr218	+	chr1	175133489	175134430	30162	0	0	0	0	0	0	0	0	0	0	0	0	0	0	0	0
Olfr1404	+	chr1	175145738	175146771	15939	0	0	0	0	0	0	0	0	0	0	0	0	0	0	0	0
Fcer1a	-	chr1	175157360	175151402	47549	0	0	0	0	1	0	0	0	0	0	0	0	0	0	0	0
Olfr418-ps1	+	chr1	175200278	175201268	103667	4	3	1	2	1	0	0	1	1	3	0	0	0	0	0	0
Darc	-	chr1	175263634	175262017	61500	4	3	1	0	0	0	0	1	1	3	0	0	0	0	0	0
Aim2	+	chr1	175281010	175396171	71053	0	0	0	0	0	1	0	0	0	0	0	0	0	0	0	0
Cadm3	-	chr1	175297826	175264385	152773	4	5	3	1	2	2	1	2	1	2	2	1	1	1	0	1
BC094916	-	chr1	175466088	175449848	84793	0	0	0	0	0	1	0	0	0	0	0	0	0	0	0	0
Pydc4	-	chr1	175529205	175497204	62901	0	0	0	0	0	0	0	0	0	0	0	0	0	0	0	0
Pyhin1	+	chr1	175560990	175578059	57768	0	0	0	0	0	0	0	0	0	0	0	0	0	0	0	0
Pydc3	+	chr1	175604042	175628523	51274	0	0	0	0	0	0	0	0	0	0	0	0	0	0	0	0
AI607873	-	chr1	175671878	175653814	30840	0	0	0	0	0	0	0	0	0	0	0	0	0	0	0	0
Ifi204	-	chr1	175697050	175677427	134985	2	0	2	1	0	0	1	0	0	0	0	1	0	0	0	0
Mnda	-	chr1	175843053	175826486	136921	2	0	2	1	0	0	1	0	0	0	0	1	0	0	0	0
Ifi203	-	chr1	175872803	175850538	27382	0	0	1	0	0	0	0	0	0	0	0	0	0	0	0	0
Ifi202b	-	chr1	175912975	175892700	49051	0	0	1	0	0	0	0	0	0	0	0	0	0	0	0	0
Ifi205	-	chr1	175961886	175942129	39332	0	0	0	0	0	0	0	0	0	0	0	0	0	0	0	0
Olfr433	+	chr1	175972064	175973067	17617	0	0	0	0	0	0	0	0	0	0	0	0	0	0	0	0
Olfr432	+	chr1	175980506	175981444	25426	0	0	0	0	0	0	0	0	0	0	0	0	0	0	0	0
Olfr430	+	chr1	175999431	176000384	36772	0	0	0	0	0	0	0	0	0	0	0	0	0	0	0	0
Olfr429	+	chr1	176019169	176020111	28265	0	0	0	0	0	0	0	0	0	0	0	0	0	0	0	0
Olfr427	+	chr1	176029591	176030538	26164	0	0	0	0	0	0	0	0	0	0	0	0	0	0	0	0
Olfr231	-	chr1	176048145	176047222	35416	0	0	0	0	0	0	0	0	0	0	0	0	0	0	0	0
Olfr424	+	chr1	176066877	176067824	32520	0	0	0	0	0	0	0	0	0	0	0	0	0	0	0	0
Olfr421	+	chr1	176081612	176082661	19980	0	0	0	0	0	0	0	0	0	0	0	0	0	0	0	0
Olfr420	+	chr1	176088853	176089898	19201	0	0	0	0	0	0	0	0	0	0	0	0	0	0	0	0
Spna1	+	chr1	176102907	176178581	14448	0	0	0	0	0	0	0	0	0	0	0	0	0	0	0	0
Olfr419	-	chr1	176181107	176180020	119382	0	0	0	1	0	0	0	1	0	0	0	0	0	0	0	0
Olfr417	+	chr1	176299050	176299979	139141	0	0	0	0	0	0	0	1	0	0	0	0	0	0	0	0
Olfr248	+	chr1	176321177	176322186	59573	0	0	0	0	0	0	0	0	0	0	0	0	0	0	0	0
Olfr414	+	chr1	176360561	176361515	55616	0	0	0	0	0	0	0	0	0	0	0	0	0	0	0	0
Olfr220	+	chr1	176378756	176379733	69464	1	1	1	0	0	1	0	0	0	0	0	0	0	0	0	2
Fmn2	+	chr1	176431956	176752848	63291	1	1	1	1	0	1	2	0	0	0	0	0	0	0	0	2
Grem2	-	chr1	176851950	176763916	148985	8	3	7	5	1	2	4	1	1	1	0	0	0	0	0	2
Rgs7	-	chr1	177421261	176989867	247161	10	6	9	2	4	2	5	1	2	1	0	0	0	0	0	2
Kmo	+	chr1	177550512	177590093	131710	4	4	3	0	4	0	2	0	1	0	0	0	0	0	0	0
Fh1	-	chr1	177555766	177530505	146030	2	3	2	0	3	0	0	0	1	0	0	0	0	0	0	0
Chml	-	chr1	177618484	177616619	36766	0	0	0	0	0	0	0	0	0	0	0	0	0	0	0	0
Opn3	-	chr1	177622907	177592552	8276	0	0	0	0	0	0	0	0	0	0	0	0	0	0	0	0
Wdr64	+	chr1	177628724	177745865	75284	2	2	1	0	0	0	0	0	1	2	0	0	0	0	0	0
Exo1	+	chr1	177810909	177841527	115954	5	4	4	4	1	2	4	2	1	2	0	0	0	0	0	0
Pld5	-	chr1	178205443	177892437	509251	10	10	17	11	2	3	2	5	0	3	0	1	0	0	0	1
Cep170	-	chr1	178737255	178663784	465877	7	8	14	4	1	1	0	3	0	3	0	1	0	0	0	1
Sdccag8	+	chr1	178744791	178950568	9215	0	0	0	0	0	0	0	0	0	0	0	0	0	0	0	0
Akt3	-	chr1	179188334	178952247	188137	17	5	7	3	0	2	4	2	11	5	1	1	1	2	1	0
Zfp238	+	chr1	179374792	179380891	498660	38	11	23	21	25	12	29	8	28	7	16	7	10	10	9	2
Adss	-	chr1	179726642	179693093	703223	24	9	19	15	26	12	39	9	18	4	15	7	9	8	10	2
Pppde1	+	chr1	180117663	180182729	457553	5	4	7	6	3	6	6	7	3	3	0	2	1	1	2	3
Fam36a	+	chr1	180249261	180252824	66913	2	1	4	4	2	4	1	4	2	1	0	1	1	1	0	3
Hnrnpu	-	chr1	180267859	180253205	68534	5	1	2	5	5	2	4	3	2	1	2	8	2	1	2	4
Efcab2	+	chr1	180336012	180413378	114031	7	1	2	10	6	3	6	3	4	2	3	10	2	1	2	4
Kif26b	+	chr1	180459256	180862861	65108	2	0	0	3	1	1	5	0	2	1	1	2	0	0	0	0
Smyd3	-	chr1	181448165	180882091	47566	0	0	0	0	1	0	3	0	0	0	0	0	0	0	0	0
Cnst	+	chr1	181476501	181557609	69068	2	0	2	2	8	1	4	3	0	0	2	1	4	1	1	3
Sccpdh	+	chr1	181598341	181617320	98437	4	0	4	4	11	1	6	5	0	0	2	5	5	1	1	3
Ahctf1	-	chr1	181733811	181675025	214610	11	2	5	11	9	7	14	6	1	1	1	7	2	9	5	1
Cdc42bpa	+	chr1	181890716	182095734	218306	9	2	4	13	10	11	16	4	1	1	1	10	4	13	5	1
Adck3	-	chr1	182126151	182095369	392542	4	2	2	8	10	4	9	3	0	1	0	4	2	2	1	3
Psen2	-	chr1	182186431	182157135	105169	8	8	3	18	14	8	19	8	1	5	1	12	2	6	9	6
Itpkb	+	chr1	182260616	182354933	218338	24	14	5	21	11	12	38	10	11	19	2	13	3	7	9	5
Parp1	+	chr1	182499086	182531384	184267	20	8	3	14	4	8	17	5	11	15	1	6	2	2	1	1
Lin9	+	chr1	182571498	182620816	42483	1	0	0	3	0	1	1	0	1	0	0	3	0	0	0	0
Mixl1	-	chr1	182627165	182623185	31378	0	0	1	1	1	1	6	1	0	0	0	1	0	0	1	0
Acbd3	+	chr1	182656174	182684334	75638	6	5	5	11	11	9	20	6	2	2	2	4	7	5	4	2
H3f3a	-	chr1	182743763	182730963	84148	6	5	4	13	13	8	12	5	2	2	2	4	8	5	3	3
BC031781	+	chr1	182781282	182798228	62530	1	0	0	7	6	2	5	3	0	0	0	2	1	1	1	2
Lefty2	+	chr1	182823239	182829234	30182	1	0	0	3	3	2	2	3	0	0	0	1	0	1	1	1
Pycr2	+	chr1	182834405	182838218	32106	0	0	0	3	1	0	6	2	0	0	0	0	1	0	0	2
Lefty1	+	chr1	182865153	182868531	30994	0	0	0	3	1	0	3	2	0	0	0	0	1	0	0	2
Tmem63a	+	chr1	182872590	182905243	18501	1	0	0	1	3	1	1	3	0	0	0	0	0	0	0	2
Ephx1	-	chr1	182947700	182919685	90296	1	0	1	2	6	3	3	6	0	0	0	0	0	0	0	2
Nvl	-	chr1	183074288	183023554	82628	0	0	1	1	3	2	1	3	0	1	0	0	1	0	0	0
Cnih4	+	chr1	183081062	183099125	11008	0	0	0	0	0	1	0	0	0	1	0	0	1	0	0	0
Wdr26	-	chr1	183142109	183103359	34201	3	0	0	8	1	3	3	2	0	0	0	5	1	3	3	1
Rpl35a-ps2	-	chr1	183172498	183172076	140230	9	2	2	15	11	8	15	7	0	1	2	10	4	6	5	3
Cnih3	+	chr1	183282761	183390772	159255	9	2	3	15	10	7	11	5	0	1	5	6	3	3	2	2
Ccdc121	-	chr1	183441582	183439764	278577	12	3	3	7	7	2	12	6	1	3	6	1	0	3	1	1
Dnahc14	+	chr1	183671167	183699805	275227	10	3	2	6	7	1	14	6	1	3	3	3	0	3	2	1
Lbr	-	chr1	183772532	183745447	107686	6	3	1	12	9	3	14	7	2	2	2	5	5	2	4	8
Enah	-	chr1	183950111	183834576	166814	12	11	6	23	15	9	26	18	2	8	5	12	7	9	7	18
Srp9	+	chr1	184054881	184062538	248135	9	11	8	16	15	9	28	17	0	6	3	12	7	12	9	16
Degs1	-	chr1	184212935	184205903	173663	2	3	3	6	9	3	19	6	0	0	0	3	5	5	5	6
Fbxo28	-	chr1	184271737	184243233	97864	1	1	1	7	3	1	10	0	0	0	0	5	1	0	3	0
Trp53bp2	+	chr1	184339303	184392563	72394	1	2	1	5	3	3	9	0	0	1	0	5	1	3	3	0
Capn2	-	chr1	184447655	184397391	52311	5	3	2	6	3	8	7	2	1	2	1	1	1	5	1	1
Capn8	+	chr1	184495138	184562483	180026	11	5	3	12	4	7	28	2	2	5	1	3	2	6	6	1
Susd4	+	chr1	184695026	184826729	190733	10	6	3	6	4	3	17	1	1	9	2	6	3	7	6	0
Tlr5	+	chr1	184884919	184906175	1010275	22	10	11	10	6	8	23	4	3	8	4	7	3	4	2	0
Dusp10	+	chr1	185858260	185899515	1493697	27	11	20	22	10	9	59	8	4	8	2	17	4	4	13	1
Rpl21-ps1	+	chr1	186441127	186441609	651025	9	5	13	17	8	4	42	5	1	6	0	14	4	3	12	1
Hlx	-	chr1	186556480	186551022	163588	3	2	3	7	3	4	16	1	0	1	0	8	4	5	4	0
Mosc1	-	chr1	186635192	186610655	55930	3	1	1	3	2	3	10	1	0	0	0	7	3	5	4	0
Mosc2	-	chr1	186669760	186636947	52317	5	1	3	5	11	6	9	1	1	4	0	7	6	13	8	0
Mark1	-	chr1	186823428	186720322	255181	14	3	4	14	20	6	21	10	4	9	0	10	8	14	13	4
Rab3gap2	+	chr1	187028047	187110622	250025	9	2	1	5	9	0	10	9	3	5	0	3	4	1	5	4
Iars2	-	chr1	187153275	187108605	287930	10	5	3	9	14	8	37	10	4	5	2	9	14	8	6	6
Bpnt1	+	chr1	187156028	187181656	8071	0	0	0	0	0	0	0	0	0	0	0	0	0	0	0	0
Eprs	+	chr1	187186974	187252234	31811	3	1	0	0	4	0	0	0	2	2	0	0	5	0	0	0
Slc30a10	+	chr1	187278727	187292641	645462	12	8	5	9	14	3	39	8	6	12	0	3	11	1	5	2
Lyplal1	-	chr1	187941189	187911610	1124845	23	13	11	36	15	7	71	16	8	18	0	22	6	11	20	7
Tgfb2	-	chr1	188529871	188447065	520862	14	6	6	22	5	4	44	9	4	8	0	19	0	10	15	5
Rrp15	-	chr1	188573237	188544857	233044	5	2	6	5	1	0	7	5	0	1	1	2	0	0	1	0
D1Pas1	+	chr1	188791295	188794506	462953	10	2	10	10	6	0	27	7	0	1	5	2	1	0	6	1
Gpatch2	+	chr1	189039401	189175583	502220	8	2	7	8	7	5	19	6	1	2	5	1	1	4	5	1
Esrrg	+	chr1	189432908	190038265	305777	4	2	3	5	2	6	5	4	1	2	1	3	0	4	0	0
Ush2a	+	chr1	190086717	190788920	54509	1	0	0	1	0	1	1	1	0	0	0	2	0	0	0	0
Kctd3	-	chr1	190831719	190794977	206154	12	4	3	7	3	2	22	2	5	4	3	6	0	1	6	1
Kcnk2	-	chr1	191167711	191031816	496864	19	6	5	14	4	5	47	5	8	6	3	9	1	9	8	2
Cenpf	-	chr1	191511965	191464478	336949	8	2	2	11	1	5	22	4	3	2	2	4	1	11	2	2
Ptpn14	+	chr1	191552147	191700568	43985	2	0	0	4	0	3	5	1	0	1	2	4	0	4	0	1
Smyd2	-	chr1	191746242	191704371	203221	8	5	2	15	10	2	11	3	0	3	2	14	3	1	0	0
Prox1	-	chr1	191994559	191945660	728940	28	13	7	34	17	5	15	6	7	10	10	21	4	1	2	1
Rps6kc1	-	chr1	192735626	192524081	542887	22	8	5	17	9	4	9	3	8	8	8	10	2	1	2	1
Angel2	+	chr1	192748991	192770841	14051	1	0	0	0	2	0	0	0	1	0	0	0	1	0	0	0
Vash2	-	chr1	192802877	192771527	27520	1	0	0	1	0	1	1	0	0	0	0	0	0	1	0	0
Mfsd7b	-	chr1	192850069	192829711	43298	1	0	0	1	3	1	2	0	0	0	0	0	5	3	0	0
Tatdn3	-	chr1	192886783	192866533	51974	1	0	0	3	6	2	4	2	0	0	0	2	8	4	1	0
Batf3	+	chr1	192922293	192932822	89151	3	2	0	8	5	3	10	3	0	1	0	5	3	4	1	0
Fam71a	-	chr1	192988696	192986463	59120	2	2	0	6	2	1	3	1	0	1	0	3	0	2	0	0
Atf3	-	chr1	193007219	192994175	128928	5	4	5	15	14	13	20	5	2	3	1	9	7	5	9	0
Nenf	-	chr1	193142073	193130668	131167	5	4	5	15	14	13	32	5	2	3	1	9	7	5	9	0
Tmem206	+	chr1	193149791	193174793	8785	0	0	0	0	0	0	0	0	0	0	0	0	0	0	0	0
Ppp2r5a	-	chr1	193220920	193175860	141391	7	1	0	14	9	6	23	1	3	4	1	16	3	11	28	2
Dtl	-	chr1	193399413	193361244	140553	7	1	0	15	9	6	33	1	3	4	1	16	3	11	28	2
Ints7	+	chr1	193399642	193446551	95391	0	0	1	4	10	2	13	2	0	0	0	4	10	3	1	1
Lpgat1	+	chr1	193541713	193608134	132351	5	2	2	9	16	5	19	3	1	0	0	4	15	4	4	3
Nek2	+	chr1	193645323	193656929	110906	9	2	3	11	16	9	12	3	1	0	0	2	11	6	4	2
Slc30a1	+	chr1	193730646	193737126	137861	8	2	2	18	17	10	15	5	1	2	0	7	12	8	8	2
Rd3	+	chr1	193801270	193809795	75660	6	3	1	10	9	6	15	4	3	5	1	8	9	5	9	2
Traf5	-	chr1	193916440	193821311	17728	2	1	1	4	2	2	2	1	2	3	1	3	3	2	2	0
Rcor3	-	chr1	193961892	193922652	58986	0	0	0	0	1	0	0	0	0	0	0	0	0	0	0	0
Kcnh1	+	chr1	194014666	194334041	55443	0	0	0	0	1	0	0	0	0	0	0	0	0	0	0	0
Hhat	-	chr1	194597413	194336710	75881	9	2	3	15	7	8	11	2	10	9	1	11	7	14	1	1
Sertad4	-	chr1	194681946	194670625	114670	11	3	3	17	7	8	17	2	11	10	1	11	7	14	1	1
Syt14	-	chr1	194861911	194723404	110144	6	2	0	3	2	0	5	0	2	6	0	0	0	0	0	0
AA408296	-	chr1	194956445	194930597	91547	4	1	0	0	3	0	5	0	1	5	0	0	0	0	0	0
Irf6	+	chr1	194979306	194998236	26325	2	2	1	2	3	1	5	1	1	1	1	1	2	2	2	0
Traf3ip3	-	chr1	195027740	195001700	23548	2	2	2	4	2	2	4	1	1	1	1	1	2	2	4	0
Hsd11b1	-	chr1	195090248	195047824	28191	0	0	1	1	0	1	3	0	0	0	0	0	0	0	2	0
G0s2	-	chr1	195099382	195098355	36876	1	2	0	0	2	0	2	0	0	2	0	0	0	0	0	0
Lamb3	+	chr1	195128151	195170072	31237	1	2	0	0	3	0	2	0	1	2	0	0	0	0	0	0
Camk1g	-	chr1	195196491	195172540	1252000	67	43	36	29	22	19	39	16	44	63	9	14	3	11	4	9
Plxna2	+	chr1	196446023	196643063	1371484	78	45	38	46	24	23	53	17	46	65	9	23	3	12	8	9
Cd34	+	chr1	196765015	196787486	201945	21	9	7	20	14	10	28	4	6	6	1	12	5	3	11	1
Cd46	-	chr1	196918442	196867479	91534	10	7	5	14	13	6	16	3	3	4	1	3	9	2	7	1
Cr1l	-	chr1	196957764	196929983	16782	0	0	0	0	2	0	0	0	0	0	0	0	4	0	0	0
Ipcef1	+	chr10	3294063	3434998	1055728	22	17	12	3	1	10	13	5	3	4	1	2	0	2	4	2
Oprm1	-	chr10	3587948	3308995	917710	18	15	10	7	4	6	13	2	2	2	1	2	0	1	2	2
Rgs17	+	chr10	4424141	4520878	837946	16	9	7	6	3	2	8	2	2	1	0	2	0	0	2	2
Mtrf1l	+	chr10	4522631	4534654	8040	0	0	0	0	0	0	0	0	0	0	0	0	0	0	0	0
Fbxo5	+	chr10	4540941	4547381	157833	3	0	2	1	0	0	2	2	0	0	0	0	0	0	0	3
Vip	-	chr10	4707323	4698927	183977	9	1	3	1	0	0	4	2	1	0	0	0	0	0	0	3
Myct1	-	chr10	4752813	4739754	84145	8	3	2	4	1	1	2	2	2	1	0	1	0	0	1	2
Syne1	+	chr10	4804527	5326338	66303	no	no	no	no	no	no	no	no	no	no	no	no	no	no	no	no
Esr1	-	chr10	5734552	5340927	58365	3	3	2	2	0	0	0	1	0	0	0	0	0	0	0	0
RNase_MRP.2	+	chr10	5778328	5778567	179362	no	no	no	no	no	no	no	no	no	no	no	no	no	no	no	no
Rmnd1	+	chr10	5914153	5944626	149393	3	2	4	3	5	6	1	8	0	3	2	0	2	5	0	12
Zbtb2	+	chr10	5958433	5979467	21413	1	0	2	0	1	0	0	0	0	1	0	0	0	1	0	2
Akap12	-	chr10	6080212	5987073	106854	3	7	2	1	1	1	8	9	0	1	0	4	1	2	5	5
Mthfd1l	-	chr10	6373410	6179460	105076	3	7	2	3	1	1	12	9	0	1	0	4	1	2	5	4
Plekhg1	-	chr10	6606177	6379238	191315	6	2	2	3	5	3	9	2	3	3	0	10	3	8	4	3
Iyd	-	chr10	6806301	6791664	260752	17	7	3	14	9	3	20	3	9	4	0	16	3	8	5	3
Ppp1r14c	-	chr10	6980391	6881566	404489	18	6	3	11	4	4	18	4	6	2	0	7	0	0	1	4
Lrp11	+	chr10	7309615	7345281	348073	7	1	2	1	0	4	10	3	0	1	0	2	0	0	0	4
Nup43	+	chr10	7387301	7398679	89139	2	1	1	3	3	1	1	2	1	1	2	5	2	1	1	1
Pcmt1	-	chr10	7400934	7364130	63713	1	0	0	3	1	0	0	1	0	0	0	4	1	0	0	1
Katna1	+	chr10	7445798	7482948	76860	2	1	1	4	5	2	1	2	1	1	1	5	4	1	1	1
Ppil4	+	chr10	7512689	7542933	39076	1	1	1	1	4	2	1	1	1	1	1	2	3	1	1	0
Zc3h12d	+	chr10	7552268	7590195	44591	4	1	1	1	2	0	4	1	0	0	0	0	0	0	0	0
Tab2	-	chr10	7676028	7625451	283779	17	12	5	12	14	7	11	4	6	4	1	2	5	0	2	2
Ust	-	chr10	8238623	7924551	451917	17	14	6	8	13	9	25	7	8	7	1	5	5	0	5	2
Sash1	-	chr10	8605868	8442017	944583	49	27	23	26	13	10	55	9	5	11	0	27	3	11	12	1
Samd5	-	chr10	9395006	9347057	821528	47	27	22	14	14	9	61	5	3	8	0	24	3	11	9	1
Stxbp5	-	chr10	9620838	9475345	724310	21	18	8	7	8	8	7	1	4	1	0	2	0	1	0	0
Rab32	-	chr10	10278031	10264809	771797	22	17	7	5	6	7	11	1	4	1	0	2	0	1	0	0
Grm1	-	chr10	10802154	10405857	194900	3	2	0	0	0	0	0	0	0	0	0	0	0	0	0	0
Shprh	+	chr10	10869228	10937393	130809	0	2	1	3	0	1	2	1	0	0	0	4	0	0	0	2
Fbxo30	+	chr10	11001128	11017850	109087	0	2	2	0	0	3	4	1	0	0	0	4	0	1	0	2
Epm2a	+	chr10	11063202	11179442	967896	25	15	10	4	2	7	6	6	4	2	0	3	0	1	0	8
Utrn	-	chr10	12581533	12101986	1000798	31	21	14	20	9	13	17	13	7	6	2	7	4	4	9	15
Stx11	-	chr10	12684065	12659787	122445	8	7	5	8	8	9	24	9	3	4	2	5	4	4	11	7
Sf3b5	+	chr10	12728256	12728988	125797	8	6	3	8	2	3	8	9	0	0	0	2	0	2	2	2
Plagl1	+	chr10	12810594	12851500	99452	6	5	3	5	1	2	2	7	0	0	0	2	0	2	0	2
Fam164b	-	chr10	12897829	12869346	18463	0	0	0	0	0	0	0	0	0	0	0	1	0	0	0	0
Ltv1	-	chr10	12912943	12898446	20875	0	0	0	0	0	0	2	0	0	0	0	0	0	1	1	0
Phactr2	-	chr10	13194202	12933201	46863	1	0	0	0	2	1	4	0	0	0	0	2	2	1	1	0
Fuca2	+	chr10	13220807	13238841	31412	1	0	0	2	2	1	1	0	0	0	0	2	2	0	1	0
Adat2	+	chr10	13272700	13283182	117537	7	8	2	2	2	3	0	5	0	1	0	0	0	0	0	1
Pex3	-	chr10	13272948	13243648	98719	7	8	2	3	2	2	2	5	0	1	0	0	0	0	1	1
Aig1	-	chr10	13588786	13366860	181077	10	9	3	3	4	3	3	6	0	2	0	0	1	0	0	1
Hivep2	+	chr10	13686185	13871182	348608	20	8	4	8	6	3	25	3	9	3	0	0	3	0	1	0
Gpr126	-	chr10	14264842	14122391	360928	17	8	3	6	4	3	18	2	9	2	0	0	2	0	1	1
Vta1	-	chr10	14425366	14374561	119782	0	1	0	0	0	0	1	0	0	0	0	0	0	0	0	1
Gje1	-	chr10	14438020	14435429	52070	1	0	0	0	0	0	0	0	0	0	0	0	0	0	0	0
Nmbr	+	chr10	14480027	14490389	2994652	32	30	29	9	46	20	56	17	11	11	10	25	17	18	20	15
Cited2	+	chr10	17443034	17445479	3023191	32	30	32	29	49	20	53	18	11	13	10	32	18	19	22	15
Txlnb	+	chr10	17516025	17565469	125349	4	3	5	3	4	2	3	2	0	2	0	8	1	1	2	0
Heca	-	chr10	17667873	17620272	162597	5	5	6	5	4	4	5	3	2	1	4	7	1	1	2	1
Reps1	+	chr10	17775667	17844936	111686	2	2	4	4	3	2	4	2	2	1	4	6	1	1	2	1
Ect2l	-	chr10	17895141	17848828	42242	5	3	3	1	4	4	6	4	1	0	0	0	0	2	1	0
Ccdc28a	-	chr10	17954787	17933491	193691	13	10	7	9	6	8	19	10	2	6	0	2	1	8	2	4
Nhsl1	+	chr10	18110128	18244095	171175	11	10	4	6	4	5	11	6	1	7	0	4	1	7	1	4
Hebp2	-	chr10	18265882	18259929	57769	5	5	2	0	2	1	3	1	0	2	0	2	0	1	0	0
D10Bwg1379e	-	chr10	18463564	18307817	143248	3	3	2	4	0	1	6	3	0	1	0	2	0	0	0	0
Perp	+	chr10	18564877	18576879	245150	4	3	1	7	5	3	16	4	1	0	0	6	5	1	1	0
Tnfaip3	-	chr10	18735216	18720716	484987	17	13	6	9	24	3	32	8	1	1	5	17	15	3	8	4
Olig3	+	chr10	19076366	19078412	574493	22	17	7	6	29	2	30	9	0	1	6	25	20	3	12	4
Ifngr1	+	chr10	19311755	19330035	245112	9	6	2	7	10	1	15	3	0	1	1	13	10	2	8	0
Il22ra2	+	chr10	19341804	19354487	89675	2	3	0	1	2	0	9	1	0	1	0	2	0	1	5	0
Il20ra	+	chr10	19432393	19479859	165770	7	5	1	1	2	0	5	2	1	1	2	1	0	0	2	0
Slc35d3	-	chr10	19571265	19567723	96334	6	2	1	5	0	0	0	1	1	1	2	0	0	0	0	0
Pex7	-	chr10	19627495	19579735	35253	1	1	0	2	1	1	1	0	0	0	0	2	0	0	0	0
Map3k5	+	chr10	19654278	19862559	32501	1	1	0	3	1	1	1	0	0	0	0	2	0	0	0	0
Mtap7	+	chr10	19868277	20001393	36600	4	4	1	3	2	2	4	3	3	3	2	3	0	0	0	3
Bclaf1	+	chr10	20032275	20062307	36200	4	4	1	6	2	2	2	3	3	3	2	3	0	0	0	4
Fam54a	+	chr10	20067625	20081475	41653	5	3	1	2	0	0	2	1	3	0	0	0	0	0	0	1
RP23-269H11.2	-	chr10	20239574	20237817	262209	7	6	2	5	3	2	18	0	6	4	1	9	2	4	9	0
RP23-86P1.1	+	chr10	20345441	20349382	428876	16	12	3	12	6	3	20	2	12	6	2	9	2	5	12	0
Pde7b	-	chr10	20444884	20117810	-63108	no	no	no	no	no	no	no	no	no	no	no	no	no	no	no	no
Ahi1	+	chr10	20672391	20800234	367511	15	10	5	3	7	1	14	6	7	3	2	8	3	2	8	4
Myb	-	chr10	20880790	20844736	179497	9	5	3	4	5	0	2	5	0	0	0	5	3	0	0	5
Hbs1l	+	chr10	21015785	21088695	143397	5	3	0	0	2	0	0	1	0	0	0	2	0	0	0	1
Aldh8a1	+	chr10	21097097	21116391	494001	34	12	7	14	24	18	59	12	10	3	0	18	25	21	23	11
Sgk1	+	chr10	21601990	21719699	526407	36	13	7	18	28	19	43	15	10	3	0	18	30	22	23	11
RP23-193J20.2	-	chr10	21768318	21760507	150882	8	6	2	3	7	5	9	8	0	0	0	1	6	2	1	1
H60b	+	chr10	21878392	22008655	183119	11	7	3	6	4	5	8	5	0	0	0	1	1	1	1	1
Raet1c	+	chr10	21893327	21903720	302989	12	5	7	5	2	5	9	3	0	0	0	1	1	1	1	0
Raet1d	+	chr10	22081700	22093943	448854	18	7	6	6	1	9	6	1	1	1	0	0	0	0	0	1
Slc2a12	+	chr10	22364817	22424091	383868	18	10	4	8	1	7	10	1	3	3	0	3	1	2	1	1
Tbpl1	-	chr10	22451253	22423685	415574	19	10	4	4	2	11	13	2	6	2	0	5	1	6	3	2
Tcf21	-	chr10	22539934	22537085	369872	19	8	7	5	0	7	35	1	1	3	0	16	2	33	24	0
Eya4	-	chr10	23069701	22823974	719329	27	12	12	10	1	5	46	5	2	5	0	13	1	30	22	2
Rps12	-	chr10	23507015	23504990	499542	15	10	8	2	8	4	9	8	3	4	0	3	3	4	2	4
Vnn3	+	chr10	23571268	23589649	89098	4	3	2	5	7	4	5	4	1	1	0	1	3	4	1	2
Vnn1	+	chr10	23614494	23625149	39858	0	0	0	0	0	1	0	0	0	0	0	0	0	0	0	0
Taar1	+	chr10	23640162	23641275	32116	0	0	0	0	0	1	0	0	0	0	0	0	0	0	0	0
Taar2	+	chr10	23658378	23661389	25036	0	0	0	0	0	0	0	1	0	0	0	0	0	0	0	0
Taar3	+	chr10	23669322	23670428	17805	0	0	0	0	0	0	0	1	0	0	0	0	0	0	0	0
Taar4	+	chr10	23680300	23681343	18996	0	0	0	0	0	0	0	0	0	0	0	0	0	0	0	0
Taar5	+	chr10	23690467	23691588	21951	2	1	1	1	1	1	1	2	0	0	0	0	0	0	0	1
Taar6	-	chr10	23705452	23704415	19586	2	1	1	1	1	1	2	2	0	0	0	0	0	0	0	1
Taar7a	-	chr10	23713498	23712211	13006	no	no	no	no	no	no	no	no	no	no	no	no	no	no	no	no
Taar7b	+	chr10	23719745	23720821	18702	no	no	no	no	no	no	no	no	no	no	no	no	no	no	no	no
Taar7c-ps	+	chr10	23733276	23734330	25153	0	0	0	0	0	0	0	0	0	0	0	0	0	0	0	0
Taar7d	+	chr10	23747028	23748104	21948	no	no	no	no	no	no	no	no	no	no	no	no	no	no	no	no
Taar7e	+	chr10	23757354	23758568	19998	no	no	no	no	no	no	no	no	no	no	no	no	no	no	no	no
Taar7f	+	chr10	23769316	23770392	36623	no	no	no	no	no	no	no	no	no	no	no	no	no	no	no	no
Taar8a	+	chr10	23796267	23797375	39501	no	no	no	no	no	no	no	no	no	no	no	no	no	no	no	no
Taar8b	-	chr10	23812126	23811001	22149	no	no	no	no	no	no	no	no	no	no	no	no	no	no	no	no
Taar8c	-	chr10	23821757	23820649	14961	no	no	no	no	no	no	no	no	no	no	no	no	no	no	no	no
Taar9	-	chr10	23829388	23828195	46173	1	1	1	1	8	2	5	1	0	0	0	0	5	2	2	2
Stx7	+	chr10	23869123	23908765	74293	3	3	2	2	8	2	5	1	0	0	0	0	5	2	2	2
Moxd1	+	chr10	23943323	24022596	327210	12	7	7	14	4	3	33	5	1	2	2	13	6	11	13	5
Ctgf	+	chr10	24315248	24318489	331883	14	7	8	11	9	5	27	10	1	2	2	17	10	14	15	5
Enpp1	-	chr10	24431964	24357720	100887	8	4	3	3	7	2	9	6	1	1	0	4	5	4	3	0
Enpp3	-	chr10	24556001	24493620	95447	4	2	1	1	5	0	6	1	1	1	0	0	2	2	1	2
Med23	+	chr10	24589792	24633335	35470	0	0	0	0	3	0	0	0	0	0	0	0	1	1	0	2
Arg1	-	chr10	24647276	24635014	243299	16	10	11	11	4	2	20	3	11	7	2	3	7	1	12	0
Akap7	-	chr10	25018969	24888896	302255	20	11	12	7	5	2	39	6	11	8	2	5	7	2	14	4
Epb4.1l2	+	chr10	25079604	25243320	530015	25	14	8	4	9	2	7	9	5	6	0	3	3	1	2	10
Tmem200a	-	chr10	25714175	25712700	704718	31	22	10	12	9	3	4	7	6	6	0	1	3	0	0	6
Samd3	+	chr10	25949513	25991978	237637	10	9	3	1	1	1	0	1	1	1	0	0	0	0	0	0
L3mbtl3	-	chr10	26093762	25994277	400820	7	9	4	5	5	4	7	5	4	4	1	2	0	3	1	8
Arhgap18	+	chr10	26492283	26638454	461161	8	10	6	3	7	6	7	6	4	4	1	2	1	4	1	10
Lama2	-	chr10	27336748	26701094	520518	10	1	5	8	2	2	0	10	3	0	0	5	1	2	0	13
Ptprk	+	chr10	27794626	28317203	528841	12	0	3	2	0	0	1	10	3	0	0	6	0	1	0	12
Themis	+	chr10	28388166	28603621	500648	13	8	16	11	2	4	7	5	5	5	3	1	1	0	0	5
Echdc1	+	chr10	29033306	29066467	536133	17	9	18	3	3	4	5	4	6	5	3	0	1	0	0	4
Rnf146	-	chr10	29082248	29063984	551030	18	8	19	3	6	4	10	5	6	5	3	0	1	0	0	4
Rspo3	-	chr10	29255673	29172915	750811	17	2	4	0	1	4	4	2	4	0	0	0	0	0	0	0
Cenpw	-	chr10	29920346	29915817	993829	24	6	9	2	0	9	6	3	3	0	0	0	0	0	1	3
Trmt11	-	chr10	30320555	30254031	341077	13	4	6	3	0	5	5	1	0	0	0	0	0	0	1	3
Hint3	-	chr10	30338285	30327947	34497	0	1	2	1	1	0	2	3	0	0	0	1	2	2	1	5
Ncoa7	-	chr10	30522913	30365390	56358	3	4	4	3	3	2	6	4	1	1	0	2	2	2	1	5
Hey2	-	chr10	30562589	30552166	499852	16	17	6	13	6	7	8	3	1	5	3	14	0	1	1	1
Hddc2	+	chr10	31033188	31048010	474775	14	14	4	13	4	5	4	2	0	4	3	13	0	1	1	1
Tpd52l1	-	chr10	31165727	31052186	60149	4	2	0	1	1	0	0	1	0	0	0	0	0	0	0	1
Rnf217	-	chr10	31329531	31221700	776013	19	8	5	3	2	1	5	3	3	0	0	0	0	0	1	1
Nkain2	-	chr10	32122179	32049571	1401150	25	11	17	3	4	2	10	4	7	3	1	0	0	0	1	2
Trdn	+	chr10	32803289	33196515	716687	9	5	12	3	3	1	2	2	4	3	1	0	0	0	0	2
Clvs2	-	chr10	33344575	33232092	274743	5	1	4	0	0	0	0	3	0	0	0	0	0	0	0	0
Sult3a1	+	chr10	33583741	33599322	264761	5	1	4	0	0	0	0	3	0	0	0	0	0	0	0	0
Rsph4a	+	chr10	33624917	33635827	28721	0	0	0	0	0	0	0	0	0	0	0	0	0	0	0	0
Zufsp	-	chr10	33671065	33638953	48422	1	2	1	1	1	0	1	2	0	0	0	0	0	0	0	0
Rwdd1	-	chr10	33739430	33716361	63269	2	3	2	1	2	1	3	3	0	0	0	0	0	0	0	0
Bet3l	+	chr10	33757403	33829619	-488	no	no	no	no	no	no	no	no	no	no	no	no	no	no	no	no
Fam26d	-	chr10	33764119	33758590	66199	1	1	3	1	1	1	2	2	0	1	0	1	0	0	0	0
Fam26e	-	chr10	33816325	33811158	76589	0	0	2	1	0	0	0	1	0	1	0	1	0	0	0	0
Fam26f	-	chr10	33847778	33845875	52972	0	1	2	1	0	0	0	0	0	0	0	0	0	0	0	0
Dse	-	chr10	33927357	33871200	98061	2	1	3	1	0	0	5	4	0	0	0	1	0	0	3	8
Tspyl1	+	chr10	34001996	34004691	87175	2	0	1	3	0	0	5	4	0	0	0	1	0	0	3	8
Tspyl4	+	chr10	34017227	34021114	14837	0	0	0	0	0	0	0	0	0	1	0	2	0	0	0	0
Col10a1	+	chr10	34109787	34116891	174988	1	1	0	0	0	0	0	1	0	0	0	1	0	0	0	0
Nt5dc1	-	chr10	34138358	34023415	67149	0	0	0	1	0	0	0	1	0	1	0	2	0	0	0	0
Frk	+	chr10	34203206	34331032	1183780	6	12	8	3	0	1	2	4	0	2	0	2	0	0	0	1
Amd2	-	chr10	35431697	35428497	1892393	10	14	12	2	0	1	2	4	0	2	0	1	0	0	0	2
Hs3st5	+	chr10	36226625	36554195	935083	7	5	5	5	1	0	1	3	0	1	0	0	0	0	0	5
Hdac2	+	chr10	36694350	36721695	271509	8	5	7	5	1	4	11	4	1	4	1	4	0	1	9	4
Marcks	-	chr10	36858732	36853049	1957943	44	21	24	29	9	10	55	12	9	21	10	34	3	14	25	15
Lama4	+	chr10	38685321	38829994	1850424	39	19	18	21	9	6	39	11	8	18	9	30	3	13	16	15
Tube1	+	chr10	38853829	38870864	242541	22	17	3	7	6	4	25	4	14	20	3	10	3	3	3	4
Wisp3	-	chr10	38883600	38870777	246753	20	15	3	8	8	4	16	3	14	20	3	12	3	3	3	4
Fyn	+	chr10	39089570	39285187	253523	30	24	7	13	7	4	22	5	19	28	3	11	5	4	4	8
Traf3ip2	+	chr10	39332740	39375113	124364	14	11	6	6	4	2	9	3	9	17	1	5	3	4	2	6
Rev3l	+	chr10	39451924	39595017	159661	6	3	4	5	9	4	8	2	5	10	2	5	5	6	2	3
BC021785	-	chr10	39706449	39677867	97787	2	1	2	3	5	4	4	1	1	1	1	1	4	4	1	1
AI317395	-	chr10	39745074	39721386	23204	0	0	0	0	0	2	0	0	0	0	0	0	0	1	0	0
Slc16a10	-	chr10	39862060	39753341	89259	3	2	1	4	5	2	6	1	3	0	0	3	2	1	0	0
Rpf2	-	chr10	39966785	39943052	83216	3	2	1	1	5	2	7	1	3	0	0	3	2	1	0	0
Gtf3c6	-	chr10	39977471	39969009	3026	0	0	0	0	0	0	0	0	0	0	0	0	0	0	0	0
Rnu3a	+	chr10	39978273	39978484	29583	1	0	0	3	0	0	0	0	0	0	0	0	0	0	0	2
Amd1	-	chr10	40021992	40007265	75903	1	0	0	0	3	0	2	3	0	0	0	1	0	0	0	2
Cdk19	+	chr10	40069114	40203624	133640	6	3	0	3	7	4	18	7	5	5	0	10	1	2	5	0
Slc22a16	+	chr10	40290142	40323938	112429	7	3	0	4	4	4	9	4	5	5	0	9	1	2	5	0
Ddo	+	chr10	40349849	40401653	175690	15	10	3	4	2	2	12	3	16	11	0	4	1	2	2	1
Cdc40	-	chr10	40602924	40551432	150136	14	10	3	4	2	2	6	3	16	11	0	4	1	2	2	1
Wasf1	+	chr10	40603281	40658375	131777	12	9	4	5	2	2	4	2	4	5	0	0	0	0	0	0
Gpr6	-	chr10	40792091	40789795	247307	15	9	4	7	2	2	8	3	4	5	0	0	0	0	0	0
Fig4	-	chr10	41023047	40907978	263029	5	0	0	2	0	0	3	5	0	0	0	1	0	0	1	1
Zbtb24	+	chr10	41170189	41185385	157877	2	0	0	3	0	0	3	6	0	0	0	1	0	0	1	2
Mical1	+	chr10	41196120	41206838	43203	2	1	1	1	0	0	1	3	0	1	0	1	0	0	0	1
Smpd2	-	chr10	41210136	41205448	49233	2	1	1	1	0	0	1	1	0	1	0	1	0	0	0	0
Cd164	+	chr10	41239306	41250848	36977	2	1	1	2	0	0	1	1	0	1	0	1	0	0	0	0
RP24-318H2.2	+	chr10	41273568	41276358	34184	0	0	0	1	0	1	2	0	0	0	0	0	0	0	0	0
RP24-318H2.3	+	chr10	41287822	41296282	153834	7	5	2	8	7	6	15	8	1	4	2	5	9	3	2	4
Ccdc162	-	chr10	41429106	41258655	-133477	no	no	no	no	no	no	no	no	no	no	no	no	no	no	no	no
Cep57l1	-	chr10	41529436	41438652	143314	7	5	2	4	7	6	19	8	1	4	2	5	9	3	2	4
Sesn1	+	chr10	41530380	41628230	7510	1	0	0	0	0	0	0	0	0	1	0	0	0	0	0	0
Armc2	-	chr10	41738242	41634796	169971	10	5	2	10	14	6	26	5	2	1	2	8	4	7	23	0
Foxo3	-	chr10	41996558	41901647	199238	12	6	3	12	16	8	41	8	2	0	2	8	4	7	25	0
Lace1	-	chr10	42198371	42032391	59299	3	1	1	2	7	2	4	3	0	0	0	1	2	1	2	1
Snx3	+	chr10	42221837	42255176	50059	1	0	0	1	5	0	0	1	0	0	0	1	2	1	0	2
Nr2e1	-	chr10	42303438	42281769	26799	1	0	0	0	0	0	0	1	0	0	0	0	0	0	0	1
Ostm1	+	chr10	42303644	42420298	61210	1	0	0	0	4	0	4	1	0	0	0	0	2	0	0	0
Sec63	+	chr10	42481302	42552320	88860	6	2	1	2	8	2	8	3	2	4	0	0	3	2	3	0
RNaseP_nuc.1	-	chr10	42540573	42540269	159574	4	1	1	1	6	2	5	2	1	4	0	1	3	2	3	0
Scml4	+	chr10	42580176	42680586	81324	8	6	7	9	9	7	16	6	3	6	1	1	3	4	3	1
Sobp	-	chr10	42894336	42722307	88791	5	6	6	3	3	5	10	6	2	3	2	1	0	2	0	1
Pdss2	+	chr10	42941406	43184688	61328	1	1	0	1	0	1	0	3	1	1	1	0	0	1	0	2
Bend3	+	chr10	43198946	43235202	78031	4	4	3	2	8	6	8	6	5	4	3	3	8	10	4	4
Cd24a	+	chr10	43298975	43304068	72938	4	4	5	3	9	5	4	5	4	4	3	3	9	10	4	2
Rpl26-ps1	+	chr10	43313233	43350722	280056	16	5	5	6	5	8	35	5	4	3	1	4	2	19	3	1
Rtn4ip1	+	chr10	43621613	43667668	273336	16	5	3	7	4	8	18	5	4	3	1	4	1	18	3	1
Aim1	-	chr10	43724652	43670113	209002	4	2	1	2	8	2	2	5	0	0	0	0	0	1	0	1
RP24-117F24.1	+	chr10	43931209	43938994	255727	4	2	1	1	8	2	2	6	0	0	0	0	0	1	0	2
Atg5	+	chr10	43988164	44084097	131596	4	3	0	2	6	3	16	9	2	1	0	1	1	5	4	9
Prdm1	-	chr10	44248307	44166523	621131	16	6	7	5	29	8	34	21	2	3	2	5	20	9	13	13
Prep	+	chr10	44787012	44878803	669013	13	6	9	12	23	8	22	13	0	3	2	14	20	4	9	5
Popdc3	+	chr10	45009111	45038256	147620	1	5	2	4	0	3	3	0	0	3	0	10	1	0	0	0
Bves	+	chr10	45055568	45089514	24224	3	4	2	2	0	0	0	1	0	2	0	0	0	0	0	0
Lin28b	-	chr10	45190007	45096426	114540	6	3	4	2	1	2	1	3	1	1	1	0	0	0	0	1
Hace1	+	chr10	45297635	45432151	3494743	53	21	28	12	7	8	9	12	16	22	10	5	0	7	0	7
Grik2	-	chr10	49508572	48819266	4191018	56	22	29	19	6	8	4	14	15	23	9	5	0	8	0	8
Ascc3	+	chr10	50312475	50571008	848352	7	2	4	1	0	3	2	4	0	2	0	0	0	2	0	2
Sim1	+	chr10	50615457	50708958	535929	9	4	10	2	4	2	7	4	0	0	3	0	1	1	0	4
Gp49a	+	chr10	51200438	51206122	590584	10	6	11	6	8	3	10	6	0	0	3	0	1	0	0	4
Fam162b	-	chr10	51310286	51305226	123447	3	2	3	2	5	3	12	3	0	0	0	0	0	0	0	0
Gprc6a	-	chr10	51351264	51334629	70641	1	0	1	1	1	1	4	1	0	0	0	0	0	0	0	0
Rfx6	+	chr10	51397562	51450235	338371	5	1	8	1	4	2	4	0	0	0	1	0	0	0	0	0
Vgll2	+	chr10	51742308	51748277	309323	5	1	9	4	4	2	3	0	0	0	1	0	0	0	0	0
Ros1	-	chr10	51915180	51765527	55495	3	2	1	2	3	0	5	0	0	0	0	0	0	0	2	0
Dcbld1	+	chr10	51953425	52041182	53954	5	2	1	0	3	0	5	0	0	0	0	0	0	0	2	0
Gopc	-	chr10	52101881	52056891	25242	2	0	2	0	0	0	0	1	0	0	0	0	0	0	0	0
Nepn	+	chr10	52111414	52124413	22473	0	0	1	0	0	0	0	1	0	0	0	0	0	0	0	0
Nus1	+	chr10	52137353	52159998	115066	1	0	0	0	0	0	0	1	1	0	0	0	0	0	0	0
Zfa	-	chr10	52265545	52262124	246920	2	1	1	5	0	0	0	1	2	0	0	0	0	0	0	0
Slc35f1	+	chr10	52410339	52831428	370858	9	5	3	5	3	1	3	0	3	1	0	8	0	1	0	0
Pln	+	chr10	53057492	53065805	416394	31	18	15	21	5	7	41	4	16	11	6	34	4	11	21	2
Asf1a	+	chr10	53316767	53329019	274894	19	14	8	12	4	6	22	3	13	9	3	22	2	9	13	2
Mcm9	-	chr10	53350245	53256135	193036	24	15	14	19	3	6	37	4	14	10	6	27	4	10	21	2
Fam184a	-	chr10	53470686	53352951	177840	4	3	1	2	3	1	4	0	1	0	0	0	0	1	0	0
Man1a	-	chr10	53795602	53624594	2185029	29	12	16	6	4	5	10	5	3	2	0	3	3	1	3	2
Msl3l2	+	chr10	55826723	55836686	2268653	31	14	18	3	6	8	11	8	4	3	2	4	4	3	4	3
Rps8-ps1	-	chr10	56074904	56074218	259734	7	4	7	3	3	5	7	5	1	1	2	2	1	3	1	2
Gja1	+	chr10	56097106	56110225	1118168	20	12	15	18	4	8	56	15	1	7	0	28	0	5	10	8
Hsf2	+	chr10	57206191	57232939	1098607	20	12	11	15	4	7	32	13	1	7	0	27	0	5	10	7
Serinc1	-	chr10	57252336	57235580	102192	4	0	1	0	0	0	0	2	0	0	0	0	0	0	0	0
Pkib	+	chr10	57351887	57460918	143320	5	2	2	2	2	0	7	4	1	2	0	0	0	0	0	0
Fabp7	+	chr10	57504687	57508256	49693	3	2	1	2	2	0	4	2	1	3	0	0	0	0	0	0
Smpdl3a	+	chr10	57514180	57531636	160008	4	4	5	1	0	0	0	1	2	1	0	0	0	0	0	0
Dux	-	chr10	57686274	57685720	186055	9	6	7	6	2	2	3	5	2	0	0	0	0	0	0	0
Gcc2	+	chr10	57718245	57768347	49838	5	2	2	4	2	2	3	4	0	0	0	0	0	0	0	0
Lims1	+	chr10	57786214	57887439	40028	0	0	0	0	0	0	0	0	0	0	0	0	0	0	0	0
Ranbp2	+	chr10	57909600	57956903	25976	0	0	0	0	0	0	0	0	0	0	0	0	0	0	0	0
Ccdc138	+	chr10	57960718	58038990	28362	0	0	0	0	0	1	2	0	0	0	0	1	0	0	1	0
Edar	-	chr10	58138402	58063537	162252	4	2	0	3	1	2	3	1	2	1	0	1	0	0	2	0
Sh3rf3	+	chr10	58276107	58601661	220745	8	3	2	6	2	2	8	3	3	1	0	0	0	0	1	0
Ankrd57	+	chr10	58684701	58689179	179905	no	no	no	no	no	no	no	no	no	no	no	no	no	no	no	no
P4ha1	+	chr10	58786044	58836052	127221	6	4	2	7	9	4	20	4	0	1	0	3	3	6	7	2
Pla2g12b	+	chr10	58866408	58884724	31338	1	0	0	0	0	0	1	0	0	0	0	0	0	0	2	1
Oit3	-	chr10	58904526	58885706	6188	0	0	0	0	0	0	0	0	0	0	0	0	0	0	0	0
Ccdc109a	-	chr10	59079440	58909732	90991	4	2	0	2	9	0	7	2	3	2	0	2	4	1	2	0
Cbara1	+	chr10	59165225	59326880	20852	18	14	9	10	21	10	31	10	15	13	5	17	14	12	17	7
RP24-408N5.1	+	chr10	59171538	59171786	182259	8	3	1	4	15	3	18	4	7	13	2	2	6	1	4	3
RP24-418P10.2	-	chr10	59263002	59261947	96464	4	1	1	1	6	3	13	2	4	11	2	0	2	0	2	3
RP24-418P10.3	+	chr10	59269305	59270162	78445	4	3	5	4	4	3	10	5	2	2	2	1	0	3	0	1
Dnajb12	+	chr10	59342304	59362050	122515	11	10	10	13	13	11	25	11	10	10	6	12	9	13	12	8
Ddit4	-	chr10	59414518	59412423	86512	13	12	6	7	14	12	20	10	16	15	7	19	17	17	18	10
Ascc1	+	chr10	59465587	59562734	57302	2	2	2	4	5	4	8	3	5	3	2	10	9	7	6	2
Anapc16	-	chr10	59465860	59450657	139246	6	5	1	6	5	4	10	4	8	7	3	8	8	7	6	3
Spock2	+	chr10	59568967	59597946	52567	3	1	0	2	2	0	6	3	0	2	0	0	0	0	0	4
Chst3	-	chr10	59682008	59644280	104702	8	2	0	6	6	5	11	9	1	3	0	3	0	3	4	6
Psap	+	chr10	59740376	59765345	59045	5	1	0	3	4	5	8	6	1	1	0	3	0	3	4	2
Cdh23	-	chr10	60159238	59766022	16259	0	0	0	0	1	2	0	0	0	0	0	0	0	1	0	0
Slc29a3	-	chr10	60215530	60174820	25410	1	1	1	1	2	3	2	2	0	0	0	0	0	1	0	0
Unc5b	-	chr10	60294329	60225358	106473	6	5	5	5	2	2	7	2	1	2	0	0	0	4	2	0
Pldi	-	chr10	60400880	60390974	247856	16	12	12	9	5	5	13	9	4	5	4	7	1	4	2	5
Pcbd1	+	chr10	60552091	60557076	155525	11	8	8	12	4	4	7	9	3	3	4	7	1	0	0	5
Sgpl1	-	chr10	60610422	60561390	28594	1	0	0	0	0	0	2	0	0	0	0	0	0	1	0	0
Tbata	+	chr10	60634702	60651584	32556	1	0	0	0	0	0	3	0	0	0	0	0	0	1	2	0
Adamts14	-	chr10	60736186	60659860	32674	0	0	0	3	0	1	5	1	0	2	0	5	0	3	5	0
Prf1	+	chr10	60760584	60767011	29956	0	0	0	2	0	1	3	1	0	2	0	5	0	3	3	0
Rpl27a-ps1	+	chr10	60772569	60773065	14898	0	0	0	0	0	0	2	1	0	0	0	1	0	0	0	1
X99384	-	chr10	60846271	60782405	43789	1	2	0	3	2	1	6	3	0	1	0	1	0	0	3	3
Nodal	+	chr10	60880720	60888086	41608	1	2	0	1	4	1	7	2	0	2	0	1	2	0	4	3
Eif4ebp2	-	chr10	60915417	60895245	30323	1	0	0	0	4	0	4	1	0	1	0	1	2	0	1	3
Lrrc20	+	chr10	60938581	61044974	36422	3	1	0	1	2	0	3	1	2	1	0	0	0	1	0	4
Npffr1	+	chr10	61058232	61089133	35425	2	1	0	2	0	0	6	0	2	1	0	1	0	1	1	2
Ppa1	+	chr10	61111300	61136916	28309	0	0	0	0	0	0	3	0	0	0	0	1	0	0	1	0
Sar1a	+	chr10	61143058	61156043	8361	0	0	0	0	0	0	0	0	0	0	0	0	0	0	0	0
Tysnd1	+	chr10	61158262	61165521	14757	1	0	0	0	3	2	2	0	0	0	0	0	0	0	0	0
Aifm2	+	chr10	61178059	61202008	111514	1	0	1	6	3	6	13	3	0	2	0	3	1	4	3	0
H2afy2	-	chr10	61246895	61201413	89981	3	2	3	1	1	3	8	5	1	4	0	0	0	2	0	2
Col13a1	-	chr10	61441856	61300984	208071	11	8	8	9	5	6	21	17	3	7	0	1	0	2	4	7
Neurog3	+	chr10	61595838	61597511	204615	11	9	9	3	7	4	15	15	3	5	0	1	0	0	4	6
Tspan15	-	chr10	61693974	61648144	71845	3	3	3	1	3	1	4	3	0	1	0	0	1	0	2	2
Tacr2	+	chr10	61715186	61728738	24326	2	1	0	0	1	1	2	1	0	1	0	0	1	0	2	1
Hk1	-	chr10	61842656	61731852	6343	0	0	0	0	0	0	0	0	0	0	0	0	0	0	0	0
Hkdc1	-	chr10	61885239	61845885	9947	0	0	0	0	0	0	1	0	0	0	0	0	1	1	0	0
Supv3l1	-	chr10	61912486	61891957	11823	0	0	0	0	0	0	1	0	0	0	0	0	1	1	0	0
Vps26a	-	chr10	61949553	61917591	12133	0	0	0	0	0	0	0	0	0	0	0	0	0	0	0	0
Srgn	-	chr10	61990199	61956581	59825	3	1	1	3	6	3	8	2	2	2	0	2	2	1	4	0
Ddx21	-	chr10	62065046	62042996	66522	3	1	1	1	6	3	9	2	2	2	0	2	2	1	4	0
Ddx50	-	chr10	62113966	62078771	21550	0	0	0	0	0	0	0	0	0	0	0	0	0	0	0	0
Stox1	-	chr10	62188876	62121791	25625	1	0	1	0	0	0	0	0	2	1	2	1	1	0	0	0
Ccar1	-	chr10	62255116	62206676	30002	1	0	1	2	0	0	0	0	2	1	2	2	1	0	0	0
Tet1	-	chr10	62342762	62267318	52821	3	3	1	3	2	1	5	12	0	0	0	3	0	1	0	7
Slc25a16	+	chr10	62383381	62409246	41147	3	3	1	3	2	1	5	12	0	0	0	2	0	1	0	7
Dna2	+	chr10	62409774	62436933	6566	0	0	0	0	0	0	0	0	0	0	0	0	0	0	0	0
Rufy2	+	chr10	62442971	62481490	11808	0	0	0	0	0	0	0	0	0	0	0	0	0	0	0	0
Hnrnph3	-	chr10	62486642	62477412	41097	0	0	0	0	0	0	2	0	0	0	0	0	0	0	0	1
Pbld2	+	chr10	62487260	62521561	3387	no	no	no	no	no	no	no	no	no	no	no	no	no	no	no	no
Pbld1	+	chr10	62524330	62540710	24963	1	0	0	0	0	0	0	1	0	0	0	0	0	0	0	0
Atoh7	+	chr10	62562904	62563353	37384	1	0	0	0	0	1	0	1	0	0	0	0	0	0	0	0
Mypn	-	chr10	62666700	62578543	55149	0	0	0	0	1	1	0	1	1	0	0	1	0	0	0	1
Herc4	+	chr10	62706659	62780622	41090	0	0	0	2	1	0	0	1	1	0	0	1	0	0	0	2
Sirt1	-	chr10	62844452	62781753	1870	0	0	0	0	0	0	0	0	0	0	0	0	0	0	0	1
Dnajc12	+	chr10	62845191	62871028	22557	0	0	0	0	0	0	2	1	0	0	0	0	0	0	2	0
Ctnna3	+	chr10	62892846	64465713	2030361	86	31	41	17	43	28	74	56	37	32	8	58	34	46	36	47
Lrrtm3	-	chr10	63553022	63391220	3441426	42	19	21	7	22	19	29	25	15	6	2	18	8	13	10	21
Reep3	-	chr10	66559605	66474256	2951635	43	20	27	25	23	20	54	28	16	9	3	27	11	20	11	24
Jmjd1c	+	chr10	66590006	66719074	40764	2	1	7	3	1	1	2	3	1	3	1	9	3	7	2	3
Nrbf2	-	chr10	66748053	66729437	260641	12	2	6	4	0	3	10	5	0	0	1	3	0	5	2	3
Egr2	+	chr10	66998331	67003129	254409	12	2	5	2	0	3	10	5	0	0	1	3	0	5	1	3
Ado	-	chr10	67011703	67007260	341279	14	2	5	6	4	2	17	7	2	0	0	5	0	3	3	0
Zfp365	-	chr10	67375410	67348851	404091	18	2	6	3	4	2	35	10	6	0	5	6	0	3	10	0
Rtkn2	+	chr10	67442353	67522485	102799	4	0	3	2	1	0	14	6	5	1	6	4	2	1	15	1
Arid5b	-	chr10	67741474	67558341	480876	14	8	8	12	16	8	46	8	10	10	1	18	12	19	25	1
Tmem26	+	chr10	68186494	68245402	813800	22	11	10	8	17	10	54	15	12	15	0	19	11	24	23	3
Rhobtb1	+	chr10	68614182	68712461	455702	16	11	6	17	12	8	35	22	6	11	0	17	7	14	11	7
RP23-281E24.2	-	chr10	68675846	68672510	550645	20	12	7	17	12	8	44	21	6	12	1	19	7	20	12	6
Cdk1	-	chr10	68815686	68799383	304821	17	12	7	9	11	8	37	16	11	12	5	14	4	12	12	4
Ank3	+	chr10	68996970	69490184	250969	12	6	5	3	4	6	16	8	9	9	4	5	0	6	9	2
Ccdc6	+	chr10	69559869	69655948	121585	5	2	1	3	5	6	15	2	1	4	0	3	0	3	8	1
Slc16a9	+	chr10	69707848	69748716	206600	11	6	2	2	5	8	15	16	0	2	1	1	0	5	6	16
Fam13c	+	chr10	69903416	70021477	155674	10	6	2	5	2	5	5	15	0	1	1	1	0	4	0	16
Phyhipl	-	chr10	70118706	70022451	267848	15	10	2	4	0	2	1	11	10	11	3	2	0	3	0	10
Bicc1	-	chr10	70622448	70385580	332638	16	11	3	9	0	4	5	15	10	12	3	3	0	12	1	10
Tfam	-	chr10	70701028	70688212	82464	1	1	3	1	0	2	6	4	0	1	0	2	0	9	1	0
Ube2d1	-	chr10	70748010	70717728	61918	1	0	4	1	3	3	1	4	0	0	0	1	1	1	0	0
Cisd1	-	chr10	70807702	70793228	82013	2	0	3	5	10	4	6	4	1	1	0	1	7	3	5	1
Ipmk	+	chr10	70844497	70895928	1258460	28	11	18	1	8	4	14	5	4	3	1	1	6	2	6	6
Zwint	+	chr10	72117593	72137712	1646043	30	12	19	4	1	4	7	6	3	2	1	0	0	0	1	5
Pcdh15	+	chr10	72562090	73648177	1196423	74	45	38	35	77	58	123	30	28	42	11	65	58	48	49	15
RP24-174M12.2	+	chr10	72664443	72665514	2281439	25	16	24	6	7	8	10	6	1	1	2	3	0	2	1	3
Gnaz	+	chr10	74429922	74479652	1784567	22	15	24	10	7	8	9	6	1	2	2	3	0	2	1	3
Rtdr1	-	chr10	74495331	74420222	1759188	21	14	23	10	7	8	13	5	1	1	2	3	0	2	1	3
Rab36	+	chr10	74499811	74517493	26307	2	1	2	1	0	1	1	1	0	2	0	0	0	0	0	0
Bcr	+	chr10	74523641	74647668	33298	1	0	1	0	3	0	6	1	0	1	0	0	2	0	4	0
Specc1l	+	chr10	74674818	74775144	31694	0	0	0	0	3	0	4	1	0	0	0	0	2	0	4	0
Adora2a	+	chr10	74779688	74797533	76667	3	1	0	6	4	1	11	1	1	2	0	9	0	3	2	0
Upb1	+	chr10	74869656	74904424	148486	10	3	2	8	13	4	21	3	3	6	0	17	9	14	8	0
Snrpd3	+	chr10	74980787	74998185	91048	8	4	2	5	10	4	11	2	2	5	0	8	12	12	6	0
AI646023	-	chr10	75023075	75012870	23011	1	2	0	1	3	1	4	1	0	1	0	0	4	2	0	0
Ggt1	+	chr10	75031401	75048945	11507	1	0	1	0	2	0	1	2	0	0	0	0	1	1	0	0
Ggt5	+	chr10	75052126	75079713	22832	4	1	1	3	0	2	3	3	1	0	0	2	0	0	0	1
Susd2	-	chr10	75106753	75099364	21753	3	1	0	3	0	2	6	2	1	0	0	2	0	0	0	1
Cabin1	-	chr10	75227102	75108855	8978	0	0	0	0	0	0	0	1	0	0	0	0	0	0	0	0
Ddt	-	chr10	75236159	75233978	7577	0	0	0	0	0	0	0	1	0	0	0	0	0	0	0	0
Gstt3	-	chr10	75244159	75236860	3100	0	0	0	0	0	0	0	0	0	0	0	0	0	0	0	0
Gstt1	-	chr10	75261329	75246558	18758	0	0	0	0	0	0	0	0	0	0	0	0	0	0	0	0
Gstt4	-	chr10	75285288	75277688	25661	1	1	0	0	0	0	1	0	0	0	0	0	0	0	0	0
Gstt2	-	chr10	75297626	75294590	33774	3	1	1	2	2	0	3	2	1	0	0	0	0	0	1	3
Mif	-	chr10	75322995	75322098	57620	5	3	3	2	6	3	4	5	3	2	2	1	0	3	1	7
Derl3	+	chr10	75356143	75358686	33976	3	3	2	3	4	3	2	3	2	2	2	1	0	3	0	4
Smarcb1	-	chr10	75384362	75359514	2433	0	0	0	0	0	0	0	0	0	0	0	0	0	0	0	0
Mmp11	-	chr10	75395247	75385967	4676	0	0	0	0	0	0	0	0	0	0	0	0	0	0	0	0
Chchd10	+	chr10	75398318	75400470	8403	0	0	0	0	0	0	0	0	0	0	0	0	0	0	0	0
Vpreb3	+	chr10	75405802	75412382	88349	7	2	1	2	2	2	9	10	0	0	0	0	2	1	1	4
Zfp280b	+	chr10	75495399	75505979	97277	7	2	1	1	2	2	5	13	0	0	0	0	2	1	1	7
Slc5a4b	-	chr10	75573706	75520239	50750	0	0	0	0	5	3	1	4	0	0	0	0	0	0	0	3
Slc5a4a	+	chr10	75610196	75652010	54447	1	1	1	1	5	4	1	3	0	0	0	0	0	0	0	0
Prmt2	-	chr10	75700610	75669967	33945	1	1	1	0	1	1	0	2	0	0	0	0	0	0	1	0
S100b	+	chr10	75716598	75723904	17565	0	0	0	0	2	1	3	0	0	0	0	0	0	0	2	0
Dip2a	-	chr10	75808036	75725481	7540	0	0	0	0	1	1	3	0	0	0	0	0	0	0	1	0
Pcnt	-	chr10	75905657	75813999	31978	0	0	0	1	1	0	2	1	0	0	0	1	2	2	1	3
Mcm3ap	+	chr10	75931672	75978598	41774	0	0	0	0	1	0	2	1	0	0	0	1	2	2	1	3
Lss	+	chr10	75994357	76019883	34273	0	0	0	0	0	0	0	1	0	0	0	0	0	0	0	0
Ftcd	+	chr10	76038397	76053083	23938	0	0	0	1	0	0	1	1	0	0	0	1	0	0	0	0
Col6a2	-	chr10	76086375	76058507	90586	2	0	0	6	2	0	22	0	0	3	0	9	15	13	27	0
Col6a1	-	chr10	76188913	76171537	120854	5	3	2	3	4	2	33	2	1	5	0	11	16	14	29	0
Pcbp3	-	chr10	76424632	76224605	116596	6	7	5	7	9	12	8	7	5	8	5	5	9	11	2	0
Slc19a1	+	chr10	76505536	76523747	279202	9	8	7	12	14	20	35	11	4	14	5	7	9	32	6	7
Col18a1	-	chr10	76629293	76514923	183043	7	6	5	9	15	15	28	12	3	11	10	17	21	23	5	5
Pofut2	+	chr10	76722045	76732331	113892	6	4	2	8	8	5	21	9	1	5	6	15	13	13	5	5
Adarb1	-	chr10	76881015	76753471	133122	11	9	1	20	4	11	21	5	4	3	0	16	3	9	19	1
Itgb2	+	chr10	76992997	77028431	128016	9	7	1	6	7	13	21	7	3	2	0	16	5	10	19	3
Pttg1ip	+	chr10	77044465	77061477	23399	0	0	0	0	3	2	3	3	0	0	0	0	3	1	0	2
Sumo3	+	chr10	77068842	77081076	11370	0	0	0	0	0	0	0	0	0	0	0	0	1	0	0	0
Ube2g2	+	chr10	77085081	77108735	78601	2	1	0	2	0	2	4	1	0	0	1	0	0	0	1	0
Krtap12-1	+	chr10	77183331	77184001	179717	2	1	0	5	2	2	3	3	0	0	3	0	0	0	1	0
Krtap10-4	-	chr10	77289787	77289122	175654	1	3	1	4	5	1	5	3	0	0	2	0	0	0	0	0
Lrrc3	-	chr10	77365281	77360320	75719	1	3	1	2	3	1	6	1	0	0	0	0	0	0	0	0
Trpm2	-	chr10	77432617	77370467	22261	2	1	2	2	2	2	3	2	2	2	0	0	1	0	0	0
Pfkl	-	chr10	77472552	77449692	37291	4	4	3	5	5	5	9	4	2	2	0	3	1	0	1	0
Dnmt3l	+	chr10	77505032	77526367	38218	1	1	1	0	4	1	1	2	0	0	0	0	0	0	0	0
Aire	-	chr10	77506355	77492768	45966	2	3	1	2	3	3	4	3	0	0	0	3	0	0	1	2
Icosl	+	chr10	77532105	77546000	84550	6	4	1	3	12	7	18	2	2	4	0	1	11	9	7	0
D10Jhu81e	-	chr10	77632513	77624812	79954	6	4	1	8	12	7	24	2	2	4	0	1	11	9	7	0
Pwp2	-	chr10	77647894	77633655	2718	0	0	0	0	0	0	0	0	0	0	0	0	0	0	0	0
Trappc10	-	chr10	77707387	77649470	26112	2	1	0	2	1	1	2	2	0	0	0	1	0	1	0	1
Agpat3	-	chr10	77815187	77731923	72456	9	5	3	9	6	5	13	6	2	4	1	6	0	3	4	2
Rrp1	-	chr10	77875788	77863107	60547	7	4	3	5	6	4	13	4	2	4	1	5	1	2	4	1
Cstb	+	chr10	77888415	77890364	21752	0	0	0	0	1	1	0	0	0	0	0	0	1	0	0	0
Pdxk	-	chr10	77927720	77899489	63757	3	2	2	3	2	4	3	3	0	0	0	1	0	1	0	0
Olfr1358	+	chr10	77982352	77983293	108584	no	no	no	no	no	no	no	no	no	no	no	no	no	no	no	no
Ilvbl	+	chr10	78037245	78047243	53957	0	0	0	0	0	0	0	0	0	0	0	0	0	0	0	0
Syde1	-	chr10	78054709	78047248	19710	0	0	0	0	0	0	0	0	0	0	0	0	0	0	0	0
Olfr1357	-	chr10	78080819	78074414	113628	2	1	1	0	1	0	2	0	0	0	0	0	0	0	0	0
Casp14	-	chr10	78181038	78174742	122554	6	1	2	1	1	1	6	0	0	0	0	0	0	0	0	0
Ccdc105	-	chr10	78215812	78209669	56060	4	0	2	0	0	1	3	0	0	0	0	0	0	0	0	0
Slc1a6	+	chr10	78243241	78277570	59555	0	0	1	0	0	0	0	0	0	0	0	0	0	0	0	0
Olfr1356	-	chr10	78310658	78309696	59762	0	0	0	1	0	0	0	0	0	0	0	0	0	0	0	0
Olfr1355	+	chr10	78338294	78342851	64372	0	0	0	0	0	0	0	0	0	0	0	0	0	0	0	0
Olfr1354	+	chr10	78379587	78380519	74169	no	no	no	no	no	no	no	no	no	no	no	no	no	no	no	no
Olfr8	+	chr10	78417952	78418884	44603	no	no	no	no	no	no	no	no	no	no	no	no	no	no	no	no
Olfr1353	+	chr10	78426054	78433357	17608	0	0	0	0	0	0	0	0	0	0	0	0	0	0	0	0
Olfr1352	+	chr10	78443795	78447466	43041	0	0	0	0	0	0	0	0	0	0	0	0	0	0	0	0
Olfr1351	+	chr10	78480069	78481028	49043	0	0	0	0	0	0	0	0	0	0	0	0	0	0	0	0
Olfr57	+	chr10	78497468	78498547	228415	2	2	2	3	2	2	10	1	2	2	2	3	8	3	2	1
Vmn2r81	+	chr10	78710522	78757280	443870	2	2	3	3	5	2	5	4	2	2	2	3	8	3	2	3
Ppap2c	-	chr10	78996532	78989175	238353	0	0	1	0	3	0	0	3	0	0	0	1	0	1	0	2
Mier2	-	chr10	79017944	79002990	27736	0	0	0	0	0	0	0	0	0	0	0	1	0	1	0	0
Theg	-	chr10	79050076	79039222	40804	4	2	1	2	1	1	1	1	0	0	0	0	0	0	0	0
C2cd4c	-	chr10	79076763	79069602	23448	4	2	1	2	1	1	1	1	0	0	0	0	0	0	0	0
Shc2	-	chr10	79100663	79080685	5530	0	0	0	0	0	0	0	0	0	0	0	0	0	0	0	0
Odf3l2	-	chr10	79108483	79102271	20444	2	2	0	2	0	2	1	2	1	1	0	0	1	0	0	0
Madcam1	+	chr10	79127319	79131281	32495	5	4	2	5	3	5	6	5	2	2	3	1	2	3	1	1
Cdc34	+	chr10	79144940	79151139	14285	3	2	2	3	3	3	3	3	1	1	3	1	1	3	1	1
Gzmm	+	chr10	79151765	79158006	9723	1	0	1	1	3	1	10	1	0	4	0	2	2	1	2	0
Bsg	+	chr10	79167103	79174724	13752	2	0	2	1	4	2	9	2	0	4	0	2	2	1	2	0
Hcn2	+	chr10	79179379	79198853	4677	2	0	2	1	1	1	2	1	0	0	0	0	5	0	0	0
Polrmt	-	chr10	79209326	79198875	8517	0	0	0	0	0	0	2	0	0	0	0	0	0	0	0	0
Fgf22	+	chr10	79217821	79219760	9995	0	0	0	0	0	0	0	0	0	0	0	0	0	0	0	0
Rnf126	-	chr10	79229666	79221260	11851	0	0	0	0	0	0	0	0	0	0	0	0	0	0	0	0
Fstl3	+	chr10	79240017	79245375	21293	0	0	0	0	0	0	0	1	0	0	0	0	0	0	0	0
Prssl1	-	chr10	79253706	79244221	17166	1	1	0	1	1	1	2	1	0	1	0	0	1	0	1	0
Palm	+	chr10	79256317	79283641	33096	3	3	2	3	10	5	9	2	2	3	1	5	7	5	5	1
RP23-13B8.9	-	chr10	79317701	79314126	61841	3	3	2	2	10	6	6	3	3	6	1	6	11	8	6	1
RP23-13B8.10	-	chr10	79327179	79326682	64919	3	3	3	2	3	7	3	4	3	6	1	5	7	8	5	1
Elane	+	chr10	79349057	79350961	24515	0	0	1	0	0	2	1	1	0	1	0	0	1	2	1	0
Cfd	+	chr10	79353598	79355401	4688	0	0	0	0	0	0	0	0	0	0	0	0	0	0	0	0
Med16	-	chr10	79371683	79357452	10084	0	0	0	0	0	0	0	0	0	0	0	0	0	0	0	0
Kiss1r	+	chr10	79379716	79385018	12803	0	0	0	0	0	0	0	1	0	0	0	0	0	0	0	0
Arid3a	+	chr10	79389788	79417763	9904	0	0	0	0	0	0	0	1	0	0	0	0	0	1	0	1
Wdr18	+	chr10	79422897	79431991	6603	0	0	0	0	0	0	0	0	0	0	0	0	0	1	0	1
Grin3b	+	chr10	79433460	79439935	12863	0	0	0	0	0	0	0	0	0	0	0	1	0	0	0	1
ORF61	-	chr10	79447075	79439863	12126	0	0	0	0	0	0	0	0	0	0	0	0	1	0	0	0
Cnn2	+	chr10	79451329	79458807	4686	0	0	0	0	0	0	0	0	0	0	0	0	0	0	0	0
Abca7	+	chr10	79459239	79478317	1513	0	0	0	0	0	0	0	0	0	0	0	0	0	0	0	0
Hmha1	+	chr10	79479398	79494217	5558	0	0	0	1	4	1	7	1	0	2	0	2	2	4	1	2
Polr2e	-	chr10	79502540	79498694	11848	0	0	0	1	4	1	8	1	0	2	0	2	2	4	1	2
Gpx4	+	chr10	79509911	79519184	8348	0	0	0	0	0	0	0	1	0	0	0	0	0	1	0	0
Sbno2	-	chr10	79565443	79520161	14082	0	0	0	0	1	0	1	1	0	0	0	0	0	1	2	1
Stk11	+	chr10	79578548	79593427	23880	2	1	0	1	2	2	1	1	1	1	0	0	1	0	2	1
Dos	-	chr10	79602112	79593196	29843	0	0	0	0	0	0	0	0	0	0	0	0	2	1	1	0
Atp5d	+	chr10	79604202	79608558	4549	0	0	0	0	0	0	0	0	0	0	0	0	0	0	0	0
Midn	+	chr10	79611017	79621113	11931	1	1	3	2	3	3	10	2	3	1	3	3	3	2	2	1
Cirbp	+	chr10	79630585	79635531	16168	3	2	5	3	4	5	9	4	4	2	5	4	4	3	3	2
Efna2	+	chr10	79642227	79652755	43120	7	5	5	4	3	4	6	4	4	3	2	1	1	1	1	2
Mum1	+	chr10	79689179	79706648	41642	6	4	4	2	2	2	2	3	3	3	0	0	0	0	0	1
Ndufs7	+	chr10	79711866	79719538	6576	1	0	1	0	0	0	0	1	0	1	0	0	0	0	0	0
Gamt	-	chr10	79723757	79720896	5330	0	0	0	0	0	0	0	0	0	0	0	0	0	0	0	0
Dazap1	+	chr10	79727729	79751153	8017	0	0	0	0	1	0	0	0	0	0	0	0	1	0	0	1
Rps15	+	chr10	79755198	79756859	5908	0	0	0	0	1	0	0	0	0	0	0	0	1	0	0	1
Apc2	+	chr10	79758722	79781008	4883	1	1	1	1	1	0	1	1	1	1	0	1	1	1	1	1
Pcsk4	-	chr10	79792243	79784028	3475	1	1	1	1	1	0	2	1	1	1	0	1	1	1	1	1
Reep6	+	chr10	79792698	79799186	3807	0	0	0	0	0	0	0	0	0	0	0	0	0	0	0	0
Adamtsl5	-	chr10	79811157	79802538	11399	0	0	0	0	1	0	0	0	0	0	0	0	0	0	0	0
Plk5	+	chr10	79819204	79828234	22913	2	2	3	0	4	4	4	4	1	1	0	0	0	0	0	1
Mex3d	-	chr10	79850404	79843100	19746	2	2	3	3	4	4	5	4	1	1	0	0	3	0	0	1
Mbd3	-	chr10	79862295	79855284	8327	0	0	0	0	1	0	0	0	0	0	0	0	3	0	0	0
Uqcr11	-	chr10	79869575	79865742	6131	0	0	0	0	0	0	0	0	0	0	0	0	0	0	0	0
Tcf3	-	chr10	79896392	79872259	63943	5	4	2	3	4	5	4	5	1	2	2	2	1	1	0	0
Onecut3	+	chr10	79957651	79980003	63586	5	4	2	7	4	5	4	5	1	2	2	2	1	1	0	0
Atp8b3	-	chr10	80001869	79982330	4129	0	0	0	0	0	0	0	0	0	0	0	0	0	0	0	0
Rexo1	-	chr10	80024305	80003671	7371	1	1	1	2	1	0	1	1	1	1	0	0	0	0	0	0
Klf16	-	chr10	80040041	80029874	11922	1	1	1	1	1	0	2	1	1	1	0	0	0	0	0	0
Fam108a	-	chr10	80053086	80046394	18892	0	0	0	0	0	0	0	1	0	0	0	0	0	0	0	2
Adat3	+	chr10	80065625	80070399	27665	1	0	0	0	0	0	2	1	0	0	0	1	0	2	2	2
Csnk1g2	+	chr10	80085525	80103516	16972	1	0	0	0	0	0	1	0	0	1	0	1	0	2	2	0
Btbd2	-	chr10	80119816	80105362	10562	1	0	0	0	2	2	2	2	1	2	0	1	1	1	2	1
Mknk2	-	chr10	80139038	80128532	17679	1	0	0	2	3	2	5	2	1	1	0	1	2	1	2	1
Mobkl2a	-	chr10	80164565	80148001	9836	0	0	0	0	1	0	2	0	0	0	0	0	1	0	0	0
Izumo4	+	chr10	80165438	80168127	2469	0	0	0	0	0	0	0	0	0	0	0	0	0	0	0	0
Ap3d1	-	chr10	80204956	80169723	14591	0	0	0	0	1	0	1	2	0	0	0	1	0	1	1	0
Dot1l	+	chr10	80217951	80258206	13634	0	0	0	1	1	0	1	2	0	0	0	1	0	1	1	0
Sf3a2	+	chr10	80260943	80267669	3061	0	0	0	0	0	0	0	0	0	0	0	0	0	0	0	0
Plekhj1	-	chr10	80261371	80258845	7261	0	0	0	0	0	0	0	0	0	0	0	0	0	0	0	0
Amh	+	chr10	80267993	80270393	1177	0	0	0	1	0	0	0	0	0	0	0	0	0	0	0	0
Jsrp1	-	chr10	80276240	80271246	14014	0	0	0	0	1	0	0	1	0	0	0	0	0	0	0	1
Oaz1	+	chr10	80289401	80292035	16678	0	0	1	0	1	1	1	2	0	0	0	0	1	1	0	1
Lingo3	-	chr10	80306784	80295552	12303	0	0	1	0	0	2	3	2	0	0	0	0	1	1	0	0
Lsm7	-	chr10	80317954	80315570	33297	1	0	0	1	0	1	5	1	0	0	0	0	0	0	0	1
Tmprss9	+	chr10	80342465	80362186	24520	1	0	0	0	0	0	3	0	0	0	0	0	0	0	0	1
Timm13	-	chr10	80363714	80362195	243	1	0	0	1	0	2	1	0	1	0	0	0	0	0	0	1
Lmnb2	-	chr10	80380990	80363948	12080	0	0	0	1	0	0	1	1	0	0	0	1	0	0	0	1
Gadd45b	+	chr10	80392836	80394949	28266	4	2	1	3	5	1	10	3	2	3	0	7	7	3	8	4
Gng7	-	chr10	80477690	80411369	21064	4	2	1	4	5	1	9	3	2	3	0	6	7	3	8	3
Diras1	-	chr10	80488154	80482334	7773	0	0	0	0	0	0	0	1	0	0	0	0	0	0	0	0
Slc39a3	-	chr10	80500171	80491283	9778	0	0	0	1	0	0	0	1	1	0	0	0	0	0	0	0
Sgta	-	chr10	80522923	80506820	16506	0	0	0	0	0	0	0	1	1	0	0	0	0	0	0	0
Thop1	+	chr10	80532780	80545304	11622	0	0	0	0	2	0	0	0	0	0	0	0	1	0	0	1
Creb3l3	-	chr10	80561619	80547069	8806	0	0	0	0	2	0	0	0	0	0	0	0	1	0	0	1
Map2k2	+	chr10	80568660	80587442	18922	0	0	1	1	2	2	2	1	0	0	0	3	1	1	1	0
Zbtb7a	+	chr10	80599323	80615740	12152	0	0	1	1	2	2	1	1	0	0	0	3	1	1	1	0
Pias4	-	chr10	80630668	80616011	8979	1	0	1	1	1	0	1	1	1	0	1	1	0	1	1	1
Eef2	+	chr10	80639376	80645252	10119	1	0	1	1	1	0	1	1	1	0	1	1	0	1	1	1
Dapk3	+	chr10	80646663	80655729	6597	0	0	0	1	2	2	0	0	0	0	0	1	1	0	0	0
Itgb1bp3	-	chr10	80664782	80660915	7657	0	0	0	1	2	2	0	0	0	0	0	1	1	0	0	0
Atcay	-	chr10	80693578	80667253	4793	0	0	0	0	0	0	0	0	0	0	0	0	0	0	0	0
Zfr2	+	chr10	80695900	80714868	3134	0	0	0	0	0	0	0	0	0	0	0	0	0	0	0	0
Matk	+	chr10	80715680	80725730	2540	0	0	0	0	0	0	0	0	0	0	0	0	0	0	0	0
Mrpl54	-	chr10	80729679	80727458	2966	0	0	0	0	0	0	0	0	0	0	0	0	0	0	0	0
Apba3	+	chr10	80730917	80735991	20955	0	0	0	0	0	0	0	0	0	0	0	0	2	0	0	0
Tjp3	-	chr10	80754012	80735952	7969	0	0	0	0	1	0	0	0	0	0	0	0	0	0	0	0
Pip5k1c	+	chr10	80755708	80782717	10456	1	1	1	2	2	2	4	1	1	1	1	1	2	1	1	2
Tbxa2r	+	chr10	80791477	80797916	11351	1	1	1	3	2	3	4	1	1	2	2	3	3	3	2	2
Gipc3	-	chr10	80806011	80800507	5373	0	0	0	0	0	1	1	0	0	1	1	2	1	2	1	0
Hmg20b	-	chr10	80813225	80808793	18524	3	3	2	2	3	2	6	3	0	2	0	4	5	1	4	2
Fzr1	-	chr10	80841261	80828967	21692	3	3	2	4	3	2	9	3	0	2	0	4	5	1	4	2
Dohh	+	chr10	80847211	80854305	10576	0	0	2	0	2	1	1	1	0	1	0	1	1	1	0	0
Nfic	-	chr10	80889932	80858931	36666	6	7	4	5	6	5	7	3	3	5	0	5	2	3	2	0
Celf5	-	chr10	80945454	80921972	35580	6	7	2	5	4	4	7	2	3	4	0	4	1	2	2	0
Ncln	-	chr10	80959137	80948994	5626	0	0	0	0	0	0	0	0	0	0	0	0	0	0	0	0
S1pr4	-	chr10	80962452	80961223	4692	0	0	0	0	0	0	0	0	0	0	0	0	0	0	0	0
Gna15	-	chr10	80986970	80965058	7105	0	0	0	0	0	0	0	0	0	0	0	0	0	0	0	0
Gna11	-	chr10	81007935	80991469	18803	2	2	1	1	2	1	1	2	2	1	0	1	2	1	2	1
Aes	+	chr10	81022239	81029107	22503	3	3	1	4	3	2	4	2	4	4	0	3	4	3	4	1
Tle2	+	chr10	81037306	81053211	8638	1	1	0	1	1	1	2	0	2	3	0	2	2	2	2	0
Tle6	-	chr10	81063645	81053650	5809	0	0	0	0	0	0	0	0	0	0	0	0	0	0	0	0
BC025920	+	chr10	81069015	81083448	6454	0	0	0	0	0	0	0	1	0	0	0	0	0	0	0	0
Sirt6	-	chr10	81090542	81084532	1922	0	0	0	0	0	0	0	1	0	0	0	0	0	0	0	0
Ankrd24	+	chr10	81091380	81110355	258301	4	5	1	5	4	5	7	3	1	1	1	1	2	1	0	2
Zfp781	-	chr10	81373644	81367818	404981	no	no	no	no	no	no	no	no	no	no	no	no	no	no	no	no
Zfp873	+	chr10	81521162	81524074	311043	6	6	5	10	8	7	11	6	4	5	5	5	4	4	4	2
Zfp938	-	chr10	81704025	81687599	552104	5	5	5	7	7	5	8	7	5	5	4	5	5	5	5	4
Tdg	+	chr10	82092604	82113544	436787	2	2	2	2	3	2	3	3	2	2	2	2	2	2	2	4
Glt8d2	-	chr10	82153395	82113178	417510	2	2	2	3	3	2	4	2	2	2	2	2	2	2	2	2
Hcfc2	+	chr10	82161752	82205173	14630	1	0	0	0	0	0	0	0	0	0	0	0	0	0	0	1
Nfyb	-	chr10	82226889	82211446	76080	6	3	3	3	4	5	6	10	1	0	0	2	0	3	1	9
Txnrd1	+	chr10	82296696	82360469	157581	11	7	6	6	12	8	21	16	2	2	0	3	0	3	2	9
Chst11	+	chr10	82448243	82658645	122722	10	5	5	4	8	3	11	9	1	4	1	1	0	0	1	1
Slc41a2	-	chr10	82800627	82693593	57287	5	2	2	3	0	0	6	5	1	3	1	1	0	1	1	3
D10Wsu102e	+	chr10	82822966	82831580	140954	2	1	0	5	1	1	6	2	1	1	0	1	0	1	1	3
Aldh1l2	-	chr10	82996885	82950195	184508	5	2	1	1	2	2	3	1	1	1	3	1	3	1	1	0
Appl2	-	chr10	83111483	83062778	788060	29	18	8	24	9	5	44	15	6	12	4	27	4	6	22	3
Nuak1	-	chr10	83903342	83833650	807875	28	18	10	25	12	10	66	19	5	11	10	30	1	7	24	5
Ckap4	-	chr10	83996633	83989050	128446	4	3	5	4	6	7	14	8	0	0	9	4	0	5	3	5
Tcp11l2	+	chr10	84039371	84077104	50816	1	1	2	2	2	1	3	3	0	0	0	1	0	3	0	3
Polr3b	+	chr10	84085182	84189922	36949	0	0	0	0	0	0	2	0	0	0	0	1	0	0	0	0
Rfx4	+	chr10	84218793	84369281	39951	1	1	1	0	0	0	1	1	1	3	0	0	0	0	0	1
Ric8b	+	chr10	84380361	84479191	97261	7	6	4	5	2	1	12	6	2	5	4	1	0	0	0	6
AI597468	+	chr10	84565372	84580492	87870	6	5	3	3	2	1	6	5	1	2	4	1	0	0	0	5
Mterfd3	-	chr10	84590746	84582181	5390	0	0	0	0	0	0	0	0	0	0	0	0	0	0	0	0
Cry1	-	chr10	84647799	84594447	205461	10	10	4	0	1	1	4	4	2	5	0	0	0	1	0	2
Btbd11	+	chr10	84849559	85123037	413299	14	11	5	6	8	2	14	4	5	7	0	0	0	1	0	2
Pwp1	+	chr10	85334576	85351841	214413	4	1	1	3	7	1	7	0	3	2	0	0	0	0	0	0
Prdm4	-	chr10	85379690	85354715	14703	0	0	0	0	0	0	0	0	0	0	0	0	0	0	0	0
Ascl4	+	chr10	85391519	85408951	24963	0	0	0	0	0	0	0	0	0	0	0	0	0	0	0	0
D10Wsu52e	-	chr10	85420568	85401382	23209	0	0	0	0	1	0	0	0	0	0	0	0	1	0	0	0
Bpil2	-	chr10	85474640	85422085	11594	0	0	0	0	0	0	0	0	0	0	0	0	0	2	0	1
Fbxo7	+	chr10	85484717	85514618	13329	0	0	0	0	0	0	0	0	0	0	0	0	0	2	0	1
Timp3	+	chr10	85763117	85812251	589833	18	14	8	13	10	12	35	6	9	16	1	3	0	7	4	0
Syn3	-	chr10	85961601	85517870	195236	11	8	3	9	7	5	11	5	2	4	0	12	3	5	9	2
Hsp90b1	-	chr10	86168254	86153585	341636	18	14	8	10	10	12	22	6	9	16	1	3	0	7	4	0
BC030307	+	chr10	86168556	86239588	2464	2	1	1	4	2	1	5	1	0	1	0	9	1	2	3	1
Fabp3-ps1	-	chr10	86195133	86194732	73095	2	3	0	3	0	0	1	2	0	1	0	0	0	0	0	1
Nt5dc3	+	chr10	86241750	86301134	49426	2	3	0	1	0	0	1	2	0	1	0	0	0	0	0	1
Stab2	-	chr10	86470770	86303943	485603	24	19	12	14	8	5	7	3	11	11	8	0	1	0	0	0
Ascl1	-	chr10	86956405	86953564	510929	28	22	12	4	8	5	7	3	11	11	8	0	1	1	0	0
Pah	+	chr10	86984540	87046881	303055	10	8	2	4	1	1	7	2	2	2	3	1	0	2	0	1
Igf1	+	chr10	87321801	87399792	428945	9	5	2	3	1	1	9	2	2	2	3	1	0	1	0	1
Pmch	+	chr10	87553817	87555120	208642	4	0	0	0	0	0	5	0	0	0	0	0	0	0	0	0
Nup37	+	chr10	87609737	87641133	77326	1	0	0	0	0	0	1	0	0	0	0	0	0	0	0	0
Ccdc53	+	chr10	87663842	87708897	155689	6	6	3	4	1	2	34	5	0	0	0	3	1	1	14	0
Gnptab	+	chr10	87841877	87910066	145228	7	7	3	4	1	2	22	5	0	1	0	3	1	1	14	0
Sycp3	+	chr10	87922314	87935980	57292	1	1	0	0	0	0	0	0	0	1	0	0	0	0	0	0
Chpt1	-	chr10	87966818	87932259	36399	1	0	0	1	2	4	2	1	0	0	0	2	5	3	0	1
Mybpc1	-	chr10	88067897	87981024	84944	1	1	0	2	2	4	4	3	0	0	0	5	5	3	0	2
Spic	-	chr10	88147760	88138635	116791	0	1	0	1	0	0	1	7	0	0	0	3	0	0	0	4
Arl1	+	chr10	88193813	88206839	48566	0	0	0	0	0	0	0	5	0	0	0	0	0	0	0	3
Utp20	-	chr10	88289559	88209352	61691	0	0	0	0	4	1	0	0	0	0	0	0	1	2	0	0
Slc5a8	+	chr10	88348737	88392250	78668	0	0	0	0	4	1	0	0	0	0	0	0	1	2	0	0
Ano4	-	chr10	88720535	88411740	170523	8	7	3	3	0	3	2	3	4	0	0	1	0	0	0	1
Gas2l3	-	chr10	88906712	88871568	161439	9	7	3	5	0	3	4	4	4	0	0	1	0	0	0	1
Nr1h4	-	chr10	88996330	88917118	50841	2	2	0	2	2	0	1	1	2	1	0	1	0	1	0	0
Slc17a8	-	chr10	89083998	89036765	59132	4	5	1	2	3	1	3	1	2	1	0	1	0	1	0	0
Scyl2	-	chr10	89149013	89102695	44402	3	3	2	2	1	1	3	1	0	0	0	0	0	0	0	1
Actr6	-	chr10	89195040	89174718	38401	0	0	1	0	0	0	4	0	0	0	0	0	0	0	0	1
Uhrf1bp1l	+	chr10	89207736	89282614	66499	2	1	0	1	0	1	0	0	2	1	0	0	0	1	0	0
Anks1b	+	chr10	89336417	90432659	73207	4	4	1	0	2	1	2	0	2	2	0	0	0	2	0	0
Apaf1	-	chr10	90545515	90452063	53208	2	3	1	0	2	0	1	0	0	1	0	0	0	1	0	0
Slc25a3	-	chr10	90586804	90579319	57316	3	1	0	0	4	2	2	2	0	0	0	2	4	1	0	2
Tmpo	-	chr10	90634327	90610316	933676	30	19	13	27	9	17	26	13	5	29	10	21	9	14	12	7
Rmst	-	chr10	91627923	91544491	1429732	no	no	no	no	no	no	no	no	no	no	no	no	no	no	no	no
Nedd1	-	chr10	92185165	92147491	958024	27	5	7	5	2	6	16	6	11	14	0	8	0	5	4	2
Cdk17	+	chr10	92623621	92704087	444528	17	4	1	7	2	2	14	5	8	5	0	8	0	4	4	3
Elk3	-	chr10	92773880	92710159	148333	7	5	1	15	5	7	22	8	4	5	0	27	3	15	18	3
Lta4h	+	chr10	92916141	92947641	146133	7	5	1	10	6	8	22	7	4	5	0	27	3	15	18	2
Hal	+	chr10	92951513	92982049	7906	0	0	0	1	1	1	1	0	0	0	0	0	0	0	0	0
Amdhd1	-	chr10	93002778	92986083	4633	0	0	0	0	0	0	0	0	0	0	0	0	0	0	0	0
Ccdc38	+	chr10	93003377	93047072	57321	5	3	0	0	4	1	3	3	1	2	0	0	0	1	0	2
Snrpf	-	chr10	93052451	93045774	94339	5	3	1	0	4	1	2	3	1	2	0	0	0	1	0	2
Ntn4	+	chr10	93103794	93209952	135691	6	4	2	3	6	1	5	10	2	2	0	1	0	3	2	5
Usp44	+	chr10	93294300	93311269	94313	1	1	1	0	2	0	2	7	1	0	0	1	0	2	2	3
Metap2	-	chr10	93353947	93321234	80285	2	0	0	2	1	1	7	0	0	1	0	2	0	1	1	0
Vezt	-	chr10	93498562	93424267	182526	8	2	2	8	21	4	30	2	5	8	4	15	14	5	14	1
Nr2c1	+	chr10	93610768	93659956	113950	6	2	2	4	20	3	17	2	5	7	4	13	14	4	13	1
Ndufa12	+	chr10	93661700	93684188	92325	5	7	1	2	1	2	2	2	5	9	0	0	1	0	0	0
Tmcc3	+	chr10	93774769	94041541	200575	14	11	8	9	2	5	7	5	11	12	0	0	1	0	0	0
Ccdc41	+	chr10	94151535	94253081	110530	9	4	7	6	1	3	3	3	6	3	0	0	0	0	0	0
Plxnc1	-	chr10	94407212	94253617	230704	20	12	2	11	16	6	39	9	19	12	1	11	13	8	23	1
Cradd	-	chr10	94786731	94637380	291433	22	12	2	13	20	6	68	14	19	12	1	12	13	9	25	4
Socs2	-	chr10	94875745	94847996	128960	6	2	1	1	9	5	16	14	1	1	1	3	1	3	8	10
Mrpl42	-	chr10	94964561	94943440	80930	4	2	1	2	5	5	13	10	1	1	1	2	1	2	6	8
Ube2n	+	chr10	94977796	95008292	14584	0	0	0	0	0	0	0	1	0	0	0	0	0	0	0	2
Nudt4	-	chr10	95026801	95009641	377845	20	13	6	15	30	17	24	21	11	11	1	24	22	28	9	15
Eea1	+	chr10	95403297	95508152	947979	39	26	17	23	42	28	95	29	17	17	2	35	30	33	29	16
Btg1	+	chr10	96079635	96085447	1428281	50	30	36	31	39	21	107	19	25	16	16	31	16	20	39	10
Dcn	+	chr10	96942245	96980761	904172	31	17	25	9	27	10	37	11	19	10	15	21	8	15	19	8
Lum	+	chr10	97028135	97035337	81854	1	0	0	1	0	2	3	0	1	0	0	3	0	0	0	0
Kera	+	chr10	97069817	97076321	64861	1	0	0	0	0	2	1	0	1	0	0	2	0	0	0	0
Epyc	+	chr10	97106702	97144534	1263633	24	18	12	6	32	6	49	1	10	12	4	8	11	7	12	0
Atp2b1	+	chr10	98377786	98488777	1314212	26	22	14	8	33	9	45	2	10	12	4	8	11	9	14	0
Poc1b	+	chr10	98569737	98660708	8403	3	4	3	5	4	6	13	1	0	1	0	2	2	4	3	3
Galnt4	+	chr10	98570793	98575881	94286	2	4	3	2	5	4	7	1	0	0	0	0	5	5	2	2
Phxr2	-	chr10	98588955	98588151	149180	9	5	6	7	24	11	22	2	1	5	2	16	30	18	10	5
Dusp6	+	chr10	98725865	98730122	627127	49	20	25	36	35	25	87	16	20	16	7	42	30	33	32	11
Csl	-	chr10	99222292	99220339	746189	46	17	24	16	27	15	61	14	19	11	6	30	7	19	27	8
Kitl	+	chr10	99478264	99563047	599461	10	5	7	11	13	0	19	1	0	2	2	7	2	2	7	1
Tmtc3	-	chr10	99949984	99906536	344428	4	3	3	2	1	0	6	1	0	2	1	3	0	1	2	1
Cep290	+	chr10	99950923	100036289	1109030	24	16	15	3	1	1	2	2	5	7	0	0	0	0	0	0
Mgat4c	+	chr10	101144380	101847722	1204763	27	17	17	11	2	2	1	3	5	7	0	0	0	0	0	0
Nts	-	chr10	101953052	101944394	118476	3	1	3	0	1	1	1	1	0	0	0	0	0	0	0	0
Rassf9	+	chr10	101974856	102009194	483091	9	2	10	4	1	1	15	0	1	0	0	4	0	0	0	0
Alx1	-	chr10	102491685	102470481	461715	9	2	9	1	1	1	7	0	1	0	0	4	0	0	0	0
RP23-163J2.2	-	chr10	102492978	102492113	33282	1	0	0	0	0	0	0	0	0	0	0	0	0	0	0	0
Lrriq1	-	chr10	102698956	102525832	164375	3	1	0	0	0	0	0	3	0	0	0	0	0	0	0	2
Slc6a15	+	chr10	102830477	102882011	1874229	17	7	16	5	2	4	10	5	0	3	5	1	0	0	0	2
Tmtc2	-	chr10	105011491	104624719	1931458	19	8	26	4	4	4	8	4	2	7	6	2	0	0	0	0
Ccdc59	+	chr10	105278123	105284889	884064	17	11	9	2	5	2	10	4	4	0	1	1	1	0	1	3
BC067068	-	chr10	105278436	105200241	812635	14	9	13	2	6	0	2	3	3	4	1	1	3	0	0	3
Ppfia2	+	chr10	105902321	106370502	620150	10	7	3	4	1	0	2	1	1	0	0	0	1	0	0	3
Acss3	-	chr10	106560724	106373220	150893	2	2	3	0	0	1	2	0	0	1	0	0	0	0	0	0
Lin7a	+	chr10	106708899	106862199	205940	2	2	5	0	0	1	3	0	0	1	0	0	0	0	0	0
Myf5	-	chr10	106923190	106919964	64491	0	0	2	0	0	0	2	0	0	0	0	0	0	0	0	0
Myf6	-	chr10	106931785	106929916	29357	0	0	0	1	0	0	1	0	0	0	0	1	0	0	0	0
Ptprq	-	chr10	107157083	106954416	465004	26	10	9	12	17	5	16	3	3	5	3	15	7	4	5	1
Ppp1r12a	+	chr10	107599456	107714631	496987	28	12	11	14	19	7	21	11	4	6	3	15	7	5	6	9
Pawr	+	chr10	107769245	107851447	137875	6	5	3	7	6	10	22	13	1	4	0	2	3	9	5	14
Syt1	-	chr10	108448038	107934708	754939	19	8	8	4	5	8	12	7	4	6	3	3	3	8	4	9
Nav3	-	chr10	109437275	109119716	1416924	54	24	23	11	7	6	11	4	23	37	4	17	1	3	0	3
E2f7	+	chr10	110182521	110224440	878041	45	23	18	12	7	11	20	5	20	36	1	20	1	5	2	5
Csrp2	+	chr10	110357235	110376678	134955	6	4	2	3	1	6	8	3	2	2	0	5	0	3	3	5
Zdhhc17	-	chr10	110447122	110378838	156896	11	7	6	2	3	6	17	5	3	5	1	10	2	10	5	1
Osbpl8	+	chr10	110601858	110734303	156168	11	7	6	9	3	5	15	5	2	5	1	10	2	9	4	1
Bbs10	+	chr10	110735735	110738792	172888	14	3	4	5	4	6	34	5	3	1	0	1	1	0	11	4
Nap1l1	+	chr10	110910248	110933942	180856	14	3	5	6	4	6	21	6	3	1	0	1	1	0	11	4
Phlda1	+	chr10	110943342	110945705	473415	27	20	27	20	34	21	75	18	12	33	2	22	8	13	41	13
Krr1	+	chr10	111409720	111425488	535772	27	20	26	20	36	21	50	17	12	33	2	22	8	13	41	13
Glipr1	-	chr10	111434285	111422511	539766	26	20	27	18	34	20	69	18	11	30	2	18	7	12	36	13
Glipr1l1	+	chr10	111497245	111515566	67804	1	0	0	0	2	0	1	0	0	0	0	0	0	0	0	0
Glipr1l2	+	chr10	111520410	111545154	60367	3	2	2	1	1	4	1	1	2	1	0	0	0	0	0	0
Caps2	+	chr10	111600677	111653611	110091	3	2	2	0	1	5	1	2	2	1	0	0	0	1	0	3
Kcnc2	+	chr10	111708179	111903360	513702	7	4	9	1	1	4	3	2	1	0	3	0	0	1	2	3
Atxn7l3b	-	chr10	112366082	112362494	1928931	21	6	25	1	5	8	6	4	1	0	3	0	0	0	2	2
Trhde	-	chr10	114238420	113835879	1747074	20	5	21	3	6	7	1	6	3	1	1	0	0	0	0	2
Tph2	-	chr10	114622078	114515697	290132	6	3	5	0	2	2	2	3	3	1	1	0	0	0	0	1
Tbc1d15	-	chr10	114688549	114634933	51225	0	0	1	0	6	0	3	1	0	0	0	0	1	0	0	1
Rab21	-	chr10	114752647	114726919	63518	2	0	1	1	6	0	3	2	0	0	0	3	1	0	0	0
Tmem19	-	chr10	114799318	114777795	32852	2	0	0	1	0	0	0	1	0	0	0	3	1	1	0	0
Thap2	-	chr10	114821491	114807022	8228	0	0	0	0	0	0	0	0	0	0	0	0	1	1	0	0
Zfc3h1	+	chr10	114822015	114869828	18063	0	0	0	0	0	0	0	0	0	0	0	0	0	0	0	0
Lgr5	-	chr10	115024836	114887367	247043	5	9	3	1	9	3	9	0	0	0	0	0	2	4	2	0
Tspan8	+	chr10	115254340	115286949	397824	7	10	6	1	9	3	16	0	0	0	0	0	2	4	4	0
Ptprr	+	chr10	115455269	115711988	194762	2	1	3	2	0	0	6	0	0	0	0	7	0	2	4	0
Ptprb	+	chr10	115738430	115826594	54765	6	3	0	3	0	1	2	0	5	2	0	7	0	2	2	0
Kcnmb4	-	chr10	115910934	115854917	39606	6	3	0	0	0	1	0	0	5	2	0	0	0	0	0	0
Cnot2	-	chr10	116018567	115922217	335556	17	10	7	9	12	6	11	7	2	4	2	11	7	2	4	0
Rab3ip	-	chr10	116387436	116342840	360207	17	10	7	9	12	13	20	7	2	4	2	11	7	8	7	0
Best3	+	chr10	116423370	116462096	56235	1	0	2	2	3	7	4	1	0	0	0	1	0	6	3	1
Lrrc10	+	chr10	116482397	116483824	24531	1	0	2	1	3	1	3	1	0	0	0	3	0	0	0	1
Cct2	-	chr10	116500870	116488054	10545	0	0	0	0	0	1	2	0	0	0	0	2	0	0	1	0
Frs2	-	chr10	116585530	116507185	72983	2	2	0	4	6	1	6	5	0	1	0	6	1	1	4	3
Yeats4	-	chr10	116661563	116652198	119495	2	2	1	2	7	2	15	7	0	1	2	6	1	3	4	3
Lyz2	-	chr10	116719377	116714390	58302	0	0	1	0	1	1	7	2	0	0	2	0	0	2	1	0
Lyz1	-	chr10	116729924	116724852	57275	1	0	0	1	0	1	6	1	0	0	0	1	0	0	10	1
Cpsf6	-	chr10	116814029	116781724	269012	17	11	4	6	17	15	33	11	3	5	0	6	2	10	21	4
Kifc5c-ps	+	chr10	117031241	117031988	251780	16	12	4	6	21	15	27	12	3	7	0	5	3	10	11	3
Cpm	+	chr10	117066556	117124408	36104	1	2	0	1	4	2	4	2	0	2	0	0	1	0	0	0
Mdm2	-	chr10	117147814	117125944	24457	1	1	1	2	2	2	7	3	0	1	3	1	2	1	6	3
Slc35e3	-	chr10	117183414	117170735	27187	0	0	1	3	2	1	7	3	0	1	3	1	2	1	6	3
Nup107	-	chr10	117229754	117187680	26039	1	0	0	0	1	0	0	3	0	0	0	0	0	0	0	2
Rap1b	-	chr10	117282991	117251527	317625	16	13	4	10	10	6	30	17	7	17	3	15	4	7	21	8
Mdm1	+	chr10	117578843	117606053	331797	15	13	5	7	9	6	31	14	7	17	5	15	4	7	21	7
Il22	+	chr10	117641998	117647098	266950	4	1	3	4	1	1	4	0	1	0	2	0	0	0	0	1
Ifng	+	chr10	117878103	117882948	644462	30	5	6	5	20	7	16	3	15	7	2	16	4	4	2	1
Dyrk2	-	chr10	118305959	118296405	743809	43	10	12	19	40	12	62	10	19	9	2	28	7	9	10	1
Cand1	-	chr10	118677111	118636311	544331	20	6	10	10	23	7	61	13	6	2	1	12	3	5	8	1
Grip1	+	chr10	118891090	119524316	268384	3	0	2	2	2	1	6	7	1	0	1	1	0	0	0	2
Helb	-	chr10	119550043	119520664	872231	14	4	3	3	4	2	7	5	4	9	0	0	0	0	0	2
Irak3	-	chr10	119639186	119578721	35298	4	1	0	0	2	2	1	2	0	0	0	0	0	0	0	1
Tmbim4	+	chr10	119645806	119661973	8773	0	0	0	0	0	0	0	0	0	0	0	0	0	0	0	0
Llph	+	chr10	119664126	119669127	131357	3	0	0	4	3	3	3	4	0	1	0	0	0	2	0	3
Hmga2	-	chr10	119913525	119798331	433831	17	4	5	4	12	12	27	17	1	5	0	8	0	15	9	5
Msrb3	-	chr10	120336157	120218152	328939	14	4	5	14	9	9	40	15	1	4	0	11	0	13	11	2
Lemd3	-	chr10	120416388	120360469	78940	1	0	0	1	2	0	6	5	0	0	0	3	0	0	2	0
Wif1	+	chr10	120471016	120537706	217802	2	2	2	5	2	1	20	4	2	2	0	3	0	5	6	0
Tbc1d30	-	chr10	120748245	120700880	217075	3	2	4	9	2	5	30	3	2	3	0	8	1	6	10	0
Gns	+	chr10	120802146	120834301	67006	2	0	2	4	3	5	10	4	0	1	0	6	1	1	4	2
Rassf3	-	chr10	120913306	120847406	83310	3	5	6	6	15	11	21	10	1	4	4	6	8	6	10	7
Tbk1	-	chr10	121023850	120983511	70791	3	5	6	4	14	10	23	8	1	4	4	5	8	6	10	5
Xpot	-	chr10	121063372	121024436	114208	5	4	3	6	3	4	7	5	2	1	0	0	0	0	0	0
BC048403	+	chr10	121176994	121189934	141735	7	5	5	2	4	4	12	6	3	2	0	0	0	0	2	0
Srgap1	-	chr10	121484364	121218047	58919	3	1	4	2	1	0	6	3	1	1	0	0	0	0	2	0
Tmem5	-	chr10	121534427	121515170	381934	10	0	3	5	1	3	17	3	0	0	0	1	0	2	2	0
Avpr1a	+	chr10	121885555	121890509	576457	17	4	10	3	8	9	19	6	1	3	1	1	0	8	2	0
Ppm1h	+	chr10	122115838	122382851	271595	14	7	13	4	8	9	18	7	6	14	2	3	2	11	3	1
Mon2	-	chr10	122513561	122429117	82991	10	3	5	4	3	4	14	4	5	12	1	3	2	5	3	1
Usp15	-	chr10	122634009	122550286	103848	5	0	1	0	2	1	2	3	0	1	0	0	0	0	0	0
Fam19a2	+	chr10	122701132	123178032	1552611	9	2	12	6	7	5	18	2	4	1	0	2	0	1	1	3
Slc16a7	-	chr10	124766019	124663520	2122744	17	5	29	6	26	22	22	6	8	4	2	8	5	12	5	7
Lrig3	+	chr10	125403275	125452415	1490327	26	8	33	12	27	22	22	13	14	8	3	8	6	15	5	5
Xrcc6bp1	-	chr10	126338427	126305486	930417	29	14	22	13	25	17	24	16	19	13	3	14	9	14	10	4
Ctdsp2	+	chr10	126415773	126437031	78080	12	9	6	11	17	12	12	8	9	8	2	12	8	10	9	3
Avil	+	chr10	126437765	126458050	10922	0	0	0	0	0	0	0	0	0	0	0	0	0	0	0	0
Tsfm	-	chr10	126467859	126448628	11976	0	0	1	0	0	0	0	0	0	0	0	0	0	0	0	0
Fam119b	-	chr10	126478569	126468238	798	0	0	0	0	0	0	0	0	0	0	0	0	0	0	0	0
Mettl1	+	chr10	126478988	126483421	2304	0	0	0	0	0	0	0	0	0	0	0	0	0	0	0	0
Cyp27b1	+	chr10	126485306	126490062	3890	0	0	0	0	0	1	0	0	0	0	0	0	0	0	0	0
42438	-	chr10	126497240	126492067	5355	no	no	no	no	no	no	no	no	no	no	no	no	no	no	no	no
Cdk4	+	chr10	126500590	126504976	14337	0	0	0	0	0	0	0	0	0	0	0	1	0	0	0	0
Tspan31	-	chr10	126507317	126504373	15779	0	0	0	0	0	0	0	0	0	0	0	1	1	0	0	0
Agap2	+	chr10	126515963	126530225	9736	0	0	0	0	0	0	0	0	0	0	0	1	0	0	0	0
Os9	-	chr10	126558216	126531315	45121	1	0	0	0	6	1	4	0	0	0	0	0	4	4	0	4
B4galnt1	+	chr10	126602247	126609385	54223	1	0	0	1	6	1	4	0	0	0	0	0	4	4	0	4
Slc26a10	-	chr10	126617638	126608449	52172	3	1	1	2	8	3	8	1	0	0	0	0	4	4	0	3
Arhgef25	-	chr10	126627110	126619577	2263	0	0	0	0	0	0	0	0	0	0	0	0	0	0	0	0
Dtx3	-	chr10	126632765	126627434	1682	0	0	0	0	0	0	0	0	0	0	0	0	0	0	0	0
Pip4k2c	-	chr10	126648678	126634123	15435	1	0	0	0	0	0	0	1	0	0	0	0	0	0	0	2
Kif5a	-	chr10	126700127	126662755	17392	1	0	0	0	0	0	0	1	0	0	0	0	0	0	0	2
Dctn2	+	chr10	126703442	126718862	3465	0	0	0	0	0	0	0	0	0	1	0	1	3	0	0	1
Mbd6	-	chr10	126726074	126719012	1906	1	0	0	0	0	0	0	0	0	0	0	0	0	0	0	0
Ddit3	+	chr10	126727830	126733342	27586	1	0	0	1	0	0	0	0	1	0	0	1	2	0	0	0
Mars	-	chr10	126748842	126733277	17533	0	0	0	0	0	0	0	0	0	0	0	0	1	0	0	0
Arhgap9	+	chr10	126759172	126766726	10549	0	0	0	0	0	0	0	0	0	0	0	0	0	0	0	0
Gli1	-	chr10	126778645	126766945	8032	0	0	0	0	0	0	0	0	0	0	0	0	0	0	0	0
Inhbe	-	chr10	126788828	126786458	12369	0	0	0	0	0	0	0	0	1	0	0	0	0	0	0	0
Inhbc	-	chr10	126807600	126793384	14674	0	0	0	0	0	0	0	0	1	0	0	0	0	0	0	0
R3hdm2	+	chr10	126817718	126936416	12444	0	0	0	0	0	0	0	0	0	0	0	0	0	0	0	0
Stac3	+	chr10	126938742	126945879	8442	3	1	2	1	1	1	2	1	1	1	0	0	0	0	0	0
Ndufa4l2	+	chr10	126951995	126954208	14437	3	1	2	2	1	1	1	1	1	1	0	0	0	0	0	0
Shmt2	-	chr10	126959491	126954195	11354	1	0	0	1	0	0	0	0	0	1	0	0	0	0	0	0
Nxph4	-	chr10	126971615	126962529	6640	1	1	1	1	1	1	1	1	0	1	0	0	0	0	0	0
Lrp1	-	chr10	127058204	126975217	25440	1	1	1	1	2	2	4	1	0	1	0	0	0	0	0	0
Stat6	+	chr10	127080042	127098013	28025	0	0	0	1	1	1	2	0	0	0	0	0	0	0	0	0
Nab2	-	chr10	127103766	127097974	40204	0	0	0	0	2	1	4	1	0	0	0	0	1	2	1	1
Tmem194	+	chr10	127104200	127133996	8664	0	0	0	0	0	0	0	0	0	0	0	0	0	0	0	0
Myo1a	+	chr10	127142226	127157943	12735	2	1	0	0	0	1	0	0	0	0	0	0	1	1	0	0
Tac2	+	chr10	127162448	127168823	12276	2	1	0	0	0	1	0	0	0	0	0	0	1	1	0	0
Zbtb39	+	chr10	127176594	127184391	20223	0	0	0	0	0	0	0	1	0	0	0	2	0	1	0	0
Gpr182	-	chr10	127188788	127184332	23564	1	0	0	0	0	0	3	2	0	0	0	2	1	2	1	2
Rdh9	+	chr10	127196843	127229750	16514	0	0	0	1	0	0	1	0	0	0	0	2	0	1	1	0
Rdh16	+	chr10	127238209	127283621	11822	0	0	0	0	0	0	0	0	0	0	0	0	0	0	0	0
Rdh18-ps	+	chr10	127261340	127280994	37580	0	0	0	0	0	0	0	0	0	0	0	0	0	2	0	0
Rdh19	+	chr10	127286984	127298232	11288	0	0	0	0	0	0	0	0	0	0	0	0	0	2	0	0
BC089597	+	chr10	127303530	127314373	12009	0	0	0	0	4	2	6	1	0	0	0	0	3	1	0	1
Rdh7	-	chr10	127326095	127321084	16190	0	0	0	0	5	3	4	2	0	0	0	0	5	1	0	2
Sdr9c7	+	chr10	127335574	127348817	88659	4	0	1	2	12	3	6	5	0	0	0	0	7	2	0	3
Hsd17b6	-	chr10	127437734	127427997	93674	5	0	2	0	13	2	5	5	0	0	0	0	7	2	0	2
Prim1	+	chr10	127452228	127467093	19803	1	0	1	1	2	0	1	1	0	0	0	0	2	0	0	0
Naca	+	chr10	127472402	127485693	15626	0	0	0	0	0	1	0	0	0	0	0	0	0	0	0	0
Ptges3	+	chr10	127496010	127514328	16318	0	0	0	0	0	1	0	0	0	0	0	0	0	0	0	1
Atp5b	+	chr10	127520329	127527447	45080	4	5	5	6	8	7	15	5	2	3	3	4	3	4	4	6
Rbms2	-	chr10	127617353	127566526	53239	5	5	5	8	9	8	10	9	2	3	3	5	3	4	4	7
Gls2	+	chr10	127631513	127646995	30059	1	0	0	0	1	1	1	5	0	0	0	1	0	0	0	3
Spryd4	-	chr10	127648850	127646964	43655	0	0	0	0	0	0	7	2	0	0	0	0	0	0	0	2
Mip	+	chr10	127662894	127668868	14297	0	0	0	0	0	0	0	1	0	0	0	0	0	0	0	1
Timeless	+	chr10	127669121	127689997	1443	0	0	0	0	0	0	0	0	0	0	0	0	0	0	0	0
Apon	+	chr10	127691187	127692957	13286	0	0	0	0	0	0	0	1	0	0	0	1	0	0	0	1
Apof	+	chr10	127705053	127707207	12521	0	0	0	0	0	0	0	1	0	0	0	1	0	0	0	1
Stat2	+	chr10	127707632	127729905	3716	0	0	0	0	0	0	0	0	0	0	0	0	0	0	0	0
Il23a	-	chr10	127735140	127733196	8542	0	0	0	0	0	0	0	0	0	0	0	0	0	0	0	0
Pan2	+	chr10	127740391	127758403	6363	0	0	0	0	0	0	0	0	0	0	0	0	0	0	0	0
Cnpy2	+	chr10	127759515	127764243	11757	0	0	0	0	0	0	0	0	0	0	0	0	1	0	0	0
Cs	+	chr10	127774888	127799535	11263	1	0	0	1	0	0	0	0	0	0	0	0	1	0	0	0
Coq10a	-	chr10	127807088	127800153	19876	2	1	2	2	2	1	1	4	1	2	2	2	3	1	1	3
Ankrd52	+	chr10	127826346	127845760	6488	1	1	2	2	2	1	1	4	1	2	2	2	3	1	1	3
CT7-BM104O10.3	-	chr10	127832619	127828898	22181	1	1	2	2	2	1	1	4	1	2	2	2	3	1	1	3
Slc39a5	-	chr10	127838280	127832990	1057	0	0	0	0	0	0	0	0	0	0	0	0	0	0	0	0
Obfc2b	-	chr10	127847607	127838966	1751	0	0	0	0	0	0	0	0	0	0	0	0	0	0	0	0
Rnf41	+	chr10	127848672	127878494	18863	0	0	1	0	0	0	0	2	0	0	0	0	0	0	0	0
Smarcc2	+	chr10	127896292	127927229	21782	2	2	2	5	3	3	2	3	2	2	2	1	2	3	1	1
Myl6b	-	chr10	127935741	127931213	15547	2	2	1	2	3	3	7	1	2	2	2	2	4	4	3	1
Esyt1	-	chr10	127962915	127947304	27667	1	2	1	1	1	1	8	2	0	1	1	3	3	2	3	1
Zc3h10	-	chr10	127984830	127979019	26096	1	2	1	1	1	1	4	2	0	1	1	2	1	1	1	2
Pa2g4	-	chr10	128002990	127994822	11581	0	0	0	0	0	0	0	0	0	0	0	0	0	0	0	1
Erbb3	-	chr10	128026708	128004579	36467	2	1	2	0	3	1	1	2	0	0	0	0	0	0	0	4
Rps26	-	chr10	128063562	128061586	39215	2	1	2	1	3	1	2	2	0	0	0	0	0	0	0	4
Ikzf4	-	chr10	128083047	128067899	28233	2	2	1	1	1	2	2	2	1	1	0	0	0	2	1	1
Suox	-	chr10	128110974	128106943	27171	2	2	1	0	1	2	4	2	1	1	0	0	0	2	1	1
Rab5b	-	chr10	128133324	128114249	4946	0	0	0	0	0	0	0	0	0	0	0	0	0	0	0	0
Cdk2	-	chr10	128142107	128134995	2878	0	0	0	0	0	0	0	0	0	0	0	0	0	0	0	0
Pmel	+	chr10	128143314	128157294	28848	0	0	0	0	0	0	0	0	0	0	0	0	0	0	0	0
Dgka	-	chr10	128181112	128157197	18913	0	0	0	0	0	0	0	0	0	0	0	0	0	0	0	0
Wibg	+	chr10	128184935	128203617	14004	0	0	0	0	0	0	0	0	0	0	0	0	0	0	0	0
Rpsa-ps2	-	chr10	128214307	128213798	23883	0	0	0	0	0	0	1	0	0	0	0	0	0	0	1	0
Mmp19	+	chr10	128228009	128237880	18554	0	0	0	0	0	0	1	0	0	0	0	0	0	0	1	0
Dnajc14	+	chr10	128242732	128256502	7177	0	0	0	0	0	0	0	0	0	0	0	0	0	0	0	0
Sarnp	+	chr10	128258827	128314694	6982	0	0	0	0	0	1	2	0	0	0	0	0	0	1	1	0
Gdf11	-	chr10	128328774	128319351	21858	2	2	1	3	2	3	4	2	0	2	0	0	0	2	1	3
Cd63	+	chr10	128345975	128349872	17978	3	3	2	4	2	3	3	3	1	3	0	0	0	2	0	3
Rdh5	-	chr10	128356353	128350649	15293	1	1	2	1	0	1	0	1	1	2	0	0	0	1	0	0
Bloc1s1	-	chr10	128360580	128354938	15355	0	0	1	0	0	0	2	0	0	2	0	1	0	0	1	0
Olfr9	+	chr10	128426905	128427956	49183	1	0	1	2	3	3	4	2	0	0	0	0	4	2	2	1
Olfr763	+	chr10	128448278	128449321	41926	2	1	1	1	4	1	0	1	0	0	0	0	1	0	0	0
Olfr764	-	chr10	128471854	128470925	32938	no	no	no	no	no	no	no	no	no	no	no	no	no	no	no	no
Olfr765	-	chr10	128484117	128483188	43245	0	0	0	0	0	0	0	0	0	0	0	0	0	0	0	0
Olfr767	-	chr10	128517113	128516028	44888	0	0	0	0	0	0	0	0	0	0	0	0	0	0	0	0
Olfr768	-	chr10	128531028	128530090	30433	0	0	0	0	0	0	0	0	0	0	0	0	0	0	0	0
Olfr769	-	chr10	128549567	128548484	37776	0	0	0	0	0	0	0	0	0	0	0	0	0	0	0	0
Olfr770	-	chr10	128570822	128569887	46583	0	0	0	0	0	0	0	0	0	0	0	0	0	0	0	0
Olfr771	-	chr10	128598038	128597085	39332	0	0	0	0	0	0	0	0	0	0	0	0	0	0	0	0
Olfr772	-	chr10	128612110	128611107	24466	no	no	no	no	no	no	no	no	no	no	no	no	no	no	no	no
Olfr773	-	chr10	128624510	128623507	62094	no	no	no	no	no	no	no	no	no	no	no	no	no	no	no	no
Olfr1516-ps	+	chr10	128675207	128676145	62144	no	no	no	no	no	no	no	no	no	no	no	no	no	no	no	no
Olfr775	+	chr10	128687592	128688530	20936	no	no	no	no	no	no	no	no	no	no	no	no	no	no	no	no
Olfr776	+	chr10	128698019	128698957	15974	no	no	no	no	no	no	no	no	no	no	no	no	no	no	no	no
Olfr777	-	chr10	128706377	128705442	48673	0	0	0	0	0	0	0	0	0	0	0	0	0	0	0	0
Olfr779	+	chr10	128748565	128748954	51859	0	0	0	0	0	0	0	0	0	0	0	0	0	0	0	0
Olfr780	+	chr10	128758625	128759649	19961	0	0	0	0	0	0	0	0	0	0	0	0	0	0	0	0
Olfr781	+	chr10	128769939	128770874	27037	no	no	no	no	no	no	no	no	no	no	no	no	no	no	no	no
Olfr782	+	chr10	128787621	128788565	52873	no	no	no	no	no	no	no	no	no	no	no	no	no	no	no	no
Olfr784	+	chr10	128824691	128825650	84346	no	no	no	no	no	no	no	no	no	no	no	no	no	no	no	no
Olfr786	+	chr10	128873870	128874808	73146	no	no	no	no	no	no	no	no	no	no	no	no	no	no	no	no
Olfr787	+	chr10	128899734	128900672	34004	no	no	no	no	no	no	no	no	no	no	no	no	no	no	no	no
Olfr788	+	chr10	128909750	128910685	36262	0	0	0	0	0	0	0	0	0	0	0	0	0	0	0	0
Olfr790	+	chr10	128937869	128938938	51531	0	0	0	0	0	0	0	0	0	0	0	0	0	0	0	0
Olfr791	+	chr10	128963285	128964223	37719	0	0	0	0	0	0	0	0	0	0	0	0	0	0	0	0
Olfr792	+	chr10	128977595	128978530	42555	no	no	no	no	no	no	no	no	no	no	no	no	no	no	no	no
Olfr794	+	chr10	129007713	129008675	65111	0	0	2	0	0	0	0	0	0	0	0	0	0	0	0	0
Olfr796	-	chr10	129045535	129044603	52573	0	0	0	0	0	0	0	0	0	0	0	0	0	0	0	0
Olfr798	-	chr10	129063115	129062180	37716	no	no	no	no	no	no	no	no	no	no	no	no	no	no	no	no
Olfr799	+	chr10	129084186	129085121	32810	no	no	no	no	no	no	no	no	no	no	no	no	no	no	no	no
Olfr800	+	chr10	129096860	129097799	20557	0	0	0	0	0	0	0	0	0	0	0	0	0	0	0	0
Olfr801	-	chr10	129107573	129106617	20100	0	0	0	0	0	0	0	0	0	0	0	0	0	0	0	0
Olfr802	-	chr10	129119793	129118855	19658	no	no	no	no	no	no	no	no	no	no	no	no	no	no	no	no
Olfr803	-	chr10	129129095	129128169	21217	0	0	1	0	0	0	0	0	0	0	0	0	0	0	0	0
Olfr804	+	chr10	129141936	129142880	29600	no	no	no	no	no	no	no	no	no	no	no	no	no	no	no	no
Olfr805	-	chr10	129160598	129159639	30978	no	no	no	no	no	no	no	no	no	no	no	no	no	no	no	no
Olfr806	-	chr10	129175971	129174817	29793	0	0	0	0	0	0	0	0	0	0	0	0	0	0	0	0
Olfr807	-	chr10	129192541	129191545	27587	0	0	1	0	0	0	0	0	0	0	0	0	0	0	0	0
Olfr808	+	chr10	129204554	129205492	19404	0	0	1	0	0	0	0	0	0	0	0	0	0	0	0	0
Olfr809	+	chr10	129212883	129213982	21074	0	0	0	0	0	0	0	0	0	0	0	0	0	0	0	0
Olfr810	-	chr10	129228670	129227665	23633	0	0	0	0	0	0	0	0	0	0	0	0	0	0	0	0
Olfr811	-	chr10	129239579	129238620	49447	0	0	0	0	0	0	0	0	0	0	0	0	0	0	0	0
Olfr812	-	chr10	129280118	129279076	52955	0	0	0	0	0	0	0	0	0	0	0	0	0	0	0	0
Olfr813	+	chr10	129293576	129294508	29829	0	0	0	0	0	0	0	0	0	0	0	0	0	0	0	0
Olfr814	-	chr10	129311811	129310879	43392	0	0	0	0	0	0	0	0	0	0	0	0	0	0	0	0
Olfr815	-	chr10	129339782	129338832	35633	0	0	0	0	0	0	0	0	0	0	0	0	0	0	0	0
Olfr816	-	chr10	129349332	129348394	41440	0	0	0	0	0	0	0	0	0	0	0	0	0	0	0	0
Olfr818	-	chr10	129383116	129382160	52504	0	0	0	0	0	0	0	0	0	0	0	0	0	0	0	0
Olfr819	-	chr10	129403754	129402792	70279	no	no	no	no	no	no	no	no	no	no	no	no	no	no	no	no
Olfr820	+	chr10	129454357	129455417	65870	0	0	0	0	0	0	0	1	0	0	0	0	0	0	0	1
Olfr821	+	chr10	129470684	129471616	55116	0	0	0	0	0	0	0	0	0	0	0	0	0	0	0	0
Olfr822	+	chr10	129511465	129512406	76340	1	1	1	0	0	1	2	1	0	0	0	0	0	0	0	0
Olfr823	-	chr10	129549844	129548897	49811	no	no	no	no	no	no	no	no	no	no	no	no	no	no	no	no
Olfr824	-	chr10	129564111	129563164	48442	no	no	no	no	no	no	no	no	no	no	no	no	no	no	no	no
Olfr825	-	chr10	129600380	129599233	51735	0	0	1	0	0	0	0	0	0	0	0	0	0	0	0	0
Olfr826	-	chr10	129617934	129616993	45827	0	0	0	0	0	0	0	0	0	0	0	0	0	0	0	0
Olfr827	-	chr10	129648205	129647148	86218	3	2	7	0	0	1	0	1	0	0	11	0	0	0	0	0
Neurod4	-	chr10	129717296	129705209	162564	5	2	11	3	0	1	0	1	0	0	15	0	0	0	0	1
Sfi1	-	chr11	3093466	3031853	9775	0	0	0	0	0	0	0	0	0	0	0	0	0	0	0	0
Fau-ps2	-	chr11	3096827	3096457	71018	0	0	0	0	0	0	0	0	0	0	0	0	0	0	0	0
Eif4enif1	+	chr11	3102395	3144584	50154	1	1	1	3	1	1	2	3	1	2	2	4	3	5	3	2
Patz1	+	chr11	3189170	3209086	65904	2	1	2	2	2	2	3	5	1	2	2	6	4	6	4	3
Pik3ip1	+	chr11	3230404	3242974	22603	1	0	1	0	1	1	1	2	0	0	0	2	1	1	1	1
Limk2	-	chr11	3309177	3244259	8093	0	0	0	0	0	0	0	0	0	0	0	0	0	0	0	0
Rnf185	-	chr11	3352366	3315985	42744	3	2	0	1	6	5	4	3	2	1	0	0	4	1	0	0
Pla2g3	+	chr11	3388302	3399353	51270	3	2	0	1	6	5	4	3	2	1	0	0	4	1	0	0
Inpp5j	-	chr11	3404824	3394378	51875	4	2	0	1	7	5	8	2	2	1	0	1	5	2	0	0
Selm	+	chr11	3414687	3417351	10038	3	2	3	4	6	3	19	4	1	3	0	10	8	6	3	3
Smtn	-	chr11	3439295	3417526	100677	1	0	2	2	4	2	9	3	0	2	0	8	5	6	2	2
Tug1	-	chr11	3548815	3539797	101184	1	0	2	0	3	2	9	3	0	2	0	7	3	5	2	2
Morc2a	+	chr11	3549497	3590373	14043	0	0	0	0	0	0	1	0	0	0	0	0	0	0	0	0
Osbp2	-	chr11	3763906	3603734	44698	1	0	1	0	1	1	4	2	0	0	0	0	0	0	0	0
Dusp18	+	chr11	3795243	3801299	37062	2	0	1	1	1	1	4	2	0	0	0	0	0	0	1	0
Slc35e4	-	chr11	3814667	3807024	8253	1	0	0	0	0	0	1	0	0	0	0	0	0	0	1	0
Tcn2	-	chr11	3832162	3817195	34344	1	0	0	0	1	2	0	2	0	0	0	0	0	1	0	0
Pes1	+	chr11	3863978	3880007	35448	1	0	0	0	1	2	0	2	0	0	0	0	0	1	0	0
Gal3st1	+	chr11	3883639	3899329	36089	2	1	0	1	2	0	2	3	0	0	0	0	0	0	0	0
Sec14l4	+	chr11	3931786	3948027	49274	2	1	0	1	3	1	4	4	0	0	0	0	0	0	0	0
Sec14l3	+	chr11	3964844	3977739	30561	3	0	0	0	2	1	6	3	0	2	0	0	0	0	0	0
Mtfp1	-	chr11	3995448	3991483	15338	3	0	0	0	1	0	2	2	0	2	0	0	0	0	0	0
Sec14l2	-	chr11	4018834	3997042	17965	0	0	0	1	1	0	3	1	0	0	0	0	0	0	3	1
Rnf215	+	chr11	4035205	4041175	35549	1	0	0	1	1	0	7	1	2	0	0	0	0	0	4	1
Sf3a1	+	chr11	4060353	4082544	23426	1	0	0	1	0	0	2	0	2	2	0	1	0	0	1	0
Tbc1d10a	+	chr11	4086792	4115508	6968	0	0	0	0	0	0	0	0	0	2	0	1	0	0	0	0
Gatsl3	+	chr11	4118228	4122412	16731	1	0	0	0	1	0	5	0	0	0	0	0	0	0	0	0
Osm	+	chr11	4136423	4141029	30542	1	0	0	1	5	0	4	2	0	0	0	0	2	0	0	3
Lif	+	chr11	4157560	4172517	89831	2	1	1	11	7	3	22	10	0	1	0	6	3	5	2	6
Hormad2	-	chr11	4341106	4245817	113065	6	4	1	2	4	4	19	13	0	5	1	8	1	6	4	4
Mtmr3	-	chr11	4494818	4380871	82697	4	4	0	6	1	3	9	8	0	5	1	7	0	2	4	2
Ascc2	+	chr11	4537750	4585702	59206	1	1	0	3	0	2	8	5	0	1	0	5	0	1	3	3
Uqcr10	-	chr11	4604345	4601976	16610	1	0	0	1	0	0	3	2	0	0	0	0	0	0	1	2
Zmat5	+	chr11	4604681	4637672	28512	0	1	0	0	1	0	1	2	0	0	0	0	0	0	0	0
Cabp7	-	chr11	4646781	4636895	51617	1	1	1	1	1	0	1	4	0	1	1	0	0	0	0	0
Nf2	-	chr11	4749539	4665848	43482	1	1	2	1	1	0	1	10	0	1	1	0	0	0	0	4
Nipsnap1	+	chr11	4773954	4794203	25535	1	0	1	0	0	0	0	6	0	0	0	0	0	0	0	4
Thoc5	+	chr11	4795323	4828870	11007	0	0	0	1	0	0	0	1	0	0	0	1	0	0	0	0
AA413626	+	chr11	4818513	4819006	44061	0	0	0	0	0	0	0	1	0	0	0	1	0	1	0	0
Nefh	-	chr11	4848067	4838757	58511	2	1	1	1	1	1	4	4	0	2	0	3	0	3	2	0
Ap1b1	+	chr11	4886827	4942732	50163	2	1	1	2	1	2	4	6	0	2	0	2	0	2	2	1
Rasl10a	+	chr11	4958131	4960388	24703	1	0	1	1	2	2	3	5	0	0	0	1	3	1	1	1
Gas2l1	-	chr11	4965297	4954135	15798	0	0	0	0	0	1	1	4	0	0	0	0	2	1	0	2
Rhbdd3	+	chr11	4998929	5006094	38715	2	3	1	1	3	4	9	2	0	1	2	1	4	3	5	1
Ewsr1	-	chr11	4999269	4969692	16303	no	no	no	no	no	no	no	no	no	no	no	no	no	no	no	no
Emid1	-	chr11	5052260	5006268	39469	no	no	no	no	no	no	no	no	no	no	no	no	no	no	no	no
Kremen1	-	chr11	5161561	5091555	54061	8	1	0	5	1	2	7	4	4	5	0	8	2	4	1	3
Znrf3	-	chr11	5344850	5176327	90578	5	2	0	1	5	5	9	13	1	2	0	11	7	4	8	10
Xbp1	+	chr11	5420662	5425896	78806	4	2	0	4	6	5	9	12	0	1	0	8	7	4	8	11
Ccdc117	-	chr11	5442190	5428890	30491	1	0	0	1	1	0	0	1	0	0	0	0	0	0	0	1
Ankrd36	+	chr11	5469687	5589340	42683	1	0	0	1	0	0	2	6	0	0	0	1	0	0	0	4
Mrps24	-	chr11	5615683	5604526	88036	1	2	1	1	3	2	3	7	1	1	0	4	2	2	2	5
Urgcp	-	chr11	5662379	5613420	50234	2	2	1	1	3	2	2	5	1	1	1	3	3	1	2	4
Dbnl	+	chr11	5688533	5700965	26832	0	0	0	1	1	0	0	0	0	0	0	0	2	0	1	0
Pgam2	-	chr11	5703736	5701643	24806	0	0	0	0	0	0	0	1	0	0	0	0	0	0	0	0
Polm	-	chr11	5738019	5727864	48059	3	0	0	1	1	2	2	1	1	0	0	2	0	3	0	1
Aebp1	+	chr11	5761950	5772091	24023	4	0	2	1	1	2	3	1	1	1	3	4	0	3	0	1
Pold2	-	chr11	5778295	5772183	18437	6	0	2	1	2	3	6	1	2	2	3	6	0	5	0	1
Myl7	-	chr11	5798785	5796640	20386	3	0	2	1	2	1	3	1	1	2	3	5	0	2	0	0
Gck	-	chr11	5850084	5800826	7653	0	0	0	0	0	0	0	0	0	0	0	0	0	0	0	0
Ykt6	+	chr11	5855696	5867783	7476	0	0	0	0	0	0	0	1	1	0	0	0	0	1	0	1
Camk2b	-	chr11	5965751	5869647	41807	5	2	0	1	2	0	1	2	6	2	0	0	0	1	0	1
Nudcd3	-	chr11	6100418	6005694	50541	5	2	0	1	2	0	2	1	5	2	0	0	0	0	0	0
Npc1l1	-	chr11	6130146	6111016	39374	0	0	1	0	3	0	0	2	0	0	0	0	1	0	0	1
Ddx56	-	chr11	6167775	6158922	31373	0	0	1	0	3	0	0	2	0	0	0	0	1	0	0	1
Tmed4	-	chr11	6174873	6170372	19360	0	0	0	1	0	0	1	0	0	0	0	1	0	0	0	0
Ogdh	+	chr11	6191636	6256645	49195	1	2	1	2	2	2	3	5	0	0	0	3	0	2	0	3
Zmiz2	+	chr11	6289077	6306161	41717	2	2	2	1	3	3	3	7	1	0	0	3	2	2	0	5
Ppia	+	chr11	6315446	6319820	16694	1	0	1	0	1	1	1	3	1	0	0	2	4	1	1	4
H2afv	-	chr11	6344446	6327229	30572	1	1	0	1	0	0	1	3	0	0	0	2	2	1	2	2
Purb	-	chr11	6369141	6367609	60573	no	no	no	no	no	no	no	no	no	no	no	no	no	no	no	no
Myo1g	-	chr11	6420961	6406551	63339	3	4	2	6	5	4	11	12	3	3	6	5	5	2	7	5
Ccm2	+	chr11	6446890	6496747	27008	2	2	1	3	1	1	3	5	2	2	4	1	3	1	2	1
Nacad	-	chr11	6506056	6497826	10624	1	0	0	0	0	0	0	0	0	1	0	0	2	0	0	0
Tbrg4	-	chr11	6526046	6515601	14989	0	0	0	0	0	0	0	0	0	0	0	0	1	0	0	0
Wap	-	chr11	6538652	6531490	25316	1	1	2	2	2	1	1	2	0	0	0	0	0	0	0	0
Ramp3	+	chr11	6558524	6577478	405886	24	20	11	12	2	8	13	12	9	8	0	5	0	5	2	6
Adcy1	+	chr11	6963492	7078509	405290	29	20	11	10	0	7	13	11	9	8	0	5	0	5	4	6
Igfbp1	+	chr11	7097785	7102549	22816	6	1	2	1	0	0	3	1	0	0	0	0	0	0	2	0
Igfbp3	-	chr11	7113900	7106089	1221295	25	11	11	14	6	10	32	14	4	2	0	7	0	8	8	5
Tns3	-	chr11	8564538	8331655	1379928	33	15	18	17	13	16	67	24	4	7	0	11	1	20	27	13
Pkd1l1	-	chr11	8873269	8726711	182044	10	6	8	5	7	6	19	12	0	5	0	4	1	14	19	9
Hus1	-	chr11	8911194	8893140	24734	2	3	1	1	0	0	4	2	0	1	0	0	0	2	0	1
Sun3	-	chr11	8948994	8916057	73979	0	2	0	0	0	0	0	0	0	2	0	0	0	0	0	0
Upp1	+	chr11	9018110	9036173	124888	1	3	1	1	4	0	2	1	0	1	0	0	0	1	0	0
Abca13	+	chr11	9091945	9584262	108665	2	2	2	1	7	0	1	1	0	0	0	0	1	1	0	0
Eif3s6-ps1	-	chr11	9637624	9637155	1430016	10	7	6	4	11	2	2	8	0	2	0	0	1	0	0	10
Vwc2	+	chr11	11014747	11168934	1387818	9	7	5	4	8	2	2	8	0	2	0	0	0	0	0	10
Zpbp	-	chr11	11362411	11179629	234500	2	1	2	0	0	0	0	4	1	0	0	3	0	0	0	0
Ikzf1	+	chr11	11586216	11672929	238310	2	1	3	0	0	0	0	4	1	0	0	3	0	0	0	0
Fignl1	-	chr11	11708928	11687434	19681	1	0	2	0	0	0	1	1	0	1	1	0	0	0	0	2
Ddc	-	chr11	11798047	11714104	37640	2	0	3	1	1	2	5	4	0	2	2	4	1	0	1	5
Grb10	-	chr11	11937404	11830511	231741	6	7	4	5	1	3	8	3	0	1	1	4	1	0	3	3
Cobl	-	chr11	12364963	12136681	2333557	26	21	17	8	8	9	22	27	3	2	2	0	0	1	2	16
Pom121l12	+	chr11	14499243	14500319	3791767	31	15	18	4	10	9	12	32	5	2	2	0	0	1	0	19
Vstm2a	+	chr11	16157806	16327313	1730707	10	2	3	1	2	1	0	6	2	0	0	0	0	0	0	5
Sec61g	-	chr11	16408487	16400533	79269	0	1	0	0	0	0	0	1	0	0	0	0	0	0	0	2
[truncated: 17,170 more rows]
