# Supplementary material for: Extended intergenic DNA contributes to neuron-specific expression of neighboring genes in the mammalian nervous system
Source: Nat Commun. 2022 May 18;13:2733. doi: 10.1038/s41467-022-30192-z (PMC9117226; doi:10.1038/s41467-022-30192-z)
Supplement: Supplementary file 11 — Supplementary Dataset 9 [file 41467_2022_30192_MOESM11_ESM.xlsx]

## Sheet: Sheet1
Supplementary Data 9. P-values in the heatmap for ATAC-seq and H3K27ac-enriched peaks, used in Figs. 4c, f
The number of ATAC-seq peaks per intergenic DNA of EID genes
Tissue	Forebrain	Neural tube	Motor neuron	Heart	Intestine	Kidney	Lung	ES cells
Forebrain	-	0.0521216	1.97899e-05	1.19049e-37	1.73902e-60	7.7171e-49	9.65869e-39	5.71689e-64
Neural tube	0.0521216	-	3.98015e-09	4.24861e-25	1.28937e-43	5.66111e-34	1.21795e-26	6.25945e-46
Motor neuron	1.97899e-05	3.98015e-09	-	8.63107e-56	1.70865e-79	1.27657e-67	1.61134e-56	4.15617e-83
Heart	1.19049e-37	4.24861e-25	8.63107e-56	-	6.89698e-05	0.0469582	0.36018	3.77783e-05
Intestine	1.73902e-60	1.28937e-43	1.70865e-79	6.89698e-05	-	0.0433604	0.00437603	0.990234
Kidney	7.7171e-49	5.66111e-34	1.27657e-67	0.0469582	0.0433604	-	0.338692	0.0358713
Lung	9.65869e-39	1.21795e-26	1.61134e-56	0.36018	0.00437603	0.338692	-	0.0032505
ES cells	5.71689e-64	6.25945e-46	4.15617e-83	3.77783e-05	0.990234	0.0358713	0.0032505	-
The number of H3K27ac-enriched peaks per intergenic DNA of EID genes
Tissue	Forebrain	Neural tube	Motor neuron	Heart	Intestine	Kidney	Lung	ES cells
Forebrain	-	0.482256	0.528095	7.12569e-11	8.04983e-36	1.70729e-15	1.70994e-20	2.22875e-15
Neural tube	0.482256	-	0.970394	8.42957e-09	4.28701e-32	4.55426e-13	1.15936e-17	7.92612e-13
Motor neuron	0.528095	0.970394	-	5.9281e-08	2.83391e-28	8.76025e-12	8.82869e-16	2.03688e-11
Heart	7.12569e-11	8.42957e-09	5.9281e-08	-	4.27698e-14	0.042137	0.000370021	0.121795
Intestine	8.04983e-36	4.28701e-32	2.83391e-28	4.27698e-14	-	3.21652e-07	0.000154992	1.50634e-10
Kidney	1.70729e-15	4.55426e-13	8.76025e-12	0.042137	3.21652e-07	-	0.161472	0.508603
Lung	1.70994e-20	1.15936e-17	8.82869e-16	0.000370021	0.000154992	0.161472	-	0.0259849
ES cells	2.22875e-15	7.92612e-13	2.03688e-11	0.121795	1.50634e-10	0.508603	0.0259849	-
