# Supplementary material for: Extended intergenic DNA contributes to neuron-specific expression of neighboring genes in the mammalian nervous system
Source: Nat Commun. 2022 May 18;13:2733. doi: 10.1038/s41467-022-30192-z (PMC9117226; doi:10.1038/s41467-022-30192-z)
Supplement: Supplementary file 12 — Supplementary Dataset 10 [file 41467_2022_30192_MOESM12_ESM.xlsx]

## Sheet: Mouse_mm10
Supplementary Data 10. List of all ATAC-seq peak coordinates and occupancies of commonly and differentially accessible DNA sites used in Fig. 5.
Fig. 5b - Groups	Chrom	ATAC-seq midoint	Occupancy	Fig. 5b - Order
1. Common (521)	chr1	6406562	111.667	50
1. Common (521)	chr1	6410289	74	101
1. Common (521)	chr1	6441342	360.667	327
1. Common (521)	chr1	17123599	234	70
1. Common (521)	chr1	38848332	371.333	237
1. Common (521)	chr1	40887851	150.667	125
1. Common (521)	chr1	41152744	203.667	294
1. Common (521)	chr1	41810584	592.667	448
1. Common (521)	chr1	42915240	326	112
1. Common (521)	chr1	47277971	194.333	370
1. Common (521)	chr1	55383345	189.333	29
1. Common (521)	chr1	55838344	174	278
1. Common (521)	chr1	55960498	234.667	466
1. Common (521)	chr1	72878022	192	386
1. Common (521)	chr1	79450502	258.333	341
1. Common (521)	chr1	79581489	412.667	317
1. Common (521)	chr1	83717240	82.3333	426
1. Common (521)	chr1	94079267	492.667	78
1. Common (521)	chr1	94469960	338.667	144
1. Common (521)	chr1	98749063	148.667	81
1. Common (521)	chr1	102628275	353.333	257
1. Common (521)	chr1	103799523	111.333	123
1. Common (521)	chr1	103987082	127.667	4
1. Common (521)	chr1	125607582	251	150
1. Common (521)	chr1	126931937	179.667	335
1. Common (521)	chr1	133181314	453.333	246
1. Common (521)	chr1	143939200	346.333	360
1. Common (521)	chr1	155006736	343	489
1. Common (521)	chr1	166360370	300	37
1. Common (521)	chr1	166940316	124.667	298
1. Common (521)	chr1	167212448	351.667	269
1. Common (521)	chr1	167220780	239	57
1. Common (521)	chr1	167645076	240.667	388
1. Common (521)	chr1	169764403	144	158
1. Common (521)	chr1	169918207	137	459
1. Common (521)	chr1	173377662	483	501
1. Common (521)	chr1	173390204	1144.67	467
1. Common (521)	chr1	189973209	153	442
1. Common (521)	chr1	193576158	838.667	163
1. Common (521)	chr1	193699053	178	509
1. Common (521)	chr1	194879715	270	203
1. Common (521)	chr1	194976852	519.333	464
1. Common (521)	chr10	6694674	117.667	36
1. Common (521)	chr10	7076397	303.667	235
1. Common (521)	chr10	8196463	263	396
1. Common (521)	chr10	39171689	791	424
1. Common (521)	chr10	39240053	437.667	30
1. Common (521)	chr10	46012137	463.667	458
1. Common (521)	chr10	66807764	180.333	478
1. Common (521)	chr10	66921193	318.667	318
1. Common (521)	chr10	67004717	148.333	12
1. Common (521)	chr10	74848534	152	84
1. Common (521)	chr10	87486452	199.333	40
1. Common (521)	chr10	87504181	80.3333	131
1. Common (521)	chr10	89327149	259.333	492
1. Common (521)	chr10	89383674	110.667	233
1. Common (521)	chr10	95088364	216.667	3
1. Common (521)	chr10	98418508	163.333	503
1. Common (521)	chr10	98494553	130.667	451
1. Common (521)	chr10	98742987	122	51
1. Common (521)	chr10	99085108	205.333	328
1. Common (521)	chr10	110456069	434.667	342
1. Common (521)	chr10	112801752	119.667	374
1. Common (521)	chr10	125389501	643.667	355
1. Common (521)	chr11	17083263	144.333	446
1. Common (521)	chr11	30268215	1270.67	440
1. Common (521)	chr11	30471878	947.333	87
1. Common (521)	chr11	32087598	1207	447
1. Common (521)	chr11	32162306	1188	316
1. Common (521)	chr11	40927360	192.333	211
1. Common (521)	chr11	44331629	248.667	181
1. Common (521)	chr11	61408091	462.333	230
1. Common (521)	chr11	70777403	246.333	94
1. Common (521)	chr11	90170174	265.667	259
1. Common (521)	chr11	93763326	188.667	89
1. Common (521)	chr11	93812672	144	34
1. Common (521)	chr11	105508257	265	276
1. Common (521)	chr11	113165346	179.667	239
1. Common (521)	chr11	113201834	379.667	393
1. Common (521)	chr12	5411073	243.333	209
1. Common (521)	chr12	7777831	196	77
1. Common (521)	chr12	26533173	286.667	418
1. Common (521)	chr12	27082929	587	372
1. Common (521)	chr12	29083890	211.333	431
1. Common (521)	chr12	29096200	321.667	120
1. Common (521)	chr12	29291120	2158.33	177
1. Common (521)	chr12	29368532	594.667	75
1. Common (521)	chr12	32144728	157.333	420
1. Common (521)	chr12	44181508	385.667	100
1. Common (521)	chr12	45172097	340.667	256
1. Common (521)	chr12	45466229	405.667	477
1. Common (521)	chr12	47164524	362	361
1. Common (521)	chr12	52603458	565	415
1. Common (521)	chr12	52604845	560	495
1. Common (521)	chr12	59265636	151	401
1. Common (521)	chr12	59383017	115	41
1. Common (521)	chr12	59798242	132.333	83
1. Common (521)	chr12	70234898	269.333	168
1. Common (521)	chr12	70367792	516.667	207
1. Common (521)	chr12	72427997	185.667	119
1. Common (521)	chr12	77668024	140.333	423
1. Common (521)	chr12	88722870	673.667	417
1. Common (521)	chr12	98280706	120.667	354
1. Common (521)	chr12	100166398	407	436
1. Common (521)	chr12	100187603	1506.33	454
1. Common (521)	chr12	100242483	666.333	485
1. Common (521)	chr12	100291513	334.333	359
1. Common (521)	chr12	108758113	1112.67	398
1. Common (521)	chr12	117345492	929	367
1. Common (521)	chr12	119357708	106	302
1. Common (521)	chr13	6689202	165.667	402
1. Common (521)	chr13	6836938	293	90
1. Common (521)	chr13	13889651	528.667	143
1. Common (521)	chr13	18057450	284	471
1. Common (521)	chr13	18698852	234.667	258
1. Common (521)	chr13	41572171	129.667	157
1. Common (521)	chr13	47348960	119	271
1. Common (521)	chr13	47667533	105.667	66
1. Common (521)	chr13	48227881	707.667	53
1. Common (521)	chr13	54447165	232	469
1. Common (521)	chr13	59365610	113.333	380
1. Common (521)	chr13	69460686	122	25
1. Common (521)	chr13	69696570	326	310
1. Common (521)	chr13	71105396	317.333	193
1. Common (521)	chr13	71458614	297	438
1. Common (521)	chr13	78427727	241.667	351
1. Common (521)	chr13	78698234	102.667	238
1. Common (521)	chr13	80862410	147	376
1. Common (521)	chr13	81944363	419.667	54
1. Common (521)	chr13	83715202	537.667	443
1. Common (521)	chr13	83745158	1132.67	142
1. Common (521)	chr13	84059175	188	292
1. Common (521)	chr13	89334685	72	319
1. Common (521)	chr13	90930010	188	289
1. Common (521)	chr13	91371109	906	6
1. Common (521)	chr13	105377233	279	127
1. Common (521)	chr13	110018762	361	505
1. Common (521)	chr13	113669854	155.667	138
1. Common (521)	chr13	116712415	293.667	279
1. Common (521)	chr14	13198681	325.667	437
1. Common (521)	chr14	34778043	172	152
1. Common (521)	chr14	34810958	344	465
1. Common (521)	chr14	36862688	72.3333	251
1. Common (521)	chr14	37238819	389.333	287
1. Common (521)	chr14	37271699	106.333	330
1. Common (521)	chr14	37356099	346	250
1. Common (521)	chr14	40791779	120.667	252
1. Common (521)	chr14	60177072	418.667	337
1. Common (521)	chr14	61648833	672	247
1. Common (521)	chr14	64627434	146.667	313
1. Common (521)	chr14	65150025	679	400
1. Common (521)	chr14	65170209	136	148
1. Common (521)	chr14	66319985	608	362
1. Common (521)	chr14	66325142	582.667	145
1. Common (521)	chr14	66494810	1145.67	411
1. Common (521)	chr14	68934918	294.333	432
1. Common (521)	chr14	69162119	252.667	1
1. Common (521)	chr14	76599209	208.667	391
1. Common (521)	chr14	80213117	289.667	519
1. Common (521)	chr14	80269391	178.333	65
1. Common (521)	chr14	80845804	492	494
1. Common (521)	chr14	87566775	98	243
1. Common (521)	chr14	88347280	268.667	392
1. Common (521)	chr14	93009374	120.667	377
1. Common (521)	chr14	98590038	112.667	139
1. Common (521)	chr14	103719015	277.667	189
1. Common (521)	chr14	103778382	201.333	19
1. Common (521)	chr14	104039071	192.667	499
1. Common (521)	chr14	106500804	115.667	202
1. Common (521)	chr14	108153132	161	482
1. Common (521)	chr14	111249771	189	74
1. Common (521)	chr14	114568108	130	215
1. Common (521)	chr14	114791597	282.333	268
1. Common (521)	chr14	115017884	350	480
1. Common (521)	chr14	115042227	630.667	175
1. Common (521)	chr14	115070742	192	487
1. Common (521)	chr15	24567212	359.333	384
1. Common (521)	chr15	24969452	178.333	8
1. Common (521)	chr15	24992877	213	222
1. Common (521)	chr15	25019554	540.333	455
1. Common (521)	chr15	25027135	152	96
1. Common (521)	chr15	31150996	222	498
1. Common (521)	chr15	34043316	167.333	476
1. Common (521)	chr15	38710698	208.333	24
1. Common (521)	chr15	40114874	154	267
1. Common (521)	chr15	40131250	121	403
1. Common (521)	chr15	41973443	165.667	180
1. Common (521)	chr15	42914278	117	463
1. Common (521)	chr15	42962944	221.333	10
1. Common (521)	chr15	44896648	152.667	381
1. Common (521)	chr15	57508703	246	255
1. Common (521)	chr15	64627526	169	296
1. Common (521)	chr15	64687409	328	22
1. Common (521)	chr15	65637828	222.667	38
1. Common (521)	chr15	65703720	280.333	204
1. Common (521)	chr15	68071644	82	43
1. Common (521)	chr15	70921072	138	449
1. Common (521)	chr15	71241136	161.667	300
1. Common (521)	chr15	71375985	220.333	365
1. Common (521)	chr15	72083849	315.667	249
1. Common (521)	chr15	72206156	265	497
1. Common (521)	chr15	75549024	152.667	470
1. Common (521)	chr16	5306812	316.333	439
1. Common (521)	chr16	8829827	1666.67	14
1. Common (521)	chr16	8869875	99.6667	166
1. Common (521)	chr16	9281143	280.333	286
1. Common (521)	chr16	18687158	295.667	26
1. Common (521)	chr16	27523948	334.333	419
1. Common (521)	chr16	34573713	821	290
1. Common (521)	chr16	39303267	720.667	312
1. Common (521)	chr16	42190358	1149.33	98
1. Common (521)	chr16	42875644	3102	468
1. Common (521)	chr16	62940782	133.667	273
1. Common (521)	chr16	63091670	296.333	314
1. Common (521)	chr16	64332769	304.333	416
1. Common (521)	chr16	75447273	130	213
1. Common (521)	chr16	79168400	89.3333	333
1. Common (521)	chr16	81175776	245	430
1. Common (521)	chr16	84042427	205	441
1. Common (521)	chr16	84135958	124.333	324
1. Common (521)	chr16	87841170	276.333	456
1. Common (521)	chr17	8506271	212	457
1. Common (521)	chr17	15108933	201.333	297
1. Common (521)	chr17	15208766	361	59
1. Common (521)	chr17	16951433	408.333	306
1. Common (521)	chr17	48545698	134	305
1. Common (521)	chr17	49309297	494.333	371
1. Common (521)	chr17	49400306	152	383
1. Common (521)	chr17	50698550	64.6667	105
1. Common (521)	chr17	73744122	271	124
1. Common (521)	chr17	73771122	80	20
1. Common (521)	chr17	81015996	147	412
1. Common (521)	chr17	82857659	312	111
1. Common (521)	chr17	82957615	127.333	109
1. Common (521)	chr17	86151120	475	308
1. Common (521)	chr17	93141305	113	223
1. Common (521)	chr18	5414554	260	450
1. Common (521)	chr18	5427952	443.333	521
1. Common (521)	chr18	5820139	1245.67	425
1. Common (521)	chr18	5945174	206.333	422
1. Common (521)	chr18	5990035	1921	506
1. Common (521)	chr18	15917906	185.667	334
1. Common (521)	chr18	16038067	334.333	241
1. Common (521)	chr18	16822213	121	196
1. Common (521)	chr18	19577036	171.667	92
1. Common (521)	chr18	19604256	486.333	218
1. Common (521)	chr18	42589628	574.333	349
1. Common (521)	chr18	42601868	116.667	511
1. Common (521)	chr18	43175851	257.333	48
1. Common (521)	chr18	43523534	141.333	232
1. Common (521)	chr18	52935344	156.333	512
1. Common (521)	chr18	52956668	289.333	453
1. Common (521)	chr18	56975336	348	33
1. Common (521)	chr18	59081934	100.667	387
1. Common (521)	chr18	70652307	209	219
1. Common (521)	chr18	73166180	203.333	174
1. Common (521)	chr18	73183095	145.667	338
1. Common (521)	chr18	81916357	382.667	146
1. Common (521)	chr18	82006850	296.667	176
1. Common (521)	chr18	83011848	487	516
1. Common (521)	chr18	83399629	530.333	80
1. Common (521)	chr18	83656924	417	433
1. Common (521)	chr18	88737132	102.667	35
1. Common (521)	chr19	18548904	117.333	263
1. Common (521)	chr19	20344817	195.333	326
1. Common (521)	chr19	26845447	1239.67	179
1. Common (521)	chr2	17741774	181.667	428
1. Common (521)	chr2	21261791	345.667	366
1. Common (521)	chr2	21281023	257	260
1. Common (521)	chr2	21918434	708.333	205
1. Common (521)	chr2	21958566	359.333	16
1. Common (521)	chr2	46444092	108.333	206
1. Common (521)	chr2	65415181	382	212
1. Common (521)	chr2	66041994	232.333	405
1. Common (521)	chr2	68784921	402.667	140
1. Common (521)	chr2	71599007	237.667	517
1. Common (521)	chr2	79499505	321.667	17
1. Common (521)	chr2	92840181	132	165
1. Common (521)	chr2	94470939	262.333	86
1. Common (521)	chr2	98666831	1399	97
1. Common (521)	chr2	101472940	148.333	72
1. Common (521)	chr2	101525911	144.333	104
1. Common (521)	chr2	103872068	219.667	299
1. Common (521)	chr2	105616414	180.667	225
1. Common (521)	chr2	125032281	326.667	274
1. Common (521)	chr2	136485959	178.667	245
1. Common (521)	chr2	136678773	189.333	134
1. Common (521)	chr2	136680010	178.333	195
1. Common (521)	chr2	143093945	372.667	344
1. Common (521)	chr2	145699862	163.333	343
1. Common (521)	chr2	147307914	294.333	340
1. Common (521)	chr2	148580773	172.667	445
1. Common (521)	chr2	163152884	133.667	272
1. Common (521)	chr3	5860652	1836.33	15
1. Common (521)	chr3	7028030	182.333	502
1. Common (521)	chr3	8594848	156	461
1. Common (521)	chr3	8766913	170	444
1. Common (521)	chr3	9947888	310	162
1. Common (521)	chr3	9974357	218.333	473
1. Common (521)	chr3	10685610	180.333	99
1. Common (521)	chr3	14381796	417.667	518
1. Common (521)	chr3	25143979	548.667	227
1. Common (521)	chr3	28176556	1583.33	42
1. Common (521)	chr3	29047605	87.6667	136
1. Common (521)	chr3	32317811	216	173
1. Common (521)	chr3	38849759	133.667	358
1. Common (521)	chr3	39815043	107.333	288
1. Common (521)	chr3	40120655	274	325
1. Common (521)	chr3	42111269	353.667	462
1. Common (521)	chr3	45555914	178.667	352
1. Common (521)	chr3	56845127	106	69
1. Common (521)	chr3	56962807	423.333	133
1. Common (521)	chr3	57267773	233	49
1. Common (521)	chr3	58122874	319	500
1. Common (521)	chr3	58159621	117.667	350
1. Common (521)	chr3	58372588	326	410
1. Common (521)	chr3	73066312	243	76
1. Common (521)	chr3	75720821	88	220
1. Common (521)	chr3	76001354	127.333	107
1. Common (521)	chr3	76008758	150.667	291
1. Common (521)	chr3	76068091	128.667	407
1. Common (521)	chr3	78908716	121.333	496
1. Common (521)	chr3	78919738	197.333	475
1. Common (521)	chr3	80058887	67.3333	187
1. Common (521)	chr3	80079999	210.667	129
1. Common (521)	chr3	80958784	96	283
1. Common (521)	chr3	84313200	149.333	281
1. Common (521)	chr3	84345162	283.333	404
1. Common (521)	chr3	103383390	251	301
1. Common (521)	chr3	105058906	186.667	44
1. Common (521)	chr3	105078401	493	199
1. Common (521)	chr3	109732678	305.667	399
1. Common (521)	chr3	115642872	383.667	194
1. Common (521)	chr3	115661261	187.333	208
1. Common (521)	chr3	123690921	285.333	56
1. Common (521)	chr3	124275145	118	171
1. Common (521)	chr3	124587749	118.667	479
1. Common (521)	chr3	125849362	119.333	228
1. Common (521)	chr3	157520650	211	244
1. Common (521)	chr4	8911664	270	210
1. Common (521)	chr4	9027978	310	369
1. Common (521)	chr4	9097261	174.333	309
1. Common (521)	chr4	9136056	579	118
1. Common (521)	chr4	9771193	201	197
1. Common (521)	chr4	9825822	230.333	102
1. Common (521)	chr4	11914795	554.333	183
1. Common (521)	chr4	12023877	185.333	394
1. Common (521)	chr4	21222844	143.333	236
1. Common (521)	chr4	35373126	203.667	323
1. Common (521)	chr4	40014831	299.667	493
1. Common (521)	chr4	40134926	199	135
1. Common (521)	chr4	66523655	195	186
1. Common (521)	chr4	66768937	119.667	154
1. Common (521)	chr4	70601505	209.667	85
1. Common (521)	chr4	79052985	137.333	332
1. Common (521)	chr4	80002904	1489.67	221
1. Common (521)	chr4	80003409	767	460
1. Common (521)	chr4	80517613	253	216
1. Common (521)	chr4	80765940	145.333	27
1. Common (521)	chr4	86958026	220	510
1. Common (521)	chr4	87368374	344.333	151
1. Common (521)	chr4	87401816	145	240
1. Common (521)	chr4	94007528	187	472
1. Common (521)	chr4	96969191	303.333	91
1. Common (521)	chr4	98322438	650.667	113
1. Common (521)	chr4	110028987	147.333	231
1. Common (521)	chr4	110051101	383.333	88
1. Common (521)	chr4	110129265	248.667	5
1. Common (521)	chr4	111687736	259	47
1. Common (521)	chr4	138504907	594.333	141
1. Common (521)	chr4	153957144	768	46
1. Common (521)	chr5	12030133	97.3333	115
1. Common (521)	chr5	14389383	128	45
1. Common (521)	chr5	15838309	160.667	353
1. Common (521)	chr5	15850375	192.667	421
1. Common (521)	chr5	18446188	142	169
1. Common (521)	chr5	18917076	199.333	385
1. Common (521)	chr5	40953108	384.333	190
1. Common (521)	chr5	41044696	152.333	347
1. Common (521)	chr5	41393009	90.6667	336
1. Common (521)	chr5	52065216	207	397
1. Common (521)	chr5	52116055	817.333	357
1. Common (521)	chr5	74093031	1067.67	21
1. Common (521)	chr5	74126665	324.333	106
1. Common (521)	chr5	98167670	423	23
1. Common (521)	chr5	100322251	253.667	79
1. Common (521)	chr5	103336331	200	201
1. Common (521)	chr5	110493985	247	275
1. Common (521)	chr5	112153943	356.333	184
1. Common (521)	chr5	149229193	1078.33	103
1. Common (521)	chr6	5589826	296.667	261
1. Common (521)	chr6	5633247	143.333	491
1. Common (521)	chr6	5645610	256.333	156
1. Common (521)	chr6	7660882	116.667	322
1. Common (521)	chr6	8935929	183.333	214
1. Common (521)	chr6	9890029	887.667	185
1. Common (521)	chr6	10969984	233.333	248
1. Common (521)	chr6	11793601	155.667	39
1. Common (521)	chr6	12125566	359.333	137
1. Common (521)	chr6	12260851	269.667	413
1. Common (521)	chr6	13747282	165.333	61
1. Common (521)	chr6	13871488	1185.33	7
1. Common (521)	chr6	14409980	230.333	427
1. Common (521)	chr6	14504382	165	414
1. Common (521)	chr6	19283070	273.667	122
1. Common (521)	chr6	22494097	199.333	389
1. Common (521)	chr6	25020230	117.667	108
1. Common (521)	chr6	36691655	161	481
1. Common (521)	chr6	49978018	168.333	280
1. Common (521)	chr6	55519984	435.333	200
1. Common (521)	chr6	58770965	150.667	382
1. Common (521)	chr6	58772253	107.333	364
1. Common (521)	chr6	60555996	119.333	284
1. Common (521)	chr6	73367886	107	226
1. Common (521)	chr6	73518195	137	474
1. Common (521)	chr6	78332344	95.3333	167
1. Common (521)	chr6	81817462	250.667	188
1. Common (521)	chr6	102564459	731	192
1. Common (521)	chr6	103306956	236.333	9
1. Common (521)	chr6	103352840	154.333	170
1. Common (521)	chr6	103810470	206.333	406
1. Common (521)	chr6	103833615	145	346
1. Common (521)	chr6	104028685	112.667	390
1. Common (521)	chr6	106805110	149	285
1. Common (521)	chr6	112973051	219.667	60
1. Common (521)	chr6	113001065	475	264
1. Common (521)	chr6	121533042	254.667	513
1. Common (521)	chr6	126702407	326.333	82
1. Common (521)	chr6	127330419	533	378
1. Common (521)	chr6	135444819	308	311
1. Common (521)	chr6	135526402	171.333	178
1. Common (521)	chr6	144815086	126.333	191
1. Common (521)	chr7	35172005	200.333	128
1. Common (521)	chr7	37357849	221	329
1. Common (521)	chr7	55711075	310	254
1. Common (521)	chr7	55737729	258.667	483
1. Common (521)	chr7	60492513	240	508
1. Common (521)	chr7	61726394	138.333	339
1. Common (521)	chr7	61837478	632	504
1. Common (521)	chr7	61877896	621.667	515
1. Common (521)	chr7	61940196	777	114
1. Common (521)	chr7	61982387	296.667	64
1. Common (521)	chr7	62877286	259.333	373
1. Common (521)	chr7	63322344	179	379
1. Common (521)	chr7	63345957	241.667	224
1. Common (521)	chr7	71412337	106	149
1. Common (521)	chr7	73032520	114.667	52
1. Common (521)	chr7	73558662	2292.33	435
1. Common (521)	chr7	73595373	751.333	520
1. Common (521)	chr7	73606980	489	295
1. Common (521)	chr7	73618440	1274.33	18
1. Common (521)	chr7	73628309	347.667	265
1. Common (521)	chr7	75371127	454.333	93
1. Common (521)	chr7	78596119	245	262
1. Common (521)	chr7	78766433	284.667	488
1. Common (521)	chr7	82119510	184	348
1. Common (521)	chr7	90887508	145.667	486
1. Common (521)	chr7	92967600	172.667	514
1. Common (521)	chr7	93095743	229	409
1. Common (521)	chr7	109445224	117	270
1. Common (521)	chr7	116093268	2220.33	429
1. Common (521)	chr7	119427451	154	172
1. Common (521)	chr8	18345503	185.333	434
1. Common (521)	chr8	18564787	484.667	182
1. Common (521)	chr8	23596446	182.667	320
1. Common (521)	chr8	27677419	71.6667	55
1. Common (521)	chr8	27679332	193	71
1. Common (521)	chr8	28148771	218	282
1. Common (521)	chr8	30840302	123	253
1. Common (521)	chr8	30923915	523.667	363
1. Common (521)	chr8	31031854	821.667	198
1. Common (521)	chr8	31033508	199	375
1. Common (521)	chr8	45439319	275.667	304
1. Common (521)	chr8	45454516	215	121
1. Common (521)	chr8	60467101	305.333	345
1. Common (521)	chr8	63877604	277.667	95
1. Common (521)	chr8	64548631	130.667	408
1. Common (521)	chr8	67986681	217.333	67
1. Common (521)	chr8	68062452	359.333	155
1. Common (521)	chr8	69193413	115.333	130
1. Common (521)	chr8	93661949	344	293
1. Common (521)	chr8	95951963	219.333	321
1. Common (521)	chr8	100772965	123.333	507
1. Common (521)	chr8	103624039	152.333	63
1. Common (521)	chr8	104028806	399	452
1. Common (521)	chr8	112046089	275	315
1. Common (521)	chr8	128551569	84	11
1. Common (521)	chr9	8209067	163.333	234
1. Common (521)	chr9	8700898	205.333	266
1. Common (521)	chr9	23027782	99	31
1. Common (521)	chr9	23212492	179	164
1. Common (521)	chr9	23581377	346.333	229
1. Common (521)	chr9	25693780	142	28
1. Common (521)	chr9	27414228	210.667	68
1. Common (521)	chr9	27729142	162	58
1. Common (521)	chr9	27791283	307.667	161
1. Common (521)	chr9	32590087	154.667	395
1. Common (521)	chr9	32591944	320.333	484
1. Common (521)	chr9	49873752	493.333	307
1. Common (521)	chr9	51335496	248.333	73
1. Common (521)	chr9	53890285	105	242
1. Common (521)	chr9	83610089	376.333	110
1. Common (521)	chr9	83727662	482.667	13
1. Common (521)	chr9	101690332	400	490
1. Common (521)	chrX	6092302	480	147
1. Common (521)	chrX	6261653	182	368
1. Common (521)	chrX	58620663	121	160
1. Common (521)	chrX	75674227	2467.67	331
1. Common (521)	chrX	75764665	791.333	62
1. Common (521)	chrX	93069941	300	277
1. Common (521)	chrX	94432139	237.667	132
1. Common (521)	chrX	94450249	583.667	356
1. Common (521)	chrX	94463189	501.667	153
1. Common (521)	chrX	99199288	307.333	32
1. Common (521)	chrX	99216932	131	159
1. Common (521)	chrX	99481939	432.333	217
1. Common (521)	chrX	103165339	149.333	126
1. Common (521)	chrX	105070181	474.667	116
1. Common (521)	chrX	105391947	749.333	303
1. Common (521)	chrX	140520436	247.667	2
1. Common (521)	chrX	143483057	784.667	117
2. Forbrain specific (2871)	chr1	6938828	98	3077
2. Forbrain specific (2871)	chr1	17308944	64	2785
2. Forbrain specific (2871)	chr1	37742993	89	1680
2. Forbrain specific (2871)	chr1	38632988	235	874
2. Forbrain specific (2871)	chr1	38671487	72	2777
2. Forbrain specific (2871)	chr1	38683307	107	1981
2. Forbrain specific (2871)	chr1	38786560	121	1084
2. Forbrain specific (2871)	chr1	41065333	107	2186
2. Forbrain specific (2871)	chr1	41166689	313	1434
2. Forbrain specific (2871)	chr1	41244682	298	1891
2. Forbrain specific (2871)	chr1	41360344	165	3313
2. Forbrain specific (2871)	chr1	41423903	98	3225
2. Forbrain specific (2871)	chr1	41431273	270	973
2. Forbrain specific (2871)	chr1	41555827	135	1152
2. Forbrain specific (2871)	chr1	41605968	182	3052
2. Forbrain specific (2871)	chr1	41674260	107	3305
2. Forbrain specific (2871)	chr1	41675545	107	2610
2. Forbrain specific (2871)	chr1	41742843	136	1088
2. Forbrain specific (2871)	chr1	41749350	192	1473
2. Forbrain specific (2871)	chr1	41814842	180	2757
2. Forbrain specific (2871)	chr1	41822981	164	2365
2. Forbrain specific (2871)	chr1	41825335	107	683
2. Forbrain specific (2871)	chr1	41888244	111	1092
2. Forbrain specific (2871)	chr1	41890861	95	2573
2. Forbrain specific (2871)	chr1	41897936	147	2030
2. Forbrain specific (2871)	chr1	41909990	72	3361
2. Forbrain specific (2871)	chr1	42006394	107	1096
2. Forbrain specific (2871)	chr1	42606382	72	3347
2. Forbrain specific (2871)	chr1	42648535	64	995
2. Forbrain specific (2871)	chr1	42667747	98	1164
2. Forbrain specific (2871)	chr1	42718731	272	2069
2. Forbrain specific (2871)	chr1	42723674	168	3026
2. Forbrain specific (2871)	chr1	42775543	72	2665
2. Forbrain specific (2871)	chr1	42924143	240	1754
2. Forbrain specific (2871)	chr1	43042485	101	2578
2. Forbrain specific (2871)	chr1	46986136	207	3237
2. Forbrain specific (2871)	chr1	47261677	64	739
2. Forbrain specific (2871)	chr1	47264083	116	2901
2. Forbrain specific (2871)	chr1	47339847	584	2854
2. Forbrain specific (2871)	chr1	47448965	165	834
2. Forbrain specific (2871)	chr1	47606830	116	1779
2. Forbrain specific (2871)	chr1	47961987	610	592
2. Forbrain specific (2871)	chr1	48177580	116	2343
2. Forbrain specific (2871)	chr1	48276502	116	1330
2. Forbrain specific (2871)	chr1	48792818	64	544
2. Forbrain specific (2871)	chr1	49307798	89	1345
2. Forbrain specific (2871)	chr1	55914566	68	574
2. Forbrain specific (2871)	chr1	55977784	98	2249
2. Forbrain specific (2871)	chr1	56164587	165	3276
2. Forbrain specific (2871)	chr1	56211189	107	2874
2. Forbrain specific (2871)	chr1	56345135	185	1074
2. Forbrain specific (2871)	chr1	72936860	116	779
2. Forbrain specific (2871)	chr1	75582476	388	2091
2. Forbrain specific (2871)	chr1	75609061	138	2967
2. Forbrain specific (2871)	chr1	75676477	72	1032
2. Forbrain specific (2871)	chr1	75693475	107	3317
2. Forbrain specific (2871)	chr1	75749806	310	1719
2. Forbrain specific (2871)	chr1	75786585	107	2050
2. Forbrain specific (2871)	chr1	75798815	116	655
2. Forbrain specific (2871)	chr1	75812738	116	2616
2. Forbrain specific (2871)	chr1	76039288	89	1911
2. Forbrain specific (2871)	chr1	76156540	64	3089
2. Forbrain specific (2871)	chr1	76343577	64	2981
2. Forbrain specific (2871)	chr1	76410977	98	2282
2. Forbrain specific (2871)	chr1	76433758	116	2846
2. Forbrain specific (2871)	chr1	76513691	98	2765
2. Forbrain specific (2871)	chr1	76575701	64	3097
2. Forbrain specific (2871)	chr1	76642826	81	2255
2. Forbrain specific (2871)	chr1	76724728	229	3205
2. Forbrain specific (2871)	chr1	76942800	89	1573
2. Forbrain specific (2871)	chr1	77081040	89	1805
2. Forbrain specific (2871)	chr1	77168272	72	1853
2. Forbrain specific (2871)	chr1	77260039	72	2388
2. Forbrain specific (2871)	chr1	77630034	89	3170
2. Forbrain specific (2871)	chr1	77929744	135	866
2. Forbrain specific (2871)	chr1	78018170	322	2240
2. Forbrain specific (2871)	chr1	78053862	72	1729
2. Forbrain specific (2871)	chr1	78845847	98	3391
2. Forbrain specific (2871)	chr1	78852621	635	2132
2. Forbrain specific (2871)	chr1	78895304	81	2628
2. Forbrain specific (2871)	chr1	79068154	89	3367
2. Forbrain specific (2871)	chr1	79394531	89	2147
2. Forbrain specific (2871)	chr1	80939572	196	1437
2. Forbrain specific (2871)	chr1	81043308	107	2375
2. Forbrain specific (2871)	chr1	83483204	116	3120
2. Forbrain specific (2871)	chr1	83566541	81	2160
2. Forbrain specific (2871)	chr1	83636301	249	1007
2. Forbrain specific (2871)	chr1	83749201	158	1763
2. Forbrain specific (2871)	chr1	83859929	64	2364
2. Forbrain specific (2871)	chr1	84022549	342	793
2. Forbrain specific (2871)	chr1	92681086	141	3219
2. Forbrain specific (2871)	chr1	92691708	72	2928
2. Forbrain specific (2871)	chr1	92737990	375	2732
2. Forbrain specific (2871)	chr1	94126311	64	1029
2. Forbrain specific (2871)	chr1	94136891	314	1129
2. Forbrain specific (2871)	chr1	94502184	487	1415
2. Forbrain specific (2871)	chr1	94671933	154	3265
2. Forbrain specific (2871)	chr1	96301581	125	1301
2. Forbrain specific (2871)	chr1	96346812	240	3072
2. Forbrain specific (2871)	chr1	96411853	89	2290
2. Forbrain specific (2871)	chr1	96596330	125	1802
2. Forbrain specific (2871)	chr1	96773955	382	2701
2. Forbrain specific (2871)	chr1	98634312	64	1531
2. Forbrain specific (2871)	chr1	99069874	151	958
2. Forbrain specific (2871)	chr1	99124937	72	1691
2. Forbrain specific (2871)	chr1	99600067	154	1069
2. Forbrain specific (2871)	chr1	99605392	64	2513
2. Forbrain specific (2871)	chr1	101524624	89	2695
2. Forbrain specific (2871)	chr1	102644638	89	2131
2. Forbrain specific (2871)	chr1	103076911	207	763
2. Forbrain specific (2871)	chr1	103472431	64	842
2. Forbrain specific (2871)	chr1	103498870	116	1337
2. Forbrain specific (2871)	chr1	104479978	175	1590
2. Forbrain specific (2871)	chr1	105135547	81	693
2. Forbrain specific (2871)	chr1	105246440	191	1231
2. Forbrain specific (2871)	chr1	107908585	116	827
2. Forbrain specific (2871)	chr1	107993212	107	3030
2. Forbrain specific (2871)	chr1	108047543	64	2588
2. Forbrain specific (2871)	chr1	108181713	185	909
2. Forbrain specific (2871)	chr1	108797262	81	1490
2. Forbrain specific (2871)	chr1	109471935	89	2281
2. Forbrain specific (2871)	chr1	125639899	240	2261
2. Forbrain specific (2871)	chr1	126865709	151	2156
2. Forbrain specific (2871)	chr1	126870288	81	2036
2. Forbrain specific (2871)	chr1	126916456	107	1602
2. Forbrain specific (2871)	chr1	126956302	298	1801
2. Forbrain specific (2871)	chr1	127125264	135	1308
2. Forbrain specific (2871)	chr1	127169747	140	2291
2. Forbrain specific (2871)	chr1	128639886	176	2194
2. Forbrain specific (2871)	chr1	128649692	89	2904
2. Forbrain specific (2871)	chr1	128669599	300	3174
2. Forbrain specific (2871)	chr1	128679503	125	626
2. Forbrain specific (2871)	chr1	128692432	64	2861
2. Forbrain specific (2871)	chr1	128758834	154	1012
2. Forbrain specific (2871)	chr1	128795880	135	2427
2. Forbrain specific (2871)	chr1	128803685	369	1645
2. Forbrain specific (2871)	chr1	128896287	64	2859
2. Forbrain specific (2871)	chr1	128898204	81	719
2. Forbrain specific (2871)	chr1	128984744	81	803
2. Forbrain specific (2871)	chr1	129006200	135	1616
2. Forbrain specific (2871)	chr1	129033982	81	2832
2. Forbrain specific (2871)	chr1	129057229	72	1833
2. Forbrain specific (2871)	chr1	130297693	264	582
2. Forbrain specific (2871)	chr1	132775173	125	1973
2. Forbrain specific (2871)	chr1	132781790	273	928
2. Forbrain specific (2871)	chr1	133171640	81	1484
2. Forbrain specific (2871)	chr1	133178971	193	1961
2. Forbrain specific (2871)	chr1	133188120	318	2114
2. Forbrain specific (2871)	chr1	133199919	292	2807
2. Forbrain specific (2871)	chr1	133217201	72	1571
2. Forbrain specific (2871)	chr1	133222870	84	2848
2. Forbrain specific (2871)	chr1	143820702	89	2238
2. Forbrain specific (2871)	chr1	143881359	72	2102
2. Forbrain specific (2871)	chr1	143912787	175	2591
2. Forbrain specific (2871)	chr1	143941729	110	840
2. Forbrain specific (2871)	chr1	144055938	72	2853
2. Forbrain specific (2871)	chr1	153561356	277	669
2. Forbrain specific (2871)	chr1	153593908	154	2648
2. Forbrain specific (2871)	chr1	153635827	185	1840
2. Forbrain specific (2871)	chr1	154256930	116	1742
2. Forbrain specific (2871)	chr1	154788295	263	2953
2. Forbrain specific (2871)	chr1	154855790	89	2545
2. Forbrain specific (2871)	chr1	154884383	114	3353
2. Forbrain specific (2871)	chr1	154952913	176	1704
2. Forbrain specific (2871)	chr1	154981908	145	1425
2. Forbrain specific (2871)	chr1	154996254	85	2565
2. Forbrain specific (2871)	chr1	155027721	71	3343
2. Forbrain specific (2871)	chr1	155052779	230	964
2. Forbrain specific (2871)	chr1	155063211	169	2016
2. Forbrain specific (2871)	chr1	159388960	79	3002
2. Forbrain specific (2871)	chr1	159442558	125	2875
2. Forbrain specific (2871)	chr1	159510814	98	3016
2. Forbrain specific (2871)	chr1	166326644	64	1440
2. Forbrain specific (2871)	chr1	166692410	125	2511
2. Forbrain specific (2871)	chr1	166779998	72	2968
2. Forbrain specific (2871)	chr1	166789223	310	1380
2. Forbrain specific (2871)	chr1	166900627	64	2493
2. Forbrain specific (2871)	chr1	167114678	124	3388
2. Forbrain specific (2871)	chr1	167117008	83	2033
2. Forbrain specific (2871)	chr1	167516190	81	1643
2. Forbrain specific (2871)	chr1	167584038	207	880
2. Forbrain specific (2871)	chr1	167589398	89	3284
2. Forbrain specific (2871)	chr1	175032303	64	2794
2. Forbrain specific (2871)	chr1	175039790	81	2217
2. Forbrain specific (2871)	chr1	175550786	403	1537
2. Forbrain specific (2871)	chr1	187470428	107	1510
2. Forbrain specific (2871)	chr1	189927797	165	1326
2. Forbrain specific (2871)	chr1	190046019	125	988
2. Forbrain specific (2871)	chr1	190220698	196	2677
2. Forbrain specific (2871)	chr1	190298142	598	2021
2. Forbrain specific (2871)	chr1	190384738	64	2746
2. Forbrain specific (2871)	chr1	190496272	89	863
2. Forbrain specific (2871)	chr1	190570762	81	1509
2. Forbrain specific (2871)	chr1	190654173	212	1206
2. Forbrain specific (2871)	chr1	190728220	209	1965
2. Forbrain specific (2871)	chr1	190729696	255	799
2. Forbrain specific (2871)	chr1	193423934	165	947
2. Forbrain specific (2871)	chr1	193433963	81	2031
2. Forbrain specific (2871)	chr1	193488318	135	771
2. Forbrain specific (2871)	chr1	193542393	180	2352
2. Forbrain specific (2871)	chr1	193546341	135	844
2. Forbrain specific (2871)	chr1	193662393	64	2372
2. Forbrain specific (2871)	chr1	193790820	175	2689
2. Forbrain specific (2871)	chr1	193989728	125	2042
2. Forbrain specific (2871)	chr1	194114618	218	813
2. Forbrain specific (2871)	chr1	194148956	125	2871
2. Forbrain specific (2871)	chr1	194161110	411	1175
2. Forbrain specific (2871)	chr1	194202518	89	1159
2. Forbrain specific (2871)	chr1	194208198	227	2340
2. Forbrain specific (2871)	chr1	194227036	229	1587
2. Forbrain specific (2871)	chr1	194301408	71	3103
2. Forbrain specific (2871)	chr1	194302868	185	904
2. Forbrain specific (2871)	chr1	194586790	425	1025
2. Forbrain specific (2871)	chr1	194835441	448	942
2. Forbrain specific (2871)	chr1	194966948	322	2603
2. Forbrain specific (2871)	chr10	6563436	334	953
2. Forbrain specific (2871)	chr10	6705682	358	2529
2. Forbrain specific (2871)	chr10	6724010	116	2512
2. Forbrain specific (2871)	chr10	8063907	355	850
2. Forbrain specific (2871)	chr10	8092280	81	1566
2. Forbrain specific (2871)	chr10	8176484	74	2214
2. Forbrain specific (2871)	chr10	8199158	80	2506
2. Forbrain specific (2871)	chr10	8929356	89	2538
2. Forbrain specific (2871)	chr10	8955908	64	2671
2. Forbrain specific (2871)	chr10	8999003	64	2283
2. Forbrain specific (2871)	chr10	9005817	138	1017
2. Forbrain specific (2871)	chr10	9030724	89	3288
2. Forbrain specific (2871)	chr10	9047301	89	2082
2. Forbrain specific (2871)	chr10	9092645	72	867
2. Forbrain specific (2871)	chr10	9164504	184	783
2. Forbrain specific (2871)	chr10	9166071	156	1613
2. Forbrain specific (2871)	chr10	9429254	107	759
2. Forbrain specific (2871)	chr10	9495303	64	1553
2. Forbrain specific (2871)	chr10	9504061	89	1782
2. Forbrain specific (2871)	chr10	9509974	72	756
2. Forbrain specific (2871)	chr10	9534657	274	1078
2. Forbrain specific (2871)	chr10	9550066	196	3167
2. Forbrain specific (2871)	chr10	9569515	107	3133
2. Forbrain specific (2871)	chr10	9590838	64	1549
2. Forbrain specific (2871)	chr10	9694304	250	3354
2. Forbrain specific (2871)	chr10	32916798	81	1529
2. Forbrain specific (2871)	chr10	34757969	89	1985
2. Forbrain specific (2871)	chr10	34871978	107	2064
2. Forbrain specific (2871)	chr10	35855302	89	2167
2. Forbrain specific (2871)	chr10	36037687	116	831
2. Forbrain specific (2871)	chr10	36383678	89	1502
2. Forbrain specific (2871)	chr10	36499949	145	952
2. Forbrain specific (2871)	chr10	36862719	81	2113
2. Forbrain specific (2871)	chr10	39261919	238	3227
2. Forbrain specific (2871)	chr10	39334525	89	3364
2. Forbrain specific (2871)	chr10	39571185	194	1163
2. Forbrain specific (2871)	chr10	39587686	250	2727
2. Forbrain specific (2871)	chr10	39596486	143	2551
2. Forbrain specific (2871)	chr10	39597782	89	1252
2. Forbrain specific (2871)	chr10	45763609	350	1901
2. Forbrain specific (2871)	chr10	45814029	89	2320
2. Forbrain specific (2871)	chr10	45874402	154	3322
2. Forbrain specific (2871)	chr10	46047791	237	2518
2. Forbrain specific (2871)	chr10	46135299	135	1815
2. Forbrain specific (2871)	chr10	46922701	98	1238
2. Forbrain specific (2871)	chr10	47102731	72	1753
2. Forbrain specific (2871)	chr10	47263173	64	2108
2. Forbrain specific (2871)	chr10	47974503	64	2334
2. Forbrain specific (2871)	chr10	48133859	81	2769
2. Forbrain specific (2871)	chr10	48211709	135	2382
2. Forbrain specific (2871)	chr10	48443846	72	2177
2. Forbrain specific (2871)	chr10	48522452	154	1128
2. Forbrain specific (2871)	chr10	48572765	135	935
2. Forbrain specific (2871)	chr10	48878040	154	2139
2. Forbrain specific (2871)	chr10	49823188	196	1615
2. Forbrain specific (2871)	chr10	50203823	89	2046
2. Forbrain specific (2871)	chr10	57569424	263	2899
2. Forbrain specific (2871)	chr10	65932261	81	2839
2. Forbrain specific (2871)	chr10	66132277	116	1466
2. Forbrain specific (2871)	chr10	66343208	175	2535
2. Forbrain specific (2871)	chr10	66546790	185	2482
2. Forbrain specific (2871)	chr10	66864631	89	2653
2. Forbrain specific (2871)	chr10	66879423	224	1208
2. Forbrain specific (2871)	chr10	66897440	128	2828
2. Forbrain specific (2871)	chr10	66913765	253	1101
2. Forbrain specific (2871)	chr10	72837993	72	3153
2. Forbrain specific (2871)	chr10	73296788	116	975
2. Forbrain specific (2871)	chr10	87111192	204	1037
2. Forbrain specific (2871)	chr10	87148089	135	1839
2. Forbrain specific (2871)	chr10	87325337	135	2761
2. Forbrain specific (2871)	chr10	87501781	102	2309
2. Forbrain specific (2871)	chr10	89391922	753	2229
2. Forbrain specific (2871)	chr10	94978612	312	2307
2. Forbrain specific (2871)	chr10	95040481	397	918
2. Forbrain specific (2871)	chr10	95057446	238	3013
2. Forbrain specific (2871)	chr10	95100087	64	2203
2. Forbrain specific (2871)	chr10	98299113	64	3270
2. Forbrain specific (2871)	chr10	98646069	951	1492
2. Forbrain specific (2871)	chr10	98749480	145	2234
2. Forbrain specific (2871)	chr10	105899821	145	2758
2. Forbrain specific (2871)	chr10	106131306	125	3229
2. Forbrain specific (2871)	chr10	106140617	145	3158
2. Forbrain specific (2871)	chr10	106375789	263	695
2. Forbrain specific (2871)	chr10	107185725	64	1493
2. Forbrain specific (2871)	chr10	108444186	68	1993
2. Forbrain specific (2871)	chr10	109132384	81	3344
2. Forbrain specific (2871)	chr10	109358948	81	1262
2. Forbrain specific (2871)	chr10	110088846	64	1807
2. Forbrain specific (2871)	chr10	110102486	135	1770
2. Forbrain specific (2871)	chr10	110161223	107	2780
2. Forbrain specific (2871)	chr10	110240962	72	962
2. Forbrain specific (2871)	chr10	110242388	72	1263
2. Forbrain specific (2871)	chr10	110273015	274	1180
2. Forbrain specific (2871)	chr10	110284126	125	2165
2. Forbrain specific (2871)	chr10	110290185	81	3080
2. Forbrain specific (2871)	chr10	110345471	153	1378
2. Forbrain specific (2871)	chr10	110346580	398	3156
2. Forbrain specific (2871)	chr10	110373258	322	984
2. Forbrain specific (2871)	chr10	110429224	89	1269
2. Forbrain specific (2871)	chr10	110479379	81	541
2. Forbrain specific (2871)	chr10	112553852	196	2917
2. Forbrain specific (2871)	chr10	112970169	81	2750
2. Forbrain specific (2871)	chr10	113141812	135	2860
2. Forbrain specific (2871)	chr10	113296152	64	1134
2. Forbrain specific (2871)	chr10	113369388	196	1811
2. Forbrain specific (2871)	chr10	113570413	89	959
2. Forbrain specific (2871)	chr10	113616143	154	1054
2. Forbrain specific (2871)	chr10	113874634	310	1276
2. Forbrain specific (2871)	chr10	114042277	116	2984
2. Forbrain specific (2871)	chr10	114094287	72	1178
2. Forbrain specific (2871)	chr10	114924902	107	2477
2. Forbrain specific (2871)	chr10	114958332	89	2157
2. Forbrain specific (2871)	chr10	115069326	98	2223
2. Forbrain specific (2871)	chr10	115976377	145	3279
2. Forbrain specific (2871)	chr10	123748515	89	2204
2. Forbrain specific (2871)	chr10	124320401	81	733
2. Forbrain specific (2871)	chr10	124796879	98	2274
2. Forbrain specific (2871)	chr10	125586998	64	1788
2. Forbrain specific (2871)	chr10	125623930	64	1443
2. Forbrain specific (2871)	chr10	125762562	116	2200
2. Forbrain specific (2871)	chr10	125884878	298	2879
2. Forbrain specific (2871)	chr11	17086300	145	2159
2. Forbrain specific (2871)	chr11	30372143	264	1557
2. Forbrain specific (2871)	chr11	30672855	64	1187
2. Forbrain specific (2871)	chr11	30730636	107	1699
2. Forbrain specific (2871)	chr11	31966124	81	2299
2. Forbrain specific (2871)	chr11	32064359	422	1919
2. Forbrain specific (2871)	chr11	32069290	158	2663
2. Forbrain specific (2871)	chr11	32126030	128	2078
2. Forbrain specific (2871)	chr11	40783462	84	2631
2. Forbrain specific (2871)	chr11	40835604	107	1511
2. Forbrain specific (2871)	chr11	40850868	145	654
2. Forbrain specific (2871)	chr11	40863464	125	2531
2. Forbrain specific (2871)	chr11	40879754	116	2414
2. Forbrain specific (2871)	chr11	41532591	298	2455
2. Forbrain specific (2871)	chr11	41645704	240	531
2. Forbrain specific (2871)	chr11	41703385	125	674
2. Forbrain specific (2871)	chr11	42393703	175	3254
2. Forbrain specific (2871)	chr11	42654412	107	691
2. Forbrain specific (2871)	chr11	42995021	64	2481
2. Forbrain specific (2871)	chr11	43046378	125	1342
2. Forbrain specific (2871)	chr11	44104035	125	1003
2. Forbrain specific (2871)	chr11	44156286	175	2153
2. Forbrain specific (2871)	chr11	44185650	436	1631
2. Forbrain specific (2871)	chr11	56054573	435	660
2. Forbrain specific (2871)	chr11	56116704	165	1659
2. Forbrain specific (2871)	chr11	56245097	84	2409
2. Forbrain specific (2871)	chr11	56291126	72	936
2. Forbrain specific (2871)	chr11	56343222	175	3363
2. Forbrain specific (2871)	chr11	56352289	185	2270
2. Forbrain specific (2871)	chr11	56408932	64	1214
2. Forbrain specific (2871)	chr11	56514721	64	658
2. Forbrain specific (2871)	chr11	56636752	107	2697
2. Forbrain specific (2871)	chr11	56762885	107	3012
2. Forbrain specific (2871)	chr11	56925633	81	2886
2. Forbrain specific (2871)	chr11	57005571	116	808
2. Forbrain specific (2871)	chr11	57404281	81	1859
2. Forbrain specific (2871)	chr11	57421066	154	3242
2. Forbrain specific (2871)	chr11	57474418	128	1089
2. Forbrain specific (2871)	chr11	61418119	98	1272
2. Forbrain specific (2871)	chr11	70743290	165	3037
2. Forbrain specific (2871)	chr11	82232871	81	3059
2. Forbrain specific (2871)	chr11	82255781	72	1783
2. Forbrain specific (2871)	chr11	82310462	154	3023
2. Forbrain specific (2871)	chr11	82381039	145	2015
2. Forbrain specific (2871)	chr11	82453473	72	2922
2. Forbrain specific (2871)	chr11	82473231	145	722
2. Forbrain specific (2871)	chr11	82521587	326	1476
2. Forbrain specific (2871)	chr11	82528886	89	1112
2. Forbrain specific (2871)	chr11	82631553	404	1381
2. Forbrain specific (2871)	chr11	82695122	89	1662
2. Forbrain specific (2871)	chr11	90095212	81	2948
2. Forbrain specific (2871)	chr11	90130854	116	619
2. Forbrain specific (2871)	chr11	90155702	64	773
2. Forbrain specific (2871)	chr11	105495782	125	700
2. Forbrain specific (2871)	chr11	105557484	383	1467
2. Forbrain specific (2871)	chr11	105567453	98	591
2. Forbrain specific (2871)	chr11	111212454	145	2773
2. Forbrain specific (2871)	chr11	111377327	165	1469
2. Forbrain specific (2871)	chr11	111450949	310	2539
2. Forbrain specific (2871)	chr11	111766701	98	2775
2. Forbrain specific (2871)	chr11	112140728	229	2724
2. Forbrain specific (2871)	chr11	112371508	81	882
2. Forbrain specific (2871)	chr11	112818156	274	1176
2. Forbrain specific (2871)	chr11	112840474	135	1959
2. Forbrain specific (2871)	chr11	112860916	240	2266
2. Forbrain specific (2871)	chr11	113017244	404	764
2. Forbrain specific (2871)	chr11	113057034	129	2135
2. Forbrain specific (2871)	chr11	113135462	107	2385
2. Forbrain specific (2871)	chr11	113143947	165	667
2. Forbrain specific (2871)	chr11	113174045	97	870
2. Forbrain specific (2871)	chr11	113188430	594	2640
2. Forbrain specific (2871)	chr11	113221492	207	1093
2. Forbrain specific (2871)	chr11	113230965	81	2425
2. Forbrain specific (2871)	chr11	114122590	165	1207
2. Forbrain specific (2871)	chr11	114175919	64	2753
2. Forbrain specific (2871)	chr11	114232079	154	637
2. Forbrain specific (2871)	chr11	114234337	107	2906
2. Forbrain specific (2871)	chr11	114239433	223	1609
2. Forbrain specific (2871)	chr11	114294683	154	2440
2. Forbrain specific (2871)	chr11	114303833	263	1575
2. Forbrain specific (2871)	chr11	114336255	81	2085
2. Forbrain specific (2871)	chr11	114337267	64	2115
2. Forbrain specific (2871)	chr11	114402784	231	2662
2. Forbrain specific (2871)	chr11	114423490	98	2784
2. Forbrain specific (2871)	chr11	114440296	72	2632
2. Forbrain specific (2871)	chr11	114455026	751	2058
2. Forbrain specific (2871)	chr11	114486634	81	823
2. Forbrain specific (2871)	chr11	114495899	193	3366
2. Forbrain specific (2871)	chr11	114499890	179	791
2. Forbrain specific (2871)	chr11	114523981	107	1243
2. Forbrain specific (2871)	chr11	114537309	314	2169
2. Forbrain specific (2871)	chr11	114597391	89	1964
2. Forbrain specific (2871)	chr11	114642357	145	2515
2. Forbrain specific (2871)	chr11	119517139	114	832
2. Forbrain specific (2871)	chr11	119522510	79	2920
2. Forbrain specific (2871)	chr11	119532716	104	3173
2. Forbrain specific (2871)	chr11	119565882	64	767
2. Forbrain specific (2871)	chr12	5416016	89	3090
2. Forbrain specific (2871)	chr12	5443445	350	1322
2. Forbrain specific (2871)	chr12	5637854	175	630
2. Forbrain specific (2871)	chr12	5699034	125	1813
2. Forbrain specific (2871)	chr12	5764656	145	760
2. Forbrain specific (2871)	chr12	6022687	107	1416
2. Forbrain specific (2871)	chr12	6088154	145	1452
2. Forbrain specific (2871)	chr12	6115537	81	1125
2. Forbrain specific (2871)	chr12	6381113	72	782
2. Forbrain specific (2871)	chr12	6383552	72	2527
2. Forbrain specific (2871)	chr12	6417981	985	696
2. Forbrain specific (2871)	chr12	6622733	89	781
2. Forbrain specific (2871)	chr12	7029775	81	1916
2. Forbrain specific (2871)	chr12	7217615	81	3307
2. Forbrain specific (2871)	chr12	7291674	98	2003
2. Forbrain specific (2871)	chr12	7321247	64	2094
2. Forbrain specific (2871)	chr12	7465101	64	1405
2. Forbrain specific (2871)	chr12	7521910	286	1565
2. Forbrain specific (2871)	chr12	7672144	64	3124
2. Forbrain specific (2871)	chr12	7750087	152	2376
2. Forbrain specific (2871)	chr12	7959748	135	2809
2. Forbrain specific (2871)	chr12	7962776	87	1429
2. Forbrain specific (2871)	chr12	8386607	145	1127
2. Forbrain specific (2871)	chr12	8445654	98	1410
2. Forbrain specific (2871)	chr12	8472815	316	2633
2. Forbrain specific (2871)	chr12	14859978	72	3168
2. Forbrain specific (2871)	chr12	14923881	81	2063
2. Forbrain specific (2871)	chr12	14930946	98	2594
2. Forbrain specific (2871)	chr12	15051608	81	680
2. Forbrain specific (2871)	chr12	15218880	81	2852
2. Forbrain specific (2871)	chr12	15271504	64	3109
2. Forbrain specific (2871)	chr12	15416381	107	1312
2. Forbrain specific (2871)	chr12	15446151	125	522
2. Forbrain specific (2871)	chr12	15585956	185	2127
2. Forbrain specific (2871)	chr12	15603516	81	2314
2. Forbrain specific (2871)	chr12	15617517	154	601
2. Forbrain specific (2871)	chr12	15695997	116	1427
2. Forbrain specific (2871)	chr12	15731447	64	3079
2. Forbrain specific (2871)	chr12	15768756	145	2206
2. Forbrain specific (2871)	chr12	15897859	72	2083
2. Forbrain specific (2871)	chr12	15900549	145	2112
2. Forbrain specific (2871)	chr12	16156431	382	1197
2. Forbrain specific (2871)	chr12	16172412	116	550
2. Forbrain specific (2871)	chr12	16223233	154	3230
2. Forbrain specific (2871)	chr12	16277402	81	2172
2. Forbrain specific (2871)	chr12	16301425	81	1785
2. Forbrain specific (2871)	chr12	16370362	135	3341
2. Forbrain specific (2871)	chr12	16474888	135	1445
2. Forbrain specific (2871)	chr12	16515352	213	2843
2. Forbrain specific (2871)	chr12	25220871	72	2996
2. Forbrain specific (2871)	chr12	25229178	196	1578
2. Forbrain specific (2871)	chr12	25262699	135	604
2. Forbrain specific (2871)	chr12	25493484	98	1562
2. Forbrain specific (2871)	chr12	25609257	81	2205
2. Forbrain specific (2871)	chr12	25702959	196	3386
2. Forbrain specific (2871)	chr12	25791149	81	2611
2. Forbrain specific (2871)	chr12	25844888	64	1518
2. Forbrain specific (2871)	chr12	25865191	154	1868
2. Forbrain specific (2871)	chr12	26068498	88	2271
2. Forbrain specific (2871)	chr12	26075758	114	1120
2. Forbrain specific (2871)	chr12	26087053	185	2690
2. Forbrain specific (2871)	chr12	26115419	327	2362
2. Forbrain specific (2871)	chr12	26126526	74	1080
2. Forbrain specific (2871)	chr12	26129642	107	606
2. Forbrain specific (2871)	chr12	26211596	298	2126
2. Forbrain specific (2871)	chr12	26281082	130	3323
2. Forbrain specific (2871)	chr12	26525186	107	3325
2. Forbrain specific (2871)	chr12	26534421	133	825
2. Forbrain specific (2871)	chr12	26546526	240	1316
2. Forbrain specific (2871)	chr12	26699056	107	2413
2. Forbrain specific (2871)	chr12	26720593	64	775
2. Forbrain specific (2871)	chr12	26783984	151	1063
2. Forbrain specific (2871)	chr12	26785665	119	3146
2. Forbrain specific (2871)	chr12	26799557	214	2140
2. Forbrain specific (2871)	chr12	26818050	72	1244
2. Forbrain specific (2871)	chr12	26855420	229	1568
2. Forbrain specific (2871)	chr12	26867939	98	965
2. Forbrain specific (2871)	chr12	26887083	286	1657
2. Forbrain specific (2871)	chr12	26930622	297	1641
2. Forbrain specific (2871)	chr12	26936919	81	704
2. Forbrain specific (2871)	chr12	27065217	375	750
2. Forbrain specific (2871)	chr12	27127212	89	2508
2. Forbrain specific (2871)	chr12	27151253	154	2617
2. Forbrain specific (2871)	chr12	28887934	134	752
2. Forbrain specific (2871)	chr12	28889139	278	1827
2. Forbrain specific (2871)	chr12	28979917	87	2453
2. Forbrain specific (2871)	chr12	29054593	145	2347
2. Forbrain specific (2871)	chr12	29059600	77	941
2. Forbrain specific (2871)	chr12	29107524	196	2324
2. Forbrain specific (2871)	chr12	29118500	165	554
2. Forbrain specific (2871)	chr12	29121255	126	3169
2. Forbrain specific (2871)	chr12	29129009	115	1538
2. Forbrain specific (2871)	chr12	29131254	64	3202
2. Forbrain specific (2871)	chr12	29258414	113	2722
2. Forbrain specific (2871)	chr12	29316251	72	2585
2. Forbrain specific (2871)	chr12	29321699	72	2363
2. Forbrain specific (2871)	chr12	29336373	116	2805
2. Forbrain specific (2871)	chr12	29348840	78	2311
2. Forbrain specific (2871)	chr12	32088738	107	1213
2. Forbrain specific (2871)	chr12	40905872	417	1685
2. Forbrain specific (2871)	chr12	42148115	98	1350
2. Forbrain specific (2871)	chr12	44044791	125	3100
2. Forbrain specific (2871)	chr12	44177164	355	1024
2. Forbrain specific (2871)	chr12	44617048	72	929
2. Forbrain specific (2871)	chr12	45598424	165	2801
2. Forbrain specific (2871)	chr12	45834066	196	1776
2. Forbrain specific (2871)	chr12	45879636	81	712
2. Forbrain specific (2871)	chr12	46076029	334	2133
2. Forbrain specific (2871)	chr12	46419172	72	2985
2. Forbrain specific (2871)	chr12	46445158	72	1433
2. Forbrain specific (2871)	chr12	46637028	64	954
2. Forbrain specific (2871)	chr12	46666795	81	1348
2. Forbrain specific (2871)	chr12	47140781	64	2946
2. Forbrain specific (2871)	chr12	47276131	165	2275
2. Forbrain specific (2871)	chr12	47383437	135	1205
2. Forbrain specific (2871)	chr12	48012277	125	2600
2. Forbrain specific (2871)	chr12	48634771	107	2939
2. Forbrain specific (2871)	chr12	48929238	72	2935
2. Forbrain specific (2871)	chr12	49377811	586	2269
2. Forbrain specific (2871)	chr12	54111078	98	1309
2. Forbrain specific (2871)	chr12	57924601	116	1816
2. Forbrain specific (2871)	chr12	57950035	107	2134
2. Forbrain specific (2871)	chr12	59304488	89	2313
2. Forbrain specific (2871)	chr12	59330916	81	1849
2. Forbrain specific (2871)	chr12	59456651	81	3357
2. Forbrain specific (2871)	chr12	59489854	67	2080
2. Forbrain specific (2871)	chr12	59891137	196	1055
2. Forbrain specific (2871)	chr12	60365500	81	1545
2. Forbrain specific (2871)	chr12	61308258	89	1861
2. Forbrain specific (2871)	chr12	61925357	195	1838
2. Forbrain specific (2871)	chr12	62415614	185	1290
2. Forbrain specific (2871)	chr12	62436862	89	1539
2. Forbrain specific (2871)	chr12	63220527	135	2679
2. Forbrain specific (2871)	chr12	63490632	72	2717
2. Forbrain specific (2871)	chr12	63804156	173	2792
2. Forbrain specific (2871)	chr12	63805669	203	1085
2. Forbrain specific (2871)	chr12	64198536	135	1752
2. Forbrain specific (2871)	chr12	64436820	72	2751
2. Forbrain specific (2871)	chr12	70238877	147	613
2. Forbrain specific (2871)	chr12	72438169	105	2358
2. Forbrain specific (2871)	chr12	77061666	72	3244
2. Forbrain specific (2871)	chr12	77064205	72	2927
2. Forbrain specific (2871)	chr12	77698238	125	1672
2. Forbrain specific (2871)	chr12	77716263	116	2025
2. Forbrain specific (2871)	chr12	77749858	81	837
2. Forbrain specific (2871)	chr12	77789607	322	817
2. Forbrain specific (2871)	chr12	77797134	81	557
2. Forbrain specific (2871)	chr12	77857540	244	1618
2. Forbrain specific (2871)	chr12	77944208	218	1937
2. Forbrain specific (2871)	chr12	77991857	107	2333
2. Forbrain specific (2871)	chr12	78079147	81	790
2. Forbrain specific (2871)	chr12	78095501	93	1806
2. Forbrain specific (2871)	chr12	83208203	193	1604
2. Forbrain specific (2871)	chr12	83502481	72	2873
2. Forbrain specific (2871)	chr12	83512881	89	2673
2. Forbrain specific (2871)	chr12	86580557	145	1656
2. Forbrain specific (2871)	chr12	86645061	108	944
2. Forbrain specific (2871)	chr12	86646961	89	2620
2. Forbrain specific (2871)	chr12	88620314	135	3351
2. Forbrain specific (2871)	chr12	88726422	156	2335
2. Forbrain specific (2871)	chr12	90564669	89	1450
2. Forbrain specific (2871)	chr12	98339672	83	1005
2. Forbrain specific (2871)	chr12	98420192	98	3292
2. Forbrain specific (2871)	chr12	98602285	422	2210
2. Forbrain specific (2871)	chr12	98615934	171	1577
2. Forbrain specific (2871)	chr12	100276996	268	3006
2. Forbrain specific (2871)	chr12	100282582	247	3370
2. Forbrain specific (2871)	chr12	108546983	85	786
2. Forbrain specific (2871)	chr12	112086429	89	934
2. Forbrain specific (2871)	chr12	112199622	64	1677
2. Forbrain specific (2871)	chr12	112210747	170	877
2. Forbrain specific (2871)	chr12	112217171	536	1451
2. Forbrain specific (2871)	chr12	112239025	111	1746
2. Forbrain specific (2871)	chr12	112241776	93	2850
2. Forbrain specific (2871)	chr12	112298746	107	798
2. Forbrain specific (2871)	chr12	112306379	227	2452
2. Forbrain specific (2871)	chr12	112310999	64	2337
2. Forbrain specific (2871)	chr12	112350096	229	1912
2. Forbrain specific (2871)	chr12	112422975	131	618
2. Forbrain specific (2871)	chr12	112442479	131	1826
2. Forbrain specific (2871)	chr12	112449493	150	2587
2. Forbrain specific (2871)	chr12	112450980	101	2572
2. Forbrain specific (2871)	chr12	112541783	501	3223
2. Forbrain specific (2871)	chr12	117304827	165	1605
2. Forbrain specific (2871)	chr12	117305909	96	2013
2. Forbrain specific (2871)	chr12	117315248	106	914
2. Forbrain specific (2871)	chr12	117379583	64	724
2. Forbrain specific (2871)	chr12	117413264	64	2974
2. Forbrain specific (2871)	chr12	117486482	64	611
2. Forbrain specific (2871)	chr12	117513188	98	816
2. Forbrain specific (2871)	chr13	6998775	145	1741
2. Forbrain specific (2871)	chr13	7110748	185	1780
2. Forbrain specific (2871)	chr13	7414724	72	1512
2. Forbrain specific (2871)	chr13	7434980	107	1396
2. Forbrain specific (2871)	chr13	8108463	154	797
2. Forbrain specific (2871)	chr13	8794148	64	2945
2. Forbrain specific (2871)	chr13	18060513	116	1075
2. Forbrain specific (2871)	chr13	18497737	154	672
2. Forbrain specific (2871)	chr13	18651867	251	859
2. Forbrain specific (2871)	chr13	41492503	538	3328
2. Forbrain specific (2871)	chr13	42627794	107	1087
2. Forbrain specific (2871)	chr13	42657051	241	1481
2. Forbrain specific (2871)	chr13	46343376	107	3164
2. Forbrain specific (2871)	chr13	46361224	80	1603
2. Forbrain specific (2871)	chr13	47251751	145	1385
2. Forbrain specific (2871)	chr13	47268364	196	1479
2. Forbrain specific (2871)	chr13	47298241	107	2469
2. Forbrain specific (2871)	chr13	47310896	295	889
2. Forbrain specific (2871)	chr13	47374635	72	2374
2. Forbrain specific (2871)	chr13	47497785	107	2243
2. Forbrain specific (2871)	chr13	47505775	145	562
2. Forbrain specific (2871)	chr13	47636846	154	2400
2. Forbrain specific (2871)	chr13	47708237	422	1757
2. Forbrain specific (2871)	chr13	47870363	116	2280
2. Forbrain specific (2871)	chr13	47892751	64	970
2. Forbrain specific (2871)	chr13	47910368	185	2312
2. Forbrain specific (2871)	chr13	47951214	116	1400
2. Forbrain specific (2871)	chr13	48027937	64	3066
2. Forbrain specific (2871)	chr13	48130961	267	2451
2. Forbrain specific (2871)	chr13	48161411	72	1420
2. Forbrain specific (2871)	chr13	48166038	116	3213
2. Forbrain specific (2871)	chr13	48171839	64	2694
2. Forbrain specific (2871)	chr13	48273883	334	1391
2. Forbrain specific (2871)	chr13	48284916	175	2841
2. Forbrain specific (2871)	chr13	48422602	107	2619
2. Forbrain specific (2871)	chr13	48464453	116	2144
2. Forbrain specific (2871)	chr13	54282897	160	1927
2. Forbrain specific (2871)	chr13	54285999	102	1192
2. Forbrain specific (2871)	chr13	54397319	143	2245
2. Forbrain specific (2871)	chr13	54412553	125	1554
2. Forbrain specific (2871)	chr13	54419208	310	1748
2. Forbrain specific (2871)	chr13	54438203	145	2577
2. Forbrain specific (2871)	chr13	54799902	318	1335
2. Forbrain specific (2871)	chr13	54818873	107	2295
2. Forbrain specific (2871)	chr13	54824319	196	1105
2. Forbrain specific (2871)	chr13	54874731	559	2065
2. Forbrain specific (2871)	chr13	54908141	98	563
2. Forbrain specific (2871)	chr13	54930355	97	1389
2. Forbrain specific (2871)	chr13	54936389	286	1006
2. Forbrain specific (2871)	chr13	56934049	165	741
2. Forbrain specific (2871)	chr13	56974278	653	1306
2. Forbrain specific (2871)	chr13	56986481	72	2714
2. Forbrain specific (2871)	chr13	57003990	165	748
2. Forbrain specific (2871)	chr13	57055806	79	2474
2. Forbrain specific (2871)	chr13	57061160	145	3264
2. Forbrain specific (2871)	chr13	57099780	89	573
2. Forbrain specific (2871)	chr13	57138986	154	3028
2. Forbrain specific (2871)	chr13	57165581	135	2399
2. Forbrain specific (2871)	chr13	57191338	371	2098
2. Forbrain specific (2871)	chr13	57237166	72	2983
2. Forbrain specific (2871)	chr13	57260048	240	1570
2. Forbrain specific (2871)	chr13	57277248	64	1267
2. Forbrain specific (2871)	chr13	57292259	72	727
2. Forbrain specific (2871)	chr13	57969582	64	1268
2. Forbrain specific (2871)	chr13	57980901	66	1047
2. Forbrain specific (2871)	chr13	58658199	72	2646
2. Forbrain specific (2871)	chr13	58679880	165	2987
2. Forbrain specific (2871)	chr13	58700194	107	2338
2. Forbrain specific (2871)	chr13	58730418	72	2179
2. Forbrain specific (2871)	chr13	59180992	229	886
2. Forbrain specific (2871)	chr13	59236077	77	1181
2. Forbrain specific (2871)	chr13	59311801	72	2822
2. Forbrain specific (2871)	chr13	59350786	98	2977
2. Forbrain specific (2871)	chr13	59361413	142	2522
2. Forbrain specific (2871)	chr13	59388141	189	1622
2. Forbrain specific (2871)	chr13	59439796	72	2484
2. Forbrain specific (2871)	chr13	59563897	169	2187
2. Forbrain specific (2871)	chr13	59577453	116	2387
2. Forbrain specific (2871)	chr13	68607823	429	1749
2. Forbrain specific (2871)	chr13	69030102	89	1131
2. Forbrain specific (2871)	chr13	69070539	72	2980
2. Forbrain specific (2871)	chr13	69211775	64	2117
2. Forbrain specific (2871)	chr13	69238115	86	3152
2. Forbrain specific (2871)	chr13	69251221	223	974
2. Forbrain specific (2871)	chr13	69252471	260	1882
2. Forbrain specific (2871)	chr13	69331992	264	2330
2. Forbrain specific (2871)	chr13	69685563	255	657
2. Forbrain specific (2871)	chr13	69759229	1097	2883
2. Forbrain specific (2871)	chr13	69771066	116	2844
2. Forbrain specific (2871)	chr13	69788890	86	1124
2. Forbrain specific (2871)	chr13	69792740	231	3231
2. Forbrain specific (2871)	chr13	70685345	98	1199
2. Forbrain specific (2871)	chr13	70703054	64	805
2. Forbrain specific (2871)	chr13	70862404	64	2944
2. Forbrain specific (2871)	chr13	70911040	98	1673
2. Forbrain specific (2871)	chr13	70968633	98	686
2. Forbrain specific (2871)	chr13	70979110	125	2308
2. Forbrain specific (2871)	chr13	71053870	89	2196
2. Forbrain specific (2871)	chr13	71063447	83	2936
2. Forbrain specific (2871)	chr13	71139122	125	3200
2. Forbrain specific (2871)	chr13	71165748	98	3099
2. Forbrain specific (2871)	chr13	71234043	197	2351
2. Forbrain specific (2871)	chr13	71263727	267	1086
2. Forbrain specific (2871)	chr13	71690302	306	1761
2. Forbrain specific (2871)	chr13	71852553	81	3138
2. Forbrain specific (2871)	chr13	77386171	64	3269
2. Forbrain specific (2871)	chr13	77529976	174	2473
2. Forbrain specific (2871)	chr13	78210159	155	843
2. Forbrain specific (2871)	chr13	78407285	64	2711
2. Forbrain specific (2871)	chr13	78581528	72	902
2. Forbrain specific (2871)	chr13	78638639	207	2068
2. Forbrain specific (2871)	chr13	79035338	72	876
2. Forbrain specific (2871)	chr13	79182882	89	3241
2. Forbrain specific (2871)	chr13	79278001	81	2152
2. Forbrain specific (2871)	chr13	79431644	154	1438
2. Forbrain specific (2871)	chr13	79529525	396	1589
2. Forbrain specific (2871)	chr13	80615170	81	780
2. Forbrain specific (2871)	chr13	80690803	64	998
2. Forbrain specific (2871)	chr13	80799668	116	1328
2. Forbrain specific (2871)	chr13	81937558	116	3163
2. Forbrain specific (2871)	chr13	81946071	149	1769
2. Forbrain specific (2871)	chr13	81980254	218	1658
2. Forbrain specific (2871)	chr13	82081574	175	1834
2. Forbrain specific (2871)	chr13	82371652	153	3211
2. Forbrain specific (2871)	chr13	82372854	466	3310
2. Forbrain specific (2871)	chr13	82463172	145	2836
2. Forbrain specific (2871)	chr13	82938016	64	1325
2. Forbrain specific (2871)	chr13	83133206	543	720
2. Forbrain specific (2871)	chr13	83458931	81	3139
2. Forbrain specific (2871)	chr13	83707811	175	3025
2. Forbrain specific (2871)	chr13	83763531	77	2253
2. Forbrain specific (2871)	chr13	83885064	135	3048
2. Forbrain specific (2871)	chr13	83955946	98	1786
2. Forbrain specific (2871)	chr13	83985139	1298	1463
2. Forbrain specific (2871)	chr13	83997869	175	668
2. Forbrain specific (2871)	chr13	84023790	98	1191
2. Forbrain specific (2871)	chr13	84057205	172	2821
2. Forbrain specific (2871)	chr13	86494621	81	2288
2. Forbrain specific (2871)	chr13	88490349	89	2178
2. Forbrain specific (2871)	chr13	91306165	165	3082
2. Forbrain specific (2871)	chr13	91421570	98	2289
2. Forbrain specific (2871)	chr13	91449184	145	2993
2. Forbrain specific (2871)	chr13	105305711	154	1924
2. Forbrain specific (2871)	chr13	105937957	274	919
2. Forbrain specific (2871)	chr13	106513940	196	3102
2. Forbrain specific (2871)	chr13	106643467	81	2212
2. Forbrain specific (2871)	chr13	106700168	81	551
2. Forbrain specific (2871)	chr13	109983253	474	2713
2. Forbrain specific (2871)	chr13	109993031	165	2910
2. Forbrain specific (2871)	chr13	110333079	72	2521
2. Forbrain specific (2871)	chr13	113697186	303	1377
2. Forbrain specific (2871)	chr13	113725631	218	3081
2. Forbrain specific (2871)	chr13	116336007	218	839
2. Forbrain specific (2871)	chr13	116417986	89	930
2. Forbrain specific (2871)	chr13	116524155	98	1743
2. Forbrain specific (2871)	chr13	116705690	99	584
2. Forbrain specific (2871)	chr13	116724014	81	1151
2. Forbrain specific (2871)	chr13	116847672	64	2669
2. Forbrain specific (2871)	chr13	117119818	64	951
2. Forbrain specific (2871)	chr14	13262600	311	2346
2. Forbrain specific (2871)	chr14	13650032	304	2607
2. Forbrain specific (2871)	chr14	27544242	596	2847
2. Forbrain specific (2871)	chr14	28661164	125	1994
2. Forbrain specific (2871)	chr14	28675660	98	971
2. Forbrain specific (2871)	chr14	28700386	98	2719
2. Forbrain specific (2871)	chr14	28750478	72	2216
2. Forbrain specific (2871)	chr14	28843698	154	1520
2. Forbrain specific (2871)	chr14	29817711	64	1033
2. Forbrain specific (2871)	chr14	29841500	64	1841
2. Forbrain specific (2871)	chr14	29941043	98	3096
2. Forbrain specific (2871)	chr14	35874461	165	1864
2. Forbrain specific (2871)	chr14	35950591	89	1803
2. Forbrain specific (2871)	chr14	36204055	207	1582
2. Forbrain specific (2871)	chr14	36217816	98	1390
2. Forbrain specific (2871)	chr14	36502265	116	2353
2. Forbrain specific (2871)	chr14	36653375	145	1846
2. Forbrain specific (2871)	chr14	36748628	64	2006
2. Forbrain specific (2871)	chr14	37168233	185	2930
2. Forbrain specific (2871)	chr14	37273774	228	528
2. Forbrain specific (2871)	chr14	37306786	98	3190
2. Forbrain specific (2871)	chr14	37882303	165	1621
2. Forbrain specific (2871)	chr14	38277716	135	1561
2. Forbrain specific (2871)	chr14	39523571	64	2966
2. Forbrain specific (2871)	chr14	40322678	81	2246
2. Forbrain specific (2871)	chr14	40381835	165	1318
2. Forbrain specific (2871)	chr14	58456309	175	2736
2. Forbrain specific (2871)	chr14	58468162	130	3161
2. Forbrain specific (2871)	chr14	58472279	132	2898
2. Forbrain specific (2871)	chr14	58543349	274	3069
2. Forbrain specific (2871)	chr14	58651421	185	1710
2. Forbrain specific (2871)	chr14	58687958	89	3098
2. Forbrain specific (2871)	chr14	58759909	116	1462
2. Forbrain specific (2871)	chr14	58778888	346	2938
2. Forbrain specific (2871)	chr14	58787372	175	2561
2. Forbrain specific (2871)	chr14	58987776	81	2563
2. Forbrain specific (2871)	chr14	58999263	72	1610
2. Forbrain specific (2871)	chr14	59114430	64	3094
2. Forbrain specific (2871)	chr14	60098862	160	1784
2. Forbrain specific (2871)	chr14	62003527	81	1195
2. Forbrain specific (2871)	chr14	62034834	175	1487
2. Forbrain specific (2871)	chr14	62042536	154	1465
2. Forbrain specific (2871)	chr14	62173961	116	2420
2. Forbrain specific (2871)	chr14	62187457	125	3189
2. Forbrain specific (2871)	chr14	62307805	81	2079
2. Forbrain specific (2871)	chr14	64489557	135	2634
2. Forbrain specific (2871)	chr14	64512902	185	2568
2. Forbrain specific (2871)	chr14	64524858	116	818
2. Forbrain specific (2871)	chr14	64534102	315	1904
2. Forbrain specific (2871)	chr14	64590395	614	1837
2. Forbrain specific (2871)	chr14	64623302	77	1835
2. Forbrain specific (2871)	chr14	65118280	116	1351
2. Forbrain specific (2871)	chr14	65141911	64	2143
2. Forbrain specific (2871)	chr14	65166816	88	2464
2. Forbrain specific (2871)	chr14	66472733	81	829
2. Forbrain specific (2871)	chr14	66478678	116	2166
2. Forbrain specific (2871)	chr14	66510886	135	828
2. Forbrain specific (2871)	chr14	66534867	263	3247
2. Forbrain specific (2871)	chr14	68040915	89	2817
2. Forbrain specific (2871)	chr14	68074141	196	1982
2. Forbrain specific (2871)	chr14	68283585	72	3076
2. Forbrain specific (2871)	chr14	68698430	81	2912
2. Forbrain specific (2871)	chr14	68784632	175	1020
2. Forbrain specific (2871)	chr14	68923133	448	933
2. Forbrain specific (2871)	chr14	68981558	240	1139
2. Forbrain specific (2871)	chr14	69146674	81	996
2. Forbrain specific (2871)	chr14	69159867	81	804
2. Forbrain specific (2871)	chr14	75365475	242	2332
2. Forbrain specific (2871)	chr14	75377819	89	2061
2. Forbrain specific (2871)	chr14	75431341	89	3010
2. Forbrain specific (2871)	chr14	76513805	125	2148
2. Forbrain specific (2871)	chr14	76578052	284	2595
2. Forbrain specific (2871)	chr14	76617739	259	2982
2. Forbrain specific (2871)	chr14	76619175	202	1854
2. Forbrain specific (2871)	chr14	76652471	207	572
2. Forbrain specific (2871)	chr14	76696886	357	1082
2. Forbrain specific (2871)	chr14	76753427	70	1984
2. Forbrain specific (2871)	chr14	76772889	130	2465
2. Forbrain specific (2871)	chr14	76781070	81	1954
2. Forbrain specific (2871)	chr14	76876225	72	3162
2. Forbrain specific (2871)	chr14	76982221	165	1250
2. Forbrain specific (2871)	chr14	77738789	72	1791
2. Forbrain specific (2871)	chr14	79680914	81	2395
2. Forbrain specific (2871)	chr14	79704100	71	1417
2. Forbrain specific (2871)	chr14	79822114	114	907
2. Forbrain specific (2871)	chr14	79851579	79	2520
2. Forbrain specific (2871)	chr14	79856779	64	3262
2. Forbrain specific (2871)	chr14	79909746	64	3137
2. Forbrain specific (2871)	chr14	79937360	216	2101
2. Forbrain specific (2871)	chr14	79961408	98	2524
2. Forbrain specific (2871)	chr14	80374478	163	1193
2. Forbrain specific (2871)	chr14	80377459	107	635
2. Forbrain specific (2871)	chr14	80404030	89	1544
2. Forbrain specific (2871)	chr14	80419037	107	2293
2. Forbrain specific (2871)	chr14	80683534	116	1772
2. Forbrain specific (2871)	chr14	80990347	81	1048
2. Forbrain specific (2871)	chr14	81254577	72	1664
2. Forbrain specific (2871)	chr14	81267813	116	986
2. Forbrain specific (2871)	chr14	82149025	125	2462
2. Forbrain specific (2871)	chr14	82899096	175	2448
2. Forbrain specific (2871)	chr14	84438306	176	1956
2. Forbrain specific (2871)	chr14	84750468	81	721
2. Forbrain specific (2871)	chr14	84987943	81	2038
2. Forbrain specific (2871)	chr14	86246814	64	2043
2. Forbrain specific (2871)	chr14	86396265	206	3113
2. Forbrain specific (2871)	chr14	86463598	72	3271
2. Forbrain specific (2871)	chr14	87668622	125	1077
2. Forbrain specific (2871)	chr14	87736628	107	1039
2. Forbrain specific (2871)	chr14	87800256	135	1514
2. Forbrain specific (2871)	chr14	87865647	98	2911
2. Forbrain specific (2871)	chr14	88093207	98	888
2. Forbrain specific (2871)	chr14	88397371	89	2872
2. Forbrain specific (2871)	chr14	89357600	72	2688
2. Forbrain specific (2871)	chr14	90412980	72	2857
2. Forbrain specific (2871)	chr14	91582227	116	1271
2. Forbrain specific (2871)	chr14	92955661	145	2818
2. Forbrain specific (2871)	chr14	93967167	72	1555
2. Forbrain specific (2871)	chr14	94099100	251	2554
2. Forbrain specific (2871)	chr14	94309834	165	2090
2. Forbrain specific (2871)	chr14	94491485	125	1483
2. Forbrain specific (2871)	chr14	95180174	125	1383
2. Forbrain specific (2871)	chr14	95249054	251	665
2. Forbrain specific (2871)	chr14	96589787	72	2644
2. Forbrain specific (2871)	chr14	96668814	154	2766
2. Forbrain specific (2871)	chr14	97165935	165	561
2. Forbrain specific (2871)	chr14	98656764	125	1111
2. Forbrain specific (2871)	chr14	98810807	185	699
2. Forbrain specific (2871)	chr14	98830137	72	1556
2. Forbrain specific (2871)	chr14	103729952	89	2618
2. Forbrain specific (2871)	chr14	103764150	697	2962
2. Forbrain specific (2871)	chr14	103911507	116	3301
2. Forbrain specific (2871)	chr14	104145454	81	3290
2. Forbrain specific (2871)	chr14	104206825	76	2728
2. Forbrain specific (2871)	chr14	104280118	89	1259
2. Forbrain specific (2871)	chr14	104298088	196	3318
2. Forbrain specific (2871)	chr14	106518764	64	2468
2. Forbrain specific (2871)	chr14	106678179	263	2954
2. Forbrain specific (2871)	chr14	106734032	218	1665
2. Forbrain specific (2871)	chr14	106836453	145	1257
2. Forbrain specific (2871)	chr14	106845555	107	1241
2. Forbrain specific (2871)	chr14	107845474	72	3267
2. Forbrain specific (2871)	chr14	108323849	64	1584
2. Forbrain specific (2871)	chr14	108403031	116	979
2. Forbrain specific (2871)	chr14	108702447	116	3248
2. Forbrain specific (2871)	chr14	108715067	185	2892
2. Forbrain specific (2871)	chr14	109180249	72	2411
2. Forbrain specific (2871)	chr14	109708935	64	2150
2. Forbrain specific (2871)	chr14	109958245	89	2504
2. Forbrain specific (2871)	chr14	110115722	89	1503
2. Forbrain specific (2871)	chr14	110332749	107	1372
2. Forbrain specific (2871)	chr14	110634393	263	2686
2. Forbrain specific (2871)	chr14	111253382	64	3108
2. Forbrain specific (2871)	chr14	111996299	135	1824
2. Forbrain specific (2871)	chr14	112230728	396	3038
2. Forbrain specific (2871)	chr14	112239688	154	1042
2. Forbrain specific (2871)	chr14	113838483	72	792
2. Forbrain specific (2871)	chr14	113867583	396	2608
2. Forbrain specific (2871)	chr14	113914066	64	3383
2. Forbrain specific (2871)	chr14	114367885	72	997
2. Forbrain specific (2871)	chr14	114414187	107	2087
2. Forbrain specific (2871)	chr14	114694652	81	1059
2. Forbrain specific (2871)	chr14	114767442	365	2434
2. Forbrain specific (2871)	chr14	114768926	111	1867
2. Forbrain specific (2871)	chr14	114775146	218	2071
2. Forbrain specific (2871)	chr14	114869658	165	2466
2. Forbrain specific (2871)	chr14	114880508	72	2934
2. Forbrain specific (2871)	chr14	114904337	135	1671
2. Forbrain specific (2871)	chr14	114948406	89	2368
2. Forbrain specific (2871)	chr14	114981369	81	3062
2. Forbrain specific (2871)	chr14	115015520	66	3250
2. Forbrain specific (2871)	chr14	116784086	175	1630
2. Forbrain specific (2871)	chr14	118191603	81	2260
2. Forbrain specific (2871)	chr14	118193123	64	1576
2. Forbrain specific (2871)	chr14	118209856	125	2259
2. Forbrain specific (2871)	chr14	123000642	64	1676
2. Forbrain specific (2871)	chr14	123033166	89	3369
2. Forbrain specific (2871)	chr14	123065769	298	1979
2. Forbrain specific (2871)	chr14	123187305	89	1428
2. Forbrain specific (2871)	chr15	4676607	251	2268
2. Forbrain specific (2871)	chr15	4714758	64	1623
2. Forbrain specific (2871)	chr15	13278816	77	1732
2. Forbrain specific (2871)	chr15	13284344	279	976
2. Forbrain specific (2871)	chr15	13319324	89	1095
2. Forbrain specific (2871)	chr15	13455648	145	1892
2. Forbrain specific (2871)	chr15	13594001	89	2005
2. Forbrain specific (2871)	chr15	13989352	81	1188
2. Forbrain specific (2871)	chr15	14253866	672	2403
2. Forbrain specific (2871)	chr15	14311901	229	2525
2. Forbrain specific (2871)	chr15	14951391	154	1821
2. Forbrain specific (2871)	chr15	15170555	145	3115
2. Forbrain specific (2871)	chr15	15517381	89	1858
2. Forbrain specific (2871)	chr15	16406389	98	1808
2. Forbrain specific (2871)	chr15	21889003	98	607
2. Forbrain specific (2871)	chr15	22233409	135	768
2. Forbrain specific (2871)	chr15	24154533	154	787
2. Forbrain specific (2871)	chr15	24876387	78	1136
2. Forbrain specific (2871)	chr15	25139158	74	2754
2. Forbrain specific (2871)	chr15	25230382	145	815
2. Forbrain specific (2871)	chr15	25278619	125	678
2. Forbrain specific (2871)	chr15	25486404	72	2008
2. Forbrain specific (2871)	chr15	25492583	64	3111
2. Forbrain specific (2871)	chr15	28595973	107	2806
2. Forbrain specific (2871)	chr15	28740736	240	784
2. Forbrain specific (2871)	chr15	28919387	175	1470
2. Forbrain specific (2871)	chr15	29052051	89	2589
2. Forbrain specific (2871)	chr15	29069263	185	1736
2. Forbrain specific (2871)	chr15	29104678	240	921
2. Forbrain specific (2871)	chr15	29226956	322	3054
2. Forbrain specific (2871)	chr15	29433241	107	2235
2. Forbrain specific (2871)	chr15	29786083	116	1248
2. Forbrain specific (2871)	chr15	29828365	240	3142
2. Forbrain specific (2871)	chr15	30059995	107	1963
2. Forbrain specific (2871)	chr15	31102003	64	2581
2. Forbrain specific (2871)	chr15	31107122	64	1574
2. Forbrain specific (2871)	chr15	31120359	72	2596
2. Forbrain specific (2871)	chr15	31141962	89	2978
2. Forbrain specific (2871)	chr15	31148421	447	3135
2. Forbrain specific (2871)	chr15	31157875	89	1056
2. Forbrain specific (2871)	chr15	31207518	107	3283
2. Forbrain specific (2871)	chr15	33641646	107	2641
2. Forbrain specific (2871)	chr15	33915092	358	1239
2. Forbrain specific (2871)	chr15	38697681	272	801
2. Forbrain specific (2871)	chr15	38702629	202	1917
2. Forbrain specific (2871)	chr15	38978577	89	1885
2. Forbrain specific (2871)	chr15	40266102	116	2141
2. Forbrain specific (2871)	chr15	40436855	135	852
2. Forbrain specific (2871)	chr15	40468788	135	972
2. Forbrain specific (2871)	chr15	40533509	72	2321
2. Forbrain specific (2871)	chr15	42068296	81	809
2. Forbrain specific (2871)	chr15	42311378	98	1670
2. Forbrain specific (2871)	chr15	42325411	185	948
2. Forbrain specific (2871)	chr15	42722046	64	957
2. Forbrain specific (2871)	chr15	42801449	72	2106
2. Forbrain specific (2871)	chr15	43534861	145	2833
2. Forbrain specific (2871)	chr15	43784368	69	2433
2. Forbrain specific (2871)	chr15	43940648	422	887
2. Forbrain specific (2871)	chr15	44177450	72	2716
2. Forbrain specific (2871)	chr15	45016998	89	2369
2. Forbrain specific (2871)	chr15	46836490	107	2035
2. Forbrain specific (2871)	chr15	46838449	125	2257
2. Forbrain specific (2871)	chr15	47485965	135	822
2. Forbrain specific (2871)	chr15	57491218	1090	939
2. Forbrain specific (2871)	chr15	57589551	405	2552
2. Forbrain specific (2871)	chr15	57608779	81	982
2. Forbrain specific (2871)	chr15	57617267	165	1768
2. Forbrain specific (2871)	chr15	57863646	92	1606
2. Forbrain specific (2871)	chr15	64403079	786	2500
2. Forbrain specific (2871)	chr15	64445306	165	3154
2. Forbrain specific (2871)	chr15	64446588	185	2528
2. Forbrain specific (2871)	chr15	65039824	64	1315
2. Forbrain specific (2871)	chr15	65419990	310	2486
2. Forbrain specific (2871)	chr15	65731433	98	1517
2. Forbrain specific (2871)	chr15	67019272	383	1935
2. Forbrain specific (2871)	chr15	67032062	135	2835
2. Forbrain specific (2871)	chr15	67056722	393	1702
2. Forbrain specific (2871)	chr15	67067756	346	547
2. Forbrain specific (2871)	chr15	67078306	64	3198
2. Forbrain specific (2871)	chr15	67373393	81	1368
2. Forbrain specific (2871)	chr15	67417884	422	1049
2. Forbrain specific (2871)	chr15	67429432	72	2699
2. Forbrain specific (2871)	chr15	67481674	81	2067
2. Forbrain specific (2871)	chr15	67950475	175	968
2. Forbrain specific (2871)	chr15	67996767	81	3107
2. Forbrain specific (2871)	chr15	68053956	64	605
2. Forbrain specific (2871)	chr15	69105052	323	2380
2. Forbrain specific (2871)	chr15	69139058	107	2601
2. Forbrain specific (2871)	chr15	69246403	627	1224
2. Forbrain specific (2871)	chr15	69526713	98	3179
2. Forbrain specific (2871)	chr15	69575806	229	543
2. Forbrain specific (2871)	chr15	69923934	311	2647
2. Forbrain specific (2871)	chr15	70594480	165	969
2. Forbrain specific (2871)	chr15	71276115	165	1275
2. Forbrain specific (2871)	chr15	71358401	89	1632
2. Forbrain specific (2871)	chr15	72063042	98	1198
2. Forbrain specific (2871)	chr15	72264764	461	2173
2. Forbrain specific (2871)	chr15	72382610	170	1855
2. Forbrain specific (2871)	chr15	75553102	264	1727
2. Forbrain specific (2871)	chr15	75575437	233	836
2. Forbrain specific (2871)	chr15	75588732	87	2574
2. Forbrain specific (2871)	chr15	81255305	98	2614
2. Forbrain specific (2871)	chr15	81258485	154	2017
2. Forbrain specific (2871)	chr15	81291236	89	3044
2. Forbrain specific (2871)	chr15	81305112	98	1008
2. Forbrain specific (2871)	chr15	91064083	185	2370
2. Forbrain specific (2871)	chr15	91260765	89	2733
2. Forbrain specific (2871)	chr15	91928821	89	2213
2. Forbrain specific (2871)	chr15	91956490	81	1945
2. Forbrain specific (2871)	chr15	91957519	116	3067
2. Forbrain specific (2871)	chr15	91965345	135	1422
2. Forbrain specific (2871)	chr15	92004840	89	1887
2. Forbrain specific (2871)	chr15	92364363	135	2884
2. Forbrain specific (2871)	chr15	92839865	286	2855
2. Forbrain specific (2871)	chr15	92857359	64	3298
2. Forbrain specific (2871)	chr15	92864369	135	913
2. Forbrain specific (2871)	chr15	92994220	154	2028
2. Forbrain specific (2871)	chr15	93002259	255	881
2. Forbrain specific (2871)	chr15	93192022	72	2328
2. Forbrain specific (2871)	chr15	94024366	116	3282
2. Forbrain specific (2871)	chr15	94050004	98	1735
2. Forbrain specific (2871)	chr15	94190095	125	2014
2. Forbrain specific (2871)	chr15	94254774	292	1799
2. Forbrain specific (2871)	chr15	94465032	72	2436
2. Forbrain specific (2871)	chr15	94491569	89	2889
2. Forbrain specific (2871)	chr15	100845328	125	2044
2. Forbrain specific (2871)	chr16	5316501	98	3125
2. Forbrain specific (2871)	chr16	5382493	318	3128
2. Forbrain specific (2871)	chr16	5418595	107	3065
2. Forbrain specific (2871)	chr16	5431319	483	2718
2. Forbrain specific (2871)	chr16	5475731	152	950
2. Forbrain specific (2871)	chr16	5502060	72	2743
2. Forbrain specific (2871)	chr16	5507580	72	1156
2. Forbrain specific (2871)	chr16	5521868	81	788
2. Forbrain specific (2871)	chr16	5539069	101	2704
2. Forbrain specific (2871)	chr16	5572935	81	3337
2. Forbrain specific (2871)	chr16	5630199	145	1343
2. Forbrain specific (2871)	chr16	5663096	64	3193
2. Forbrain specific (2871)	chr16	5673026	147	742
2. Forbrain specific (2871)	chr16	5725029	64	2963
2. Forbrain specific (2871)	chr16	5811547	232	1644
2. Forbrain specific (2871)	chr16	7448182	229	2241
2. Forbrain specific (2871)	chr16	7528591	72	2302
2. Forbrain specific (2871)	chr16	7639522	72	2470
2. Forbrain specific (2871)	chr16	7684846	64	1384
2. Forbrain specific (2871)	chr16	7797314	72	3114
2. Forbrain specific (2871)	chr16	8117943	81	1090
2. Forbrain specific (2871)	chr16	8179165	72	1148
2. Forbrain specific (2871)	chr16	8189720	98	2530
2. Forbrain specific (2871)	chr16	8310502	64	1270
2. Forbrain specific (2871)	chr16	8947930	64	2197
2. Forbrain specific (2871)	chr16	8997436	240	2158
2. Forbrain specific (2871)	chr16	9071700	72	1496
2. Forbrain specific (2871)	chr16	9354680	196	1668
2. Forbrain specific (2871)	chr16	9533605	64	1022
2. Forbrain specific (2871)	chr16	14941037	145	1567
2. Forbrain specific (2871)	chr16	14989847	64	2536
2. Forbrain specific (2871)	chr16	15055865	206	1795
2. Forbrain specific (2871)	chr16	23624475	89	1203
2. Forbrain specific (2871)	chr16	23653328	268	2176
2. Forbrain specific (2871)	chr16	23663113	64	2461
2. Forbrain specific (2871)	chr16	23675430	89	833
2. Forbrain specific (2871)	chr16	23726796	135	1845
2. Forbrain specific (2871)	chr16	23758633	125	3385
2. Forbrain specific (2871)	chr16	27878816	72	915
2. Forbrain specific (2871)	chr16	28089922	154	1395
2. Forbrain specific (2871)	chr16	28104439	107	685
2. Forbrain specific (2871)	chr16	30476049	623	709
2. Forbrain specific (2871)	chr16	34517182	162	1789
2. Forbrain specific (2871)	chr16	34521272	138	1409
2. Forbrain specific (2871)	chr16	34536612	63	2189
2. Forbrain specific (2871)	chr16	34539026	69	1113
2. Forbrain specific (2871)	chr16	34547320	72	2442
2. Forbrain specific (2871)	chr16	34592128	116	556
2. Forbrain specific (2871)	chr16	37443176	145	2211
2. Forbrain specific (2871)	chr16	37469799	89	3092
2. Forbrain specific (2871)	chr16	37487421	611	596
2. Forbrain specific (2871)	chr16	39103592	165	994
2. Forbrain specific (2871)	chr16	39118232	72	1792
2. Forbrain specific (2871)	chr16	39151737	165	1952
2. Forbrain specific (2871)	chr16	39338358	89	3131
2. Forbrain specific (2871)	chr16	39402680	371	3000
2. Forbrain specific (2871)	chr16	39675996	207	1946
2. Forbrain specific (2871)	chr16	39820430	81	625
2. Forbrain specific (2871)	chr16	42521397	64	2004
2. Forbrain specific (2871)	chr16	42591735	107	735
2. Forbrain specific (2871)	chr16	42649942	64	2208
2. Forbrain specific (2871)	chr16	42712942	64	1485
2. Forbrain specific (2871)	chr16	45341737	98	675
2. Forbrain specific (2871)	chr16	52499154	89	3194
2. Forbrain specific (2871)	chr16	52569344	107	2623
2. Forbrain specific (2871)	chr16	52653678	72	2926
2. Forbrain specific (2871)	chr16	52744876	89	3224
2. Forbrain specific (2871)	chr16	52972931	286	3379
2. Forbrain specific (2871)	chr16	52984613	81	3130
2. Forbrain specific (2871)	chr16	53074049	218	1908
2. Forbrain specific (2871)	chr16	53558861	64	3070
2. Forbrain specific (2871)	chr16	53684226	81	1279
2. Forbrain specific (2871)	chr16	54099025	64	1162
2. Forbrain specific (2871)	chr16	54246618	89	659
2. Forbrain specific (2871)	chr16	54259456	81	1778
2. Forbrain specific (2871)	chr16	54744479	135	2287
2. Forbrain specific (2871)	chr16	62941952	99	1382
2. Forbrain specific (2871)	chr16	63037435	125	2903
2. Forbrain specific (2871)	chr16	63279456	81	3368
2. Forbrain specific (2871)	chr16	63466831	116	3355
2. Forbrain specific (2871)	chr16	64001095	64	1731
2. Forbrain specific (2871)	chr16	64248903	72	819
2. Forbrain specific (2871)	chr16	64329834	202	662
2. Forbrain specific (2871)	chr16	73108252	530	3159
2. Forbrain specific (2871)	chr16	73203688	196	1688
2. Forbrain specific (2871)	chr16	73245414	145	1358
2. Forbrain specific (2871)	chr16	73270123	81	2489
2. Forbrain specific (2871)	chr16	73317856	64	2356
2. Forbrain specific (2871)	chr16	73369128	359	1559
2. Forbrain specific (2871)	chr16	73471779	72	1016
2. Forbrain specific (2871)	chr16	73496513	64	2721
2. Forbrain specific (2871)	chr16	73498800	81	2000
2. Forbrain specific (2871)	chr16	73613221	64	2121
2. Forbrain specific (2871)	chr16	75343426	64	677
2. Forbrain specific (2871)	chr16	75484001	116	899
2. Forbrain specific (2871)	chr16	75854030	165	2990
2. Forbrain specific (2871)	chr16	75978002	89	2450
2. Forbrain specific (2871)	chr16	76002106	72	2635
2. Forbrain specific (2871)	chr16	79241347	107	1362
2. Forbrain specific (2871)	chr16	79877002	125	2909
2. Forbrain specific (2871)	chr16	81838829	107	3218
2. Forbrain specific (2871)	chr16	81879912	145	1210
2. Forbrain specific (2871)	chr16	82476225	81	2621
2. Forbrain specific (2871)	chr16	83698362	229	1083
2. Forbrain specific (2871)	chr16	84486061	135	1249
2. Forbrain specific (2871)	chr16	88499698	72	1513
2. Forbrain specific (2871)	chr16	96533723	64	1650
2. Forbrain specific (2871)	chr16	96563716	72	2118
2. Forbrain specific (2871)	chr16	97297475	116	1951
2. Forbrain specific (2871)	chr16	97304621	81	640
2. Forbrain specific (2871)	chr16	97313107	196	778
2. Forbrain specific (2871)	chr17	8457196	218	2537
2. Forbrain specific (2871)	chr17	9023318	182	2304
2. Forbrain specific (2871)	chr17	9069376	263	862
2. Forbrain specific (2871)	chr17	9287976	116	3296
2. Forbrain specific (2871)	chr17	9329228	89	540
2. Forbrain specific (2871)	chr17	9428573	98	3047
2. Forbrain specific (2871)	chr17	9440187	98	1634
2. Forbrain specific (2871)	chr17	9543584	81	2826
2. Forbrain specific (2871)	chr17	9632800	240	1900
2. Forbrain specific (2871)	chr17	10326913	154	3243
2. Forbrain specific (2871)	chr17	10395136	410	2472
2. Forbrain specific (2871)	chr17	15101466	81	1004
2. Forbrain specific (2871)	chr17	15199356	157	3356
2. Forbrain specific (2871)	chr17	15285535	125	3004
2. Forbrain specific (2871)	chr17	15310570	72	1363
2. Forbrain specific (2871)	chr17	15323333	116	1067
2. Forbrain specific (2871)	chr17	15951797	371	2201
2. Forbrain specific (2871)	chr17	15993837	287	1760
2. Forbrain specific (2871)	chr17	16005382	296	2496
2. Forbrain specific (2871)	chr17	16177253	107	2002
2. Forbrain specific (2871)	chr17	16444763	98	2510
2. Forbrain specific (2871)	chr17	16577558	107	883
2. Forbrain specific (2871)	chr17	16599907	196	1170
2. Forbrain specific (2871)	chr17	16630085	154	629
2. Forbrain specific (2871)	chr17	16926380	98	1682
2. Forbrain specific (2871)	chr17	27213041	207	2862
2. Forbrain specific (2871)	chr17	27218555	81	2092
2. Forbrain specific (2871)	chr17	27221804	72	1525
2. Forbrain specific (2871)	chr17	27241232	124	3340
2. Forbrain specific (2871)	chr17	27303854	89	2225
2. Forbrain specific (2871)	chr17	27304983	72	2202
2. Forbrain specific (2871)	chr17	27318007	98	854
2. Forbrain specific (2871)	chr17	27325279	185	753
2. Forbrain specific (2871)	chr17	27389402	206	2359
2. Forbrain specific (2871)	chr17	27422871	540	1361
2. Forbrain specific (2871)	chr17	48534235	125	2959
2. Forbrain specific (2871)	chr17	48592593	72	2658
2. Forbrain specific (2871)	chr17	48626262	218	1355
2. Forbrain specific (2871)	chr17	48678418	639	1376
2. Forbrain specific (2871)	chr17	48784632	216	2549
2. Forbrain specific (2871)	chr17	48814889	72	1715
2. Forbrain specific (2871)	chr17	49124858	403	1331
2. Forbrain specific (2871)	chr17	49157814	135	1323
2. Forbrain specific (2871)	chr17	49206931	286	3222
2. Forbrain specific (2871)	chr17	49231357	145	1931
2. Forbrain specific (2871)	chr17	49243544	144	1895
2. Forbrain specific (2871)	chr17	49251281	72	3212
2. Forbrain specific (2871)	chr17	49279086	219	2885
2. Forbrain specific (2871)	chr17	49282921	82	1913
2. Forbrain specific (2871)	chr17	50342302	274	2185
2. Forbrain specific (2871)	chr17	50485140	175	2798
2. Forbrain specific (2871)	chr17	54473922	135	2715
2. Forbrain specific (2871)	chr17	54896479	89	723
2. Forbrain specific (2871)	chr17	55156348	229	2051
2. Forbrain specific (2871)	chr17	55561984	135	599
2. Forbrain specific (2871)	chr17	72720931	64	2590
2. Forbrain specific (2871)	chr17	73453889	154	2550
2. Forbrain specific (2871)	chr17	78496924	64	2298
2. Forbrain specific (2871)	chr17	78501478	89	796
2. Forbrain specific (2871)	chr17	80773039	98	3046
2. Forbrain specific (2871)	chr17	80820867	107	2073
2. Forbrain specific (2871)	chr17	80887515	107	2301
2. Forbrain specific (2871)	chr17	80899666	98	1593
2. Forbrain specific (2871)	chr17	81017421	130	1903
2. Forbrain specific (2871)	chr17	81089347	72	2709
2. Forbrain specific (2871)	chr17	81134893	135	2367
2. Forbrain specific (2871)	chr17	81849761	81	2476
2. Forbrain specific (2871)	chr17	82133169	185	631
2. Forbrain specific (2871)	chr17	82138978	64	3333
2. Forbrain specific (2871)	chr17	82216333	98	774
2. Forbrain specific (2871)	chr17	82252029	154	1115
2. Forbrain specific (2871)	chr17	82731764	218	1194
2. Forbrain specific (2871)	chr17	82901265	89	2445
2. Forbrain specific (2871)	chr17	82929635	207	2999
2. Forbrain specific (2871)	chr17	83035548	116	1654
2. Forbrain specific (2871)	chr17	83037752	116	2099
2. Forbrain specific (2871)	chr17	83098971	193	1969
2. Forbrain specific (2871)	chr17	83164367	196	3239
2. Forbrain specific (2871)	chr17	83167118	81	2060
2. Forbrain specific (2871)	chr17	83188140	638	1628
2. Forbrain specific (2871)	chr17	86732262	116	3155
2. Forbrain specific (2871)	chr17	92903526	154	3260
2. Forbrain specific (2871)	chr17	93363039	125	1607
2. Forbrain specific (2871)	chr17	93717824	107	2341
2. Forbrain specific (2871)	chr17	94340578	64	3201
2. Forbrain specific (2871)	chr18	5394464	309	3134
2. Forbrain specific (2871)	chr18	5856578	64	1828
2. Forbrain specific (2871)	chr18	5862775	185	1627
2. Forbrain specific (2871)	chr18	5886408	125	2759
2. Forbrain specific (2871)	chr18	5892922	154	1310
2. Forbrain specific (2871)	chr18	14909615	64	3375
2. Forbrain specific (2871)	chr18	15174657	72	2802
2. Forbrain specific (2871)	chr18	15322218	72	702
2. Forbrain specific (2871)	chr18	15356891	154	2723
2. Forbrain specific (2871)	chr18	16390169	371	1204
2. Forbrain specific (2871)	chr18	16469053	64	3374
2. Forbrain specific (2871)	chr18	17423129	89	2057
2. Forbrain specific (2871)	chr18	17494974	64	609
2. Forbrain specific (2871)	chr18	17851176	72	1674
2. Forbrain specific (2871)	chr18	19545453	142	1950
2. Forbrain specific (2871)	chr18	19552112	152	2672
2. Forbrain specific (2871)	chr18	19955694	450	1866
2. Forbrain specific (2871)	chr18	23090761	147	1831
2. Forbrain specific (2871)	chr18	42625846	449	1334
2. Forbrain specific (2871)	chr18	43138808	81	2052
2. Forbrain specific (2871)	chr18	43182836	116	1459
2. Forbrain specific (2871)	chr18	43193354	81	1073
2. Forbrain specific (2871)	chr18	43204292	243	1154
2. Forbrain specific (2871)	chr18	43509283	287	1879
2. Forbrain specific (2871)	chr18	43526826	132	890
2. Forbrain specific (2871)	chr18	52747009	240	2678
2. Forbrain specific (2871)	chr18	52749971	88	1614
2. Forbrain specific (2871)	chr18	53059207	98	1406
2. Forbrain specific (2871)	chr18	59112417	154	3018
2. Forbrain specific (2871)	chr18	59486490	116	1726
2. Forbrain specific (2871)	chr18	59843815	81	1793
2. Forbrain specific (2871)	chr18	59860268	303	2755
2. Forbrain specific (2871)	chr18	59961388	135	3272
2. Forbrain specific (2871)	chr18	64124407	116	1999
2. Forbrain specific (2871)	chr18	64171611	89	743
2. Forbrain specific (2871)	chr18	64190953	240	991
2. Forbrain specific (2871)	chr18	64211678	595	3073
2. Forbrain specific (2871)	chr18	64221317	474	1320
2. Forbrain specific (2871)	chr18	64299689	107	2089
2. Forbrain specific (2871)	chr18	64716614	81	978
2. Forbrain specific (2871)	chr18	66504122	72	1975
2. Forbrain specific (2871)	chr18	66831779	145	1253
2. Forbrain specific (2871)	chr18	66852525	81	3234
2. Forbrain specific (2871)	chr18	66930312	207	676
2. Forbrain specific (2871)	chr18	66963113	864	2360
2. Forbrain specific (2871)	chr18	66989913	64	2124
2. Forbrain specific (2871)	chr18	67060500	81	3303
2. Forbrain specific (2871)	chr18	70761436	64	1064
2. Forbrain specific (2871)	chr18	70786058	135	1660
2. Forbrain specific (2871)	chr18	70828581	207	1371
2. Forbrain specific (2871)	chr18	70908351	64	1504
2. Forbrain specific (2871)	chr18	72554427	125	1142
2. Forbrain specific (2871)	chr18	72637431	89	1336
2. Forbrain specific (2871)	chr18	72725113	89	1189
2. Forbrain specific (2871)	chr18	73029665	107	3199
2. Forbrain specific (2871)	chr18	73132765	72	3057
2. Forbrain specific (2871)	chr18	73172182	64	1392
2. Forbrain specific (2871)	chr18	73369692	154	1881
2. Forbrain specific (2871)	chr18	81038910	89	2682
2. Forbrain specific (2871)	chr18	81153698	64	3321
2. Forbrain specific (2871)	chr18	81166798	185	3177
2. Forbrain specific (2871)	chr18	81252451	435	2865
2. Forbrain specific (2871)	chr18	81366253	98	1774
2. Forbrain specific (2871)	chr18	81446870	98	2019
2. Forbrain specific (2871)	chr18	81509619	219	2605
2. Forbrain specific (2871)	chr18	81583948	81	2192
2. Forbrain specific (2871)	chr18	81648754	81	1720
2. Forbrain specific (2871)	chr18	81753670	72	1145
2. Forbrain specific (2871)	chr18	81822238	177	1663
2. Forbrain specific (2871)	chr18	81924787	522	2734
2. Forbrain specific (2871)	chr18	81958587	81	3036
2. Forbrain specific (2871)	chr18	82126426	89	3338
2. Forbrain specific (2871)	chr18	82263845	145	1346
2. Forbrain specific (2871)	chr18	82277736	207	2286
2. Forbrain specific (2871)	chr18	82283581	310	586
2. Forbrain specific (2871)	chr18	83068222	136	3390
2. Forbrain specific (2871)	chr18	83074392	286	2174
2. Forbrain specific (2871)	chr18	83096864	72	1966
2. Forbrain specific (2871)	chr18	83153526	72	2796
2. Forbrain specific (2871)	chr18	83184047	165	1190
2. Forbrain specific (2871)	chr18	83257268	72	3378
2. Forbrain specific (2871)	chr18	83332694	154	1564
2. Forbrain specific (2871)	chr18	83536953	383	2103
2. Forbrain specific (2871)	chr18	83582265	501	3203
2. Forbrain specific (2871)	chr18	83637826	101	1756
2. Forbrain specific (2871)	chr18	83841108	89	2604
2. Forbrain specific (2871)	chr18	83943771	154	1303
2. Forbrain specific (2871)	chr18	84002945	243	2315
2. Forbrain specific (2871)	chr18	84711932	89	3150
2. Forbrain specific (2871)	chr18	84764083	69	1836
2. Forbrain specific (2871)	chr18	84768939	287	3188
2. Forbrain specific (2871)	chr18	86790697	251	3074
2. Forbrain specific (2871)	chr18	87026653	135	1340
2. Forbrain specific (2871)	chr18	87048986	116	3220
2. Forbrain specific (2871)	chr18	87688172	89	3183
2. Forbrain specific (2871)	chr18	87754206	64	2105
2. Forbrain specific (2871)	chr18	87790525	107	3068
2. Forbrain specific (2871)	chr18	87901763	72	1535
2. Forbrain specific (2871)	chr18	87911934	116	2782
2. Forbrain specific (2871)	chr18	88468690	98	1635
2. Forbrain specific (2871)	chr18	88511059	154	1001
2. Forbrain specific (2871)	chr18	88747275	207	588
2. Forbrain specific (2871)	chr18	89897390	64	826
2. Forbrain specific (2871)	chr18	90122349	116	728
2. Forbrain specific (2871)	chr19	17896805	72	3043
2. Forbrain specific (2871)	chr19	17932858	145	616
2. Forbrain specific (2871)	chr19	17958679	72	1021
2. Forbrain specific (2871)	chr19	18373525	81	1414
2. Forbrain specific (2871)	chr19	18895596	107	1773
2. Forbrain specific (2871)	chr19	18906425	135	651
2. Forbrain specific (2871)	chr19	19437113	89	2263
2. Forbrain specific (2871)	chr19	19886130	840	841
2. Forbrain specific (2871)	chr19	19977662	116	2397
2. Forbrain specific (2871)	chr19	20006167	135	861
2. Forbrain specific (2871)	chr19	20123699	98	2053
2. Forbrain specific (2871)	chr19	20241485	125	3032
2. Forbrain specific (2871)	chr19	25845338	98	1344
2. Forbrain specific (2871)	chr19	25971460	207	1393
2. Forbrain specific (2871)	chr19	26059694	81	1412
2. Forbrain specific (2871)	chr19	26181983	89	2651
2. Forbrain specific (2871)	chr19	26258846	196	1624
2. Forbrain specific (2871)	chr19	26308886	229	1106
2. Forbrain specific (2871)	chr19	26319196	81	3280
2. Forbrain specific (2871)	chr19	26508802	185	3110
2. Forbrain specific (2871)	chr19	26588868	64	2649
2. Forbrain specific (2871)	chr19	26814836	107	710
2. Forbrain specific (2871)	chr19	26863799	106	2992
2. Forbrain specific (2871)	chr19	26866057	64	2668
2. Forbrain specific (2871)	chr19	26875835	75	1447
2. Forbrain specific (2871)	chr19	26931114	98	2479
2. Forbrain specific (2871)	chr19	26953584	98	1640
2. Forbrain specific (2871)	chr19	27100074	72	1968
2. Forbrain specific (2871)	chr19	27211047	64	1522
2. Forbrain specific (2871)	chr19	27286383	596	1809
2. Forbrain specific (2871)	chr19	27317588	145	3165
2. Forbrain specific (2871)	chr19	29840765	213	595
2. Forbrain specific (2871)	chr19	29844211	194	3376
2. Forbrain specific (2871)	chr19	31863106	81	1721
2. Forbrain specific (2871)	chr19	36664575	81	1625
2. Forbrain specific (2871)	chr19	36669950	96	2598
2. Forbrain specific (2871)	chr19	36677726	175	1370
2. Forbrain specific (2871)	chr19	36686226	133	2523
2. Forbrain specific (2871)	chr19	36688326	80	1219
2. Forbrain specific (2871)	chr19	36697021	195	2456
2. Forbrain specific (2871)	chr19	36705741	358	2643
2. Forbrain specific (2871)	chr19	36721297	89	539
2. Forbrain specific (2871)	chr19	36818408	76	2786
2. Forbrain specific (2871)	chr19	48834640	145	1171
2. Forbrain specific (2871)	chr19	49299531	218	2162
2. Forbrain specific (2871)	chr19	49361330	81	2345
2. Forbrain specific (2871)	chr19	49697849	218	2297
2. Forbrain specific (2871)	chr19	50060667	286	1915
2. Forbrain specific (2871)	chr19	50766408	207	2764
2. Forbrain specific (2871)	chr19	51060199	240	860
2. Forbrain specific (2871)	chr19	51293275	98	1099
2. Forbrain specific (2871)	chr19	51977423	64	1947
2. Forbrain specific (2871)	chr19	52070321	175	2224
2. Forbrain specific (2871)	chr19	52177351	154	2837
2. Forbrain specific (2871)	chr19	54311348	81	2232
2. Forbrain specific (2871)	chr19	54801918	64	1477
2. Forbrain specific (2871)	chr19	54838422	298	2084
2. Forbrain specific (2871)	chr19	54948590	135	1690
2. Forbrain specific (2871)	chr19	55138146	196	1274
2. Forbrain specific (2871)	chr19	55144221	64	2478
2. Forbrain specific (2871)	chr19	55158770	64	2218
2. Forbrain specific (2871)	chr19	58167510	188	3056
2. Forbrain specific (2871)	chr2	3796781	81	1717
2. Forbrain specific (2871)	chr2	3890591	98	2219
2. Forbrain specific (2871)	chr2	3925463	202	905
2. Forbrain specific (2871)	chr2	16795489	322	2501
2. Forbrain specific (2871)	chr2	16850200	424	576
2. Forbrain specific (2871)	chr2	17189343	298	2055
2. Forbrain specific (2871)	chr2	17317031	72	762
2. Forbrain specific (2871)	chr2	17326755	98	3017
2. Forbrain specific (2871)	chr2	17770619	154	1200
2. Forbrain specific (2871)	chr2	17819576	64	2220
2. Forbrain specific (2871)	chr2	17837722	199	689
2. Forbrain specific (2871)	chr2	17839257	280	3093
2. Forbrain specific (2871)	chr2	17881508	98	1700
2. Forbrain specific (2871)	chr2	17975790	81	2541
2. Forbrain specific (2871)	chr2	21270248	276	1851
2. Forbrain specific (2871)	chr2	21278310	112	2027
2. Forbrain specific (2871)	chr2	21282989	197	2483
2. Forbrain specific (2871)	chr2	21898722	175	1528
2. Forbrain specific (2871)	chr2	22066910	89	2119
2. Forbrain specific (2871)	chr2	22166127	229	3261
2. Forbrain specific (2871)	chr2	28158580	175	542
2. Forbrain specific (2871)	chr2	28296366	481	1491
2. Forbrain specific (2871)	chr2	28326298	107	1850
2. Forbrain specific (2871)	chr2	28337122	70	1258
2. Forbrain specific (2871)	chr2	28370308	271	812
2. Forbrain specific (2871)	chr2	28409757	64	1495
2. Forbrain specific (2871)	chr2	29262527	228	3342
2. Forbrain specific (2871)	chr2	29267068	116	2851
2. Forbrain specific (2871)	chr2	29272052	89	3257
[truncated: 9,527 more rows]
