# Supplementary material for: Extended intergenic DNA contributes to neuron-specific expression of neighboring genes in the mammalian nervous system
Source: Nat Commun. 2022 May 18;13:2733. doi: 10.1038/s41467-022-30192-z (PMC9117226; doi:10.1038/s41467-022-30192-z)
Supplement: Supplementary file 13 — Supplementary Dataset 11 [file 41467_2022_30192_MOESM13_ESM.zip]

Archive with 14 entries (13 files):
- Supplementary_Data_10/
- __MACOSX/._Supplementary_Data_10
- Supplementary_Data_10/6_Ascl_SCCAKCTGCH.txt
- __MACOSX/Supplementary_Data_10/._6_Ascl_SCCAKCTGCH.txt
- Supplementary_Data_10/2_RFX_CCATGGCARCM.txt
- __MACOSX/Supplementary_Data_10/._2_RFX_CCATGGCARCM.txt
- Supplementary_Data_10/1_CTCF_YRRCCASYAGRKGGCRSYVB.txt
- __MACOSX/Supplementary_Data_10/._1_CTCF_YRRCCASYAGRKGGCRSYVB.txt
- Supplementary_Data_10/4_NeuroD_RCCATCTGYYHY.txt
- __MACOSX/Supplementary_Data_10/._4_NeuroD_RCCATCTGYYHY.txt
- Supplementary_Data_10/5_Onecut_RDRAAATCAATA.txt
- __MACOSX/Supplementary_Data_10/._5_Onecut_RDRAAATCAATA.txt
- Supplementary_Data_10/3_AP1_VTGAGTCA.txt
- __MACOSX/Supplementary_Data_10/._3_AP1_VTGAGTCA.txt
