# Supplementary material for: Extended intergenic DNA contributes to neuron-specific expression of neighboring genes in the mammalian nervous system
Source: Nat Commun. 2022 May 18;13:2733. doi: 10.1038/s41467-022-30192-z (PMC9117226; doi:10.1038/s41467-022-30192-z)
Supplement: Supplementary file 13 — Supplementary Dataset 11 [file 41467_2022_30192_MOESM13_ESM.zip › Supplementary_Data_10/6_Ascl_SCCAKCTGCH.txt]

MEME version 5.4.1

ALPHABET= ACGT

strands: + -

Background letter frequencies (from unknown source):
A 0.258 C 0.242 G 0.242 T 0.258

MOTIF SCCAKCTGCH MEME-5

log-odds matrix: alength= 4 w= 10 E= 1.1e-002
 -1344    111     87   -284
 -1344    205  -1344  -1344
  -203    195  -1344  -1344
   182  -1344  -1344   -152
 -1344  -1344    136     55
 -1344    205  -1344  -1344
   -67  -1344  -1344    170
 -1344   -129    190  -1344
 -1344    163    -22   -252
     2     34  -1344     75


letter-probability matrix: alength= 4 w= 10 nsites= 111 E= 1.1e-002
0.000000 0.522523 0.441441 0.036036
0.000000 1.000000 0.000000 0.000000
0.063063 0.936937 0.000000 0.000000
0.909910 0.000000 0.000000 0.090090
0.000000 0.000000 0.621622 0.378378
0.000000 1.000000 0.000000 0.000000
0.162162 0.000000 0.000000 0.837838
0.000000 0.099099 0.900901 0.000000
0.000000 0.747748 0.207207 0.045045
0.261261 0.306306 0.000000 0.432432
