# Supplementary material for: Extended intergenic DNA contributes to neuron-specific expression of neighboring genes in the mammalian nervous system
Source: Nat Commun. 2022 May 18;13:2733. doi: 10.1038/s41467-022-30192-z (PMC9117226; doi:10.1038/s41467-022-30192-z)
Supplement: Supplementary file 13 — Supplementary Dataset 11 [file 41467_2022_30192_MOESM13_ESM.zip › Supplementary_Data_10/2_RFX_CCATGGCARCM.txt]

MEME version 5.4.1

ALPHABET= ACGT

strands: + -

Background letter frequencies (from unknown source):
A 0.258 C 0.242 G 0.242 T 0.258

MOTIF CCATGGCARCM MEME-2

log-odds matrix: alength= 4 w= 11 E= 1.7e-023
   -47    148   -134   -262
 -1403    204  -1403   -543
   147   -125  -1403    -47
  -152  -1403    -81    158
  -134  -1403    187   -443
  -243   -275    192  -1403
   -34    166  -1403   -311
   173  -1403  -1403    -84
   129  -1403     62  -1403
 -1403    201   -334  -1403
    64     73  -1403    -38


letter-probability matrix: alength= 4 w= 11 nsites= 167 E= 1.7e-023
0.185629 0.676647 0.095808 0.041916
0.000000 0.994012 0.000000 0.005988
0.712575 0.101796 0.000000 0.185629
0.089820 0.000000 0.137725 0.772455
0.101796 0.000000 0.886228 0.011976
0.047904 0.035928 0.916168 0.000000
0.203593 0.766467 0.000000 0.029940
0.856287 0.000000 0.000000 0.143713
0.628743 0.000000 0.371257 0.000000
0.000000 0.976048 0.023952 0.000000
0.401198 0.401198 0.000000 0.197605
