# Supplementary material for: Extended intergenic DNA contributes to neuron-specific expression of neighboring genes in the mammalian nervous system
Source: Nat Commun. 2022 May 18;13:2733. doi: 10.1038/s41467-022-30192-z (PMC9117226; doi:10.1038/s41467-022-30192-z)
Supplement: Supplementary file 13 — Supplementary Dataset 11 [file 41467_2022_30192_MOESM13_ESM.zip › Supplementary_Data_10/1_CTCF_YRRCCASYAGRKGGCRSYVB.txt]

MEME version 5.4.1

ALPHABET= ACGT

strands: + -

Background letter frequencies (from unknown source):
A 0.247 C 0.253 G 0.253 T 0.247

MOTIF YRRCCASYAGRKGGCRSYVB MEME-1

log-odds matrix: alength= 4 w= 20 E= 1.1e-490
   -88      3    -84     91
    -9   -106     82    -30
    16   -181     93    -53
   -62    163   -395   -265
  -306    192   -527   -523
   166   -527   -110   -138
  -323    130     43   -465
   -48     39   -210     81
   185   -395   -268   -215
  -465  -1490    197  -1490
   108  -1490     92  -1490
  -465  -1490     85    111
  -465  -1490    196   -623
  -465   -427    183   -171
  -119    167   -346   -191
   102   -468     86   -306
  -153     86     75   -306
   -95     36   -163     91
    60      0     39   -253
   -65    -34     -2     67


letter-probability matrix: alength= 4 w= 20 nsites= 305 E= 1.1e-490
0.134426 0.259016 0.140984 0.465574
0.232787 0.121311 0.445902 0.200000
0.275410 0.072131 0.481967 0.170492
0.160656 0.783607 0.016393 0.039344
0.029508 0.957377 0.006557 0.006557
0.780328 0.006557 0.118033 0.095082
0.026230 0.622951 0.340984 0.009836
0.177049 0.331148 0.059016 0.432787
0.888525 0.016393 0.039344 0.055738
0.009836 0.000000 0.990164 0.000000
0.521311 0.000000 0.478689 0.000000
0.009836 0.000000 0.455738 0.534426
0.009836 0.000000 0.986885 0.003279
0.009836 0.013115 0.901639 0.075410
0.108197 0.803279 0.022951 0.065574
0.501639 0.009836 0.459016 0.029508
0.085246 0.459016 0.426230 0.029508
0.127869 0.324590 0.081967 0.465574
0.373770 0.252459 0.331148 0.042623
0.157377 0.200000 0.249180 0.393443
