# Supplementary material for: Extended intergenic DNA contributes to neuron-specific expression of neighboring genes in the mammalian nervous system
Source: Nat Commun. 2022 May 18;13:2733. doi: 10.1038/s41467-022-30192-z (PMC9117226; doi:10.1038/s41467-022-30192-z)
Supplement: Supplementary file 13 — Supplementary Dataset 11 [file 41467_2022_30192_MOESM13_ESM.zip › Supplementary_Data_10/4_NeuroD_RCCATCTGYYHY.txt]

MEME version 5.4.1

ALPHABET= ACGT

strands: + -

Background letter frequencies (from unknown source):
A 0.281 C 0.219 G 0.219 T 0.281

MOTIF RCCATCTGYYHY MEME-1

log-odds matrix: alength= 4 w= 12 E= 4.8e-243
    44   -113     65    -67
  -175    175    -47   -381
  -162    205  -1587  -1587
   168  -1587  -1587   -147
 -1587  -1587    -83    164
  -581    208   -161  -1587
 -1587  -1587  -1587    183
 -1587  -1587    219  -1587
 -1587     44    -22     87
  -254     73    -99     77
   -10      5    -39     30
   -74     52    -63     42


letter-probability matrix: alength= 4 w= 12 nsites= 600 E= 4.8e-243
0.380000 0.100000 0.343333 0.176667
0.083333 0.738333 0.158333 0.020000
0.091667 0.908333 0.000000 0.000000
0.898333 0.000000 0.000000 0.101667
0.000000 0.000000 0.123333 0.876667
0.005000 0.923333 0.071667 0.000000
0.000000 0.000000 0.000000 1.000000
0.000000 0.000000 1.000000 0.000000
0.000000 0.296667 0.188333 0.515000
0.048333 0.363333 0.110000 0.478333
0.261667 0.226667 0.166667 0.345000
0.168333 0.313333 0.141667 0.376667
