# Supplementary material for: Extended intergenic DNA contributes to neuron-specific expression of neighboring genes in the mammalian nervous system
Source: Nat Commun. 2022 May 18;13:2733. doi: 10.1038/s41467-022-30192-z (PMC9117226; doi:10.1038/s41467-022-30192-z)
Supplement: Supplementary file 13 — Supplementary Dataset 11 [file 41467_2022_30192_MOESM13_ESM.zip › Supplementary_Data_10/5_Onecut_RDRAAATCAATA.txt]

MEME version 5.4.1

ALPHABET= ACGT

strands: + -

Background letter frequencies (from unknown source):
A 0.282 C 0.218 G 0.218 T 0.282

MOTIF RDRAAATCAATA MEME-1

log-odds matrix: alength= 4 w= 12 E= 1.7e-051
    50    -42     17    -54
    33    -68     51    -50
    62    -76     25    -67
   103   -128    -13   -105
   133   -279     25  -1533
   178  -1533   -279  -1533
 -1533  -1533  -1533    183
 -1533    220  -1533  -1533
   183  -1533  -1533  -1533
   182  -1533  -1533   -686
 -1533  -1533  -1533    183
   115  -1533     13   -105


letter-probability matrix: alength= 4 w= 12 nsites= 412 E= 1.7e-051
0.398058 0.162621 0.245146 0.194175
0.354369 0.135922 0.310680 0.199029
0.434466 0.128641 0.259709 0.177184
0.575243 0.089806 0.199029 0.135922
0.708738 0.031553 0.259709 0.000000
0.968447 0.000000 0.031553 0.000000
0.000000 0.000000 0.000000 1.000000
0.000000 1.000000 0.000000 0.000000
1.000000 0.000000 0.000000 0.000000
0.997573 0.000000 0.000000 0.002427
0.000000 0.000000 0.000000 1.000000
0.626214 0.000000 0.237864 0.135922
