# Supplementary material for: Extended intergenic DNA contributes to neuron-specific expression of neighboring genes in the mammalian nervous system
Source: Nat Commun. 2022 May 18;13:2733. doi: 10.1038/s41467-022-30192-z (PMC9117226; doi:10.1038/s41467-022-30192-z)
Supplement: Supplementary file 13 — Supplementary Dataset 11 [file 41467_2022_30192_MOESM13_ESM.zip › Supplementary_Data_10/3_AP1_VTGAGTCA.txt]

MEME version 5.4.1

ALPHABET= ACGT

strands: + -

Background letter frequencies (from unknown source):
A 0.274 C 0.226 G 0.226 T 0.274

MOTIF VTGAGTCA MEME-1

log-odds matrix: alength= 4 w= 8 E= 9.5e-072
    74     29     23  -1482
 -1482  -1482  -1482    187
 -1482  -1482    215  -1482
   187  -1482  -1482  -1482
   -70   -223    179  -1482
 -1482  -1482  -1482    187
 -1482    215  -1482  -1482
   187  -1482  -1482  -1482


letter-probability matrix: alength= 4 w= 8 nsites= 290 E= 9.5e-072
0.458621 0.275862 0.265517 0.000000
0.000000 0.000000 0.000000 1.000000
0.000000 0.000000 1.000000 0.000000
1.000000 0.000000 0.000000 0.000000
0.168966 0.048276 0.782759 0.000000
0.000000 0.000000 0.000000 1.000000
0.000000 1.000000 0.000000 0.000000
1.000000 0.000000 0.000000 0.000000
