# Supplementary material for: Extended intergenic DNA contributes to neuron-specific expression of neighboring genes in the mammalian nervous system
Source: Nat Commun. 2022 May 18;13:2733. doi: 10.1038/s41467-022-30192-z (PMC9117226; doi:10.1038/s41467-022-30192-z)
Supplement: Supplementary file 14 — Supplementary Dataset 12 [file 41467_2022_30192_MOESM14_ESM.xlsx]

## Sheet: ChIP_seq_MN_H3K27ac_rep1.bed
Supplementary Data 12. ChIP-seq peak calls generated for motor neuron experiments in BED file format, used in Supplementary Fig. 8
chrom	peak start mm10	peak end mm10	peak name	score	strand	fold-change	pval (-log10)	qval (-log10)	peak summit
chr1	3670546	3671042	BED_peak1	389	.	8.02727	42.8194	38.9901	286
chr1	3671172	3671460	BED_peak2	209	.	5.74687	24.2339	20.9894	166
chr1	3671855	3672649	BED_peak3	363	.	7.73617	40.1219	36.376	240
chr1	4571311	4572272	BED_peak4	215	.	9.68875	24.7967	21.5339	318
chr1	4785274	4786177	BED_peak5	429	.	12.5717	46.8641	42.9073	238
chr1	4802350	4802721	BED_peak6	69	.	5.48847	9.58542	6.93294	196
chr1	4807461	4807786	BED_peak7	172	.	8.21344	20.313	17.2044	144
chr1	4808250	4808551	BED_peak8	45	.	4.3592	7.0065	4.51762	96
chr1	4857223	4857530	BED_peak9	30	.	3.14791	5.40325	3.05038	169
chr1	4857723	4858571	BED_peak10	350	.	10.0844	38.7145	35.0123	565
chr1	5019422	5019725	BED_peak11	49	.	4.79705	7.45194	4.93324	210
chr1	5019937	5020418	BED_peak12	49	.	4.79705	7.45194	4.93324	357
chr1	5083080	5083780	BED_peak13	353	.	13.8651	39.1003	35.3863	147
chr1	5232234	5232462	BED_peak14	34	.	3.55889	5.80947	3.42187	74
chr1	5233055	5233463	BED_peak15	120	.	6.2705	14.9754	12.068	142
chr1	6214104	6214613	BED_peak16	590	.	11.5399	63.517	59.0248	261
chr1	6215047	6215559	BED_peak17	251	.	6.97762	28.5471	25.1626	206
chr1	6382660	6383186	BED_peak18	323	.	14.0595	35.9609	32.3451	320
chr1	6440986	6441298	BED_peak19	98	.	6.83976	12.6488	9.84049	125
chr1	6441583	6441811	BED_peak20	51	.	4.93983	7.68536	5.14738	116
chr1	6729291	6729691	BED_peak21	74	.	4.05747	10.0812	7.40085	219
chr1	6733708	6734471	BED_peak22	76	.	3.84892	10.3035	7.61157	645
chr1	6734891	6735311	BED_peak23	65	.	3.82848	9.18498	6.55454	147
chr1	6750736	6751133	BED_peak24	83	.	5.13635	11.0517	8.32044	187
chr1	6751254	6751491	BED_peak25	47	.	4.03341	7.24121	4.73662	51
chr1	6751749	6752032	BED_peak26	49	.	4.14553	7.46151	4.94155	142
chr1	6760706	6761588	BED_peak27	74	.	5.01655	10.113	7.43085	393
chr1	7088046	7088802	BED_peak28	650	.	10.9412	69.7637	65.0646	484
chr1	7089110	7089607	BED_peak29	193	.	5.49813	22.5153	19.3289	172
chr1	7139316	7139560	BED_peak30	35	.	4.17986	5.90814	3.50576	161
chr1	7397085	7397324	BED_peak31	96	.	5.42986	12.3979	9.60186	159
chr1	7397650	7397900	BED_peak32	96	.	5.42986	12.3979	9.60186	134
chr1	7398155	7398689	BED_peak33	148	.	6.78733	17.8376	14.819	327
chr1	9298896	9299341	BED_peak34	43	.	4.55984	6.77974	4.30661	222
chr1	9545452	9545724	BED_peak35	104	.	6.04563	13.2764	10.4406	127
chr1	9545926	9546450	BED_peak36	112	.	6.2709	14.1361	11.2633	190
chr1	9563784	9564054	BED_peak37	53	.	4.06783	7.86179	5.31234	106
chr1	9564542	9564842	BED_peak38	94	.	5.17555	12.2043	9.41734	126
chr1	9578427	9578736	BED_peak39	130	.	6.36769	16.0343	13.0848	195
chr1	9601229	9601924	BED_peak40	304	.	10.1456	34.0212	30.4657	382
chr1	9602051	9602453	BED_peak41	56	.	4.25475	8.25263	5.67915	281
chr1	9649202	9649677	BED_peak42	58	.	4.81116	8.40275	5.82001	137
chr1	9659014	9659242	BED_peak43	67	.	5.40394	9.44043	6.79593	138
chr1	9699599	9700177	BED_peak44	214	.	9.62232	24.6694	21.4109	377
chr1	9700670	9700898	BED_peak45	35	.	3.93605	6.00806	3.59741	162
chr1	9747445	9748427	BED_peak46	436	.	10.4257	47.6702	43.687	698
chr1	9943677	9944136	BED_peak47	279	.	9.56023	31.4629	27.9866	222
chr1	9944413	9944667	BED_peak48	36	.	3.58295	6.09174	3.67554	98
chr1	10009222	10009598	BED_peak49	60	.	5.31982	8.62256	6.02433	208
chr1	10037462	10038308	BED_peak50	941	.	13.3078	99.5644	94.1011	575
chr1	10231830	10232554	BED_peak51	185	.	7.69231	21.754	18.594	271
chr1	10233211	10233522	BED_peak52	101	.	5.72519	13.0225	10.1979	128
chr1	10596733	10597169	BED_peak53	58	.	5.20988	8.44142	5.85689	177
chr1	10993673	10994058	BED_peak54	27	.	3.79987	5.07337	2.74881	79
chr1	11277120	11277387	BED_peak55	58	.	4.36621	8.48203	5.89496	110
chr1	11414283	11414594	BED_peak56	60	.	5.31982	8.62256	6.02433	102
chr1	12576911	12577469	BED_peak57	74	.	5.61204	10.1562	7.47181	353
chr1	12718491	12718744	BED_peak58	40	.	4.35477	6.44739	4.00358	203
chr1	12990471	12991187	BED_peak59	353	.	7.34685	39.0588	35.3459	500
chr1	12991378	12992389	BED_peak60	181	.	5.18608	21.3269	18.182	756
chr1	12992474	12992769	BED_peak61	132	.	4.46003	16.1669	13.2123	179
chr1	13005120	13006059	BED_peak62	135	.	7.26829	16.5246	13.5564	273
chr1	13182989	13183304	BED_peak63	76	.	4.67328	10.3891	7.6929	199
chr1	13183659	13184110	BED_peak64	70	.	4.36963	9.69513	7.0348	227
chr1	13189126	13189363	BED_peak65	41	.	3.73069	6.63346	4.17578	159
chr1	13215029	13215377	BED_peak66	36	.	4.1488	6.11058	3.69252	210
chr1	13258019	13258252	BED_peak67	74	.	5.04541	10.1702	7.48486	147
chr1	13282848	13283382	BED_peak68	38	.	4.10613	6.29933	3.86706	402
chr1	13290044	13290506	BED_peak69	69	.	4.74518	9.56768	6.91636	202
chr1	13314683	13315030	BED_peak70	88	.	5.3948	11.5836	8.82653	181
chr1	13324676	13324981	BED_peak71	46	.	4.27594	7.1426	4.64478	136
chr1	13372591	13372875	BED_peak72	117	.	5.58208	14.6436	11.7505	124
chr1	13374167	13374743	BED_peak73	240	.	8.5688	27.4275	24.0787	306
chr1	13589024	13589338	BED_peak74	107	.	6.23239	13.6438	10.7925	143
chr1	13589527	13589819	BED_peak75	175	.	8.37569	20.6295	17.5089	129
chr1	13659963	13660601	BED_peak76	616	.	13.7137	66.1856	61.6029	404
chr1	14181787	14182044	BED_peak77	51	.	3.98992	7.69652	5.15744	210
chr1	14309513	14310274	BED_peak78	446	.	11.4171	48.6214	44.6093	434
chr1	14349256	14349753	BED_peak79	156	.	6.78484	18.7386	15.6863	210
chr1	14506344	14506740	BED_peak80	138	.	7.41576	16.8049	13.8263	207
chr1	15286232	15286509	BED_peak81	64	.	4.84757	9.11566	6.48917	84
chr1	15286874	15287597	BED_peak82	238	.	9.75504	27.2328	23.8909	199
chr1	15637667	15638215	BED_peak83	51	.	4.72845	7.63766	5.10646	445
chr1	15805582	15806429	BED_peak84	781	.	14.2045	83.2082	78.1203	271
chr1	16071698	16072130	BED_peak85	30	.	3.14791	5.40325	3.05038	55
chr1	16073319	16073575	BED_peak86	47	.	3.65711	7.22054	4.71758	121
chr1	16074275	16074547	BED_peak87	30	.	3.13468	5.3743	3.02449	105
chr1	16103759	16105140	BED_peak88	624	.	10.156	67.0955	62.4845	1108
chr1	16172563	16173116	BED_peak89	298	.	8.74246	33.3498	29.8151	212
chr1	16227908	16228178	BED_peak90	49	.	4.12261	7.41668	4.90015	148
chr1	16229489	16229761	BED_peak91	39	.	3.8505	6.36244	3.92492	127
chr1	16342845	16343164	BED_peak92	98	.	6.83976	12.6488	9.84049	155
chr1	16519325	16519695	BED_peak93	225	.	9.62955	25.826	22.5294	194
chr1	16519841	16520195	BED_peak94	226	.	9.69213	25.95	22.6495	175
chr1	16593013	16593571	BED_peak95	69	.	5.6998	9.58925	6.93445	225
chr1	16618458	16619325	BED_peak96	217	.	8.68223	24.9772	21.7085	179
chr1	16656443	16657122	BED_peak97	273	.	7.85244	30.7911	27.3361	339
chr1	16665063	16665719	BED_peak98	303	.	9.61924	33.9432	30.3903	428
chr1	16687993	16688240	BED_peak99	44	.	4.45939	6.89407	4.41292	122
chr1	16688339	16688951	BED_peak100	79	.	5.87747	10.6158	7.90597	217
chr1	17097372	17097689	BED_peak101	60	.	5.31982	8.62256	6.02433	203
chr1	17145360	17145878	BED_peak102	162	.	9.11968	19.3689	16.2938	193
chr1	17727207	17727685	BED_peak103	51	.	4.93983	7.68536	5.14738	190
chr1	18058453	18058804	BED_peak104	98	.	6.83976	12.6488	9.84049	129
chr1	20302584	20303035	BED_peak105	35	.	4.17986	5.90814	3.50576	360
chr1	20477497	20478317	BED_peak106	111	.	6.66102	14.0356	11.1669	618
chr1	20801302	20801598	BED_peak107	47	.	4.4866	7.22596	4.7224	184
chr1	20867736	20867981	BED_peak108	43	.	4.55984	6.77974	4.30661	147
chr1	20890493	20891182	BED_peak109	196	.	8.19988	22.8702	19.6722	250
chr1	20950957	20951398	BED_peak110	100	.	4.61117	12.8296	10.0137	290
chr1	20951665	20952239	BED_peak111	518	.	11.3048	56.149	51.8984	285
chr1	21079434	21079887	BED_peak112	309	.	12.1951	34.5596	30.9876	219
chr1	21218522	21219080	BED_peak113	452	.	12.1473	49.2321	45.2019	199
chr1	21961917	21962148	BED_peak114	27	.	3.79987	5.07337	2.74881	52
chr1	22533275	22533662	BED_peak115	209	.	10.6396	24.214	20.9703	202
chr1	22805360	22805893	BED_peak116	223	.	10.1074	25.5904	22.3012	306
chr1	22806262	22806568	BED_peak117	54	.	4.77221	8.01947	5.46046	92
chr1	23086902	23087482	BED_peak118	125	.	6.97756	15.5122	12.5834	355
chr1	23255689	23256033	BED_peak119	83	.	6.16926	11.114	8.37975	148
chr1	23256943	23257171	BED_peak120	38	.	4.28388	6.33184	3.89697	75
chr1	23302442	23302677	BED_peak121	51	.	4.93983	7.68536	5.14738	154
chr1	23383484	23383986	BED_peak122	186	.	8.72194	21.8281	18.6654	301
chr1	23706117	23706371	BED_peak123	55	.	4.49545	8.13392	5.56802	66
chr1	23762189	23762831	BED_peak124	69	.	5.6998	9.58925	6.93445	448
chr1	23921609	23921865	BED_peak125	84	.	6.22073	11.2012	8.46309	105
chr1	23921967	23922200	BED_peak126	95	.	6.64207	12.3143	9.52232	80
chr1	24005162	24005916	BED_peak127	387	.	12.5061	42.5992	38.7777	339
chr1	24099474	24100205	BED_peak128	283	.	8.03461	31.8523	28.3642	176
chr1	24100581	24100872	BED_peak129	230	.	7.18346	26.331	23.0178	119
chr1	24107353	24107953	BED_peak130	125	.	7.43042	15.4302	12.5048	319
chr1	24128375	24128625	BED_peak131	44	.	4.49454	6.95258	4.46699	124
chr1	24677977	24678454	BED_peak132	46	.	3.62687	7.15099	4.65258	394
chr1	24678622	24679149	BED_peak133	611	.	14.0865	65.7694	61.1996	313
chr1	24869868	24870165	BED_peak134	79	.	5.87747	10.6158	7.90597	82
chr1	24943468	24943717	BED_peak135	69	.	5.6998	9.58925	6.93445	114
chr1	25228197	25229246	BED_peak136	132	.	7.59276	16.1871	13.2316	257
chr1	25830462	25830725	BED_peak137	69	.	5.6998	9.58925	6.93445	149
chr1	26687405	26687732	BED_peak138	55	.	5.03887	8.15801	5.5906	208
chr1	28476991	28477265	BED_peak139	60	.	5.31982	8.62256	6.02433	153
chr1	28565235	28565929	BED_peak140	88	.	6.45978	11.6039	8.84426	225
chr1	29217443	29217777	BED_peak141	73	.	5.75871	10.0448	7.3662	175
chr1	30199539	30199936	BED_peak142	42	.	3.78754	6.74911	4.28348	104
chr1	30537247	30537475	BED_peak143	35	.	4.17986	5.90814	3.50576	77
chr1	30563926	30564628	BED_peak144	105	.	5.88524	13.3543	10.5153	531
chr1	30565383	30565651	BED_peak145	79	.	5.12095	10.6686	7.95605	94
chr1	30872796	30873199	BED_peak146	229	.	7.51315	26.2864	22.975	220
chr1	30873974	30874375	BED_peak147	460	.	11.4934	50.1477	46.0882	197
chr1	30948949	30949206	BED_peak148	64	.	3.79031	9.08074	6.4566	104
chr1	30949868	30950766	BED_peak149	398	.	9.53918	43.7104	39.8536	169
chr1	32172748	32173221	BED_peak150	78	.	6.07979	10.5836	7.87579	294
chr1	32378500	32378728	BED_peak151	51	.	4.93983	7.68536	5.14738	76
chr1	33201102	33201522	BED_peak152	66	.	5.14715	9.33383	6.69547	159
chr1	33395881	33396137	BED_peak153	43	.	4.55984	6.77974	4.30661	165
chr1	33509430	33509727	BED_peak154	57	.	4.41393	8.27829	5.70363	111
chr1	33669880	33670717	BED_peak155	372	.	10.972	40.9873	37.2148	301
chr1	33719668	33720147	BED_peak156	159	.	8.06355	19.0081	15.946	313
chr1	33720283	33720640	BED_peak157	130	.	7.21674	15.9636	13.0167	151
chr1	33757988	33758258	BED_peak158	25	.	3.62897	4.80367	2.51683	221
chr1	33813268	33814410	BED_peak159	611	.	13.5547	65.7267	61.1584	763
chr1	33907073	33907624	BED_peak160	46	.	4.45406	7.17008	4.67015	405
chr1	33908289	33908627	BED_peak161	62	.	5.09035	8.89636	6.28242	142
chr1	33969108	33969745	BED_peak162	46	.	3.05319	7.15132	4.65285	489
chr1	33969996	33970741	BED_peak163	117	.	4.38754	14.6574	11.7636	405
chr1	34005892	34006743	BED_peak164	260	.	5.41516	29.4411	26.0282	487
chr1	34011162	34011478	BED_peak165	151	.	4.81551	18.1517	15.1212	163
chr1	34011829	34012191	BED_peak166	152	.	5.48492	18.2349	15.2009	189
chr1	34041398	34041626	BED_peak167	48	.	3.61396	7.36532	4.85218	119
chr1	34060364	34060779	BED_peak168	33	.	3.13449	5.77734	3.39268	56
chr1	34085866	34086094	BED_peak169	27	.	3.79987	5.07337	2.74881	24
chr1	34103657	34104115	BED_peak170	37	.	3.86527	6.13598	3.71593	420
chr1	34121526	34121998	BED_peak171	42	.	3.32679	6.66616	4.20661	365
chr1	34150195	34150452	BED_peak172	57	.	4.7784	8.3442	5.76513	158
chr1	34189187	34189468	BED_peak173	57	.	4.14044	8.29825	5.7219	154
chr1	34212152	34212544	BED_peak174	28	.	3.16306	5.23323	2.89521	194
chr1	34284377	34284643	BED_peak175	89	.	4.68327	11.7179	8.95311	141
chr1	34285007	34285248	BED_peak176	56	.	3.87734	8.24997	5.6768	178
chr1	34434918	34435557	BED_peak177	183	.	6.16378	21.5019	18.3507	157
chr1	34439465	34439815	BED_peak178	310	.	8.43869	34.6587	31.0833	159
chr1	34579036	34579536	BED_peak179	173	.	7.55144	20.4544	17.3405	324
chr1	34579708	34580149	BED_peak180	284	.	10.0392	31.9726	28.4806	221
chr1	34664490	34664942	BED_peak181	47	.	4.51963	7.28254	4.77528	256
chr1	34769011	34769264	BED_peak182	43	.	4.55984	6.77974	4.30661	125
chr1	34801827	34802078	BED_peak183	102	.	5.7565	13.0877	10.2601	189
chr1	34841707	34842667	BED_peak184	242	.	6.98714	27.6359	24.2805	790
chr1	34843166	34843627	BED_peak185	215	.	6.54706	24.8639	21.599	158
chr1	34849600	34850200	BED_peak186	148	.	7.03269	17.9105	14.8892	475
chr1	35257534	35257852	BED_peak187	55	.	4.99786	8.08972	5.52599	155
chr1	35385850	35386385	BED_peak188	128	.	4.27085	15.7464	12.8088	223
chr1	35392742	35393022	BED_peak189	36	.	2.60716	6.01336	3.60254	220
chr1	35393208	35393602	BED_peak190	152	.	4.58803	18.2633	15.2282	243
chr1	35394075	35394579	BED_peak191	185	.	5.17956	21.6668	18.5099	276
chr1	35401760	35402210	BED_peak192	24	.	3.03374	4.76941	2.48572	354
chr1	35416587	35416830	BED_peak193	56	.	4.87837	8.20316	5.63304	87
chr1	35428171	35428419	BED_peak194	39	.	4.01699	6.40701	3.96612	62
chr1	35428844	35429165	BED_peak195	64	.	4.97542	9.0235	6.40224	226
chr1	35456638	35456926	BED_peak196	91	.	3.784	11.9322	9.15778	149
chr1	35457912	35458383	BED_peak197	99	.	4.10266	12.7806	9.96687	327
chr1	35468141	35468574	BED_peak198	124	.	5.01893	15.3619	12.4392	216
chr1	35469043	35469277	BED_peak199	45	.	3.29815	7.03086	4.54018	61
chr1	35469824	35470479	BED_peak200	41	.	3.20718	6.57674	4.1235	116
chr1	35925550	35926091	BED_peak201	108	.	5.06346	13.7162	10.8617	196
chr1	35926485	35926861	BED_peak202	103	.	4.87583	13.2218	10.3882	168
chr1	35941422	35941716	BED_peak203	28	.	3.14886	5.20347	2.86817	194
chr1	36068712	36069294	BED_peak204	177	.	5.71191	20.9096	17.7789	156
chr1	36088514	36088794	BED_peak205	73	.	4.26883	10.0529	7.37391	143
chr1	36089135	36089551	BED_peak206	200	.	6.9468	23.2943	20.0816	209
chr1	36243706	36244308	BED_peak207	147	.	6.01642	17.7313	14.7168	198
chr1	36368446	36368877	BED_peak208	156	.	8.70954	18.6574	15.6084	247
chr1	36444653	36445287	BED_peak209	281	.	9.40478	31.6724	28.1901	428
chr1	36445611	36445893	BED_peak210	60	.	4.28192	8.60253	6.00789	191
chr1	36471127	36471439	BED_peak211	68	.	5.03299	9.46425	6.81826	137
chr1	36511875	36512191	BED_peak212	259	.	9.42182	29.4086	25.9967	173
chr1	36546785	36547205	BED_peak213	162	.	6.66144	19.3495	16.2754	238
chr1	36547512	36547826	BED_peak214	49	.	3.78329	7.50792	4.98525	114
chr1	36555999	36557229	BED_peak215	504	.	6.14238	54.6405	50.4379	993
chr1	36557328	36558144	BED_peak216	246	.	4.30973	28.0204	24.6525	640
chr1	36579978	36581272	BED_peak217	113	.	4.85923	14.2018	11.3265	910
chr1	36644259	36644583	BED_peak218	51	.	3.73108	7.64308	5.11133	167
chr1	36644685	36645082	BED_peak219	39	.	3.38947	6.37092	3.93313	92
chr1	36659017	36659245	BED_peak220	43	.	4.26829	6.84874	4.37037	156
chr1	36665320	36665684	BED_peak221	44	.	4.32847	6.95329	4.46739	163
chr1	36684308	36684577	BED_peak222	35	.	4.17986	5.90814	3.50576	167
chr1	36691514	36692537	BED_peak223	489	.	11.5917	53.0719	48.9197	226
chr1	36709353	36709986	BED_peak224	390	.	9.45571	42.8607	39.0304	412
chr1	36784845	36785742	BED_peak225	75	.	5.27895	10.272	7.58172	213
chr1	36904506	36904838	BED_peak226	40	.	4.1968	6.45323	4.00885	164
chr1	36939368	36940392	BED_peak227	459	.	10.385	50.0294	45.9738	413
chr1	37028880	37029192	BED_peak228	88	.	6.22321	11.5967	8.839	138
chr1	37113375	37113858	BED_peak229	41	.	4.29156	6.61312	4.15709	111
chr1	37299909	37300687	BED_peak230	197	.	8.72505	22.9063	19.7071	213
chr1	37306118	37306390	BED_peak231	39	.	4.31903	6.38919	3.95	166
chr1	37314506	37314761	BED_peak232	27	.	3.53565	5.08364	2.75842	200
chr1	37331996	37332224	BED_peak233	20	.	3.27654	4.24126	2.02729	158
chr1	37378854	37379177	BED_peak234	33	.	3.39242	5.70731	3.32864	104
chr1	37396725	37397542	BED_peak235	84	.	4.15259	11.2074	8.46917	216
chr1	37429570	37430839	BED_peak236	332	.	9.00148	36.8826	33.2379	779
chr1	37541232	37541500	BED_peak237	60	.	5.31982	8.62256	6.02433	54
chr1	37864460	37865038	BED_peak238	441	.	12.2479	48.1289	44.132	199
chr1	37865352	37865849	BED_peak239	129	.	5.95758	15.9388	12.9929	127
chr1	37872096	37872705	BED_peak240	107	.	6.63298	13.5554	10.7081	204
chr1	37889906	37891044	BED_peak241	113	.	6.13046	14.2662	11.3883	747
chr1	37996562	37997277	BED_peak242	724	.	11.3632	77.3787	72.4461	535
chr1	37997528	37997992	BED_peak243	134	.	4.51339	16.3668	13.4048	193
chr1	38128793	38129135	BED_peak244	113	.	5.72471	14.1962	11.321	217
chr1	38130166	38130419	BED_peak245	81	.	4.8766	10.8412	8.12025	103
chr1	38185125	38185426	BED_peak246	64	.	3.61346	9.08299	6.45877	147
chr1	38185971	38186259	BED_peak247	104	.	4.45329	13.3188	10.4813	124
chr1	38186599	38186975	BED_peak248	99	.	4.36139	12.7261	9.91446	179
chr1	38199934	38200280	BED_peak249	25	.	3.06197	4.82692	2.53755	155
chr1	38221369	38222174	BED_peak250	351	.	7.95564	38.8909	35.1835	657
chr1	38247488	38247886	BED_peak251	27	.	2.46904	5.10286	2.77596	176
chr1	38262413	38262875	BED_peak252	78	.	3.62072	10.5876	7.87929	143
chr1	38263512	38264190	BED_peak253	123	.	4.3054	15.2766	12.3571	337
chr1	38310570	38310834	BED_peak254	79	.	4.53358	10.7041	7.98997	148
chr1	38368238	38368553	BED_peak255	48	.	4.55314	7.33983	4.82845	155
chr1	38381879	38382203	BED_peak256	47	.	3.09307	7.27586	4.769	217
chr1	38384131	38384584	BED_peak257	96	.	3.92115	12.4273	9.62987	147
chr1	38394375	38394814	BED_peak258	47	.	3.39814	7.29566	4.78702	227
chr1	38411139	38411367	BED_peak259	46	.	4.13138	7.15593	4.65668	48
chr1	38417175	38417484	BED_peak260	40	.	3.44552	6.49883	4.05155	227
chr1	38417868	38418321	BED_peak261	72	.	4.35224	9.95718	7.28334	226
chr1	38424565	38424946	BED_peak262	51	.	3.98992	7.69652	5.15744	157
chr1	38437999	38438544	BED_peak263	31	.	2.5808	5.46908	3.11083	427
chr1	38440212	38440591	BED_peak264	66	.	3.24986	9.26074	6.62652	90
chr1	38446419	38446775	BED_peak265	43	.	2.94683	6.81549	4.34002	140
chr1	38449983	38450256	BED_peak266	43	.	3.21409	6.80537	4.32996	65
chr1	38474988	38475674	BED_peak267	168	.	5.65306	19.9262	16.8311	362
chr1	38475993	38476395	BED_peak268	89	.	4.23752	11.7503	8.98423	198
chr1	38512056	38512996	BED_peak269	42	.	3.03855	6.71549	4.25225	321
chr1	38526961	38527324	BED_peak270	29	.	3.27539	5.25558	2.91514	184
chr1	38545828	38546341	BED_peak271	41	.	3.21788	6.60465	4.14923	379
chr1	38562480	38563262	BED_peak272	92	.	3.29202	12.0356	9.25648	318
chr1	38565311	38565630	BED_peak273	148	.	3.97524	17.8795	14.8592	181
chr1	38565912	38566305	BED_peak274	43	.	2.58059	6.81892	4.34298	220
chr1	38571620	38571927	BED_peak275	61	.	4.34556	8.73787	6.13254	186
chr1	38578977	38579295	BED_peak276	68	.	4.84892	9.44687	6.80206	148
chr1	38586950	38587436	BED_peak277	89	.	4.55077	11.7005	8.9367	331
chr1	38606714	38607290	BED_peak278	197	.	7.55287	22.9206	19.7209	265
chr1	38626294	38627035	BED_peak279	260	.	6.23804	29.4715	26.0577	405
chr1	38627736	38628154	BED_peak280	190	.	5.3276	22.2466	19.0696	193
chr1	38635172	38635506	BED_peak281	68	.	4.42905	9.52558	6.87637	146
chr1	38649725	38650032	BED_peak282	70	.	4.24689	9.70258	7.04208	173
chr1	38650933	38651196	BED_peak283	37	.	3.29564	6.15476	3.73358	94
chr1	38766923	38767560	BED_peak284	141	.	5.80561	17.18	14.186	438
chr1	38789603	38789966	BED_peak285	28	.	2.3692	5.1562	2.82524	164
chr1	38790316	38790986	BED_peak286	89	.	3.41852	11.7114	8.9469	138
chr1	38835575	38835962	BED_peak287	120	.	6.91604	14.9481	12.0418	173
chr1	38836300	38836528	BED_peak288	80	.	5.56076	10.7976	8.07846	101
chr1	38847841	38848369	BED_peak289	105	.	6.31241	13.3827	10.5425	183
chr1	38897419	38898341	BED_peak290	175	.	7.63359	20.6324	17.5116	419
chr1	38986996	38987597	BED_peak291	293	.	6.88675	32.9136	29.3925	325
chr1	38987768	38988309	BED_peak292	259	.	6.32911	29.3981	25.9867	217
chr1	39006988	39007426	BED_peak293	93	.	5.68064	12.1581	9.37288	345
chr1	39007861	39008126	BED_peak294	54	.	4.41558	7.98236	5.42569	122
chr1	39367108	39367692	BED_peak295	340	.	8.05915	37.6919	34.0218	401
chr1	39368061	39368540	BED_peak296	362	.	8.27399	40.0369	36.2938	226
chr1	39385702	39386109	BED_peak297	26	.	3.57747	4.93442	2.63447	280
chr1	39478067	39478663	BED_peak298	97	.	6.56894	12.6008	9.79568	181
chr1	39535672	39536238	BED_peak299	226	.	9.42583	25.9867	22.6848	410
chr1	39556067	39556675	BED_peak300	53	.	4.87873	7.8906	5.33965	225
chr1	39576039	39576917	BED_peak301	138	.	6.33018	16.8086	13.8298	721
chr1	39636934	39637226	BED_peak302	25	.	3.16742	4.83914	2.54887	101
chr1	39639965	39640202	BED_peak303	49	.	4.01034	7.46701	4.94673	55
chr1	39650369	39650934	BED_peak304	138	.	6.9717	16.8636	13.8826	353
chr1	39720598	39720908	BED_peak305	51	.	4.93983	7.68536	5.14738	205
chr1	39736109	39736395	BED_peak306	59	.	4.56714	8.57791	5.98498	142
chr1	39741128	39741543	BED_peak307	44	.	4.45939	6.89407	4.41292	189
chr1	39749632	39750299	BED_peak308	64	.	5.16529	9.0273	6.40557	476
chr1	39772101	39773016	BED_peak309	88	.	5.42513	11.6453	8.88398	300
chr1	39868400	39868710	BED_peak310	63	.	4.78876	9.00398	6.38399	109
chr1	39900128	39900563	BED_peak311	166	.	5.25112	19.7292	16.6409	208
chr1	39901393	39902233	BED_peak312	182	.	5.51384	21.4135	18.2652	175
chr1	39945127	39945461	BED_peak313	25	.	2.7335	4.80258	2.51631	73
chr1	40052909	40053206	BED_peak314	35	.	4.17986	5.90814	3.50576	199
chr1	40085440	40085872	BED_peak315	43	.	4.55984	6.77974	4.30661	212
chr1	40169158	40169386	BED_peak316	35	.	4.02199	5.90141	3.50576	150
chr1	40266416	40266848	BED_peak317	69	.	5.6998	9.58925	6.93445	134
chr1	40790490	40791075	BED_peak318	43	.	4.55984	6.77974	4.30661	456
chr1	41156553	41156893	BED_peak319	55	.	4.16959	8.07555	5.51336	143
chr1	41243962	41244302	BED_peak320	36	.	3.84109	6.09247	3.6759	198
chr1	41390717	41391014	BED_peak321	69	.	5.13113	9.64666	6.98918	105
chr1	42242249	42243154	BED_peak322	162	.	6.66144	19.3495	16.2754	694
chr1	42258196	42258562	BED_peak323	74	.	4.54689	10.1031	7.42116	180
chr1	42308832	42309111	BED_peak324	43	.	4.11545	6.85172	4.37305	81
chr1	42309819	42310136	BED_peak325	53	.	4.561	7.95196	5.39708	146
chr1	42415942	42416409	BED_peak326	132	.	5.91513	16.2445	13.2871	179
chr1	42471935	42472609	BED_peak327	76	.	3.84892	10.3035	7.61157	119
chr1	42491060	42492139	BED_peak328	192	.	7.34768	22.4242	19.2411	868
chr1	42509881	42510301	BED_peak329	71	.	4.8771	9.8345	7.16689	284
chr1	42538731	42539391	BED_peak330	83	.	5.13635	11.0517	8.32044	486
chr1	42660963	42661282	BED_peak331	21	.	3.37747	4.40332	2.15602	124
chr1	42684460	42684714	BED_peak332	82	.	3.82033	11.008	8.27901	134
chr1	42686040	42686966	BED_peak333	241	.	6.17338	27.5025	24.1516	766
chr1	42693856	42694269	BED_peak334	196	.	5.11228	22.8431	19.6459	207
chr1	42694995	42695296	BED_peak335	118	.	3.95639	14.7554	11.8578	122
chr1	42713268	42713823	BED_peak336	128	.	7.37085	15.7858	12.8462	383
chr1	42851216	42851726	BED_peak337	610	.	17.1544	65.5749	61.0114	221
chr1	42877103	42877331	BED_peak338	39	.	3.73552	6.39385	3.95441	46
chr1	42889430	42889887	BED_peak339	106	.	5.95179	13.4909	10.646	195
chr1	42904892	42905176	BED_peak340	72	.	4.44668	9.87347	7.20372	95
chr1	42905350	42905653	BED_peak341	76	.	4.63037	10.2925	7.60103	145
chr1	42952664	42953229	BED_peak342	264	.	9.35746	29.8357	26.4102	310
chr1	42953448	42953889	BED_peak343	110	.	5.79271	13.9526	11.0875	151
chr1	43092039	43092312	BED_peak344	91	.	5.58206	11.9615	9.18555	154
chr1	43092628	43093010	BED_peak345	298	.	10.3832	33.3485	29.814	178
chr1	43097927	43099251	BED_peak346	559	.	9.30351	60.3607	55.9735	616
chr1	43163507	43164410	BED_peak347	336	.	11.8997	37.2655	33.6085	293
chr1	43264576	43264944	BED_peak348	88	.	6.45978	11.6039	8.84426	178
chr1	43299807	43300054	BED_peak349	60	.	5.31982	8.62256	6.02433	92
chr1	43359755	43360250	BED_peak350	81	.	3.70161	10.8673	8.14532	209
chr1	43361042	43361566	BED_peak351	165	.	5.01729	19.6016	16.5182	201
chr1	43427725	43428099	BED_peak352	35	.	4.05296	5.95263	3.54666	152
chr1	43445398	43445626	BED_peak353	60	.	4.17031	8.64982	6.04967	157
chr1	43446123	43446797	BED_peak354	298	.	9.40439	33.4044	29.8683	212
chr1	43474917	43475235	BED_peak355	31	.	3.53179	5.5273	3.16355	135
chr1	43497803	43498116	BED_peak356	38	.	3.78406	6.23785	3.81021	138
chr1	43827217	43827729	BED_peak357	203	.	8.30407	23.6195	20.3961	318
chr1	43882781	43883019	BED_peak358	51	.	4.93983	7.68536	5.14738	125
chr1	43933139	43933874	BED_peak359	263	.	7.05182	29.7396	26.3176	562
chr1	43933994	43934599	BED_peak360	412	.	9.08713	45.1068	41.206	200
chr1	44101925	44102372	BED_peak361	163	.	8.28933	19.4345	16.3571	224
chr1	44118419	44118655	BED_peak362	54	.	3.58209	8.01619	5.45748	110
chr1	44119035	44120352	BED_peak363	234	.	7.16114	26.7451	23.4183	1079
chr1	44147117	44148476	BED_peak364	580	.	12.2564	62.5099	58.0522	990
chr1	44551771	44552496	BED_peak365	177	.	9.04947	20.8354	17.7074	205
chr1	44584857	44585197	BED_peak366	43	.	4.55984	6.77974	4.30661	175
chr1	45794864	45795573	BED_peak367	521	.	12.5132	56.3825	52.1248	382
chr1	45795732	45796238	BED_peak368	84	.	4.5823	11.1417	8.40645	151
chr1	45904845	45905085	BED_peak369	27	.	3.79987	5.07337	2.74881	146
chr1	45905355	45905596	BED_peak370	51	.	4.93983	7.68536	5.14738	149
chr1	45925198	45925426	BED_peak371	65	.	5.44346	9.16247	6.53349	140
chr1	45925658	45926147	BED_peak372	103	.	6.89505	13.1638	10.3327	134
chr1	46066549	46067328	BED_peak373	300	.	11.7069	33.6053	30.063	441
chr1	46852555	46853109	BED_peak374	134	.	5.99335	16.4347	13.4695	306
chr1	46853855	46854227	BED_peak375	102	.	5.24313	13.0837	10.2563	202
chr1	49424862	49425320	BED_peak376	36	.	4.11636	6.0572	3.64295	405
chr1	49426697	49426970	BED_peak377	31	.	3.92689	5.50258	3.14126	51
chr1	50926585	50927387	BED_peak378	265	.	9.67529	29.9766	26.5466	609
chr1	50927582	50927963	BED_peak379	76	.	4.95564	10.3311	7.63799	157
chr1	51148519	51148833	BED_peak380	40	.	4.0974	6.5493	4.09821	130
chr1	51216313	51217011	BED_peak381	72	.	5.71184	9.96557	7.29075	397
chr1	51333737	51333968	BED_peak382	34	.	3.72459	5.88149	3.48831	162
chr1	51348833	51349159	BED_peak383	62	.	4.41112	8.87634	6.26343	204
chr1	51477948	51478409	BED_peak384	148	.	7.22991	17.8541	14.8349	272
chr1	51478567	51479028	BED_peak385	305	.	11.0381	34.1544	30.5954	165
chr1	51617711	51617973	BED_peak386	34	.	3.85619	5.87004	3.47766	212
chr1	51649928	51650156	BED_peak387	34	.	2.99179	5.81581	3.42805	196
chr1	51650564	51650820	BED_peak388	50	.	3.32411	7.54138	5.01661	109
chr1	51655131	51655384	BED_peak389	63	.	4.16162	8.91763	6.30236	176
chr1	51678809	51679066	BED_peak390	34	.	4.12851	5.82614	3.43727	149
chr1	51696481	51697761	BED_peak391	167	.	6.67837	19.8411	16.7489	964
chr1	51758685	51759213	BED_peak392	51	.	4.23982	7.6449	5.11292	401
chr1	51789304	51789532	BED_peak393	35	.	4.17986	5.90814	3.50576	110
chr1	51795427	51796002	BED_peak394	56	.	4.36512	8.18191	5.61271	309
chr1	51879181	51879817	BED_peak395	72	.	4.93194	9.94446	7.27122	476
chr1	51887898	51888470	BED_peak396	135	.	5.724	16.5663	13.596	275
chr1	51915113	51915884	BED_peak397	444	.	10.4699	48.4281	44.4216	461
chr1	51934631	51934861	BED_peak398	43	.	4.26829	6.84874	4.37037	143
chr1	52113201	52113792	BED_peak399	334	.	12.148	37.1174	33.4652	362
chr1	52119003	52120111	BED_peak400	152	.	7.69669	18.3037	15.2673	171
chr1	52232026	52232776	BED_peak401	364	.	10.1974	40.2325	36.4829	529
chr1	52233432	52233695	BED_peak402	40	.	3.45983	6.53133	4.08152	101
chr1	52500710	52501048	BED_peak403	119	.	7.59974	14.8071	11.9065	169
chr1	52630659	52631292	BED_peak404	156	.	8.70954	18.6574	15.6084	438
chr1	52726421	52726907	BED_peak405	96	.	6.27195	12.485	9.68504	278
chr1	52817082	52817809	BED_peak406	358	.	12.0397	39.5539	35.8259	302
chr1	52845070	52845630	BED_peak407	475	.	13.7162	51.6692	47.5617	205
chr1	53296645	53296992	BED_peak408	215	.	8.58779	24.7715	21.5094	195
chr1	53297102	53297495	BED_peak409	194	.	8.11069	22.6769	19.4851	191
chr1	53313292	53314129	BED_peak410	482	.	13.4048	52.368	48.2381	562
chr1	53352228	53352730	BED_peak411	450	.	15.6576	49.1196	45.0928	296
chr1	53706521	53706874	BED_peak412	181	.	6.90969	21.3355	18.1903	163
chr1	53710179	53710513	BED_peak413	44	.	3.52485	6.91444	4.43155	146
chr1	53784408	53785207	BED_peak414	60	.	5.31982	8.62256	6.02433	315
chr1	53939390	53940212	BED_peak415	187	.	4.30617	21.9424	18.7759	229
chr1	53941095	53941526	BED_peak416	41	.	2.49889	6.61765	4.16144	90
chr1	53982298	53982561	BED_peak417	43	.	2.73649	6.7991	4.32468	165
chr1	53983054	53983330	BED_peak418	87	.	3.54249	11.517	8.76354	146
chr1	53983801	53984117	BED_peak419	149	.	4.52881	18.022	14.9965	121
chr1	54193808	54194506	BED_peak420	251	.	7.94748	28.4863	25.1037	480
chr1	54195079	54195382	BED_peak421	74	.	4.31928	10.1786	7.49282	110
chr1	54250771	54251221	BED_peak422	162	.	9.11968	19.3689	16.2938	136
chr1	54438466	54439313	BED_peak423	359	.	11.2483	39.7333	35.9998	409
chr1	54556919	54557657	BED_peak424	187	.	8.50527	21.9321	18.7662	532
chr1	54557963	54558265	BED_peak425	128	.	6.90226	15.8176	12.8771	165
chr1	54639475	54640140	BED_peak426	152	.	7.69669	18.3037	15.2673	357
chr1	54713453	54713837	BED_peak427	44	.	4.49454	6.95258	4.46699	159
chr1	54762080	54762448	BED_peak428	57	.	5.12295	8.29761	5.7216	160
chr1	54762815	54763120	BED_peak429	58	.	5.20988	8.44142	5.85689	83
chr1	54826731	54826959	BED_peak430	35	.	4.17986	5.90814	3.50576	186
chr1	54925558	54925981	BED_peak431	152	.	7.92683	18.2513	15.2165	245
chr1	54926099	54926347	BED_peak432	123	.	7.06128	15.218	12.301	131
chr1	55026564	55027433	BED_peak433	863	.	13.6742	91.6265	86.3507	576
chr1	55052230	55052637	BED_peak434	230	.	10.2028	26.3573	23.0437	203
chr1	55052865	55053278	BED_peak435	86	.	5.91605	11.4456	8.69516	221
chr1	55086909	55087741	BED_peak436	212	.	7.04087	24.4939	21.2411	531
chr1	55088395	55088636	BED_peak437	57	.	3.78016	8.27491	5.70049	131
chr1	55130648	55131069	BED_peak438	128	.	5.74032	15.8139	12.8736	267
chr1	55131240	55131988	BED_peak439	294	.	9.03526	33.0238	29.4994	469
chr1	55237207	55237890	BED_peak440	263	.	9.86388	29.8033	26.3794	297
chr1	55406102	55406433	BED_peak441	192	.	9.02093	22.4038	19.2211	154
chr1	55406582	55406818	BED_peak442	35	.	3.93605	6.00806	3.59741	97
chr1	55472189	55472718	BED_peak443	139	.	6.18417	16.893	13.9106	197
chr1	55473002	55473230	BED_peak444	55	.	4.06372	8.13121	5.56553	120
chr1	55473544	55473872	BED_peak445	118	.	5.79662	14.7556	11.8578	106
chr1	55665904	55666368	BED_peak446	79	.	4.38833	10.6556	7.94398	139
chr1	55666551	55667385	BED_peak447	183	.	6.63356	21.5267	18.3746	300
chr1	56832749	56833381	BED_peak448	91	.	4.89716	11.9078	9.13447	386
chr1	56898657	56899120	BED_peak449	35	.	4.17986	5.90814	3.50576	144
chr1	56972650	56973455	BED_peak450	127	.	7.81483	15.6361	12.7026	161
chr1	57218667	57219086	BED_peak451	69	.	4.31358	9.56438	6.91326	119
chr1	57377704	57378278	BED_peak452	415	.	13.5065	45.4685	41.556	198
chr1	57405974	57407229	BED_peak453	720	.	10.9684	76.9659	72.0447	970
chr1	57643741	57644077	BED_peak454	35	.	4.17986	5.90814	3.50576	223
chr1	57774159	57774766	BED_peak455	66	.	5.53506	9.31547	6.67788	168
chr1	57775484	57775809	BED_peak456	90	.	6.37394	11.8565	9.08566	182
chr1	57963817	57964063	BED_peak457	34	.	3.59781	5.88422	3.4903	141
chr1	57969372	57970038	BED_peak458	500	.	12.4862	54.2345	50.0441	441
chr1	57995529	57996417	BED_peak459	247	.	10.196	28.1217	24.7507	192
chr1	58392985	58393307	BED_peak460	136	.	7.31679	16.617	13.6451	179
chr1	58393649	58394016	BED_peak461	81	.	5.59811	10.8664	8.1445	122
chr1	58400953	58401704	BED_peak462	34	.	3.96144	5.80101	3.41434	196
chr1	58423227	58424130	BED_peak463	917	.	13.4333	97.2081	91.7999	616
chr1	58445165	58446357	BED_peak464	277	.	7.99273	31.207	27.7387	169
chr1	58504161	58504959	BED_peak465	183	.	8.02649	21.4697	18.3196	594
chr1	58585774	58586095	BED_peak466	110	.	4.63316	13.8694	11.0078	163
chr1	58586281	58587075	BED_peak467	709	.	13.1226	75.8702	70.9824	190
chr1	58652520	58653147	BED_peak468	211	.	9.79153	24.4199	21.1699	178
chr1	58711342	58712004	BED_peak469	362	.	8.91984	40.0156	36.2734	247
chr1	58713325	58713727	BED_peak470	185	.	6.10622	21.7505	18.5908	192
chr1	58795520	58795761	BED_peak471	43	.	4.55984	6.77974	4.30661	121
chr1	58951894	58952122	BED_peak472	20	.	3.41988	4.27874	2.04468	49
chr1	58972917	58973452	BED_peak473	280	.	8.27979	31.51	28.0323	256
chr1	58973611	58974155	BED_peak474	392	.	10.3256	43.0408	39.2048	212
chr1	59119837	59120754	BED_peak475	565	.	11.7691	60.9517	56.5454	517
chr1	59236640	59237130	BED_peak476	138	.	7.17835	16.8157	13.8365	265
chr1	59237591	59237961	BED_peak477	58	.	4.63518	8.39655	5.81447	173
chr1	59256607	59257010	BED_peak478	49	.	4.28266	7.43963	4.92148	247
chr1	59270012	59270383	BED_peak479	121	.	4.25566	15.0887	12.1765	146
chr1	59272560	59272976	BED_peak480	57	.	3.17779	8.37006	5.78974	127
chr1	59315381	59315629	BED_peak481	37	.	3.39034	6.14871	3.72815	158
chr1	59316080	59316487	BED_peak482	28	.	3.04507	5.17699	2.84316	153
chr1	59322091	59322350	BED_peak483	41	.	3.83767	6.59339	4.13895	147
chr1	59340749	59341080	BED_peak484	56	.	4.87837	8.20316	5.63304	115
chr1	59367735	59368261	BED_peak485	39	.	3.73552	6.39385	3.95441	402
chr1	59375998	59376352	BED_peak486	58	.	4.66418	8.45065	5.86543	174
chr1	59376640	59376998	BED_peak487	28	.	3.60837	5.2077	2.871	200
chr1	59422664	59423297	BED_peak488	44	.	3.99042	6.88798	4.40744	165
chr1	59458894	59459132	BED_peak489	50	.	4.87915	7.58631	5.05833	78
chr1	59482285	59482608	BED_peak490	53	.	2.93073	7.87288	5.32309	104
chr1	59483020	59483579	BED_peak491	76	.	3.24664	10.3204	7.62756	145
chr1	59484199	59484672	BED_peak492	118	.	3.7806	14.7895	11.8901	254
chr1	59515934	59517020	BED_peak493	135	.	5.40791	16.4843	13.5174	283
chr1	59614077	59614308	BED_peak494	68	.	5.21921	9.46293	6.81731	162
chr1	59670056	59670463	BED_peak495	224	.	6.53508	25.7197	22.4266	197
chr1	59670622	59671409	BED_peak496	471	.	10.0027	51.2194	47.1258	403
chr1	59684957	59685614	BED_peak497	685	.	17.0321	73.3894	68.5783	182
chr1	59762220	59763312	BED_peak498	386	.	7.45748	42.4929	38.6748	848
chr1	59764483	59764815	BED_peak499	119	.	4.11909	14.8542	11.9513	183
chr1	59902054	59902300	BED_peak500	32	.	3.5938	5.64193	3.26883	40
chr1	59903103	59903423	BED_peak501	30	.	3.47188	5.4159	3.06218	222
chr1	59912415	59912743	BED_peak502	146	.	7.60946	17.6504	14.6388	175
chr1	60042599	60042889	BED_peak503	108	.	7.21975	13.7169	10.8617	125
chr1	60097756	60098819	BED_peak504	298	.	10.1288	33.3783	29.8428	617
chr1	60179946	60180274	BED_peak505	95	.	5.2499	12.3716	9.5767	142
chr1	60180850	60181377	BED_peak506	292	.	9.61378	32.7579	29.2417	189
chr1	60342805	60343891	BED_peak507	137	.	7.13345	16.7274	13.7515	190
chr1	60408939	60409473	BED_peak508	471	.	10.3664	51.2112	47.118	246
chr1	60409646	60409968	BED_peak509	300	.	7.92662	33.5993	30.0573	182
chr1	60410164	60410489	BED_peak510	74	.	3.96331	10.0983	7.41654	130
chr1	60565573	60566611	BED_peak511	187	.	7.12196	21.8682	18.7041	620
chr1	60567034	60567417	BED_peak512	245	.	8.31336	27.8734	24.5107	180
chr1	60626204	60626500	BED_peak513	43	.	3.21409	6.80537	4.32996	112
chr1	60627303	60627898	BED_peak514	122	.	4.95414	15.1699	12.2547	265
chr1	60628222	60628572	BED_peak515	50	.	3.43034	7.61001	5.08056	133
chr1	60641528	60641804	BED_peak516	56	.	4.87837	8.20316	5.63304	65
chr1	60825470	60826031	BED_peak517	256	.	8.17284	29.0959	25.6937	350
chr1	60857586	60857892	BED_peak518	41	.	3.60721	6.62074	4.16436	218
chr1	60861031	60861303	BED_peak519	44	.	3.64124	6.93846	4.45458	126
chr1	60861399	60861627	BED_peak520	39	.	3.51096	6.41278	3.97115	112
chr1	60921299	60921527	BED_peak521	35	.	4.17986	5.90814	3.50576	105
chr1	61062021	61062249	BED_peak522	27	.	3.79987	5.07337	2.74881	53
chr1	61139497	61139951	BED_peak523	42	.	2.97851	6.72675	4.26242	278
chr1	61145115	61145796	BED_peak524	108	.	4.57629	13.6967	10.8436	487
chr1	61180784	61181205	BED_peak525	95	.	5.74833	12.2921	9.50096	196
chr1	61202265	61202798	BED_peak526	68	.	4.16291	9.49731	6.84999	178
chr1	61203070	61203360	BED_peak527	53	.	3.74201	7.92381	5.37084	124
chr1	61234196	61234572	BED_peak528	34	.	4.16414	5.88306	3.48945	175
chr1	61265501	61265945	BED_peak529	57	.	4.9518	8.32952	5.75161	98
chr1	61300292	61300520	BED_peak530	46	.	3.51735	7.13305	4.63569	31
chr1	61359397	61359625	BED_peak531	27	.	3.79987	5.07337	2.74881	151
chr1	61407425	61407689	BED_peak532	43	.	4.39071	6.77942	4.30661	177
chr1	61415565	61415841	BED_peak533	43	.	4.55984	6.77974	4.30661	205
chr1	61472904	61473173	BED_peak534	78	.	6.07979	10.5836	7.87579	128
chr1	61639144	61639568	BED_peak535	97	.	6.81405	12.6054	9.79993	198
chr1	61685530	61685924	BED_peak536	32	.	3.15967	5.63256	3.26048	183
chr1	61686073	61686403	BED_peak537	63	.	4.05358	8.94645	6.32981	170
chr1	61913400	61913641	BED_peak538	23	.	3.48481	4.57475	2.31005	81
chr1	61927634	61927879	BED_peak539	50	.	4.0724	7.59397	5.06542	192
chr1	61960143	61960673	BED_peak540	35	.	4.17986	5.90814	3.50576	129
chr1	62016618	62016846	BED_peak541	27	.	3.53565	5.08364	2.75842	74
chr1	62181458	62181966	BED_peak542	66	.	4.93854	9.28734	6.65152	395
chr1	62209335	62209662	BED_peak543	105	.	4.8068	13.3747	10.5349	196
chr1	62209950	62210230	BED_peak544	55	.	3.63152	8.14669	5.57966	173
chr1	62227559	62227860	BED_peak545	60	.	5.31982	8.62256	6.02433	170
chr1	62517933	62518942	BED_peak546	184	.	5.68547	21.6173	18.4623	852
chr1	62564669	62565126	BED_peak547	65	.	4.73863	9.23028	6.59715	174
chr1	62590944	62591477	BED_peak548	35	.	3.74732	5.92283	3.51884	188
chr1	62667654	62668191	BED_peak549	123	.	5.67494	15.2582	12.3395	384
chr1	62682727	62683336	BED_peak550	79	.	4.37151	10.6129	7.90338	435
chr1	62702869	62703099	BED_peak551	96	.	3.36898	12.3986	9.60245	117
chr1	62703411	62704153	BED_peak552	151	.	4.09653	18.2036	15.1709	196
chr1	62705773	62706075	BED_peak553	34	.	2.40883	5.82995	3.441	34
chr1	62706438	62706941	BED_peak554	89	.	3.27931	11.7582	8.99186	292
chr1	62728340	62728601	BED_peak555	51	.	4.00912	7.73737	5.196	135
chr1	62747280	62747734	BED_peak556	64	.	3.31909	9.0723	6.44849	227
chr1	62748767	62749267	BED_peak557	67	.	3.22593	9.38498	6.74378	345
chr1	62754323	62754695	BED_peak558	89	.	3.86809	11.7008	8.93702	250
chr1	62783850	62784429	BED_peak559	69	.	3.41473	9.63035	6.97339	153
chr1	62795779	62796059	BED_peak560	33	.	3.90269	5.70324	3.32505	64
chr1	62809569	62809801	BED_peak561	33	.	3.93185	5.75181	3.36936	144
chr1	62851361	62851858	BED_peak562	43	.	4.55984	6.77974	4.30661	344
chr1	62951409	62951638	BED_peak563	60	.	5.31982	8.62256	6.02433	141
chr1	62964670	62964984	BED_peak564	36	.	3.81721	6.0494	3.6364	122
chr1	63112972	63113657	BED_peak565	110	.	4.25322	13.8848	11.0226	520
chr1	63114429	63115030	BED_peak566	138	.	4.82285	16.8168	13.8376	435
chr1	63176099	63177553	BED_peak567	334	.	6.8916	37.1394	33.4866	1195
chr1	63203310	63204539	BED_peak568	228	.	6.81625	26.1643	22.8567	405
chr1	63213340	63213779	BED_peak569	114	.	5.03303	14.3426	11.4618	266
chr1	63214128	63214601	BED_peak570	88	.	4.40328	11.6178	8.85751	209
chr1	63214908	63215174	BED_peak571	50	.	3.49226	7.5416	5.01672	184
chr1	63247531	63248574	BED_peak572	129	.	3.8377	15.8457	12.9041	756
chr1	63252966	63253519	BED_peak573	153	.	4.13161	18.3754	15.3365	226
chr1	63256485	63256901	BED_peak574	45	.	2.85508	7.05405	4.56208	74
chr1	63273753	63274371	BED_peak575	152	.	6.40826	18.2903	15.2544	201
chr1	63367420	63367908	BED_peak576	53	.	4.08778	7.90389	5.35152	125
chr1	63441766	63442033	BED_peak577	35	.	3.90907	5.96152	3.55456	67
chr1	63446370	63446598	BED_peak578	56	.	4.68274	8.17241	5.60396	178
chr1	63535019	63535373	BED_peak579	56	.	4.7142	8.22904	5.65723	217
chr1	63573565	63574040	BED_peak580	35	.	3.90907	5.96152	3.55456	344
chr1	63730573	63731092	BED_peak581	388	.	14.2221	42.6284	38.8056	243
chr1	63763465	63763884	BED_peak582	75	.	5.27895	10.272	7.58172	207
chr1	63977013	63977320	BED_peak583	85	.	4.92207	11.2822	8.53999	153
chr1	63977478	63977868	BED_peak584	149	.	6.47197	18.0068	14.9819	168
chr1	63993860	63994088	BED_peak585	42	.	3.90168	6.71738	4.25389	101
chr1	63994449	63995020	BED_peak586	43	.	3.96786	6.84475	4.36707	67
chr1	64060554	64060911	BED_peak587	86	.	4.13444	11.4431	8.69289	142
chr1	64066288	64066802	BED_peak588	104	.	4.15189	13.2383	10.404	155
chr1	64079112	64079340	BED_peak589	38	.	3.67681	6.27817	3.84736	64
chr1	64097727	64097955	BED_peak590	45	.	3.92719	7.03017	4.53957	55
chr1	64098074	64098353	BED_peak591	46	.	3.99024	7.15572	4.65668	181
chr1	64119184	64119661	BED_peak592	151	.	3.35996	18.1799	15.1482	322
chr1	64119996	64120724	BED_peak593	172	.	3.54286	20.4088	17.2967	219
chr1	64120839	64121381	BED_peak594	216	.	3.91495	24.9046	21.6385	156
chr1	64121955	64122285	BED_peak595	442	.	5.58036	48.2717	44.2707	172
chr1	64173309	64173564	BED_peak596	35	.	3.79363	6.00678	3.59662	219
chr1	64190958	64191391	BED_peak597	64	.	3.45479	9.07137	6.44762	257
chr1	64191953	64192565	BED_peak598	141	.	4.81144	17.1172	14.1258	399
chr1	64225887	64226503	BED_peak599	106	.	4.32755	13.5342	10.6877	286
chr1	64226609	64226927	BED_peak600	58	.	3.40318	8.44824	5.86336	155
chr1	64255597	64256232	BED_peak601	94	.	5.71429	12.2248	9.43648	442
chr1	64295585	64295839	BED_peak602	55	.	4.99786	8.08972	5.52599	171
chr1	64311923	64312341	BED_peak603	87	.	5.51992	11.4628	8.71164	224
chr1	64330674	64330902	BED_peak604	27	.	3.79987	5.07337	2.74881	27
chr1	64337071	64337457	BED_peak605	85	.	4.92207	11.2822	8.53999	200
chr1	64337720	64337948	BED_peak606	37	.	3.48646	6.12818	3.70879	81
chr1	64338319	64338860	BED_peak607	61	.	4.22773	8.77763	6.17048	394
chr1	64380931	64381374	BED_peak608	48	.	4.39007	7.34715	4.83473	103
chr1	64381668	64381938	BED_peak609	41	.	4.12493	6.59779	4.14251	119
chr1	64439797	64440080	BED_peak610	76	.	3.48995	10.3642	7.66925	156
chr1	64440598	64440916	BED_peak611	124	.	4.10449	15.3709	12.4479	209
chr1	64442298	64442667	BED_peak612	140	.	4.0234	17.0006	14.0141	221
chr1	64445729	64446395	BED_peak613	69	.	3.35213	9.6341	6.97709	564
chr1	64532026	64532708	BED_peak614	277	.	7.65012	31.1909	27.723	534
chr1	64532904	64533249	BED_peak615	380	.	9.14756	41.8806	38.0804	147
chr1	64533545	64533907	BED_peak616	105	.	4.58231	13.3925	10.5517	144
chr1	64616735	64617772	BED_peak617	482	.	9.35248	52.4215	48.2899	732
chr1	64691336	64691768	BED_peak618	78	.	6.07979	10.5836	7.87579	193
chr1	64737217	64737457	BED_peak619	51	.	4.76515	7.69961	5.16028	84
chr1	64738058	64738286	BED_peak620	28	.	3.74404	5.2066	2.87064	160
chr1	64795224	64795552	BED_peak621	50	.	4.36253	7.58788	5.05959	164
chr1	64945360	64945736	BED_peak622	28	.	3.35796	5.20222	2.86714	355
chr1	64956192	64957245	BED_peak623	267	.	7.63793	30.1453	26.7102	260
chr1	64974905	64975133	BED_peak624	30	.	3.56673	5.36234	3.01282	97
chr1	64975610	64975898	BED_peak625	34	.	3.70214	5.84057	3.45078	161
chr1	64978493	64978721	BED_peak626	46	.	4.15584	7.20208	4.69963	91
chr1	65073259	65073487	BED_peak627	20	.	3.41988	4.27874	2.04468	132
chr1	65112850	65113316	BED_peak628	42	.	4.5427	6.75206	4.2858	285
chr1	65178461	65179082	BED_peak629	652	.	14.0159	69.9988	65.2904	371
chr1	65186004	65186478	BED_peak630	188	.	8.83913	22.0548	18.8844	250
chr1	66175337	66175774	BED_peak631	317	.	9.04993	35.3245	31.7285	175
chr1	66175897	66176926	BED_peak632	101	.	4.89468	12.9287	10.108	214
chr1	66233470	66233797	BED_peak633	94	.	5.04894	12.2676	9.47763	119
chr1	66236065	66236440	BED_peak634	54	.	4.02641	8.04947	5.48833	203
chr1	66251041	66252007	BED_peak635	70	.	3.51	9.72363	7.06209	209
chr1	66265869	66266098	BED_peak636	63	.	4.78876	9.00398	6.38399	132
chr1	66320408	66320642	BED_peak637	34	.	2.64416	5.83089	3.4417	35
chr1	66321016	66321382	BED_peak638	74	.	3.42761	10.1365	7.45303	215
chr1	66321746	66322676	BED_peak639	223	.	5.60715	25.6707	22.379	209
chr1	66323495	66323743	BED_peak640	42	.	2.80866	6.71732	4.25389	67
chr1	66336267	66336854	BED_peak641	121	.	5.90817	15.0106	12.1015	289
chr1	66342376	66342808	BED_peak642	32	.	3.57289	5.60335	3.23407	85
chr1	66349571	66349799	BED_peak643	26	.	3.69004	4.90022	2.6033	112
chr1	66386455	66387591	BED_peak644	93	.	5.00462	12.1632	9.37761	700
chr1	66388493	66388759	BED_peak645	57	.	4.00702	8.28173	5.70679	84
chr1	66396195	66396438	BED_peak646	30	.	3.73646	5.42459	3.06989	24
chr1	66407429	66407957	BED_peak647	152	.	7.69669	18.3037	15.2673	267
chr1	66468356	66468672	BED_peak648	78	.	6.07979	10.5836	7.87579	131
chr1	66700308	66700584	BED_peak649	71	.	5.23317	9.83489	7.16714	89
chr1	66700866	66701503	BED_peak650	153	.	7.74705	18.4013	15.3617	464
chr1	66816121	66816909	BED_peak651	167	.	7.5177	19.8928	16.7989	497
chr1	66895879	66896559	BED_peak652	69	.	5.6998	9.58925	6.93445	309
chr1	67022453	67023187	BED_peak653	100	.	4.31166	12.8761	10.058	158
chr1	67038289	67038909	BED_peak654	337	.	11.0885	37.4393	33.7763	423
chr1	67065968	67066228	BED_peak655	66	.	4.47418	9.31693	6.67915	100
chr1	67476443	67476671	BED_peak656	35	.	4.17986	5.90814	3.50576	94
chr1	67477092	67477331	BED_peak657	27	.	3.79987	5.07337	2.74881	202
chr1	67795731	67796011	BED_peak658	35	.	4.17986	5.90814	3.50576	116
chr1	68024107	68024463	BED_peak659	43	.	4.55984	6.77974	4.30661	141
chr1	68046733	68047004	BED_peak660	39	.	4.01699	6.40701	3.96612	102
chr1	68089240	68089647	BED_peak661	52	.	4.50248	7.84522	5.29702	147
chr1	68104685	68104962	BED_peak662	35	.	4.17986	5.90814	3.50576	181
chr1	69368090	69368318	BED_peak663	27	.	3.79987	5.07337	2.74881	57
chr1	69686881	69687244	BED_peak664	124	.	7.37364	15.3292	12.4077	178
chr1	69687658	69688012	BED_peak665	112	.	6.93252	14.094	11.2229	202
chr1	69801689	69802128	BED_peak666	78	.	5.25707	10.5855	7.87742	181
chr1	69826861	69827309	BED_peak667	185	.	9.87966	21.7588	18.5984	225
chr1	70264751	70265215	BED_peak668	52	.	3.9185	7.811	5.26519	246
chr1	70725697	70725925	BED_peak669	27	.	3.79987	5.07337	2.74881	107
chr1	70839728	70840056	BED_peak670	119	.	6.23621	14.9033	11.999	138
chr1	70889722	70890122	BED_peak671	46	.	4.15584	7.20208	4.69963	289
chr1	71102219	71103227	BED_peak672	65	.	4.73863	9.23028	6.59715	135
chr1	71238774	71239065	BED_peak673	35	.	4.17986	5.90814	3.50576	149
chr1	71556777	71557577	BED_peak674	240	.	9.81568	27.3563	24.0099	573
chr1	71652797	71653195	BED_peak675	124	.	7.16154	15.4029	12.4786	202
chr1	71673431	71673659	BED_peak676	20	.	3.41988	4.27874	2.04468	32
chr1	71837856	71838577	BED_peak677	159	.	8.33226	19.0042	15.9425	168
chr1	72113598	72114009	BED_peak678	100	.	5.83579	12.8573	10.04	197
chr1	72114099	72114538	BED_peak679	52	.	4.33851	7.83505	5.28748	226
chr1	72142137	72142405	BED_peak680	88	.	6.45978	11.6039	8.84426	108
chr1	72182472	72182711	BED_peak681	54	.	3.87225	7.97251	5.41621	103
chr1	72183749	72184049	BED_peak682	67	.	4.24104	9.39391	6.75198	213
chr1	72211726	72212045	BED_peak683	98	.	6.83976	12.6488	9.84049	160
chr1	72225917	72226325	BED_peak684	481	.	14.3079	52.2907	48.1636	199
chr1	72236447	72237053	BED_peak685	467	.	12.7751	50.823	46.7418	296
chr1	72243620	72244279	BED_peak686	812	.	16.743	86.4019	81.2408	439
chr1	72254678	72256273	BED_peak687	335	.	9.10155	37.1742	33.5201	155
chr1	72283949	72284177	BED_peak688	60	.	3.48034	8.68337	6.08133	71
chr1	72284493	72284982	BED_peak689	139	.	4.95786	16.9276	13.9441	162
chr1	72286652	72286987	BED_peak690	89	.	4.03324	11.6995	8.93582	204
chr1	72307308	72307930	BED_peak691	272	.	6.11738	30.6817	27.2302	279
chr1	72316746	72317176	BED_peak692	48	.	3.61396	7.36532	4.85218	85
chr1	72343172	72343538	BED_peak693	146	.	5.06748	17.6455	14.6341	171
chr1	72343769	72344398	BED_peak694	83	.	3.93294	11.1032	8.36983	456
chr1	72344504	72344732	BED_peak695	24	.	2.58099	4.71825	2.43947	133
chr1	72364525	72365122	BED_peak696	66	.	4.76573	9.2837	6.64812	383
chr1	72402416	72402713	BED_peak697	65	.	3.1275	9.21301	6.58147	192
chr1	72403596	72403824	BED_peak698	37	.	2.59596	6.12532	3.70634	63
chr1	72406293	72406552	BED_peak699	47	.	2.9184	7.2757	4.76888	169
chr1	72414298	72415051	BED_peak700	49	.	3.3862	7.49026	4.96877	540
chr1	72455010	72455259	BED_peak701	51	.	4.00912	7.73737	5.196	103
chr1	72455793	72456228	BED_peak702	60	.	4.30293	8.6473	6.04735	220
chr1	72490082	72490352	BED_peak703	66	.	5.11186	9.27037	6.63522	123
chr1	72535755	72536519	BED_peak704	121	.	3.67382	15.0533	12.1427	589
chr1	72536666	72537614	BED_peak705	249	.	5.11816	28.288	24.9117	385
chr1	72566730	72567410	BED_peak706	117	.	5.4403	14.6783	11.7837	185
chr1	72576557	72576877	BED_peak707	41	.	2.54213	6.65809	4.19907	141
chr1	72577155	72577542	BED_peak708	75	.	3.08633	10.2466	7.55724	194
chr1	72578019	72578907	BED_peak709	65	.	2.88245	9.12947	6.50232	359
chr1	72583236	72583772	BED_peak710	285	.	6.77567	32.0234	28.53	162
chr1	72634600	72635068	BED_peak711	103	.	3.76048	13.1423	10.3124	191
chr1	72635307	72635586	BED_peak712	75	.	3.34696	10.2856	7.59465	185
chr1	72635855	72636434	BED_peak713	119	.	3.98033	14.8558	11.9529	422
chr1	72636700	72637048	BED_peak714	61	.	3.06491	8.76808	6.16185	224
chr1	72711296	72712002	BED_peak715	509	.	10.629	55.216	50.9945	216
chr1	72804945	72805293	BED_peak716	59	.	4.56714	8.57791	5.98498	171
chr1	72805663	72806312	BED_peak717	64	.	4.68534	9.12485	6.49792	105
chr1	72814286	72814591	BED_peak718	36	.	4.11636	6.0572	3.64295	224
chr1	72823884	72824282	BED_peak719	81	.	4.60982	10.8879	8.1647	163
chr1	72859074	72859470	BED_peak720	45	.	3.46443	7.00457	4.51609	67
chr1	72870879	72871171	BED_peak721	76	.	3.86021	10.3378	7.64421	182
chr1	72871708	72872334	BED_peak722	51	.	3.28764	7.65547	5.123	205
chr1	72873715	72874172	BED_peak723	59	.	3.50504	8.5211	5.93186	247
chr1	72951672	72951900	BED_peak724	25	.	3.26076	4.81152	2.52281	59
chr1	72963133	72963580	BED_peak725	258	.	8.23959	29.2744	25.8667	192
chr1	72963855	72964393	BED_peak726	67	.	4.13024	9.41689	6.77353	177
chr1	73089607	73090284	BED_peak727	55	.	4.80708	8.07994	5.51734	575
chr1	73169119	73169447	BED_peak728	65	.	4.27218	9.17121	6.54187	108
chr1	73170152	73170515	BED_peak729	63	.	4.19783	9.00105	6.38124	207
chr1	73238633	73238968	BED_peak730	27	.	3.63132	5.0227	2.71345	204
chr1	73270592	73271460	BED_peak731	65	.	4.40991	9.17769	6.54772	516
chr1	73363140	73363611	BED_peak732	81	.	4.34	10.8359	8.11516	204
chr1	73398994	73399293	BED_peak733	35	.	4.17986	5.90814	3.50576	131
chr1	73538756	73539135	BED_peak734	80	.	5.56076	10.7976	8.07846	188
chr1	73743926	73744154	BED_peak735	57	.	4.7784	8.3442	5.76513	55
chr1	73744538	73745011	BED_peak736	72	.	5.30348	9.96376	7.28944	263
chr1	73787838	73788066	BED_peak737	40	.	4.22792	6.50584	4.05783	141
chr1	73862686	73862928	BED_peak738	51	.	4.93983	7.68536	5.14738	64
chr1	73928953	73929318	BED_peak739	25	.	3.29849	4.88029	2.58591	304
chr1	73929545	73929804	BED_peak740	26	.	3.35674	4.98601	2.68059	176
chr1	73968147	73968453	BED_peak741	32	.	3.87397	5.65531	3.28113	112
chr1	74027744	74027972	BED_peak742	32	.	3.87397	5.65531	3.28113	94
chr1	74081884	74082126	BED_peak743	18	.	3.29333	4.08254	1.88732	223
chr1	74098463	74098748	BED_peak744	69	.	4.35079	9.65127	6.99343	151
chr1	74103351	74103663	BED_peak745	58	.	3.56516	8.45473	5.86927	99
chr1	74104133	74104856	BED_peak746	56	.	3.6695	8.24637	5.67342	117
chr1	74111143	74111407	BED_peak747	69	.	4.44948	9.57126	6.91958	106
chr1	74111572	74111999	BED_peak748	50	.	3.91494	7.53609	5.0118	268
chr1	74235925	74236307	BED_peak749	143	.	5.3272	17.3761	14.3745	156
chr1	74236624	74237288	BED_peak750	516	.	10.8309	55.8966	51.6538	329
chr1	74284409	74284676	BED_peak751	66	.	4.31034	9.25801	6.62402	148
chr1	74285124	74285460	BED_peak752	72	.	4.46637	9.91879	7.24673	126
chr1	74295210	74295843	BED_peak753	113	.	4.44776	14.2407	11.3638	434
chr1	74295961	74296335	BED_peak754	96	.	4.17875	12.4529	9.65435	168
chr1	74303739	74304132	BED_peak755	81	.	6.01983	10.8597	8.13798	215
chr1	74332618	74332866	BED_peak756	69	.	5.09799	9.58523	6.93289	92
chr1	74386612	74387273	BED_peak757	322	.	9.9293	35.9046	32.2906	450
chr1	74392202	74392484	BED_peak758	52	.	4.0285	7.77853	5.23473	112
chr1	74397609	74397837	BED_peak759	43	.	3.94555	6.80191	4.32703	140
chr1	74398104	74398332	BED_peak760	54	.	4.41558	7.98236	5.42569	40
chr1	74432204	74432532	BED_peak761	104	.	5.51268	13.3325	10.4943	152
chr1	74506096	74507211	BED_peak762	309	.	7.58687	34.5057	30.9351	423
chr1	74542408	74542636	BED_peak763	27	.	3.79987	5.07337	2.74881	122
chr1	74587308	74588157	BED_peak764	218	.	7.09861	25.1308	21.8572	569
chr1	74588379	74588607	BED_peak765	56	.	3.73814	8.16961	5.6015	149
chr1	74595470	74595974	BED_peak766	60	.	4.78388	8.67264	6.0715	308
chr1	74600782	74601385	BED_peak767	309	.	9.84413	34.4991	30.9288	388
chr1	74627911	74628525	BED_peak768	49	.	4.79705	7.45194	4.93324	545
chr1	74661760	74662274	BED_peak769	257	.	10.412	29.1529	25.749	223
chr1	74713231	74713855	BED_peak770	78	.	6.07979	10.5836	7.87579	465
chr1	74816811	74817515	BED_peak771	566	.	13.4194	61.0128	56.6049	361
chr1	74858183	74858435	BED_peak772	35	.	3.77033	5.96459	3.55724	104
chr1	74900423	74900651	BED_peak773	35	.	4.17986	5.90814	3.50576	116
chr1	75124253	75124576	BED_peak774	58	.	4.07799	8.44257	5.85789	105
chr1	75124660	75125331	BED_peak775	353	.	10.2149	39.0567	35.3439	501
chr1	75141174	75142712	BED_peak776	345	.	7.27772	38.2854	34.596	1373
chr1	75142931	75143456	BED_peak777	33	.	2.66525	5.74211	3.36051	350
chr1	75168123	75168436	BED_peak778	86	.	5.30581	11.4019	8.65361	172
chr1	75168619	75169053	BED_peak779	148	.	7.03269	17.9105	14.8892	280
chr1	75179552	75180402	BED_peak780	216	.	7.96113	24.9121	21.6455	306
chr1	75191390	75192035	BED_peak781	279	.	8.24865	31.4216	27.9469	461
chr1	75192134	75192742	BED_peak782	213	.	7.09384	24.6421	21.3844	415
chr1	75210406	75210677	BED_peak783	35	.	3.27773	5.89862	3.50378	80
chr1	75210822	75211483	BED_peak784	344	.	9.8742	38.157	34.4724	222
chr1	75219378	75219694	BED_peak785	66	.	5.32198	9.29918	6.66272	149
chr1	75236017	75236254	BED_peak786	69	.	3.87174	9.56975	6.91833	79
chr1	75236457	75237359	BED_peak787	363	.	8.94919	40.1092	36.364	204
chr1	75263399	75263943	BED_peak788	130	.	7.48016	15.984	13.0365	354
chr1	75264477	75264727	BED_peak789	62	.	5.09035	8.89636	6.28242	127
chr1	75277478	75277853	BED_peak790	47	.	4.67895	7.25784	4.75186	155
chr1	75278055	75278415	BED_peak791	62	.	5.26907	8.86941	6.25703	136
chr1	75288718	75289472	BED_peak792	315	.	6.86813	35.1727	31.5819	459
chr1	75289761	75290359	BED_peak793	245	.	6.0733	27.9626	24.5971	398
chr1	75316541	75316834	BED_peak794	49	.	3.5493	7.44947	4.93101	159
chr1	75317072	75317459	BED_peak795	177	.	6.3859	20.8494	17.7206	189
chr1	75318118	75318389	BED_peak796	53	.	3.72755	7.88863	5.33812	87
chr1	75339357	75339627	BED_peak797	74	.	4.87692	10.1686	7.48347	163
chr1	75381681	75381923	BED_peak798	83	.	5.32833	11.0848	8.35229	145
chr1	75382418	75382932	BED_peak799	57	.	4.46384	8.37638	5.79568	378
chr1	75399074	75399857	BED_peak800	74	.	3.89136	10.1627	7.47782	552
chr1	75400165	75400703	BED_peak801	66	.	3.66742	9.24281	6.60923	115
chr1	75422924	75423453	BED_peak802	106	.	4.72785	13.4887	10.6439	186
chr1	75435999	75436873	BED_peak803	98	.	4.93479	12.6869	9.87709	168
chr1	75443387	75443907	BED_peak804	91	.	3.31233	11.9118	9.13833	134
chr1	75446405	75446666	BED_peak805	94	.	3.08679	12.2398	9.45113	131
chr1	75458269	75458668	BED_peak806	265	.	6.59271	29.9625	26.5329	191
chr1	75464790	75465373	BED_peak807	41	.	3.40182	6.62503	4.16824	143
chr1	75479556	75480339	BED_peak808	367	.	10.0863	40.5403	36.7815	222
chr1	75505115	75506590	BED_peak809	404	.	9.73462	44.3242	40.4475	1056
chr1	75511687	75511994	BED_peak810	48	.	4.39007	7.34715	4.83473	97
chr1	75521055	75522020	BED_peak811	108	.	5.51155	13.7103	10.8563	241
chr1	75545978	75546413	BED_peak812	267	.	8.19616	30.2147	26.7775	256
chr1	75546527	75546885	BED_peak813	208	.	7.06167	24.0789	20.8398	195
chr1	75559105	75559453	BED_peak814	28	.	3.47966	5.20717	2.87087	120
chr1	76489259	76489496	BED_peak815	35	.	4.17986	5.90814	3.50576	199
chr1	76717828	76718413	BED_peak816	145	.	6.6839	17.6082	14.598	174
chr1	76918990	76919308	BED_peak817	45	.	3.67334	7.00956	4.52048	139
chr1	76920096	76920586	BED_peak818	60	.	4.18928	8.69213	6.08986	318
chr1	77382924	77383244	BED_peak819	28	.	3.32163	5.13355	2.80366	104
chr1	77383338	77383566	BED_peak820	26	.	3.25128	4.99984	2.69301	16
chr1	77396133	77396558	BED_peak821	98	.	5.54426	12.6418	9.83518	185
chr1	77456773	77457043	BED_peak822	42	.	4.5427	6.75206	4.2858	122
chr1	77495243	77495564	BED_peak823	67	.	3.72301	9.40621	6.76346	125
chr1	77502407	77502770	BED_peak824	115	.	4.08576	14.4367	11.552	172
chr1	77503222	77503601	BED_peak825	40	.	2.77932	6.44602	4.00317	196
chr1	77512479	77513096	BED_peak826	61	.	3.57919	8.73751	6.13233	172
chr1	77514331	77514809	BED_peak827	52	.	3.39619	7.74455	5.20248	187
chr1	77708397	77708918	BED_peak828	43	.	4.55984	6.77974	4.30661	367
chr1	78425512	78426086	BED_peak829	112	.	6.93252	14.094	11.2229	259
chr1	78488275	78489194	BED_peak830	356	.	9.0788	39.382	35.6589	697
chr1	78537664	78537897	BED_peak831	43	.	4.55984	6.77974	4.30661	88
chr1	78657417	78657648	BED_peak832	42	.	3.78754	6.74911	4.28348	70
chr1	78658008	78658573	BED_peak833	239	.	8.73439	27.2733	23.9296	158
chr1	78725582	78725965	BED_peak834	62	.	4.73136	8.89443	6.28086	144
chr1	78852056	78852578	BED_peak835	45	.	4.3592	7.0065	4.51762	452
chr1	79401514	79401923	BED_peak836	34	.	4.16414	5.88306	3.48945	249
chr1	79439580	79440005	BED_peak837	130	.	6.99027	15.9891	13.0413	180
chr1	79450307	79450620	BED_peak838	70	.	4.99422	9.72899	7.06692	122
chr1	79466267	79466625	BED_peak839	41	.	3.96657	6.57825	4.12459	166
chr1	79581005	79581617	BED_peak840	330	.	10.4907	36.672	33.0336	366
chr1	79598452	79598754	BED_peak841	69	.	4.77099	9.62014	6.96337	150
chr1	79599002	79599380	BED_peak842	32	.	3.44701	5.5929	3.22415	132
chr1	79761235	79761756	BED_peak843	333	.	9.44122	36.9832	33.335	302
chr1	79761844	79762264	BED_peak844	114	.	5.28727	14.2923	11.4135	216
chr1	79776037	79776563	BED_peak845	808	.	18.1189	86.0119	80.8598	254
chr1	79858195	79858527	BED_peak846	96	.	6.27195	12.485	9.68504	179
chr1	79858808	79859133	BED_peak847	61	.	4.98194	8.70579	6.10273	142
chr1	80018383	80018831	BED_peak848	36	.	4.1488	6.11058	3.69252	379
chr1	80207721	80208115	BED_peak849	55	.	4.46851	8.08292	5.51989	248
chr1	80339281	80339958	BED_peak850	96	.	4.99963	12.5	9.69922	523
chr1	80341179	80341497	BED_peak851	59	.	4.11442	8.52462	5.93497	123
chr1	80403394	80403622	BED_peak852	20	.	3.37787	4.21369	2.00298	178
chr1	80404375	80404623	BED_peak853	50	.	4.69232	7.57652	5.04933	144
chr1	80410201	80410503	BED_peak854	67	.	5.40394	9.44043	6.79593	171
chr1	80630284	80630632	BED_peak855	27	.	3.79987	5.07337	2.74881	86
chr1	80854457	80854743	BED_peak856	27	.	3.79987	5.07337	2.74881	106
chr1	81076652	81077155	BED_peak857	164	.	4.99299	19.51	16.4299	247
chr1	81077257	81077938	BED_peak858	163	.	4.96892	19.419	16.3422	158
chr1	81098753	81099185	BED_peak859	67	.	3.23272	9.41067	6.76785	75
chr1	81099688	81099962	BED_peak860	42	.	2.80866	6.71732	4.25389	77
chr1	81101300	81101635	BED_peak861	47	.	2.96584	7.25222	4.74693	179
chr1	81126284	81126594	BED_peak862	78	.	5.45162	10.5953	7.88647	149
chr1	81146664	81146982	BED_peak863	41	.	4.42804	6.56646	4.11348	205
chr1	81168514	81168824	BED_peak864	60	.	4.02282	8.59453	6.00034	102
chr1	81169096	81169342	BED_peak865	54	.	3.8886	8.01029	5.45185	113
chr1	81234298	81234685	BED_peak866	56	.	4.91481	8.26594	5.69193	199
chr1	81286097	81286620	BED_peak867	91	.	4.4027	11.9249	9.15094	182
chr1	81288389	81288843	BED_peak868	49	.	3.46824	7.47914	4.9584	102
chr1	81317052	81317324	BED_peak869	62	.	5.26907	8.86941	6.25703	182
chr1	81521676	81522002	BED_peak870	35	.	4.17986	5.90814	3.50576	111
chr1	81593437	81594316	BED_peak871	313	.	9.77498	34.9216	31.3382	513
chr1	81671286	81671926	BED_peak872	58	.	4.63518	8.39655	5.81447	175
chr1	81949845	81950126	BED_peak873	51	.	4.93983	7.68536	5.14738	143
chr1	82089158	82089731	BED_peak874	113	.	6.75427	14.2079	11.3321	171
chr1	82089814	82090119	BED_peak875	38	.	4.10613	6.29933	3.86706	141
chr1	82144960	82145296	BED_peak876	79	.	5.09264	10.6111	7.90175	141
chr1	82191384	82191773	BED_peak877	32	.	3.25795	5.64215	3.26886	180
chr1	82195337	82195643	BED_peak878	111	.	5.18314	14.026	11.1578	135
chr1	82196373	82196601	BED_peak879	40	.	3.43134	6.46654	4.02127	125
chr1	82282664	82283278	BED_peak880	192	.	5.79274	22.3845	19.2027	291
chr1	82283459	82284152	BED_peak881	123	.	4.65732	15.2553	12.3369	221
chr1	82289931	82291340	BED_peak882	215	.	5.07809	24.8487	21.5841	1153
chr1	82303554	82304396	BED_peak883	105	.	4.28062	13.3788	10.5389	344
chr1	82304909	82305322	BED_peak884	55	.	3.28484	8.08245	5.51967	163
chr1	82316086	82316495	BED_peak885	220	.	5.71821	25.3258	22.0462	226
chr1	82316600	82317084	BED_peak886	66	.	3.32072	9.299	6.6627	366
chr1	82319927	82320262	BED_peak887	48	.	2.9061	7.41523	4.89894	153
chr1	82358816	82359088	BED_peak888	60	.	4.94682	8.64377	6.04422	140
chr1	82394968	82395432	BED_peak889	41	.	4.29156	6.61312	4.15709	146
chr1	82446270	82446625	BED_peak890	166	.	6.62076	19.6977	16.6106	189
chr1	82474844	82475165	BED_peak891	65	.	4.01983	9.14265	6.51503	216
chr1	82724904	82725658	BED_peak892	459	.	14.2916	50.0484	45.9922	198
chr1	82815808	82816570	BED_peak893	34	.	2.93412	5.85008	3.45927	419
chr1	82831713	82831941	BED_peak894	46	.	4.15584	7.20208	4.69963	108
chr1	82839703	82840025	BED_peak895	265	.	9.16141	29.9469	26.518	189
chr1	82868241	82868513	BED_peak896	54	.	4.14883	8.03214	5.47218	119
chr1	82906284	82906991	BED_peak897	188	.	5.69669	22.0536	18.8833	212
chr1	82965565	82966025	BED_peak898	49	.	3.86053	7.41881	4.90179	211
chr1	82966560	82967015	BED_peak899	29	.	3.30834	5.32082	2.97532	179
chr1	83037987	83038425	BED_peak900	43	.	4.55984	6.77974	4.30661	219
chr1	83058030	83058531	BED_peak901	79	.	5.32085	10.7091	7.99477	292
chr1	83076362	83076618	BED_peak902	66	.	5.48888	9.2384	6.60496	175
chr1	83285137	83285712	BED_peak903	78	.	5.64476	10.5804	7.87454	317
chr1	83296412	83296697	BED_peak904	20	.	3.41988	4.27874	2.04468	153
chr1	83316574	83316900	BED_peak905	34	.	4.16414	5.88306	3.48945	99
chr1	83697126	83697438	BED_peak906	59	.	4.87805	8.52187	5.93244	113
chr1	83727501	83727729	BED_peak907	20	.	3.41988	4.27874	2.04468	97
chr1	83749491	83749719	BED_peak908	30	.	3.35901	5.42072	3.06652	43
chr1	83870743	83871195	BED_peak909	165	.	6.9632	19.6105	16.5266	226
chr1	83871772	83872048	BED_peak910	42	.	3.65735	6.72812	4.26356	67
chr1	83971061	83971674	BED_peak911	94	.	5.71429	12.2248	9.43648	210
chr1	84284224	84284513	BED_peak912	146	.	8.41628	17.6414	14.6302	153
chr1	84468336	84468594	BED_peak913	43	.	4.55984	6.77974	4.30661	48
chr1	84695964	84696345	BED_peak914	51	.	4.93983	7.68536	5.14738	129
chr1	84839352	84840439	BED_peak915	222	.	6.34067	25.5136	22.2272	178
chr1	84851033	84851289	BED_peak916	43	.	4.08987	6.80498	4.32966	79
chr1	84910838	84911466	BED_peak917	94	.	5.94766	12.2863	9.49533	219
chr1	84934250	84934558	BED_peak918	89	.	5.13831	11.7642	8.99739	126
chr1	84934667	84935226	BED_peak919	426	.	12.1798	46.6021	42.6531	312
chr1	85703330	85703642	BED_peak920	51	.	4.93983	7.68536	5.14738	120
chr1	85793938	85794738	BED_peak921	431	.	12.1001	47.0817	43.1183	277
chr1	85894270	85895631	BED_peak922	122	.	4.63144	15.1697	12.2546	498
chr1	85933280	85933728	BED_peak923	88	.	3.99981	11.5923	8.83496	88
chr1	85933926	85934380	BED_peak924	93	.	4.17278	12.1417	9.35771	233
chr1	85934550	85934848	BED_peak925	62	.	3.54054	8.86503	6.25315	75
chr1	85956076	85956354	BED_peak926	51	.	4.93983	7.68536	5.14738	111
chr1	86032291	86032519	BED_peak927	35	.	4.17986	5.90814	3.50576	177
chr1	86059094	86059559	BED_peak928	93	.	6.31985	12.1649	9.37919	287
chr1	86064366	86065532	BED_peak929	428	.	8.77521	46.7946	42.8398	406
chr1	86153983	86154601	BED_peak930	129	.	6.71349	15.8887	12.9454	388
chr1	86154823	86155051	BED_peak931	53	.	4.3639	7.88369	5.33345	58
chr1	86303673	86303901	BED_peak932	35	.	4.17986	5.90814	3.50576	195
chr1	86311154	86311382	BED_peak933	13	.	3.00255	3.47154	1.37747	84
chr1	86358974	86359416	BED_peak934	731	.	12.3816	78.1053	73.1498	227
chr1	86359669	86360367	BED_peak935	128	.	4.72704	15.8179	12.8774	147
chr1	86433863	86434324	BED_peak936	285	.	5.27241	32.0657	28.5711	303
chr1	86434715	86435890	BED_peak937	380	.	5.9213	41.7993	38.002	186
chr1	86441920	86443261	BED_peak938	425	.	6.64048	46.4888	42.5436	902
chr1	86481492	86481792	BED_peak939	21	.	3.35166	4.36196	2.11911	82
chr1	86487008	86487440	BED_peak940	376	.	7.00181	41.401	37.6157	234
chr1	86487720	86488292	BED_peak941	664	.	9.48574	71.1695	66.4237	189
chr1	86503699	86504087	BED_peak942	158	.	4.30732	18.9194	15.8605	219
chr1	86504332	86504815	BED_peak943	86	.	3.35624	11.4426	8.6925	93
chr1	86509695	86509993	BED_peak944	116	.	4.12233	14.5784	11.6878	194
chr1	86524789	86525223	BED_peak945	38	.	2.15209	6.23311	3.80599	382
chr1	86525479	86526212	BED_peak946	524	.	5.92537	56.6904	52.4235	486
chr1	86526784	86527304	BED_peak947	175	.	3.51649	20.6939	17.5711	134
chr1	86527434	86527866	BED_peak948	66	.	2.48381	9.33705	6.69863	133
chr1	86582137	86582844	BED_peak949	285	.	9.54117	31.9998	28.5068	182
chr1	86587091	86587614	BED_peak950	188	.	7.00693	22.0494	18.8792	164
chr1	86670074	86670606	BED_peak951	170	.	8.98907	20.1937	17.0892	220
chr1	86703259	86703740	BED_peak952	138	.	6.33018	16.8086	13.8298	217
chr1	86703995	86704481	BED_peak953	203	.	7.84497	23.6136	20.3906	168
chr1	87035718	87036085	BED_peak954	90	.	5.31325	11.7812	9.0135	150
chr1	87050475	87050936	BED_peak955	39	.	3.13426	6.38538	3.94663	179
chr1	87141897	87142496	BED_peak956	70	.	3.42281	9.6586	7.00031	106
chr1	87142753	87144167	BED_peak957	143	.	4.61292	17.387	14.3849	166
chr1	87154432	87155394	BED_peak958	121	.	3.67382	15.0533	12.1427	189
chr1	87155644	87156043	BED_peak959	183	.	4.39418	21.4904	18.3395	252
chr1	87163597	87163992	BED_peak960	58	.	3.18524	8.39567	5.81389	131
chr1	87164500	87164920	BED_peak961	101	.	3.7075	12.9255	10.1052	193
chr1	87170002	87170310	BED_peak962	63	.	2.58974	8.96227	6.34441	183
chr1	87171733	87172398	BED_peak963	135	.	3.42458	16.5666	13.5963	371
chr1	87172651	87173288	BED_peak964	98	.	3.05793	12.67	9.86059	181
chr1	87205524	87205801	BED_peak965	41	.	4.2595	6.55913	4.10698	141
chr1	87213033	87213851	BED_peak966	244	.	6.62533	27.8218	24.4605	635
chr1	87214303	87215142	BED_peak967	186	.	5.73394	21.782	18.6209	168
chr1	87327230	87328022	BED_peak968	522	.	11.8514	56.5105	52.2486	304
chr1	87545666	87545994	BED_peak969	175	.	6.46346	20.6225	17.5023	162
chr1	87546314	87547340	BED_peak970	97	.	4.76629	12.5936	9.78883	300
chr1	87575000	87575318	BED_peak971	27	.	3.79987	5.07337	2.74881	128
chr1	87755459	87755749	BED_peak972	68	.	4.56284	9.50745	6.85939	71
chr1	87756024	87756767	BED_peak973	280	.	9.60783	31.5746	28.0951	145
chr1	87853754	87854028	BED_peak974	82	.	5.63598	10.9361	8.21059	114
chr1	88008012	88008663	BED_peak975	151	.	8.7397	18.2001	15.1674	468
chr1	88205332	88205693	BED_peak976	129	.	7.97972	15.9183	12.9731	169
chr1	88259362	88259590	BED_peak977	28	.	2.88491	5.17677	2.84316	34
chr1	88276996	88277619	BED_peak978	427	.	9.56859	46.7518	42.7981	402
chr1	88345222	88345614	BED_peak979	75	.	5.10412	10.2862	7.59507	188
chr1	88346119	88346603	BED_peak980	65	.	4.73863	9.23028	6.59715	179
chr1	88385581	88386210	BED_peak981	35	.	4.17986	5.90814	3.50576	404
chr1	88406522	88406890	BED_peak982	67	.	3.79725	9.36101	6.72114	143
chr1	88407096	88407419	BED_peak983	71	.	3.96243	9.82106	7.15404	185
chr1	88462778	88463099	BED_peak984	69	.	5.29331	9.59504	6.93996	106
chr1	88513819	88514144	BED_peak985	63	.	5.12755	8.96143	6.34358	200
chr1	88568880	88569430	BED_peak986	48	.	4.75703	7.38627	4.87168	201
chr1	88622939	88623219	BED_peak987	49	.	4.83775	7.51861	4.99483	186
chr1	88700164	88700678	BED_peak988	128	.	4.06701	15.7848	12.8454	166
chr1	88700881	88701644	BED_peak989	270	.	5.71505	30.5125	27.0661	564
chr1	88813046	88813375	BED_peak990	67	.	5.00111	9.40469	6.76205	170
chr1	88838775	88839116	BED_peak991	77	.	4.44176	10.4806	7.77957	126
chr1	88839558	88839808	BED_peak992	56	.	3.86182	8.21285	5.64205	173
chr1	88840117	88840697	BED_peak993	76	.	4.40606	10.393	7.69652	192
chr1	88847275	88847742	BED_peak994	38	.	3.80595	6.27899	3.84762	77
chr1	88878912	88879176	BED_peak995	29	.	3.80307	5.30245	2.95806	50
chr1	88908904	88909403	BED_peak996	80	.	5.72665	10.7264	8.01119	191
chr1	88923966	88924563	BED_peak997	126	.	6.33743	15.5411	12.6116	395
chr1	88999164	88999603	BED_peak998	62	.	5.0537	8.83207	6.22189	290
chr1	89041525	89041781	BED_peak999	47	.	4.4866	7.22596	4.7224	119
chr1	89069616	89069924	BED_peak1000	46	.	2.98903	7.13971	4.64218	152
chr1	89070526	89071260	BED_peak1001	194	.	5.41792	22.5951	19.4062	501
chr1	89072214	89072645	BED_peak1002	70	.	3.42281	9.6586	7.00031	293
chr1	89082233	89082499	BED_peak1003	47	.	3.36415	7.20604	4.70346	202
chr1	89082812	89083359	BED_peak1004	48	.	3.35383	7.40198	4.88593	415
chr1	89103037	89103372	BED_peak1005	58	.	4.34345	8.43541	5.85123	136
chr1	89245427	89245908	BED_peak1006	105	.	6.75493	13.3467	10.5082	320
chr1	89400663	89400929	BED_peak1007	53	.	4.70396	7.90072	5.34877	130
chr1	89443541	89444377	BED_peak1008	105	.	6.31241	13.3827	10.5425	176
chr1	89455485	89456129	BED_peak1009	140	.	6.05327	16.9946	14.0086	190
chr1	89541074	89541427	BED_peak1010	91	.	4.38802	11.8834	9.11101	156
chr1	89549192	89549420	BED_peak1011	44	.	2.78127	6.96327	4.47726	174
chr1	89550002	89551033	BED_peak1012	121	.	3.97264	15.1002	12.1878	507
chr1	89566386	89566869	BED_peak1013	35	.	3.39132	5.92742	3.523	265
chr1	89576289	89577309	BED_peak1014	454	.	9.85581	49.5087	45.4695	808
chr1	89587064	89587429	BED_peak1015	100	.	5.83579	12.8573	10.04	160
chr1	89599569	89599797	BED_peak1016	59	.	4.00612	8.55528	5.96395	123
chr1	89627157	89627568	BED_peak1017	78	.	5.06463	10.5542	7.84934	133
chr1	89656906	89657156	BED_peak1018	34	.	3.67995	5.80005	3.41381	103
chr1	89750129	89750893	BED_peak1019	132	.	6.65812	16.2178	13.2611	456
chr1	89879339	89879688	BED_peak1020	43	.	3.37555	6.78677	4.31332	179
chr1	89892083	89892358	BED_peak1021	45	.	3.68961	7.04548	4.55395	90
chr1	89912329	89912571	BED_peak1022	27	.	3.79987	5.07337	2.74881	57
chr1	89924798	89925319	BED_peak1023	54	.	3.42592	8.05765	5.49627	213
chr1	89941661	89942417	BED_peak1024	314	.	9.36467	35.0363	31.4494	443
chr1	89962383	89963212	BED_peak1025	54	.	4.62107	8.061	5.49936	290
chr1	90050320	90050878	BED_peak1026	52	.	4.31341	7.78685	5.24231	209
chr1	90063319	90063663	BED_peak1027	42	.	3.92349	6.75945	4.29256	202
chr1	90153783	90154016	BED_peak1028	48	.	4.25668	7.39119	4.87622	89
chr1	90162789	90163480	BED_peak1029	76	.	4.40606	10.393	7.69652	416
chr1	90202178	90202533	BED_peak1030	111	.	4.67675	14.0009	11.134	158
chr1	90204042	90204320	BED_peak1031	61	.	3.49023	8.71333	6.10999	163
chr1	90268040	90268326	BED_peak1032	61	.	4.36719	8.78368	6.17628	157
chr1	90268619	90268983	BED_peak1033	80	.	4.85314	10.7895	8.07107	159
chr1	90334813	90335484	BED_peak1034	67	.	4.96963	9.34572	6.7065	314
chr1	90424344	90424704	BED_peak1035	170	.	7.88561	20.1654	17.0618	141
chr1	90543986	90544288	BED_peak1036	77	.	5.03694	10.4977	7.79583	119
chr1	90544942	90545245	BED_peak1037	32	.	3.46516	5.62822	3.25631	82
chr1	90574350	90574578	BED_peak1038	45	.	4.53025	7.01191	4.52242	181
chr1	90603096	90603896	BED_peak1039	262	.	9.80873	29.6838	26.2633	506
chr1	90651035	90651361	BED_peak1040	34	.	3.72459	5.88149	3.48831	150
chr1	90734205	90734588	BED_peak1041	105	.	6.75493	13.3467	10.5082	166
chr1	90743580	90743808	BED_peak1042	82	.	4.28108	10.9799	8.2522	99
chr1	90744002	90744584	BED_peak1043	198	.	6.55168	23.0897	19.8838	174
chr1	90775279	90775780	BED_peak1044	127	.	6.85909	15.7331	12.7957	347
chr1	90905628	90905933	BED_peak1045	86	.	5.66444	11.3647	8.61856	135
chr1	90975018	90975445	BED_peak1046	37	.	4.18177	6.16471	3.74254	309
chr1	90998965	90999341	BED_peak1047	88	.	5.77634	11.5745	8.8179	151
chr1	91052506	91052999	BED_peak1048	153	.	6.83723	18.4029	15.363	233
chr1	91249580	91250108	BED_peak1049	177	.	7.31497	20.897	17.7666	168
chr1	91298286	91298664	BED_peak1050	241	.	9.87709	27.4809	24.1306	185
chr1	91397937	91398599	BED_peak1051	258	.	8.43961	29.2653	25.8582	462
chr1	91398896	91399233	BED_peak1052	229	.	7.87697	26.2421	22.932	127
chr1	91412782	91413238	BED_peak1053	498	.	9.4589	54.0033	49.8205	269
chr1	91413524	91413960	BED_peak1054	105	.	4.20569	13.4236	10.5815	178
chr1	91455732	91456014	BED_peak1055	56	.	3.08559	8.24985	5.6768	116
chr1	91456143	91456588	BED_peak1056	96	.	3.78553	12.4603	9.66122	162
chr1	91458691	91459013	BED_peak1057	37	.	2.75488	6.19608	3.77217	131
chr1	91539843	91540237	BED_peak1058	60	.	4.32414	8.69242	6.08998	286
chr1	91540700	91541273	BED_peak1059	298	.	9.89673	33.4353	29.8985	250
chr1	91600652	91600904	BED_peak1060	36	.	3.99116	6.10282	3.68532	49
chr1	91601066	91601461	BED_peak1061	77	.	5.56517	10.4379	7.73929	211
chr1	91968814	91969062	BED_peak1062	47	.	4.20566	7.29572	4.78702	78
chr1	92050839	92051149	BED_peak1063	68	.	4.6944	9.46405	6.81826	97
chr1	92061351	92061646	BED_peak1064	46	.	4.30391	7.1929	4.69164	215
chr1	92090153	92090509	BED_peak1065	54	.	4.59084	8.00619	5.44808	165
chr1	92180576	92181342	BED_peak1066	682	.	11.1035	73.0165	68.2159	160
chr1	92212077	92212466	BED_peak1067	72	.	4.35224	9.95718	7.28334	176
chr1	92259646	92260089	BED_peak1068	30	.	3.37625	5.45458	3.09704	206
chr1	92286221	92286451	BED_peak1069	31	.	3.63494	5.48309	3.12344	44
chr1	92365860	92366119	BED_peak1070	81	.	4.23678	10.8591	8.13752	136
chr1	92366548	92366869	BED_peak1071	107	.	4.75992	13.5799	10.7314	153
chr1	92397605	92397916	BED_peak1072	34	.	3.83029	5.82509	3.43673	164
chr1	92431640	92431995	BED_peak1073	26	.	3.75319	4.99986	2.69301	170
chr1	92472940	92473726	BED_peak1074	441	.	10.5758	48.1245	44.1277	546
chr1	92473973	92474485	BED_peak1075	87	.	4.4843	11.5251	8.77064	325
chr1	92521578	92522044	BED_peak1076	50	.	4.5416	7.61596	5.08589	136
chr1	92641107	92641988	BED_peak1077	370	.	7.64883	40.7905	37.024	696
chr1	92642107	92642341	BED_peak1078	60	.	3.25384	8.63041	6.03143	128
chr1	92656604	92657049	BED_peak1079	67	.	3.89385	9.36224	6.72209	82
chr1	92657515	92657813	BED_peak1080	53	.	3.64362	7.93063	5.37725	95
chr1	92664853	92665667	BED_peak1081	127	.	4.70106	15.7309	12.7937	442
chr1	92665976	92666285	BED_peak1082	42	.	3.03855	6.71549	4.25225	147
chr1	92677520	92678033	BED_peak1083	30	.	3.03808	5.35433	3.00564	310
chr1	92681056	92681517	BED_peak1084	93	.	4.7259	12.1558	9.37086	143
chr1	92686693	92687355	BED_peak1085	56	.	4.23313	8.20783	5.63718	100
chr1	92714066	92714567	BED_peak1086	45	.	2.96736	7.06902	4.57594	284
chr1	92715242	92715777	BED_peak1087	73	.	3.53138	10.035	7.35695	290
chr1	92782083	92783664	BED_peak1088	168	.	5.01421	19.944	16.8483	924
chr1	92831966	92832803	BED_peak1089	467	.	8.29251	50.8318	46.7504	288
chr1	92848684	92848981	BED_peak1090	77	.	4.08187	10.4315	7.7334	158
chr1	92907055	92907414	BED_peak1091	216	.	6.70593	24.9058	21.6395	184
chr1	92907555	92907783	BED_peak1092	44	.	3.2451	6.88888	4.40825	122
chr1	92910408	92910648	BED_peak1093	57	.	3.53203	8.36096	5.78139	97
chr1	92911362	92911661	BED_peak1094	61	.	3.59004	8.76898	6.16247	86
chr1	92933725	92934670	BED_peak1095	301	.	7.79157	33.677	30.132	428
chr1	93100290	93100544	BED_peak1096	60	.	3.32388	8.64627	6.0465	134
chr1	93100760	93101898	BED_peak1097	356	.	7.68374	39.4083	35.6843	653
chr1	93114796	93115043	BED_peak1098	43	.	4.55984	6.77974	4.30661	86
chr1	93176501	93176818	BED_peak1099	24	.	3.35533	4.77293	2.48874	100
chr1	93272393	93272743	BED_peak1100	60	.	5.31982	8.62256	6.02433	135
chr1	93305397	93306271	BED_peak1101	252	.	9.33881	28.6495	25.2615	278
chr1	93343661	93344093	BED_peak1102	265	.	9.67529	29.9766	26.5466	227
chr1	93444894	93445229	BED_peak1103	154	.	8.31559	18.4668	15.4246	171
chr1	93477920	93478333	BED_peak1104	255	.	5.18263	28.9919	25.5931	246
chr1	93478499	93478817	BED_peak1105	241	.	5.04504	27.5446	24.1921	153
chr1	93479018	93480032	BED_peak1106	348	.	6.0788	38.536	34.8393	212
chr1	93633956	93634482	BED_peak1107	63	.	3.58185	8.98877	6.36961	189
chr1	93634924	93635679	BED_peak1108	286	.	7.3344	32.1454	28.6483	331
chr1	93636009	93636443	BED_peak1109	153	.	5.30676	18.432	15.3909	108
chr1	93685891	93686119	BED_peak1110	49	.	4.16871	7.50675	4.98424	111
chr1	93686255	93686756	BED_peak1111	139	.	6.79018	16.9411	13.957	161
chr1	93753852	93754312	BED_peak1112	86	.	5.70125	11.4339	8.68442	357
chr1	93755242	93755554	BED_peak1113	113	.	6.5141	14.1885	11.3139	177
chr1	93801455	93801879	BED_peak1114	149	.	6.44226	17.9362	14.9137	220
chr1	93803474	93803793	BED_peak1115	203	.	7.61523	23.5677	20.3458	179
chr1	93824487	93826042	BED_peak1116	243	.	6.86443	27.7084	24.3507	875
chr1	93881986	93882219	BED_peak1117	43	.	4.55984	6.77974	4.30661	121
chr1	94035079	94035600	BED_peak1118	368	.	13.5314	40.5712	36.8118	222
chr1	94504198	94504484	BED_peak1119	33	.	3.93185	5.75181	3.36936	110
chr1	95313819	95314502	BED_peak1120	401	.	12.2172	43.9833	40.1176	306
chr1	95667336	95668034	BED_peak1121	69	.	5.6998	9.58925	6.93445	213
chr1	96410962	96411388	BED_peak1122	51	.	4.93983	7.68536	5.14738	209
chr1	97540323	97541044	BED_peak1123	97	.	6.75574	12.5069	9.70586	530
chr1	97628048	97628443	BED_peak1124	27	.	2.93638	5.11823	2.7901	81
chr1	97630472	97630722	BED_peak1125	65	.	4.15372	9.18676	6.55618	144
chr1	97660774	97661069	BED_peak1126	77	.	5.56517	10.4379	7.73929	74
chr1	97661598	97661946	BED_peak1127	225	.	10.2551	25.8669	22.5691	201
chr1	97761606	97761845	BED_peak1128	61	.	5.186	8.72894	6.12477	150
chr1	97769220	97770048	BED_peak1129	339	.	8.68771	37.6097	33.9421	643
chr1	97770165	97770717	BED_peak1130	146	.	5.54124	17.6314	14.6206	337
chr1	97918571	97918880	BED_peak1131	59	.	4.54087	8.52684	5.93671	181
chr1	97977079	97977573	BED_peak1132	119	.	6.86895	14.8601	11.9571	180
chr1	98016214	98016459	BED_peak1133	35	.	4.17986	5.90814	3.50576	111
chr1	98094655	98094978	BED_peak1134	30	.	3.86399	5.40106	3.04881	177
chr1	98095093	98095321	BED_peak1135	52	.	4.84027	7.82606	5.27904	132
chr1	98095704	98096114	BED_peak1136	140	.	8.07925	17.0522	14.0631	192
chr1	100231678	100231926	BED_peak1137	78	.	6.07979	10.5836	7.87579	99
chr1	100681544	100681855	BED_peak1138	59	.	5.29982	8.58966	5.99608	115
chr1	100800804	100801032	BED_peak1139	60	.	5.31982	8.62256	6.02433	131
chr1	100928125	100928642	BED_peak1140	30	.	3.35901	5.42072	3.06652	336
chr1	100928988	100929305	BED_peak1141	59	.	4.38921	8.52904	5.93849	123
chr1	101446928	101447176	BED_peak1142	35	.	4.17986	5.90814	3.50576	164
chr1	104424642	104425256	BED_peak1143	32	.	3.70582	5.6078	3.23731	301
chr1	104425651	104425933	BED_peak1144	54	.	4.59084	8.00619	5.44808	139
chr1	104495681	104496062	BED_peak1145	115	.	5.63698	14.386	11.5033	206
chr1	104496204	104496514	BED_peak1146	55	.	4.04498	8.0902	5.52631	88
chr1	104746657	104747210	BED_peak1147	43	.	4.55984	6.77974	4.30661	398
chr1	104768806	104769142	BED_peak1148	60	.	5.31982	8.62256	6.02433	155
chr1	104945000	104945308	BED_peak1149	51	.	4.93983	7.68536	5.14738	219
chr1	104957878	104958109	BED_peak1150	35	.	4.17986	5.90814	3.50576	150
chr1	105092378	105092606	BED_peak1151	43	.	4.55984	6.77974	4.30661	137
chr1	105151101	105151435	BED_peak1152	69	.	5.6998	9.58925	6.93445	172
chr1	105178466	105179182	BED_peak1153	102	.	5.7565	13.0877	10.2601	178
chr1	105179279	105179733	BED_peak1154	36	.	3.71987	6.11672	3.69818	206
chr1	105356076	105356953	BED_peak1155	80	.	5.72665	10.7264	8.01119	100
chr1	105663216	105663546	BED_peak1156	82	.	4.17218	10.9731	8.24573	184
chr1	105663850	105664536	BED_peak1157	716	.	13.5343	76.5439	71.6354	255
chr1	105844284	105845008	BED_peak1158	111	.	6.43105	14.029	11.1607	408
chr1	105980918	105981438	BED_peak1159	108	.	7.21975	13.7169	10.8617	269
chr1	105991107	105991488	BED_peak1160	186	.	7.49336	21.7953	18.6337	171
chr1	105993684	105993952	BED_peak1161	119	.	5.85186	14.8822	11.9785	132
chr1	106071932	106072191	BED_peak1162	64	.	4.65915	9.07283	6.44882	146
chr1	106096850	106097126	BED_peak1163	23	.	3.37713	4.60335	2.33593	196
chr1	106131567	106132358	BED_peak1164	213	.	5.95127	24.5773	21.3217	287
chr1	106132619	106132882	BED_peak1165	63	.	3.41002	8.92692	6.3111	128
chr1	106133084	106133382	BED_peak1166	69	.	3.53284	9.56062	6.90971	96
chr1	106171830	106172058	BED_peak1167	92	.	4.137	12.0291	9.25003	98
chr1	106172368	106172708	BED_peak1168	212	.	6.17813	24.5301	21.2764	183
chr1	106173056	106173394	BED_peak1169	89	.	4.11756	11.68	8.91676	122
chr1	106193791	106194026	BED_peak1170	35	.	4.17986	5.90814	3.50576	69
chr1	106277725	106277962	BED_peak1171	72	.	4.48623	9.96441	7.28979	106
chr1	106713692	106714150	BED_peak1172	158	.	7.77951	18.9568	15.8965	204
chr1	106714592	106714847	BED_peak1173	93	.	5.87183	12.1422	9.35812	127
chr1	106759025	106759705	BED_peak1174	218	.	7.46216	25.1604	21.8862	402
chr1	106759922	106760479	BED_peak1175	244	.	7.89917	27.8399	24.478	220
chr1	106795747	106796696	BED_peak1176	392	.	12.1159	43.074	39.2368	754
chr1	107679854	107680144	BED_peak1177	67	.	5.18293	9.39802	6.75577	118
chr1	111864256	111864963	BED_peak1178	189	.	9.79823	22.1719	18.9975	481
chr1	112762526	112762894	BED_peak1179	84	.	5.79268	11.2223	8.4829	225
chr1	114528018	114528343	BED_peak1180	58	.	4.66418	8.45065	5.86543	185
chr1	114528976	114529258	BED_peak1181	52	.	4.47377	7.79269	5.24762	102
chr1	114537147	114537479	BED_peak1182	44	.	4.16759	6.94665	4.46211	151
chr1	114538502	114538900	BED_peak1183	52	.	4.50248	7.84522	5.29702	182
chr1	118310448	118311455	BED_peak1184	374	.	11.907	41.2571	37.4764	518
chr1	118321776	118322423	BED_peak1185	307	.	11.1031	34.2924	30.7286	221
chr1	118388387	118388769	BED_peak1186	40	.	2.64595	6.46392	4.01889	285
chr1	118388954	118389189	BED_peak1187	48	.	2.80574	7.39768	4.8825	138
chr1	118389440	118390261	BED_peak1188	491	.	7.93062	53.3561	49.195	215
chr1	118390431	118390670	BED_peak1189	61	.	3.01983	8.78581	6.17836	148
chr1	118422992	118423226	BED_peak1190	54	.	3.87225	7.97251	5.41621	151
chr1	118434601	118435156	BED_peak1191	170	.	4.13604	20.1346	17.0322	294
chr1	118435390	118435765	BED_peak1192	289	.	5.28301	32.4984	28.9901	171
chr1	118435932	118436203	BED_peak1193	146	.	3.82041	17.6114	14.601	154
chr1	118457284	118457910	BED_peak1194	82	.	3.25541	11.0017	8.27323	134
chr1	118459094	118459562	BED_peak1195	201	.	4.92093	23.4093	20.1928	270
chr1	118776057	118776438	BED_peak1196	32	.	3.99187	5.60716	3.23729	184
chr1	118858810	118859050	BED_peak1197	58	.	4.84437	8.46197	5.87597	137
chr1	118982702	118983086	BED_peak1198	39	.	3.60444	6.37403	3.93602	34
chr1	119033562	119034367	BED_peak1199	122	.	6.17228	15.1857	12.27	225
chr1	119047676	119047904	BED_peak1200	18	.	3.23927	3.99852	1.81293	65
chr1	119053771	119053999	BED_peak1201	43	.	4.55984	6.77974	4.30661	107
chr1	119389018	119389340	BED_peak1202	43	.	4.55984	6.77974	4.30661	119
chr1	119504285	119504740	BED_peak1203	340	.	10.1881	37.7673	34.0948	230
chr1	119504982	119505345	BED_peak1204	67	.	4.36889	9.39043	6.74906	188
chr1	119525823	119526711	BED_peak1205	423	.	11.2955	46.3316	42.392	443
chr1	119648193	119648572	BED_peak1206	105	.	6.11897	13.4213	10.5795	221
chr1	119648675	119649028	BED_peak1207	252	.	9.87013	28.6393	25.2518	184
chr1	119836628	119837023	BED_peak1208	94	.	5.37442	12.2787	9.48804	204
chr1	119837116	119837515	BED_peak1209	445	.	12.9882	48.5428	44.5329	200
chr1	119837740	119837995	BED_peak1210	30	.	3.35901	5.42072	3.06652	59
chr1	119912852	119913533	BED_peak1211	179	.	8.60228	21.0666	17.9307	206
chr1	120006972	120007443	BED_peak1212	91	.	6.17926	11.9163	9.14256	166
chr1	120073802	120074127	BED_peak1213	62	.	4.70318	8.84043	6.2296	174
chr1	120120643	120120968	BED_peak1214	78	.	4.23144	10.5491	7.84444	105
chr1	120121173	120121926	BED_peak1215	156	.	5.92569	18.7245	15.6727	186
chr1	120264919	120265338	BED_peak1216	35	.	4.17986	5.90814	3.50576	359
chr1	120431282	120431510	BED_peak1217	51	.	4.93983	7.68536	5.14738	41
chr1	120911185	120911921	BED_peak1218	55	.	4.80708	8.07994	5.51734	237
chr1	121178029	121178257	BED_peak1219	27	.	3.79987	5.07337	2.74881	22
chr1	121226682	121227173	BED_peak1220	63	.	4.30681	8.95227	6.33518	136
chr1	121327143	121328482	BED_peak1221	297	.	9.36257	33.2986	29.7658	890
chr1	121431025	121431875	BED_peak1222	387	.	12.5061	42.5992	38.7777	288
chr1	121567653	121568360	BED_peak1223	296	.	11.8082	33.156	29.6278	176
chr1	121607975	121608206	BED_peak1224	43	.	4.55984	6.77974	4.30661	186
chr1	122394033	122394261	BED_peak1225	42	.	4.01499	6.66758	4.20773	43
chr1	122477333	122477609	BED_peak1226	44	.	4.45939	6.89407	4.41292	161
chr1	123650064	123650327	BED_peak1227	35	.	4.17986	5.90814	3.50576	158
chr1	124104062	124104290	BED_peak1228	43	.	4.55984	6.77974	4.30661	94
chr1	124509539	124509877	BED_peak1229	51	.	4.93983	7.68536	5.14738	153
chr1	125434523	125435631	BED_peak1230	747	.	12.6404	79.7853	74.7883	828
chr1	125559961	125560868	BED_peak1231	258	.	7.04712	29.2492	25.8427	731
chr1	125561064	125561623	BED_peak1232	206	.	6.24934	23.9093	20.6761	200
chr1	125840030	125840378	BED_peak1233	51	.	4.92126	7.65507	5.12266	162
chr1	125854349	125854718	BED_peak1234	27	.	3.51206	5.04324	2.73214	226
chr1	125980463	125980691	BED_peak1235	49	.	4.79705	7.45194	4.93324	132
chr1	125989860	125990189	BED_peak1236	29	.	3.77333	5.25419	2.91399	204
chr1	126020388	126020636	BED_peak1237	56	.	4.87837	8.20316	5.63304	120
chr1	126366597	126366876	BED_peak1238	13	.	3.03989	3.52817	1.39866	133
chr1	126470813	126471064	BED_peak1239	31	.	3.68189	5.56578	3.19863	79
chr1	126484907	126485179	BED_peak1240	27	.	3.79987	5.07337	2.74881	103
chr1	126492413	126492922	BED_peak1241	200	.	8.62249	23.2341	20.0233	296
chr1	126570668	126570942	BED_peak1242	53	.	3.83996	7.89767	5.34623	114
chr1	126737939	126738352	BED_peak1243	43	.	4.55984	6.77974	4.30661	121
chr1	126745647	126745923	BED_peak1244	52	.	4.63765	7.7848	5.24055	196
chr1	126862411	126862785	BED_peak1245	63	.	4.60762	8.97014	6.35179	136
chr1	126940549	126940869	BED_peak1246	88	.	6.45978	11.6039	8.84426	112
chr1	126971711	126972123	BED_peak1247	27	.	3.79987	5.07337	2.74881	69
chr1	127001102	127001596	BED_peak1248	98	.	4.78422	12.6407	9.83423	273
chr1	127001831	127002285	BED_peak1249	45	.	3.47751	7.03641	4.54547	286
chr1	127204907	127206395	BED_peak1250	188	.	5.57155	22.0074	18.8387	698
chr1	127239246	127239630	BED_peak1251	69	.	5.09799	9.58523	6.93289	176
chr1	127240245	127240555	BED_peak1252	35	.	3.79363	6.00678	3.59662	167
chr1	127383669	127384003	BED_peak1253	64	.	4.23468	9.08557	6.46089	186
chr1	127420416	127420786	BED_peak1254	80	.	4.68128	10.7325	8.01679	199
chr1	127530841	127531265	BED_peak1255	91	.	5.39855	11.9602	9.18443	197
chr1	127537339	127537741	BED_peak1256	50	.	3.91494	7.53609	5.0118	181
chr1	127555530	127555963	BED_peak1257	51	.	3.86668	7.69542	5.15653	186
chr1	127556259	127556697	BED_peak1258	73	.	4.50627	10.0103	7.33349	112
chr1	127557027	127557420	BED_peak1259	93	.	5.12715	12.0947	9.3126	274
chr1	127650085	127650580	BED_peak1260	51	.	4.93983	7.68536	5.14738	189
chr1	127661151	127661879	BED_peak1261	48	.	4.55314	7.33983	4.82845	503
chr1	127677871	127678099	BED_peak1262	40	.	4.35477	6.44739	4.00358	116
chr1	127773070	127773840	BED_peak1263	159	.	4.46444	19.0169	15.9545	323
chr1	127774216	127774979	BED_peak1264	785	.	10.5021	83.6517	78.5522	249
chr1	127868744	127869309	BED_peak1265	710	.	18.1143	75.9656	71.0755	208
chr1	127990243	127990684	BED_peak1266	60	.	5.31982	8.62256	6.02433	220
chr1	128102538	128103090	BED_peak1267	209	.	6.4694	24.1748	20.9326	412
chr1	128103354	128104033	BED_peak1268	395	.	9.25251	43.3705	39.5243	389
chr1	128244184	128245004	BED_peak1269	658	.	14.9989	70.5275	65.8027	268
chr1	128359182	128359622	BED_peak1270	78	.	5.8315	10.5366	7.8327	254
chr1	128400639	128401339	BED_peak1271	75	.	3.74704	10.2493	7.55989	172
chr1	128416792	128417427	BED_peak1272	841	.	13.4729	89.3894	84.1645	316
chr1	128424066	128424430	BED_peak1273	57	.	4.9518	8.32952	5.75161	156
chr1	128450494	128451087	BED_peak1274	46	.	2.93843	7.15985	4.66055	514
chr1	128451866	128452196	BED_peak1275	65	.	3.28306	9.16493	6.53576	146
chr1	128452721	128453148	BED_peak1276	141	.	4.45512	17.0907	14.1005	198
chr1	128460050	128460342	BED_peak1277	67	.	4.22328	9.35196	6.71234	112
chr1	128465880	128466245	BED_peak1278	37	.	3.76242	6.1971	3.7727	161
chr1	128472074	128472878	BED_peak1279	86	.	5.48704	11.3984	8.65042	308
chr1	128567062	128567545	BED_peak1280	81	.	5.05561	10.8829	8.15992	177
chr1	128590780	128591845	BED_peak1281	125	.	4.36663	15.5061	12.578	712
chr1	128602124	128602352	BED_peak1282	43	.	4.42478	6.83635	4.35933	124
chr1	128623730	128624147	BED_peak1283	95	.	6.41718	12.3359	9.54266	200
chr1	128685648	128685984	BED_peak1284	51	.	3.3857	7.71511	5.1751	183
chr1	128687377	128688267	BED_peak1285	283	.	7.40114	31.8803	28.3912	298
chr1	128710739	128711368	BED_peak1286	159	.	6.17115	18.9754	15.9145	400
chr1	128711819	128712341	BED_peak1287	80	.	4.42237	10.7417	8.02558	366
chr1	128758672	128759652	BED_peak1288	116	.	5.10627	14.5429	11.6539	214
chr1	128803901	128804137	BED_peak1289	30	.	3.56673	5.36234	3.01282	154
chr1	129273330	129273888	BED_peak1290	166	.	7.65619	19.694	16.607	331
chr1	129340439	129340667	BED_peak1291	54	.	4.95751	8.02241	5.46312	105
chr1	129464477	129464809	BED_peak1292	56	.	4.23313	8.20783	5.63718	129
chr1	129472804	129473218	BED_peak1293	119	.	4.04694	14.8507	11.9482	216
chr1	129494532	129495078	BED_peak1294	37	.	3.86527	6.13598	3.71593	408
chr1	129578055	129578591	BED_peak1295	38	.	4.10613	6.29933	3.86706	485
chr1	129618566	129618967	BED_peak1296	69	.	5.13113	9.64666	6.98918	192
chr1	129662397	129662814	BED_peak1297	50	.	3.95208	7.61571	5.08588	328
chr1	129663701	129664277	BED_peak1298	94	.	5.2001	12.2597	9.46996	214
chr1	129943609	129943910	BED_peak1299	49	.	4.65673	7.51619	4.99271	115
chr1	130287615	130288108	BED_peak1300	53	.	3.93608	7.85006	5.30163	325
chr1	130288872	130289131	BED_peak1301	53	.	3.85604	7.93497	5.38117	197
chr1	130299766	130300611	BED_peak1302	228	.	8.24198	26.1094	22.8038	568
chr1	130462207	130463238	BED_peak1303	198	.	9.64609	23.0178	19.8145	475
chr1	130716143	130717999	BED_peak1304	478	.	6.94823	51.9815	47.8637	1620
chr1	131096640	131097467	BED_peak1305	309	.	9.60031	34.4822	30.9125	567
chr1	131116581	131117277	BED_peak1306	65	.	5.07705	9.20762	6.57648	127
chr1	131134527	131134966	BED_peak1307	101	.	4.33673	12.9551	10.1337	160
chr1	131138417	131138925	BED_peak1308	96	.	4.25872	12.4098	9.61311	173
chr1	131153171	131153652	BED_peak1309	188	.	9.38464	21.9862	18.8182	178
chr1	131201045	131201719	BED_peak1310	57	.	4.74608	8.2863	5.71098	186
chr1	131233019	131233299	BED_peak1311	23	.	3.15259	4.61289	2.34478	20
chr1	131244716	131245014	BED_peak1312	24	.	3.10339	4.71545	2.43676	95
chr1	131245267	131245603	BED_peak1313	107	.	5.80585	13.5851	10.7363	159
chr1	131284280	131284550	BED_peak1314	72	.	4.90436	9.88924	7.21865	123
chr1	131351685	131351925	BED_peak1315	43	.	4.55984	6.77974	4.30661	106
chr1	131431751	131432163	BED_peak1316	56	.	4.7142	8.22904	5.65723	227
chr1	131513690	131513918	BED_peak1317	27	.	3.79987	5.07337	2.74881	39
chr1	131525737	131525992	BED_peak1318	80	.	3.91988	10.7899	8.07143	127
chr1	131526412	131527300	BED_peak1319	279	.	7.12536	31.4227	27.9479	529
chr1	131554897	131555260	BED_peak1320	136	.	8.11808	16.6341	13.6613	173
chr1	131657755	131658202	BED_peak1321	158	.	8.57574	18.9339	15.8744	265
chr1	131797426	131797693	BED_peak1322	68	.	5.62979	9.47311	6.8266	188
chr1	131827509	131828439	BED_peak1323	432	.	11.6394	47.2422	43.2728	685
chr1	131839471	131839699	BED_peak1324	43	.	4.55984	6.77974	4.30661	90
chr1	131909967	131910318	BED_peak1325	200	.	6.9468	23.2943	20.0816	169
chr1	131910436	131910780	BED_peak1326	59	.	3.89698	8.56469	5.97255	189
chr1	131910958	131911726	BED_peak1327	245	.	7.73421	27.8989	24.535	209
chr1	131948018	131948246	BED_peak1328	27	.	3.79987	5.07337	2.74881	36
chr1	132007196	132008038	BED_peak1329	940	.	14.5454	99.4626	94.0023	224
chr1	132008181	132008535	BED_peak1330	100	.	4.20734	12.8394	10.0227	146
chr1	132067574	132067829	BED_peak1331	78	.	6.07979	10.5836	7.87579	176
chr1	132151915	132152143	BED_peak1332	36	.	3.81721	6.0494	3.6364	165
chr1	132189879	132190202	BED_peak1333	91	.	4.75855	11.9065	9.13338	141
chr1	132191403	132191930	BED_peak1334	122	.	5.33938	15.1697	12.2546	244
chr1	132265288	132265578	BED_peak1335	49	.	4.44945	7.45286	4.93392	210
chr1	132282354	132282641	BED_peak1336	70	.	4.38864	9.73928	7.07659	151
chr1	132299335	132299631	BED_peak1337	45	.	3.90661	6.98902	4.50126	123
chr1	132316113	132316640	BED_peak1338	145	.	5.14694	17.5469	14.5393	205
chr1	132322286	132323131	BED_peak1339	145	.	4.13276	17.5128	14.5064	224
chr1	132333764	132334067	BED_peak1340	96	.	4.25872	12.4098	9.61311	131
chr1	132334173	132334444	BED_peak1341	57	.	3.45392	8.37059	5.79022	183
chr1	132390794	132391511	BED_peak1342	198	.	7.02149	23.0267	19.823	317
chr1	132417186	132417487	BED_peak1343	62	.	4.41112	8.87634	6.26343	161
chr1	132417583	132418279	BED_peak1344	303	.	10.0948	33.9024	30.3507	221
chr1	132476643	132477679	BED_peak1345	344	.	9.22987	38.1192	34.4353	838
chr1	132526129	132526562	BED_peak1346	104	.	4.35042	13.3038	10.467	235
chr1	132533535	132533818	BED_peak1347	80	.	3.47601	10.7832	8.06523	160
chr1	132542301	132542890	BED_peak1348	124	.	3.84555	15.3508	12.4282	344
chr1	132543054	132543297	BED_peak1349	84	.	3.34334	11.1636	8.42716	192
chr1	132557536	132558058	BED_peak1350	60	.	2.58043	8.61189	6.01697	341
chr1	132558712	132558992	BED_peak1351	71	.	2.6617	9.83488	7.16714	184
chr1	132559468	132559831	BED_peak1352	81	.	2.76049	10.9094	8.18499	196
chr1	132561938	132562352	BED_peak1353	72	.	2.65403	9.94649	7.27322	206
chr1	132578076	132578361	BED_peak1354	71	.	3.24004	9.86576	7.19661	77
chr1	132579106	132579436	BED_peak1355	60	.	2.97994	8.62571	6.02709	201
chr1	132594098	132594545	BED_peak1356	78	.	4.47804	10.5692	7.86363	189
chr1	132655172	132655576	BED_peak1357	37	.	2.6673	6.22561	3.79886	201
chr1	132659473	132659856	BED_peak1358	26	.	2.19345	4.94439	2.64359	109
chr1	132660020	132660374	BED_peak1359	69	.	2.89765	9.56122	6.91029	181
chr1	132660678	132661492	BED_peak1360	302	.	5.58211	33.7928	30.2444	262
chr1	132687455	132688163	BED_peak1361	65	.	3.3588	9.20933	6.57804	524
chr1	132688526	132688773	BED_peak1362	53	.	3.03588	7.8762	5.32636	171
chr1	132689532	132690338	BED_peak1363	60	.	3.03461	8.6503	6.05014	168
chr1	132695984	132696491	BED_peak1364	136	.	4.51041	16.6738	13.6998	308
chr1	132697058	132697303	BED_peak1365	65	.	3.3428	9.15423	6.52595	91
chr1	132710006	132710235	BED_peak1366	32	.	3.46516	5.62822	3.25631	218
chr1	132717758	132718014	BED_peak1367	49	.	3.8785	7.45762	4.93806	72
chr1	132718684	132719150	BED_peak1368	54	.	3.98979	7.96887	5.4128	81
chr1	132740087	132740418	BED_peak1369	45	.	3.00668	7.00512	4.51658	107
chr1	132740884	132741698	BED_peak1370	105	.	4.20569	13.4236	10.5815	649
chr1	132758843	132759152	BED_peak1371	117	.	7.26041	14.674	11.7798	117
chr1	132766049	132766413	BED_peak1372	91	.	5.36982	11.9001	9.12728	155
chr1	132819940	132820168	BED_peak1373	85	.	4.94519	11.3343	8.58957	172
chr1	132820461	132821061	BED_peak1374	78	.	4.73914	10.5366	7.8327	216
chr1	132880454	132881086	BED_peak1375	154	.	5.98404	18.4731	15.4307	191
chr1	132881212	132881591	BED_peak1376	102	.	4.95185	13.0763	10.2495	184
chr1	132928531	132929196	BED_peak1377	206	.	6.38747	23.9175	20.6839	191
chr1	132969033	132969261	BED_peak1378	20	.	3.37787	4.21369	2.00298	44
chr1	133019339	133019650	BED_peak1379	33	.	3.80473	5.78065	3.39536	183
chr1	133024876	133025412	BED_peak1380	581	.	12.9654	62.5761	58.1155	346
chr1	133033307	133033826	BED_peak1381	71	.	5.44802	9.86881	7.19946	416
chr1	133046128	133046558	BED_peak1382	531	.	8.54305	57.4166	53.1258	225
chr1	133046644	133047050	BED_peak1383	80	.	3.41628	10.7837	8.06571	185
chr1	133047302	133047558	BED_peak1384	48	.	2.83618	7.33867	4.82757	176
chr1	133077732	133078136	BED_peak1385	59	.	3.06295	8.56321	5.97125	196
chr1	133079616	133080275	BED_peak1386	199	.	5.01143	23.1189	19.9122	294
chr1	133086778	133087552	BED_peak1387	144	.	4.63459	17.4698	14.4649	453
chr1	133087999	133088506	BED_peak1388	87	.	3.73397	11.4922	8.73971	110
chr1	133130564	133130998	BED_peak1389	91	.	3.32349	11.9635	9.18747	217
chr1	133131226	133132259	BED_peak1390	540	.	7.98351	58.3245	54.0049	332
chr1	133181428	133182118	BED_peak1391	215	.	4.79252	24.8403	21.5761	218
chr1	133182312	133182919	BED_peak1392	167	.	4.1882	19.8254	16.7339	399
chr1	133183162	133183610	BED_peak1393	100	.	3.38	12.9025	10.0831	138
chr1	133210002	133210570	BED_peak1394	88	.	4.08163	11.5689	8.81246	180
chr1	133216411	133216745	BED_peak1395	34	.	2.85077	5.79957	3.41364	134
chr1	133238083	133238521	BED_peak1396	98	.	4.80228	12.6881	9.87811	150
chr1	133245789	133246927	BED_peak1397	175	.	6.15877	20.6377	17.5167	621
chr1	133267747	133268269	BED_peak1398	49	.	3.48021	7.51029	4.9873	365
chr1	133363313	133364278	BED_peak1399	290	.	8.26762	32.5403	29.031	644
chr1	133382691	133383125	BED_peak1400	93	.	4.35981	12.1093	9.32633	163
chr1	133397362	133398358	BED_peak1401	252	.	6.2371	28.6057	25.2197	786
chr1	133407990	133408818	BED_peak1402	238	.	4.56084	27.1679	23.8278	526
chr1	133409357	133409799	BED_peak1403	90	.	3.04805	11.832	9.06228	224
chr1	133422823	133423874	BED_peak1404	139	.	4.97191	16.9742	13.9889	561
chr1	133452096	133452721	BED_peak1405	152	.	6.59359	18.2936	15.2575	186
chr1	133452814	133453082	BED_peak1406	57	.	4.16008	8.34076	5.76236	159
chr1	133470475	133470703	BED_peak1407	61	.	5.01756	8.76856	6.16212	145
chr1	133492431	133494084	BED_peak1408	278	.	6.71562	31.3348	27.8623	820
chr1	133594726	133595030	BED_peak1409	61	.	5.01756	8.76856	6.16212	173
chr1	133609759	133610330	BED_peak1410	327	.	10.6402	36.4047	32.7747	377
chr1	133660463	133660886	BED_peak1411	140	.	5.88697	16.9875	14.0017	200
chr1	133661016	133661456	BED_peak1412	598	.	13.8489	64.3758	59.8529	214
chr1	133736090	133736464	BED_peak1413	137	.	7.36594	16.7105	13.7351	197
chr1	133787908	133788344	BED_peak1414	20	.	3.41988	4.27874	2.04468	306
chr1	133788673	133788981	BED_peak1415	51	.	4.93983	7.68536	5.14738	137
chr1	133825317	133825715	BED_peak1416	183	.	8.29764	21.514	18.3623	227
chr1	133840192	133840420	BED_peak1417	23	.	3.29236	4.66334	2.39028	143
chr1	133855265	133855542	BED_peak1418	69	.	4.6085	9.60489	6.94957	106
chr1	133856208	133856436	BED_peak1419	40	.	3.65749	6.48348	4.03708	88
chr1	133884196	133884897	BED_peak1420	51	.	3.44155	7.64032	5.10873	92
chr1	134061052	134061476	BED_peak1421	123	.	4.16036	15.3081	12.3877	203
chr1	134063550	134064153	BED_peak1422	65	.	3.15953	9.13244	6.50501	172
chr1	134078318	134079092	BED_peak1423	339	.	6.79981	37.6668	33.9974	549
chr1	134079367	134079732	BED_peak1424	205	.	5.23854	23.7454	20.5178	214
chr1	134092399	134093010	BED_peak1425	90	.	3.82442	11.8147	9.04562	348
chr1	134093124	134093860	BED_peak1426	245	.	5.96442	27.9433	24.5782	201
chr1	134098751	134099272	BED_peak1427	89	.	4.11756	11.68	8.91676	421
chr1	134099452	134099734	BED_peak1428	120	.	4.75788	14.9142	12.0092	135
chr1	134115783	134116076	BED_peak1429	51	.	4.93983	7.68536	5.14738	131
chr1	134215621	134216140	BED_peak1430	136	.	5.44628	16.5924	13.6216	204
chr1	134234727	134235156	BED_peak1431	37	.	3.91455	6.2244	3.7977	224
chr1	134299171	134299399	BED_peak1432	41	.	4.2595	6.55913	4.10698	45
chr1	134344266	134344581	BED_peak1433	42	.	3.90168	6.71738	4.25389	129
chr1	134344870	134345137	BED_peak1434	30	.	3.49162	5.45269	3.09555	151
chr1	134361301	134362678	BED_peak1435	584	.	12.1561	62.8757	58.4035	994
chr1	134405816	134406497	BED_peak1436	199	.	9.13377	23.1682	19.9596	343
chr1	134415537	134416167	BED_peak1437	96	.	5.85293	12.4979	9.69731	376
chr1	134455022	134455484	BED_peak1438	276	.	9.91127	31.0905	27.626	268
chr1	134455623	134455999	BED_peak1439	165	.	7.39504	19.6299	16.5453	158
chr1	134494029	134494485	BED_peak1440	179	.	6.64382	21.104	17.9667	265
chr1	134494633	134495203	BED_peak1441	321	.	9.19309	35.7221	32.1139	202
chr1	134513322	134513810	BED_peak1442	71	.	5.0548	9.84559	7.17736	219
chr1	134556304	134557010	BED_peak1443	258	.	7.04712	29.2492	25.8427	430
chr1	134560361	134560592	BED_peak1444	54	.	3.34655	8.05084	5.48965	66
chr1	134560940	134561258	BED_peak1445	151	.	5.24484	18.2307	15.197	122
chr1	134668333	134668653	BED_peak1446	56	.	4.36512	8.18191	5.61271	132
chr1	134682130	134682358	BED_peak1447	30	.	3.83329	5.3514	3.00311	128
chr1	134699248	134699492	BED_peak1448	36	.	3.54673	6.01929	3.60815	56
chr1	134708956	134709562	BED_peak1449	49	.	3.14231	7.42868	4.9113	193
chr1	134712701	134712948	BED_peak1450	54	.	3.14136	8.03962	5.47932	80
chr1	134713815	134714590	BED_peak1451	42	.	2.96303	6.67914	4.21834	639
chr1	134756441	134756822	BED_peak1452	195	.	5.78592	22.7647	19.5703	199
chr1	134764995	134765425	BED_peak1453	48	.	4.25668	7.39119	4.87622	159
chr1	134771672	134771949	BED_peak1454	72	.	4.46637	9.91879	7.24673	149
chr1	134774906	134775219	BED_peak1455	45	.	3.70602	7.08165	4.58764	194
chr1	134788167	134788419	BED_peak1456	41	.	4.46561	6.62737	4.17027	92
chr1	134815664	134815997	BED_peak1457	51	.	4.93983	7.68536	5.14738	181
chr1	134955368	134956005	BED_peak1458	507	.	15.9131	55.0011	50.7861	448
chr1	134962032	134962898	BED_peak1459	108	.	7.19261	13.6709	10.8186	680
chr1	134987363	134987727	BED_peak1460	103	.	6.89505	13.1638	10.3327	170
chr1	134987829	134988170	BED_peak1461	121	.	7.49679	15.0868	12.1747	208
chr1	135146284	135146623	BED_peak1462	137	.	5.11468	16.722	13.7463	161
chr1	135146945	135147899	BED_peak1463	306	.	7.78273	34.1594	30.6001	408
chr1	135153987	135154506	BED_peak1464	227	.	7.42641	26.0481	22.7444	294
chr1	135154651	135154979	BED_peak1465	122	.	5.33938	15.1697	12.2546	182
chr1	135172202	135172444	BED_peak1466	49	.	4.62168	7.45665	4.93728	99
chr1	135199001	135199559	BED_peak1467	70	.	5.33116	9.66227	7.00349	316
chr1	135217464	135217771	BED_peak1468	51	.	4.93983	7.68536	5.14738	110
chr1	135237096	135237621	BED_peak1469	35	.	4.17986	5.90814	3.50576	352
chr1	135258750	135259226	BED_peak1470	139	.	6.59511	16.9674	13.9823	308
chr1	135283286	135284365	BED_peak1471	350	.	9.25512	38.7683	35.0643	527
chr1	135313062	135314073	BED_peak1472	855	.	13.4553	90.7717	85.5173	423
chr1	135341604	135341894	BED_peak1473	178	.	5.60929	20.9641	17.8318	159
chr1	135342278	135342939	BED_peak1474	82	.	3.88935	10.9649	8.23774	445
chr1	135358720	135359268	BED_peak1475	37	.	3.91455	6.2244	3.7977	429
chr1	135368384	135368739	BED_peak1476	251	.	7.26491	28.5069	25.1239	201
chr1	135368960	135369232	BED_peak1477	90	.	4.37343	11.8421	9.0716	88
chr1	135374173	135374907	BED_peak1478	272	.	6.90876	30.6581	27.2073	436
chr1	135375076	135375512	BED_peak1479	116	.	4.53476	14.5279	11.6393	281
chr1	135430081	135431033	BED_peak1480	529	.	11.2217	57.1876	52.9044	216
chr1	135475464	135475739	BED_peak1481	51	.	4.93983	7.68536	5.14738	129
chr1	135510462	135510749	BED_peak1482	87	.	4.85475	11.4677	8.7163	176
chr1	135564686	135565010	BED_peak1483	27	.	3.21144	5.12822	2.7991	106
chr1	135583560	135584362	BED_peak1484	86	.	4.32836	11.4109	8.66231	104
chr1	135584667	135585129	BED_peak1485	31	.	2.95491	5.53336	3.16925	173
chr1	135615763	135616113	BED_peak1486	82	.	5.89777	11.029	8.29864	161
chr1	135659221	135659745	BED_peak1487	132	.	5.7554	16.2494	13.2916	348
chr1	135659864	135660352	BED_peak1488	63	.	4.05358	8.94645	6.32981	314
chr1	135670691	135671209	BED_peak1489	121	.	5.93673	15.0755	12.164	152
chr1	135687696	135688131	BED_peak1490	119	.	6.20229	14.8319	11.9301	275
chr1	135720007	135720411	BED_peak1491	38	.	4.24929	6.27532	3.8449	256
chr1	135728487	135729569	BED_peak1492	140	.	5.32313	16.9903	14.0044	387
chr1	135740925	135741222	BED_peak1493	64	.	4.21617	9.04317	6.42078	130
chr1	135765808	135766045	BED_peak1494	63	.	4.05358	8.94645	6.32981	48
chr1	135766228	135766870	BED_peak1495	229	.	7.51315	26.2864	22.975	269
chr1	136018003	136018781	BED_peak1496	507	.	12.7532	54.9529	50.7399	215
chr1	136131464	136132308	BED_peak1497	429	.	9.79835	46.9167	42.9578	196
chr1	136140249	136140513	BED_peak1498	59	.	4.24052	8.51398	5.92538	69
chr1	136141875	136142143	BED_peak1499	51	.	4.00912	7.73737	5.196	161
chr1	136142552	136142843	BED_peak1500	67	.	4.51807	9.41148	6.7685	116
chr1	136173719	136174052	BED_peak1501	51	.	4.23982	7.6449	5.11292	127
chr1	136228497	136228745	BED_peak1502	41	.	3.83767	6.59339	4.13895	185
chr1	136233784	136234367	BED_peak1503	276	.	9.67858	31.1538	27.6871	435
chr1	136325914	136326142	BED_peak1504	27	.	3.79987	5.07337	2.74881	80
chr1	136344805	136345535	BED_peak1505	238	.	8.48791	27.2335	23.8913	542
chr1	136414820	136415235	BED_peak1506	76	.	5.52622	10.3678	7.67263	195
chr1	136625201	136625890	BED_peak1507	172	.	7.98127	20.3598	17.2492	414
chr1	136661960	136662229	BED_peak1508	61	.	5.186	8.72894	6.12477	186
chr1	136706891	136707121	BED_peak1509	35	.	4.17986	5.90814	3.50576	30
chr1	136777022	136777309	BED_peak1510	79	.	4.95183	10.664	7.95168	148
chr1	136890573	136890850	BED_peak1511	43	.	4.55984	6.77974	4.30661	152
chr1	136908785	136909123	BED_peak1512	59	.	4.87805	8.52187	5.93244	149
chr1	136948738	136949027	BED_peak1513	35	.	4.17986	5.90814	3.50576	212
chr1	137221504	137221839	BED_peak1514	44	.	4.14136	6.89894	4.41735	154
chr1	137236891	137237141	BED_peak1515	44	.	4.49454	6.95258	4.46699	167
chr1	137261824	137262100	BED_peak1516	40	.	4.0974	6.5493	4.09821	88
chr1	137262487	137262782	BED_peak1517	48	.	4.39007	7.34715	4.83473	114
chr1	137323131	137323421	BED_peak1518	60	.	4.6206	8.68146	6.07948	84
chr1	137324229	137324457	BED_peak1519	31	.	3.51159	5.48982	3.12943	86
chr1	137355715	137356269	BED_peak1520	195	.	7.48321	22.753	19.559	330
chr1	137360770	137361127	BED_peak1521	38	.	3.56993	6.30245	3.8699	161
chr1	137374717	137375014	BED_peak1522	39	.	3.99088	6.36061	3.92345	95
chr1	137767623	137767933	BED_peak1523	43	.	4.55984	6.77974	4.30661	114
chr1	137898972	137899239	BED_peak1524	37	.	2.99464	6.20404	3.77886	79
chr1	137899791	137901046	BED_peak1525	115	.	4.60523	14.4335	11.5491	923
chr1	137928099	137928891	BED_peak1526	169	.	6.41782	20.0613	16.9615	151
chr1	138030077	138030367	BED_peak1527	51	.	4.93983	7.68536	5.14738	118
chr1	138093526	138093920	BED_peak1528	88	.	6.45978	11.6039	8.84426	171
chr1	138385209	138385652	BED_peak1529	54	.	4.73784	7.95974	5.40417	220
chr1	138499428	138499925	BED_peak1530	73	.	4.50627	10.0103	7.33349	195
chr1	138559365	138560023	BED_peak1531	113	.	6.13046	14.2662	11.3883	141
chr1	138560863	138561107	BED_peak1532	37	.	3.76242	6.1971	3.7727	116
chr1	138571736	138572260	BED_peak1533	61	.	4.98194	8.70579	6.10273	224
chr1	138856174	138856462	BED_peak1534	120	.	7.43626	14.9815	12.0736	137
chr1	138856576	138856860	BED_peak1535	232	.	10.9773	26.59	23.2687	136
chr1	138963360	138963588	BED_peak1536	59	.	5.29982	8.58966	5.99608	127
chr1	138964099	138964448	BED_peak1537	87	.	6.38042	11.4706	8.719	146
chr1	139000590	139001093	BED_peak1538	152	.	8.19135	18.2418	15.2076	278
chr1	139376668	139377120	BED_peak1539	87	.	5.51992	11.4628	8.71164	226
chr1	139421873	139422165	BED_peak1540	116	.	5.89571	14.579	11.6883	119
chr1	139422420	139423010	BED_peak1541	372	.	11.2374	40.9975	37.2246	216
chr1	139454136	139454534	BED_peak1542	94	.	6.14024	12.2459	9.45701	200
chr1	139454801	139455256	BED_peak1543	105	.	6.5388	13.3842	10.5439	219
chr1	139716475	139716835	BED_peak1544	35	.	4.17986	5.90814	3.50576	179
chr1	139929371	139929696	BED_peak1545	78	.	6.07979	10.5836	7.87579	165
chr1	141718150	141718378	BED_peak1546	27	.	3.79987	5.07337	2.74881	113
chr1	143640574	143641473	BED_peak1547	290	.	9.29148	32.5442	29.0347	262
chr1	143701997	143702640	BED_peak1548	159	.	8.33226	19.0042	15.9425	437
chr1	143703105	143703333	BED_peak1549	62	.	5.09035	8.89636	6.28242	106
chr1	143739220	143739511	BED_peak1550	66	.	5.53506	9.31547	6.67788	156
chr1	143739738	143740198	BED_peak1551	33	.	4.05904	5.71495	3.33564	313
chr1	143776588	143777014	BED_peak1552	236	.	7.39407	26.9397	23.6068	215
chr1	143777286	143777928	BED_peak1553	465	.	11.2182	50.6681	46.5921	242
chr1	144003726	144004114	BED_peak1554	72	.	5.30348	9.96376	7.28944	186
chr1	144004361	144004978	BED_peak1555	96	.	6.02548	12.4333	9.63541	165
chr1	150392310	150393155	BED_peak1556	518	.	10.8999	56.127	51.8769	634
chr1	150393451	150393817	BED_peak1557	152	.	5.50257	18.2886	15.2531	163
chr1	150706627	150706855	BED_peak1558	35	.	4.17986	5.90814	3.50576	134
chr1	151177833	151178252	BED_peak1559	35	.	4.08441	6.00455	3.59486	103
chr1	151344048	151344282	BED_peak1560	79	.	3.9649	10.6532	7.94168	106
chr1	151344598	151345309	BED_peak1561	303	.	7.71195	33.9229	30.3705	273
chr1	151428588	151429552	BED_peak1562	733	.	12.0918	78.3539	73.3936	266
chr1	151500028	151500392	BED_peak1563	187	.	8.50527	21.9321	18.7662	194
chr1	151501093	151501395	BED_peak1564	144	.	7.50924	17.4583	14.4538	152
chr1	151755261	151755993	BED_peak1565	158	.	8.27182	18.893	15.8351	477
chr1	151801230	151801531	BED_peak1566	40	.	3.8961	6.44751	4.00358	107
chr1	151801810	151802079	BED_peak1567	25	.	3.27952	4.84574	2.55508	99
chr1	151846085	151846626	BED_peak1568	35	.	4.05296	5.95263	3.54666	399
chr1	151917866	151918094	BED_peak1569	36	.	4.1488	6.11058	3.69252	50
chr1	151930228	151930456	BED_peak1570	34	.	3.70214	5.84057	3.45078	118
chr1	151944366	151944626	BED_peak1571	69	.	3.87174	9.56975	6.91833	211
chr1	151960844	151961281	BED_peak1572	76	.	4.78012	10.2969	7.60521	256
chr1	151983970	151984276	BED_peak1573	24	.	3.33407	4.73601	2.45545	175
chr1	151999348	151999805	BED_peak1574	45	.	4.24833	7.09283	4.59813	217
chr1	152019486	152019868	BED_peak1575	27	.	2.99612	5.06828	2.74881	158
chr1	152022472	152022716	BED_peak1576	59	.	4.13288	8.56607	5.97368	150
chr1	152077366	152077693	BED_peak1577	94	.	5.9095	12.2139	9.42651	189
chr1	152082262	152082490	BED_peak1578	20	.	3.04476	4.22643	2.01452	48
chr1	152089399	152090123	BED_peak1579	88	.	3.76963	11.6198	8.85935	583
chr1	152090693	152091572	BED_peak1580	313	.	7.04164	34.9295	31.3458	264
chr1	152164244	152164874	BED_peak1581	135	.	4.56805	16.57	13.5997	223
chr1	152165257	152166093	BED_peak1582	195	.	5.35552	22.7316	19.5382	207
chr1	152203015	152203245	BED_peak1583	27	.	3.79987	5.07337	2.74881	47
chr1	152203359	152203766	BED_peak1584	43	.	4.55984	6.77974	4.30661	211
chr1	152248809	152249163	BED_peak1585	61	.	4.6478	8.73396	6.12906	127
chr1	152274523	152275323	BED_peak1586	91	.	4.5287	11.9599	9.18421	435
chr1	152284948	152285236	BED_peak1587	36	.	3.17985	6.09098	3.67502	215
chr1	152286771	152287154	BED_peak1588	52	.	3.67083	7.74998	5.20771	165
chr1	152368502	152369011	BED_peak1589	63	.	4.75989	8.94894	6.33204	288
chr1	152400164	152400397	BED_peak1590	78	.	6.07979	10.5836	7.87579	160
chr1	152525288	152525758	BED_peak1591	75	.	4.48196	10.2663	7.57645	196
chr1	152536524	152536817	BED_peak1592	57	.	4.46384	8.37638	5.79568	165
chr1	152537258	152537528	BED_peak1593	51	.	4.2886	7.7391	5.19749	80
chr1	152556018	152556367	BED_peak1594	54	.	4.77221	8.01947	5.46046	177
chr1	152556463	152556917	BED_peak1595	38	.	4.07677	6.2493	3.82046	258
chr1	152624619	152625057	BED_peak1596	174	.	8.59634	20.5294	17.4126	274
chr1	152625266	152625546	BED_peak1597	31	.	3.81777	5.56127	3.19484	154
chr1	152687328	152687801	BED_peak1598	59	.	4.72327	8.56051	5.96867	300
chr1	152766577	152767526	BED_peak1599	476	.	12.0685	51.7341	47.6243	182
chr1	152788263	152788525	BED_peak1600	50	.	4.36253	7.58788	5.05959	165
chr1	152901877	152902150	BED_peak1601	85	.	3.82504	11.2879	8.54531	126
chr1	152902394	152902623	BED_peak1602	118	.	4.42157	14.7761	11.8776	102
chr1	152903490	152904109	BED_peak1603	303	.	7.03345	33.9476	30.3943	174
chr1	152904328	152904559	BED_peak1604	27	.	2.58091	5.01852	2.71017	188
chr1	152954778	152955391	BED_peak1605	147	.	6.95577	17.7471	14.7318	444
chr1	152955565	152955846	BED_peak1606	36	.	3.69895	6.07708	3.66161	211
chr1	152973019	152973247	BED_peak1607	25	.	3.55114	4.89115	2.59508	178
chr1	153035273	153035621	BED_peak1608	140	.	5.48513	17.0845	14.0945	170
chr1	153102454	153102733	BED_peak1609	53	.	4.22496	7.90257	5.35042	195
chr1	153107509	153107822	BED_peak1610	42	.	3.92349	6.75945	4.29256	200
chr1	153186048	153186304	BED_peak1611	35	.	4.17986	5.90814	3.50576	167
chr1	153202012	153202404	BED_peak1612	47	.	4.51963	7.28254	4.77528	225
chr1	153332574	153332923	BED_peak1613	162	.	7.02247	19.2816	16.21	199
chr1	153333278	153333749	BED_peak1614	192	.	7.75847	22.4037	19.2211	270
chr1	153355528	153355894	BED_peak1615	52	.	3.9185	7.811	5.26519	157
chr1	153356128	153356740	BED_peak1616	167	.	6.67837	19.8411	16.7489	220
chr1	153425169	153425485	BED_peak1617	69	.	5.6998	9.58925	6.93445	214
chr1	153486780	153487639	BED_peak1618	589	.	11.1596	63.4849	58.9935	476
chr1	153487820	153488138	BED_peak1619	101	.	4.33673	12.9551	10.1337	130
chr1	153507588	153507877	BED_peak1620	78	.	6.07979	10.5836	7.87579	98
chr1	153531643	153532246	BED_peak1621	96	.	6.46698	12.423	9.62592	386
chr1	153532395	153532679	BED_peak1622	42	.	4.32411	6.66782	4.20773	182
chr1	153549493	153549741	BED_peak1623	60	.	5.31982	8.62256	6.02433	102
chr1	153599119	153599665	BED_peak1624	133	.	7.17319	16.3425	13.381	360
chr1	153641202	153641659	BED_peak1625	50	.	4.0724	7.59397	5.06542	170
chr1	153641805	153642522	BED_peak1626	49	.	4.01034	7.46701	4.94673	501
chr1	153653135	153653659	BED_peak1627	140	.	6.82794	17.0206	14.0335	237
chr1	153661485	153662036	BED_peak1628	108	.	4.57629	13.6967	10.8436	185
chr1	153665320	153665548	BED_peak1629	32	.	2.9346	5.66668	3.2912	82
chr1	153679679	153680121	BED_peak1630	41	.	3.85877	6.63436	4.17642	221
chr1	153748989	153750329	BED_peak1631	383	.	8.27854	42.1944	38.3849	600
chr1	153899089	153899760	BED_peak1632	293	.	6.42048	32.8444	29.3257	476
chr1	153899985	153900955	BED_peak1633	356	.	7.19722	39.405	35.6812	204
chr1	154500239	154500616	BED_peak1634	80	.	5.35332	10.7718	8.05472	178
chr1	154527526	154527754	BED_peak1635	45	.	4.0833	7.06494	4.57208	69
chr1	154625227	154625525	BED_peak1636	39	.	4.16613	6.40128	3.96142	109
chr1	154661487	154661779	BED_peak1637	33	.	3.93185	5.75181	3.36936	95
chr1	154704946	154705925	BED_peak1638	100	.	4.5295	12.9164	10.0966	603
chr1	154706420	154706935	BED_peak1639	74	.	3.96331	10.0983	7.41654	153
chr1	154723535	154724061	BED_peak1640	46	.	3.83501	7.10368	4.60832	167
chr1	154726493	154726871	BED_peak1641	44	.	3.76191	6.95009	4.46497	153
chr1	155082863	155083188	BED_peak1642	113	.	4.99719	14.2439	11.3669	157
chr1	155083711	155084245	BED_peak1643	166	.	6.13061	19.7112	16.6236	227
chr1	155098273	155098835	BED_peak1644	233	.	8.25415	26.6665	23.3425	354
chr1	155099259	155099605	BED_peak1645	223	.	8.05283	25.6511	22.3599	162
chr1	155158785	155159432	BED_peak1646	358	.	11.1921	39.6006	35.8708	207
chr1	155212217	155212779	BED_peak1647	51	.	3.23679	7.71878	5.17856	477
chr1	155212986	155213575	BED_peak1648	104	.	4.24608	13.2639	10.4289	436
chr1	155229444	155229950	BED_peak1649	79	.	3.57946	10.6874	7.97413	331
chr1	155234024	155234382	BED_peak1650	50	.	3.00505	7.57561	5.0488	215
chr1	155243920	155244184	BED_peak1651	28	.	3.60837	5.2077	2.871	144
chr1	155244558	155244937	BED_peak1652	97	.	6.31712	12.5666	9.76319	218
chr1	155416467	155416907	BED_peak1653	115	.	4.92537	14.3911	11.5081	221
chr1	155417069	155417357	BED_peak1654	129	.	5.18857	15.8577	12.9157	169
chr1	155421005	155421270	BED_peak1655	27	.	2.9147	5.06749	2.74881	117
chr1	155442461	155442962	BED_peak1656	261	.	7.01007	29.5989	26.1814	223
chr1	155443384	155444107	BED_peak1657	75	.	3.82653	10.2353	7.5466	145
chr1	155474554	155474890	BED_peak1658	31	.	3.92689	5.50258	3.14126	218
chr1	155488706	155488997	BED_peak1659	61	.	4.98194	8.70579	6.10273	192
chr1	155557709	155558921	BED_peak1660	388	.	10.65	42.6858	38.8615	827
chr1	155575031	155575263	BED_peak1661	55	.	4.84246	8.14117	5.57436	87
chr1	155585837	155586334	BED_peak1662	71	.	3.76467	9.78681	7.12155	167
chr1	155586660	155586975	BED_peak1663	131	.	4.90399	16.0568	13.1064	177
chr1	155604398	155604748	BED_peak1664	96	.	4.38789	12.4989	9.69824	196
chr1	155605155	155605810	BED_peak1665	180	.	5.91472	21.1552	18.016	389
chr1	155680736	155681062	BED_peak1666	50	.	3.34439	7.59875	5.06987	200
chr1	155681437	155682325	BED_peak1667	83	.	4.00062	11.038	8.30745	148
chr1	155719430	155719854	BED_peak1668	65	.	3.84138	9.22008	6.58802	221
chr1	155729321	155729902	BED_peak1669	97	.	5.16324	12.5348	9.73255	139
chr1	155737339	155737585	BED_peak1670	31	.	2.58665	5.48811	3.12829	93
chr1	155741150	155741410	BED_peak1671	43	.	2.62143	6.83474	4.35803	158
chr1	155741626	155741915	BED_peak1672	87	.	3.32118	11.511	8.75785	168
chr1	155742944	155743207	BED_peak1673	83	.	3.28443	11.1293	8.39459	165
chr1	155750937	155751781	BED_peak1674	236	.	4.87438	26.9824	23.6481	402
chr1	155751945	155752288	BED_peak1675	113	.	3.61282	14.2601	11.3826	139
chr1	155785554	155785793	BED_peak1676	41	.	3.12449	6.56211	4.10978	185
chr1	155790230	155790519	BED_peak1677	61	.	3.49023	8.71333	6.10999	215
chr1	155790691	155791305	BED_peak1678	85	.	4.09706	11.3307	8.58621	119
chr1	155812256	155813232	BED_peak1679	286	.	8.92591	32.1752	28.6772	375
chr1	155905677	155905905	BED_peak1680	43	.	4.55984	6.77974	4.30661	149
chr1	155972614	155972864	BED_peak1681	83	.	4.43758	11.0903	8.35754	108
chr1	155973354	155974228	BED_peak1682	531	.	12.1623	57.4355	53.1441	207
chr1	156035747	156036676	BED_peak1683	735	.	11.9558	78.4924	73.5278	642
chr1	156041051	156041364	BED_peak1684	52	.	3.49875	7.79416	5.249	198
chr1	156065049	156065277	BED_peak1685	43	.	4.55984	6.77974	4.30661	98
chr1	156074848	156075225	BED_peak1686	125	.	5.74933	15.4391	12.5134	226
chr1	156089418	156089980	BED_peak1687	131	.	4.51652	16.0599	13.1092	155
chr1	156090406	156090773	BED_peak1688	112	.	4.22499	14.0826	11.2121	198
chr1	156169460	156169972	BED_peak1689	43	.	4.55984	6.77974	4.30661	383
chr1	156179986	156180347	BED_peak1690	52	.	3.18269	7.76153	5.21894	169
chr1	156182960	156183669	BED_peak1691	97	.	3.94978	12.5294	9.7273	505
chr1	156193771	156194314	BED_peak1692	67	.	4.00384	9.37967	6.73862	166
chr1	156204094	156205276	BED_peak1693	179	.	5.2181	21.0832	17.9465	582
chr1	156221875	156222211	BED_peak1694	47	.	3.38674	7.26564	4.7591	179
chr1	156222488	156222723	BED_peak1695	41	.	3.22865	6.6327	4.17525	138
chr1	156229683	156229947	BED_peak1696	74	.	3.71631	10.1519	7.4677	114
chr1	156230377	156230656	BED_peak1697	70	.	3.66659	9.74213	7.07935	208
chr1	156231088	156232021	BED_peak1698	126	.	4.75024	15.5602	12.6298	289
chr1	156240732	156241042	BED_peak1699	74	.	5.57012	10.083	7.4025	160
chr1	156303062	156303313	BED_peak1700	78	.	6.07979	10.5836	7.87579	139
chr1	156421141	156421607	BED_peak1701	34	.	4.16414	5.88306	3.48945	288
chr1	156473864	156474300	BED_peak1702	210	.	9.72153	24.2885	21.0424	222
chr1	156558388	156559072	BED_peak1703	431	.	11.1033	47.1038	43.1397	520
chr1	156559356	156559799	BED_peak1704	205	.	7.13987	23.8162	20.586	159
chr1	156604844	156605232	BED_peak1705	69	.	5.6998	9.58925	6.93445	169
chr1	156613989	156614478	BED_peak1706	254	.	9.1813	28.8613	25.4668	261
chr1	156673918	156674400	BED_peak1707	89	.	6.08896	11.7556	8.98935	302
chr1	156718053	156718741	BED_peak1708	359	.	11.8175	39.7295	35.9962	481
chr1	156752211	156752576	BED_peak1709	117	.	4.1502	14.6858	11.791	167
chr1	156754342	156754660	BED_peak1710	90	.	3.5524	11.7977	9.02925	166
chr1	156754956	156755459	BED_peak1711	125	.	4.06878	15.5081	12.5797	364
chr1	156781343	156782039	BED_peak1712	105	.	2.93061	13.3961	10.5551	373
chr1	156784560	156784810	BED_peak1713	69	.	2.57197	9.603	6.94782	103
chr1	156789968	156790408	BED_peak1714	98	.	3.99844	12.7019	9.89149	231
chr1	156790588	156790939	BED_peak1715	50	.	3.19315	7.58528	5.05753	124
chr1	156806213	156806616	BED_peak1716	29	.	3.30834	5.32082	2.97532	92
chr1	156826291	156826744	BED_peak1717	49	.	3.76705	7.47116	4.95055	265
chr1	156826843	156827125	BED_peak1718	69	.	4.35079	9.65127	6.99343	156
chr1	156931225	156931696	BED_peak1719	59	.	4.69354	8.5053	5.91704	264
chr1	156938521	156939177	BED_peak1720	248	.	8.69493	28.2745	24.8986	469
chr1	156939821	156940221	BED_peak1721	166	.	7.03085	19.7672	16.678	152
chr1	157037381	157037681	BED_peak1722	56	.	4.25475	8.25263	5.67915	127
chr1	157048449	157048698	BED_peak1723	46	.	4.45406	7.17008	4.67015	104
chr1	157086317	157086859	BED_peak1724	45	.	3.90661	6.98902	4.50126	388
chr1	157101228	157101914	BED_peak1725	193	.	8.02341	22.4866	19.3016	330
chr1	157143676	157143922	BED_peak1726	49	.	4.65673	7.51619	4.99271	77
chr1	157231540	157231768	BED_peak1727	44	.	4.32847	6.95329	4.46739	37
chr1	157243646	157244818	BED_peak1728	231	.	7.23498	26.481	23.1633	441
chr1	157388030	157388258	BED_peak1729	35	.	4.17986	5.90814	3.50576	107
chr1	157411600	157411935	BED_peak1730	157	.	7.01357	18.7966	15.7421	176
chr1	157412770	157413201	BED_peak1731	215	.	8.37104	24.8242	21.5607	225
chr1	157440240	157440544	BED_peak1732	31	.	3.95911	5.55448	3.18899	187
chr1	157458213	157458494	BED_peak1733	43	.	3.80688	6.78828	4.3146	151
chr1	157501295	157501603	BED_peak1734	27	.	3.79987	5.07337	2.74881	114
chr1	157703218	157703476	BED_peak1735	55	.	4.84246	8.14117	5.57436	165
chr1	157746172	157746557	BED_peak1736	67	.	5.58202	9.39369	6.75191	198
chr1	157755394	157755679	BED_peak1737	35	.	4.17986	5.90814	3.50576	113
chr1	157855669	157855978	BED_peak1738	56	.	4.91481	8.26594	5.69193	138
chr1	157872500	157872805	BED_peak1739	35	.	4.17986	5.90814	3.50576	161
chr1	157888636	157889142	BED_peak1740	53	.	4.22496	7.90257	5.35042	168
chr1	157947180	157947560	BED_peak1741	33	.	3.50205	5.69977	3.32197	312
chr1	158004483	158004870	BED_peak1742	55	.	4.99786	8.08972	5.52599	150
chr1	158082245	158082852	BED_peak1743	74	.	4.68723	10.0956	7.41394	468
chr1	158083518	158083882	BED_peak1744	32	.	3.35993	5.64093	3.26821	164
chr1	158226685	158227020	BED_peak1745	31	.	3.63494	5.48309	3.12344	141
chr1	158266365	158266657	BED_peak1746	79	.	5.87747	10.6158	7.90597	122
chr1	158266936	158267283	BED_peak1747	59	.	5.10551	8.59225	5.9983	158
chr1	158310351	158310641	BED_peak1748	61	.	5.01756	8.76856	6.16212	78
chr1	158355521	158356367	BED_peak1749	234	.	7.8957	26.8032	23.4746	643
chr1	158362027	158362328	BED_peak1750	82	.	4.17218	10.9731	8.24573	195
chr1	158362516	158363248	BED_peak1751	553	.	11.5855	59.6877	55.3236	204
chr1	158376501	158376775	BED_peak1752	35	.	4.05296	5.95263	3.54666	151
chr1	158391132	158391686	BED_peak1753	82	.	3.72008	10.9308	8.20573	157
chr1	158489686	158490466	BED_peak1754	144	.	5.89745	17.4216	14.4186	177
chr1	158500401	158501178	BED_peak1755	86	.	3.57762	11.4118	8.66323	212
chr1	158501656	158502509	BED_peak1756	114	.	3.98842	14.3338	11.4533	639
chr1	158702316	158702596	BED_peak1757	36	.	4.11636	6.0572	3.64295	62
chr1	159030584	159030969	BED_peak1758	26	.	3.75319	4.99986	2.69301	332
chr1	159231505	159232091	BED_peak1759	318	.	8.90854	35.4881	31.8867	393
chr1	159232234	159232551	BED_peak1760	186	.	6.57419	21.8129	18.6509	155
chr1	159232722	159233094	BED_peak1761	203	.	6.87713	23.5673	20.3455	157
chr1	159523909	159524397	BED_peak1762	96	.	6.69842	12.4099	9.61311	213
chr1	159551004	159551253	BED_peak1763	51	.	3.8838	7.73368	5.19264	116
chr1	159551573	159551923	BED_peak1764	111	.	5.48589	14.0308	11.1622	194
chr1	159552125	159552403	BED_peak1765	81	.	4.74458	10.8784	8.15564	120
chr1	159569990	159570411	BED_peak1766	61	.	4.84607	8.78712	6.17925	216
chr1	159578193	159578554	BED_peak1767	46	.	4.1072	7.11022	4.61459	274
chr1	159606990	159607244	BED_peak1768	73	.	3.83273	9.98957	7.31416	94
chr1	159607633	159608142	BED_peak1769	182	.	5.85044	21.3596	18.2137	204
chr1	159697759	159698103	BED_peak1770	111	.	6.88073	14.0015	11.1343	208
chr1	159772810	159773101	BED_peak1771	69	.	4.31358	9.56438	6.91326	114
chr1	159773751	159774100	BED_peak1772	99	.	5.10745	12.7604	9.94728	186
chr1	160195219	160195966	BED_peak1773	761	.	14.7294	81.1592	76.1255	257
chr1	160212244	160212544	BED_peak1774	103	.	4.2347	13.2259	10.3921	138
chr1	160212996	160213845	BED_peak1775	508	.	9.73721	55.0778	50.8608	247
chr1	160231717	160231945	BED_peak1776	27	.	3.79987	5.07337	2.74881	128
chr1	160351108	160351723	BED_peak1777	262	.	7.33676	29.7064	26.2853	405
chr1	160351838	160352635	BED_peak1778	219	.	6.6527	25.1957	21.9201	557
chr1	160792564	160792909	BED_peak1779	174	.	9.49967	20.5554	17.4373	187
chr1	160906013	160907327	BED_peak1780	218	.	7.46216	25.1604	21.8862	739
chr1	161035195	161036380	BED_peak1781	320	.	7.23831	35.696	32.0883	189
chr1	161070336	161070642	BED_peak1782	135	.	7.04531	16.5534	13.5836	196
chr1	161071068	161071385	BED_peak1783	82	.	5.48727	11.0288	8.29864	145
chr1	161130821	161131493	BED_peak1784	367	.	12.1516	40.4664	36.7103	465
chr1	161142694	161142922	BED_peak1785	35	.	4.17986	5.90814	3.50576	105
chr1	161195824	161196115	BED_peak1786	35	.	4.17986	5.90814	3.50576	93
chr1	161250376	161251115	BED_peak1787	381	.	10.5995	41.9244	38.123	493
chr1	161727249	161727680	BED_peak1788	362	.	15.1423	39.9962	36.2547	211
chr1	161875963	161876639	BED_peak1789	447	.	11.9867	48.8163	44.7987	449
chr1	161968873	161969108	BED_peak1790	46	.	3.96899	7.11351	4.61765	79
chr1	161969299	161969840	BED_peak1791	263	.	9.57228	29.7468	26.3243	221
chr1	162020140	162020533	BED_peak1792	49	.	4.65673	7.51619	4.99271	186
chr1	162053094	162053497	BED_peak1793	45	.	4.56653	7.07208	4.57839	184
chr1	162328585	162328904	BED_peak1794	35	.	3.93605	6.00806	3.59741	112
chr1	162329370	162329767	BED_peak1795	62	.	4.90989	8.90405	6.28971	136
chr1	162436643	162437274	BED_peak1796	54	.	4.14883	8.03214	5.47218	227
chr1	162477354	162478015	BED_peak1797	223	.	9.85545	25.6921	22.3996	450
chr1	162548146	162548530	BED_peak1798	145	.	7.10443	17.5965	14.5868	181
chr1	162548757	162549246	BED_peak1799	215	.	8.88054	24.8563	21.5916	158
chr1	162570163	162570452	BED_peak1800	120	.	5.87988	14.9462	12.04	120
chr1	162570756	162571367	BED_peak1801	183	.	7.38521	21.5434	18.3907	259
chr1	162589623	162589851	BED_peak1802	36	.	4.11636	6.0572	3.64295	68
chr1	162602221	162602449	BED_peak1803	35	.	4.17986	5.90814	3.50576	137
chr1	162729340	162729625	BED_peak1804	64	.	5.39879	9.08762	6.46254	124
chr1	162739593	162740582	BED_peak1805	833	.	14.6725	88.5622	83.3553	765
chr1	162831997	162832385	BED_peak1806	57	.	5.16605	8.36898	5.78868	185
chr1	162832593	162832933	BED_peak1807	41	.	4.46561	6.62737	4.17027	163
chr1	163403474	163404135	BED_peak1808	459	.	13.6137	49.9928	45.9382	354
chr1	163779709	163780362	BED_peak1809	257	.	11.3956	29.1929	25.7874	242
chr1	163929749	163930157	BED_peak1810	176	.	7.71754	20.8132	17.6863	197
chr1	163930361	163930809	BED_peak1811	61	.	4.50792	8.76997	6.16314	97
chr1	163994465	163995392	BED_peak1812	240	.	9.26648	27.3533	24.0071	611
chr1	164224479	164224889	BED_peak1813	108	.	7.21975	13.7169	10.8617	185
chr1	164248135	164248845	BED_peak1814	363	.	10.3594	40.0486	36.3051	540
chr1	164249268	164249687	BED_peak1815	112	.	5.3474	14.0723	11.2022	115
chr1	164275585	164276042	BED_peak1816	282	.	12.066	31.6998	28.2162	221
chr1	164306925	164307528	BED_peak1817	232	.	8.64515	26.5219	23.2026	287
chr1	164307812	164308128	BED_peak1818	48	.	3.95014	7.34305	4.83125	174
chr1	164457395	164457817	BED_peak1819	109	.	5.10274	13.8183	10.9588	219
chr1	164458153	164458966	BED_peak1820	135	.	5.724	16.5663	13.596	593
chr1	164577081	164577317	BED_peak1821	43	.	4.55984	6.77974	4.30661	75
chr1	164704335	164704777	BED_peak1822	146	.	7.8964	17.7022	14.6887	264
chr1	164814504	164814798	BED_peak1823	27	.	3.79987	5.07337	2.74881	118
chr1	164873715	164873981	BED_peak1824	36	.	3.71987	6.11672	3.69818	60
chr1	164874616	164875404	BED_peak1825	123	.	6.41152	15.2695	12.3504	615
chr1	164898788	164899390	BED_peak1826	243	.	8.91186	27.6831	24.326	244
chr1	164962006	164962237	BED_peak1827	41	.	4.2595	6.55913	4.10698	161
chr1	164962349	164962732	BED_peak1828	40	.	4.22792	6.50584	4.05783	185
chr1	165046026	165046345	BED_peak1829	141	.	6.45439	17.0922	14.1018	149
chr1	165046611	165047147	BED_peak1830	180	.	7.46138	21.2325	18.0908	118
chr1	165075224	165076119	BED_peak1831	81	.	5.38619	10.8352	8.1146	222
chr1	165085831	165086257	BED_peak1832	36	.	3.58295	6.09174	3.67554	283
chr1	165193843	165194200	BED_peak1833	43	.	4.55984	6.77974	4.30661	221
chr1	165236291	165236960	BED_peak1834	410	.	9.38293	44.9598	41.0635	468
chr1	165237077	165237894	BED_peak1835	311	.	7.95305	34.7223	31.1452	270
chr1	165281241	165281744	BED_peak1836	151	.	6.35202	18.1529	15.1222	239
chr1	165282118	165282771	BED_peak1837	195	.	7.28248	22.7468	19.553	219
chr1	165460483	165460990	BED_peak1838	376	.	9.38143	41.4634	37.6762	307
chr1	165461292	165461770	BED_peak1839	288	.	8.01961	32.3292	28.8264	212
chr1	165616802	165617537	BED_peak1840	77	.	4.85223	10.4518	7.75221	573
chr1	165633768	165634163	BED_peak1841	56	.	4.12099	8.25604	5.68235	225
chr1	165642331	165643222	BED_peak1842	742	.	12.1432	79.2412	74.256	284
chr1	165763789	165764266	BED_peak1843	119	.	7.59974	14.8071	11.9065	288
chr1	165814160	165814481	BED_peak1844	23	.	3.05704	4.62538	2.356	258
chr1	165834557	165834787	BED_peak1845	46	.	4.0117	7.19828	4.6964	104
chr1	165840849	165841149	BED_peak1846	92	.	5.4276	12.0209	9.24236	94
chr1	165845290	165845527	BED_peak1847	45	.	4.3592	7.0065	4.51762	198
chr1	165859771	165860016	BED_peak1848	20	.	3.1562	4.23281	2.02009	54
chr1	165966290	165966640	BED_peak1849	35	.	4.17986	5.90814	3.50576	160
chr1	166000686	166001846	BED_peak1850	423	.	8.63697	46.268	42.3303	949
chr1	166002340	166002639	BED_peak1851	163	.	5.15511	19.389	16.3131	155
chr1	166043512	166044111	BED_peak1852	39	.	3.71575	6.35496	3.91827	373
chr1	166103422	166103840	BED_peak1853	73	.	5.33934	10.0292	7.35131	193
chr1	166279878	166280230	BED_peak1854	67	.	3.92062	9.43441	6.79057	156
chr1	166282961	166283474	BED_peak1855	89	.	4.21127	11.6725	8.90958	204
chr1	166309320	166309644	BED_peak1856	162	.	9.11968	19.3689	16.2938	173
chr1	166379285	166380109	BED_peak1857	476	.	13.4539	51.7706	47.6591	219
chr1	166409087	166409517	BED_peak1858	125	.	7.21274	15.497	12.5692	310
chr1	166409923	166410206	BED_peak1859	82	.	5.89777	11.029	8.29864	145
chr1	166839981	166840612	BED_peak1860	132	.	5.7554	16.2494	13.2916	450
chr1	166843562	166843914	BED_peak1861	59	.	3.80204	8.59029	5.99659	126
chr1	166922972	166923372	BED_peak1862	91	.	6.17926	11.9163	9.14256	224
chr1	166947538	166948071	BED_peak1863	71	.	4.70262	9.80428	7.13824	131
chr1	166948824	166949055	BED_peak1864	62	.	4.55723	8.8692	6.25697	96
chr1	166994583	166994811	BED_peak1865	65	.	5.07705	9.20762	6.57648	132
chr1	167001587	167002500	BED_peak1866	152	.	6.07091	18.2895	15.2538	154
chr1	167011551	167012085	BED_peak1867	226	.	5.8713	25.9246	22.6248	182
chr1	167032052	167032478	BED_peak1868	49	.	4.65673	7.51619	4.99271	227
chr1	167071038	167071290	BED_peak1869	50	.	4.33557	7.53797	5.01329	125
chr1	167082021	167082703	BED_peak1870	42	.	3.7684	6.71025	4.24742	480
chr1	167083416	167083670	BED_peak1871	31	.	3.41126	5.52315	3.1601	32
chr1	167133012	167133323	BED_peak1872	26	.	3.72135	4.94965	2.64768	186
chr1	167182026	167182685	BED_peak1873	54	.	4.77221	8.01947	5.46046	161
chr1	167194500	167194857	BED_peak1874	38	.	3.96511	6.31472	3.88118	218
chr1	167231412	167231939	BED_peak1875	63	.	3.86279	9.01192	6.39171	311
chr1	167239645	167240365	BED_peak1876	69	.	3.63619	9.64712	6.98958	107
chr1	167257262	167257508	BED_peak1877	56	.	3.73814	8.16961	5.6015	92
chr1	167283579	167284576	BED_peak1878	224	.	6.39615	25.7013	22.4086	539
chr1	167289700	167290144	BED_peak1879	62	.	4.2669	8.86434	6.25252	128
chr1	167308130	167309175	BED_peak1880	722	.	12.6813	77.1355	72.211	303
chr1	167349667	167350651	BED_peak1881	367	.	10.0863	40.5403	36.7815	682
chr1	167382350	167383178	BED_peak1882	41	.	3.73069	6.63346	4.17578	156
chr1	167393385	167394463	BED_peak1883	100	.	6.036	12.854	10.0368	913
chr1	167448341	167448617	BED_peak1884	51	.	3.86668	7.69542	5.15653	97
chr1	167448849	167449375	BED_peak1885	185	.	7.05999	21.7137	18.5553	255
chr1	167467052	167467653	BED_peak1886	96	.	5.13997	12.4807	9.68116	163
chr1	167498113	167498377	BED_peak1887	49	.	2.97112	7.45863	4.93905	84
chr1	167498657	167499096	BED_peak1888	138	.	4.45668	16.7827	13.8047	216
chr1	167499537	167500090	BED_peak1889	137	.	4.44664	16.7434	13.7667	214
chr1	167506138	167506737	BED_peak1890	90	.	4.98723	11.7749	9.00741	197
chr1	167565229	167565733	BED_peak1891	45	.	3.02203	7.05346	4.56151	366
chr1	167566446	167567341	BED_peak1892	105	.	4.20569	13.4236	10.5815	149
chr1	167584281	167584511	BED_peak1893	37	.	3.88975	6.17996	3.75673	29
chr1	167598311	167599086	BED_peak1894	91	.	4.61924	11.8796	9.10754	607
chr1	167788966	167789419	BED_peak1895	42	.	3.90168	6.71738	4.25389	31
chr1	167789623	167789897	BED_peak1896	42	.	3.92349	6.75945	4.29256	107
chr1	167802522	167803014	BED_peak1897	147	.	6.18905	17.7504	14.7349	282
chr1	167803607	167803996	BED_peak1898	84	.	4.61943	11.2335	8.49331	200
chr1	168094848	168095153	BED_peak1899	35	.	4.17986	5.90814	3.50576	125
chr1	168127529	168128066	BED_peak1900	92	.	5.61454	12.0265	9.2476	394
chr1	168213785	168214090	BED_peak1901	35	.	3.77033	5.96459	3.55724	211
chr1	168231174	168231494	BED_peak1902	70	.	4.65508	9.70382	7.04315	182
chr1	168287830	168288597	BED_peak1903	92	.	3.60347	12.0029	9.22528	220
chr1	168299705	168300144	BED_peak1904	34	.	3.59781	5.88422	3.4903	195
chr1	168300721	168300949	BED_peak1905	50	.	4.0724	7.59397	5.06542	103
chr1	168309124	168309462	BED_peak1906	37	.	3.32191	6.21555	3.78973	173
chr1	168341777	168342220	BED_peak1907	69	.	4.63167	9.65416	6.99611	264
chr1	168357676	168357972	BED_peak1908	82	.	4.18591	11.0119	8.2828	190
chr1	168366060	168366321	BED_peak1909	49	.	2.96443	7.43549	4.91768	139
chr1	168367093	168367606	BED_peak1910	147	.	4.55197	17.7953	14.7785	279
chr1	168382506	168382734	BED_peak1911	38	.	2.73598	6.29996	3.86766	81
chr1	168383768	168384019	BED_peak1912	70	.	3.43908	9.71538	7.05406	117
chr1	168416974	168417345	BED_peak1913	43	.	3.94555	6.80191	4.32703	157
chr1	168417752	168417980	BED_peak1914	48	.	4.07752	7.32818	4.81738	84
chr1	168428968	168429214	BED_peak1915	49	.	2.52258	7.43811	4.9202	101
chr1	168429486	168430072	BED_peak1916	76	.	2.91216	10.3599	7.66514	149
chr1	168430878	168431192	BED_peak1917	162	.	3.94181	19.3531	16.2788	152
chr1	168431395	168431623	BED_peak1918	70	.	2.88094	9.66104	7.00245	95
chr1	168475989	168476359	BED_peak1919	161	.	6.98751	19.2024	16.134	179
chr1	168662470	168663269	BED_peak1920	107	.	5.64923	13.6369	10.7862	288
chr1	168786396	168786641	BED_peak1921	78	.	6.07979	10.5836	7.87579	189
chr1	168833614	168833966	BED_peak1922	60	.	5.31982	8.62256	6.02433	148
chr1	169075178	169075929	BED_peak1923	107	.	5.83676	13.6508	10.7993	323
chr1	169088992	169089229	BED_peak1924	41	.	3.69373	6.55788	4.10607	172
chr1	169089716	169090091	BED_peak1925	68	.	4.56284	9.50745	6.85939	211
chr1	169096524	169096977	BED_peak1926	57	.	4.43875	8.32712	5.74944	166
chr1	169139526	169139902	BED_peak1927	79	.	5.48752	10.662	7.94988	164
chr1	169235152	169235381	BED_peak1928	68	.	5.256	9.5286	6.87919	179
chr1	169238084	169238558	BED_peak1929	39	.	4.13591	6.34999	3.91381	316
chr1	169313506	169313757	BED_peak1930	47	.	4.67895	7.25784	4.75186	112
chr1	169368143	169368544	BED_peak1931	122	.	7.26264	15.1309	12.2171	255
chr1	169384997	169385225	BED_peak1932	37	.	3.61991	6.16538	3.74296	181
chr1	169385566	169385815	BED_peak1933	39	.	3.71575	6.35496	3.91827	93
chr1	169386696	169387024	BED_peak1934	30	.	3.47188	5.4159	3.06218	154
chr1	169459010	169459356	BED_peak1935	76	.	5.69781	10.3055	7.61329	203
chr1	169484625	169484853	BED_peak1936	35	.	4.05296	5.95263	3.54666	167
chr1	169531645	169532143	BED_peak1937	82	.	5.85404	10.9519	8.22552	113
chr1	169703106	169703334	BED_peak1938	43	.	4.55984	6.77974	4.30661	99
chr1	169812945	169813173	BED_peak1939	41	.	4.15282	6.64684	4.18829	175
chr1	169818994	169819222	BED_peak1940	27	.	3.4171	5.09492	2.76877	196
chr1	169916922	169917614	BED_peak1941	42	.	3.92349	6.75945	4.29256	262
chr1	169933792	169934277	BED_peak1942	34	.	4.16414	5.88306	3.48945	79
chr1	169968844	169969160	BED_peak1943	178	.	7.14461	20.9753	17.8423	136
chr1	169969405	169969857	BED_peak1944	275	.	9.14337	31.0365	27.5738	218
chr1	170136487	170136816	BED_peak1945	69	.	5.6998	9.58925	6.93445	217
chr1	170174443	170174828	BED_peak1946	226	.	7.7772	25.9853	22.6834	220
chr1	170175152	170175618	BED_peak1947	406	.	11.1128	44.5517	40.6686	238
chr1	170214634	170215168	BED_peak1948	318	.	12.6342	35.4025	31.8037	367
chr1	170367062	170367290	BED_peak1949	35	.	4.17986	5.90814	3.50576	77
chr1	170406846	170407183	BED_peak1950	35	.	4.02199	5.90141	3.50576	149
chr1	170484561	170484962	BED_peak1951	91	.	4.91828	11.9582	9.18271	177
chr1	170485372	170485802	BED_peak1952	43	.	3.6097	6.86831	4.38881	206
chr1	170502782	170503150	BED_peak1953	82	.	3.65619	10.961	8.23451	181
chr1	170503432	170503815	BED_peak1954	60	.	3.34076	8.70154	6.09879	200
chr1	170521697	170522011	BED_peak1955	43	.	4.39071	6.77942	4.30661	170
chr1	170589250	170589565	BED_peak1956	129	.	7.97972	15.9183	12.9731	143
chr1	170644487	170644973	BED_peak1957	175	.	7.91139	20.7216	17.5976	189
chr1	170656891	170657537	BED_peak1958	69	.	4.3321	9.60769	6.95199	448
chr1	170674262	170674559	BED_peak1959	60	.	5.31982	8.62256	6.02433	110
chr1	170867310	170867854	BED_peak1960	361	.	10.5329	39.8786	36.1405	325
chr1	170867967	170868215	BED_peak1961	52	.	3.90107	7.77221	5.2287	140
chr1	170868661	170868904	BED_peak1962	82	.	4.78774	10.9773	8.24978	154
chr1	170884902	170885482	BED_peak1963	482	.	15.781	52.4184	48.2869	344
chr1	171038071	171038605	BED_peak1964	758	.	18.3986	80.8296	75.8047	241
chr1	171064268	171064809	BED_peak1965	60	.	5.31982	8.62256	6.02433	359
chr1	171072549	171072778	BED_peak1966	35	.	4.17986	5.90814	3.50576	59
chr1	171102474	171103012	BED_peak1967	227	.	10.061	26.0869	22.7819	183
chr1	171103357	171103585	BED_peak1968	39	.	4.16613	6.40128	3.96142	158
chr1	171110685	171111048	BED_peak1969	92	.	5.61454	12.0265	9.2476	135
chr1	171113821	171114249	BED_peak1970	124	.	6.27032	15.3973	12.4733	253
chr1	171150050	171150645	BED_peak1971	414	.	11.4067	45.32	41.4121	309
chr1	171150776	171151119	BED_peak1972	77	.	4.55962	10.4492	7.74979	126
chr1	171195812	171196174	BED_peak1973	88	.	6.45978	11.6039	8.84426	197
chr1	171221691	171222457	BED_peak1974	115	.	6.89915	14.4736	11.5874	608
chr1	171246558	171247757	BED_peak1975	467	.	9.72215	50.8418	46.7602	370
chr1	171262654	171263038	BED_peak1976	79	.	5.48752	10.662	7.94988	219
chr1	171269967	171270803	BED_peak1977	280	.	9.82992	31.4996	28.0223	518
chr1	171281422	171281787	BED_peak1978	109	.	6.08952	13.7714	10.9138	204
chr1	171287300	171288028	BED_peak1979	582	.	12.7923	62.7674	58.2991	466
chr1	171293912	171295263	BED_peak1980	662	.	11.4054	70.9599	66.2212	819
chr1	171322024	171322252	BED_peak1981	20	.	3.41988	4.27874	2.04468	13
chr1	171328438	171329357	BED_peak1982	336	.	8.2611	37.3203	33.6613	679
chr1	171345226	171346261	BED_peak1983	304	.	9.43178	34.0532	30.4969	662
chr1	171360224	171361348	BED_peak1984	492	.	11.4969	53.4538	49.2894	860
chr1	171380185	171380413	BED_peak1985	35	.	4.17986	5.90814	3.50576	174
chr1	171410860	171412007	BED_peak1986	570	.	10.7833	61.4683	57.0451	663
chr1	171412112	171412345	BED_peak1987	44	.	3.11627	6.94364	4.45958	98
chr1	171437677	171438118	BED_peak1988	63	.	5.12755	8.96143	6.34358	288
chr1	171447771	171448000	BED_peak1989	51	.	4.93983	7.68536	5.14738	69
chr1	171478077	171478512	BED_peak1990	210	.	10.3527	24.2907	21.0444	209
chr1	171503151	171503412	BED_peak1991	102	.	4.02713	13.084	10.2565	161
chr1	171503508	171504462	BED_peak1992	609	.	10.2058	65.4617	60.9016	336
chr1	171531389	171531656	BED_peak1993	56	.	5.08056	8.2273	5.65574	103
chr1	171590379	171590778	BED_peak1994	35	.	4.17986	5.90814	3.50576	58
chr1	172001372	172001821	BED_peak1995	58	.	4.81116	8.40275	5.82001	291
chr1	172012982	172013302	BED_peak1996	54	.	3.02572	8.03425	5.47403	194
chr1	172017479	172017828	BED_peak1997	65	.	3.29052	9.19156	6.5608	168
chr1	172026422	172027280	BED_peak1998	506	.	9.10995	54.9116	50.6999	677
[truncated: 36,432 more rows]

## Sheet: ChIP_seq_MN_H3K27ac_rep2.bed
Supplementary Data 12. ChIP-seq peak calls generated for motor neuron experiments in BED file format, used in Supplementary Fig. 8
chrom	peak start mm10	peak end mm10	peak name	score	strand	fold-change	pval (-log10)	qval (-log10)	peak summit
chr1	3670485	3671067	BED_peak1	722	.	6.93563	75.8956	72.2921	403
chr1	3671173	3671462	BED_peak2	550	.	5.97826	58.3777	55.0677	155
chr1	3671861	3672654	BED_peak3	1233	.	9.44846	127.968	123.375	263
chr1	3842645	3842845	BED_peak4	33	.	3.32483	5.3534	3.34658	109
chr1	3994241	3994837	BED_peak5	132	.	6.20635	15.6796	13.2207	313
chr1	4571321	4572322	BED_peak6	643	.	12.8358	67.8251	64.3575	313
chr1	4785285	4786205	BED_peak7	969	.	15.3747	101.038	96.983	285
chr1	4802564	4802865	BED_peak8	122	.	5.76132	14.6744	12.2475	168
chr1	4807434	4807737	BED_peak9	387	.	10.5556	41.8076	38.7812	167
chr1	4808114	4808314	BED_peak10	49	.	3.79747	7.02495	4.91324	136
chr1	4857356	4858634	BED_peak11	567	.	9.93377	60.062	56.7239	901
chr1	4970145	4970364	BED_peak12	59	.	4.21145	8.16279	5.98782	51
chr1	5018701	5018924	BED_peak13	56	.	3.81818	7.84701	5.69092	96
chr1	5019151	5020306	BED_peak14	200	.	7.06522	22.6703	20.0284	494
chr1	5082858	5083714	BED_peak15	675	.	14.9091	71.0437	67.5225	336
chr1	5232988	5233726	BED_peak16	172	.	7.05128	19.8143	17.2423	192
chr1	6214017	6214633	BED_peak17	1198	.	12.0139	124.363	119.849	423
chr1	6215053	6215645	BED_peak18	493	.	7.0442	52.548	49.3356	184
chr1	6382773	6383146	BED_peak19	279	.	9.53117	30.8139	27.9952	216
chr1	6440833	6441314	BED_peak20	269	.	9.30952	29.725	26.9288	305
chr1	6729214	6730094	BED_peak21	214	.	5.06873	24.0889	21.4146	287
chr1	6733604	6734448	BED_peak22	221	.	4.54545	24.828	22.1368	655
chr1	6734812	6735299	BED_peak23	487	.	7.65472	51.9633	48.761	204
chr1	6750629	6751523	BED_peak24	224	.	7.11974	25.1908	22.4915	318
chr1	6760445	6761758	BED_peak25	322	.	7.77202	35.1459	32.2417	253
chr1	6767131	6767362	BED_peak26	52	.	3.98979	7.4248	5.28812	119
chr1	7087880	7088824	BED_peak27	1375	.	11.8794	142.488	137.59	712
chr1	7089116	7089572	BED_peak28	587	.	7.12603	62.1545	58.7818	152
chr1	7105281	7105545	BED_peak29	52	.	3.98979	7.4248	5.28812	129
chr1	7138393	7138787	BED_peak30	52	.	3.98979	7.4248	5.28812	165
chr1	7309318	7309634	BED_peak31	90	.	5.09807	11.323	9.01048	159
chr1	7362640	7362840	BED_peak32	33	.	3.32483	5.3534	3.34658	134
chr1	7397038	7397350	BED_peak33	420	.	9.24933	45.0908	42.0065	149
chr1	7397645	7397942	BED_peak34	511	.	10.4	54.4324	51.188	151
chr1	7398191	7398741	BED_peak35	208	.	6.13577	23.5371	20.875	299
chr1	9237035	9237238	BED_peak36	52	.	3.98979	7.4248	5.28812	43
chr1	9298483	9298757	BED_peak37	82	.	4.87641	10.5036	8.2232	79
chr1	9298947	9299664	BED_peak38	82	.	4.87641	10.5036	8.2232	573
chr1	9545400	9545685	BED_peak39	285	.	7.39247	31.3589	28.5291	140
chr1	9545820	9546572	BED_peak40	174	.	5.69106	20.0465	17.4687	166
chr1	9563625	9564082	BED_peak41	171	.	4.86111	19.6947	17.1256	199
chr1	9564438	9564936	BED_peak42	321	.	6.71937	35.0142	32.1123	283
chr1	9565169	9565388	BED_peak43	46	.	2.86885	6.7448	4.6471	99
chr1	9578338	9579204	BED_peak44	264	.	6.50685	29.1935	26.4082	257
chr1	9579302	9579677	BED_peak45	49	.	3.02691	7.06881	4.95491	128
chr1	9584859	9585132	BED_peak46	52	.	3.94737	7.33733	5.21017	90
chr1	9601240	9602515	BED_peak47	535	.	10.1966	56.8015	53.5176	348
chr1	9607685	9608317	BED_peak48	88	.	4.2522	11.1985	8.89275	155
chr1	9630201	9630480	BED_peak49	98	.	5.31973	12.1606	9.81691	171
chr1	9631129	9631329	BED_peak50	52	.	3.98979	7.4248	5.28812	135
chr1	9648784	9649746	BED_peak51	111	.	5.62771	13.5892	11.1972	596
chr1	9659091	9659519	BED_peak52	67	.	4.4331	8.92257	6.71122	125
chr1	9699508	9700217	BED_peak53	687	.	11.7506	72.2904	68.7481	542
chr1	9700664	9701064	BED_peak54	105	.	4.21687	12.8706	10.5034	233
chr1	9747294	9748443	BED_peak55	893	.	10.88	93.2647	89.3575	960
chr1	9874250	9874530	BED_peak56	82	.	4.87641	10.5036	8.2232	137
chr1	9942851	9943528	BED_peak57	54	.	3.13199	7.60047	5.45576	347
chr1	9943630	9944107	BED_peak58	626	.	10.6742	66.1332	62.6938	278
chr1	9967841	9968131	BED_peak59	59	.	4.21145	8.16279	5.98782	110
chr1	10008853	10009070	BED_peak60	62	.	4.20168	8.43053	6.24378	110
chr1	10009195	10009638	BED_peak61	102	.	5.34188	12.5768	10.2192	134
chr1	10037374	10038530	BED_peak62	1581	.	13.2641	163.529	158.183	689
chr1	10061848	10062050	BED_peak63	46	.	3.76814	6.70972	4.61367	51
chr1	10231710	10232605	BED_peak64	420	.	8.62884	45.1341	42.0492	418
chr1	10233220	10233493	BED_peak65	191	.	5.73566	21.7878	19.1669	161
chr1	10596825	10597154	BED_peak66	150	.	6.64966	17.5319	15.02	165
chr1	10759348	10759562	BED_peak67	52	.	3.98979	7.4248	5.28812	146
chr1	10993814	10994229	BED_peak68	90	.	5.09807	11.323	9.01048	157
chr1	11268951	11269195	BED_peak69	135	.	5.51839	16.0245	13.556	158
chr1	11274483	11274691	BED_peak70	33	.	2.63158	5.32282	3.32726	145
chr1	11277037	11277302	BED_peak71	125	.	4.48276	14.9883	12.5507	146
chr1	11277847	11278565	BED_peak72	102	.	4.06321	12.646	10.286	140
chr1	11322486	11322884	BED_peak73	209	.	6.71875	23.5767	20.9139	231
chr1	11329437	11329853	BED_peak74	46	.	3.68852	6.79459	4.69435	103
chr1	11330035	11330436	BED_peak75	67	.	4.4331	8.92257	6.71122	134
chr1	11413769	11414083	BED_peak76	59	.	4.18502	8.10775	5.93979	193
chr1	11414233	11414912	BED_peak77	573	.	15.0442	60.7355	57.3865	186
chr1	12577076	12577531	BED_peak78	237	.	7.78986	26.5263	23.7973	242
chr1	12578069	12578290	BED_peak79	101	.	4.86111	12.5011	10.146	156
chr1	12657476	12657771	BED_peak80	67	.	4.4331	8.92257	6.71122	136
chr1	12692968	12693463	BED_peak81	55	.	3.9916	7.70009	5.55064	64
chr1	12718045	12718777	BED_peak82	114	.	5.76304	13.8876	11.4847	425
chr1	12835245	12835847	BED_peak83	68	.	3.69863	9.08135	6.86322	193
chr1	12836066	12836637	BED_peak84	173	.	5.54124	19.9571	17.3816	188
chr1	12990434	12991226	BED_peak85	721	.	6.60848	75.7219	72.1214	509
chr1	12991330	12992777	BED_peak86	591	.	5.92869	62.5006	59.1221	720
chr1	13005025	13006047	BED_peak87	308	.	7.97721	33.7605	30.8831	273
chr1	13080910	13081197	BED_peak88	113	.	3.97287	13.7178	11.3218	122
chr1	13081928	13082191	BED_peak89	108	.	3.97959	13.1895	10.8102	173
chr1	13105405	13105625	BED_peak90	39	.	3.54648	6.0188	3.96605	130
chr1	13182947	13184467	BED_peak91	316	.	5.87326	34.5356	31.6429	875
chr1	13189084	13189294	BED_peak92	52	.	3.13225	7.39755	5.26749	117
chr1	13195403	13195740	BED_peak93	109	.	4.90196	13.2913	10.9086	178
chr1	13196227	13196431	BED_peak94	58	.	3.67412	8.00807	5.84467	136
chr1	13214581	13214795	BED_peak95	52	.	3.7037	7.32717	5.20058	65
chr1	13216397	13216696	BED_peak96	80	.	4.49438	10.2957	8.02635	105
chr1	13244543	13245038	BED_peak97	72	.	4.16667	9.50654	7.27119	343
chr1	13258010	13258306	BED_peak98	132	.	4.90716	15.7211	13.261	158
chr1	13282708	13283144	BED_peak99	105	.	4.65465	12.9519	10.582	183
chr1	13283701	13283948	BED_peak100	105	.	4.62687	12.8738	10.5065	129
chr1	13289891	13290517	BED_peak101	392	.	8.29384	42.2514	39.217	423
chr1	13314646	13315239	BED_peak102	52	.	3.50318	7.33416	5.20722	410
chr1	13324676	13325148	BED_peak103	43	.	3.52941	6.45283	4.37666	134
chr1	13325255	13325530	BED_peak104	28	.	2.97398	4.83253	2.86781	79
chr1	13333995	13334195	BED_peak105	53	.	3.67133	7.50189	5.3617	94
chr1	13342418	13343112	BED_peak106	132	.	5.55556	15.7367	13.2763	159
chr1	13349406	13349717	BED_peak107	32	.	2.99003	5.24318	3.25257	139
chr1	13350090	13350399	BED_peak108	26	.	2.80528	4.6379	2.69766	123
chr1	13360939	13361385	BED_peak109	43	.	3.63248	6.43196	4.35678	85
chr1	13372026	13372404	BED_peak110	108	.	3.72617	13.2585	10.8769	181
chr1	13372584	13372894	BED_peak111	428	.	7.46004	45.9841	42.8843	162
chr1	13374086	13374850	BED_peak112	651	.	10.0783	68.5924	65.1124	316
chr1	13426470	13426875	BED_peak113	150	.	6.64966	17.5319	15.02	270
chr1	13501598	13501842	BED_peak114	52	.	3.98979	7.4248	5.28812	159
chr1	13561364	13562197	BED_peak115	264	.	7.84314	29.2247	26.4389	128
chr1	13589001	13589308	BED_peak116	380	.	8.88889	41.0395	38.0266	141
chr1	13589520	13589837	BED_peak117	636	.	12.61	67.0985	63.643	154
chr1	13659924	13660964	BED_peak118	1468	.	15.8772	151.969	146.875	424
chr1	14136294	14136566	BED_peak119	18	.	2.68595	3.73016	1.87093	234
chr1	14181494	14182163	BED_peak120	168	.	5.73066	19.3725	16.8121	407
chr1	14288279	14288481	BED_peak121	52	.	3.98979	7.4248	5.28812	76
chr1	14304390	14304797	BED_peak122	81	.	4.54545	10.416	8.14179	295
chr1	14309489	14310321	BED_peak123	783	.	13.2653	82.1083	78.3982	523
chr1	14348988	14349804	BED_peak124	272	.	6.27572	30.0554	27.2523	443
chr1	14349954	14350194	BED_peak125	58	.	3.1185	7.96246	5.80096	140
chr1	14356488	14356766	BED_peak126	79	.	4.7619	10.2576	7.98959	144
chr1	14506336	14506725	BED_peak127	296	.	9.0566	32.5151	29.6622	197
chr1	14506909	14507614	BED_peak128	170	.	6.57895	19.5932	17.0266	144
chr1	14584541	14584879	BED_peak129	74	.	4.65476	9.70314	7.45648	165
chr1	14755598	14755900	BED_peak130	82	.	4.87641	10.5036	8.2232	199
chr1	15286228	15286609	BED_peak131	303	.	7.82123	33.261	30.3933	191
chr1	15286957	15287560	BED_peak132	369	.	8.72576	39.9454	36.9521	154
chr1	15423542	15423899	BED_peak133	52	.	3.98979	7.4248	5.28812	223
chr1	15637040	15637281	BED_peak134	73	.	4.21053	9.61396	7.37423	154
chr1	15637552	15638199	BED_peak135	145	.	5.91398	17.0567	14.5585	284
chr1	15644133	15644625	BED_peak136	81	.	4.54545	10.416	8.14179	370
chr1	15644724	15645306	BED_peak137	153	.	6.25	17.9016	15.38	322
chr1	15805577	15806420	BED_peak138	1498	.	16.9847	155.016	149.858	239
chr1	15993664	15994009	BED_peak139	67	.	4.4331	8.92257	6.71122	185
chr1	15994169	15994404	BED_peak140	46	.	3.76814	6.70972	4.61367	180
chr1	16071458	16072244	BED_peak141	64	.	3.31126	8.60485	6.41078	163
chr1	16072443	16072824	BED_peak142	37	.	2.74123	5.81869	3.78496	49
chr1	16073109	16073745	BED_peak143	42	.	2.84464	6.31142	4.24278	164
chr1	16074263	16074619	BED_peak144	32	.	2.61438	5.27067	3.27828	227
chr1	16092791	16093113	BED_peak145	150	.	6.64966	17.5319	15.02	157
chr1	16093382	16093840	BED_peak146	67	.	4.4331	8.92257	6.71122	138
chr1	16103774	16105200	BED_peak147	1385	.	10.9681	143.457	138.54	1111
chr1	16172192	16173118	BED_peak148	661	.	7.64218	69.6271	66.1296	723
chr1	16173384	16173607	BED_peak149	117	.	3.27869	14.1405	11.7298	101
chr1	16173873	16174293	BED_peak150	348	.	5.34884	37.772	34.8184	176
chr1	16209800	16210234	BED_peak151	95	.	4.50311	11.8905	9.5582	144
chr1	16210698	16210983	BED_peak152	96	.	4.41177	11.9505	9.61599	143
chr1	16215917	16216146	BED_peak153	35	.	2.94985	5.52063	3.50415	37
chr1	16227841	16228470	BED_peak154	235	.	5.75758	26.2856	23.5623	315
chr1	16228554	16228928	BED_peak155	72	.	3.36049	9.43973	7.20705	145
chr1	16229537	16229864	BED_peak156	189	.	5.2521	21.5822	18.966	175
chr1	16234812	16235049	BED_peak157	43	.	3.41727	6.43446	4.35916	71
chr1	16235302	16235620	BED_peak158	104	.	5.13308	12.8218	10.4561	149
chr1	16268493	16269190	BED_peak159	138	.	5.9387	16.3019	13.8257	353
chr1	16518585	16518896	BED_peak160	219	.	6.6092	24.6089	21.9225	140
chr1	16519359	16519673	BED_peak161	474	.	10.3746	50.6173	47.4379	146
chr1	16519840	16520219	BED_peak162	663	.	12.8242	69.9008	66.3987	179
chr1	16592776	16593532	BED_peak163	98	.	5.31973	12.1606	9.81691	622
chr1	16618387	16619290	BED_peak164	272	.	7.30028	30.0778	27.2742	249
chr1	16619470	16619822	BED_peak165	139	.	5.13889	16.4359	13.9559	161
chr1	16656415	16657669	BED_peak166	695	.	9.40032	73.0761	69.5204	270
chr1	16664986	16665808	BED_peak167	593	.	10.9453	62.7036	59.3216	289
chr1	16687880	16689076	BED_peak168	269	.	8.42491	29.7649	26.9677	692
chr1	16953333	16953633	BED_peak169	39	.	3.54648	6.0188	3.96605	119
chr1	17096920	17097651	BED_peak170	237	.	8.64455	26.5205	23.7918	545
chr1	17145366	17145875	BED_peak171	368	.	11.3044	39.8651	36.8734	194
chr1	17727156	17727715	BED_peak172	98	.	5.31973	12.1606	9.81691	194
chr1	18058519	18058932	BED_peak173	106	.	5.54138	13.0157	10.6419	217
chr1	18322283	18322485	BED_peak174	52	.	3.98979	7.4248	5.28812	124
chr1	20302520	20302771	BED_peak175	74	.	4.65476	9.70314	7.45648	114
chr1	20470985	20471468	BED_peak176	82	.	4.87641	10.5036	8.2232	299
chr1	20477350	20478368	BED_peak177	288	.	7.97546	31.6755	28.8394	821
chr1	20502532	20502806	BED_peak178	46	.	3.46021	6.76295	4.66424	143
chr1	20503263	20503580	BED_peak179	56	.	3.7037	7.83047	5.67506	131
chr1	20504524	20504724	BED_peak180	59	.	3.84615	8.17531	5.99975	140
chr1	20801109	20801668	BED_peak181	69	.	4.16667	9.2176	6.99404	387
chr1	20802064	20802267	BED_peak182	62	.	3.94265	8.40543	6.21981	103
chr1	20890066	20891407	BED_peak183	493	.	9.10088	52.5853	49.3723	679
chr1	20950997	20951473	BED_peak184	314	.	6.09349	34.3853	31.4956	253
chr1	20951621	20952368	BED_peak185	984	.	11.8729	102.503	98.4197	274
chr1	20997009	20997209	BED_peak186	30	.	3.17797	5.06119	3.082	70
chr1	21010342	21010546	BED_peak187	33	.	3.30396	5.31218	3.31713	108
chr1	21052959	21053250	BED_peak188	39	.	3.4413	6.03315	3.97951	118
chr1	21078651	21079098	BED_peak189	60	.	3.58166	8.25806	6.07883	376
chr1	21079410	21079909	BED_peak190	717	.	13.5965	75.2953	71.7021	189
chr1	21166422	21166765	BED_peak191	59	.	4.21145	8.16279	5.98782	151
chr1	21218512	21219244	BED_peak192	1214	.	15.3768	125.975	121.425	207
chr1	21458704	21459165	BED_peak193	106	.	4.26829	13.0383	10.6638	225
chr1	21461004	21461288	BED_peak194	140	.	4.65632	16.5663	14.0826	142
chr1	21960811	21961268	BED_peak195	106	.	5.54138	13.0157	10.6419	331
chr1	21961895	21962208	BED_peak196	46	.	3.76814	6.70972	4.61367	135
chr1	22262262	22262752	BED_peak197	106	.	5.54138	13.0157	10.6419	250
chr1	22533221	22533682	BED_peak198	450	.	12.856	48.2309	45.0925	293
chr1	22533919	22534247	BED_peak199	123	.	5.98469	14.7758	12.3445	151
chr1	22805209	22805879	BED_peak200	645	.	12.6822	68.0318	64.5607	437
chr1	22806142	22806620	BED_peak201	286	.	7.74854	31.4977	28.6652	182
chr1	23086843	23087495	BED_peak202	451	.	12.0553	48.3193	45.1793	482
chr1	23087750	23088015	BED_peak203	183	.	6.94981	20.9717	18.3705	99
chr1	23255689	23256088	BED_peak204	314	.	8.90411	34.3552	31.466	231
chr1	23256773	23257552	BED_peak205	157	.	6.07639	18.3039	15.772	593
chr1	23302396	23302953	BED_peak206	222	.	7.9918	24.986	22.2913	190
chr1	23383400	23384049	BED_peak207	190	.	6.70103	21.7085	19.0893	394
chr1	23649730	23650130	BED_peak208	59	.	4.21145	8.16279	5.98782	203
chr1	23705248	23705641	BED_peak209	56	.	3.51906	7.84852	5.69225	315
chr1	23706004	23706882	BED_peak210	134	.	5.19288	15.8702	13.4059	192
chr1	23762015	23762915	BED_peak211	253	.	8.39844	28.0873	25.3252	471
chr1	23825995	23826262	BED_peak212	34	.	3.29218	5.50169	3.48631	115
chr1	23826933	23827218	BED_peak213	113	.	5.5102	13.7072	11.3115	148
chr1	23843636	23843836	BED_peak214	27	.	3.10317	4.71504	2.75802	173
chr1	23921534	23922200	BED_peak215	391	.	10.9375	42.1744	39.1416	511
chr1	24005139	24005943	BED_peak216	1086	.	16.6667	112.893	108.611	372
chr1	24099311	24099825	BED_peak217	357	.	6.26935	38.6935	35.7233	344
chr1	24100536	24101473	BED_peak218	817	.	10.046	85.5533	81.7836	183
chr1	24107383	24108480	BED_peak219	167	.	6.29371	19.2995	16.7409	415
chr1	24125145	24125526	BED_peak220	36	.	3.36134	5.64382	3.62012	46
chr1	24128418	24128667	BED_peak221	48	.	3.63985	6.93536	4.82796	158
chr1	24133908	24134174	BED_peak222	59	.	4.21145	8.16279	5.98782	103
chr1	24349726	24349979	BED_peak223	82	.	4.87641	10.5036	8.2232	95
chr1	24350086	24350582	BED_peak224	106	.	5.54138	13.0157	10.6419	171
chr1	24553731	24554052	BED_peak225	74	.	4.65476	9.70314	7.45648	246
chr1	24677792	24678519	BED_peak226	315	.	5.43046	34.484	31.5922	581
chr1	24678617	24679516	BED_peak227	1154	.	11.4058	119.848	115.427	192
chr1	24683992	24684238	BED_peak228	107	.	4.72561	13.1501	10.772	143
chr1	24719147	24719358	BED_peak229	39	.	3.54648	6.0188	3.96605	90
chr1	24741604	24741880	BED_peak230	74	.	4.65476	9.70314	7.45648	166
chr1	24742075	24742334	BED_peak231	67	.	4.4331	8.92257	6.71122	142
chr1	24758392	24758749	BED_peak232	27	.	3.10317	4.71504	2.75802	85
chr1	24869636	24870300	BED_peak233	240	.	8.51064	26.7495	24.0159	380
chr1	24870964	24871311	BED_peak234	36	.	3.36134	5.64382	3.62012	128
chr1	24943480	24944036	BED_peak235	141	.	6.428	16.5984	14.1128	199
chr1	25016193	25016393	BED_peak236	52	.	3.98979	7.4248	5.28812	36
chr1	25178418	25179027	BED_peak237	39	.	3.54648	6.0188	3.96605	78
chr1	25193732	25193932	BED_peak238	46	.	3.76814	6.70972	4.61367	65
chr1	25228138	25229292	BED_peak239	499	.	9.24276	53.1522	49.9296	400
chr1	25455250	25455601	BED_peak240	98	.	5.31973	12.1606	9.81691	234
chr1	25830429	25830945	BED_peak241	357	.	11.0828	38.7025	35.7319	167
chr1	26686042	26686272	BED_peak242	39	.	3.54648	6.0188	3.96605	160
chr1	26687342	26687632	BED_peak243	59	.	4.21145	8.16279	5.98782	165
chr1	28214307	28214510	BED_peak244	39	.	3.54648	6.0188	3.96605	145
chr1	28427145	28427345	BED_peak245	39	.	3.54648	6.0188	3.96605	69
chr1	28476858	28477256	BED_peak246	74	.	4.65476	9.70314	7.45648	103
chr1	28565014	28565914	BED_peak247	150	.	6.64966	17.5319	15.02	332
chr1	29205605	29206055	BED_peak248	98	.	5.31973	12.1606	9.81691	235
chr1	29216513	29216856	BED_peak249	77	.	4.5098	10.0184	7.75954	157
chr1	29217101	29217656	BED_peak250	202	.	7.33591	22.8801	20.2335	187
chr1	29217876	29218097	BED_peak251	60	.	3.9924	8.24841	6.06967	143
chr1	30184266	30184524	BED_peak252	52	.	3.98979	7.4248	5.28812	158
chr1	30197869	30198470	BED_peak253	110	.	4.81366	13.3936	11.0078	406
chr1	30199454	30199711	BED_peak254	168	.	5.89124	19.4451	16.8822	88
chr1	30216253	30216693	BED_peak255	39	.	3.54648	6.0188	3.96605	311
chr1	30502939	30503188	BED_peak256	82	.	4.87641	10.5036	8.2232	117
chr1	30535763	30536003	BED_peak257	24	.	2.83019	4.34916	2.42907	177
chr1	30536566	30536809	BED_peak258	70	.	4.33071	9.30417	7.07691	69
chr1	30536958	30537436	BED_peak259	150	.	6.27451	17.5343	15.0223	169
chr1	30563953	30564722	BED_peak260	557	.	9.53878	59.0349	55.714	521
chr1	30565303	30565588	BED_peak261	196	.	5.34591	22.3176	19.6844	119
chr1	30778555	30778791	BED_peak262	46	.	3.76814	6.70972	4.61367	118
chr1	30872697	30873208	BED_peak263	453	.	7.78986	48.5423	45.3985	202
chr1	30873974	30874466	BED_peak264	1085	.	13.37	112.857	108.576	199
chr1	30948563	30949187	BED_peak265	161	.	4.13589	18.6859	16.143	519
chr1	30949862	30950790	BED_peak266	1196	.	12.5561	124.169	119.659	182
chr1	31017315	31017668	BED_peak267	178	.	7.31462	20.4152	17.8276	169
chr1	31615544	31615781	BED_peak268	27	.	3.10317	4.71504	2.75802	146
chr1	32172747	32173207	BED_peak269	427	.	12.4127	45.8016	42.705	176
chr1	32378431	32378759	BED_peak270	258	.	9.08786	28.6464	25.8723	159
chr1	32900515	32900745	BED_peak271	74	.	4.65476	9.70314	7.45648	65
chr1	33174560	33174921	BED_peak272	123	.	5.98469	14.7758	12.3445	166
chr1	33175017	33175370	BED_peak273	39	.	3.53982	6.00544	3.96083	43
chr1	33201096	33201296	BED_peak274	43	.	3.39286	6.37868	4.30653	105
chr1	33201624	33202413	BED_peak275	106	.	5.07246	13.0302	10.6559	514
chr1	33222697	33222911	BED_peak276	52	.	3.98979	7.4248	5.28812	119
chr1	33223055	33223280	BED_peak277	59	.	4.21145	8.16279	5.98782	119
chr1	33394628	33395365	BED_peak278	97	.	4.69799	12.0839	9.74493	567
chr1	33395719	33396305	BED_peak279	195	.	6.68896	22.1292	19.5004	398
chr1	33507972	33508333	BED_peak280	108	.	4.52055	13.2081	10.8281	180
chr1	33508698	33509054	BED_peak281	241	.	6.75676	26.8955	24.1589	176
chr1	33509467	33509813	BED_peak282	147	.	5.17241	17.2652	14.7616	195
chr1	33589273	33590198	BED_peak283	50	.	3.44828	7.19594	5.07579	373
chr1	33669536	33670834	BED_peak284	937	.	11.3562	97.7716	93.7799	653
chr1	33719561	33720099	BED_peak285	163	.	6.46388	18.8642	16.3168	143
chr1	33720306	33720667	BED_peak286	244	.	8.05243	27.2089	24.4656	121
chr1	33734347	33734744	BED_peak287	41	.	3.29861	6.16165	4.10103	96
chr1	33739275	33739492	BED_peak288	82	.	4.48029	10.5746	8.29177	91
chr1	33757066	33757344	BED_peak289	45	.	3.50553	6.63476	4.54886	144
chr1	33757857	33758173	BED_peak290	156	.	6.34615	18.1385	15.6108	156
chr1	33788265	33788647	BED_peak291	33	.	3.32483	5.3534	3.34658	309
chr1	33812968	33814405	BED_peak292	1319	.	12.7778	136.748	131.971	1072
chr1	33907000	33907642	BED_peak293	223	.	6.61972	25.0925	22.3954	511
chr1	33908228	33908839	BED_peak294	357	.	8.51648	38.7062	35.7355	154
chr1	33969089	33969758	BED_peak295	146	.	3.55505	17.1213	14.6214	469
chr1	33969942	33970832	BED_peak296	287	.	4.83871	31.5751	28.7411	488
chr1	33971913	33972245	BED_peak297	41	.	2.33254	6.26234	4.19642	155
chr1	33990987	33991338	BED_peak298	65	.	3.66197	8.72628	6.52696	236
chr1	33994093	33994697	BED_peak299	105	.	4.54545	12.963	10.5928	411
chr1	34005818	34007247	BED_peak300	961	.	7.26937	100.196	96.1577	508
chr1	34011138	34011503	BED_peak301	412	.	5.05227	44.3483	41.2772	206
chr1	34011830	34012268	BED_peak302	594	.	7.08525	62.8328	59.4486	174
chr1	34032255	34032464	BED_peak303	32	.	2.67442	5.29249	3.29852	164
chr1	34038427	34038649	BED_peak304	50	.	2.65554	7.1298	5.01283	142
chr1	34041145	34041700	BED_peak305	262	.	5.11364	28.9863	26.2053	372
chr1	34042558	34042809	BED_peak306	56	.	2.66758	7.81364	5.65911	127
chr1	34045885	34046208	BED_peak307	37	.	2.42792	5.77316	3.742	164
chr1	34060283	34061296	BED_peak308	150	.	4.26621	17.5271	15.0164	254
chr1	34073626	34074032	BED_peak309	41	.	3.06407	6.19934	4.13683	78
chr1	34074798	34075228	BED_peak310	41	.	3.16265	6.25437	4.18873	64
chr1	34103347	34104129	BED_peak311	106	.	4.35897	13.0249	10.6509	393
chr1	34106761	34107206	BED_peak312	60	.	3.34129	8.25772	6.07856	178
chr1	34121160	34121525	BED_peak313	31	.	2.42806	5.10175	3.12013	146
chr1	34121752	34121997	BED_peak314	46	.	2.75735	6.70789	4.61367	116
chr1	34123398	34123668	BED_peak315	64	.	3.04348	8.68483	6.48732	148
chr1	34150179	34150644	BED_peak316	65	.	3.85852	8.73503	6.53532	365
chr1	34158663	34159285	BED_peak317	141	.	5.09383	16.657	14.1698	195
chr1	34159452	34159672	BED_peak318	36	.	2.87958	5.70161	3.67478	170
chr1	34165034	34165272	BED_peak319	137	.	5.7554	16.2494	13.7746	111
chr1	34182390	34182816	BED_peak320	163	.	4.82546	18.8705	16.323	239
chr1	34183356	34183630	BED_peak321	127	.	4.371	15.2148	12.7706	98
chr1	34209997	34210395	BED_peak322	32	.	2.4952	5.18908	3.20183	320
chr1	34210645	34210913	BED_peak323	98	.	3.71429	12.1874	9.84284	139
chr1	34211066	34211368	BED_peak324	146	.	4.40075	17.1832	14.6817	163
chr1	34212008	34212864	BED_peak325	156	.	4.49541	18.2022	15.6728	482
chr1	34221910	34222383	BED_peak326	113	.	4.70085	13.7424	11.3457	167
chr1	34236006	34236511	BED_peak327	182	.	5.25164	20.8405	18.2426	266
chr1	34276794	34277233	BED_peak328	34	.	3.01587	5.4944	3.47958	308
chr1	34283983	34285324	BED_peak329	317	.	5.89147	34.6292	31.7348	1095
chr1	34289387	34289592	BED_peak330	41	.	2.67035	6.23631	4.17185	69
chr1	34299622	34300012	BED_peak331	105	.	5.01792	12.8948	10.5268	139
chr1	34434894	34435625	BED_peak332	666	.	7.64706	70.1673	66.6607	174
chr1	34439440	34439795	BED_peak333	961	.	9.59233	100.183	96.1452	185
chr1	34439939	34440238	BED_peak334	169	.	4.07609	19.5274	16.9625	136
chr1	34485507	34485886	BED_peak335	82	.	4.87641	10.5036	8.2232	114
chr1	34578895	34579574	BED_peak336	615	.	9.54631	64.9741	61.5539	469
chr1	34579727	34580309	BED_peak337	805	.	11.2903	84.2872	80.5395	180
chr1	34664327	34664527	BED_peak338	35	.	3.34728	5.61501	3.59299	113
chr1	34665649	34665988	BED_peak339	65	.	4.23387	8.79124	6.58911	196
chr1	34739485	34740343	BED_peak340	47	.	3.62595	6.9045	4.79873	191
chr1	34741003	34741404	BED_peak341	65	.	4.10448	8.78526	6.58335	134
chr1	34768921	34769184	BED_peak342	39	.	3.54648	6.0188	3.96605	107
chr1	34801814	34802587	BED_peak343	247	.	6.18102	27.5315	24.7815	196
chr1	34811995	34812459	BED_peak344	76	.	3.73134	9.94316	7.68716	332
chr1	34841742	34842680	BED_peak345	605	.	8.04843	63.9327	60.5301	787
chr1	34843123	34843776	BED_peak346	565	.	7.80347	59.919	56.5834	171
chr1	34849676	34850249	BED_peak347	441	.	8.08383	47.2583	44.1364	385
chr1	34850556	34850892	BED_peak348	78	.	3.42466	10.1257	7.86266	185
chr1	34851197	34851397	BED_peak349	32	.	2.50965	5.23658	3.24627	48
chr1	34862921	34863121	BED_peak350	19	.	2.75424	3.8621	1.99245	43
chr1	34891816	34892327	BED_peak351	74	.	4.65476	9.70314	7.45648	194
chr1	35200641	35201498	BED_peak352	121	.	5.25424	14.5752	12.1513	246
chr1	35201586	35201852	BED_peak353	24	.	2.74914	4.34381	2.42413	138
chr1	35257375	35258230	BED_peak354	255	.	7.70492	28.3231	25.5561	673
chr1	35348454	35348703	BED_peak355	67	.	4.4331	8.92257	6.71122	138
chr1	35385662	35386669	BED_peak356	187	.	3.54296	21.3688	18.7583	487
chr1	35386936	35387146	BED_peak357	39	.	2.06612	6.02611	3.97305	55
chr1	35387309	35387678	BED_peak358	25	.	1.83737	4.42728	2.50181	359
chr1	35388075	35388346	BED_peak359	93	.	2.51416	11.6558	9.33172	131
chr1	35392588	35393698	BED_peak360	319	.	4.44349	34.8905	31.9911	853
chr1	35394159	35394626	BED_peak361	392	.	5.06446	42.3071	39.2716	277
chr1	35400646	35400895	BED_peak362	47	.	3.07882	6.834	4.73189	162
chr1	35401706	35402085	BED_peak363	24	.	2.50627	4.36935	2.44789	182
chr1	35415680	35416122	BED_peak364	39	.	3.54648	6.0188	3.96605	115
chr1	35416496	35416954	BED_peak365	82	.	4.87641	10.5036	8.2232	146
chr1	35428275	35429234	BED_peak366	240	.	7.16463	26.7555	24.0217	654
chr1	35452230	35452958	BED_peak367	195	.	4.73083	22.1805	19.5505	525
chr1	35453128	35453446	BED_peak368	106	.	3.39463	12.9735	10.6029	181
chr1	35457271	35457505	BED_peak369	51	.	2.54569	7.25752	5.13435	80
chr1	35457838	35458375	BED_peak370	175	.	4.36447	20.1078	17.5284	181
chr1	35468030	35468696	BED_peak371	168	.	4.79452	19.4284	16.8666	287
chr1	35469723	35469950	BED_peak372	63	.	3.18091	8.58913	6.39564	101
chr1	35496037	35496332	BED_peak373	90	.	5.09807	11.323	9.01048	158
chr1	35527456	35528014	BED_peak374	99	.	4.42857	12.3086	9.96004	385
chr1	35528294	35528989	BED_peak375	120	.	4.82955	14.4563	12.036	135
chr1	35597326	35597590	BED_peak376	150	.	6.64966	17.5319	15.02	153
chr1	35642896	35643368	BED_peak377	130	.	6.14035	15.533	13.0797	321
chr1	35675158	35675462	BED_peak378	74	.	4.65476	9.70314	7.45648	129
chr1	35685579	35685970	BED_peak379	79	.	4.7619	10.2576	7.98959	120
chr1	35697882	35698106	BED_peak380	60	.	4.09836	8.20681	6.03	114
chr1	35763510	35763935	BED_peak381	90	.	3.77155	11.3666	9.05259	247
chr1	35764494	35764760	BED_peak382	86	.	3.71179	10.9023	8.60748	175
chr1	35766281	35766597	BED_peak383	59	.	3.2294	8.12157	5.95292	157
chr1	35766869	35767100	BED_peak384	39	.	2.79018	5.96898	3.92677	195
chr1	35805728	35806362	BED_peak385	77	.	3.84615	10.0293	7.77012	301
chr1	35806788	35807254	BED_peak386	63	.	3.37209	8.57825	6.38528	173
chr1	35811393	35811614	BED_peak387	51	.	3.2967	7.24519	5.12266	98
chr1	35811801	35812001	BED_peak388	34	.	2.92398	5.45534	3.44265	97
chr1	35855421	35855694	BED_peak389	26	.	2.86738	4.60252	2.6647	29
chr1	35866390	35866925	BED_peak390	83	.	4.039	10.5925	8.309	185
chr1	35875649	35876185	BED_peak391	76	.	4.58333	9.8681	7.61508	136
chr1	35889754	35890171	BED_peak392	44	.	3.55731	6.51322	4.4339	310
chr1	35890281	35890505	BED_peak393	44	.	3.57143	6.5437	4.46269	141
chr1	35905241	35905538	BED_peak394	52	.	3.60825	7.35167	5.22399	105
chr1	35905642	35905897	BED_peak395	33	.	3.05085	5.38376	3.37516	109
chr1	35925480	35926218	BED_peak396	314	.	5.68513	34.3522	31.463	432
chr1	35926375	35927156	BED_peak397	337	.	5.88663	36.6576	33.7246	230
chr1	35941240	35942366	BED_peak398	136	.	4.22794	16.1707	13.6981	114
chr1	35957542	35957752	BED_peak399	41	.	3.08123	6.24501	4.17995	151
chr1	36003511	36003966	BED_peak400	143	.	5.99251	16.8444	14.352	295
chr1	36065359	36065606	BED_peak401	80	.	2.80899	10.3421	8.07081	102
chr1	36067925	36068133	BED_peak402	73	.	2.70121	9.58128	7.34292	84
chr1	36068708	36069894	BED_peak403	432	.	5.85938	46.3248	43.219	159
chr1	36088261	36089576	BED_peak404	257	.	5.30421	28.5085	25.7376	410
chr1	36142437	36142640	BED_peak405	71	.	4.38247	9.42101	7.18904	68
chr1	36243464	36244762	BED_peak406	641	.	9.48122	67.6158	64.1517	448
chr1	36269486	36269686	BED_peak407	18	.	2.6749	3.70871	1.851	70
chr1	36273206	36273423	BED_peak408	55	.	3.87597	7.7162	5.56601	59
chr1	36307777	36308148	BED_peak409	164	.	6.36364	19.0484	16.4964	172
chr1	36314759	36315108	BED_peak410	44	.	3.69565	6.56183	4.47994	164
chr1	36368467	36368898	BED_peak411	381	.	10.566	41.2111	38.1952	215
chr1	36369344	36369568	BED_peak412	103	.	5.07519	12.6828	10.3216	118
chr1	36444607	36445268	BED_peak413	757	.	12.716	79.3689	75.7058	475
chr1	36445423	36445897	BED_peak414	108	.	4.34243	13.2781	10.8959	136
chr1	36471033	36471412	BED_peak415	221	.	6.4	24.8354	22.144	201
chr1	36471776	36472162	BED_peak416	198	.	5.94315	22.4824	19.8447	139
chr1	36486933	36487286	BED_peak417	39	.	3.54648	6.0188	3.96605	193
chr1	36492148	36492551	BED_peak418	115	.	5.44747	13.9396	11.5351	281
chr1	36511394	36511660	BED_peak419	97	.	4.16667	12.1225	9.78218	118
chr1	36511908	36512178	BED_peak420	128	.	4.6683	15.2916	12.8452	119
chr1	36512826	36513205	BED_peak421	208	.	5.88942	23.5336	20.8716	122
chr1	36539061	36539413	BED_peak422	167	.	5.03282	19.3048	16.7461	181
chr1	36546759	36547200	BED_peak423	665	.	9.27152	70.0742	66.5692	247
chr1	36547451	36547877	BED_peak424	304	.	5.96027	33.3208	30.4519	257
chr1	36555921	36558081	BED_peak425	985	.	5.46414	102.606	98.5209	1073
chr1	36579878	36581208	BED_peak426	338	.	5.97907	36.7418	33.8073	1103
chr1	36588473	36589016	BED_peak427	52	.	3.44311	7.41357	5.28282	470
chr1	36644164	36645180	BED_peak428	250	.	5.32258	27.8504	25.0932	848
chr1	36645357	36645917	BED_peak429	118	.	3.77668	14.2506	11.8365	444
chr1	36658773	36659360	BED_peak430	266	.	7.57576	29.4553	26.6648	396
chr1	36659628	36659869	BED_peak431	63	.	3.68732	8.54474	6.35319	117
chr1	36684346	36684546	BED_peak432	59	.	4.16667	8.06944	5.9032	148
chr1	36691071	36691362	BED_peak433	173	.	4.047	19.9371	17.362	124
chr1	36691543	36692552	BED_peak434	1093	.	10.7506	113.607	109.311	351
chr1	36708857	36709955	BED_peak435	826	.	9.29615	86.4717	82.6859	715
chr1	36710188	36710697	BED_peak436	185	.	4.21687	21.1566	18.5511	155
chr1	36723415	36723905	BED_peak437	114	.	5.42636	13.8893	11.4864	329
chr1	36724265	36724633	BED_peak438	36	.	3.29457	5.72095	3.69296	179
chr1	36770822	36771159	BED_peak439	33	.	3.32483	5.3534	3.34658	142
chr1	36784851	36785791	BED_peak440	532	.	9.95261	56.4997	53.2209	219
chr1	36831143	36831722	BED_peak441	92	.	4.92126	11.6225	9.29961	458
chr1	36845216	36845416	BED_peak442	33	.	3.32483	5.3534	3.34658	153
chr1	36861728	36862090	BED_peak443	30	.	3.16456	5.03427	3.05681	51
chr1	36880124	36880351	BED_peak444	24	.	2.77778	4.40681	2.48263	153
chr1	36904432	36904875	BED_peak445	67	.	4.30328	8.94451	6.73206	184
chr1	36921634	36921985	BED_peak446	50	.	3.18878	7.15418	5.03605	69
chr1	36934675	36934941	BED_peak447	25	.	2.48227	4.4453	2.51863	85
chr1	36938786	36938988	BED_peak448	100	.	3.52459	12.4024	10.0506	72
chr1	36939402	36940456	BED_peak449	700	.	9.86038	73.6424	70.0774	767
chr1	36986842	36987042	BED_peak450	27	.	3.10317	4.71504	2.75802	74
chr1	37008276	37008547	BED_peak451	44	.	3.27103	6.5273	4.44728	102
chr1	37008853	37009176	BED_peak452	50	.	3.42679	7.14158	5.02418	153
chr1	37028814	37029788	BED_peak453	221	.	7.34266	24.8416	22.1501	301
chr1	37113459	37113876	BED_peak454	90	.	5.09807	11.323	9.01048	275
chr1	37122174	37122538	BED_peak455	82	.	4.87641	10.5036	8.2232	196
chr1	37232932	37233132	BED_peak456	33	.	3.32483	5.3534	3.34658	140
chr1	37299903	37301009	BED_peak457	518	.	9.44444	55.1191	51.8631	405
chr1	37306191	37306818	BED_peak458	79	.	4.22078	10.2264	7.95959	138
chr1	37313946	37314203	BED_peak459	30	.	2.81899	5.01479	3.03847	134
chr1	37314408	37314877	BED_peak460	42	.	3.20122	6.35196	4.28121	146
chr1	37367361	37367735	BED_peak461	32	.	3.18725	5.28385	3.29062	282
chr1	37379040	37379390	BED_peak462	129	.	3.85827	15.4092	12.9594	153
chr1	37379633	37380359	BED_peak463	189	.	4.40751	21.559	18.9433	194
chr1	37380513	37380836	BED_peak464	43	.	2.47875	6.39123	4.31842	176
chr1	37384269	37384557	BED_peak465	48	.	2.64797	6.94187	4.83435	154
chr1	37396603	37397359	BED_peak466	69	.	3.0782	9.21697	6.99355	358
chr1	37399114	37399873	BED_peak467	72	.	3.14626	9.49177	7.25702	591
chr1	37405393	37405615	BED_peak468	34	.	3.27869	5.47383	3.46011	139
chr1	37429469	37431048	BED_peak469	546	.	8.01887	57.9898	54.6863	471
chr1	37530295	37530495	BED_peak470	59	.	4.21145	8.16279	5.98782	75
chr1	37540283	37540521	BED_peak471	75	.	4.54545	9.78454	7.53468	142
chr1	37541161	37541591	BED_peak472	544	.	14.135	57.7792	54.4792	184
chr1	37742794	37743014	BED_peak473	46	.	3.76814	6.70972	4.61367	36
chr1	37864391	37864902	BED_peak474	634	.	11.2048	66.9095	63.457	278
chr1	37865307	37865742	BED_peak475	724	.	12.1981	76.0286	72.4227	172
chr1	37871678	37872714	BED_peak476	260	.	7.88591	28.8319	26.054	600
chr1	37889917	37891058	BED_peak477	367	.	8.83191	39.7338	36.7445	712
chr1	37996463	37997262	BED_peak478	1381	.	10.6825	143.017	138.108	598
chr1	37997495	37997998	BED_peak479	734	.	7.36318	77.0501	73.4266	293
chr1	37998128	37998328	BED_peak480	113	.	3.04695	13.7761	11.3783	102
chr1	38066442	38066655	BED_peak481	33	.	3.32483	5.3534	3.34658	37
chr1	38081098	38081318	BED_peak482	67	.	4.4331	8.92257	6.71122	79
chr1	38111041	38111374	BED_peak483	141	.	6.428	16.5984	14.1128	135
chr1	38128814	38129159	BED_peak484	279	.	6.14203	30.7874	27.9695	168
chr1	38130137	38130465	BED_peak485	403	.	7.55814	43.4328	40.3775	137
chr1	38131217	38131491	BED_peak486	83	.	3.49515	10.6196	8.33518	119
chr1	38132427	38132676	BED_peak487	68	.	3.25444	9.06254	6.8452	105
chr1	38185189	38185445	BED_peak488	76	.	2.73224	9.91622	7.6612	99
chr1	38185794	38186317	BED_peak489	445	.	5.87595	47.6694	44.5407	340
chr1	38186568	38187008	BED_peak490	394	.	5.5991	42.5273	39.4881	195
chr1	38187133	38187780	BED_peak491	88	.	2.88889	11.1401	8.83647	117
chr1	38192888	38193143	BED_peak492	106	.	4.27873	13.0722	10.6965	145
chr1	38199840	38200458	BED_peak493	130	.	4.21456	15.524	13.0709	182
chr1	38206946	38207221	BED_peak494	56	.	3.13853	7.82568	5.67053	163
chr1	38207654	38207994	BED_peak495	52	.	3.0083	7.39458	5.2647	287
chr1	38221349	38222227	BED_peak496	649	.	6.94726	68.4609	64.9829	669
chr1	38222619	38223053	BED_peak497	99	.	2.92308	12.2481	9.90151	179
chr1	38241373	38241580	BED_peak498	44	.	2.16049	6.49044	4.41233	91
chr1	38241789	38242082	BED_peak499	57	.	2.29592	7.87968	5.72212	119
chr1	38247046	38247281	BED_peak500	94	.	2.49829	11.809	9.47953	158
chr1	38247496	38247870	BED_peak501	151	.	2.95961	17.6831	15.1672	156
chr1	38248192	38248921	BED_peak502	162	.	3.06924	18.8334	16.2869	181
chr1	38262457	38263042	BED_peak503	269	.	4.7093	29.7328	26.9363	297
chr1	38263430	38264047	BED_peak504	339	.	5.20951	36.8505	33.9139	183
chr1	38268269	38268915	BED_peak505	78	.	3.05233	10.0923	7.83066	95
chr1	38281610	38281826	BED_peak506	53	.	3.23383	7.49678	5.35685	58
chr1	38292940	38293289	BED_peak507	34	.	3.15985	5.42932	3.4181	184
chr1	38309734	38310211	BED_peak508	104	.	3.67133	12.7765	10.4123	348
chr1	38310598	38310905	BED_peak509	159	.	4.42708	18.539	15.9998	113
chr1	38311471	38311873	BED_peak510	118	.	3.96679	14.2467	11.8328	150
chr1	38312263	38312534	BED_peak511	52	.	2.89179	7.36383	5.2354	108
chr1	38334029	38334524	BED_peak512	39	.	2.80899	6.02645	3.97329	239
chr1	38340511	38340768	BED_peak513	32	.	2.47253	5.25353	3.26223	99
chr1	38341328	38341802	BED_peak514	65	.	3.21285	8.7017	6.50349	334
chr1	38359068	38359393	BED_peak515	45	.	3.40136	6.62394	4.53884	254
chr1	38369042	38369312	BED_peak516	53	.	3.55987	7.47579	5.33684	127
chr1	38374664	38374965	BED_peak517	54	.	3.69718	7.56312	5.42005	103
chr1	38381764	38382089	BED_peak518	48	.	2.36784	6.9384	4.83098	147
chr1	38384009	38384623	BED_peak519	365	.	5.1217	39.5136	36.5282	360
chr1	38389487	38389756	BED_peak520	97	.	3.1407	12.1254	9.78496	168
chr1	38394425	38394986	BED_peak521	103	.	3.18237	12.7587	10.3952	237
chr1	38395323	38395595	BED_peak522	47	.	2.49672	6.89038	4.78547	144
chr1	38411116	38411320	BED_peak523	23	.	2.59366	4.29915	2.3827	17
chr1	38417153	38417556	BED_peak524	186	.	4.41826	21.3029	18.694	174
chr1	38417812	38418371	BED_peak525	245	.	5.00726	27.3457	24.5995	376
chr1	38418469	38419017	BED_peak526	67	.	2.89436	9.00297	6.78803	154
chr1	38424463	38424838	BED_peak527	34	.	2.71868	5.42092	3.41024	349
chr1	38437876	38438813	BED_peak528	64	.	2.30061	8.62584	6.43093	380
chr1	38440160	38440837	BED_peak529	397	.	4.54215	42.7432	39.7002	286
chr1	38445763	38445968	BED_peak530	51	.	2.23945	7.29388	5.16901	83
chr1	38446267	38446789	BED_peak531	65	.	2.41017	8.73149	6.53204	404
chr1	38448941	38449254	BED_peak532	72	.	2.72109	9.52721	7.29102	230
chr1	38449858	38450257	BED_peak533	72	.	2.74533	9.49177	7.25702	262
chr1	38450583	38450919	BED_peak534	44	.	2.38971	6.53196	4.45157	185
chr1	38456767	38457001	BED_peak535	41	.	3.06407	6.19934	4.13683	131
chr1	38467049	38467293	BED_peak536	74	.	3.18966	9.6655	7.42348	133
chr1	38467411	38467855	BED_peak537	105	.	3.6379	12.8869	10.5192	213
chr1	38474909	38475740	BED_peak538	602	.	6.15183	63.6668	60.2687	447
chr1	38475962	38476751	BED_peak539	217	.	3.81125	24.3991	21.7177	203
chr1	38483420	38483755	BED_peak540	54	.	3.14607	7.64531	5.49858	255
chr1	38487702	38488224	BED_peak541	55	.	2.91971	7.64767	5.50086	60
chr1	38488701	38489279	BED_peak542	217	.	5.30726	24.4104	21.7287	181
chr1	38497953	38498237	BED_peak543	35	.	2.56654	5.57147	3.55217	233
chr1	38499385	38499594	BED_peak544	30	.	2.39362	4.98361	3.00941	97
chr1	38506732	38507016	BED_peak545	37	.	2.35457	5.73539	3.70636	135
chr1	38511324	38511828	BED_peak546	174	.	3.39347	20.0014	17.4248	350
chr1	38512143	38512982	BED_peak547	280	.	4.21053	30.862	28.0423	218
chr1	38514639	38514847	BED_peak548	36	.	2.0872	5.66914	3.64405	44
chr1	38527477	38527932	BED_peak549	87	.	3.69198	11.0876	8.78608	351
chr1	38528194	38528618	BED_peak550	80	.	3.54167	10.3109	8.0407	175
chr1	38536730	38537183	BED_peak551	46	.	2.83203	6.79763	4.6973	176
chr1	38537472	38538026	BED_peak552	151	.	4.51923	17.6639	15.1484	161
chr1	38544172	38544456	BED_peak553	87	.	2.94464	11.0827	8.78133	104
chr1	38544972	38545213	BED_peak554	107	.	3.20435	13.0868	10.7107	128
chr1	38545603	38546509	BED_peak555	223	.	4.31235	25.0081	22.3129	459
chr1	38561491	38561790	BED_peak556	72	.	2.14208	9.44567	7.21274	118
chr1	38562080	38563294	BED_peak557	596	.	4.66837	63.0546	59.6668	696
chr1	38565238	38565661	BED_peak558	373	.	3.74304	40.3006	37.3011	294
chr1	38565902	38566349	BED_peak559	194	.	2.90909	22.1158	19.4872	193
chr1	38566549	38566861	BED_peak560	84	.	2.2384	10.7713	8.48121	132
chr1	38571478	38572002	BED_peak561	126	.	4.11215	15.1145	12.6732	362
chr1	38572309	38572575	BED_peak562	121	.	4.19223	14.5531	12.13	147
chr1	38578974	38579231	BED_peak563	66	.	3.31197	8.8274	6.62375	144
chr1	38586985	38587627	BED_peak564	249	.	4.93741	27.6731	24.9198	300
chr1	38594814	38595594	BED_peak565	214	.	5.42406	24.144	21.4684	231
chr1	38606693	38607379	BED_peak566	468	.	8.11321	50.0275	46.8581	193
chr1	38619342	38619578	BED_peak567	25	.	2.62431	4.52804	2.59531	139
chr1	38626145	38626984	BED_peak568	540	.	6.21272	57.3211	54.0287	452
chr1	38627813	38628270	BED_peak569	216	.	3.8789	24.3706	21.6898	143
chr1	38629197	38629567	BED_peak570	28	.	1.96886	4.84754	2.882	234
chr1	38635176	38635614	BED_peak571	244	.	5.43103	27.2281	24.4843	252
chr1	38649078	38650511	BED_peak572	131	.	4.02397	15.5995	13.1442	822
chr1	38650888	38651215	BED_peak573	142	.	4.15254	16.7317	14.2424	171
chr1	38730694	38731016	BED_peak574	22	.	2.84553	4.20839	2.29808	189
chr1	38758227	38758511	BED_peak575	46	.	3.64372	6.69901	4.60977	143
chr1	38766585	38767633	BED_peak576	446	.	6.47906	47.7868	44.6559	840
chr1	38786367	38787117	BED_peak577	68	.	2.31618	9.0971	6.87832	196
chr1	38789521	38790165	BED_peak578	205	.	3.20839	23.1727	20.5193	366
chr1	38790265	38791025	BED_peak579	237	.	3.3877	26.5039	23.7759	161
chr1	38791887	38792147	BED_peak580	21	.	1.74216	4.05916	2.17436	6
chr1	38816600	38817015	BED_peak581	39	.	3.54648	6.0188	3.96605	98
chr1	38835524	38835996	BED_peak582	276	.	8.27586	30.4343	27.6237	168
chr1	38836680	38836979	BED_peak583	151	.	5.85284	17.7096	15.1931	123
chr1	38847778	38848434	BED_peak584	434	.	10.2804	46.6092	43.4986	447
chr1	38883916	38884180	BED_peak585	34	.	3.07167	5.43164	3.42023	93
chr1	38886733	38887233	BED_peak586	167	.	6.12583	19.2761	16.7181	328
chr1	38893185	38893823	BED_peak587	102	.	4.04494	12.5834	10.2256	151
chr1	38897321	38898000	BED_peak588	468	.	8.88889	50.0368	46.8672	460
chr1	38986976	38987615	BED_peak589	906	.	8.18798	94.5656	90.6347	340
chr1	38987776	38988638	BED_peak590	405	.	5.22814	43.6091	40.5509	312
chr1	39006936	39007460	BED_peak591	348	.	7.15746	37.7897	34.8358	334
chr1	39007725	39008148	BED_peak592	327	.	6.99374	35.6861	32.7714	242
chr1	39015329	39016223	BED_peak593	86	.	4.93562	10.9706	8.67334	661
chr1	39366926	39367723	BED_peak594	598	.	6.87974	63.2585	59.8674	633
chr1	39368014	39368906	BED_peak595	605	.	6.91145	63.9593	60.5563	288
chr1	39434614	39434866	BED_peak596	74	.	4.52675	9.74315	7.49494	81
chr1	39445918	39446462	BED_peak597	151	.	5.08685	17.71	15.1934	141
chr1	39478011	39478397	BED_peak598	408	.	10	43.9321	40.8683	197
chr1	39478851	39479092	BED_peak599	155	.	5.69231	18.0663	15.5404	155
chr1	39535238	39535671	BED_peak600	138	.	4.875	16.3077	13.8312	149
chr1	39535913	39536507	BED_peak601	640	.	11.7268	67.5085	64.0462	193
chr1	39555522	39555804	BED_peak602	50	.	3.62319	7.14251	5.02502	142
chr1	39555934	39556621	BED_peak603	92	.	4.62329	11.5664	9.24547	322
chr1	39564535	39564801	BED_peak604	82	.	4.12979	10.5647	8.2822	111
chr1	39575771	39576856	BED_peak605	467	.	8.84956	49.8806	46.7137	790
chr1	39577011	39577243	BED_peak606	159	.	5	18.4777	15.941	121
chr1	39636426	39636727	BED_peak607	41	.	2.92683	6.19868	4.13624	119
chr1	39636913	39637336	BED_peak608	92	.	4.00485	11.6085	9.28596	134
chr1	39639442	39639649	BED_peak609	48	.	3.06604	6.99396	4.88379	113
chr1	39639912	39640198	BED_peak610	368	.	7.92541	39.8184	36.8277	174
chr1	39650020	39650976	BED_peak611	270	.	7.24044	29.8837	27.0841	811
chr1	39651113	39651323	BED_peak612	41	.	3.08123	6.24501	4.17995	115
chr1	39685725	39685925	BED_peak613	22	.	2.88152	4.10543	2.20229	157
chr1	39720602	39720923	BED_peak614	129	.	5.91837	15.4392	12.9886	160
chr1	39721167	39721541	BED_peak615	52	.	3.96476	7.37323	5.2444	230
chr1	39729695	39730113	BED_peak616	30	.	3.04183	4.97738	3.00346	234
chr1	39731301	39731684	BED_peak617	56	.	3.40599	7.77204	5.61927	266
chr1	39736087	39736545	BED_peak618	145	.	5.23416	17.0918	14.5928	159
chr1	39740954	39741498	BED_peak619	115	.	5.31136	13.9833	11.5775	128
chr1	39749447	39749700	BED_peak620	44	.	3.55731	6.51322	4.4339	103
chr1	39749785	39750321	BED_peak621	41	.	3.40909	6.19002	4.12786	394
chr1	39772277	39773161	BED_peak622	234	.	7.65125	26.1599	23.4393	485
chr1	39810259	39810459	BED_peak623	59	.	4.21145	8.16279	5.98782	68
chr1	39812571	39812810	BED_peak624	59	.	4.21145	8.16279	5.98782	72
chr1	39838523	39838740	BED_peak625	39	.	3.54648	6.0188	3.96605	56
chr1	39868203	39868710	BED_peak626	124	.	4.73684	14.8485	12.415	308
chr1	39869353	39869870	BED_peak627	61	.	3.50404	8.2814	6.10128	340
chr1	39877764	39877964	BED_peak628	52	.	3.98979	7.4248	5.28812	92
chr1	39887952	39888172	BED_peak629	33	.	3.32483	5.3534	3.34658	47
chr1	39900116	39900543	BED_peak630	416	.	5.47667	44.7614	41.683	245
chr1	39901380	39902901	BED_peak631	617	.	6.6437	65.1429	61.7199	187
chr1	39923087	39923296	BED_peak632	33	.	2.8	5.31105	3.31618	160
chr1	39923380	39923871	BED_peak633	49	.	3.24324	7.09731	4.98198	168
chr1	39931220	39931435	BED_peak634	39	.	2.92621	6.01269	3.96605	147
chr1	39936319	39936653	BED_peak635	190	.	4.42029	21.6247	19.0075	158
chr1	39936764	39937275	BED_peak636	143	.	3.82476	16.8416	14.3493	409
chr1	39944960	39945478	BED_peak637	96	.	3.1491	11.9644	9.62949	264
chr1	39955188	39955450	BED_peak638	62	.	3.03571	8.45988	6.27188	88
chr1	39956785	39957009	BED_peak639	48	.	2.76786	6.91423	4.808	66
chr1	39962761	39963145	BED_peak640	110	.	3.58814	13.4087	11.0224	122
chr1	39963520	39964247	BED_peak641	98	.	3.46774	12.1561	9.81468	358
chr1	39970174	39970427	BED_peak642	62	.	3.64432	8.42856	6.24192	147
chr1	39999671	39999923	BED_peak643	37	.	3.23741	5.8082	3.77492	177
chr1	40022997	40023316	BED_peak644	40	.	3.35821	6.07771	4.02174	175
chr1	40085423	40085939	BED_peak645	178	.	7.31462	20.4152	17.8276	344
chr1	40266601	40266974	BED_peak646	82	.	4.87641	10.5036	8.2232	198
chr1	40376756	40377007	BED_peak647	67	.	4.4331	8.92257	6.71122	104
chr1	40547393	40547795	BED_peak648	33	.	3.32483	5.3534	3.34658	220
chr1	40783865	40784186	BED_peak649	82	.	4.87641	10.5036	8.2232	189
chr1	40790210	40791059	BED_peak650	421	.	11.6466	45.2762	42.1888	315
chr1	40829509	40829715	BED_peak651	27	.	3.10317	4.71504	2.75802	148
chr1	40883976	40884266	BED_peak652	46	.	3.76814	6.70972	4.61367	90
chr1	41155963	41157035	BED_peak653	109	.	4.25532	13.2947	10.9119	686
chr1	41157276	41157619	BED_peak654	96	.	4.02844	11.9649	9.62993	124
chr1	41157782	41158032	BED_peak655	110	.	4.30622	13.4637	11.0757	135
chr1	41242835	41243043	BED_peak656	30	.	2.75482	5.02287	3.04611	140
chr1	41243788	41244072	BED_peak657	94	.	4.23497	11.7427	9.41547	169
chr1	41250767	41251134	BED_peak658	106	.	5.54138	13.0157	10.6419	176
chr1	41343047	41343546	BED_peak659	46	.	3.76814	6.70972	4.61367	350
chr1	41379417	41379832	BED_peak660	53	.	3.89344	7.48983	5.35028	244
chr1	41380526	41380813	BED_peak661	95	.	5.04032	11.8968	9.56412	169
chr1	41390359	41390823	BED_peak662	105	.	5.19231	12.9632	10.5929	172
chr1	41559287	41559635	BED_peak663	46	.	3.76814	6.70972	4.61367	219
chr1	41560193	41560493	BED_peak664	46	.	3.76814	6.70972	4.61367	126
chr1	41810590	41811135	BED_peak665	101	.	5.31915	12.5263	10.1703	334
chr1	41888211	41888448	BED_peak666	46	.	3.76814	6.70972	4.61367	160
chr1	42232873	42233073	BED_peak667	53	.	3.78788	7.51828	5.37743	98
chr1	42233307	42233675	BED_peak668	262	.	8.36431	29.0703	26.2876	197
chr1	42242211	42243236	BED_peak669	475	.	7.22892	50.7078	47.5266	623
chr1	42243419	42243697	BED_peak670	173	.	4.33131	19.9459	17.3706	125
chr1	42257612	42258994	BED_peak671	485	.	6.34371	51.7705	48.5715	724
chr1	42260030	42260319	BED_peak672	110	.	3.19026	13.4269	11.04	134
chr1	42309410	42309610	BED_peak673	62	.	3.95683	8.43901	6.25195	71
chr1	42309767	42310481	BED_peak674	122	.	5.45455	14.7139	12.2858	180
chr1	42365514	42365848	BED_peak675	121	.	4.98489	14.5601	12.1368	148
chr1	42366585	42366785	BED_peak676	33	.	2.94118	5.31392	3.31864	140
chr1	42398582	42398826	BED_peak677	56	.	4.05983	7.84489	5.68897	113
chr1	42398923	42399312	BED_peak678	225	.	8.33333	25.268	22.5671	259
chr1	42415635	42416405	BED_peak679	440	.	7.29685	47.1636	44.0434	510
chr1	42416608	42417183	BED_peak680	148	.	4.23729	17.3995	14.8921	448
chr1	42417452	42418042	BED_peak681	142	.	4.15959	16.7626	14.2724	141
chr1	42427900	42428100	BED_peak682	33	.	3.30396	5.31218	3.31713	28
chr1	42440713	42440948	BED_peak683	48	.	3.76569	6.95806	4.8497	98
chr1	42441621	42441975	BED_peak684	31	.	3.20513	5.1156	3.13294	170
chr1	42465924	42466151	BED_peak685	63	.	3.15582	8.50028	6.31071	110
chr1	42466382	42466582	BED_peak686	56	.	2.91519	7.8143	5.65969	63
chr1	42467132	42467436	BED_peak687	141	.	3.69171	16.6601	14.1727	179
chr1	42471180	42471517	BED_peak688	62	.	2.48984	8.39896	6.21358	150
chr1	42471884	42472571	BED_peak689	416	.	5.6391	44.7768	41.6981	144
chr1	42473052	42473813	BED_peak690	79	.	2.88344	10.212	7.94583	353
chr1	42490994	42492189	BED_peak691	427	.	7.32759	45.8453	42.7479	760
chr1	42509049	42509688	BED_peak692	193	.	5.90551	21.947	19.3223	357
chr1	42509829	42510359	BED_peak693	132	.	4.89418	15.6804	13.2216	129
chr1	42538647	42539698	BED_peak694	185	.	5.42725	21.1054	18.5012	639
chr1	42539933	42540348	BED_peak695	100	.	4.08879	12.4477	10.0945	291
chr1	42571435	42571832	BED_peak696	39	.	3.54648	6.0188	3.96605	143
chr1	42572298	42572502	BED_peak697	52	.	3.98979	7.4248	5.28812	81
chr1	42628847	42629180	BED_peak698	109	.	4.91803	13.3339	10.95	79
chr1	42660742	42661416	BED_peak699	92	.	4.39394	11.5921	9.27031	159
chr1	42661777	42662054	BED_peak700	23	.	2.63158	4.23699	2.32477	161
chr1	42684260	42684723	BED_peak701	184	.	3.47639	21.0982	18.4942	344
chr1	42685937	42686929	BED_peak702	544	.	5.54675	57.74	54.4405	814
chr1	42687155	42687569	BED_peak703	73	.	2.37915	9.55476	7.31738	89
chr1	42692311	42692511	BED_peak704	57	.	2.20426	7.94913	5.78839	76
chr1	42693428	42693700	BED_peak705	203	.	3.37446	23.0014	20.3519	136
chr1	42693855	42694310	BED_peak706	381	.	4.41595	41.1844	38.1689	187
chr1	42694965	42695339	BED_peak707	419	.	4.5146	45.0157	41.9328	155
chr1	42698113	42698524	BED_peak708	60	.	2.27095	8.18594	6.01001	77
chr1	42699389	42699605	BED_peak709	78	.	2.69036	10.1621	7.89779	106
chr1	42704268	42704484	BED_peak710	95	.	4.01891	11.9336	9.59974	115
chr1	42713079	42713977	BED_peak711	235	.	7.50853	26.2738	23.5508	533
chr1	42741850	42742624	BED_peak712	90	.	5.09807	11.323	9.01048	247
chr1	42851240	42851750	BED_peak713	1355	.	17.8082	140.403	135.55	196
chr1	42851929	42852174	BED_peak714	46	.	2.98165	6.7364	4.63903	154
chr1	42870451	42870768	BED_peak715	82	.	4.87641	10.5036	8.2232	118
chr1	42871332	42871568	BED_peak716	63	.	4.10156	8.4957	6.30632	135
chr1	42876147	42876447	BED_peak717	45	.	3.15069	6.63355	4.54775	80
chr1	42876560	42876760	BED_peak718	35	.	2.94985	5.52063	3.50415	167
chr1	42877126	42877618	BED_peak719	74	.	3.93586	9.74774	7.49927	300
chr1	42877950	42878184	BED_peak720	52	.	3.41246	7.33329	5.20644	145
chr1	42889446	42889913	BED_peak721	199	.	6.87285	22.6289	19.988	268
chr1	42904869	42905208	BED_peak722	216	.	5.47809	24.3642	21.6837	164
chr1	42905337	42905981	BED_peak723	406	.	7.74648	43.7387	40.6783	176
chr1	42952598	42953132	BED_peak724	524	.	9.90454	55.7126	52.4467	254
chr1	42953416	42953886	BED_peak725	346	.	7.75656	37.6463	34.695	172
chr1	43006255	43006501	BED_peak726	46	.	3.76814	6.70972	4.61367	151
chr1	43045269	43045492	BED_peak727	79	.	4.6	10.2238	7.95716	92
chr1	43091959	43092306	BED_peak728	230	.	6.17577	25.8028	23.0899	165
chr1	43092616	43093129	BED_peak729	877	.	13.2955	91.5815	87.7044	194
chr1	43097994	43099263	BED_peak730	1392	.	12.123	144.225	139.291	567
chr1	43136288	43136988	BED_peak731	46	.	3.76814	6.70972	4.61367	522
chr1	43163229	43163941	BED_peak732	625	.	11.6798	66.0032	62.5659	513
chr1	43164079	43164387	BED_peak733	370	.	8.41969	40.0092	37.0149	145
chr1	43264628	43264992	BED_peak734	159	.	6.87131	18.4794	15.9419	130
chr1	43299808	43300045	BED_peak735	59	.	4.21145	8.16279	5.98782	87
chr1	43358335	43358674	BED_peak736	59	.	2.71003	8.16771	5.99261	122
chr1	43359666	43360614	BED_peak737	110	.	3.35968	13.4763	11.0878	842
chr1	43360987	43361899	BED_peak738	218	.	4.49219	24.5268	21.8422	223
chr1	43427003	43427320	BED_peak739	98	.	4.87365	12.1919	9.8472	176
chr1	43427792	43428097	BED_peak740	75	.	4.30108	9.83393	7.58213	126
chr1	43445350	43445667	BED_peak741	271	.	6.13861	29.9218	27.1214	161
chr1	43446149	43447029	BED_peak742	418	.	7.67754	44.9681	41.8861	247
chr1	43466403	43466609	BED_peak743	30	.	2.67857	4.98454	3.01014	65
chr1	43474304	43474526	BED_peak744	32	.	2.77778	5.2517	3.26062	116
chr1	43474866	43475232	BED_peak745	68	.	3.70879	9.11034	6.89111	157
chr1	43484754	43484984	BED_peak746	78	.	3.8874	10.151	7.88716	126
chr1	43485439	43485824	BED_peak747	91	.	4.13333	11.4398	9.12333	140
chr1	43497737	43498141	BED_peak748	52	.	3.26371	7.36948	5.24087	213
chr1	43511378	43512015	BED_peak749	56	.	3.59375	7.80332	5.64925	323
chr1	43512105	43512496	BED_peak750	50	.	3.42679	7.14158	5.02418	56
chr1	43523219	43523546	BED_peak751	62	.	3.75	8.45597	6.26826	92
chr1	43524362	43524637	BED_peak752	53	.	3.47432	7.49497	5.35516	126
chr1	43532566	43532785	BED_peak753	56	.	3.35052	7.83932	5.6836	101
chr1	43533437	43534044	BED_peak754	102	.	4.31937	12.5972	10.239	243
chr1	43553879	43554220	BED_peak755	34	.	2.83784	5.41169	3.40148	84
chr1	43555198	43555559	BED_peak756	33	.	2.87356	5.32749	3.33169	182
chr1	43555781	43556047	BED_peak757	41	.	3.08123	6.24501	4.17995	175
chr1	43569050	43569461	BED_peak758	77	.	4.52756	10.059	7.79861	142
chr1	43762329	43762665	BED_peak759	84	.	4.85232	10.7877	8.49708	171
chr1	43826720	43827752	BED_peak760	426	.	8.933	45.6951	42.6004	649
chr1	43827960	43828278	BED_peak761	142	.	5.01285	16.7559	14.2659	144
chr1	43899315	43899649	BED_peak762	52	.	3.98979	7.4248	5.28812	187
chr1	43933123	43934663	BED_peak763	834	.	10.467	87.2341	83.4346	1061
chr1	44101562	44102286	BED_peak764	167	.	6.31579	19.3574	16.7975	519
chr1	44102626	44102844	BED_peak765	87	.	4.54545	11.0502	8.75001	57
chr1	44118525	44118756	BED_peak766	47	.	2.51018	6.80887	4.70807	130
chr1	44119043	44120453	BED_peak767	753	.	8.92371	78.9943	75.3373	611
chr1	44147273	44148577	BED_peak768	1072	.	11.6815	111.549	107.294	883
chr1	44154798	44155048	BED_peak769	39	.	3.54648	6.0188	3.96605	157
chr1	44551583	44552594	BED_peak770	187	.	7.29167	21.3238	18.7144	173
chr1	44584871	44585307	BED_peak771	52	.	3.98979	7.4248	5.28812	340
chr1	45794854	45795970	BED_peak772	1304	.	14.7266	135.215	130.47	414
chr1	45857364	45857598	BED_peak773	59	.	4.21145	8.16279	5.98782	75
chr1	45905340	45905847	BED_peak774	141	.	6.428	16.5984	14.1128	187
chr1	45925184	45925476	BED_peak775	67	.	4.4331	8.92257	6.71122	160
chr1	45925643	45926303	BED_peak776	279	.	9.51327	30.7724	27.9548	137
chr1	46066559	46067392	BED_peak777	980	.	17.3375	102.08	98.0045	404
chr1	46166143	46166617	BED_peak778	46	.	3.76814	6.70972	4.61367	379
chr1	46188086	46188301	BED_peak779	52	.	3.98979	7.4248	5.28812	49
chr1	46425501	46425748	BED_peak780	98	.	5.31973	12.1606	9.81691	75
chr1	46852470	46853026	BED_peak781	564	.	10.3325	59.7829	56.4496	320
chr1	46853318	46853532	BED_peak782	72	.	3.58852	9.49728	7.26234	91
chr1	46853838	46854229	BED_peak783	168	.	5.27578	19.4447	16.8818	183
chr1	47217243	47217937	BED_peak784	59	.	4.21145	8.16279	5.98782	194
chr1	47218168	47218452	BED_peak785	90	.	5.09807	11.323	9.01048	99
chr1	49424213	49424505	BED_peak786	82	.	4.87641	10.5036	8.2232	166
chr1	49426574	49427047	BED_peak787	123	.	5.98469	14.7758	12.3445	172
chr1	50926405	50927393	BED_peak788	785	.	10.7334	82.2786	78.5656	739
chr1	50927556	50927977	BED_peak789	195	.	4.95496	22.1664	19.5366	197
chr1	51122436	51122835	BED_peak790	37	.	3.30739	5.74844	3.7187	231
chr1	51125668	51126104	BED_peak791	127	.	5.82329	15.2169	12.7726	194
chr1	51148470	51148862	BED_peak792	150	.	6.64966	17.5319	15.02	228
chr1	51216289	51217754	BED_peak793	179	.	5.84958	20.543	17.9524	162
chr1	51289467	51290128	BED_peak794	39	.	3.54648	6.0188	3.96605	325
chr1	51331518	51331755	BED_peak795	44	.	3.17003	6.47948	4.40188	73
chr1	51331926	51332202	BED_peak796	80	.	4.05797	10.3647	8.0926	143
chr1	51333607	51334027	BED_peak797	161	.	5.63584	18.6908	16.1477	173
chr1	51334354	51334590	BED_peak798	53	.	3.38983	7.50014	5.36009	134
chr1	51348598	51349149	BED_peak799	78	.	3.86667	10.0899	7.82836	415
chr1	51349284	51350097	BED_peak800	78	.	3.8874	10.151	7.88716	660
chr1	51359864	51360127	BED_peak801	98	.	5.31973	12.1606	9.81691	125
chr1	51477497	51478402	BED_peak802	285	.	6.98795	31.4116	28.5808	749
chr1	51478571	51479162	BED_peak803	784	.	12.8954	82.1596	78.4487	168
chr1	51607361	51607945	BED_peak804	106	.	5.54138	13.0157	10.6419	161
chr1	51616850	51618167	BED_peak805	96	.	4.41177	11.9505	9.61599	1052
chr1	51630778	51631035	BED_peak806	85	.	4.04313	10.8859	8.59169	171
chr1	51631774	51632046	BED_peak807	130	.	4.63183	15.4977	13.0453	111
chr1	51636163	51636523	BED_peak808	29	.	2.59434	4.90646	2.93703	182
chr1	51637056	51637457	BED_peak809	104	.	4.37666	12.7728	10.4088	194
chr1	51643345	51643736	BED_peak810	21	.	2.50696	4.08616	2.19927	101
chr1	51649059	51649667	BED_peak811	82	.	3.20814	10.582	8.29884	248
chr1	51650244	51650917	BED_peak812	185	.	4.33855	21.2026	18.5961	466
chr1	51655107	51655545	BED_peak813	45	.	2.93454	6.59121	4.5078	108
chr1	51688987	51689197	BED_peak814	42	.	3.4749	6.33424	4.26447	111
chr1	51696524	51697827	BED_peak815	486	.	8.05009	51.8443	48.644	868
chr1	51746680	51747184	BED_peak816	96	.	4.53125	11.9668	9.63168	158
chr1	51747481	51747742	BED_peak817	78	.	4.07855	10.1385	7.87496	143
chr1	51758388	51758652	BED_peak818	58	.	3.57143	7.98793	5.82536	98
chr1	51795300	51796041	BED_peak819	137	.	4.94792	16.197	13.7236	591
chr1	51798070	51798303	BED_peak820	29	.	2.67176	4.96605	2.99298	197
chr1	51814564	51814906	BED_peak821	68	.	4.10714	9.07535	6.85756	187
chr1	51829490	51829818	BED_peak822	46	.	3.76814	6.70972	4.61367	154
chr1	51845841	51846089	BED_peak823	35	.	3.20755	5.53312	3.51595	182
chr1	51856263	51856529	BED_peak824	74	.	4.24028	9.68651	7.44366	136
chr1	51866177	51866575	BED_peak825	59	.	3.81944	8.11113	5.94299	140
chr1	51879298	51879640	BED_peak826	45	.	3.09278	6.67506	4.58709	153
chr1	51887854	51888569	BED_peak827	185	.	4.65116	21.1471	18.5419	394
chr1	51896171	51896831	BED_peak828	45	.	3.15934	6.6571	4.57007	152
chr1	51898703	51899088	BED_peak829	39	.	3.23129	6.00502	3.96054	294
chr1	51914949	51915772	BED_peak830	1044	.	11.8898	108.686	104.485	489
chr1	51934373	51935127	BED_peak831	65	.	4.21687	8.75351	6.55296	662
chr1	51935374	51935686	BED_peak832	51	.	3.81526	7.32066	5.19447	168
chr1	52113137	52113791	BED_peak833	1233	.	18.2895	127.912	123.321	460
chr1	52118985	52120040	BED_peak834	471	.	10.6707	50.3025	47.1284	650
chr1	52150047	52150330	BED_peak835	45	.	3.42466	6.6791	4.59095	163
chr1	52192067	52192339	BED_peak836	67	.	4.4331	8.92257	6.71122	109
chr1	52231953	52232777	BED_peak837	709	.	10.7143	74.5545	70.974	229
chr1	52232926	52233129	BED_peak838	104	.	3.88446	12.8347	10.4687	64
chr1	52233424	52233791	BED_peak839	497	.	8.64811	52.9412	49.7221	169
chr1	52470991	52471611	BED_peak840	150	.	6.64966	17.5319	15.02	298
chr1	52499776	52500039	BED_peak841	114	.	5.76304	13.8876	11.4847	145
chr1	52500704	52500963	BED_peak842	168	.	7.09297	19.4407	16.8779	132
chr1	52630656	52631312	BED_peak843	423	.	10.7266	45.4151	42.3252	383
chr1	52726286	52726924	BED_peak844	479	.	10.9375	51.1217	47.9336	326
chr1	52727430	52727724	BED_peak845	90	.	4.4164	11.3445	9.03116	125
chr1	52799235	52799992	BED_peak846	52	.	3.98979	7.4248	5.28812	157
chr1	52817067	52817867	BED_peak847	633	.	11.358	66.828	63.3771	407
chr1	52844177	52844695	BED_peak848	99	.	3.95604	12.2764	9.92896	299
chr1	52844981	52845632	BED_peak849	1067	.	14.7702	111.004	106.759	181
chr1	52952746	52953386	BED_peak850	97	.	5.26316	12.0377	9.70026	385
chr1	52967595	52967806	BED_peak851	67	.	4.4331	8.92257	6.71122	78
chr1	52967894	52968100	BED_peak852	33	.	3.32483	5.3534	3.34658	133
chr1	53060507	53060760	BED_peak853	82	.	4.87641	10.5036	8.2232	125
chr1	53296655	53297583	BED_peak854	758	.	14.9518	79.5621	75.8955	215
chr1	53313230	53314122	BED_peak855	1116	.	16.6247	115.98	111.635	577
chr1	53352176	53352669	BED_peak856	427	.	12.4127	45.8016	42.705	272
chr1	53706525	53707042	BED_peak857	406	.	7.39372	43.6945	40.6348	173
chr1	53709461	53709966	BED_peak858	67	.	3.06644	8.97162	6.75794	97
chr1	53710113	53710646	BED_peak859	170	.	4.44811	19.5718	17.0057	291
chr1	53784255	53784885	BED_peak860	141	.	6.428	16.5984	14.1128	379
chr1	53912680	53913031	BED_peak861	42	.	3.34507	6.26897	4.20276	171
chr1	53925423	53926045	BED_peak862	118	.	5	14.2516	11.8375	166
chr1	53934281	53934610	BED_peak863	48	.	2.63975	6.90872	4.80266	170
chr1	53939189	53939849	BED_peak864	387	.	4.61184	41.7966	38.7703	385
chr1	53940114	53940354	BED_peak865	156	.	3.1106	18.1913	15.6623	144
chr1	53941314	53941758	BED_peak866	119	.	2.8436	14.3851	11.9669	325
chr1	53942216	53942716	BED_peak867	43	.	2.10526	6.45996	4.38351	304
chr1	53982076	53982304	BED_peak868	27	.	1.93172	4.64991	2.70896	125
chr1	53982426	53982652	BED_peak869	99	.	2.78777	12.2618	9.91477	136
chr1	53983032	53983352	BED_peak870	258	.	4.1065	28.5856	25.8132	195
chr1	53983724	53984121	BED_peak871	491	.	5.80058	52.4008	49.1909	186
chr1	54009701	54010018	BED_peak872	48	.	3.66795	6.99764	4.88726	231
chr1	54040148	54040485	BED_peak873	47	.	3.71901	6.85934	4.75577	197
chr1	54040820	54041346	BED_peak874	63	.	4.23729	8.50704	6.31702	102
chr1	54050733	54051143	BED_peak875	46	.	3.76814	6.70972	4.61367	303
chr1	54091133	54091758	BED_peak876	56	.	3.79061	7.78271	5.62951	433
chr1	54119736	54119966	BED_peak877	79	.	4.6	10.2238	7.95716	110
chr1	54132860	54134117	BED_peak878	100	.	3.64121	12.4026	10.0509	748
chr1	54193315	54193653	BED_peak879	36	.	2.59615	5.67078	3.64564	174
chr1	54193919	54194510	BED_peak880	581	.	9.30902	61.5474	58.1848	421
chr1	54195081	54195556	BED_peak881	232	.	5.57692	25.937	23.2212	167
chr1	54211756	54212075	BED_peak882	67	.	4.4331	8.92257	6.71122	100
chr1	54212454	54212741	BED_peak883	46	.	3.76814	6.70972	4.61367	138
chr1	54249968	54250570	BED_peak884	169	.	6.93277	19.5397	16.9744	403
chr1	54250760	54251172	BED_peak885	288	.	9.41423	31.6952	28.8587	156
chr1	54438423	54439336	BED_peak886	891	.	14.4501	93.066	89.1625	435
chr1	54556855	54557684	BED_peak887	530	.	10.582	56.3147	53.039	629
chr1	54557922	54558326	BED_peak888	405	.	8.97098	43.5693	40.5117	191
chr1	54576834	54577507	BED_peak889	59	.	4.21145	8.16279	5.98782	241
chr1	54578752	54578987	BED_peak890	59	.	4.20354	8.14633	5.97649	102
chr1	54585090	54585846	BED_peak891	132	.	6.0166	15.6669	13.2095	541
chr1	54586009	54586265	BED_peak892	76	.	4.62185	9.95273	7.69635	75
chr1	54639256	54640085	BED_peak893	159	.	6.66667	18.4645	15.9282	633
chr1	54640262	54640540	BED_peak894	41	.	3.52697	6.21297	4.14978	81
chr1	54665787	54666008	BED_peak895	67	.	4.4331	8.92257	6.71122	111
chr1	54707034	54707302	BED_peak896	67	.	4.4331	8.92257	6.71122	166
chr1	54708024	54708342	BED_peak897	26	.	3.05677	4.62486	2.68544	141
chr1	54713456	54714072	BED_peak898	143	.	5.99251	16.8444	14.352	161
chr1	54736996	54737196	BED_peak899	33	.	3.32483	5.3534	3.34658	103
chr1	54761787	54762345	BED_peak900	46	.	3.68852	6.79459	4.69435	96
chr1	54762747	54763195	BED_peak901	122	.	5.59846	14.683	12.2559	194
chr1	54833258	54833513	BED_peak902	42	.	3.44828	6.27603	4.20927	84
chr1	54833983	54834461	BED_peak903	68	.	4.2471	9.11399	6.89452	107
chr1	54860631	54860837	BED_peak904	28	.	3.04878	4.80008	2.83739	38
chr1	54925437	54925968	BED_peak905	639	.	11.3415	67.4237	63.9629	349
chr1	54926102	54926317	BED_peak906	112	.	4.36893	13.6703	11.2758	119
chr1	54926510	54926795	BED_peak907	196	.	5.77396	22.32	19.6868	134
chr1	55026431	55027907	BED_peak908	1217	.	12.1023	126.279	121.723	598
chr1	55052120	55052678	BED_peak909	777	.	12.8993	81.4663	77.7674	334
chr1	55052819	55053370	BED_peak910	143	.	4.93827	16.8627	14.3697	407
chr1	55086798	55087726	BED_peak911	690	.	8.98792	72.5693	69.0223	700
chr1	55088344	55088709	BED_peak912	420	.	6.80428	45.0975	42.0132	124
chr1	55130647	55131089	BED_peak913	412	.	7.20486	44.2796	41.2098	255
chr1	55131242	55132074	BED_peak914	596	.	8.89465	63.022	59.6348	127
chr1	55192128	55192346	BED_peak915	59	.	4.21145	8.16279	5.98782	156
chr1	55237252	55238247	BED_peak916	597	.	11.612	63.1005	59.712	176
chr1	55405212	55405827	BED_peak917	345	.	7.56881	37.4528	34.5052	324
chr1	55406044	55406383	BED_peak918	248	.	6.30734	27.5733	24.8223	150
chr1	55406633	55407133	BED_peak919	72	.	3.51474	9.50142	7.26628	123
chr1	55414305	55414541	BED_peak920	59	.	4.21145	8.16279	5.98782	96
chr1	55472160	55473941	BED_peak921	522	.	8.04312	55.4903	52.2282	334
chr1	55567787	55568336	BED_peak922	146	.	6.49351	17.1808	14.6793	378
chr1	55571263	55571539	BED_peak923	54	.	3.81679	7.58348	5.43955	115
chr1	55581431	55581695	BED_peak924	51	.	3.663	7.23406	5.11197	102
chr1	55582015	55582826	BED_peak925	134	.	5.76208	15.8679	13.4038	631
chr1	55609651	55609885	BED_peak926	29	.	2.93103	4.92267	2.95238	91
chr1	55614371	55614683	BED_peak927	54	.	3.83142	7.61636	5.47102	119
chr1	55665628	55667419	BED_peak928	704	.	7.76256	74.0327	70.4609	1261
chr1	55677953	55678178	BED_peak929	67	.	4.4331	8.92257	6.71122	112
chr1	55701599	55702319	BED_peak930	98	.	4.87365	12.1919	9.8472	281
chr1	55704928	55705398	BED_peak931	75	.	4.30108	9.83393	7.58213	351
chr1	56098753	56098991	BED_peak932	22	.	2.88152	4.10543	2.20229	38
chr1	56749538	56750009	BED_peak933	98	.	5.31973	12.1606	9.81691	307
chr1	56814221	56814676	BED_peak934	35	.	3.05466	5.58742	3.56689	303
chr1	56815578	56815834	BED_peak935	89	.	4.40252	11.3073	8.9977	145
chr1	56816105	56816313	BED_peak936	56	.	3.59375	7.80332	5.64925	129
chr1	56816715	56816933	BED_peak937	66	.	3.79939	8.84439	6.63997	70
chr1	56832742	56833690	BED_peak938	132	.	4.42105	15.7085	13.2488	177
chr1	56834015	56834323	BED_peak939	130	.	4.375	15.5374	13.0839	139
chr1	56898755	56899034	BED_peak940	82	.	4.87641	10.5036	8.2232	146
chr1	56972583	56973069	BED_peak941	90	.	5.09807	11.323	9.01048	111
chr1	57213345	57213945	BED_peak942	131	.	4.22265	15.5561	13.1021	489
chr1	57217151	57217378	BED_peak943	33	.	2.36641	5.40179	3.39239	80
chr1	57218601	57219389	BED_peak944	153	.	4.40648	17.8276	15.308	140
chr1	57377734	57378365	BED_peak945	916	.	17.9578	95.6301	91.6797	227
chr1	57405990	57407406	BED_peak946	1010	.	9.23159	105.156	101.022	923
chr1	57428710	57428966	BED_peak947	33	.	3.32483	5.3534	3.34658	172
chr1	57484926	57485159	BED_peak948	27	.	3.10317	4.71504	2.75802	113
chr1	57485345	57485703	BED_peak949	39	.	3.54648	6.0188	3.96605	271
chr1	57643634	57644088	BED_peak950	98	.	5.31973	12.1606	9.81691	132
chr1	57774052	57774803	BED_peak951	238	.	8.23293	26.6146	23.8837	153
chr1	57775435	57775789	BED_peak952	159	.	6.49606	18.5035	15.9653	120
chr1	57832070	57832285	BED_peak953	27	.	3.01205	4.72511	2.76708	154
chr1	57846735	57847019	BED_peak954	45	.	3.32278	6.65623	4.56933	139
chr1	57847418	57847690	BED_peak955	36	.	3.09446	5.68236	3.65643	79
chr1	57952978	57953366	BED_peak956	63	.	4.2735	8.58456	6.39119	117
chr1	57961649	57961927	BED_peak957	91	.	4.84496	11.4448	9.12817	150
chr1	57962563	57962845	BED_peak958	76	.	4.44015	9.85843	7.60577	131
chr1	57963865	57964132	BED_peak959	53	.	3.65854	7.47153	5.33287	110
chr1	57969327	57970035	BED_peak960	1143	.	14.9688	118.748	114.35	475
chr1	57995581	57996654	BED_peak961	908	.	16.0714	94.7841	90.849	169
chr1	58029945	58030172	BED_peak962	59	.	4.21145	8.16279	5.98782	64
chr1	58031124	58031324	BED_peak963	74	.	4.65476	9.70314	7.45648	75
chr1	58047067	58047497	BED_peak964	124	.	5.22876	14.8743	12.4401	165
chr1	58047658	58047960	BED_peak965	58	.	3.66242	7.9784	5.81634	138
chr1	58056497	58056754	BED_peak966	39	.	3.54648	6.0188	3.96605	144
chr1	58192402	58192712	BED_peak967	46	.	3.76814	6.70972	4.61367	141
chr1	58359159	58359387	BED_peak968	39	.	3.54648	6.0188	3.96605	156
chr1	58391933	58392316	BED_peak969	99	.	4.33604	12.3441	9.99436	195
chr1	58392972	58393264	BED_peak970	136	.	4.93507	16.1561	13.6838	159
chr1	58393624	58394078	BED_peak971	480	.	9.84456	51.2742	48.0834	183
chr1	58400924	58401581	BED_peak972	86	.	4.28135	10.9806	8.68286	188
chr1	58422947	58424074	BED_peak973	1146	.	11.1757	119.005	114.601	938
chr1	58424192	58424396	BED_peak974	54	.	2.58065	7.56757	5.42433	72
chr1	58444979	58446356	BED_peak975	330	.	7.06751	35.9845	33.0643	371
chr1	58503932	58504951	BED_peak976	455	.	10.1744	48.7381	45.5909	626
chr1	58505204	58505614	BED_peak977	90	.	4.32836	11.4109	9.09524	177
chr1	58585754	58586175	BED_peak978	507	.	7.29614	54.0076	50.7706	205
chr1	58586312	58587061	BED_peak979	1368	.	13.2436	141.769	136.888	171
chr1	58652486	58653173	BED_peak980	389	.	10.3943	41.995	38.9654	164
chr1	58711335	58712130	BED_peak981	681	.	9.96344	71.7202	68.1876	214
chr1	58713299	58713771	BED_peak982	385	.	7.14286	41.5761	38.5538	186
chr1	58795541	58795885	BED_peak983	33	.	3.32483	5.3534	3.34658	187
chr1	58951982	58952317	BED_peak984	58	.	4.14847	8.03138	5.86687	157
chr1	58958127	58958327	BED_peak985	42	.	3.46154	6.30505	4.23678	38
chr1	58959195	58959472	BED_peak986	30	.	3.04183	4.97738	3.00346	116
chr1	58972860	58973498	BED_peak987	782	.	10.0644	81.9849	78.277	379
chr1	58973627	58974234	BED_peak988	725	.	9.64344	76.1291	72.5215	193
chr1	59119478	59119732	BED_peak989	116	.	3.68339	14.0897	11.6806	126
chr1	59119834	59120811	BED_peak990	1130	.	12.4804	117.458	113.084	422
chr1	59236718	59237150	BED_peak991	601	.	10.8173	63.5086	60.1132	194
chr1	59237368	59238044	BED_peak992	329	.	7.55396	35.8933	32.9748	212
chr1	59256326	59257177	BED_peak993	131	.	4.2471	15.6528	13.196	609
chr1	59257265	59257495	BED_peak994	71	.	3.27553	9.35501	7.12579	151
chr1	59257709	59258455	BED_peak995	88	.	3.57143	11.1449	8.84109	162
chr1	59268798	59269317	BED_peak996	56	.	2.36518	7.81195	5.65744	447
chr1	59269981	59270446	BED_peak997	413	.	5.23854	44.4293	41.3569	215
chr1	59270613	59270980	BED_peak998	79	.	2.62911	10.2592	7.99122	191
chr1	59271067	59271447	BED_peak999	92	.	2.75701	11.5548	9.23421	279
chr1	59271681	59271980	BED_peak1000	92	.	2.76476	11.6049	9.28257	136
chr1	59272574	59273141	BED_peak1001	151	.	3.32397	17.7052	15.1889	122
chr1	59314766	59315768	BED_peak1002	165	.	4.42404	19.1493	16.5946	826
chr1	59316110	59316411	BED_peak1003	144	.	4.07348	16.9515	14.4561	144
chr1	59321150	59321417	BED_peak1004	68	.	3.24165	9.01664	6.80126	107
chr1	59322162	59322750	BED_peak1005	136	.	4.61712	16.0994	13.6288	181
chr1	59333481	59333739	BED_peak1006	35	.	3.23194	5.58597	3.56584	175
chr1	59340687	59341225	BED_peak1007	100	.	5.27426	12.4261	10.0736	369
chr1	59367962	59368425	BED_peak1008	97	.	4.57413	12.0825	9.7436	311
chr1	59375939	59376763	BED_peak1009	72	.	4.4	9.46042	7.22698	229
chr1	59387661	59387921	BED_peak1010	77	.	4.64135	9.99544	7.73753	87
chr1	59388027	59388227	BED_peak1011	30	.	3.16456	5.03427	3.05681	25
chr1	59394924	59395486	BED_peak1012	30	.	2.58427	5.02844	3.05134	383
chr1	59398250	59398471	BED_peak1013	31	.	2.5641	5.11753	3.13472	168
chr1	59406796	59407207	BED_peak1014	53	.	3.89344	7.48983	5.35028	91
chr1	59414508	59414763	BED_peak1015	65	.	4.34783	8.74268	6.54276	153
chr1	59415797	59416037	BED_peak1016	67	.	4.4331	8.92257	6.71122	107
chr1	59422473	59423356	BED_peak1017	116	.	5.19031	14.0445	11.6366	646
chr1	59423678	59423983	BED_peak1018	62	.	3.85906	8.4711	6.28268	137
chr1	59438250	59438665	BED_peak1019	52	.	3.86179	7.42152	5.28812	226
chr1	59448851	59449314	BED_peak1020	59	.	4.21145	8.16279	5.98782	121
chr1	59458783	59459144	BED_peak1021	94	.	5.15021	11.7904	9.46159	173
chr1	59459410	59459613	BED_peak1022	23	.	2.85714	4.23154	2.31962	21
chr1	59464863	59465235	BED_peak1023	46	.	3.21229	6.80053	4.69997	280
chr1	59465464	59465769	BED_peak1024	55	.	3.38753	7.72027	5.56979	126
chr1	59469377	59469612	BED_peak1025	42	.	2.77778	6.27089	4.20458	90
chr1	59472492	59472736	BED_peak1026	81	.	3.80835	10.4426	8.1674	90
chr1	59483093	59483457	BED_peak1027	66	.	2.32919	8.8252	6.62166	96
chr1	59483547	59483863	BED_peak1028	53	.	2.17723	7.43985	5.30278	165
chr1	59483985	59485295	BED_peak1029	219	.	3.53649	24.6673	21.9796	159
chr1	59487775	59488041	BED_peak1030	93	.	2.64901	11.629	9.30575	170
chr1	59515907	59517335	BED_peak1031	235	.	4.87106	26.2757	23.5527	776
chr1	59520791	59520991	BED_peak1032	44	.	2.48963	6.5776	4.49473	59
chr1	59573916	59574254	BED_peak1033	66	.	4.03509	8.90176	6.69489	157
chr1	59574566	59574979	BED_peak1034	94	.	4.34783	11.7695	9.44136	111
chr1	59579346	59580283	BED_peak1035	257	.	6.09504	28.4714	25.7014	745
chr1	59580562	59580872	BED_peak1036	118	.	4.20168	14.2938	11.8785	112
chr1	59614072	59614626	BED_peak1037	113	.	5.53279	13.7592	11.3618	307
chr1	59623727	59623927	BED_peak1038	59	.	4.21145	8.16279	5.98782	64
chr1	59651359	59651673	BED_peak1039	59	.	4.21145	8.16279	5.98782	132
chr1	59669964	59670446	BED_peak1040	644	.	8.64947	67.8828	64.4143	288
chr1	59670604	59671541	BED_peak1041	877	.	10.474	91.6634	87.7848	352
chr1	59684919	59685878	BED_peak1042	1086	.	13.6882	112.925	108.643	259
chr1	59762242	59763325	BED_peak1043	890	.	7.43355	92.9924	89.0899	870
chr1	59763509	59763887	BED_peak1044	76	.	2.48139	9.8752	7.62197	111
chr1	59764334	59764899	BED_peak1045	324	.	4.38742	35.3496	32.4411	351
chr1	59789067	59789302	BED_peak1046	90	.	5.09807	11.323	9.01048	121
chr1	59833768	59834020	BED_peak1047	74	.	4.65476	9.70314	7.45648	148
chr1	59901804	59902436	BED_peak1048	87	.	3.9312	11.0977	8.79573	456
chr1	59902689	59903324	BED_peak1049	119	.	4.50122	14.4176	11.9984	140
chr1	59912370	59912892	BED_peak1050	501	.	10.1036	53.3991	50.1722	262
chr1	59913577	59913803	BED_peak1051	117	.	4.62963	14.1848	11.7727	104
chr1	59913892	59914212	BED_peak1052	155	.	5.30504	18.0537	15.5281	134
chr1	60042425	60042881	BED_peak1053	237	.	8.64455	26.5205	23.7918	228
chr1	60097476	60098541	BED_peak1054	898	.	14.2327	93.7598	89.8434	902
chr1	60179519	60179813	BED_peak1055	92	.	3.82932	11.5672	9.24622	171
chr1	60179941	60180309	BED_peak1056	322	.	7.09607	35.1431	32.239	179
chr1	60180818	60181342	BED_peak1057	610	.	10.4213	64.4888	61.0769	173
chr1	60342573	60343205	BED_peak1058	397	.	9.43953	42.8099	39.7657	447
chr1	60343311	60344045	BED_peak1059	140	.	5.29412	16.5324	14.0496	461
chr1	60408897	60409447	BED_peak1060	1279	.	12.8058	132.68	127.989	346
chr1	60409632	60409967	BED_peak1061	741	.	9.09742	77.7602	74.1246	161
chr1	60410150	60410363	BED_peak1062	113	.	3.50501	13.7413	11.3446	126
chr1	60565558	60566583	BED_peak1063	483	.	7.88562	51.5772	48.3814	651
chr1	60567039	60567473	BED_peak1064	719	.	10.1243	75.5499	71.9523	175
chr1	60625804	60626011	BED_peak1065	48	.	2.55172	6.9919	4.88192	63
chr1	60626129	60626846	BED_peak1066	92	.	3.1856	11.5262	9.20671	303
chr1	60627166	60627956	BED_peak1067	327	.	5.70423	35.6534	32.7393	445
chr1	60628106	60628733	BED_peak1068	116	.	3.51617	14.0335	11.6262	175
chr1	60641466	60642069	BED_peak1069	115	.	4.87805	13.9128	11.5091	192
chr1	60648873	60649092	BED_peak1070	47	.	3.52113	6.90574	4.79985	87
chr1	60825597	60826274	BED_peak1071	611	.	10	64.5878	61.1743	287
chr1	60851144	60851534	BED_peak1072	192	.	7.14286	21.9201	19.2961	222
chr1	60857566	60857950	BED_peak1073	73	.	3.10966	9.54594	7.30899	184
chr1	60860949	60861691	BED_peak1074	240	.	5.03759	26.7938	24.0592	183
chr1	60862814	60863486	BED_peak1075	62	.	3.04115	8.48051	6.29168	545
chr1	61102025	61102278	BED_peak1076	39	.	3.54648	6.0188	3.96605	164
chr1	61111897	61112375	BED_peak1077	82	.	4.33333	10.5157	8.23498	144
chr1	61130095	61130309	BED_peak1078	61	.	3.92857	8.37202	6.18776	95
chr1	61139487	61139986	BED_peak1079	112	.	3.1927	13.6495	11.2556	359
chr1	61140166	61140423	BED_peak1080	61	.	2.48731	8.38461	6.19993	137
chr1	61144971	61145838	BED_peak1081	359	.	5.3491	38.9037	35.9294	293
chr1	61180500	61181231	BED_peak1082	380	.	7.36739	41.1124	38.0983	521
chr1	61181454	61181959	BED_peak1083	100	.	3.75723	12.3523	10.0022	227
chr1	61202293	61202843	BED_peak1084	233	.	5.51402	26.0588	23.3403	241
chr1	61203112	61203464	BED_peak1085	105	.	3.78229	12.9701	10.5996	156
chr1	61203722	61204001	BED_peak1086	194	.	5.02793	22.1269	19.4981	123
chr1	61205063	61205398	BED_peak1087	29	.	2.39852	4.86899	2.90201	60
chr1	61224485	61224719	BED_peak1088	33	.	3.32483	5.3534	3.34658	175
chr1	61225314	61225596	BED_peak1089	74	.	4.65476	9.70314	7.45648	156
chr1	61233759	61234618	BED_peak1090	160	.	6.34328	18.5636	16.0238	164
chr1	61265451	61266219	BED_peak1091	130	.	5.94262	15.4956	13.0434	180
chr1	61298529	61298816	BED_peak1092	21	.	2.0235	4.04985	2.16563	7
chr1	61299858	61300175	BED_peak1093	69	.	2.84553	9.13618	6.91591	196
chr1	61300301	61300942	BED_peak1094	209	.	4.56461	23.6468	20.9822	507
chr1	61301186	61301589	BED_peak1095	58	.	2.70458	7.98051	5.8184	238
chr1	61359207	61359965	BED_peak1096	106	.	5.54138	13.0157	10.6419	159
chr1	61376825	61377180	BED_peak1097	88	.	4.23977	11.1636	8.85916	230
chr1	61378335	61378543	BED_peak1098	36	.	3.003	5.65401	3.62973	53
chr1	61406933	61407244	BED_peak1099	65	.	3.85852	8.73503	6.53532	171
chr1	61407429	61407929	BED_peak1100	199	.	6.69935	22.6117	19.9712	194
chr1	61415538	61415811	BED_peak1101	74	.	4.5082	9.70201	7.45648	167
chr1	61461464	61461664	BED_peak1102	46	.	3.76814	6.70972	4.61367	107
chr1	61470500	61470700	BED_peak1103	33	.	3.2	5.31046	3.31569	119
chr1	61472840	61473255	BED_peak1104	124	.	5.66406	14.84	12.4068	179
chr1	61528020	61528268	BED_peak1105	51	.	3.78486	7.25446	5.13137	75
chr1	61531451	61531879	BED_peak1106	35	.	3.34728	5.61501	3.59299	51
chr1	61639284	61639484	BED_peak1107	27	.	3.10317	4.71504	2.75802	128
chr1	61685378	61685700	BED_peak1108	177	.	5.10638	20.2953	17.7113	179
chr1	61686102	61686357	BED_peak1109	61	.	3.21888	8.29931	6.11839	126
chr1	61686630	61687200	BED_peak1110	85	.	3.67965	10.7918	8.50084	87
chr1	61811271	61811548	BED_peak1111	59	.	4.21145	8.16279	5.98782	151
chr1	61812096	61812567	BED_peak1112	67	.	4.4331	8.92257	6.71122	133
chr1	61884280	61884541	BED_peak1113	106	.	5.54138	13.0157	10.6419	154
chr1	61886229	61886474	BED_peak1114	52	.	3.98979	7.4248	5.28812	169
chr1	61912917	61913409	BED_peak1115	82	.	4.87641	10.5036	8.2232	323
chr1	61925624	61926214	BED_peak1116	134	.	4.84694	15.8737	13.4093	287
chr1	61926918	61927179	BED_peak1117	67	.	3.58056	8.98494	6.77084	128
chr1	61927616	61927816	BED_peak1118	68	.	3.59897	9.03986	6.82345	134
chr1	61959992	61960492	BED_peak1119	141	.	6.428	16.5984	14.1128	321
chr1	61960641	61960875	BED_peak1120	39	.	3.54648	6.0188	3.96605	143
chr1	61965637	61965856	BED_peak1121	68	.	3.98671	9.05964	6.84254	91
chr1	61967917	61968159	BED_peak1122	53	.	3.57143	7.50454	5.36423	101
chr1	61968388	61968708	BED_peak1123	73	.	4.09836	9.62239	7.38216	174
chr1	61997642	61997999	BED_peak1124	82	.	4.87641	10.5036	8.2232	173
chr1	61998303	61998503	BED_peak1125	27	.	3.10317	4.71504	2.75802	11
chr1	62016596	62016934	BED_peak1126	73	.	3.86819	9.55985	7.32225	139
chr1	62018163	62018547	BED_peak1127	54	.	3.4384	7.6318	5.48555	199
chr1	62181350	62182023	BED_peak1128	597	.	10.3837	63.0911	59.7029	490
chr1	62190274	62190502	BED_peak1129	32	.	2.69608	5.19366	3.2062	57
chr1	62191193	62191579	BED_peak1130	141	.	4.75638	16.5871	14.1029	228
chr1	62193878	62194094	BED_peak1131	45	.	2.73723	6.63598	4.55004	87
chr1	62197484	62197809	BED_peak1132	219	.	5.73593	24.5937	21.9076	179
chr1	62198456	62198724	BED_peak1133	74	.	3.50109	9.69365	7.45054	104
chr1	62209142	62209749	BED_peak1134	473	.	7.28528	50.5254	47.3474	402
chr1	62209865	62210261	BED_peak1135	443	.	6.89911	47.4735	44.348	189
chr1	62215178	62215405	BED_peak1136	61	.	3.34928	8.28242	6.10216	109
chr1	62215524	62215804	BED_peak1137	71	.	3.64322	9.42015	7.18829	109
chr1	62239316	62239570	BED_peak1138	51	.	3.8961	7.23108	5.10915	150
chr1	62242865	62243073	BED_peak1139	46	.	3.76106	6.69534	4.60638	108
chr1	62307671	62307995	BED_peak1140	99	.	4.77816	12.2899	9.94178	159
chr1	62308814	62309043	BED_peak1141	56	.	3.7037	7.83047	5.67506	47
chr1	62309424	62309892	BED_peak1142	149	.	5.92335	17.4894	14.9795	295
chr1	62325243	62325489	BED_peak1143	79	.	4.61847	10.2656	7.99732	101
chr1	62326810	62327059	BED_peak1144	34	.	3.26531	5.44615	3.43402	77
chr1	62344464	62344742	BED_peak1145	83	.	4.25868	10.6214	8.33678	153
chr1	62344908	62345256	BED_peak1146	110	.	4.82866	13.4349	11.0476	157
chr1	62348370	62348591	BED_peak1147	46	.	3.28358	6.77517	4.67603	55
chr1	62355318	62355686	BED_peak1148	77	.	4.52756	10.059	7.79861	79
chr1	62405065	62405338	BED_peak1149	82	.	4.87641	10.5036	8.2232	119
chr1	62411284	62412376	BED_peak1150	77	.	4.52756	10.059	7.79861	927
chr1	62480316	62480645	BED_peak1151	82	.	4.87641	10.5036	8.2232	140
chr1	62488795	62489304	BED_peak1152	123	.	5.98469	14.7758	12.3445	322
chr1	62503580	62503893	BED_peak1153	69	.	3.82353	9.17148	6.94976	149
chr1	62505246	62505574	BED_peak1154	64	.	3.72024	8.63323	6.43795	186
chr1	62517859	62518917	BED_peak1155	441	.	6	47.2907	44.1682	478
chr1	62548896	62549228	BED_peak1156	22	.	2.88152	4.10543	2.20229	140
chr1	62564312	62565770	BED_peak1157	127	.	4.55608	15.2401	12.7951	496
chr1	62579485	62579755	BED_peak1158	46	.	3.57143	6.78286	4.68329	143
chr1	62583196	62583397	BED_peak1159	22	.	2.65781	4.14136	2.23566	78
chr1	62590875	62591776	BED_peak1160	234	.	5.83333	26.1841	23.4629	627
chr1	62599488	62599934	BED_peak1161	121	.	5.71429	14.5657	12.1422	166
chr1	62600524	62600915	BED_peak1162	42	.	3.55649	6.27449	4.20788	225
chr1	62618232	62618588	BED_peak1163	74	.	4.65476	9.70314	7.45648	246
chr1	62636422	62636927	BED_peak1164	73	.	4.1958	9.57797	7.33985	348
chr1	62637773	62637973	BED_peak1165	31	.	3.0466	5.18037	3.19361	143
chr1	62648209	62648806	BED_peak1166	77	.	4.66102	10.0384	7.77888	177
chr1	62648889	62649243	BED_peak1167	51	.	3.91304	7.26625	5.14259	179
chr1	62655019	62655291	BED_peak1168	92	.	4.88281	11.5331	9.21334	183
chr1	62655464	62655794	BED_peak1169	70	.	4.33071	9.30417	7.07691	175
chr1	62667023	62667223	BED_peak1170	56	.	3.00388	7.76335	5.61115	103
chr1	62667775	62668185	BED_peak1171	377	.	7.29572	40.8023	37.7938	230
chr1	62669071	62669435	BED_peak1172	55	.	3.03644	7.68329	5.5347	194
chr1	62682401	62683482	BED_peak1173	240	.	5.04518	26.8326	24.0972	815
chr1	62683991	62684195	BED_peak1174	51	.	2.67994	7.23028	5.10847	134
chr1	62696406	62697084	BED_peak1175	97	.	4.05728	12.0593	9.72118	537
chr1	62702789	62703139	BED_peak1176	277	.	3.52906	30.5558	27.7426	213
chr1	62703524	62703788	BED_peak1177	263	.	3.4432	29.1447	26.3604	138
chr1	62705030	62706927	BED_peak1178	139	.	2.69163	16.3938	13.9149	1191
chr1	62707445	62707709	BED_peak1179	64	.	2.1327	8.65471	6.45853	86
chr1	62716605	62717009	BED_peak1180	27	.	2.46253	4.66674	2.72453	215
chr1	62717419	62717666	BED_peak1181	53	.	3.09735	7.4897	5.35026	127
chr1	62726965	62727265	BED_peak1182	94	.	3.97196	11.7789	9.4504	128
chr1	62736939	62737212	BED_peak1183	43	.	3.41727	6.43446	4.35916	123
chr1	62747187	62747988	BED_peak1184	217	.	3.92062	24.4026	21.7212	426
chr1	62753036	62753609	BED_peak1185	99	.	2.65418	12.2894	9.94139	505
chr1	62754227	62754774	BED_peak1186	319	.	4.36772	34.8733	31.9743	243
chr1	62779415	62780031	BED_peak1187	164	.	3.21174	19.0126	16.4615	394
chr1	62780401	62780858	BED_peak1188	124	.	2.91027	14.893	12.4582	292
chr1	62783256	62783517	BED_peak1189	77	.	2.63415	9.98228	7.72483	137
chr1	62783819	62784239	BED_peak1190	137	.	3.29615	16.2025	13.729	132
chr1	62795767	62795976	BED_peak1191	51	.	3.76984	7.22166	5.10027	74
chr1	62820907	62821208	BED_peak1192	29	.	2.94118	4.94544	2.97362	242
chr1	62821677	62821917	BED_peak1193	28	.	2.90102	4.85513	2.88892	42
chr1	62827222	62827511	BED_peak1194	78	.	4.3956	10.061	7.80051	167
chr1	62851449	62851912	BED_peak1195	117	.	5.55556	14.1952	11.7828	249
chr1	62932791	62932998	BED_peak1196	39	.	3.24232	6.03077	3.97732	96
chr1	62933428	62933703	BED_peak1197	28	.	2.86195	4.7668	2.80629	134
chr1	62942654	62943288	BED_peak1198	53	.	3.65854	7.47153	5.33287	435
chr1	62943421	62943696	BED_peak1199	72	.	4.16667	9.50654	7.27119	130
chr1	62964526	62964876	BED_peak1200	107	.	4.71125	13.1101	10.7332	173
chr1	63058634	63058879	BED_peak1201	33	.	3.32483	5.3534	3.34658	74
chr1	63089220	63089510	BED_peak1202	42	.	3.60169	6.36834	4.29665	174
chr1	63107685	63107885	BED_peak1203	65	.	3.29087	8.7561	6.55537	102
chr1	63112859	63113635	BED_peak1204	221	.	4.15318	24.879	22.1867	397
chr1	63114423	63115064	BED_peak1205	352	.	5.25442	38.2606	35.2982	136
chr1	63176012	63177712	BED_peak1206	1028	.	8.50773	107.039	102.869	405
chr1	63181541	63181762	BED_peak1207	47	.	2.4061	6.87178	4.76781	76
chr1	63183061	63183333	BED_peak1208	30	.	2.75482	5.02287	3.04611	113
chr1	63203278	63204972	BED_peak1209	529	.	6.80723	56.2366	52.9621	442
chr1	63213416	63213820	BED_peak1210	410	.	5.77803	44.1424	41.0749	234
chr1	63214023	63215289	BED_peak1211	347	.	5.17429	37.7098	34.7573	187
chr1	63226010	63226216	BED_peak1212	82	.	4.87641	10.5036	8.2232	98
chr1	63246076	63246552	BED_peak1213	66	.	2.53807	8.81658	6.61345	334
chr1	63246978	63247252	BED_peak1214	202	.	3.82353	22.909	20.2616	165
chr1	63247693	63248717	BED_peak1215	242	.	3.68976	27.0048	24.2658	605
chr1	63252706	63253579	BED_peak1216	296	.	3.94831	32.5444	29.691	499
chr1	63255637	63256078	BED_peak1217	142	.	3.24248	16.7055	14.2169	280
chr1	63256434	63256946	BED_peak1218	132	.	3.16038	15.7242	13.264	299
chr1	63266247	63266477	BED_peak1219	52	.	3.28084	7.41838	5.28739	107
chr1	63266806	63267026	BED_peak1220	84	.	3.97878	10.6946	8.40731	76
chr1	63272885	63273096	BED_peak1221	102	.	3.75235	12.5921	10.2341	74
chr1	63273746	63274313	BED_peak1222	380	.	7.25191	41.0981	38.0842	188
chr1	63367257	63367622	BED_peak1223	68	.	3.77907	9.04994	6.83317	175
chr1	63367722	63367975	BED_peak1224	94	.	4.36047	11.8054	9.47596	144
chr1	63368201	63368413	BED_peak1225	67	.	3.75723	8.98996	6.77567	89
chr1	63382560	63382814	BED_peak1226	39	.	3.54648	6.0188	3.96605	60
chr1	63418587	63418790	BED_peak1227	52	.	3.98979	7.4248	5.28812	97
chr1	63419009	63419209	BED_peak1228	46	.	3.76814	6.70972	4.61367	69
chr1	63441831	63442114	BED_peak1229	72	.	3.93939	9.48485	7.2504	130
chr1	63445323	63445805	BED_peak1230	48	.	3.27635	6.97264	4.86353	359
chr1	63446374	63446662	BED_peak1231	131	.	5.10204	15.6061	13.1505	135
chr1	63458364	63458634	BED_peak1232	74	.	4.65476	9.70314	7.45648	114
chr1	63509033	63509288	BED_peak1233	74	.	4.65476	9.70314	7.45648	142
chr1	63534171	63534763	BED_peak1234	258	.	7.16292	28.67	25.8954	238
chr1	63535060	63535592	BED_peak1235	111	.	4.62185	13.5098	11.1204	189
chr1	63572874	63573115	BED_peak1236	74	.	4.24028	9.68651	7.44366	135
chr1	63573703	63574092	BED_peak1237	47	.	3.50877	6.87687	4.77251	125
chr1	63574217	63574541	BED_peak1238	92	.	4.60751	11.5263	9.20674	144
chr1	63645103	63645325	BED_peak1239	74	.	4.65476	9.70314	7.45648	79
chr1	63668013	63668867	BED_peak1240	82	.	4.71311	10.4785	8.20187	255
chr1	63730125	63731150	BED_peak1241	1070	.	18.1269	111.277	107.026	655
chr1	63763105	63764111	BED_peak1242	105	.	4.74684	12.8756	10.5082	752
chr1	63764497	63764778	BED_peak1243	126	.	5.15625	15.0402	12.6011	125
chr1	63945709	63945948	BED_peak1244	123	.	5.98469	14.7758	12.3445	124
chr1	63954120	63954456	BED_peak1245	59	.	4.21145	8.16279	5.98782	168
chr1	63976611	63977297	BED_peak1246	388	.	6.81063	41.8863	38.8585	502
chr1	63977516	63977925	BED_peak1247	207	.	4.84653	23.4046	20.746	203
chr1	63993741	63995068	BED_peak1248	230	.	6.05023	25.7712	23.0589	835
chr1	64003843	64004098	BED_peak1249	28	.	3.07377	4.85089	2.88508	110
chr1	64008549	64008770	BED_peak1250	82	.	4.87641	10.5036	8.2232	66
chr1	64020669	64020869	BED_peak1251	52	.	3.94737	7.33733	5.21017	41
chr1	64036265	64036489	BED_peak1252	48	.	3.13283	6.99191	4.88192	41
chr1	64042875	64043075	BED_peak1253	64	.	3.31858	8.6289	6.43381	58
chr1	64055209	64055757	BED_peak1254	69	.	3.15884	9.12983	6.90973	430
chr1	64055901	64056279	BED_peak1255	97	.	3.45104	12.0833	9.74443	107
chr1	64060552	64061042	BED_peak1256	85	.	2.84464	10.8894	8.59504	219
chr1	64061128	64061475	BED_peak1257	219	.	4.1621	24.6465	21.9591	181
chr1	64066315	64066833	BED_peak1258	269	.	4.46521	29.7235	26.9276	259
chr1	64078465	64079467	BED_peak1259	169	.	5	19.5365	16.9712	617
chr1	64087762	64088495	BED_peak1260	149	.	3.61727	17.4896	14.9798	277
chr1	64090904	64091767	BED_peak1261	46	.	2.40674	6.74344	4.64582	107
chr1	64097637	64098698	BED_peak1262	215	.	5.6383	24.219	21.5417	135
chr1	64106109	64106596	BED_peak1263	36	.	3.07443	5.63465	3.61154	383
chr1	64119181	64119673	BED_peak1264	193	.	2.74064	21.9538	19.329	337
chr1	64119959	64120713	BED_peak1265	354	.	3.46667	38.4612	35.495	619
chr1	64120846	64121423	BED_peak1266	474	.	3.94973	50.6124	47.433	163
chr1	64121962	64122301	BED_peak1267	922	.	5.59226	96.183	92.2221	163
chr1	64122425	64122667	BED_peak1268	140	.	2.52404	16.5629	14.0794	131
chr1	64171848	64172216	BED_peak1269	61	.	3.61272	8.34275	6.15981	104
chr1	64173306	64173956	BED_peak1270	68	.	3.77907	9.04994	6.83317	399
chr1	64187845	64188196	BED_peak1271	84	.	2.73088	10.7296	8.44107	164
chr1	64189522	64189741	BED_peak1272	42	.	2.1659	6.31157	4.24294	74
chr1	64190983	64191708	BED_peak1273	166	.	3.34492	19.1849	16.6293	375
chr1	64191851	64192817	BED_peak1274	249	.	3.9621	27.7262	24.9717	244
chr1	64215846	64216101	BED_peak1275	36	.	3.37553	5.67283	3.64746	157
chr1	64224004	64224249	BED_peak1276	51	.	2.45902	7.26702	5.14332	143
chr1	64225737	64227072	BED_peak1277	311	.	5.05227	34.0054	31.1232	498
chr1	64254767	64255334	BED_peak1278	126	.	4.43459	15.1338	12.6919	435
chr1	64255585	64256292	BED_peak1279	332	.	7.35294	36.1358	33.2126	516
chr1	64295604	64295937	BED_peak1280	54	.	3.80228	7.55078	5.40838	197
chr1	64302760	64303004	BED_peak1281	66	.	3.82263	8.90596	6.69871	131
chr1	64305461	64305977	BED_peak1282	52	.	3.33333	7.34587	5.21837	175
chr1	64310650	64311198	BED_peak1283	83	.	3.69955	10.6063	8.32227	372
chr1	64311781	64312351	BED_peak1284	220	.	5.88235	24.7378	22.0484	239
chr1	64318971	64319311	BED_peak1285	39	.	3.54648	6.0188	3.96605	144
chr1	64330827	64331027	BED_peak1286	59	.	4.21145	8.16279	5.98782	80
chr1	64331643	64331911	BED_peak1287	52	.	3.98979	7.4248	5.28812	102
chr1	64337026	64338839	BED_peak1288	288	.	5.625	31.6598	28.8241	1630
chr1	64353104	64353329	BED_peak1289	90	.	4.31548	11.3751	9.06074	105
chr1	64353542	64354065	BED_peak1290	68	.	3.68852	9.05248	6.83558	176
chr1	64358257	64358923	BED_peak1291	41	.	3.05556	6.17666	4.11553	117
chr1	64366723	64368111	BED_peak1292	68	.	4.10714	9.07535	6.85756	86
chr1	64374272	64374472	BED_peak1293	38	.	3.47826	5.88153	3.84426	83
chr1	64380572	64381430	BED_peak1294	171	.	5.13393	19.6753	17.1067	419
chr1	64381590	64382174	BED_peak1295	150	.	4.83146	17.5286	15.0179	168
chr1	64409121	64409451	BED_peak1296	74	.	4.65476	9.70314	7.45648	161
chr1	64409896	64410096	BED_peak1297	33	.	3.31858	5.34107	3.34417	52
chr1	64439802	64440137	BED_peak1298	288	.	4.17014	31.7033	28.8668	150
chr1	64440566	64440986	BED_peak1299	336	.	4.25056	36.5458	33.615	185
chr1	64441086	64441310	BED_peak1300	79	.	2.34584	10.1801	7.91506	142
chr1	64441682	64442040	BED_peak1301	58	.	2.10787	8.05318	5.88759	192
chr1	64442281	64442685	BED_peak1302	367	.	3.97995	39.7496	36.7601	228
chr1	64445455	64446151	BED_peak1303	176	.	3.23552	20.2637	17.6806	569
chr1	64446234	64446455	BED_peak1304	190	.	3.39921	21.634	19.0166	89
chr1	64446697	64446983	BED_peak1305	62	.	2.35849	8.40129	6.21584	147
chr1	64531993	64532748	BED_peak1306	959	.	11.0518	100.024	95.9887	597
chr1	64532918	64533214	BED_peak1307	300	.	5.63063	32.8727	30.0127	147
chr1	64533512	64533996	BED_peak1308	239	.	5.00747	26.6393	23.9079	149
chr1	64616664	64617732	BED_peak1309	1137	.	11.2352	118.086	113.7	370
chr1	64690282	64690587	BED_peak1310	52	.	3.98979	7.4248	5.28812	63
chr1	64691265	64691815	BED_peak1311	187	.	7.53628	21.4026	18.7906	252
chr1	64736290	64736654	BED_peak1312	47	.	3.39806	6.84216	4.73966	104
chr1	64737038	64737366	BED_peak1313	49	.	3.48837	7.0628	4.94908	169
chr1	64738644	64738864	BED_peak1314	86	.	4.51389	10.9715	8.67416	111
chr1	64795114	64795317	BED_peak1315	54	.	3.32447	7.54238	5.40032	119
chr1	64795432	64795899	BED_peak1316	120	.	4.71698	14.4539	12.0337	234
chr1	64828993	64829357	BED_peak1317	48	.	3.76569	6.95806	4.8497	170
chr1	64829821	64830063	BED_peak1318	76	.	4.60251	9.91028	7.65554	75
chr1	64853827	64854100	BED_peak1319	49	.	3.6965	7.06068	4.94722	138
chr1	64884729	64884947	BED_peak1320	59	.	4.21145	8.16279	5.98782	129
chr1	64924138	64924375	BED_peak1321	30	.	2.96167	4.99136	3.01665	96
chr1	64924481	64925058	BED_peak1322	157	.	6.25	18.3287	15.7961	306
chr1	64945478	64945857	BED_peak1323	67	.	3.66848	8.99509	6.78052	138
chr1	64949221	64949744	BED_peak1324	90	.	4.01003	11.3459	9.03251	341
chr1	64949963	64950386	BED_peak1325	47	.	3.10174	6.90116	4.79563	276
chr1	64956192	64957326	BED_peak1326	799	.	10.2773	83.7312	79.9931	292
chr1	64975582	64976247	BED_peak1327	115	.	4.67033	13.9816	11.5758	262
chr1	64978372	64978760	BED_peak1328	171	.	5.58511	19.7098	17.1403	238
chr1	64994187	64994528	BED_peak1329	114	.	5.76304	13.8876	11.4847	159
chr1	65029710	65030027	BED_peak1330	52	.	3.98979	7.4248	5.28812	61
chr1	65030162	65030383	BED_peak1331	106	.	5.54138	13.0157	10.6419	127
chr1	65030512	65030753	BED_peak1332	106	.	5.54138	13.0157	10.6419	136
chr1	65050954	65051189	BED_peak1333	33	.	3.32483	5.3534	3.34658	190
chr1	65073153	65073664	BED_peak1334	46	.	3.76814	6.70972	4.61367	117
chr1	65109905	65110159	BED_peak1335	33	.	3.32483	5.3534	3.34658	145
chr1	65112807	65113274	BED_peak1336	98	.	5.31973	12.1606	9.81691	269
chr1	65178435	65179105	BED_peak1337	1184	.	12.5758	122.884	118.401	487
chr1	65179316	65179631	BED_peak1338	243	.	5.09119	27.0671	24.3269	172
chr1	65185928	65186500	BED_peak1339	487	.	10.7784	51.9056	48.7042	367
chr1	65187013	65187532	BED_peak1340	132	.	5.24691	15.658	13.201	116
chr1	66003890	66004168	BED_peak1341	46	.	3.76814	6.70972	4.61367	134
chr1	66175334	66175807	BED_peak1342	755	.	8.60969	79.2476	75.5864	193
chr1	66175914	66176729	BED_peak1343	324	.	5.37975	35.3233	32.4154	248
chr1	66176842	66177081	BED_peak1344	134	.	3.5625	15.9559	13.4893	123
chr1	66226457	66226865	BED_peak1345	28	.	2.78638	4.76422	2.80387	97
chr1	66227058	66227503	BED_peak1346	181	.	6.19195	20.7334	18.1381	170
chr1	66233400	66233890	BED_peak1347	136	.	4.22794	16.1707	13.6981	179
chr1	66233994	66234367	BED_peak1348	41	.	2.65082	6.16762	4.10678	311
chr1	66235907	66236487	BED_peak1349	173	.	4.73978	19.8776	17.304	265
chr1	66245287	66245798	BED_peak1350	31	.	2.51004	5.09479	3.11358	146
chr1	66248627	66248847	BED_peak1351	51	.	2.40964	7.28403	5.15968	161
chr1	66250920	66251259	BED_peak1352	96	.	3.03738	11.9685	9.63336	179
chr1	66251357	66251999	BED_peak1353	247	.	4.62287	27.5469	24.7964	485
chr1	66265806	66266465	BED_peak1354	190	.	6.53595	21.7067	19.0876	162
chr1	66266757	66267011	BED_peak1355	49	.	3.48837	7.0628	4.94908	102
chr1	66281545	66281841	BED_peak1356	57	.	3.53982	7.90391	5.7452	170
chr1	66282613	66282816	BED_peak1357	43	.	3.25077	6.47659	4.39921	47
chr1	66285286	66285554	BED_peak1358	81	.	4.30464	10.4423	8.16714	176
chr1	66308198	66308413	BED_peak1359	59	.	4.21145	8.16279	5.98782	142
chr1	66320278	66321388	BED_peak1360	202	.	3.85772	22.8822	20.2355	975
chr1	66321669	66322560	BED_peak1361	707	.	7.20676	74.3327	70.7559	315
chr1	66323468	66323707	BED_peak1362	60	.	2.43665	8.23	6.05218	113
chr1	66328708	66329102	BED_peak1363	59	.	3.70968	8.09796	5.93046	178
chr1	66336101	66336917	BED_peak1364	271	.	6.4693	29.9417	27.1409	328
chr1	66342061	66342609	BED_peak1365	338	.	8.26446	36.7974	33.8619	378
chr1	66348397	66348793	BED_peak1366	113	.	5.21583	13.7458	11.3488	257
chr1	66349207	66349487	BED_peak1367	40	.	3.35821	6.07771	4.02174	105
chr1	66349689	66349979	BED_peak1368	66	.	4.15094	8.89296	6.68649	125
chr1	66380582	66380839	BED_peak1369	46	.	3.76814	6.70972	4.61367	126
chr1	66386431	66387448	BED_peak1370	344	.	6.5331	37.3546	34.4089	867
chr1	66388548	66388871	BED_peak1371	138	.	4.18895	16.3036	13.8273	192
chr1	66389333	66389575	BED_peak1372	49	.	2.77296	7.10227	4.98672	169
chr1	66394328	66394594	BED_peak1373	90	.	4.4164	11.3445	9.03116	106
chr1	66394969	66395729	BED_peak1374	72	.	4.15225	9.4711	7.2371	161
chr1	66395896	66396100	BED_peak1375	68	.	4.09253	9.04026	6.82377	147
chr1	66407464	66407982	BED_peak1376	476	.	10.4348	50.8114	47.6286	180
chr1	66467764	66468082	BED_peak1377	227	.	8.4229	25.4739	22.768	190
chr1	66468347	66468630	BED_peak1378	168	.	7.09297	19.4407	16.8779	150
chr1	66655171	66655713	BED_peak1379	98	.	5.31973	12.1606	9.81691	447
chr1	66687130	66687597	BED_peak1380	52	.	3.98979	7.4248	5.28812	94
chr1	66700265	66700649	BED_peak1381	75	.	3.77604	9.82082	7.56966	151
chr1	66700821	66701567	BED_peak1382	473	.	9.81675	50.5761	47.3973	126
chr1	66816164	66816970	BED_peak1383	553	.	9.45946	58.7007	55.3854	476
chr1	66817083	66817312	BED_peak1384	196	.	5.24194	22.2819	19.6494	90
chr1	66817846	66818153	BED_peak1385	98	.	3.79242	12.2247	9.87899	134
chr1	66862735	66863115	BED_peak1386	123	.	5.98469	14.7758	12.3445	250
chr1	66895940	66896564	BED_peak1387	123	.	5.98469	14.7758	12.3445	261
chr1	66941267	66941551	BED_peak1388	59	.	4.21145	8.16279	5.98782	172
chr1	67021481	67021780	BED_peak1389	109	.	3.86792	13.3087	10.9255	145
chr1	67022281	67023288	BED_peak1390	171	.	4.63458	19.7611	17.1904	322
chr1	67038222	67038929	BED_peak1391	591	.	11.0687	62.5077	59.129	283
chr1	67065398	67065673	BED_peak1392	92	.	3.99516	11.5773	9.25593	137
chr1	67065940	67066247	BED_peak1393	189	.	5.79897	21.5973	18.9806	137
chr1	67066787	67067063	BED_peak1394	60	.	3.57143	8.23007	6.0522	132
chr1	67096775	67097073	BED_peak1395	74	.	4.65476	9.70314	7.45648	120
chr1	67477101	67477448	BED_peak1396	159	.	6.87131	18.4794	15.9419	192
chr1	67477617	67477889	BED_peak1397	132	.	6.20635	15.6796	13.2207	161
chr1	67794793	67795534	BED_peak1398	132	.	6.20635	15.6796	13.2207	187
chr1	68024988	68025461	BED_peak1399	59	.	4.21145	8.16279	5.98782	360
chr1	68046712	68046942	BED_peak1400	109	.	5.33597	13.3024	10.9195	122
chr1	68047096	68047549	BED_peak1401	63	.	4.10156	8.4957	6.30632	189
chr1	68049836	68050037	BED_peak1402	42	.	3.57143	6.30556	4.23713	147
chr1	68089178	68089704	BED_peak1403	95	.	4.73684	11.8523	9.52121	176
chr1	68090430	68090709	BED_peak1404	125	.	5.41958	15.0038	12.5657	142
chr1	68104822	68105061	BED_peak1405	59	.	4.21145	8.16279	5.98782	118
chr1	68178589	68178957	BED_peak1406	39	.	3.54648	6.0188	3.96605	100
chr1	68487834	68488042	BED_peak1407	59	.	4.21145	8.16279	5.98782	78
chr1	68688652	68688854	BED_peak1408	67	.	4.4331	8.92257	6.71122	88
chr1	68956182	68956394	BED_peak1409	52	.	3.98979	7.4248	5.28812	91
chr1	69107478	69107796	BED_peak1410	46	.	3.76814	6.70972	4.61367	144
chr1	69108079	69108342	BED_peak1411	39	.	3.54648	6.0188	3.96605	76
chr1	69118747	69119483	BED_peak1412	77	.	4.2517	10.0101	7.7516	337
chr1	69241976	69242232	BED_peak1413	82	.	4.87641	10.5036	8.2232	121
chr1	69387704	69388364	BED_peak1414	178	.	7.31462	20.4152	17.8276	233
chr1	69657100	69657300	BED_peak1415	39	.	3.54648	6.0188	3.96605	88
chr1	69686881	69687270	BED_peak1416	393	.	10.3147	42.3938	39.3569	247
chr1	69687632	69688040	BED_peak1417	362	.	9.82456	39.2182	36.2383	155
chr1	69729037	69729510	BED_peak1418	74	.	4.65476	9.70314	7.45648	104
chr1	69787039	69787581	BED_peak1419	36	.	3.25671	5.63946	3.61606	44
chr1	69790523	69791107	BED_peak1420	122	.	5.45455	14.7139	12.2858	289
chr1	69801253	69802031	BED_peak1421	146	.	6.13027	17.1837	14.6821	583
chr1	69826918	69827350	BED_peak1422	427	.	12.4127	45.8016	42.705	190
chr1	70264758	70265207	BED_peak1423	211	.	6.35359	23.8104	21.1423	279
chr1	70265840	70266088	BED_peak1424	63	.	3.59116	8.52802	6.33723	134
chr1	70326664	70326961	BED_peak1425	46	.	3.76814	6.70972	4.61367	184
chr1	70725598	70726239	BED_peak1426	301	.	9.97448	33.0212	30.1581	274
chr1	70838918	70839295	BED_peak1427	92	.	3.61905	11.5707	9.24954	187
chr1	70839703	70840053	BED_peak1428	702	.	10.4207	73.8568	70.2881	155
chr1	70840457	70840822	BED_peak1429	218	.	5.42636	24.5349	21.8502	190
chr1	70851364	70851572	BED_peak1430	41	.	3.33333	6.24192	4.17719	48
chr1	70851713	70852371	BED_peak1431	246	.	7.73196	27.3861	24.639	426
chr1	70860959	70861375	BED_peak1432	44	.	3.45455	6.51933	4.43953	143
chr1	70861478	70861691	BED_peak1433	55	.	3.75	7.68757	5.53875	83
chr1	70889597	70890199	BED_peak1434	122	.	4.89914	14.6608	12.2344	457
chr1	70996624	70996874	BED_peak1435	67	.	4.4331	8.92257	6.71122	136
chr1	71056318	71056571	BED_peak1436	67	.	4.4331	8.92257	6.71122	126
chr1	71102140	71103275	BED_peak1437	270	.	7.22071	29.8195	27.0212	960
chr1	71206061	71206267	BED_peak1438	80	.	4.78261	10.3023	8.03255	91
chr1	71206674	71206967	BED_peak1439	48	.	3.78151	6.99139	4.88148	118
chr1	71238850	71239117	BED_peak1440	46	.	3.76814	6.70972	4.61367	193
chr1	71507325	71507720	BED_peak1441	107	.	5.41667	13.1161	10.739	190
chr1	71524486	71524735	BED_peak1442	39	.	3.54648	6.0188	3.96605	138
chr1	71556766	71557777	BED_peak1443	577	.	11.4011	61.0591	57.7045	198
chr1	71652548	71653203	BED_peak1444	361	.	9.00901	39.1671	36.188	451
chr1	71653365	71653964	BED_peak1445	91	.	4.34132	11.4468	9.13006	419
chr1	71673355	71673830	BED_peak1446	46	.	3.76814	6.70972	4.61367	377
chr1	71837837	71838674	BED_peak1447	297	.	9.09091	32.6038	29.7491	165
chr1	72113613	72114568	BED_peak1448	255	.	7.06371	28.3535	25.5859	791
chr1	72142117	72142426	BED_peak1449	248	.	8.86621	27.5781	24.8267	135
chr1	72171310	72171843	BED_peak1450	87	.	4.44079	11.0986	8.79653	334
chr1	72182436	72183163	BED_peak1451	441	.	7.03246	47.2488	44.1271	530
chr1	72183657	72184098	BED_peak1452	222	.	4.87062	24.8963	22.2036	185
chr1	72196495	72197127	BED_peak1453	50	.	3.44828	7.19594	5.07579	483
chr1	72211709	72212034	BED_peak1454	221	.	7.53676	24.8616	22.1696	155
chr1	72225694	72226297	BED_peak1455	1170	.	16.7883	121.474	117.02	410
chr1	72236436	72237055	BED_peak1456	1172	.	14.9495	121.736	117.277	340
chr1	72243643	72244398	BED_peak1457	1450	.	16.9961	150.147	145.092	439
chr1	72254612	72256257	BED_peak1458	575	.	7.30479	60.9119	57.5599	264
chr1	72283958	72284177	BED_peak1459	113	.	3.05	13.7955	11.397	89
chr1	72284468	72285047	BED_peak1460	652	.	6.92076	68.7235	65.241	303
chr1	72285562	72285898	BED_peak1461	102	.	2.92949	12.6545	10.2943	113
chr1	72286097	72286345	BED_peak1462	58	.	2.42334	8.01975	5.85566	93
chr1	72286528	72287016	BED_peak1463	354	.	4.98028	38.4609	35.4948	304
chr1	72287175	72287536	BED_peak1464	164	.	3.50791	18.9727	16.4226	125
chr1	72307225	72307962	BED_peak1465	936	.	8.85193	97.6741	93.6845	379
chr1	72316618	72317199	BED_peak1466	110	.	3.76532	13.4217	11.0351	198
chr1	72343184	72344644	BED_peak1467	303	.	5.21629	33.2168	30.35	225
chr1	72350615	72350815	BED_peak1468	35	.	2.77778	5.59121	3.57053	150
chr1	72364207	72365121	BED_peak1469	106	.	5.07246	13.0302	10.6559	486
chr1	72372452	72372655	BED_peak1470	74	.	4.37262	9.70209	7.45648	110
chr1	72372793	72373056	BED_peak1471	77	.	4.37956	10.0227	7.76367	109
chr1	72385607	72385807	BED_peak1472	29	.	2.59434	4.90646	2.93703	72
chr1	72390004	72390224	BED_peak1473	47	.	2.7027	6.8369	4.73462	142
chr1	72390376	72390720	BED_peak1474	68	.	3.04276	9.07272	6.85507	125
chr1	72402396	72402879	BED_peak1475	182	.	3.14189	20.8853	18.2862	198
chr1	72403497	72404134	BED_peak1476	258	.	3.62466	28.6411	25.8676	184
chr1	72406288	72406624	BED_peak1477	162	.	3.16358	18.8286	16.2821	167
chr1	72414059	72415257	BED_peak1478	278	.	5.43807	30.703	27.8868	418
chr1	72442490	72442777	BED_peak1479	62	.	3.56164	8.4448	6.2574	131
chr1	72443360	72443560	BED_peak1480	38	.	3.01724	5.88178	3.84442	42
chr1	72454894	72455337	BED_peak1481	174	.	5.03145	20.01	17.4332	309
chr1	72455678	72456369	BED_peak1482	125	.	4.29769	14.9454	12.5092	274
chr1	72461328	72462151	BED_peak1483	23	.	2.77778	4.23929	2.32674	507
chr1	72481737	72482271	BED_peak1484	74	.	4.62555	9.64116	7.40032	164
chr1	72490062	72490525	BED_peak1485	228	.	7.07547	25.5396	22.8322	216
chr1	72490810	72491241	BED_peak1486	38	.	3.11526	5.9326	3.89235	173
chr1	72511058	72511809	BED_peak1487	82	.	3.82716	10.5016	8.2232	283
chr1	72522038	72522540	BED_peak1488	45	.	3.32278	6.65623	4.56933	134
chr1	72524023	72524302	BED_peak1489	42	.	3.18182	6.30293	4.23498	125
chr1	72534814	72535131	BED_peak1490	44	.	1.96078	6.54511	4.46409	167
chr1	72535713	72537533	BED_peak1491	513	.	4.78723	54.5582	51.3116	1404
chr1	72559643	72560310	BED_peak1492	85	.	3.86473	10.8864	8.59214	295
chr1	72560647	72561029	BED_peak1493	62	.	3.2538	8.41528	6.2292	179
chr1	72566622	72567471	BED_peak1494	216	.	5.04202	24.3232	21.6435	269
chr1	72573756	72574022	BED_peak1495	71	.	2.1464	9.38299	7.1527	76
chr1	72576373	72577013	BED_peak1496	102	.	2.33766	12.5667	10.2095	430
chr1	72577159	72577688	BED_peak1497	221	.	3.06122	24.8186	22.1276	198
chr1	72577994	72578872	BED_peak1498	256	.	3.11321	28.4229	25.6539	691
chr1	72583252	72583879	BED_peak1499	796	.	7.41427	83.4005	79.6683	148
chr1	72593411	72593959	BED_peak1500	111	.	3.9272	13.5406	11.1502	367
chr1	72614249	72614634	BED_peak1501	115	.	3.31695	13.9164	11.5126	190
chr1	72615070	72615502	BED_peak1502	135	.	3.72414	16.0667	13.5971	251
chr1	72633972	72634385	BED_peak1503	36	.	1.95087	5.65425	3.62994	378
chr1	72634582	72635108	BED_peak1504	369	.	4.38406	39.9432	36.95	275
chr1	72635306	72635597	BED_peak1505	222	.	3.51906	24.989	22.2942	124
chr1	72635936	72636452	BED_peak1506	416	.	4.61373	44.7417	41.6637	278
chr1	72636588	72637038	BED_peak1507	91	.	2.48948	11.4594	9.14205	313
chr1	72641217	72641439	BED_peak1508	97	.	3.55903	12.0664	9.72799	87
chr1	72710854	72712021	BED_peak1509	906	.	9.73856	94.6026	90.6709	708
chr1	72755485	72755732	BED_peak1510	58	.	4.13043	7.99358	5.83055	97
chr1	72805004	72805231	BED_peak1511	43	.	3.16092	6.45556	4.37925	164
chr1	72805588	72806498	BED_peak1512	165	.	5.64972	19.1266	16.5725	269
chr1	72823844	72824265	BED_peak1513	138	.	3.71622	16.2815	13.8057	213
chr1	72824834	72825178	BED_peak1514	202	.	4.43383	22.9442	20.2961	114
chr1	72825360	72825726	BED_peak1515	54	.	2.61044	7.55416	5.41164	139
chr1	72826698	72827161	BED_peak1516	137	.	3.69624	16.1774	13.7046	277
chr1	72854406	72854632	BED_peak1517	45	.	2.85132	6.68661	4.59805	45
chr1	72859037	72859518	BED_peak1518	70	.	3.3	9.22533	7.00142	119
chr1	72870938	72871181	BED_peak1519	120	.	3.03738	14.4906	12.0693	93
chr1	72871547	72872424	BED_peak1520	419	.	5.31814	45.0616	41.978	272
chr1	72873715	72874159	BED_peak1521	187	.	3.57466	21.3646	18.7542	284
chr1	72944907	72945293	BED_peak1522	93	.	4.21196	11.6745	9.34971	264
chr1	72945602	72946143	BED_peak1523	98	.	4.30108	12.2391	9.89289	194
chr1	72952888	72953206	BED_peak1524	58	.	3.87454	7.97779	5.8158	159
chr1	72963144	72963604	BED_peak1525	1071	.	10.4192	111.371	107.119	213
chr1	72963765	72964414	BED_peak1526	469	.	6.42595	50.1166	46.9456	220
chr1	72969764	72969990	BED_peak1527	44	.	3.3557	6.51536	4.43588	166
chr1	73045971	73046488	BED_peak1528	161	.	6.08108	18.7348	16.1907	284
chr1	73059597	73060441	BED_peak1529	65	.	3.66197	8.72628	6.52696	647
chr1	73089538	73090498	BED_peak1530	124	.	5.66406	14.84	12.4068	612
chr1	73105655	73106041	BED_peak1531	67	.	4.4331	8.92257	6.71122	71
chr1	73106210	73106831	BED_peak1532	67	.	4.4331	8.92257	6.71122	148
chr1	73116218	73116531	BED_peak1533	106	.	4.45946	13.0243	10.6503	180
chr1	73116918	73117328	BED_peak1534	121	.	4.74255	14.5321	12.1095	219
chr1	73153276	73153553	BED_peak1535	39	.	3.54648	6.0188	3.96605	123
chr1	73168884	73169779	BED_peak1536	77	.	3.33333	10.0103	7.75179	357
chr1	73170000	73170591	BED_peak1537	232	.	5.49348	25.9704	23.2538	290
chr1	73170803	73171201	BED_peak1538	111	.	3.86029	13.5462	11.1556	153
chr1	73198694	73199269	BED_peak1539	137	.	5.91603	16.2467	13.7719	338
chr1	73200182	73200431	BED_peak1540	71	.	4.34783	9.34288	7.11416	147
chr1	73219342	73219619	BED_peak1541	81	.	4.08163	10.4308	8.15615	153
chr1	73223782	73223982	BED_peak1542	50	.	3.06122	7.17646	5.05723	141
chr1	73224100	73225000	BED_peak1543	252	.	6.67506	27.9933	25.2331	676
chr1	73238511	73239063	BED_peak1544	59	.	4.21145	8.16279	5.98782	231
chr1	73251708	73252456	BED_peak1545	118	.	5.1495	14.2997	11.884	292
chr1	73252593	73252793	BED_peak1546	33	.	3.02013	5.3129	3.31774	48
chr1	73270580	73271436	BED_peak1547	364	.	7.21344	39.4744	36.4898	570
chr1	73271639	73272083	BED_peak1548	41	.	2.70793	6.20496	4.14208	124
chr1	73348486	73348687	BED_peak1549	45	.	3.74449	6.66161	4.57437	85
chr1	73353091	73353342	BED_peak1550	59	.	4.06504	8.1341	5.96491	175
chr1	73362828	73363612	BED_peak1551	375	.	5.06757	40.5438	37.54	498
chr1	73365564	73365885	BED_peak1552	97	.	2.80899	12.061	9.72282	178
chr1	73366035	73366474	BED_peak1553	73	.	2.55339	9.63505	7.39443	116
chr1	73366776	73367047	BED_peak1554	23	.	1.9084	4.29225	2.37618	168
chr1	73381554	73382262	BED_peak1555	120	.	5.07937	14.4695	12.0487	247
chr1	73398851	73399172	BED_peak1556	119	.	5.31915	14.3732	11.9555	174
chr1	73399256	73399816	BED_peak1557	113	.	5.21583	13.7458	11.3488	311
chr1	73537471	73537773	BED_peak1558	57	.	3.96825	7.92133	5.7617	175
chr1	73538470	73538973	BED_peak1559	58	.	4.03226	8.0623	5.89643	370
chr1	73743688	73744227	BED_peak1560	495	.	10.6628	52.8033	49.5866	330
chr1	73744440	73745031	BED_peak1561	95	.	4.39883	11.914	9.58085	381
chr1	73758513	73758889	BED_peak1562	52	.	3.98979	7.4248	5.28812	177
chr1	73822619	73822819	BED_peak1563	40	.	3.125	6.15861	4.09832	103
chr1	73826156	73826417	BED_peak1564	73	.	3.79404	9.61316	7.37354	110
chr1	73862619	73862951	BED_peak1565	213	.	7.81893	24.0594	21.3858	173
chr1	73904947	73905183	BED_peak1566	30	.	2.81065	4.9942	3.01936	116
chr1	73905760	73905966	BED_peak1567	44	.	3.17919	6.50351	4.42459	62
chr1	73913848	73914181	BED_peak1568	38	.	3.27273	5.88741	3.84972	192
chr1	73928332	73928632	BED_peak1569	40	.	2.88462	6.07569	4.01995	150
chr1	73928924	73929861	BED_peak1570	91	.	3.9759	11.5153	9.19618	740
chr1	73962584	73963029	BED_peak1571	196	.	5.53047	22.248	19.6163	190
chr1	73963326	73963927	BED_peak1572	75	.	3.53982	9.82371	7.57244	108
chr1	73968243	73968703	BED_peak1573	68	.	3.69863	9.08135	6.86322	304
chr1	74041693	74042210	BED_peak1574	45	.	3.32278	6.65623	4.56933	384
chr1	74042294	74042811	BED_peak1575	61	.	3.80795	8.34424	6.16119	331
chr1	74098052	74098764	BED_peak1576	153	.	3.92562	17.8991	15.3775	544
chr1	74103027	74104899	BED_peak1577	247	.	4.31579	27.4562	24.7076	1458
chr1	74111090	74111513	BED_peak1578	193	.	5.07663	21.974	19.3488	108
chr1	74111717	74112010	BED_peak1579	155	.	4.70348	18.0636	15.5377	147
chr1	74124942	74125142	BED_peak1580	36	.	3.38983	5.70203	3.67505	42
chr1	74174883	74175085	BED_peak1581	59	.	4.21145	8.16279	5.98782	143
chr1	74227186	74227558	BED_peak1582	168	.	7.09297	19.4407	16.8779	186
chr1	74235904	74236375	BED_peak1583	538	.	6.80473	57.1468	53.8573	290
chr1	74236650	74237503	BED_peak1584	984	.	9.59064	102.545	98.4609	294
chr1	74283831	74284697	BED_peak1585	306	.	6.58683	33.5469	30.6736	721
chr1	74285088	74285493	BED_peak1586	73	.	3.33333	9.56591	7.32803	174
chr1	74295201	74296828	BED_peak1587	268	.	5.03356	29.6177	26.8239	872
chr1	74303635	74304020	BED_peak1588	148	.	5.88235	17.3821	14.8751	177
chr1	74310059	74310292	BED_peak1589	66	.	4.00697	8.8336	6.62957	96
chr1	74312604	74313024	BED_peak1590	57	.	3.72881	7.89171	5.73344	222
chr1	74313193	74313393	BED_peak1591	51	.	3.59589	7.3221	5.19573	101
chr1	74331982	74332424	BED_peak1592	59	.	3.62538	8.13052	5.96151	106
chr1	74332627	74332849	BED_peak1593	79	.	4	10.202	7.93608	80
chr1	74332945	74333184	BED_peak1594	64	.	3.65169	8.6976	6.4996	109
chr1	74343254	74343469	BED_peak1595	45	.	3.51852	6.66404	4.57667	98
chr1	74376544	74376918	BED_peak1596	115	.	5.625	13.9702	11.5647	185
chr1	74386630	74387301	BED_peak1597	919	.	12.6494	95.9398	91.9835	481
chr1	74392161	74392635	BED_peak1598	195	.	5.50562	22.1569	19.5273	294
chr1	74397558	74398328	BED_peak1599	409	.	8.6165	43.9866	40.9218	177
chr1	74432198	74432613	BED_peak1600	97	.	4.58861	12.1214	9.78118	220
chr1	74438387	74438669	BED_peak1601	37	.	3.30739	5.74844	3.7187	86
chr1	74505505	74505814	BED_peak1602	189	.	4.038	21.5776	18.9615	160
chr1	74506053	74507185	BED_peak1603	879	.	9.0584	91.8113	87.93	390
chr1	74542463	74543061	BED_peak1604	97	.	5.30973	12.1389	9.79797	461
chr1	74587238	74588140	BED_peak1605	516	.	7.82748	54.9014	51.6493	344
chr1	74588328	74588658	BED_peak1606	344	.	6.2701	37.3973	34.4508	169
chr1	74595098	74595956	BED_peak1607	120	.	4.61538	14.4658	12.0451	621
chr1	74600751	74601418	BED_peak1608	1033	.	12.0521	107.53	103.351	262
chr1	74627774	74628614	BED_peak1609	98	.	5.31973	12.1606	9.81691	473
chr1	74661747	74662334	BED_peak1610	340	.	10.6061	36.9469	34.0086	392
chr1	74713234	74714029	BED_peak1611	276	.	9.38865	30.4822	27.6706	443
chr1	74748695	74748923	BED_peak1612	82	.	4.87641	10.5036	8.2232	93
chr1	74806783	74807203	BED_peak1613	70	.	4.19708	9.28989	7.06326	122
chr1	74807997	74808197	BED_peak1614	28	.	2.94118	4.76208	2.80195	62
chr1	74816677	74817585	BED_peak1615	1094	.	13.1162	113.76	109.461	520
chr1	74824456	74824718	BED_peak1616	31	.	3.21888	5.14309	3.1586	133
chr1	74854347	74854704	BED_peak1617	46	.	2.52101	6.71309	4.61699	94
chr1	74855723	74856374	BED_peak1618	114	.	3.48189	13.864	11.4634	145
chr1	74857910	74858486	BED_peak1619	421	.	6.65205	45.1897	42.1038	348
chr1	74858821	74859095	BED_peak1620	136	.	3.82916	16.0697	13.6001	119
chr1	74900454	74900693	BED_peak1621	59	.	4.21145	8.16279	5.98782	129
chr1	74978300	74978506	BED_peak1622	46	.	3.76814	6.70972	4.61367	153
chr1	74978763	74979022	BED_peak1623	52	.	3.98979	7.4248	5.28812	111
chr1	75124275	75125384	BED_peak1624	789	.	11.523	82.7044	78.984	870
chr1	75141103	75142714	BED_peak1625	895	.	7.98872	93.4118	89.5017	1453
chr1	75142939	75143509	BED_peak1626	145	.	3.25581	17.0117	14.5147	416
chr1	75168052	75169279	BED_peak1627	595	.	10.1974	62.9618	59.5755	817
chr1	75179471	75180401	BED_peak1628	405	.	8.09628	43.6187	40.5603	736
chr1	75191286	75192043	BED_peak1629	646	.	8.90302	68.1423	64.6694	602
chr1	75192167	75192806	BED_peak1630	495	.	7.60697	52.7278	49.5122	353
chr1	75210390	75211568	BED_peak1631	680	.	9.68586	71.5784	68.0482	603
chr1	75218572	75219221	BED_peak1632	82	.	4.11765	10.531	8.24976	89
chr1	75219365	75219851	BED_peak1633	176	.	6.00601	20.1928	17.6115	192
chr1	75236014	75236320	BED_peak1634	273	.	4.83092	30.1592	27.354	171
chr1	75236459	75237379	BED_peak1635	1159	.	10.7143	120.367	115.935	248
chr1	75247872	75248339	BED_peak1636	104	.	4.10023	12.7723	10.4084	175
chr1	75263153	75263970	BED_peak1637	432	.	9.11392	46.3434	43.2373	553
chr1	75264267	75264674	BED_peak1638	90	.	4.03023	11.409	9.09352	258
chr1	75277309	75278485	BED_peak1639	319	.	8.51393	34.8849	31.9855	930
chr1	75288744	75289493	BED_peak1640	374	.	5.46171	40.4261	37.4242	526
chr1	75289702	75290392	BED_peak1641	351	.	5.2809	38.0691	35.11	419
chr1	75316542	75317422	BED_peak1642	889	.	10.2471	92.8541	88.9541	680
chr1	75318118	75318411	BED_peak1643	92	.	3.27869	11.5382	9.21827	135
chr1	75338471	75338758	BED_peak1644	48	.	3.2	6.97687	4.8676	134
chr1	75339226	75339757	BED_peak1645	109	.	4.35323	13.3128	10.9294	223
chr1	75360537	75360793	BED_peak1646	52	.	3.98979	7.4248	5.28812	70
chr1	75370039	75370585	BED_peak1647	156	.	5.88235	18.196	15.6668	409
chr1	75381601	75381983	BED_peak1648	316	.	6.81818	34.5031	31.6111	226
chr1	75382277	75382960	BED_peak1649	234	.	5.72289	26.1448	23.4244	235
chr1	75388353	75388553	BED_peak1650	47	.	3.32326	6.87741	4.77296	98
chr1	75398930	75400722	BED_peak1651	334	.	4.88419	36.3538	33.4267	833
chr1	75407873	75408527	BED_peak1652	116	.	4.22993	14.1003	11.6907	194
chr1	75422619	75423603	BED_peak1653	163	.	3.86052	18.8952	16.347	860
chr1	75424592	75424823	BED_peak1654	88	.	2.98417	11.1063	8.80392	104
chr1	75425051	75425370	BED_peak1655	114	.	3.26992	13.8748	11.4738	232
chr1	75435944	75437017	BED_peak1656	442	.	6.70904	47.3362	44.2131	242
chr1	75443359	75443989	BED_peak1657	91	.	2.19962	11.4786	9.16078	93
chr1	75444575	75444812	BED_peak1658	70	.	1.989	9.31152	7.08399	160
chr1	75445291	75445565	BED_peak1659	63	.	1.91915	8.55313	6.36121	86
chr1	75446370	75446832	BED_peak1660	257	.	2.83192	28.4735	25.7035	108
chr1	75447083	75447313	BED_peak1661	130	.	2.24638	15.4558	13.0047	111
chr1	75447553	75447855	BED_peak1662	72	.	1.91003	9.44259	7.20974	222
chr1	75448874	75449149	BED_peak1663	89	.	2.04856	11.2323	8.92547	149
chr1	75455677	75455941	BED_peak1664	38	.	1.81913	5.8707	3.83402	52
chr1	75456895	75457342	BED_peak1665	112	.	2.52708	13.6115	11.2188	358
chr1	75458177	75458698	BED_peak1666	708	.	5.77807	74.4267	70.8483	310
chr1	75463711	75464654	BED_peak1667	107	.	3.14645	13.1781	10.7991	629
chr1	75464758	75465460	BED_peak1668	196	.	4.11204	22.3067	19.6737	386
chr1	75478527	75478802	BED_peak1669	43	.	2.39899	6.44479	4.36914	150
chr1	75479339	75480414	BED_peak1670	665	.	8.01282	70.0179	66.5138	438
chr1	75487054	75487478	BED_peak1671	47	.	3.4965	6.84816	4.74525	282
chr1	75487571	75488073	BED_peak1672	89	.	4.62633	11.2505	8.94299	75
chr1	75495558	75495914	BED_peak1673	25	.	2.91829	4.5323	2.5993	180
chr1	75505115	75505915	BED_peak1674	347	.	6.25	37.7284	34.7755	254
chr1	75506017	75506713	BED_peak1675	434	.	7.08599	46.5753	43.4653	142
chr1	75511729	75512018	BED_peak1676	31	.	3.13725	5.17909	3.19246	114
chr1	75521017	75522024	BED_peak1677	363	.	7.66667	39.3418	36.3596	795
chr1	75537391	75537648	BED_peak1678	35	.	3.34728	5.61501	3.59299	171
chr1	75537966	75538174	BED_peak1679	39	.	3.53982	6.00544	3.96083	102
chr1	75545884	75546429	BED_peak1680	399	.	6.49926	42.9983	39.9509	366
chr1	75546555	75546917	BED_peak1681	506	.	7.36152	53.8876	50.6525	177
chr1	75547062	75547471	BED_peak1682	74	.	3.01028	9.70837	7.46158	140
chr1	75558886	75559161	BED_peak1683	39	.	2.97297	5.95518	3.91356	165
chr1	75559363	75559620	BED_peak1684	74	.	3.83562	9.73336	7.48551	117
chr1	75559792	75560153	BED_peak1685	248	.	6.96379	27.5616	24.8109	120
chr1	75636506	75636786	BED_peak1686	123	.	5.98469	14.7758	12.3445	158
chr1	75653762	75653984	BED_peak1687	46	.	3.76814	6.70972	4.61367	149
chr1	75844652	75844856	BED_peak1688	52	.	3.98979	7.4248	5.28812	163
chr1	75844975	75845247	BED_peak1689	59	.	4.21145	8.16279	5.98782	140
chr1	75916530	75916770	BED_peak1690	82	.	4.87641	10.5036	8.2232	127
chr1	76001264	76001552	BED_peak1691	67	.	4.4331	8.92257	6.71122	154
chr1	76081539	76081739	BED_peak1692	22	.	2.88152	4.10543	2.20229	83
chr1	76137029	76137474	BED_peak1693	59	.	4.21145	8.16279	5.98782	256
chr1	76138071	76138351	BED_peak1694	90	.	5.09807	11.323	9.01048	110
chr1	76182490	76182766	BED_peak1695	33	.	3.32483	5.3534	3.34658	184
chr1	76257385	76257821	BED_peak1696	70	.	4.44915	9.26283	7.03731	167
chr1	76258024	76258746	BED_peak1697	120	.	5.84416	14.4642	12.0436	209
chr1	76306798	76307375	BED_peak1698	46	.	3.76814	6.70972	4.61367	479
chr1	76489334	76489741	BED_peak1699	46	.	3.76814	6.70972	4.61367	108
chr1	76570512	76570726	BED_peak1700	52	.	3.98979	7.4248	5.28812	187
chr1	76716915	76717450	BED_peak1701	275	.	6.35417	30.3713	27.562	347
chr1	76717875	76718482	BED_peak1702	484	.	8.73181	51.635	48.4383	288
chr1	76911517	76911725	BED_peak1703	39	.	3.54648	6.0188	3.96605	146
chr1	76919019	76920304	BED_peak1704	132	.	4.50549	15.7018	13.2424	708
chr1	76920590	76920855	BED_peak1705	82	.	3.68304	10.5508	8.26879	134
chr1	77080867	77081094	BED_peak1706	46	.	3.76814	6.70972	4.61367	164
chr1	77382815	77383055	BED_peak1707	64	.	3.80952	8.60953	6.41523	125
chr1	77383254	77383676	BED_peak1708	63	.	3.78549	8.54767	6.35588	171
chr1	77396166	77396561	BED_peak1709	201	.	5.78313	22.755	20.1111	208
chr1	77412958	77413236	BED_peak1710	86	.	4.93562	10.9706	8.67334	111
chr1	77444840	77445101	BED_peak1711	75	.	4.56432	9.82619	7.57474	112
chr1	77485622	77485829	BED_peak1712	39	.	3.54648	6.0188	3.96605	77
chr1	77495029	77495493	BED_peak1713	121	.	3.79645	14.5996	12.175	278
chr1	77496688	77497202	BED_peak1714	100	.	3.42988	12.4522	10.0988	261
chr1	77502418	77502849	BED_peak1715	386	.	5.47645	41.6806	38.6565	212
chr1	77503114	77503341	BED_peak1716	52	.	2.43632	7.42289	5.28812	76
chr1	77503993	77504207	BED_peak1717	46	.	2.34899	6.71626	4.62005	131
chr1	77506617	77506903	BED_peak1718	27	.	2.07838	4.65672	2.71515	107
chr1	77512368	77513049	BED_peak1719	205	.	4.17156	23.2472	20.5921	129
chr1	77513461	77513849	BED_peak1720	78	.	2.83019	10.1105	7.8481	277
chr1	77514060	77514310	BED_peak1721	98	.	3.08789	12.2458	9.89931	109
chr1	77514434	77515011	BED_peak1722	94	.	3.04296	11.8044	9.4751	208
chr1	77515318	77515660	BED_peak1723	85	.	2.93765	10.8602	8.56687	122
chr1	77515905	77516136	BED_peak1724	43	.	2.37226	6.4499	4.37398	81
chr1	77539749	77540032	BED_peak1725	33	.	3.32483	5.3534	3.34658	110
chr1	77708245	77708870	BED_peak1726	82	.	4.87641	10.5036	8.2232	429
chr1	77799136	77799384	BED_peak1727	82	.	4.87641	10.5036	8.2232	160
chr1	77933848	77934313	BED_peak1728	56	.	3.93701	7.85212	5.69563	92
chr1	78424939	78425262	BED_peak1729	73	.	4.07166	9.55412	7.31674	170
chr1	78425495	78426206	BED_peak1730	252	.	7.60518	28.0393	25.2782	273
chr1	78488190	78489514	BED_peak1731	793	.	10.2627	83.0346	79.3085	809
chr1	78511729	78512045	BED_peak1732	46	.	3.76814	6.70972	4.61367	130
chr1	78537609	78537927	BED_peak1733	67	.	4.4331	8.92257	6.71122	168
chr1	78648810	78649083	BED_peak1734	59	.	4.21145	8.16279	5.98782	94
chr1	78657353	78657683	BED_peak1735	278	.	6.91748	30.6892	27.8733	174
chr1	78657989	78659004	BED_peak1736	152	.	5	17.7721	15.2539	598
chr1	78724722	78725343	BED_peak1737	195	.	5.85242	22.1807	19.5506	336
chr1	78725645	78726070	BED_peak1738	238	.	6.40394	26.6074	23.8767	195
chr1	78761288	78761679	BED_peak1739	106	.	5.54138	13.0157	10.6419	265
chr1	78781503	78782078	BED_peak1740	168	.	7.09297	19.4407	16.8779	348
chr1	78851761	78852627	BED_peak1741	85	.	4.59559	10.8537	8.56064	671
chr1	78852828	78853378	BED_peak1742	72	.	4.27509	9.47412	7.23997	151
chr1	79056593	79056858	BED_peak1743	39	.	3.54648	6.0188	3.96605	127
chr1	79379794	79380159	BED_peak1744	141	.	6.428	16.5984	14.1128	167
chr1	79380394	79380643	BED_peak1745	59	.	4.21145	8.16279	5.98782	86
chr1	79401194	79401907	BED_peak1746	82	.	4.87641	10.5036	8.2232	358
chr1	79415990	79416463	BED_peak1747	84	.	4.81172	10.698	8.4105	146
chr1	79438745	79439106	BED_peak1748	77	.	4.26621	10.0464	7.78645	123
chr1	79439643	79440357	BED_peak1749	411	.	10.299	44.1984	41.1299	273
chr1	79450157	79451213	BED_peak1750	157	.	4.68127	18.3086	15.7765	399
chr1	79458623	79458879	BED_peak1751	42	.	3.48837	6.36362	4.29228	197
chr1	79466205	79466724	BED_peak1752	140	.	5.05319	16.5297	14.047	378
chr1	79467091	79467429	BED_peak1753	178	.	5.68783	20.4334	17.8455	146
chr1	79580732	79582004	BED_peak1754	1011	.	13.1478	105.315	101.178	668
chr1	79598374	79598745	BED_peak1755	192	.	6.16046	21.9169	19.2929	181
chr1	79599017	79599233	BED_peak1756	59	.	3.52113	8.09191	5.9247	72
chr1	79602062	79602408	BED_peak1757	31	.	2.7933	5.12211	3.13901	281
chr1	79639620	79640028	BED_peak1758	52	.	3.98979	7.4248	5.28812	173
chr1	79672017	79672326	BED_peak1759	67	.	4.4331	8.92257	6.71122	178
chr1	79741099	79741387	BED_peak1760	59	.	4.21145	8.16279	5.98782	99
chr1	79760838	79761720	BED_peak1761	846	.	10.5816	88.4764	84.655	707
chr1	79761832	79762557	BED_peak1762	333	.	6.20915	36.2303	33.3053	225
chr1	79776035	79776657	BED_peak1763	1486	.	20.3562	153.822	148.691	226
chr1	79858178	79858554	BED_peak1764	48	.	3.78151	6.99139	4.88148	266
chr1	79858760	79859198	BED_peak1765	88	.	5.02183	11.1583	8.85408	145
chr1	80018407	80019105	BED_peak1766	39	.	3.54648	6.0188	3.96605	623
chr1	80178685	80178986	BED_peak1767	27	.	3.10317	4.71504	2.75802	173
chr1	80179277	80179546	BED_peak1768	46	.	3.76814	6.70972	4.61367	161
chr1	80206542	80207026	BED_peak1769	50	.	3.36257	7.20188	5.08135	183
chr1	80207148	80207571	BED_peak1770	86	.	4.17867	10.9914	8.69322	184
chr1	80207722	80208114	BED_peak1771	99	.	4.44126	12.3452	9.99539	221
chr1	80225514	80225848	BED_peak1772	42	.	3.60169	6.36834	4.29665	136
chr1	80339246	80339996	BED_peak1773	288	.	6.14525	31.653	28.8175	532
chr1	80341081	80341485	BED_peak1774	528	.	8.8694	56.1449	52.872	172
chr1	80343362	80343597	BED_peak1775	49	.	2.92339	7.10897	4.99317	139
chr1	80403119	80403682	BED_peak1776	159	.	5.83596	18.4734	15.9368	419
chr1	80404219	80404675	BED_peak1777	110	.	4.5961	13.4335	11.0463	299
chr1	80410140	80410571	BED_peak1778	122	.	5.43478	14.6645	12.2379	226
chr1	80624757	80625172	BED_peak1779	59	.	4.21145	8.16279	5.98782	99
chr1	80630248	80630500	BED_peak1780	52	.	3.98979	7.4248	5.28812	80
chr1	80630785	80631056	BED_peak1781	90	.	5.09807	11.323	9.01048	148
chr1	80659439	80659952	BED_peak1782	149	.	5.625	17.4814	14.9719	160
chr1	80801938	80802412	BED_peak1783	90	.	5.09807	11.323	9.01048	179
chr1	80823939	80824508	BED_peak1784	46	.	3.76814	6.70972	4.61367	214
chr1	80831144	80831425	BED_peak1785	78	.	4.70085	10.1252	7.86223	103
chr1	80839642	80840244	BED_peak1786	94	.	4.36047	11.8054	9.47596	315
chr1	80840740	80841129	BED_peak1787	95	.	4.39883	11.914	9.58085	294
chr1	81043172	81043372	BED_peak1788	39	.	3.54648	6.0188	3.96605	153
chr1	81069846	81070053	BED_peak1789	90	.	5.09807	11.323	9.01048	115
chr1	81070288	81070533	BED_peak1790	59	.	4.21145	8.16279	5.98782	154
chr1	81076193	81078067	BED_peak1791	1044	.	8.75706	108.67	104.469	748
chr1	81091099	81091420	BED_peak1792	130	.	3.76106	15.4777	13.026	191
chr1	81091677	81091989	BED_peak1793	143	.	3.83008	16.8689	14.3757	135
chr1	81092726	81093159	BED_peak1794	75	.	2.79762	9.76628	7.51714	326
chr1	81093818	81094056	BED_peak1795	74	.	2.71619	9.66365	7.42172	153
chr1	81097301	81097575	BED_peak1796	143	.	3.14114	16.814	14.3224	166
chr1	81099474	81100139	BED_peak1797	303	.	4.59433	33.2091	30.3423	288
chr1	81101201	81101662	BED_peak1798	263	.	4.5657	29.1308	26.3468	265
chr1	81101868	81102068	BED_peak1799	63	.	2.59301	8.5293	6.33841	121
chr1	81110052	81110322	BED_peak1800	70	.	4.46809	9.30377	7.07659	94
chr1	81125370	81125570	BED_peak1801	32	.	2.9703	5.19732	3.20967	104
chr1	81126268	81126623	BED_peak1802	206	.	6.77419	23.2781	20.6223	190
chr1	81131557	81132001	BED_peak1803	62	.	3.26087	8.4387	6.25171	107
chr1	81132918	81133368	BED_peak1804	69	.	3.40659	9.14446	6.92384	147
chr1	81145573	81145857	BED_peak1805	49	.	3.71094	7.09249	4.97743	199
chr1	81146635	81146975	BED_peak1806	34	.	3.29218	5.50169	3.48631	173
chr1	81156046	81156246	BED_peak1807	39	.	3.54648	6.0188	3.96605	117
chr1	81168113	81168848	BED_peak1808	177	.	5.31178	20.3158	17.7314	517
chr1	81169182	81169425	BED_peak1809	57	.	3.22581	7.89758	5.73908	70
chr1	81178578	81178846	BED_peak1810	52	.	3.98979	7.4248	5.28812	140
chr1	81189406	81189823	BED_peak1811	39	.	3.54648	6.0188	3.96605	103
chr1	81218487	81219105	BED_peak1812	74	.	4.37262	9.70209	7.45648	468
chr1	81234272	81234665	BED_peak1813	46	.	3.46021	6.76295	4.66424	58
chr1	81234929	81235466	BED_peak1814	86	.	4.38312	10.9487	8.65214	381
chr1	81254173	81254452	BED_peak1815	98	.	5.31973	12.1606	9.81691	112
chr1	81266877	81267077	BED_peak1816	39	.	3.54648	6.0188	3.96605	147
chr1	81286034	81286839	BED_peak1817	396	.	5.80838	42.7236	39.681	234
chr1	81287021	81287292	BED_peak1818	159	.	3.74109	18.4691	15.9327	107
chr1	81287597	81287809	BED_peak1819	119	.	3.32542	14.4045	11.9858	93
chr1	81288377	81288759	BED_peak1820	195	.	4.09253	22.1892	19.5589	218
chr1	81297879	81298097	BED_peak1821	39	.	3.54648	6.0188	3.96605	35
chr1	81299639	81299914	BED_peak1822	59	.	4.18502	8.10775	5.93979	133
chr1	81300612	81300945	BED_peak1823	46	.	3.76814	6.70972	4.61367	78
chr1	81316936	81317419	BED_peak1824	82	.	4.87641	10.5036	8.2232	311
chr1	81520754	81520971	BED_peak1825	67	.	4.4331	8.92257	6.71122	54
chr1	81521762	81522031	BED_peak1826	46	.	3.76814	6.70972	4.61367	103
chr1	81593396	81594364	BED_peak1827	757	.	11.2225	79.3925	75.7288	540
chr1	81671194	81671932	BED_peak1828	255	.	7.20461	28.3198	25.553	497
chr1	81949916	81950224	BED_peak1829	52	.	3.98979	7.4248	5.28812	73
chr1	82089139	82090169	BED_peak1830	321	.	9.375	35.0637	32.1609	194
chr1	82129015	82129271	BED_peak1831	29	.	2.94118	4.94544	2.97362	96
chr1	82129705	82130221	BED_peak1832	135	.	5.65371	15.9899	13.5223	294
chr1	82144915	82145399	BED_peak1833	136	.	5.55556	16.1233	13.652	138
chr1	82145696	82146015	BED_peak1834	116	.	4.93827	14.0808	11.6718	170
chr1	82151035	82151401	BED_peak1835	59	.	4.21145	8.16279	5.98782	255
chr1	82191540	82191838	BED_peak1836	66	.	3.14815	8.88363	6.67745	154
chr1	82195091	82195711	BED_peak1837	212	.	5.19126	23.9099	21.2395	455
chr1	82196074	82196692	BED_peak1838	119	.	3.99628	14.3654	11.9477	318
chr1	82282646	82284214	BED_peak1839	532	.	6.2247	56.553	53.2733	340
chr1	82289764	82291538	BED_peak1840	482	.	4.71881	51.4412	48.2477	802
chr1	82303385	82304072	BED_peak1841	332	.	5.39702	36.1877	33.2635	508
chr1	82304214	82304480	BED_peak1842	57	.	2.59259	7.92488	5.76513	98
chr1	82304913	82305293	BED_peak1843	231	.	4.45783	25.9024	23.1874	148
chr1	82305450	82305750	BED_peak1844	215	.	4.28571	24.24	21.5623	158
chr1	82316024	82317191	BED_peak1845	619	.	6.67656	65.4041	61.977	293
chr1	82319896	82320243	BED_peak1846	79	.	2.59091	10.1684	7.90403	158
chr1	82320580	82321172	BED_peak1847	137	.	3.13901	16.1885	13.7153	142
chr1	82323982	82324353	BED_peak1848	54	.	2.61394	7.57011	5.42674	112
chr1	82358842	82359206	BED_peak1849	128	.	5.70342	15.3276	12.8802	194
chr1	82387572	82387776	BED_peak1850	50	.	3.42679	7.14158	5.02418	55
chr1	82388690	82389076	BED_peak1851	51	.	3.40237	7.30677	5.18116	186
chr1	82393670	82394571	BED_peak1852	49	.	3.41615	7.11459	4.99849	120
chr1	82395090	82395461	BED_peak1853	81	.	4.56274	10.4565	8.18077	181
chr1	82433255	82433485	BED_peak1854	116	.	4.5	14.0966	11.6872	114
chr1	82433737	82434040	BED_peak1855	51	.	3.21337	7.22509	5.10352	111
chr1	82445519	82445940	BED_peak1856	50	.	2.82332	7.11644	5.00028	77
chr1	82446286	82446646	BED_peak1857	519	.	8.42391	55.2133	51.9559	183
chr1	82446916	82447336	BED_peak1858	47	.	2.70728	6.85426	4.75107	349
chr1	82452117	82452383	BED_peak1859	70	.	3.31325	9.27247	7.04648	101
chr1	82453106	82453516	BED_peak1860	88	.	3.78619	11.1564	8.85226	175
chr1	82453775	82454256	BED_peak1861	76	.	3.55556	9.87633	7.62293	99
chr1	82464664	82464949	BED_peak1862	111	.	4.23341	13.5185	11.1288	145
chr1	82465394	82465928	BED_peak1863	106	.	4.17633	13.0301	10.6558	191
chr1	82473599	82473799	BED_peak1864	51	.	2.82686	7.30396	5.17852	127
chr1	82474463	82474671	BED_peak1865	39	.	2.58929	5.94992	3.9087	150
chr1	82474815	82475215	BED_peak1866	213	.	5.14184	24.0573	21.3837	207
chr1	82475358	82475645	BED_peak1867	56	.	2.91005	7.79488	5.64113	104
chr1	82475839	82476201	BED_peak1868	24	.	2.28519	4.36918	2.44778	260
chr1	82724557	82724818	BED_peak1869	43	.	3.14286	6.40804	4.33423	101
chr1	82724937	82725751	BED_peak1870	543	.	11.1582	57.6295	54.3318	198
chr1	82799313	82799560	BED_peak1871	33	.	3.14815	5.40376	3.39395	146
chr1	82814983	82815526	BED_peak1872	56	.	2.51716	7.84056	5.68478	153
chr1	82815744	82816748	BED_peak1873	147	.	3.53535	17.2434	14.7403	495
chr1	82816919	82817186	BED_peak1874	156	.	3.65297	18.1987	15.6694	111
chr1	82831630	82831943	BED_peak1875	90	.	3.84615	11.3591	9.04535	158
chr1	82832105	82832650	BED_peak1876	104	.	4.10023	12.7723	10.4084	314
chr1	82838876	82839295	BED_peak1877	255	.	5.59441	28.3648	25.597	235
chr1	82839685	82839988	BED_peak1878	499	.	8.09859	53.1297	49.9075	164
chr1	82840274	82840657	BED_peak1879	71	.	3.18021	9.4196	7.18782	294
chr1	82852382	82852865	BED_peak1880	86	.	4.93562	10.9706	8.67334	324
chr1	82859008	82859210	BED_peak1881	75	.	4.42308	9.81901	7.56794	106
chr1	82867085	82867298	BED_peak1882	35	.	2.69663	5.51893	3.50266	139
chr1	82868156	82868553	BED_peak1883	202	.	5.59284	22.8671	20.2207	199
chr1	82904310	82904601	BED_peak1884	53	.	2.56739	7.50546	5.36512	97
chr1	82905494	82905739	BED_peak1885	119	.	3.35775	14.3621	11.9446	122
chr1	82906180	82906945	BED_peak1886	370	.	5.63636	40.0159	37.0214	232
chr1	82930935	82931262	BED_peak1887	67	.	4.4331	8.92257	6.71122	123
chr1	82965409	82966030	BED_peak1888	119	.	4.30464	14.3659	11.9482	309
chr1	82966528	82966840	BED_peak1889	97	.	4.05728	12.0593	9.72118	173
chr1	83004447	83004647	BED_peak1890	59	.	4.21145	8.16279	5.98782	95
chr1	83038046	83038622	BED_peak1891	106	.	5.54138	13.0157	10.6419	310
chr1	83058143	83058578	BED_peak1892	292	.	8.125	32.1208	29.2756	180
chr1	83058843	83059186	BED_peak1893	209	.	6.58683	23.6417	20.9772	182
chr1	83076345	83076547	BED_peak1894	67	.	4.4331	8.92257	6.71122	72
chr1	83159734	83160040	BED_peak1895	123	.	5.98469	14.7758	12.3445	116
chr1	83285244	83285834	BED_peak1896	98	.	5.31973	12.1606	9.81691	481
chr1	83316556	83317013	BED_peak1897	55	.	3.89105	7.74987	5.59809	122
chr1	83407837	83408101	BED_peak1898	132	.	6.20635	15.6796	13.2207	116
chr1	83432073	83432365	BED_peak1899	132	.	6.20635	15.6796	13.2207	121
chr1	83432835	83433044	BED_peak1900	90	.	5.09807	11.323	9.01048	106
chr1	83697098	83697515	BED_peak1901	98	.	5.31973	12.1606	9.81691	166
chr1	83698052	83698357	BED_peak1902	98	.	5.31973	12.1606	9.81691	118
chr1	83714306	83714536	BED_peak1903	46	.	3.76814	6.70972	4.61367	111
chr1	83727404	83727758	BED_peak1904	59	.	4.21145	8.16279	5.98782	134
chr1	83745624	83746009	BED_peak1905	56	.	3.125	7.78128	5.62824	207
chr1	83747644	83748091	BED_peak1906	58	.	3.13808	8.02854	5.86422	279
chr1	83749316	83749684	BED_peak1907	159	.	4.80167	18.4393	15.9037	199
chr1	83862808	83863327	BED_peak1908	93	.	4.94071	11.6675	9.34294	306
chr1	83863500	83863703	BED_peak1909	36	.	3.26923	5.66645	3.64151	98
chr1	83870784	83871371	BED_peak1910	417	.	8.54801	44.8302	41.7505	242
chr1	83871652	83872056	BED_peak1911	57	.	3.23326	7.921	5.76149	276
chr1	83896911	83897111	BED_peak1912	22	.	2.88152	4.10543	2.20229	36
chr1	83959755	83960180	BED_peak1913	46	.	3.76814	6.70972	4.61367	341
chr1	83970570	83970912	BED_peak1914	31	.	2.68949	5.17517	3.18877	269
chr1	83971006	83971840	BED_peak1915	280	.	6.96821	30.8696	28.0497	231
chr1	84132511	84132783	BED_peak1916	46	.	3.76814	6.70972	4.61367	157
chr1	84133025	84133225	BED_peak1917	52	.	3.98979	7.4248	5.28812	147
chr1	84176942	84177438	BED_peak1918	46	.	3.76814	6.70972	4.61367	174
chr1	84284186	84284533	BED_peak1919	315	.	9.83607	34.4793	31.5877	184
chr1	84321678	84322021	BED_peak1920	74	.	4.52675	9.74315	7.49494	162
chr1	84354589	84354815	BED_peak1921	67	.	4.4331	8.92257	6.71122	119
chr1	84467336	84467542	BED_peak1922	39	.	3.54648	6.0188	3.96605	83
chr1	84468517	84468827	BED_peak1923	22	.	2.88152	4.10543	2.20229	140
chr1	84585287	84585540	BED_peak1924	67	.	4.4331	8.92257	6.71122	169
chr1	84611933	84612613	BED_peak1925	95	.	4.86891	11.8402	9.50963	164
chr1	84695194	84695623	BED_peak1926	156	.	6.20438	18.2131	15.6834	239
chr1	84695933	84696497	BED_peak1927	216	.	7.32143	24.2989	21.6198	156
chr1	84709873	84710347	BED_peak1928	207	.	7.97959	23.4146	20.7553	153
chr1	84839406	84840793	BED_peak1929	608	.	7.5188	64.2734	60.8652	784
chr1	84851563	84851769	BED_peak1930	55	.	3.64238	7.68007	5.5317	112
chr1	84889320	84890628	BED_peak1931	47	.	3.71901	6.85934	4.75577	179
chr1	84909977	84910267	BED_peak1932	51	.	3.58362	7.29268	5.16782	124
chr1	84910773	84911349	BED_peak1933	141	.	5.74913	16.6317	14.145	159
chr1	84933972	84935244	BED_peak1934	1079	.	13.2486	112.264	107.994	995
chr1	85057471	85057671	BED_peak1935	59	.	4.21145	8.16279	5.98782	30
chr1	85703302	85703718	BED_peak1936	90	.	5.09807	11.323	9.01048	276
chr1	85703850	85704050	BED_peak1937	39	.	3.54648	6.0188	3.96605	155
chr1	85793949	85794844	BED_peak1938	637	.	10.1833	67.214	63.7566	210
chr1	85894271	85895791	BED_peak1939	468	.	5.92243	50.0623	46.8923	775
chr1	85898633	85898948	BED_peak1940	33	.	2.04651	5.35242	3.34658	83
chr1	85916664	85916864	BED_peak1941	31	.	3.20513	5.1156	3.13294	26
chr1	85917369	85917701	BED_peak1942	42	.	3.5865	6.33684	4.26684	152
chr1	85932517	85932936	BED_peak1943	47	.	2.56046	6.88257	4.77791	300
chr1	85933258	85935024	BED_peak1944	221	.	4.86322	24.8591	22.1671	882
chr1	85955954	85956262	BED_peak1945	39	.	3.54648	6.0188	3.96605	158
chr1	86018381	86018771	BED_peak1946	90	.	5.09807	11.323	9.01048	114
chr1	86059074	86059586	BED_peak1947	307	.	8.28221	33.6501	30.7749	337
chr1	86064364	86065496	BED_peak1948	798	.	8.75776	83.5516	79.817	361
chr1	86135002	86135403	BED_peak1949	49	.	3.81356	7.05874	4.94551	153
chr1	86153837	86154687	BED_peak1950	325	.	7.44681	35.5008	32.5895	462
chr1	86154812	86155075	BED_peak1951	220	.	5.98592	24.7018	22.0133	119
chr1	86175013	86175861	BED_peak1952	66	.	3.78788	8.81381	6.61075	651
chr1	86210709	86211089	BED_peak1953	49	.	3.68217	7.02907	4.9171	180
chr1	86214380	86214580	BED_peak1954	69	.	4.02685	9.16019	6.9388	85
chr1	86217963	86218578	BED_peak1955	36	.	3.28185	5.69362	3.66708	501
chr1	86232734	86232934	BED_peak1956	39	.	3.4	5.94583	3.90476	176
chr1	86255704	86256031	BED_peak1957	82	.	4.86726	10.484	8.2071	158
chr1	86303274	86304008	BED_peak1958	94	.	4.25824	11.8115	9.48183	344
chr1	86310723	86311251	BED_peak1959	63	.	3.88514	8.5355	6.34432	344
chr1	86343790	86344032	BED_peak1960	30	.	3.16456	5.03427	3.05681	55
chr1	86358957	86359429	BED_peak1961	1195	.	10.8747	124.065	119.558	308
chr1	86359640	86360341	BED_peak1962	709	.	7.97619	74.4872	70.908	188
chr1	86397825	86398424	BED_peak1963	129	.	5.55556	15.3505	12.9024	203
chr1	86425159	86425566	BED_peak1964	55	.	3.73665	7.6562	5.50895	127
chr1	86433786	86434335	BED_peak1965	822	.	6.27477	85.9812	82.2041	387
chr1	86434762	86435864	BED_peak1966	857	.	6.25393	89.6304	85.7885	174
chr1	86441711	86443277	BED_peak1967	664	.	5.8156	69.9821	66.4787	1153
chr1	86470837	86471174	BED_peak1968	55	.	3.57143	7.74607	5.59452	164
chr1	86472073	86472594	BED_peak1969	63	.	3.77359	8.51696	6.32657	162
chr1	86486993	86487425	BED_peak1970	828	.	7.17282	86.6141	82.8259	264
chr1	86487733	86488272	BED_peak1971	1800	.	11.3372	185.949	180.073	222
chr1	86488381	86488698	BED_peak1972	107	.	2.794	13.154	10.7759	135
chr1	86498268	86498488	BED_peak1973	56	.	2.82714	7.82888	5.67358	139
chr1	86503604	86504126	BED_peak1974	525	.	5.46252	55.7878	52.5206	330
chr1	86504319	86504836	BED_peak1975	253	.	3.8162	28.1189	25.3561	228
chr1	86509641	86510050	BED_peak1976	255	.	4.30162	28.2659	25.5002	222
chr1	86510778	86511404	BED_peak1977	92	.	3.10881	11.5557	9.23508	468
chr1	86524466	86525033	BED_peak1978	224	.	2.90671	25.1506	22.4522	455
chr1	86525494	86526240	BED_peak1979	1032	.	5.7744	107.452	103.274	560
chr1	86527435	86528060	BED_peak1980	145	.	2.46833	17.0086	14.5117	414
chr1	86582140	86582865	BED_peak1981	369	.	6.52174	39.9869	36.9928	544
chr1	86586818	86587731	BED_peak1982	675	.	9.47547	71.1174	67.5949	459
chr1	86598892	86599156	BED_peak1983	46	.	3.76814	6.70972	4.61367	189
chr1	86623440	86623640	BED_peak1984	46	.	3.76814	6.70972	4.61367	43
chr1	86634007	86634384	BED_peak1985	46	.	3.76814	6.70972	4.61367	60
chr1	86669696	86670569	BED_peak1986	526	.	11.0315	55.9184	52.6492	683
chr1	86703227	86703815	BED_peak1987	465	.	9.56633	49.6951	46.5314	281
chr1	86704001	86704513	BED_peak1988	299	.	7.37914	32.7901	29.9317	172
chr1	86909420	86909620	BED_peak1989	46	.	3.76814	6.70972	4.61367	93
chr1	87002463	87003227	BED_peak1990	48	.	3.76569	6.95806	4.8497	707
chr1	87003441	87003699	BED_peak1991	42	.	3.60169	6.36834	4.29665	63
chr1	87018841	87019095	BED_peak1992	101	.	5.31915	12.5263	10.1703	159
chr1	87035113	87036457	BED_peak1993	384	.	7.1298	41.5165	38.4951	746
chr1	87049541	87049799	BED_peak1994	128	.	3.90244	15.3406	12.8928	165
chr1	87049888	87050175	BED_peak1995	109	.	3.67279	13.2861	10.9037	159
chr1	87050396	87051141	BED_peak1996	91	.	3.4662	11.4476	9.13079	154
chr1	87098496	87098740	BED_peak1997	118	.	5.57769	14.2472	11.8333	113
chr1	87098845	87099059	BED_peak1998	38	.	3.38645	5.9171	3.87754	121
[truncated: 78,305 more rows]

## Sheet: ChIP_seq_MN_CTCF_rep1.bed
Supplementary Data 12. ChIP-seq peak calls generated for motor neuron experiments in BED file format, used in Supplementary Fig. 8
chrom	peak start mm10	peak end mm10	peak name	score	strand	fold-change	pval (-log10)	qval (-log10)	peak summit
chr1	3288610	3288778	BED_peak1	28	.	4.10075	5.14561	2.86009	23
chr1	3451300	3451453	BED_peak2	37	.	4.61334	6.12668	3.72665	70
chr1	3495864	3496017	BED_peak3	37	.	4.61334	6.12668	3.72665	52
chr1	3531630	3531842	BED_peak4	125	.	8.71409	15.3125	12.5694	104
chr1	3536026	3536179	BED_peak5	43	.	4.901	6.79683	4.35756	55
chr1	3670594	3671566	BED_peak6	84	.	6.36259	11.0529	8.41468	115
chr1	3756717	3756870	BED_peak7	28	.	4.10075	5.14561	2.86009	79
chr1	3841407	3841562	BED_peak8	46	.	5.12593	7.15258	4.67677	102
chr1	3987307	3987489	BED_peak9	51	.	5.31144	7.69831	5.19703	95
chr1	4021353	4021600	BED_peak10	37	.	4.61334	6.12668	3.72665	149
chr1	4038850	4039251	BED_peak11	37	.	4.61334	6.12668	3.72665	37
chr1	4085206	4085793	BED_peak12	75	.	6.46831	10.1454	7.53728	450
chr1	4142574	4142884	BED_peak13	493	.	18.3679	52.6099	49.3552	149
chr1	4187737	4187890	BED_peak14	28	.	4.10075	5.14561	2.86009	66
chr1	4228245	4228668	BED_peak15	89	.	7.17631	11.6314	8.97506	107
chr1	4257832	4258094	BED_peak16	21	.	3.5483	4.29822	2.14899	120
chr1	4258355	4258570	BED_peak17	54	.	5.28658	7.94233	5.43038	111
chr1	4332550	4332907	BED_peak18	177	.	10.1326	20.5538	17.7154	113
chr1	4382870	4383087	BED_peak19	135	.	8.78491	16.3196	13.5573	114
chr1	4391070	4391347	BED_peak20	28	.	4.10075	5.14561	2.86009	128
chr1	4404334	4404505	BED_peak21	46	.	5.12593	7.15258	4.67677	49
chr1	4416773	4417069	BED_peak22	538	.	20.5069	57.2043	53.8976	139
chr1	4440425	4440628	BED_peak23	78	.	6.66371	10.4613	7.83902	112
chr1	4454853	4455006	BED_peak24	46	.	5.12593	7.15258	4.67677	42
chr1	4456888	4457041	BED_peak25	14	.	3.07556	3.33942	1.43052	134
chr1	4491973	4492481	BED_peak26	243	.	11.3599	27.2709	24.33	166
chr1	4505976	4506129	BED_peak27	14	.	3.07556	3.33942	1.43052	33
chr1	4516631	4517081	BED_peak28	212	.	10.6177	24.1758	21.28	117
chr1	4560443	4560849	BED_peak29	33	.	4.34573	5.70814	3.37667	254
chr1	4567266	4567426	BED_peak30	48	.	5.05027	7.2853	4.80301	29
chr1	4571610	4571815	BED_peak31	107	.	7.59166	13.4744	10.773	77
chr1	4610196	4610349	BED_peak32	25	.	3.86287	4.77806	2.57843	54
chr1	4631744	4631897	BED_peak33	37	.	4.61334	6.12668	3.72665	104
chr1	4688453	4688716	BED_peak34	62	.	5.83743	8.81979	6.2618	170
chr1	4689075	4689331	BED_peak35	25	.	3.86287	4.77806	2.57843	192
chr1	4768417	4768712	BED_peak36	630	.	15.4841	66.4116	63.0015	152
chr1	4769922	4770169	BED_peak37	528	.	13.5007	56.1915	52.8961	119
chr1	4777041	4777299	BED_peak38	14	.	2.90746	3.19236	1.40809	44
chr1	4780165	4780408	BED_peak39	135	.	8.46848	16.2669	13.5057	116
chr1	4785473	4785735	BED_peak40	39	.	4.62364	6.36168	3.94741	75
chr1	4807856	4808279	BED_peak41	125	.	8.71409	15.3125	12.5694	297
chr1	4857558	4858411	BED_peak42	78	.	6.66371	10.4613	7.83902	299
chr1	4954638	4954791	BED_peak43	20	.	3.58815	4.21443	2.0746	11
chr1	4978761	4979005	BED_peak44	28	.	4.10075	5.14561	2.86009	137
chr1	4985296	4985548	BED_peak45	35	.	4.44422	5.86159	3.51717	142
chr1	5017927	5018173	BED_peak46	216	.	10.1933	24.5846	21.6828	133
chr1	5019471	5019681	BED_peak47	91	.	6.10658	11.7871	9.12681	105
chr1	5040580	5040733	BED_peak48	20	.	3.58815	4.21443	2.0746	150
chr1	5072215	5072869	BED_peak49	320	.	13.1858	35.0797	32.035	440
chr1	5083118	5083490	BED_peak50	78	.	6.66371	10.4613	7.83902	261
chr1	5165746	5165917	BED_peak51	37	.	4.61334	6.12668	3.72665	128
chr1	5170363	5170610	BED_peak52	37	.	4.61334	6.12668	3.72665	135
chr1	5183619	5183792	BED_peak53	67	.	6.15112	9.32307	6.74072	74
chr1	5188168	5188358	BED_peak54	28	.	4.10075	5.14561	2.86009	78
chr1	5189261	5189415	BED_peak55	56	.	5.63853	8.2192	5.68355	86
chr1	5296724	5297295	BED_peak56	26	.	3.9208	4.86711	2.65778	139
chr1	5369115	5369268	BED_peak57	37	.	4.61334	6.12668	3.72665	101
chr1	5428399	5428578	BED_peak58	36	.	4.54729	6.02287	3.66503	133
chr1	5548961	5549114	BED_peak59	28	.	4.10075	5.14561	2.86009	69
chr1	5564846	5565128	BED_peak60	53	.	5.3911	7.8247	5.31767	75
chr1	5584542	5584697	BED_peak61	37	.	4.61334	6.12668	3.72665	95
chr1	5588586	5588764	BED_peak62	19	.	3.4307	3.97438	1.97555	32
chr1	5765166	5765320	BED_peak63	20	.	3.58815	4.21443	2.0746	37
chr1	5811255	5811459	BED_peak64	101	.	7.6889	12.8312	10.1437	86
chr1	5817156	5817316	BED_peak65	37	.	4.61334	6.12668	3.72665	107
chr1	5820253	5820753	BED_peak66	28	.	4.10075	5.14561	2.86009	208
chr1	5867615	5867781	BED_peak67	28	.	4.10075	5.14561	2.86009	34
chr1	5904945	5905133	BED_peak68	101	.	7.6889	12.8312	10.1437	87
chr1	5915416	5915621	BED_peak69	129	.	7.59354	15.719	12.9683	87
chr1	5917893	5918117	BED_peak70	81	.	5.99436	10.8162	8.18416	132
chr1	5977120	5977324	BED_peak71	37	.	4.61334	6.12668	3.72665	83
chr1	5993099	5993282	BED_peak72	67	.	6.15112	9.32307	6.74072	96
chr1	5993474	5993664	BED_peak73	20	.	3.58815	4.21443	2.0746	40
chr1	6015372	6015537	BED_peak74	28	.	4.10075	5.14561	2.86009	113
chr1	6073718	6073888	BED_peak75	28	.	4.10075	5.14561	2.86009	29
chr1	6089868	6090021	BED_peak76	37	.	4.61334	6.12668	3.72665	26
chr1	6135204	6135375	BED_peak77	100	.	7.63786	12.7478	10.0648	82
chr1	6143996	6144228	BED_peak78	480	.	19.9212	51.3157	48.0762	108
chr1	6152573	6152726	BED_peak79	46	.	5.12593	7.15258	4.67677	51
chr1	6173869	6174123	BED_peak80	28	.	3.96493	5.11916	2.86009	172
chr1	6193544	6193697	BED_peak81	46	.	5.12593	7.15258	4.67677	81
chr1	6214472	6215296	BED_peak82	457	.	17.2231	48.9724	45.7601	453
chr1	6272273	6272548	BED_peak83	304	.	15.3778	33.4796	30.4554	131
chr1	6323394	6323547	BED_peak84	28	.	4.10075	5.14561	2.86009	40
chr1	6326234	6326424	BED_peak85	56	.	5.63853	8.2192	5.68355	101
chr1	6359265	6359557	BED_peak86	20	.	3.58815	4.21443	2.0746	143
chr1	6375464	6375617	BED_peak87	28	.	4.10075	5.14561	2.86009	117
chr1	6382698	6383139	BED_peak88	595	.	20.4294	62.9575	59.5862	209
chr1	6406175	6406630	BED_peak89	161	.	8.31548	18.9733	16.1617	336
chr1	6410150	6410390	BED_peak90	412	.	14.7432	44.3613	41.2027	115
chr1	6417985	6418270	BED_peak91	200	.	11.5317	22.8811	20.0052	116
chr1	6430172	6430325	BED_peak92	27	.	3.86084	4.9588	2.739	70
chr1	6441163	6441463	BED_peak93	70	.	5.75484	9.68034	7.0869	160
chr1	6496986	6497144	BED_peak94	46	.	5.12593	7.15258	4.67677	51
chr1	6506381	6506536	BED_peak95	28	.	4.10075	5.14561	2.86009	29
chr1	6568584	6568867	BED_peak96	37	.	4.61334	6.12668	3.72665	131
chr1	6631843	6632003	BED_peak97	46	.	5.12593	7.15258	4.67677	70
chr1	6690700	6690914	BED_peak98	43	.	4.86452	6.73942	4.3034	98
chr1	6708156	6708378	BED_peak99	28	.	4.10075	5.14561	2.86009	72
chr1	6819916	6820172	BED_peak100	28	.	4.10075	5.14561	2.86009	217
chr1	6829773	6830098	BED_peak101	20	.	3.56434	4.17792	2.0746	74
chr1	6859096	6859346	BED_peak102	367	.	16.7637	39.9041	36.7988	126
chr1	6917113	6917434	BED_peak103	56	.	5.63853	8.2192	5.68355	208
chr1	6946009	6946365	BED_peak104	67	.	6.15112	9.32307	6.74072	94
chr1	7010256	7010409	BED_peak105	37	.	4.61334	6.12668	3.72665	65
chr1	7023867	7024033	BED_peak106	56	.	5.63853	8.2192	5.68355	91
chr1	7088363	7089157	BED_peak107	94	.	7.24288	12.1048	9.4372	692
chr1	7178189	7178490	BED_peak108	18	.	3.30672	3.78728	1.81657	252
chr1	7178908	7179061	BED_peak109	33	.	4.31386	5.65861	3.33128	134
chr1	7190638	7190938	BED_peak110	37	.	4.61334	6.12668	3.72665	120
chr1	7204821	7205095	BED_peak111	358	.	14.5762	38.9864	35.8924	140
chr1	7206532	7206912	BED_peak112	48	.	4.711	7.31061	4.82763	305
chr1	7218966	7219122	BED_peak113	45	.	5.05255	7.03615	4.58254	66
chr1	7253168	7253347	BED_peak114	20	.	3.58815	4.21443	2.0746	83
chr1	7259640	7259793	BED_peak115	28	.	4.10075	5.14561	2.86009	79
chr1	7281361	7281514	BED_peak116	46	.	5.12593	7.15258	4.67677	109
chr1	7287600	7287860	BED_peak117	14	.	3.07556	3.33942	1.43052	60
chr1	7293699	7293853	BED_peak118	41	.	4.79317	6.6273	4.19763	119
chr1	7294278	7294516	BED_peak119	52	.	5.35098	7.761	5.25704	116
chr1	7308055	7308208	BED_peak120	28	.	4.10075	5.14561	2.86009	73
chr1	7334824	7335691	BED_peak121	84	.	6.8614	11.1204	8.48038	100
chr1	7362497	7362788	BED_peak122	28	.	4.10075	5.14561	2.86009	237
chr1	7396922	7397527	BED_peak123	477	.	9.28069	50.9853	47.7498	115
chr1	7398177	7398555	BED_peak124	2027	.	23.7096	207.675	202.766	193
chr1	7412871	7413357	BED_peak125	56	.	5.63853	8.2192	5.68355	141
chr1	7456713	7456866	BED_peak126	37	.	4.61334	6.12668	3.72665	70
chr1	7574395	7574562	BED_peak127	28	.	4.10075	5.14561	2.86009	145
chr1	7667759	7668109	BED_peak128	20	.	3.58815	4.21443	2.0746	52
chr1	7712522	7712846	BED_peak129	28	.	4.10075	5.14561	2.86009	86
chr1	7871279	7871432	BED_peak130	37	.	4.61334	6.12668	3.72665	58
chr1	7994763	7994981	BED_peak131	78	.	6.42762	10.4202	7.80356	108
chr1	8141215	8141369	BED_peak132	46	.	5.12593	7.15258	4.67677	102
chr1	8156331	8156664	BED_peak133	30	.	4.13204	5.377	3.07268	106
chr1	8158335	8158488	BED_peak134	28	.	3.96493	5.11916	2.86009	28
chr1	8162517	8162686	BED_peak135	67	.	6.15112	9.32307	6.74072	92
chr1	8179275	8179428	BED_peak136	20	.	3.58815	4.21443	2.0746	97
chr1	8190261	8190669	BED_peak137	59	.	5.62799	8.48567	5.93996	110
chr1	8196555	8196873	BED_peak138	67	.	6.15112	9.32307	6.74072	58
chr1	8218294	8218748	BED_peak139	56	.	5.63853	8.2192	5.68355	99
chr1	8287630	8287823	BED_peak140	37	.	4.61334	6.12668	3.72665	57
chr1	8384543	8384796	BED_peak141	101	.	7.6889	12.8312	10.1437	111
chr1	8389606	8389854	BED_peak142	67	.	6.15112	9.32307	6.74072	120
chr1	8405383	8405571	BED_peak143	28	.	4.10075	5.14561	2.86009	115
chr1	8452161	8452368	BED_peak144	37	.	4.61334	6.12668	3.72665	59
chr1	8640944	8641267	BED_peak145	56	.	5.63853	8.2192	5.68355	255
chr1	8678801	8679003	BED_peak146	67	.	6.15112	9.32307	6.74072	129
chr1	8688589	8689362	BED_peak147	52	.	5.18179	7.77554	5.27038	351
chr1	8780585	8780739	BED_peak148	46	.	5.12593	7.15258	4.67677	90
chr1	8798074	8798234	BED_peak149	46	.	5.12593	7.15258	4.67677	46
chr1	8833122	8833447	BED_peak150	56	.	5.63853	8.2192	5.68355	115
chr1	8859172	8859398	BED_peak151	37	.	4.61334	6.12668	3.72665	78
chr1	8863795	8863948	BED_peak152	46	.	5.12593	7.15258	4.67677	107
chr1	8902825	8902978	BED_peak153	28	.	4.10075	5.14561	2.86009	137
chr1	8925579	8925732	BED_peak154	28	.	4.10075	5.14561	2.86009	136
chr1	9050685	9050840	BED_peak155	37	.	4.61334	6.12668	3.72665	93
chr1	9175751	9176053	BED_peak156	78	.	6.66371	10.4613	7.83902	151
chr1	9236320	9236659	BED_peak157	29	.	4.04676	5.24534	2.95099	105
chr1	9299836	9300100	BED_peak158	48	.	5.086	7.34171	4.85693	142
chr1	9306687	9307093	BED_peak159	46	.	5.12593	7.15258	4.67677	56
chr1	9391920	9392073	BED_peak160	46	.	5.12593	7.15258	4.67677	55
chr1	9407183	9407368	BED_peak161	46	.	5.12593	7.15258	4.67677	126
chr1	9437136	9437297	BED_peak162	46	.	5.12593	7.15258	4.67677	73
chr1	9444524	9444689	BED_peak163	36	.	4.54729	6.02287	3.66503	58
chr1	9448911	9449318	BED_peak164	23	.	3.72526	4.5675	2.39032	382
chr1	9469334	9469809	BED_peak165	56	.	5.63853	8.2192	5.68355	278
chr1	9515153	9515453	BED_peak166	37	.	4.61334	6.12668	3.72665	57
chr1	9541338	9541562	BED_peak167	541	.	11.1194	57.501	54.1907	105
chr1	9545203	9546335	BED_peak168	642	.	11.7693	67.6606	64.2364	151
chr1	9573058	9573526	BED_peak169	234	.	11.1815	26.3479	23.42	354
chr1	9621517	9621726	BED_peak170	97	.	7.19424	12.4154	9.74007	69
chr1	9637101	9637328	BED_peak171	103	.	7.55822	13.0081	10.3168	101
chr1	9696876	9697129	BED_peak172	196	.	9.1047	22.5636	19.6926	108
chr1	9700032	9700438	BED_peak173	196	.	8.55912	22.5706	19.6996	313
chr1	9703168	9703391	BED_peak174	123	.	7.249	15.1065	12.3694	75
chr1	9747868	9748057	BED_peak175	56	.	5.6011	8.1593	5.63721	67
chr1	9768687	9768850	BED_peak176	47	.	4.65933	7.22549	4.74628	114
chr1	9772816	9773048	BED_peak177	484	.	17.8558	51.688	48.4443	143
chr1	9795196	9795354	BED_peak178	37	.	4.61334	6.12668	3.72665	82
chr1	9841038	9841201	BED_peak179	20	.	3.58815	4.21443	2.0746	91
chr1	9848354	9848540	BED_peak180	73	.	6.32388	9.91288	7.31189	111
chr1	9874251	9874486	BED_peak181	258	.	12.9505	28.7644	25.803	109
chr1	9943690	9944026	BED_peak182	45	.	4.87891	7.01495	4.56322	239
chr1	9944535	9944700	BED_peak183	62	.	5.61361	8.77369	6.21729	91
chr1	9967796	9968283	BED_peak184	37	.	4.61334	6.12668	3.72665	434
chr1	9984660	9984837	BED_peak185	20	.	3.58815	4.21443	2.0746	27
chr1	9990081	9990244	BED_peak186	56	.	5.63853	8.2192	5.68355	81
chr1	10007156	10007543	BED_peak187	334	.	14.765	36.4965	33.4337	243
chr1	10015800	10015974	BED_peak188	28	.	4.10075	5.14561	2.86009	91
chr1	10037782	10038005	BED_peak189	131	.	5.60185	15.8564	13.1031	130
chr1	10039518	10039836	BED_peak190	1702	.	27.2936	174.857	170.293	168
chr1	10089590	10090011	BED_peak191	914	.	24.9579	95.1715	91.4461	139
chr1	10101509	10101796	BED_peak192	28	.	4.10075	5.14561	2.86009	70
chr1	10128282	10128444	BED_peak193	56	.	5.63853	8.2192	5.68355	67
chr1	10181905	10182061	BED_peak194	46	.	5.12593	7.15258	4.67677	63
chr1	10197001	10197228	BED_peak195	125	.	8.71409	15.3125	12.5694	101
chr1	10232272	10232425	BED_peak196	35	.	4.31816	5.88462	3.53899	53
chr1	10232946	10233463	BED_peak197	95	.	7.04877	12.1783	9.50854	241
chr1	10239320	10239621	BED_peak198	56	.	5.63853	8.2192	5.68355	150
chr1	10249805	10250001	BED_peak199	101	.	7.6889	12.8312	10.1437	122
chr1	10259807	10259969	BED_peak200	37	.	4.61334	6.12668	3.72665	92
chr1	10287909	10288062	BED_peak201	37	.	4.61334	6.12668	3.72665	93
chr1	10304391	10304701	BED_peak202	20	.	3.58815	4.21443	2.0746	88
chr1	10333892	10334106	BED_peak203	28	.	4.04204	5.0544	2.82473	123
chr1	10382707	10382931	BED_peak204	45	.	5.01379	6.97481	4.52509	76
chr1	10430029	10430185	BED_peak205	56	.	5.63853	8.2192	5.68355	94
chr1	10466020	10466173	BED_peak206	37	.	4.61334	6.12668	3.72665	59
chr1	10478360	10478976	BED_peak207	134	.	8.15249	16.2125	13.4526	247
chr1	10488317	10488537	BED_peak208	138	.	9.22668	16.5909	13.8224	102
chr1	10500200	10500356	BED_peak209	46	.	5.12593	7.15258	4.67677	108
chr1	10564794	10564960	BED_peak210	37	.	4.61334	6.12668	3.72665	85
chr1	10686851	10687004	BED_peak211	37	.	4.61334	6.12668	3.72665	70
chr1	10703315	10703497	BED_peak212	56	.	5.63853	8.2192	5.68355	64
chr1	10731704	10731866	BED_peak213	34	.	4.4109	5.8096	3.46952	38
chr1	10759452	10759887	BED_peak214	108	.	7.64389	13.5599	10.8564	342
chr1	10805948	10806125	BED_peak215	20	.	3.58815	4.21443	2.0746	54
chr1	10835674	10835927	BED_peak216	187	.	10.787	21.643	18.7867	142
chr1	10874311	10874464	BED_peak217	46	.	5.12593	7.15258	4.67677	63
chr1	10888456	10888635	BED_peak218	45	.	5.05255	7.03615	4.58254	34
chr1	10993547	10994065	BED_peak219	46	.	5.12593	7.15258	4.67677	97
chr1	11065269	11065464	BED_peak220	113	.	8.20149	14.0588	11.3429	94
chr1	11089928	11090082	BED_peak221	37	.	4.61334	6.12668	3.72665	36
chr1	11140053	11140206	BED_peak222	46	.	5.12593	7.15258	4.67677	53
chr1	11151608	11151845	BED_peak223	177	.	10.7645	20.5617	17.7223	91
chr1	11234012	11234197	BED_peak224	109	.	7.96099	13.6649	10.9593	70
chr1	11235251	11235455	BED_peak225	26	.	3.95042	4.91275	2.69901	114
chr1	11262567	11262859	BED_peak226	70	.	6.18576	9.691	7.09696	211
chr1	11295310	11295512	BED_peak227	46	.	5.12593	7.15258	4.67677	103
chr1	11414070	11414469	BED_peak228	1373	.	27.7213	141.625	137.4	192
chr1	11450237	11450390	BED_peak229	46	.	5.12593	7.15258	4.67677	73
chr1	11565433	11565660	BED_peak230	204	.	11.7896	23.3112	20.4283	93
chr1	11624439	11624639	BED_peak231	37	.	4.61334	6.12668	3.72665	53
chr1	11626420	11626865	BED_peak232	46	.	5.12593	7.15258	4.67677	132
chr1	11657515	11658006	BED_peak233	261	.	13.52	29.0988	26.1324	364
chr1	11674053	11674345	BED_peak234	232	.	12.8148	26.1345	23.2095	150
chr1	11707207	11707385	BED_peak235	67	.	6.15112	9.32307	6.74072	93
chr1	11729397	11729722	BED_peak236	56	.	5.63853	8.2192	5.68355	124
chr1	11755833	11756018	BED_peak237	20	.	3.58815	4.21443	2.0746	39
chr1	11783120	11783313	BED_peak238	66	.	6.11029	9.25731	6.6832	104
chr1	11805453	11805676	BED_peak239	78	.	6.66371	10.4613	7.83902	110
chr1	11853759	11854039	BED_peak240	28	.	4.10075	5.14561	2.86009	49
chr1	11873643	11873865	BED_peak241	78	.	6.66371	10.4613	7.83902	90
chr1	11937007	11937376	BED_peak242	46	.	5.12593	7.15258	4.67677	74
chr1	11948988	11949171	BED_peak243	28	.	4.10075	5.14561	2.86009	106
chr1	12028182	12028354	BED_peak244	46	.	5.12593	7.15258	4.67677	86
chr1	12119484	12119637	BED_peak245	28	.	4.10075	5.14561	2.86009	30
chr1	12170646	12170986	BED_peak246	56	.	5.63853	8.2192	5.68355	110
chr1	12264920	12265073	BED_peak247	46	.	5.12593	7.15258	4.67677	29
chr1	12269740	12269953	BED_peak248	67	.	6.15112	9.32307	6.74072	108
chr1	12270436	12270603	BED_peak249	46	.	5.12593	7.15258	4.67677	96
chr1	12466011	12466177	BED_peak250	56	.	5.63853	8.2192	5.68355	91
chr1	12472579	12472842	BED_peak251	20	.	3.58815	4.21443	2.0746	118
chr1	12504909	12505069	BED_peak252	28	.	4.10075	5.14561	2.86009	62
chr1	12512639	12512958	BED_peak253	28	.	4.10075	5.14561	2.86009	226
chr1	12521541	12521829	BED_peak254	20	.	3.58815	4.21443	2.0746	221
chr1	12622156	12622311	BED_peak255	46	.	5.12593	7.15258	4.67677	71
chr1	12641373	12641527	BED_peak256	56	.	5.63853	8.2192	5.68355	65
chr1	12657464	12657826	BED_peak257	274	.	12.8031	30.4218	27.4377	199
chr1	12679328	12679486	BED_peak258	46	.	5.12593	7.15258	4.67677	69
chr1	12683963	12684142	BED_peak259	20	.	3.58815	4.21443	2.0746	41
chr1	12699150	12699334	BED_peak260	89	.	7.17631	11.6314	8.97506	99
chr1	12707707	12707922	BED_peak261	67	.	6.15112	9.32307	6.74072	90
chr1	12716934	12717087	BED_peak262	46	.	5.12593	7.15258	4.67677	96
chr1	12727599	12727762	BED_peak263	25	.	3.69125	4.69761	2.50684	32
chr1	12732962	12733115	BED_peak264	28	.	4.07353	5.10328	2.86009	100
chr1	12750352	12750532	BED_peak265	26	.	3.95042	4.91275	2.69901	140
chr1	12751337	12751490	BED_peak266	46	.	5.09191	7.09856	4.64179	95
chr1	12788178	12788370	BED_peak267	20	.	3.58815	4.21443	2.0746	112
chr1	12808553	12808847	BED_peak268	26	.	3.89162	4.82222	2.61808	124
chr1	12836927	12837124	BED_peak269	170	.	8.55161	19.9236	17.0953	90
chr1	12840540	12840693	BED_peak270	52	.	4.78175	7.7276	5.22482	77
chr1	12849246	12849421	BED_peak271	37	.	4.61334	6.12668	3.72665	123
chr1	12863971	12864328	BED_peak272	372	.	14.9406	40.3581	37.2473	216
chr1	12928029	12928300	BED_peak273	20	.	3.48293	4.05368	2.0425	143
chr1	12935872	12936095	BED_peak274	97	.	7.46343	12.4633	9.78675	121
chr1	12951968	12952389	BED_peak275	70	.	6.18576	9.691	7.09696	62
chr1	12954877	12955030	BED_peak276	34	.	4.37807	5.75846	3.42218	67
chr1	12967253	12967588	BED_peak277	14	.	2.98537	3.20424	1.41625	233
chr1	12977151	12977304	BED_peak278	37	.	4.61334	6.12668	3.72665	63
chr1	12984857	12985046	BED_peak279	78	.	6.66371	10.4613	7.83902	87
chr1	12990149	12990502	BED_peak280	1318	.	24.0155	135.983	131.815	201
chr1	12992602	12992856	BED_peak281	209	.	7.31582	23.799	20.9089	141
chr1	13050230	13050544	BED_peak282	386	.	12.4561	41.8078	38.6795	93
chr1	13052060	13052288	BED_peak283	306	.	10.5203	33.6537	30.6271	103
chr1	13075840	13076323	BED_peak284	28	.	4.10075	5.14561	2.86009	349
chr1	13117878	13118103	BED_peak285	56	.	5.43306	8.17538	5.65195	121
chr1	13118557	13118745	BED_peak286	43	.	4.7188	6.76237	4.32517	61
chr1	13134393	13134675	BED_peak287	183	.	9.27039	21.2337	18.3837	144
chr1	13138380	13138542	BED_peak288	99	.	6.36537	12.6535	9.97265	97
chr1	13142992	13143168	BED_peak289	95	.	6.80163	12.1741	9.50458	68
chr1	13151073	13151372	BED_peak290	588	.	18.2585	62.1731	58.8103	149
chr1	13183487	13183648	BED_peak291	37	.	4.61334	6.12668	3.72665	56
chr1	13203310	13203515	BED_peak292	68	.	6.01073	9.41029	6.82497	107
chr1	13210187	13210547	BED_peak293	68	.	6.01073	9.41029	6.82497	109
chr1	13227283	13227612	BED_peak294	210	.	11.4779	23.9026	21.011	129
chr1	13250786	13251052	BED_peak295	37	.	4.61334	6.12668	3.72665	142
chr1	13276091	13276386	BED_peak296	37	.	4.61334	6.12668	3.72665	152
chr1	13287724	13287960	BED_peak297	28	.	4.10075	5.14561	2.86009	121
chr1	13332454	13332607	BED_peak298	37	.	4.61334	6.12668	3.72665	58
chr1	13337537	13337766	BED_peak299	58	.	5.36547	8.37478	5.83326	86
chr1	13355737	13355975	BED_peak300	51	.	5.31144	7.69831	5.19703	119
chr1	13372778	13373613	BED_peak301	489	.	14.9402	52.1867	48.9372	275
chr1	13424085	13424238	BED_peak302	28	.	4.10075	5.14561	2.86009	92
chr1	13429359	13429514	BED_peak303	37	.	4.61334	6.12668	3.72665	50
chr1	13441765	13441936	BED_peak304	46	.	5.12593	7.15258	4.67677	90
chr1	13500561	13500772	BED_peak305	131	.	8.8218	15.9242	13.1696	79
chr1	13510938	13511091	BED_peak306	34	.	4.37807	5.75846	3.42218	84
chr1	13518522	13518727	BED_peak307	28	.	4.10075	5.14561	2.86009	60
chr1	13531575	13531858	BED_peak308	745	.	21.9556	78.104	74.5653	137
chr1	13543766	13544117	BED_peak309	63	.	5.72713	8.95577	6.39287	248
chr1	13550612	13550765	BED_peak310	26	.	3.89162	4.82222	2.61808	31
chr1	13589707	13590269	BED_peak311	2099	.	33.9818	214.988	209.991	349
chr1	13600058	13600211	BED_peak312	40	.	4.72389	6.51863	4.09544	68
chr1	13619250	13619630	BED_peak313	56	.	5.47096	8.23568	5.69921	283
chr1	13627422	13627609	BED_peak314	20	.	3.58815	4.21443	2.0746	131
chr1	13660098	13660372	BED_peak315	60	.	5.70993	8.61627	6.06574	143
chr1	13675546	13675795	BED_peak316	20	.	3.58815	4.21443	2.0746	18
chr1	13677750	13677952	BED_peak317	20	.	3.58815	4.21443	2.0746	115
chr1	13706164	13706650	BED_peak318	466	.	17.7198	49.8637	46.641	319
chr1	13736860	13737256	BED_peak319	88	.	6.8387	11.4495	8.80094	102
chr1	13784436	13784680	BED_peak320	202	.	7.42811	23.1088	20.2296	131
chr1	13789240	13789578	BED_peak321	1026	.	22.0488	106.479	102.631	144
chr1	13874512	13874665	BED_peak322	37	.	4.61334	6.12668	3.72665	47
chr1	13936171	13936324	BED_peak323	20	.	3.58815	4.21443	2.0746	137
chr1	14085349	14085625	BED_peak324	46	.	5.12593	7.15258	4.67677	54
chr1	14127166	14127357	BED_peak325	28	.	4.10075	5.14561	2.86009	66
chr1	14133300	14133558	BED_peak326	37	.	4.61334	6.12668	3.72665	152
chr1	14235920	14236101	BED_peak327	20	.	3.58815	4.21443	2.0746	30
chr1	14305257	14305410	BED_peak328	14	.	3.07556	3.33942	1.43052	137
chr1	14309735	14309984	BED_peak329	177	.	10.7645	20.5617	17.7223	132
chr1	14364576	14364951	BED_peak330	54	.	5.47318	7.95522	5.44208	199
chr1	14441275	14441507	BED_peak331	28	.	4.10075	5.14561	2.86009	148
chr1	14484715	14484886	BED_peak332	28	.	4.10075	5.14561	2.86009	37
chr1	14498344	14498607	BED_peak333	37	.	4.61334	6.12668	3.72665	151
chr1	14533193	14533523	BED_peak334	20	.	3.58815	4.21443	2.0746	275
chr1	14570694	14571005	BED_peak335	123	.	8.58933	15.1073	12.37	198
chr1	14635904	14636094	BED_peak336	56	.	5.63853	8.2192	5.68355	53
chr1	14689387	14689569	BED_peak337	46	.	5.12593	7.15258	4.67677	93
chr1	14729119	14729627	BED_peak338	301	.	13.6033	33.1212	30.1018	147
chr1	14739851	14740330	BED_peak339	637	.	19.9538	67.1829	63.764	350
chr1	14755232	14755426	BED_peak340	36	.	4.40548	6.02089	3.66477	131
chr1	14862499	14862655	BED_peak341	82	.	6.71044	10.8764	8.24281	64
chr1	14865282	14865435	BED_peak342	43	.	4.901	6.79683	4.35756	46
chr1	14918713	14918979	BED_peak343	101	.	7.6889	12.8312	10.1437	124
chr1	14943554	14943715	BED_peak344	46	.	5.12593	7.15258	4.67677	58
chr1	14966969	14967322	BED_peak345	28	.	4.10075	5.14561	2.86009	89
chr1	14975488	14975902	BED_peak346	81	.	6.17475	10.7416	8.11163	130
chr1	14980413	14980611	BED_peak347	167	.	9.55308	19.5826	16.7601	123
chr1	15007684	15007907	BED_peak348	227	.	12.5345	25.6655	22.7478	107
chr1	15020549	15020736	BED_peak349	64	.	5.76599	9.01808	6.45296	118
chr1	15083711	15084189	BED_peak350	146	.	8.8919	17.4563	14.6719	335
chr1	15111563	15111721	BED_peak351	56	.	5.63853	8.2192	5.68355	42
chr1	15172836	15173035	BED_peak352	46	.	5.12593	7.15258	4.67677	52
chr1	15263875	15264221	BED_peak353	41	.	4.75828	6.57255	4.14571	80
chr1	15268825	15269302	BED_peak354	70	.	6.18576	9.691	7.09696	408
chr1	15286465	15287070	BED_peak355	629	.	18.6857	66.3527	62.9431	156
chr1	15327401	15327633	BED_peak356	113	.	8.20149	14.0588	11.3429	112
chr1	15475001	15475162	BED_peak357	46	.	5.12593	7.15258	4.67677	68
chr1	15500836	15501123	BED_peak358	37	.	4.61334	6.12668	3.72665	140
chr1	15592258	15592411	BED_peak359	20	.	3.58815	4.21443	2.0746	126
chr1	15621958	15622228	BED_peak360	387	.	15.8228	41.928	38.7981	142
chr1	15630912	15631103	BED_peak361	20	.	3.58815	4.21443	2.0746	76
chr1	15644153	15644524	BED_peak362	20	.	3.58815	4.21443	2.0746	96
chr1	15683727	15683948	BED_peak363	133	.	8.95611	16.145	13.3864	94
chr1	15742969	15743401	BED_peak364	67	.	6.15112	9.32307	6.74072	305
chr1	15792009	15792651	BED_peak365	78	.	6.42762	10.4202	7.80356	102
chr1	15804431	15804678	BED_peak366	41	.	4.62768	6.61851	4.18984	146
chr1	15805671	15805824	BED_peak367	20	.	3.40948	4.08774	2.07359	117
chr1	15862292	15862547	BED_peak368	37	.	4.61334	6.12668	3.72665	136
chr1	15892630	15892927	BED_peak369	20	.	3.56434	4.17792	2.0746	68
chr1	15894947	15895123	BED_peak370	28	.	4.10075	5.14561	2.86009	64
chr1	15902508	15902772	BED_peak371	125	.	8.71409	15.3125	12.5694	137
chr1	15934377	15934596	BED_peak372	56	.	5.63853	8.2192	5.68355	148
chr1	15956083	15956247	BED_peak373	37	.	4.61334	6.12668	3.72665	61
chr1	15993640	15993864	BED_peak374	125	.	8.71409	15.3125	12.5694	94
chr1	16019708	16019876	BED_peak375	37	.	4.61334	6.12668	3.72665	114
chr1	16050327	16050487	BED_peak376	64	.	5.97074	9.03316	6.46703	73
chr1	16062043	16062196	BED_peak377	46	.	5.12593	7.15258	4.67677	95
chr1	16071917	16072255	BED_peak378	27	.	3.5705	4.92298	2.7077	302
chr1	16093032	16093335	BED_peak379	56	.	5.63853	8.2192	5.68355	174
chr1	16105011	16105225	BED_peak380	160	.	5.68521	18.8383	16.029	112
chr1	16105411	16106011	BED_peak381	1508	.	22.3001	155.261	150.897	353
chr1	16216010	16216178	BED_peak382	44	.	4.97562	6.9145	4.46782	73
chr1	16248291	16248460	BED_peak383	28	.	4.07353	5.10328	2.86009	28
chr1	16253449	16253615	BED_peak384	37	.	4.61334	6.12668	3.72665	83
chr1	16291271	16291508	BED_peak385	56	.	5.63853	8.2192	5.68355	91
chr1	16304989	16305224	BED_peak386	232	.	12.8148	26.1345	23.2095	127
chr1	16342950	16343103	BED_peak387	50	.	5.23411	7.57582	5.08009	47
chr1	16383427	16383653	BED_peak388	50	.	5.19628	7.51597	5.02293	116
chr1	16403911	16404093	BED_peak389	20	.	3.58815	4.21443	2.0746	48
chr1	16433477	16433787	BED_peak390	177	.	10.1326	20.5538	17.7154	129
chr1	16440283	16440525	BED_peak391	250	.	12.1517	28.0316	25.0799	120
chr1	16453107	16453289	BED_peak392	56	.	5.63853	8.2192	5.68355	49
chr1	16475054	16475250	BED_peak393	20	.	3.58815	4.21443	2.0746	134
chr1	16491594	16491747	BED_peak394	20	.	3.58815	4.21443	2.0746	9
chr1	16519428	16520023	BED_peak395	1356	.	26.1971	139.824	135.617	397
chr1	16554012	16554219	BED_peak396	89	.	7.17631	11.6314	8.97506	95
chr1	16567263	16567433	BED_peak397	37	.	4.61334	6.12668	3.72665	72
chr1	16578036	16578227	BED_peak398	89	.	7.17631	11.6314	8.97506	132
chr1	16592806	16593527	BED_peak399	166	.	9.15402	19.4281	16.608	588
chr1	16616463	16616652	BED_peak400	47	.	5.01505	7.2297	4.74978	94
chr1	16618749	16618910	BED_peak401	38	.	4.52755	6.21149	3.80622	100
chr1	16619276	16619525	BED_peak402	102	.	7.24514	12.9062	10.2172	104
chr1	16623674	16623986	BED_peak403	28	.	3.93839	5.07826	2.84618	32
chr1	16631867	16632047	BED_peak404	81	.	6.66159	10.7975	8.16614	85
chr1	16664999	16665515	BED_peak405	69	.	6.09699	9.54858	6.95927	381
chr1	16673054	16673207	BED_peak406	37	.	4.61334	6.12668	3.72665	81
chr1	16695067	16695371	BED_peak407	37	.	4.61334	6.12668	3.72665	249
chr1	16728144	16728514	BED_peak408	19	.	3.40517	3.93572	1.94251	92
chr1	16739293	16739507	BED_peak409	102	.	7.0296	12.9678	10.2775	83
chr1	16740327	16740597	BED_peak410	28	.	3.81417	5.09588	2.86009	95
chr1	16749177	16749542	BED_peak411	46	.	4.80115	7.16779	4.69144	130
chr1	16771831	16771984	BED_peak412	50	.	5.19628	7.51597	5.02293	112
chr1	16798331	16798663	BED_peak413	968	.	24.3717	100.61	96.8256	160
chr1	16833050	16833203	BED_peak414	44	.	4.93803	6.85518	4.41236	78
chr1	16833976	16834195	BED_peak415	36	.	4.54729	6.02287	3.66503	126
chr1	16865191	16865478	BED_peak416	56	.	5.63853	8.2192	5.68355	130
chr1	16911374	16911529	BED_peak417	20	.	3.58815	4.21443	2.0746	3
chr1	16953299	16953651	BED_peak418	61	.	5.75181	8.68307	6.13016	251
chr1	16969891	16970045	BED_peak419	37	.	4.61334	6.12668	3.72665	65
chr1	17004090	17004243	BED_peak420	46	.	5.12593	7.15258	4.67677	74
chr1	17061542	17061695	BED_peak421	28	.	4.10075	5.14561	2.86009	82
chr1	17072780	17073068	BED_peak422	20	.	3.58815	4.21443	2.0746	47
chr1	17096920	17097092	BED_peak423	46	.	4.94604	7.12083	4.66236	110
chr1	17097565	17097856	BED_peak424	75	.	6.25195	10.1369	7.52938	106
chr1	17113097	17113301	BED_peak425	20	.	3.58815	4.21443	2.0746	59
chr1	17123495	17123803	BED_peak426	727	.	22.8841	76.2875	72.7686	147
chr1	17145529	17145767	BED_peak427	163	.	10.2519	19.2166	16.3999	144
chr1	17163628	17163898	BED_peak428	241	.	12.663	27.0549	24.1169	118
chr1	17250799	17250952	BED_peak429	20	.	3.58815	4.21443	2.0746	67
chr1	17334785	17335041	BED_peak430	37	.	4.61334	6.12668	3.72665	109
chr1	17389304	17389667	BED_peak431	37	.	4.58272	6.07851	3.71638	87
chr1	17473716	17474055	BED_peak432	78	.	6.66371	10.4613	7.83902	147
chr1	17478775	17478956	BED_peak433	46	.	5.12593	7.15258	4.67677	65
chr1	17544494	17544738	BED_peak434	46	.	5.12593	7.15258	4.67677	94
chr1	17574901	17575054	BED_peak435	28	.	4.10075	5.14561	2.86009	81
chr1	17626012	17626203	BED_peak436	56	.	5.63853	8.2192	5.68355	92
chr1	17629630	17629871	BED_peak437	125	.	8.71409	15.3125	12.5694	88
chr1	17685817	17686133	BED_peak438	89	.	7.17631	11.6314	8.97506	119
chr1	17705007	17705160	BED_peak439	28	.	4.10075	5.14561	2.86009	114
chr1	17792811	17793009	BED_peak440	55	.	5.51517	8.0221	5.50599	76
chr1	17793367	17793546	BED_peak441	53	.	5.3911	7.8247	5.31767	58
chr1	17876193	17876469	BED_peak442	28	.	4.10075	5.14561	2.86009	134
chr1	17891712	17891865	BED_peak443	20	.	3.58815	4.21443	2.0746	108
chr1	17894349	17894520	BED_peak444	37	.	4.61334	6.12668	3.72665	71
chr1	17907011	17907233	BED_peak445	28	.	4.10075	5.14561	2.86009	143
chr1	17957887	17958231	BED_peak446	44	.	4.97562	6.9145	4.46782	263
chr1	17978149	17978332	BED_peak447	50	.	5.01609	7.51145	5.01926	61
chr1	17980663	17980940	BED_peak448	392	.	16.5091	42.3873	39.252	130
chr1	18012993	18013225	BED_peak449	89	.	7.12867	11.5539	8.90238	124
chr1	18016432	18016614	BED_peak450	37	.	4.58272	6.07851	3.71638	97
chr1	18032742	18032908	BED_peak451	37	.	4.61334	6.12668	3.72665	136
chr1	18058575	18058734	BED_peak452	28	.	4.10075	5.14561	2.86009	124
chr1	18077966	18078524	BED_peak453	80	.	6.39277	10.7257	8.09619	338
chr1	18098041	18098194	BED_peak454	20	.	3.58815	4.21443	2.0746	56
chr1	18106253	18106484	BED_peak455	199	.	10.1795	22.8391	19.9641	91
chr1	18106821	18107049	BED_peak456	206	.	10.2605	23.5508	20.6643	117
chr1	18131806	18132052	BED_peak457	78	.	6.66371	10.4613	7.83902	98
chr1	18159154	18159374	BED_peak458	37	.	4.61334	6.12668	3.72665	69
chr1	18288991	18289192	BED_peak459	150	.	9.73927	17.8927	15.0997	70
chr1	18324312	18324465	BED_peak460	46	.	5.12593	7.15258	4.67677	75
chr1	18359851	18360150	BED_peak461	20	.	3.58815	4.21443	2.0746	269
chr1	18410972	18411125	BED_peak462	42	.	4.82859	6.68292	4.24974	42
chr1	18412815	18413004	BED_peak463	75	.	6.46831	10.1454	7.53728	103
chr1	18518304	18518519	BED_peak464	30	.	4.10322	5.33248	3.0313	142
chr1	18520854	18521027	BED_peak465	78	.	6.47309	10.4935	7.87029	72
chr1	18537769	18538240	BED_peak466	44	.	4.93803	6.85518	4.41236	220
chr1	18590146	18590358	BED_peak467	20	.	3.58815	4.21443	2.0746	147
chr1	18658690	18659533	BED_peak468	59	.	5.62799	8.48567	5.93996	736
chr1	18761303	18761467	BED_peak469	36	.	4.51241	5.9682	3.61561	141
chr1	18761706	18762014	BED_peak470	26	.	3.95042	4.91275	2.69901	210
chr1	18774032	18774386	BED_peak471	56	.	5.63853	8.2192	5.68355	132
chr1	18793773	18794021	BED_peak472	216	.	12.2206	24.5775	21.6758	112
chr1	18813125	18813432	BED_peak473	34	.	4.4109	5.8096	3.46952	61
chr1	18938149	18938302	BED_peak474	37	.	4.61334	6.12668	3.72665	52
chr1	18972853	18973114	BED_peak475	60	.	5.70993	8.61627	6.06574	134
chr1	18976770	18977010	BED_peak476	113	.	8.20149	14.0588	11.3429	138
chr1	19006495	19006735	BED_peak477	46	.	5.12593	7.15258	4.67677	114
chr1	19048057	19048224	BED_peak478	37	.	4.61334	6.12668	3.72665	65
chr1	19056438	19056715	BED_peak479	67	.	6.15112	9.32307	6.74072	92
chr1	19131576	19132239	BED_peak480	113	.	8.20149	14.0588	11.3429	349
chr1	19145122	19145320	BED_peak481	14	.	3.07556	3.33942	1.43052	81
chr1	19157967	19158144	BED_peak482	56	.	5.63853	8.2192	5.68355	85
chr1	19174124	19174277	BED_peak483	31	.	4.19092	5.46804	3.15573	111
chr1	19179114	19179536	BED_peak484	338	.	14.6245	36.9518	33.883	113
chr1	19184328	19184633	BED_peak485	60	.	5.70993	8.61627	6.06574	147
chr1	19205643	19205961	BED_peak486	242	.	12.0452	27.2311	24.2907	102
chr1	19206285	19206501	BED_peak487	127	.	8.00192	15.4869	12.7408	76
chr1	19232904	19233062	BED_peak488	51	.	5.31144	7.69831	5.19703	85
chr1	19283893	19284102	BED_peak489	35	.	4.44422	5.86159	3.51717	84
chr1	19284813	19285016	BED_peak490	66	.	6.06306	9.18133	6.61026	108
chr1	19290229	19290432	BED_peak491	67	.	6.15112	9.32307	6.74072	84
chr1	19305243	19305396	BED_peak492	20	.	3.58815	4.21443	2.0746	127
chr1	19325742	19325895	BED_peak493	37	.	4.61334	6.12668	3.72665	44
chr1	19398955	19399184	BED_peak494	20	.	3.58815	4.21443	2.0746	98
chr1	19440592	19440745	BED_peak495	28	.	4.10075	5.14561	2.86009	55
chr1	19449871	19450222	BED_peak496	46	.	5.12593	7.15258	4.67677	207
chr1	19629234	19629439	BED_peak497	53	.	5.43183	7.88943	5.37921	110
chr1	19635911	19636064	BED_peak498	20	.	3.58815	4.21443	2.0746	58
chr1	19651554	19651788	BED_peak499	20	.	3.58815	4.21443	2.0746	125
chr1	19676119	19676500	BED_peak500	28	.	4.10075	5.14561	2.86009	251
chr1	19730082	19730354	BED_peak501	37	.	4.61334	6.12668	3.72665	249
chr1	19799488	19799875	BED_peak502	37	.	4.61334	6.12668	3.72665	319
chr1	19927965	19928118	BED_peak503	28	.	4.10075	5.14561	2.86009	33
chr1	19973478	19973691	BED_peak504	67	.	6.15112	9.32307	6.74072	120
chr1	19999078	19999582	BED_peak505	70	.	5.96659	9.67612	7.08297	429
chr1	20023121	20023278	BED_peak506	46	.	5.12593	7.15258	4.67677	39
chr1	20102132	20102285	BED_peak507	28	.	4.10075	5.14561	2.86009	48
chr1	20234655	20235064	BED_peak508	28	.	4.10075	5.14561	2.86009	101
chr1	20284159	20284622	BED_peak509	195	.	10.2767	22.4428	19.5735	139
chr1	20290201	20290464	BED_peak510	78	.	6.66371	10.4613	7.83902	142
chr1	20306244	20306499	BED_peak511	173	.	9.93177	20.2181	17.3851	139
chr1	20311525	20311762	BED_peak512	173	.	9.93177	20.2181	17.3851	129
chr1	20321090	20321261	BED_peak513	46	.	5.12593	7.15258	4.67677	95
chr1	20345525	20345701	BED_peak514	37	.	4.61334	6.12668	3.72665	81
chr1	20393511	20393816	BED_peak515	28	.	4.10075	5.14561	2.86009	236
chr1	20410775	20410974	BED_peak516	28	.	4.10075	5.14561	2.86009	146
chr1	20432265	20432875	BED_peak517	90	.	6.73117	11.6592	9.00198	321
chr1	20450189	20450391	BED_peak518	212	.	11.6414	24.1756	21.2799	89
chr1	20450914	20451067	BED_peak519	23	.	3.67293	4.48771	2.31977	32
chr1	20486294	20486641	BED_peak520	82	.	6.71044	10.8764	8.24281	121
chr1	20486864	20487158	BED_peak521	40	.	4.68999	6.46553	4.04558	200
chr1	20513801	20514017	BED_peak522	78	.	6.66371	10.4613	7.83902	105
chr1	20525289	20525442	BED_peak523	43	.	4.901	6.79683	4.35756	17
chr1	20525741	20525901	BED_peak524	26	.	3.89162	4.82222	2.61808	106
chr1	20544703	20544856	BED_peak525	46	.	5.12593	7.15258	4.67677	96
chr1	20554475	20554760	BED_peak526	727	.	19.793	76.3145	72.7952	122
chr1	20574507	20574746	BED_peak527	28	.	4.07353	5.10328	2.86009	123
chr1	20575066	20575219	BED_peak528	45	.	5.01379	6.97481	4.52509	54
chr1	20612672	20613062	BED_peak529	781	.	21.9465	81.6793	78.1018	213
chr1	20700107	20700281	BED_peak530	113	.	7.97299	14.098	11.3812	71
chr1	20705549	20705702	BED_peak531	20	.	3.45662	4.01369	2.00896	142
chr1	20743807	20743960	BED_peak532	36	.	4.51241	5.9682	3.61561	80
chr1	20762222	20762565	BED_peak533	89	.	7.17631	11.6314	8.97506	144
chr1	20768199	20768424	BED_peak534	46	.	5.12593	7.15258	4.67677	90
chr1	20792638	20792835	BED_peak535	37	.	4.61334	6.12668	3.72665	88
chr1	20801809	20802046	BED_peak536	391	.	14.7964	42.2699	39.1359	124
chr1	20812014	20812250	BED_peak537	35	.	4.34688	5.92944	3.57989	117
chr1	20816991	20817150	BED_peak538	46	.	4.94604	7.12083	4.66236	45
chr1	20853823	20853976	BED_peak539	46	.	5.12593	7.15258	4.67677	106
chr1	20878180	20878713	BED_peak540	43	.	4.901	6.79683	4.35756	130
chr1	20890501	20890722	BED_peak541	63	.	5.68878	8.89429	6.33357	88
chr1	20890986	20891334	BED_peak542	280	.	13.5655	31.0773	28.0845	120
chr1	20921173	20921482	BED_peak543	20	.	3.56434	4.17792	2.0746	165
chr1	20933506	20933768	BED_peak544	501	.	17.4866	53.3927	50.1292	125
chr1	20939090	20939339	BED_peak545	433	.	16.308	46.5432	43.3589	121
chr1	20970546	20970751	BED_peak546	37	.	4.61334	6.12668	3.72665	72
chr1	21009086	21009239	BED_peak547	37	.	4.61334	6.12668	3.72665	71
chr1	21039791	21040023	BED_peak548	20	.	3.45662	4.01369	2.00896	146
chr1	21043524	21043677	BED_peak549	45	.	5.05255	7.03615	4.58254	82
chr1	21051259	21051540	BED_peak550	28	.	3.99184	5.16063	2.87333	251
chr1	21101193	21101468	BED_peak551	72	.	6.04543	9.80357	7.20603	220
chr1	21111041	21111263	BED_peak552	20	.	3.48293	4.05368	2.0425	151
chr1	21121711	21121998	BED_peak553	28	.	4.10075	5.14561	2.86009	123
chr1	21155722	21156030	BED_peak554	28	.	4.10075	5.14561	2.86009	263
chr1	21161904	21162124	BED_peak555	331	.	10.0442	36.1923	33.1332	100
chr1	21166214	21166518	BED_peak556	1194	.	23.5926	123.437	119.402	152
chr1	21192857	21193069	BED_peak557	56	.	5.63853	8.2192	5.68355	130
chr1	21201399	21202178	BED_peak558	136	.	8.57964	16.4517	13.6871	484
chr1	21213573	21213849	BED_peak559	183	.	7.44814	21.2023	18.3529	130
chr1	21218426	21218806	BED_peak560	1292	.	23.4244	133.394	129.254	150
chr1	21252781	21252973	BED_peak561	67	.	6.15112	9.32307	6.74072	79
chr1	21271467	21271814	BED_peak562	602	.	17.7728	63.6463	60.267	126
chr1	21276296	21276612	BED_peak563	90	.	5.66328	11.7418	9.08264	95
chr1	21308837	21308993	BED_peak564	37	.	4.61334	6.12668	3.72665	124
chr1	21344406	21344717	BED_peak565	191	.	11.0243	22.0373	19.1743	116
chr1	21350737	21350895	BED_peak566	44	.	4.97562	6.9145	4.46782	65
chr1	21360459	21360741	BED_peak567	19	.	3.4307	3.97438	1.97555	11
chr1	21360957	21361110	BED_peak568	20	.	3.56434	4.17792	2.0746	33
chr1	21411264	21411834	BED_peak569	355	.	14.0037	38.6537	35.5639	111
chr1	21461073	21461412	BED_peak570	1019	.	27.8719	105.81	101.97	187
chr1	21522150	21522307	BED_peak571	37	.	4.61334	6.12668	3.72665	49
chr1	21565256	21565409	BED_peak572	14	.	3.07556	3.33942	1.43052	72
chr1	21632763	21632988	BED_peak573	188	.	11.1156	21.658	18.8015	94
chr1	21717543	21717878	BED_peak574	78	.	6.66371	10.4613	7.83902	253
chr1	21798451	21798612	BED_peak575	37	.	4.61334	6.12668	3.72665	61
chr1	21961237	21961692	BED_peak576	1339	.	25.9067	138.094	133.904	183
chr1	22001092	22001337	BED_peak577	62	.	5.83743	8.81979	6.2618	92
chr1	22006828	22007001	BED_peak578	37	.	4.61334	6.12668	3.72665	57
chr1	22024096	22024249	BED_peak579	46	.	5.12593	7.15258	4.67677	80
chr1	22105580	22105813	BED_peak580	207	.	11.6749	23.6675	20.7793	110
chr1	22120655	22121012	BED_peak581	56	.	5.63853	8.2192	5.68355	115
chr1	22154813	22155036	BED_peak582	60	.	5.66867	8.55048	6.00261	102
chr1	22236827	22237028	BED_peak583	78	.	6.66371	10.4613	7.83902	86
chr1	22269051	22269335	BED_peak584	658	.	22.4913	69.3053	65.8634	137
chr1	22331192	22331361	BED_peak585	46	.	5.12593	7.15258	4.67677	86
chr1	22386452	22386670	BED_peak586	210	.	11.8513	23.9614	21.0688	112
chr1	22487377	22487651	BED_peak587	138	.	9.22668	16.5909	13.8224	131
chr1	22494754	22494908	BED_peak588	20	.	3.58815	4.21443	2.0746	11
chr1	22533140	22533672	BED_peak589	170	.	9.73875	19.8947	17.0671	129
chr1	22533851	22534004	BED_peak590	35	.	4.31816	5.88462	3.53899	25
chr1	22602016	22602237	BED_peak591	44	.	4.93803	6.85518	4.41236	144
chr1	22604269	22604610	BED_peak592	242	.	12.7545	27.208	24.2682	214
chr1	22617838	22618007	BED_peak593	37	.	4.61334	6.12668	3.72665	34
chr1	22710660	22710817	BED_peak594	37	.	4.61334	6.12668	3.72665	30
chr1	22805389	22806093	BED_peak595	34	.	4.37807	5.75846	3.42218	348
chr1	22868921	22869077	BED_peak596	46	.	5.12593	7.15258	4.67677	70
chr1	22873894	22874428	BED_peak597	67	.	6.15112	9.32307	6.74072	296
chr1	22922142	22922551	BED_peak598	46	.	5.12593	7.15258	4.67677	81
chr1	22966070	22966278	BED_peak599	28	.	4.10075	5.14561	2.86009	72
chr1	22971281	22971448	BED_peak600	46	.	5.12593	7.15258	4.67677	71
chr1	22972054	22972258	BED_peak601	56	.	5.63853	8.2192	5.68355	95
chr1	23060906	23061242	BED_peak602	32	.	3.81922	5.56371	3.24361	268
chr1	23062021	23062356	BED_peak603	553	.	18.1413	58.6649	55.3419	142
chr1	23067819	23067978	BED_peak604	20	.	3.58815	4.21443	2.0746	65
chr1	23102134	23102300	BED_peak605	46	.	5.12593	7.15258	4.67677	80
chr1	23140638	23140903	BED_peak606	76	.	6.33857	10.2766	7.66426	76
chr1	23191308	23191465	BED_peak607	56	.	5.63853	8.2192	5.68355	59
chr1	23286782	23287080	BED_peak608	150	.	9.73927	17.8927	15.0997	136
chr1	23307064	23307326	BED_peak609	37	.	4.46568	6.11487	3.72665	110
chr1	23324303	23324556	BED_peak610	279	.	13.4753	30.9244	27.9336	115
chr1	23382829	23383054	BED_peak611	25	.	3.86287	4.77806	2.57843	83
chr1	23383235	23383500	BED_peak612	27	.	3.9805	4.95917	2.739	132
chr1	23513656	23513832	BED_peak613	28	.	4.10075	5.14561	2.86009	106
chr1	23536993	23537146	BED_peak614	20	.	3.58815	4.21443	2.0746	6
chr1	23546322	23546475	BED_peak615	20	.	3.58815	4.21443	2.0746	10
chr1	23579755	23579992	BED_peak616	37	.	4.61334	6.12668	3.72665	143
chr1	23591311	23591500	BED_peak617	67	.	6.15112	9.32307	6.74072	100
chr1	23591728	23591942	BED_peak618	28	.	4.10075	5.14561	2.86009	69
chr1	23594598	23594754	BED_peak619	44	.	4.93803	6.85518	4.41236	66
chr1	23637548	23637701	BED_peak620	37	.	4.61334	6.12668	3.72665	105
chr1	23649834	23650024	BED_peak621	37	.	4.61334	6.12668	3.72665	75
chr1	23674391	23674582	BED_peak622	37	.	4.61334	6.12668	3.72665	140
chr1	23705488	23705808	BED_peak623	495	.	17.6032	52.8147	49.5579	182
chr1	23724394	23724852	BED_peak624	24	.	3.77911	4.64975	2.46412	82
chr1	23762603	23763197	BED_peak625	1975	.	26.4614	202.363	197.515	347
chr1	23792822	23793135	BED_peak626	831	.	22.216	86.7589	83.1256	147
chr1	23826903	23827386	BED_peak627	296	.	11.8631	32.6141	29.601	374
chr1	23846377	23846556	BED_peak628	20	.	3.53678	4.13578	2.0746	72
chr1	23906192	23906371	BED_peak629	99	.	7.57882	12.6514	9.97062	105
chr1	23920370	23920535	BED_peak630	124	.	7.81067	15.1646	12.4265	53
chr1	23921863	23922205	BED_peak631	54	.	5.13834	8.00792	5.49258	217
chr1	23928782	23928935	BED_peak632	37	.	4.61334	6.12668	3.72665	99
chr1	23954628	23954803	BED_peak633	20	.	3.58815	4.21443	2.0746	48
chr1	23968933	23969170	BED_peak634	20	.	3.58815	4.21443	2.0746	125
chr1	23977689	23977858	BED_peak635	28	.	4.10075	5.14561	2.86009	24
chr1	23994322	23994511	BED_peak636	46	.	5.12593	7.15258	4.67677	88
chr1	24076258	24076453	BED_peak637	46	.	5.12593	7.15258	4.67677	127
chr1	24099781	24100403	BED_peak638	56	.	5.63853	8.2192	5.68355	380
chr1	24115004	24115187	BED_peak639	28	.	4.07353	5.10328	2.86009	90
chr1	24134958	24135186	BED_peak640	305	.	11.0529	33.5545	30.5294	120
chr1	24137198	24137477	BED_peak641	610	.	17.3689	64.4219	61.0341	128
chr1	24171545	24171805	BED_peak642	383	.	15.5474	41.4411	38.317	128
chr1	24249211	24249463	BED_peak643	432	.	17.0814	46.4023	43.2196	121
chr1	24302682	24302992	BED_peak644	1330	.	28.4214	137.198	133.018	164
chr1	24361527	24361722	BED_peak645	44	.	4.97562	6.9145	4.46782	131
chr1	24362393	24362574	BED_peak646	61	.	5.7943	8.7509	6.1957	84
chr1	24367561	24367839	BED_peak647	364	.	15.3224	39.5921	36.4907	147
chr1	24375005	24375407	BED_peak648	174	.	9.31793	20.2405	17.4072	88
chr1	24378513	24378757	BED_peak649	195	.	9.94988	22.4383	19.5691	118
chr1	24420485	24420638	BED_peak650	46	.	5.12593	7.15258	4.67677	85
chr1	24453525	24453678	BED_peak651	37	.	4.61334	6.12668	3.72665	78
chr1	24462679	24462833	BED_peak652	46	.	5.12593	7.15258	4.67677	51
chr1	24496411	24496896	BED_peak653	84	.	6.81033	11.0378	8.40004	200
chr1	24586406	24587074	BED_peak654	63	.	5.92563	8.96089	6.39752	131
chr1	24595114	24595416	BED_peak655	55	.	5.51517	8.0221	5.50599	178
chr1	24611818	24612039	BED_peak656	67	.	2.52216	9.29675	6.72165	135
chr1	24612236	24612632	BED_peak657	103	.	2.89996	13.0103	10.319	269
chr1	24613275	24614708	BED_peak658	211	.	3.83543	24.0519	21.158	1296
chr1	24614964	24615517	BED_peak659	333	.	4.71401	36.4208	33.3588	117
chr1	24615734	24616092	BED_peak660	326	.	4.66401	35.6996	32.6471	215
chr1	24633833	24634065	BED_peak661	258	.	13.3232	28.7691	25.8076	115
chr1	24645506	24645934	BED_peak662	49	.	5.15899	7.45702	4.96683	131
chr1	24648137	24648381	BED_peak663	43	.	4.74998	6.81156	4.37113	149
chr1	24678430	24678786	BED_peak664	2257	.	33.4241	230.965	225.761	158
chr1	24684039	24684258	BED_peak665	232	.	12.4622	26.1249	23.2004	83
chr1	24701705	24701858	BED_peak666	46	.	5.12593	7.15258	4.67677	79
chr1	24719756	24720032	BED_peak667	43	.	4.7188	6.76237	4.32517	105
chr1	24721457	24721827	BED_peak668	46	.	4.91225	7.06752	4.61243	319
chr1	24783002	24783155	BED_peak669	37	.	4.61334	6.12668	3.72665	81
chr1	24801646	24801823	BED_peak670	37	.	4.61334	6.12668	3.72665	101
chr1	24806425	24806695	BED_peak671	46	.	5.12593	7.15258	4.67677	132
chr1	24843910	24844130	BED_peak672	28	.	4.10075	5.14561	2.86009	94
chr1	24851986	24852151	BED_peak673	56	.	5.63853	8.2192	5.68355	56
chr1	24853408	24853664	BED_peak674	28	.	4.04204	5.0544	2.82473	143
chr1	24877049	24877202	BED_peak675	28	.	4.10075	5.14561	2.86009	127
chr1	24901333	24901591	BED_peak676	400	.	17.4162	43.2003	40.0552	131
chr1	24917559	24917776	BED_peak677	78	.	6.66371	10.4613	7.83902	147
chr1	24939202	24939397	BED_peak678	20	.	3.58815	4.21443	2.0746	101
chr1	24964056	24964303	BED_peak679	67	.	6.15112	9.32307	6.74072	97
chr1	24983480	24983811	BED_peak680	37	.	4.61334	6.12668	3.72665	44
chr1	25026937	25027186	BED_peak681	28	.	4.10075	5.14561	2.86009	141
chr1	25120046	25120654	BED_peak682	149	.	9.67463	17.7857	14.9955	122
chr1	25145764	25145927	BED_peak683	37	.	4.61334	6.12668	3.72665	39
chr1	25148647	25148800	BED_peak684	46	.	5.12593	7.15258	4.67677	67
chr1	25176216	25176561	BED_peak685	14	.	3.07556	3.33942	1.43052	108
chr1	25210645	25210828	BED_peak686	37	.	4.61334	6.12668	3.72665	66
chr1	25403296	25403460	BED_peak687	56	.	5.63853	8.2192	5.68355	97
chr1	25504433	25504591	BED_peak688	56	.	5.63853	8.2192	5.68355	64
chr1	25510364	25510626	BED_peak689	452	.	17.7866	48.4165	45.2102	129
chr1	25526126	25526415	BED_peak690	37	.	4.61334	6.12668	3.72665	84
chr1	25531864	25532073	BED_peak691	37	.	4.61334	6.12668	3.72665	79
chr1	25590921	25591255	BED_peak692	37	.	4.61334	6.12668	3.72665	235
chr1	25662492	25663148	BED_peak693	172	.	9.54388	20.0956	17.2645	507
chr1	25696812	25697055	BED_peak694	125	.	8.71409	15.3125	12.5694	107
chr1	25809043	25809216	BED_peak695	46	.	5.12593	7.15258	4.67677	100
chr1	25826888	25827310	BED_peak696	163	.	9.31627	19.1829	16.3679	111
chr1	25865538	25865801	BED_peak697	20	.	3.58815	4.21443	2.0746	123
chr1	25885177	25885365	BED_peak698	67	.	6.15112	9.32307	6.74072	113
chr1	25934465	25934627	BED_peak699	46	.	5.12593	7.15258	4.67677	33
chr1	26118422	26118679	BED_peak700	46	.	5.12593	7.15258	4.67677	177
chr1	26150468	26150622	BED_peak701	46	.	5.12593	7.15258	4.67677	101
chr1	26172424	26172621	BED_peak702	37	.	4.61334	6.12668	3.72665	53
chr1	26246495	26246676	BED_peak703	56	.	5.63853	8.2192	5.68355	107
chr1	26274685	26274838	BED_peak704	37	.	4.61334	6.12668	3.72665	55
chr1	26353170	26353380	BED_peak705	67	.	6.15112	9.32307	6.74072	59
chr1	26407345	26407600	BED_peak706	67	.	6.15112	9.32307	6.74072	122
chr1	26416099	26416252	BED_peak707	41	.	4.75828	6.57255	4.14571	75
chr1	26420746	26420899	BED_peak708	34	.	4.4109	5.8096	3.46952	29
chr1	26473811	26474031	BED_peak709	35	.	4.44422	5.86159	3.51717	104
chr1	26592201	26592537	BED_peak710	78	.	6.66371	10.4613	7.83902	136
chr1	26627909	26628062	BED_peak711	37	.	4.61334	6.12668	3.72665	63
chr1	26687372	26687612	BED_peak712	87	.	6.79132	11.3727	8.72609	122
chr1	26687990	26688143	BED_peak713	38	.	4.55913	6.26083	3.85228	104
chr1	26813942	26814100	BED_peak714	46	.	5.12593	7.15258	4.67677	89
chr1	26873610	26873774	BED_peak715	37	.	4.61334	6.12668	3.72665	83
chr1	27001367	27001605	BED_peak716	37	.	4.61334	6.12668	3.72665	111
chr1	27102212	27102365	BED_peak717	20	.	3.58815	4.21443	2.0746	77
chr1	27108922	27109099	BED_peak718	14	.	3.07556	3.33942	1.43052	79
chr1	27139725	27140313	BED_peak719	76	.	6.33857	10.2766	7.66426	130
chr1	27159709	27159974	BED_peak720	67	.	6.15112	9.32307	6.74072	131
chr1	27180264	27180508	BED_peak721	28	.	4.10075	5.14561	2.86009	24
chr1	27185821	27185974	BED_peak722	36	.	4.54729	6.02287	3.66503	62
chr1	27194492	27195155	BED_peak723	72	.	6.27716	9.83778	7.23944	337
chr1	27307510	27307967	BED_peak724	103	.	7.55822	13.0081	10.3168	124
chr1	27443068	27443225	BED_peak725	28	.	4.04204	5.0544	2.82473	132
chr1	27610961	27611146	BED_peak726	37	.	4.61334	6.12668	3.72665	152
chr1	27618779	27619194	BED_peak727	37	.	4.61334	6.12668	3.72665	337
chr1	27731984	27732205	BED_peak728	55	.	5.20125	8.10974	5.58977	149
chr1	27733697	27733918	BED_peak729	20	.	3.36559	4.02128	2.01509	200
chr1	27806714	27806909	BED_peak730	46	.	5.12593	7.15258	4.67677	109
chr1	27900369	27900529	BED_peak731	46	.	5.12593	7.15258	4.67677	39
chr1	27944831	27944986	BED_peak732	37	.	4.61334	6.12668	3.72665	113
chr1	27979354	27979649	BED_peak733	28	.	4.10075	5.14561	2.86009	23
chr1	28192398	28192551	BED_peak734	28	.	4.07353	5.10328	2.86009	91
chr1	28196634	28196811	BED_peak735	28	.	4.10075	5.14561	2.86009	55
chr1	28288074	28288543	BED_peak736	49	.	5.12224	7.39894	4.91145	388
chr1	28307646	28307799	BED_peak737	14	.	3.07556	3.33942	1.43052	23
chr1	28360843	28361024	BED_peak738	28	.	4.10075	5.14561	2.86009	29
chr1	28398980	28399349	BED_peak739	56	.	5.63853	8.2192	5.68355	152
chr1	28410953	28411153	BED_peak740	28	.	4.10075	5.14561	2.86009	105
chr1	28525599	28525803	BED_peak741	20	.	3.58815	4.21443	2.0746	137
chr1	28565594	28565749	BED_peak742	28	.	4.10075	5.14561	2.86009	65
chr1	28586166	28586328	BED_peak743	56	.	5.63853	8.2192	5.68355	79
chr1	28622767	28623070	BED_peak744	28	.	4.10075	5.14561	2.86009	79
chr1	28855551	28855704	BED_peak745	14	.	3.07556	3.33942	1.43052	105
chr1	28932648	28932830	BED_peak746	20	.	3.58815	4.21443	2.0746	38
chr1	29133384	29133544	BED_peak747	20	.	3.58815	4.21443	2.0746	29
chr1	29323770	29323924	BED_peak748	28	.	4.10075	5.14561	2.86009	67
chr1	29368270	29368555	BED_peak749	28	.	4.10075	5.14561	2.86009	35
chr1	29485014	29485319	BED_peak750	177	.	10.7645	20.5617	17.7223	134
chr1	29586234	29586607	BED_peak751	37	.	4.61334	6.12668	3.72665	328
chr1	29612997	29613228	BED_peak752	78	.	6.66371	10.4613	7.83902	102
chr1	29646047	29646214	BED_peak753	34	.	4.4109	5.8096	3.46952	47
chr1	29656644	29656815	BED_peak754	28	.	4.10075	5.14561	2.86009	37
chr1	29678098	29678333	BED_peak755	14	.	3.07556	3.33942	1.43052	98
chr1	29699774	29700049	BED_peak756	34	.	4.37807	5.75846	3.42218	116
chr1	29804710	29804904	BED_peak757	20	.	3.58815	4.21443	2.0746	51
chr1	29806929	29807102	BED_peak758	56	.	5.63853	8.2192	5.68355	71
chr1	29864021	29864404	BED_peak759	28	.	4.10075	5.14561	2.86009	257
chr1	29921538	29921729	BED_peak760	56	.	5.63853	8.2192	5.68355	102
chr1	30042398	30043030	BED_peak761	163	.	9.31627	19.1829	16.3679	319
chr1	30066772	30067406	BED_peak762	67	.	6.15112	9.32307	6.74072	101
chr1	30084800	30085001	BED_peak763	54	.	5.47318	7.95522	5.44208	81
chr1	30120710	30120863	BED_peak764	20	.	3.58815	4.21443	2.0746	119
chr1	30259670	30259909	BED_peak765	206	.	11.5886	23.5239	20.6378	97
chr1	30266323	30266671	BED_peak766	46	.	5.12593	7.15258	4.67677	73
chr1	30267102	30267255	BED_peak767	28	.	4.10075	5.14561	2.86009	79
chr1	30310212	30310408	BED_peak768	52	.	5.35098	7.761	5.25704	82
chr1	30310595	30311045	BED_peak769	83	.	6.76002	10.9565	8.32085	298
chr1	30416102	30416356	BED_peak770	67	.	6.15112	9.32307	6.74072	152
chr1	30477665	30477879	BED_peak771	28	.	4.10075	5.14561	2.86009	74
chr1	30480508	30480798	BED_peak772	28	.	4.10075	5.14561	2.86009	107
chr1	30503333	30503529	BED_peak773	101	.	7.6889	12.8312	10.1437	131
chr1	30540523	30540676	BED_peak774	28	.	4.10075	5.14561	2.86009	52
chr1	30584923	30585145	BED_peak775	348	.	16.4172	37.909	34.8282	105
chr1	30641273	30641466	BED_peak776	14	.	3.07556	3.33942	1.43052	125
chr1	30667269	30667453	BED_peak777	37	.	4.61334	6.12668	3.72665	76
chr1	30675604	30675819	BED_peak778	65	.	6.01655	9.10663	6.53797	113
chr1	30696416	30696569	BED_peak779	28	.	4.04204	5.0544	2.82473	46
chr1	30700420	30700659	BED_peak780	125	.	8.71409	15.3125	12.5694	122
chr1	30740913	30741135	BED_peak781	176	.	10.3926	20.4579	17.621	92
chr1	30748436	30748589	BED_peak782	46	.	5.12593	7.15258	4.67677	86
chr1	30769774	30770011	BED_peak783	34	.	4.26185	5.79673	3.45856	123
chr1	30778498	30778942	BED_peak784	358	.	13.0506	38.93	35.8367	327
chr1	30779289	30779442	BED_peak785	43	.	4.22922	6.78062	4.34273	80
chr1	30780367	30780555	BED_peak786	106	.	6.52478	13.3587	10.6597	90
chr1	30853790	30853986	BED_peak787	78	.	6.66371	10.4613	7.83902	132
chr1	30873070	30873729	BED_peak788	103	.	7.07186	13.0386	10.3467	144
chr1	30894668	30894821	BED_peak789	50	.	5.23411	7.57582	5.08009	69
chr1	30913758	30914059	BED_peak790	65	.	6.01655	9.10663	6.53797	69
chr1	30920901	30921069	BED_peak791	75	.	6.46831	10.1454	7.53728	64
chr1	30930900	30931131	BED_peak792	78	.	6.66371	10.4613	7.83902	115
chr1	30948410	30948637	BED_peak793	212	.	10.6177	24.1758	21.28	116
chr1	30949049	30949407	BED_peak794	44	.	4.60387	6.85077	4.40892	116
chr1	30949787	30950071	BED_peak795	63	.	5.50033	8.91848	6.35674	136
chr1	31045785	31046079	BED_peak796	20	.	3.58815	4.21443	2.0746	27
chr1	31075191	31075622	BED_peak797	56	.	5.63853	8.2192	5.68355	121
chr1	31154051	31154292	BED_peak798	473	.	19.5157	50.623	47.3916	121
chr1	31164517	31164738	BED_peak799	37	.	4.61334	6.12668	3.72665	95
chr1	31178343	31178541	BED_peak800	36	.	4.51241	5.9682	3.61561	146
chr1	31193133	31193306	BED_peak801	46	.	5.12593	7.15258	4.67677	91
chr1	31210210	31210438	BED_peak802	163	.	10.2519	19.2166	16.3999	106
chr1	31218014	31218450	BED_peak803	37	.	4.61334	6.12668	3.72665	52
chr1	31246632	31246785	BED_peak804	20	.	3.58815	4.21443	2.0746	140
chr1	31315585	31315738	BED_peak805	37	.	4.61334	6.12668	3.72665	63
chr1	31337245	31337619	BED_peak806	56	.	5.63853	8.2192	5.68355	277
chr1	31383912	31384427	BED_peak807	61	.	5.7943	8.7509	6.1957	398
chr1	31416376	31416580	BED_peak808	46	.	5.12593	7.15258	4.67677	117
chr1	31436748	31436901	BED_peak809	37	.	4.61334	6.12668	3.72665	57
chr1	31454776	31454929	BED_peak810	20	.	3.50965	4.09437	2.0746	35
chr1	31539866	31540019	BED_peak811	37	.	4.61334	6.12668	3.72665	102
chr1	31700898	31701319	BED_peak812	61	.	5.75181	8.68307	6.13016	50
chr1	31820043	31820345	BED_peak813	28	.	4.10075	5.14561	2.86009	49
chr1	31836400	31836562	BED_peak814	37	.	4.61334	6.12668	3.72665	106
chr1	31856129	31856382	BED_peak815	14	.	3.07556	3.33942	1.43052	217
chr1	31961769	31961922	BED_peak816	20	.	3.58815	4.21443	2.0746	56
chr1	32011625	32011778	BED_peak817	37	.	4.61334	6.12668	3.72665	57
chr1	32065949	32066184	BED_peak818	89	.	7.17631	11.6314	8.97506	106
chr1	32073395	32073736	BED_peak819	46	.	5.12593	7.15258	4.67677	193
chr1	32073903	32074155	BED_peak820	46	.	5.12593	7.15258	4.67677	140
chr1	32172405	32172724	BED_peak821	67	.	6.15112	9.32307	6.74072	112
chr1	32177773	32177926	BED_peak822	20	.	3.50965	4.09437	2.0746	22
chr1	32265519	32266083	BED_peak823	37	.	4.61334	6.12668	3.72665	159
chr1	32278009	32278170	BED_peak824	37	.	4.61334	6.12668	3.72665	88
chr1	32482156	32482352	BED_peak825	37	.	4.61334	6.12668	3.72665	99
chr1	32485262	32485415	BED_peak826	46	.	5.12593	7.15258	4.67677	46
chr1	32547303	32547456	BED_peak827	28	.	4.10075	5.14561	2.86009	98
chr1	32675973	32676158	BED_peak828	56	.	5.63853	8.2192	5.68355	97
chr1	32772496	32772670	BED_peak829	37	.	4.61334	6.12668	3.72665	112
chr1	32915867	32916126	BED_peak830	46	.	5.12593	7.15258	4.67677	112
chr1	32965156	32965338	BED_peak831	46	.	5.12593	7.15258	4.67677	66
chr1	33019238	33019765	BED_peak832	84	.	6.81033	11.0378	8.40004	144
chr1	33046059	33046386	BED_peak833	46	.	5.12593	7.15258	4.67677	63
chr1	33065454	33065703	BED_peak834	35	.	4.44422	5.86159	3.51717	141
chr1	33094621	33094880	BED_peak835	56	.	5.63853	8.2192	5.68355	118
chr1	33154492	33154680	BED_peak836	28	.	4.10075	5.14561	2.86009	90
chr1	33256554	33256873	BED_peak837	78	.	6.66371	10.4613	7.83902	214
chr1	33356458	33356746	BED_peak838	46	.	5.12593	7.15258	4.67677	40
chr1	33371160	33371313	BED_peak839	14	.	3.07556	3.33942	1.43052	4
chr1	33404510	33404663	BED_peak840	39	.	4.65658	6.41322	3.99635	127
chr1	33407120	33407297	BED_peak841	46	.	5.12593	7.15258	4.67677	70
chr1	33407673	33407859	BED_peak842	20	.	3.56434	4.17792	2.0746	112
chr1	33467875	33468042	BED_peak843	26	.	3.89162	4.82222	2.61808	29
chr1	33469857	33470048	BED_peak844	49	.	5.12224	7.39894	4.91145	58
chr1	33516895	33517141	BED_peak845	46	.	5.12593	7.15258	4.67677	96
chr1	33525434	33525654	BED_peak846	46	.	5.12593	7.15258	4.67677	132
chr1	33536727	33536906	BED_peak847	101	.	7.6889	12.8312	10.1437	114
chr1	33548879	33549072	BED_peak848	20	.	3.58815	4.21443	2.0746	137
chr1	33565682	33566034	BED_peak849	96	.	7.3515	12.2813	9.60923	265
chr1	33600421	33600962	BED_peak850	37	.	4.61334	6.12668	3.72665	87
chr1	33601472	33601625	BED_peak851	37	.	4.61334	6.12668	3.72665	92
chr1	33631171	33631380	BED_peak852	33	.	4.34573	5.70814	3.37667	99
chr1	33647306	33647461	BED_peak853	62	.	5.61361	8.77369	6.21729	104
chr1	33663219	33663448	BED_peak854	178	.	9.59141	20.7137	17.8718	129
chr1	33670342	33670627	BED_peak855	171	.	8.30491	19.9765	17.1474	133
chr1	33672590	33672832	BED_peak856	266	.	11.3045	29.6491	26.6753	130
chr1	33684541	33684856	BED_peak857	186	.	10.064	21.5231	18.6687	97
chr1	33714510	33714663	BED_peak858	33	.	4.34573	5.70814	3.37667	72
chr1	33720090	33720442	BED_peak859	176	.	9.48011	20.5216	17.6836	152
chr1	33734119	33734387	BED_peak860	24	.	3.54522	4.67085	2.48336	230
chr1	33739401	33739691	BED_peak861	706	.	15.2057	74.1653	70.6697	150
chr1	33742902	33743192	BED_peak862	506	.	12.6432	53.9631	50.693	135
chr1	33757443	33757820	BED_peak863	153	.	9.31429	18.1592	15.3616	126
chr1	33785473	33785710	BED_peak864	76	.	6.51792	10.2255	7.61467	89
chr1	33813976	33814527	BED_peak865	229	.	10.5882	25.8884	22.9673	407
chr1	33846901	33847114	BED_peak866	20	.	3.58815	4.21443	2.0746	84
chr1	33864495	33864733	BED_peak867	37	.	4.61334	6.12668	3.72665	178
chr1	33875778	33875964	BED_peak868	118	.	7.98368	14.5486	11.8225	99
chr1	33892820	33893295	BED_peak869	298	.	13.4387	32.8357	29.8198	122
chr1	33906937	33907104	BED_peak870	79	.	5.0956	10.6172	7.99089	124
chr1	33907484	33907793	BED_peak871	1106	.	25.0859	114.636	110.698	169
chr1	33916470	33916627	BED_peak872	20	.	3.50965	4.09437	2.0746	18
chr1	33956432	33956730	BED_peak873	20	.	3.53678	4.13578	2.0746	219
chr1	33964738	33964927	BED_peak874	73	.	5.29085	9.94066	7.33898	107
chr1	33966419	33966793	BED_peak875	386	.	13.452	41.8193	38.6908	99
chr1	34005452	34005933	BED_peak876	214	.	10.0368	24.2997	21.402	362
chr1	34011023	34011364	BED_peak877	564	.	17.9059	59.8356	56.4994	148
chr1	34041346	34041499	BED_peak878	26	.	3.9208	4.86711	2.65778	52
chr1	34061125	34061440	BED_peak879	432	.	16.6772	46.4484	43.2652	173
chr1	34068440	34068653	BED_peak880	57	.	5.3318	8.32053	5.78102	121
chr1	34093678	34093934	BED_peak881	134	.	7.88502	16.2298	13.4695	113
chr1	34097721	34097918	BED_peak882	66	.	5.46607	9.2003	6.62843	108
chr1	34151738	34151891	BED_peak883	20	.	3.58815	4.21443	2.0746	8
chr1	34164703	34165252	BED_peak884	757	.	21.6521	79.2894	75.7378	137
chr1	34189969	34190264	BED_peak885	596	.	19.0961	62.9857	59.614	152
chr1	34200124	34200290	BED_peak886	49	.	4.79068	7.4415	4.95251	115
chr1	34201551	34201765	BED_peak887	69	.	5.65526	9.51539	6.92701	111
chr1	34218374	34218673	BED_peak888	776	.	20.8514	81.1904	77.6182	146
chr1	34301547	34301721	BED_peak889	48	.	5.086	7.34171	4.85693	115
chr1	34308120	34308273	BED_peak890	48	.	5.05027	7.2853	4.80301	45
chr1	34348933	34349121	BED_peak891	25	.	3.71456	4.73352	2.53905	49
chr1	34349338	34349514	BED_peak892	20	.	3.40948	4.08774	2.07359	43
chr1	34362463	34362616	BED_peak893	28	.	4.10075	5.14561	2.86009	94
chr1	34384600	34384757	BED_peak894	46	.	5.12593	7.15258	4.67677	80
chr1	34403868	34404021	BED_peak895	27	.	4.01103	5.00637	2.78161	71
chr1	34405277	34405524	BED_peak896	19	.	3.30183	3.92477	1.93492	105
chr1	34409965	34410239	BED_peak897	197	.	10.7246	22.6407	19.7686	128
chr1	34417652	34418116	BED_peak898	130	.	8.20277	15.8236	13.071	323
chr1	34434263	34434416	BED_peak899	64	.	5.5336	8.97282	6.40902	76
chr1	34462820	34463168	BED_peak900	1040	.	23.3962	107.867	104.004	196
chr1	34472058	34472250	BED_peak901	57	.	5.29855	8.2669	5.72939	78
chr1	34485916	34486138	BED_peak902	251	.	11.8239	28.0869	25.1345	137
chr1	34499287	34499472	BED_peak903	41	.	4.56887	6.52558	4.10171	56
chr1	34501682	34501901	BED_peak904	14	.	2.90746	3.19236	1.40809	121
chr1	34511095	34511398	BED_peak905	740	.	22.1708	77.6282	74.0947	137
chr1	34535685	34535851	BED_peak906	19	.	3.28111	3.89341	1.90935	25
chr1	34560917	34561163	BED_peak907	74	.	6.20953	10.0685	7.46266	114
chr1	34579435	34579776	BED_peak908	75	.	5.79815	10.1114	7.50444	203
chr1	34584094	34584375	BED_peak909	57	.	4.91771	8.27093	5.73323	140
chr1	34602404	34602763	BED_peak910	1403	.	26.9064	144.622	140.367	149
chr1	34621755	34621908	BED_peak911	36	.	4.54729	6.02287	3.66503	37
chr1	34627724	34628136	BED_peak912	29	.	4.04676	5.24534	2.95099	74
chr1	34642410	34642781	BED_peak913	1206	.	25.2621	124.742	120.694	221
chr1	34656719	34656891	BED_peak914	37	.	4.61334	6.12668	3.72665	92
chr1	34664903	34665081	BED_peak915	55	.	5.39568	8.11592	5.59537	53
chr1	34700706	34701295	BED_peak916	613	.	17.1487	64.7546	61.363	196
chr1	34726023	34726251	BED_peak917	74	.	5.96493	10.0265	7.42212	123
chr1	34732226	34732430	BED_peak918	66	.	6.11029	9.25731	6.6832	56
chr1	34738388	34738697	BED_peak919	862	.	23.7283	89.8699	86.2022	145
chr1	34750409	34750950	BED_peak920	168	.	9.00966	19.7021	16.8775	395
chr1	34763028	34763189	BED_peak921	37	.	4.61334	6.12668	3.72665	68
chr1	34789736	34789904	BED_peak922	49	.	4.76382	7.39743	4.91071	139
chr1	34813781	34813952	BED_peak923	47	.	4.00603	7.18704	4.7092	42
chr1	34831110	34831390	BED_peak924	20	.	3.58815	4.21443	2.0746	174
chr1	34842559	34842982	BED_peak925	142	.	8.61291	16.9895	14.2137	108
chr1	34849965	34850164	BED_peak926	56	.	5.6011	8.1593	5.63721	121
chr1	34867224	34867590	BED_peak927	1136	.	23.5445	117.642	113.671	141
chr1	34880039	34880252	BED_peak928	64	.	5.5336	8.97282	6.40902	106
chr1	34891600	34891885	BED_peak929	910	.	23.3854	94.7488	91.0276	143
chr1	34897012	34897169	BED_peak930	69	.	5.68807	9.5698	6.97963	109
chr1	34918875	34919110	BED_peak931	19	.	3.32281	3.95653	1.96141	125
chr1	34930090	34930292	BED_peak932	34	.	4.37807	5.75846	3.42218	69
chr1	34943781	34943999	BED_peak933	67	.	6.15112	9.32307	6.74072	83
chr1	34988293	34988505	BED_peak934	113	.	8.20149	14.0588	11.3429	83
chr1	35025915	35026068	BED_peak935	37	.	4.61334	6.12668	3.72665	85
chr1	35032695	35032934	BED_peak936	176	.	10.3926	20.4579	17.621	111
chr1	35048706	35049278	BED_peak937	56	.	5.63853	8.2192	5.68355	58
chr1	35062423	35062652	BED_peak938	28	.	4.07353	5.10328	2.86009	100
chr1	35070226	35070447	BED_peak939	37	.	4.61334	6.12668	3.72665	84
chr1	35126102	35126378	BED_peak940	37	.	4.61334	6.12668	3.72665	136
chr1	35188780	35188933	BED_peak941	37	.	4.61334	6.12668	3.72665	99
chr1	35195749	35195909	BED_peak942	20	.	3.58815	4.21443	2.0746	62
chr1	35206005	35206185	BED_peak943	28	.	4.10075	5.14561	2.86009	82
chr1	35266602	35266931	BED_peak944	158	.	8.98227	18.6154	15.81	222
chr1	35274521	35274693	BED_peak945	50	.	5.23411	7.57582	5.08009	79
chr1	35385424	35385745	BED_peak946	1210	.	23.4877	125.055	121.003	139
chr1	35388024	35388450	BED_peak947	279	.	9.1239	30.9887	27.9969	303
chr1	35447439	35447681	BED_peak948	37	.	4.61334	6.12668	3.72665	117
chr1	35453415	35453627	BED_peak949	46	.	4.91225	7.06752	4.61243	115
chr1	35453935	35454192	BED_peak950	20	.	3.50079	4.22612	2.08423	224
chr1	35465178	35465431	BED_peak951	110	.	7.52414	13.7909	11.0825	112
chr1	35478313	35478566	BED_peak952	390	.	16.4055	42.208	39.0749	116
chr1	35639275	35639468	BED_peak953	28	.	4.10075	5.14561	2.86009	70
chr1	35685649	35685910	BED_peak954	38	.	4.55913	6.26083	3.85228	146
chr1	35716040	35716289	BED_peak955	126	.	7.95324	15.405	12.6602	111
chr1	35726634	35726935	BED_peak956	804	.	22.2331	84.0709	80.4673	136
chr1	35762012	35762390	BED_peak957	41	.	4.56887	6.52558	4.10171	214
chr1	35771964	35772135	BED_peak958	61	.	5.7943	8.7509	6.1957	117
chr1	35778422	35778575	BED_peak959	26	.	3.9208	4.86711	2.65778	28
chr1	35795234	35795406	BED_peak960	50	.	5.19628	7.51597	5.02293	95
chr1	35811428	35811601	BED_peak961	44	.	4.65857	6.93885	4.4914	93
chr1	35811919	35812172	BED_peak962	16	.	3.05134	3.54552	1.61107	129
chr1	35839554	35839935	BED_peak963	225	.	11.7366	25.5002	22.5848	145
chr1	35840464	35840617	BED_peak964	25	.	3.71456	4.73352	2.53905	98
chr1	35846630	35846907	BED_peak965	122	.	7.71843	15.0086	12.2735	119
chr1	35898447	35898731	BED_peak966	19	.	3.28111	3.89341	1.90935	230
chr1	35904277	35904485	BED_peak967	43	.	4.901	6.79683	4.35756	105
chr1	36030796	36031004	BED_peak968	31	.	4.22099	5.5146	3.19872	64
chr1	36064923	36065230	BED_peak969	976	.	20.0586	101.397	97.6038	168
chr1	36089083	36089404	BED_peak970	35	.	4.34688	5.92944	3.57989	221
chr1	36111836	36111989	BED_peak971	39	.	4.65658	6.41322	3.99635	65
chr1	36134674	36134957	BED_peak972	1039	.	23.7575	107.766	103.904	135
chr1	36145139	36145310	BED_peak973	88	.	5.52646	11.4756	8.82592	82
chr1	36149484	36149751	BED_peak974	331	.	12.3453	36.1811	33.1222	138
chr1	36150216	36150369	BED_peak975	43	.	4.39427	6.78537	4.34715	89
chr1	36157611	36157854	BED_peak976	62	.	5.83743	8.81979	6.2618	138
chr1	36207785	36207993	BED_peak977	28	.	4.10075	5.14561	2.86009	103
chr1	36224540	36224991	BED_peak978	53	.	5.43183	7.88943	5.37921	232
chr1	36243906	36244206	BED_peak979	25	.	3.86287	4.77806	2.57843	32
chr1	36252872	36253153	BED_peak980	598	.	15.1473	63.2719	59.8969	138
chr1	36254693	36254979	BED_peak981	246	.	8.63431	27.5837	24.6385	133
chr1	36269506	36269661	BED_peak982	36	.	4.24514	6.0122	3.65696	17
chr1	36277317	36277626	BED_peak983	922	.	17.2275	95.976	92.2419	167
chr1	36279270	36279569	BED_peak984	485	.	11.5934	51.7517	48.5074	136
chr1	36287410	36287919	BED_peak985	222	.	10.8708	25.2046	22.2934	373
chr1	36345734	36345889	BED_peak986	46	.	5.12593	7.15258	4.67677	50
chr1	36358107	36358282	BED_peak987	56	.	5.63853	8.2192	5.68355	101
chr1	36367683	36367836	BED_peak988	29	.	4.04676	5.24534	2.95099	110
chr1	36369204	36369474	BED_peak989	20	.	3.38739	4.05429	2.0425	252
chr1	36378378	36378600	BED_peak990	28	.	3.96493	5.11916	2.86009	76
chr1	36388819	36388991	BED_peak991	33	.	4.31386	5.65861	3.33128	58
chr1	36396722	36396875	BED_peak992	35	.	4.44422	5.86159	3.51717	123
chr1	36415837	36416081	BED_peak993	15	.	3.03364	3.51868	1.58574	43
chr1	36424109	36424317	BED_peak994	41	.	4.62768	6.61851	4.18984	72
chr1	36444903	36445301	BED_peak995	136	.	8.3004	16.4631	13.6982	228
chr1	36454475	36454654	BED_peak996	85	.	6.69852	11.2222	8.57943	88
chr1	36471660	36471957	BED_peak997	887	.	21.1251	92.4822	88.7856	149
chr1	36492504	36492769	BED_peak998	366	.	14.6147	39.7699	36.6662	128
chr1	36501320	36501628	BED_peak999	1270	.	22.9805	131.21	127.093	160
chr1	36511361	36511859	BED_peak1000	225	.	7.98626	25.4883	22.5731	137
chr1	36512581	36512807	BED_peak1001	106	.	5.34177	13.316	10.618	85
chr1	36513816	36514033	BED_peak1002	252	.	8.43071	28.168	25.2146	109
chr1	36547159	36547545	BED_peak1003	1673	.	26.6282	171.877	167.343	209
chr1	36557119	36557520	BED_peak1004	1992	.	25.2907	204.115	199.246	152
chr1	36571473	36571642	BED_peak1005	42	.	4.5242	6.72218	4.28733	32
chr1	36592826	36592989	BED_peak1006	26	.	3.81081	4.88177	2.67119	52
chr1	36610344	36610669	BED_peak1007	26	.	3.64405	4.82753	2.62291	61
chr1	36616076	36616267	BED_peak1008	68	.	5.62282	9.46154	6.87495	108
chr1	36634999	36635311	BED_peak1009	1059	.	23.0265	109.795	105.911	148
chr1	36643484	36643637	BED_peak1010	26	.	3.95042	4.91275	2.69901	62
chr1	36644366	36644536	BED_peak1011	20	.	3.48293	4.05368	2.0425	23
chr1	36684122	36684471	BED_peak1012	828	.	20.4584	86.5093	82.8785	163
chr1	36709283	36710011	BED_peak1013	64	.	5.56726	9.02776	6.46219	483
chr1	36726903	36727151	BED_peak1014	99	.	7.34585	12.6623	9.98105	130
chr1	36737368	36737639	BED_peak1015	857	.	23.5149	89.4376	85.7745	128
chr1	36744643	36744952	BED_peak1016	1048	.	19.8569	108.76	104.887	167
chr1	36746555	36746793	BED_peak1017	248	.	7.8776	27.7817	24.8336	111
chr1	36763600	36763831	BED_peak1018	35	.	4.14719	5.85599	3.51325	145
chr1	36784620	36785039	BED_peak1019	697	.	16.3215	73.2292	69.7439	233
chr1	36786468	36786705	BED_peak1020	118	.	5.73042	14.603	11.8758	121
chr1	36792993	36793160	BED_peak1021	44	.	4.46352	6.90095	4.45606	77
chr1	36814590	36814789	BED_peak1022	28	.	4.10075	5.14561	2.86009	137
chr1	36824782	36825136	BED_peak1023	52	.	5.35098	7.761	5.25704	107
chr1	36835578	36835826	BED_peak1024	37	.	4.61334	6.12668	3.72665	99
chr1	36844182	36844361	BED_peak1025	44	.	4.97562	6.9145	4.46782	102
chr1	36845215	36845368	BED_peak1026	26	.	3.9208	4.86711	2.65778	17
chr1	36862829	36863114	BED_peak1027	37	.	4.61334	6.12668	3.72665	142
chr1	36875013	36875372	BED_peak1028	14	.	3.07556	3.33942	1.43052	66
chr1	36930131	36930284	BED_peak1029	28	.	4.10075	5.14561	2.86009	27
chr1	36939485	36939937	BED_peak1030	56	.	5.23328	8.16152	5.63907	133
chr1	36949757	36949910	BED_peak1031	20	.	3.58815	4.21443	2.0746	21
chr1	36957117	36957270	BED_peak1032	33	.	4.31386	5.65861	3.33128	44
chr1	37013377	37013561	BED_peak1033	46	.	5.12593	7.15258	4.67677	113
chr1	37029146	37029299	BED_peak1034	28	.	4.10075	5.14561	2.86009	113
chr1	37056709	37056862	BED_peak1035	38	.	4.59116	6.31089	3.89976	102
chr1	37072062	37072272	BED_peak1036	34	.	4.28982	5.84039	3.49841	67
chr1	37106442	37106643	BED_peak1037	34	.	4.1234	5.81798	3.47738	85
chr1	37191715	37191883	BED_peak1038	36	.	4.40548	6.02089	3.66477	37
chr1	37194725	37194915	BED_peak1039	31	.	4.0256	5.42756	3.11863	121
chr1	37211600	37211778	BED_peak1040	34	.	4.4109	5.8096	3.46952	91
chr1	37232837	37233125	BED_peak1041	76	.	6.33857	10.2766	7.66426	120
chr1	37240956	37241129	BED_peak1042	31	.	4.19092	5.46804	3.15573	76
chr1	37250767	37251203	BED_peak1043	330	.	13.3906	36.1365	33.0783	105
chr1	37258595	37258752	BED_peak1044	61	.	5.75181	8.68307	6.13016	87
chr1	37272448	37272805	BED_peak1045	659	.	19.7552	69.3578	65.9152	223
chr1	37283347	37283532	BED_peak1046	64	.	5.56726	9.02776	6.46219	96
chr1	37299833	37300295	BED_peak1047	36	.	4.54729	6.02287	3.66503	138
chr1	37321919	37322215	BED_peak1048	27	.	3.86084	4.9588	2.739	65
chr1	37329219	37329479	BED_peak1049	127	.	7.7388	15.5054	12.7587	129
chr1	37329933	37330105	BED_peak1050	48	.	4.73726	7.3538	4.86855	95
chr1	37372520	37372724	BED_peak1051	53	.	5.25118	7.886	5.37646	93
chr1	37387467	37387807	BED_peak1052	26	.	3.66448	4.85984	2.65289	100
chr1	37401732	37402008	BED_peak1053	526	.	15.977	55.9095	52.6174	135
chr1	37402224	37402491	BED_peak1054	14	.	2.71924	3.32752	1.43052	115
chr1	37409719	37409922	BED_peak1055	49	.	4.95274	7.41031	4.92208	115
chr1	37419442	37419785	BED_peak1056	2291	.	34.6101	234.441	229.194	174
chr1	37429902	37430422	BED_peak1057	94	.	6.29222	12.1162	9.44791	390
chr1	37434521	37434768	BED_peak1058	68	.	5.3805	9.40009	6.81545	113
chr1	37448397	37448656	BED_peak1059	179	.	9.96843	20.8154	17.9719	123
chr1	37479163	37479397	BED_peak1060	156	.	9.802	18.4719	15.6689	109
chr1	37517231	37517493	BED_peak1061	32	.	4.28245	5.60986	3.2862	139
chr1	37540529	37541013	BED_peak1062	47	.	5.01505	7.2297	4.74978	80
chr1	37576128	37576351	BED_peak1063	33	.	4.34573	5.70814	3.37667	78
chr1	37585988	37586159	BED_peak1064	20	.	3.58815	4.21443	2.0746	59
chr1	37614268	37614465	BED_peak1065	53	.	5.01698	7.81097	5.30491	129
chr1	37624285	37624478	BED_peak1066	63	.	5.46747	8.86473	6.30516	104
chr1	37634706	37634968	BED_peak1067	835	.	15.1736	87.1718	83.534	130
chr1	37636266	37636478	BED_peak1068	111	.	4.87122	13.8937	11.1832	87
chr1	37639230	37639528	BED_peak1069	918	.	16.3263	95.6071	91.8767	144
chr1	37654097	37654323	BED_peak1070	89	.	6.68812	11.5886	8.93615	113
chr1	37665473	37665806	BED_peak1071	39	.	4.48339	6.39037	3.97497	55
chr1	37678234	37678762	BED_peak1072	1116	.	23.1035	115.597	111.649	340
chr1	37687155	37687315	BED_peak1073	46	.	4.80115	7.16779	4.69144	128
chr1	37697169	37697322	BED_peak1074	46	.	4.58392	7.10088	4.64367	102
chr1	37719498	37720137	BED_peak1075	999	.	22.0569	103.75	99.9311	469
chr1	37728213	37728402	BED_peak1076	68	.	6.01073	9.41029	6.82497	110
chr1	37764733	37764887	BED_peak1077	55	.	5.51517	8.0221	5.50599	82
chr1	37774006	37774207	BED_peak1078	48	.	5.05027	7.2853	4.80301	93
chr1	37778354	37778509	BED_peak1079	45	.	5.05255	7.03615	4.58254	62
chr1	37802396	37802557	BED_peak1080	56	.	5.63853	8.2192	5.68355	50
chr1	37864878	37865261	BED_peak1081	257	.	10.4874	28.6984	25.7378	259
chr1	37867139	37867358	BED_peak1082	394	.	13.5017	42.6248	39.4866	116
chr1	37899097	37899265	BED_peak1083	97	.	6.92888	12.3849	9.7101	67
chr1	37931857	37932010	BED_peak1084	20	.	3.50965	4.09437	2.0746	83
chr1	37933959	37934225	BED_peak1085	120	.	8.39465	14.7879	12.057	141
chr1	37985822	37986169	BED_peak1086	766	.	23.5397	80.2536	76.6918	136
chr1	37995089	37995242	BED_peak1087	28	.	3.39381	5.05297	2.82473	75
chr1	37997825	37998167	BED_peak1088	722	.	19.5529	75.8	72.2863	149
chr1	38012825	38012978	BED_peak1089	45	.	5.01379	6.97481	4.52509	102
chr1	38036105	38036261	BED_peak1090	46	.	5.12593	7.15258	4.67677	31
chr1	38052238	38052391	BED_peak1091	46	.	5.12593	7.15258	4.67677	77
chr1	38129980	38130306	BED_peak1092	2310	.	34.8837	236.343	231.07	152
chr1	38137035	38137423	BED_peak1093	31	.	4.0256	5.42756	3.11863	103
chr1	38157728	38157957	BED_peak1094	49	.	5.12224	7.39894	4.91145	104
chr1	38174273	38174465	BED_peak1095	14	.	3.02271	3.36323	1.45139	42
chr1	38185528	38185852	BED_peak1096	1334	.	26.5006	137.617	133.433	174
chr1	38193061	38193221	BED_peak1097	43	.	4.86452	6.73942	4.3034	59
chr1	38202820	38203154	BED_peak1098	576	.	18.5075	61.0145	57.665	151
chr1	38210100	38210330	BED_peak1099	114	.	7.50988	14.206	11.4867	96
chr1	38218004	38218407	BED_peak1100	57	.	5.50939	8.29684	5.75837	288
chr1	38239518	38239683	BED_peak1101	34	.	4.37807	5.75846	3.42218	55
chr1	38247173	38247428	BED_peak1102	48	.	4.92166	7.36065	4.87487	127
chr1	38252755	38253016	BED_peak1103	444	.	16.0589	47.6053	44.4085	115
chr1	38261021	38261174	BED_peak1104	27	.	3.83566	4.92003	2.70505	59
chr1	38264471	38264830	BED_peak1105	28	.	3.77017	5.02662	2.80086	319
chr1	38294548	38294740	BED_peak1106	68	.	5.59076	9.40823	6.8233	70
chr1	38305941	38306106	BED_peak1107	39	.	4.48339	6.39037	3.97497	28
chr1	38307281	38307561	BED_peak1108	118	.	7.74404	14.5978	11.8708	127
chr1	38334235	38334409	BED_peak1109	20	.	3.58815	4.21443	2.0746	111
chr1	38384028	38384321	BED_peak1110	28	.	3.96493	5.11916	2.86009	145
chr1	38390992	38391149	BED_peak1111	68	.	5.40833	9.44796	6.86169	43
chr1	38392983	38393217	BED_peak1112	260	.	11.6361	29.0042	26.0394	121
chr1	38489989	38490255	BED_peak1113	37	.	4.61334	6.12668	3.72665	139
chr1	38514374	38514529	BED_peak1114	50	.	5.19628	7.51597	5.02293	68
chr1	38524826	38524979	BED_peak1115	27	.	4.01103	5.00637	2.78161	131
chr1	38535393	38535624	BED_peak1116	19	.	3.34406	3.98869	1.98819	131
chr1	38544053	38544362	BED_peak1117	30	.	3.95257	5.31317	3.01424	236
chr1	38565489	38565642	BED_peak1118	27	.	3.83566	4.92003	2.70505	66
chr1	38566674	38566874	BED_peak1119	63	.	5.8812	8.88978	6.32951	109
chr1	38586459	38586700	BED_peak1120	35	.	4.44422	5.86159	3.51717	101
chr1	38597867	38598020	BED_peak1121	28	.	4.10075	5.14561	2.86009	23
chr1	38614311	38614805	BED_peak1122	45	.	4.84603	6.96308	4.51438	416
chr1	38653374	38653527	BED_peak1123	39	.	4.48339	6.39037	3.97497	51
chr1	38655161	38655414	BED_peak1124	26	.	3.81081	4.88177	2.67119	125
chr1	38656677	38656918	BED_peak1125	18	.	3.26065	3.86245	1.88038	36
chr1	38705891	38706081	BED_peak1126	38	.	4.55913	6.26083	3.85228	58
chr1	38720250	38720586	BED_peak1127	142	.	8.61291	16.9895	14.2137	267
chr1	38730763	38731011	BED_peak1128	20	.	3.53678	4.13578	2.0746	125
chr1	38767916	38768193	BED_peak1129	703	.	17.2022	73.8014	70.3101	141
chr1	38769965	38770208	BED_peak1130	303	.	9.87824	33.3914	30.3687	131
chr1	38778396	38778783	BED_peak1131	71	.	5.78882	9.73649	7.14147	101
chr1	38787525	38787847	BED_peak1132	1119	.	22.1585	115.951	111.999	141
chr1	38789039	38789240	BED_peak1133	102	.	5.35464	12.9752	10.2848	74
chr1	38799358	38799684	BED_peak1134	627	.	18.1738	66.1269	62.7196	184
chr1	38834912	38835213	BED_peak1135	231	.	9.4779	26.0929	23.169	192
chr1	38835907	38836222	BED_peak1136	37	.	3.88781	6.17647	3.77308	27
chr1	38836424	38836595	BED_peak1137	59	.	4.66149	8.44564	5.90172	58
chr1	38856281	38856534	BED_peak1138	957	.	25.232	99.5481	95.7753	125
chr1	38862273	38862506	BED_peak1139	318	.	12.3694	34.8957	31.8536	131
chr1	38897876	38898177	BED_peak1140	122	.	7.71843	15.0086	12.2735	120
chr1	38914618	38914920	BED_peak1141	37	.	4.61334	6.12668	3.72665	37
chr1	38934745	38935003	BED_peak1142	403	.	12.6177	43.5311	40.3823	127
chr1	38936840	38937144	BED_peak1143	660	.	17.4706	69.5324	66.0879	147
chr1	38944797	38944955	BED_peak1144	37	.	4.61334	6.12668	3.72665	17
chr1	38978994	38979173	BED_peak1145	32	.	4.28245	5.60986	3.2862	44
chr1	38994699	38994856	BED_peak1146	42	.	4.82859	6.68292	4.24974	39
chr1	38995992	38996148	BED_peak1147	33	.	4.31386	5.65861	3.33128	12
chr1	39001173	39001455	BED_peak1148	818	.	23.8701	85.501	81.8816	142
chr1	39010554	39011007	BED_peak1149	284	.	11.6064	31.4822	28.4841	307
chr1	39020823	39020982	BED_peak1150	74	.	6.00144	10.0864	7.48008	60
chr1	39052119	39052272	BED_peak1151	46	.	5.12593	7.15258	4.67677	65
chr1	39065781	39065972	BED_peak1152	28	.	4.07353	5.10328	2.86009	108
chr1	39069455	39069608	BED_peak1153	33	.	4.31386	5.65861	3.33128	125
chr1	39085530	39085789	BED_peak1154	46	.	5.12593	7.15258	4.67677	188
chr1	39172797	39172950	BED_peak1155	32	.	4.28245	5.60986	3.2862	85
chr1	39188836	39189053	BED_peak1156	93	.	6.67898	11.9702	9.30562	94
chr1	39193896	39194290	BED_peak1157	109	.	6.90322	13.6069	10.9026	82
chr1	39196775	39196930	BED_peak1158	51	.	4.75689	7.68568	5.18525	47
chr1	39206959	39207155	BED_peak1159	25	.	3.69125	4.69761	2.50684	96
chr1	39211094	39211247	BED_peak1160	44	.	4.65857	6.93885	4.4914	43
chr1	39217693	39217911	BED_peak1161	224	.	10.9335	25.3143	22.4014	127
chr1	39229285	39229446	BED_peak1162	58	.	5.54836	8.35887	5.81805	92
chr1	39253851	39254125	BED_peak1163	143	.	8.11001	17.1063	14.3284	146
chr1	39329015	39329249	BED_peak1164	39	.	4.45561	6.34638	3.93374	109
chr1	39335361	39335685	BED_peak1165	32	.	4.12729	5.58658	3.26543	244
chr1	39340725	39341002	BED_peak1166	338	.	13.049	36.8684	33.8007	134
chr1	39345069	39345362	BED_peak1167	52	.	4.63851	7.7863	5.28087	110
chr1	39370830	39370983	BED_peak1168	20	.	3.45662	4.01369	2.00896	76
chr1	39392210	39392521	BED_peak1169	1023	.	21.5522	106.15	102.306	160
chr1	39401206	39401364	BED_peak1170	58	.	5.36547	8.37478	5.83326	70
chr1	39412270	39412453	BED_peak1171	31	.	4.05055	5.4666	3.15573	117
chr1	39436787	39437013	BED_peak1172	19	.	3.38001	3.8977	1.90976	121
chr1	39443280	39443510	BED_peak1173	25	.	3.71456	4.73352	2.53905	108
chr1	39478296	39478586	BED_peak1174	44	.	4.65857	6.93885	4.4914	146
chr1	39497869	39498107	BED_peak1175	62	.	5.61361	8.77369	6.21729	125
chr1	39504353	39504600	BED_peak1176	184	.	9.31934	21.3215	18.4701	127
chr1	39515732	39515889	BED_peak1177	56	.	5.63853	8.2192	5.68355	84
chr1	39522628	39523059	BED_peak1178	339	.	10.1206	36.9887	33.9194	144
chr1	39527479	39527780	BED_peak1179	811	.	14.6579	84.7213	81.1107	172
chr1	39530350	39530629	BED_peak1180	554	.	12.8827	58.8123	55.4875	129
chr1	39536136	39536361	BED_peak1181	69	.	5.68807	9.5698	6.97963	115
chr1	39556456	39556609	BED_peak1182	28	.	4.10075	5.14561	2.86009	96
chr1	39561948	39562150	BED_peak1183	46	.	5.12593	7.15258	4.67677	106
chr1	39576588	39577369	BED_peak1184	227	.	11.4839	25.6678	22.7498	251
chr1	39614969	39615459	BED_peak1185	391	.	14.7964	42.2699	39.1359	127
chr1	39641745	39642009	BED_peak1186	87	.	7.0193	11.3762	8.7293	117
chr1	39650699	39651356	BED_peak1187	1971	.	29.501	202.033	197.188	298
chr1	39670235	39670413	BED_peak1188	50	.	5.04838	7.56295	5.06812	81
chr1	39680659	39680893	BED_peak1189	39	.	4.32464	6.39832	3.98248	97
chr1	39685928	39686124	BED_peak1190	170	.	8.51037	19.8471	17.0202	123
chr1	39696480	39696680	BED_peak1191	45	.	5.01379	6.97481	4.52509	129
chr1	39720663	39720939	BED_peak1192	197	.	10.4025	22.6582	19.7857	178
chr1	39731063	39731278	BED_peak1193	37	.	4.46568	6.11487	3.72665	86
chr1	39755989	39756395	BED_peak1194	97	.	6.21408	12.3802	9.70575	131
chr1	39756717	39756870	BED_peak1195	44	.	4.26868	6.84942	4.408	72
chr1	39761438	39761608	BED_peak1196	58	.	5.39957	8.42969	5.88619	124
chr1	39774753	39774911	BED_peak1197	37	.	4.61334	6.12668	3.72665	73
chr1	39805404	39805557	BED_peak1198	20	.	3.56434	4.17792	2.0746	56
chr1	39840952	39841125	BED_peak1199	36	.	4.54729	6.02287	3.66503	86
chr1	39900291	39900692	BED_peak1200	31	.	4.16127	5.42218	3.11439	93
chr1	39907085	39907238	BED_peak1201	18	.	3.00698	3.80364	1.83137	137
chr1	39911550	39911828	BED_peak1202	483	.	15.7311	51.5514	48.3092	148
chr1	39930397	39930574	BED_peak1203	33	.	4.34573	5.70814	3.37667	79
chr1	39931241	39931413	BED_peak1204	35	.	4.34688	5.92944	3.57989	83
chr1	39936555	39936872	BED_peak1205	1577	.	29.3883	162.164	157.73	176
chr1	39970205	39970396	BED_peak1206	82	.	6.71044	10.8764	8.24281	110
chr1	39977007	39977247	BED_peak1207	80	.	6.39277	10.7257	8.09619	109
chr1	40000966	40001239	BED_peak1208	310	.	12.2928	34.0867	31.0549	145
chr1	40009737	40009891	BED_peak1209	59	.	5.21804	8.45488	5.9105	55
chr1	40055605	40055838	BED_peak1210	51	.	5.31144	7.69831	5.19703	98
chr1	40085851	40086069	BED_peak1211	56	.	5.63853	8.2192	5.68355	87
chr1	40095692	40095897	BED_peak1212	113	.	7.97299	14.098	11.3812	106
chr1	40101479	40101845	BED_peak1213	59	.	5.62799	8.48567	5.93996	98
chr1	40115332	40115587	BED_peak1214	420	.	12.4663	45.2434	42.0744	132
chr1	40116457	40116756	BED_peak1215	779	.	18.6832	81.5125	77.9369	148
chr1	40178470	40178623	BED_peak1216	28	.	4.10075	5.14561	2.86009	83
chr1	40242829	40242982	BED_peak1217	46	.	5.12593	7.15258	4.67677	88
chr1	40265165	40265372	BED_peak1218	38	.	4.55913	6.26083	3.85228	70
chr1	40290662	40290932	BED_peak1219	111	.	8.08407	13.8663	11.1565	147
chr1	40294031	40294224	BED_peak1220	109	.	7.69683	13.6465	10.9413	83
chr1	40303097	40303365	BED_peak1221	28	.	4.10075	5.14561	2.86009	95
chr1	40308744	40308994	BED_peak1222	56	.	5.63853	8.2192	5.68355	136
chr1	40358591	40358790	BED_peak1223	37	.	4.61334	6.12668	3.72665	54
chr1	40378814	40379188	BED_peak1224	1075	.	23.3299	111.465	107.562	131
chr1	40380144	40380314	BED_peak1225	74	.	4.84384	10.1	7.49337	38
chr1	40391959	40392112	BED_peak1226	46	.	5.12593	7.15258	4.67677	28
chr1	40450247	40450468	BED_peak1227	20	.	3.58815	4.21443	2.0746	139
chr1	40458126	40458432	BED_peak1228	69	.	6.09699	9.54858	6.95927	109
chr1	40488212	40488497	BED_peak1229	67	.	6.15112	9.32307	6.74072	132
chr1	40544260	40544415	BED_peak1230	46	.	4.9803	7.17488	4.69745	81
chr1	40544747	40544961	BED_peak1231	144	.	9.0551	17.239	14.4588	130
chr1	40579797	40580109	BED_peak1232	459	.	17.7524	49.1373	45.9231	166
chr1	40619146	40619368	BED_peak1233	56	.	5.63853	8.2192	5.68355	114
chr1	40658058	40658315	BED_peak1234	261	.	12.7855	29.1139	26.1474	106
chr1	40681811	40682060	BED_peak1235	62	.	5.4029	8.75898	6.20338	148
chr1	40700695	40701025	BED_peak1236	36	.	4.37598	5.97486	3.62089	224
chr1	40718754	40718963	BED_peak1237	96	.	7.40704	12.3716	9.69732	91
chr1	40768676	40768927	BED_peak1238	614	.	19.1725	64.8116	61.4191	119
chr1	40784377	40784542	BED_peak1239	56	.	5.63853	8.2192	5.68355	119
chr1	40790468	40790709	BED_peak1240	51	.	5.27249	7.6366	5.13799	119
chr1	40797398	40797671	BED_peak1241	659	.	19.3457	69.3841	65.9411	122
chr1	40802824	40803084	BED_peak1242	400	.	14.9026	43.1985	40.0534	130
chr1	40812284	40812455	BED_peak1243	45	.	5.01379	6.97481	4.52509	125
chr1	40844717	40845032	BED_peak1244	606	.	21.0053	64.0061	60.6229	131
chr1	40854795	40855020	BED_peak1245	84	.	6.81033	11.0378	8.40004	113
chr1	40865142	40865295	BED_peak1246	32	.	4.2515	5.56186	3.24232	134
chr1	40879102	40879363	BED_peak1247	314	.	12.1396	34.4521	31.4155	126
chr1	40880690	40880858	BED_peak1248	51	.	4.57359	7.67232	5.17214	92
chr1	40887640	40887940	BED_peak1249	485	.	17.0626	51.8072	48.5621	137
chr1	40892759	40892984	BED_peak1250	28	.	3.91219	5.0379	2.81083	76
chr1	40915909	40916138	BED_peak1251	69	.	6.09699	9.54858	6.95927	92
chr1	40934661	40934977	BED_peak1252	37	.	4.61334	6.12668	3.72665	78
chr1	40941917	40942117	BED_peak1253	37	.	4.61334	6.12668	3.72665	62
chr1	41001605	41001851	BED_peak1254	170	.	10.0301	19.8567	17.0296	136
chr1	41051956	41052135	BED_peak1255	28	.	4.10075	5.14561	2.86009	44
chr1	41058427	41058601	BED_peak1256	51	.	5.31144	7.69831	5.19703	97
chr1	41152632	41152855	BED_peak1257	113	.	8.20149	14.0588	11.3429	127
chr1	41157107	41157308	BED_peak1258	18	.	3.35522	3.86029	1.87922	109
chr1	41263960	41264615	BED_peak1259	430	.	16.5831	46.2796	43.0982	456
chr1	41271053	41271206	BED_peak1260	54	.	5.28658	7.94233	5.43038	119
chr1	41274601	41274852	BED_peak1261	227	.	11.8152	25.6326	22.7153	131
chr1	41365438	41365734	BED_peak1262	46	.	5.09191	7.09856	4.64179	147
chr1	41386525	41386726	BED_peak1263	67	.	6.15112	9.32307	6.74072	95
chr1	41462910	41463077	BED_peak1264	46	.	5.12593	7.15258	4.67677	82
chr1	41502354	41502680	BED_peak1265	46	.	5.12593	7.15258	4.67677	119
chr1	41551745	41551919	BED_peak1266	20	.	3.58815	4.21443	2.0746	42
chr1	41605884	41606082	BED_peak1267	56	.	5.63853	8.2192	5.68355	116
chr1	41612990	41613224	BED_peak1268	89	.	7.17631	11.6314	8.97506	116
chr1	41703070	41703244	BED_peak1269	20	.	3.58815	4.21443	2.0746	21
chr1	41810394	41810643	BED_peak1270	632	.	21.4999	66.6325	63.2198	111
chr1	41824138	41824448	BED_peak1271	20	.	3.58815	4.21443	2.0746	215
chr1	41951343	41951607	BED_peak1272	67	.	6.15112	9.32307	6.74072	118
chr1	41992334	41992533	BED_peak1273	46	.	5.12593	7.15258	4.67677	59
chr1	42022491	42022929	BED_peak1274	20	.	3.58815	4.21443	2.0746	316
chr1	42058674	42058878	BED_peak1275	28	.	4.10075	5.14561	2.86009	58
chr1	42081602	42081890	BED_peak1276	56	.	5.63853	8.2192	5.68355	148
chr1	42160908	42161061	BED_peak1277	46	.	5.12593	7.15258	4.67677	94
chr1	42238481	42238741	BED_peak1278	100	.	7.63786	12.7478	10.0648	146
chr1	42246447	42246658	BED_peak1279	37	.	4.61334	6.12668	3.72665	84
chr1	42262003	42262208	BED_peak1280	78	.	6.66371	10.4613	7.83902	74
chr1	42334980	42335135	BED_peak1281	14	.	3.07556	3.33942	1.43052	10
chr1	42344627	42344851	BED_peak1282	56	.	5.63853	8.2192	5.68355	99
chr1	42360622	42360775	BED_peak1283	26	.	3.9208	4.86711	2.65778	76
chr1	42490881	42491332	BED_peak1284	48	.	5.086	7.34171	4.85693	384
chr1	42509252	42509428	BED_peak1285	27	.	4.01103	5.00637	2.78161	46
chr1	42559617	42559770	BED_peak1286	28	.	4.10075	5.14561	2.86009	24
chr1	42637572	42637725	BED_peak1287	46	.	5.12593	7.15258	4.67677	102
chr1	42646833	42647042	BED_peak1288	42	.	4.82859	6.68292	4.24974	119
chr1	42677359	42677601	BED_peak1289	37	.	4.61334	6.12668	3.72665	131
chr1	42684637	42685120	BED_peak1290	1159	.	22.6151	119.936	115.94	324
chr1	42686342	42686554	BED_peak1291	119	.	5.45633	14.7183	11.989	122
chr1	42691302	42691547	BED_peak1292	282	.	11.496	31.2719	28.2765	121
chr1	42698450	42698743	BED_peak1293	62	.	4.86562	8.82301	6.26492	191
chr1	42714630	42714932	BED_peak1294	322	.	13.3272	35.3373	32.2894	158
chr1	42728474	42728648	BED_peak1295	45	.	5.05255	7.03615	4.58254	98
chr1	42735723	42735966	BED_peak1296	28	.	4.10075	5.14561	2.86009	26
chr1	42752549	42752702	BED_peak1297	28	.	4.10075	5.14561	2.86009	113
chr1	42779866	42780120	BED_peak1298	335	.	13.678	36.6614	33.5964	113
chr1	42791045	42791284	BED_peak1299	28	.	4.10075	5.14561	2.86009	98
chr1	42798150	42798303	BED_peak1300	28	.	4.10075	5.14561	2.86009	135
chr1	42808166	42808402	BED_peak1301	31	.	4.16127	5.42218	3.11439	116
chr1	42871354	42871597	BED_peak1302	37	.	4.61334	6.12668	3.72665	150
chr1	42885260	42885425	BED_peak1303	67	.	6.15112	9.32307	6.74072	104
chr1	42905433	42905614	BED_peak1304	68	.	6.05355	9.47893	6.89179	73
chr1	42915050	42915322	BED_peak1305	246	.	12.2793	27.6294	24.6835	141
chr1	42923044	42923198	BED_peak1306	46	.	5.12593	7.15258	4.67677	79
chr1	42935544	42935742	BED_peak1307	66	.	5.88581	9.21011	6.63767	105
chr1	42953352	42953538	BED_peak1308	45	.	4.84603	6.96308	4.51438	148
chr1	42968312	42968510	BED_peak1309	42	.	4.82859	6.68292	4.24974	135
chr1	42973272	42973425	BED_peak1310	34	.	4.4109	5.8096	3.46952	75
chr1	43005465	43005648	BED_peak1311	28	.	4.10075	5.14561	2.86009	106
chr1	43023200	43023390	BED_peak1312	20	.	3.45662	4.01369	2.00896	89
chr1	43065965	43066259	BED_peak1313	998	.	24.9134	103.673	99.8551	152
chr1	43075271	43075626	BED_peak1314	22	.	3.59712	4.37237	2.21571	69
chr1	43077580	43077911	BED_peak1315	20	.	3.48293	4.05368	2.0425	247
chr1	43092085	43092367	BED_peak1316	41	.	4.56887	6.52558	4.10171	148
chr1	43098536	43098932	BED_peak1317	46	.	4.9803	7.17488	4.69745	264
chr1	43110623	43110884	BED_peak1318	321	.	12.5474	35.237	32.1904	134
chr1	43112954	43113201	BED_peak1319	178	.	8.69971	20.7235	17.8814	136
chr1	43138337	43138564	BED_peak1320	125	.	5.694	15.3047	12.5636	148
chr1	43139623	43139949	BED_peak1321	1108	.	21.3853	114.793	110.854	152
chr1	43163717	43163943	BED_peak1322	27	.	3.9805	4.95917	2.739	75
chr1	43189295	43189537	BED_peak1323	57	.	5.50939	8.29684	5.75837	97
chr1	43208848	43209196	BED_peak1324	28	.	4.10075	5.14561	2.86009	115
chr1	43252090	43252302	BED_peak1325	14	.	3.07556	3.33942	1.43052	89
chr1	43264475	43264812	BED_peak1326	376	.	15.1948	40.8135	37.697	142
chr1	43269760	43270004	BED_peak1327	164	.	9.99239	19.282	16.4642	130
chr1	43280171	43280386	BED_peak1328	67	.	6.15112	9.32307	6.74072	94
chr1	43299481	43299740	BED_peak1329	208	.	11.3978	23.7689	20.8792	126
chr1	43317266	43317463	BED_peak1330	113	.	8.20149	14.0588	11.3429	125
chr1	43337471	43337624	BED_peak1331	25	.	3.86287	4.77806	2.57843	62
chr1	43445468	43446163	BED_peak1332	392	.	14.4629	42.3687	39.2336	121
chr1	43482318	43482546	BED_peak1333	37	.	4.61334	6.12668	3.72665	111
chr1	43511367	43511571	BED_peak1334	227	.	11.4839	25.6678	22.7498	77
chr1	43532479	43532634	BED_peak1335	20	.	3.58815	4.21443	2.0746	118
chr1	43539763	43539938	BED_peak1336	43	.	4.86452	6.73942	4.3034	80
chr1	43554113	43554266	BED_peak1337	58	.	5.58789	8.42181	5.87874	68
chr1	43594627	43594876	BED_peak1338	28	.	4.10075	5.14561	2.86009	126
chr1	43600133	43600286	BED_peak1339	13	.	2.89715	3.07324	1.30887	77
chr1	43601515	43601736	BED_peak1340	35	.	4.47806	5.91444	3.56606	126
chr1	43616152	43616320	BED_peak1341	20	.	3.58815	4.21443	2.0746	31
chr1	43620712	43620874	BED_peak1342	37	.	4.61334	6.12668	3.72665	52
chr1	43623811	43623964	BED_peak1343	46	.	5.12593	7.15258	4.67677	94
chr1	43635808	43636016	BED_peak1344	89	.	7.12867	11.5539	8.90238	91
chr1	43681564	43681787	BED_peak1345	63	.	5.92563	8.96089	6.39752	77
chr1	43718656	43718912	BED_peak1346	28	.	4.10075	5.14561	2.86009	116
chr1	43730794	43731131	BED_peak1347	61	.	5.75181	8.68307	6.13016	95
chr1	43738292	43738730	BED_peak1348	153	.	8.7217	18.1692	15.3714	79
chr1	43760218	43760387	BED_peak1349	56	.	5.43306	8.17538	5.65195	104
chr1	43762720	43762913	BED_peak1350	73	.	6.3713	9.98916	7.38603	74
chr1	43827407	43827730	BED_peak1351	65	.	5.63584	9.13953	6.57015	197
chr1	43888230	43888383	BED_peak1352	61	.	5.75181	8.68307	6.13016	80
chr1	43889240	43889409	BED_peak1353	67	.	6.15112	9.32307	6.74072	116
chr1	43898941	43899336	BED_peak1354	937	.	20.6155	97.5112	93.7605	215
chr1	43902907	43903089	BED_peak1355	70	.	4.61579	9.62041	7.02866	74
chr1	43966892	43967113	BED_peak1356	56	.	5.6011	8.1593	5.63721	140
chr1	44035351	44035684	BED_peak1357	20	.	3.58815	4.21443	2.0746	110
chr1	44041866	44042119	BED_peak1358	594	.	19.4405	62.8067	59.437	125
chr1	44042288	44042443	BED_peak1359	33	.	3.91453	5.72298	3.39028	66
chr1	44064733	44064934	BED_peak1360	163	.	10.2519	19.2166	16.3999	89
chr1	44102233	44102386	BED_peak1361	27	.	4.01103	5.00637	2.78161	133
chr1	44112771	44113129	BED_peak1362	37	.	4.61334	6.12668	3.72665	118
chr1	44119819	44120269	BED_peak1363	770	.	21.8495	80.5837	77.0182	141
chr1	44147629	44148182	BED_peak1364	46	.	5.12593	7.15258	4.67677	456
chr1	44148334	44148712	BED_peak1365	37	.	4.61334	6.12668	3.72665	276
chr1	44168070	44168246	BED_peak1366	97	.	7.19424	12.4154	9.74007	97
chr1	44174036	44174257	BED_peak1367	89	.	7.17631	11.6314	8.97506	88
chr1	44176487	44176644	BED_peak1368	37	.	4.61334	6.12668	3.72665	31
chr1	44245143	44245348	BED_peak1369	37	.	4.61334	6.12668	3.72665	123
chr1	44260445	44260752	BED_peak1370	78	.	6.66371	10.4613	7.83902	216
chr1	44290986	44291190	BED_peak1371	20	.	3.58815	4.21443	2.0746	67
chr1	44293329	44293502	BED_peak1372	20	.	3.58815	4.21443	2.0746	31
chr1	44303488	44303696	BED_peak1373	28	.	4.10075	5.14561	2.86009	136
chr1	44321027	44321218	BED_peak1374	37	.	4.61334	6.12668	3.72665	94
chr1	44348738	44349012	BED_peak1375	46	.	5.12593	7.15258	4.67677	128
chr1	44349201	44349361	BED_peak1376	37	.	4.61334	6.12668	3.72665	52
chr1	44374926	44375163	BED_peak1377	37	.	4.61334	6.12668	3.72665	100
chr1	44438923	44439076	BED_peak1378	37	.	4.61334	6.12668	3.72665	112
chr1	44447185	44447338	BED_peak1379	46	.	5.12593	7.15258	4.67677	93
chr1	44463895	44464279	BED_peak1380	67	.	6.15112	9.32307	6.74072	253
chr1	44480831	44481379	BED_peak1381	67	.	5.9685	9.34262	6.7597	402
chr1	44490915	44491690	BED_peak1382	78	.	6.66371	10.4613	7.83902	482
chr1	44504566	44504968	BED_peak1383	56	.	5.63853	8.2192	5.68355	148
chr1	44524863	44525024	BED_peak1384	46	.	5.12593	7.15258	4.67677	87
chr1	44540200	44540378	BED_peak1385	67	.	6.15112	9.32307	6.74072	102
chr1	44551493	44552001	BED_peak1386	675	.	20.6044	71.0366	67.5756	143
chr1	44608342	44608669	BED_peak1387	84	.	6.8614	11.1204	8.48038	186
chr1	44612679	44612832	BED_peak1388	27	.	4.01103	5.00637	2.78161	30
chr1	44692743	44693322	BED_peak1389	86	.	6.96587	11.2895	8.64517	249
chr1	44728367	44728726	BED_peak1390	28	.	4.10075	5.14561	2.86009	256
chr1	44745746	44745963	BED_peak1391	276	.	13.6774	30.6213	27.6346	125
chr1	44959869	44960339	BED_peak1392	56	.	5.63853	8.2192	5.68355	105
chr1	44970709	44970862	BED_peak1393	37	.	4.61334	6.12668	3.72665	76
chr1	45001662	45001816	BED_peak1394	46	.	5.12593	7.15258	4.67677	101
chr1	45028284	45028437	BED_peak1395	28	.	4.10075	5.14561	2.86009	53
chr1	45205366	45205808	BED_peak1396	28	.	4.10075	5.14561	2.86009	308
chr1	45314044	45314265	BED_peak1397	257	.	13.6419	28.6933	25.7329	110
chr1	45329799	45329952	BED_peak1398	28	.	4.10075	5.14561	2.86009	74
chr1	45337212	45337573	BED_peak1399	28	.	4.10075	5.14561	2.86009	230
chr1	45375936	45376175	BED_peak1400	37	.	4.61334	6.12668	3.72665	119
chr1	45425092	45425365	BED_peak1401	20	.	3.58815	4.21443	2.0746	209
chr1	45431962	45432224	BED_peak1402	410	.	18.0322	44.2471	41.0898	151
chr1	45502874	45503086	BED_peak1403	37	.	4.61334	6.12668	3.72665	62
chr1	45575389	45575542	BED_peak1404	28	.	4.10075	5.14561	2.86009	39
chr1	45627971	45628193	BED_peak1405	315	.	14.8381	34.5576	31.5197	96
chr1	45679140	45679336	BED_peak1406	20	.	3.58815	4.21443	2.0746	75
chr1	45738588	45739100	BED_peak1407	72	.	6.04543	9.80357	7.20603	404
chr1	45766232	45766437	BED_peak1408	105	.	7.43917	13.2247	10.5287	102
chr1	45795675	45795876	BED_peak1409	78	.	6.66371	10.4613	7.83902	113
chr1	45816949	45817192	BED_peak1410	424	.	17.0995	45.6697	42.4957	99
chr1	45825166	45825466	BED_peak1411	715	.	21.7482	75.0204	71.5155	169
chr1	45857259	45857716	BED_peak1412	242	.	11.6464	27.1596	24.2202	315
chr1	45862999	45863152	BED_peak1413	46	.	5.12593	7.15258	4.67677	71
chr1	46018496	46018666	BED_peak1414	77	.	6.38278	10.3479	7.73334	50
chr1	46022371	46022614	BED_peak1415	95	.	6.84353	12.2435	9.57238	139
chr1	46053607	46053783	BED_peak1416	28	.	4.10075	5.14561	2.86009	51
chr1	46066924	46067290	BED_peak1417	524	.	19.2279	55.7704	52.4799	214
chr1	46084070	46084265	BED_peak1418	54	.	5.47318	7.95522	5.44208	72
chr1	46084946	46085099	BED_peak1419	26	.	3.95042	4.91275	2.69901	103
chr1	46091040	46091199	BED_peak1420	56	.	5.6011	8.1593	5.63721	71
chr1	46180881	46181100	BED_peak1421	37	.	4.61334	6.12668	3.72665	110
chr1	46192016	46192206	BED_peak1422	37	.	4.61334	6.12668	3.72665	38
chr1	46283801	46283954	BED_peak1423	37	.	4.61334	6.12668	3.72665	61
chr1	46296632	46296785	BED_peak1424	14	.	3.07556	3.33942	1.43052	97
chr1	46383299	46383474	BED_peak1425	46	.	5.12593	7.15258	4.67677	36
chr1	46416854	46417269	BED_peak1426	122	.	7.99327	15.0125	12.2771	287
chr1	46425739	46426033	BED_peak1427	97	.	7.46343	12.4633	9.78675	137
chr1	46428465	46428668	BED_peak1428	67	.	6.15112	9.32307	6.74072	111
chr1	46448999	46449698	BED_peak1429	211	.	10.5565	24.0691	21.1749	299
chr1	46485578	46485774	BED_peak1430	46	.	5.12593	7.15258	4.67677	109
chr1	46553608	46553897	BED_peak1431	56	.	5.63853	8.2192	5.68355	209
chr1	46780693	46780901	BED_peak1432	19	.	3.38001	3.8977	1.90976	146
chr1	46849831	46850033	BED_peak1433	248	.	10.9843	27.818	24.8695	67
chr1	46852612	46852972	BED_peak1434	71	.	5.58152	9.7443	7.14874	126
chr1	46853507	46853730	BED_peak1435	82	.	6.02687	10.8717	8.23846	110
chr1	46859660	46859876	BED_peak1436	46	.	5.12593	7.15258	4.67677	111
chr1	46914358	46914664	BED_peak1437	116	.	8.1484	14.3848	11.6619	95
chr1	46970603	46970852	BED_peak1438	271	.	13.397	30.1489	27.1687	106
chr1	46978983	46979191	BED_peak1439	37	.	4.61334	6.12668	3.72665	105
chr1	46997621	46998023	BED_peak1440	83	.	6.76002	10.9565	8.32085	260
chr1	47004064	47004254	BED_peak1441	28	.	4.10075	5.14561	2.86009	135
chr1	47073436	47073773	BED_peak1442	37	.	4.61334	6.12668	3.72665	291
chr1	47106045	47106315	BED_peak1443	37	.	4.61334	6.12668	3.72665	77
chr1	47134356	47134853	BED_peak1444	56	.	5.63853	8.2192	5.68355	255
chr1	47149295	47149461	BED_peak1445	35	.	4.47806	5.91444	3.56606	52
chr1	47238217	47238423	BED_peak1446	20	.	3.58815	4.21443	2.0746	112
chr1	47250696	47250886	BED_peak1447	37	.	4.61334	6.12668	3.72665	73
chr1	47277699	47278039	BED_peak1448	177	.	10.7645	20.5617	17.7223	203
chr1	47278829	47278982	BED_peak1449	28	.	4.10075	5.14561	2.86009	102
chr1	47327152	47327305	BED_peak1450	37	.	4.61334	6.12668	3.72665	61
chr1	47368619	47368772	BED_peak1451	37	.	4.61334	6.12668	3.72665	29
chr1	47518668	47518821	BED_peak1452	20	.	3.58815	4.21443	2.0746	144
chr1	47588109	47588344	BED_peak1453	67	.	6.15112	9.32307	6.74072	129
chr1	47629189	47629758	BED_peak1454	141	.	8.29437	16.9376	14.1627	261
chr1	47629961	47630256	BED_peak1455	62	.	5.43499	8.81157	6.25429	151
chr1	47720705	47721507	BED_peak1456	42	.	4.82859	6.68292	4.24974	126
chr1	47743064	47743235	BED_peak1457	20	.	3.58815	4.21443	2.0746	70
chr1	47907586	47907855	BED_peak1458	28	.	4.10075	5.14561	2.86009	137
chr1	48090102	48090261	BED_peak1459	46	.	5.12593	7.15258	4.67677	107
chr1	48201631	48201784	BED_peak1460	28	.	4.10075	5.14561	2.86009	139
chr1	48216808	48216961	BED_peak1461	20	.	3.58815	4.21443	2.0746	54
chr1	48231402	48231740	BED_peak1462	78	.	6.66371	10.4613	7.83902	225
chr1	48288168	48288357	BED_peak1463	89	.	7.17631	11.6314	8.97506	99
chr1	48423954	48424299	BED_peak1464	89	.	7.12867	11.5539	8.90238	194
chr1	48495014	48495176	BED_peak1465	56	.	5.63853	8.2192	5.68355	73
chr1	48507558	48507711	BED_peak1466	37	.	4.61334	6.12668	3.72665	17
chr1	48546069	48547045	BED_peak1467	148	.	8.15467	17.6777	14.8892	680
chr1	48673472	48673625	BED_peak1468	46	.	5.12593	7.15258	4.67677	43
chr1	48698215	48698442	BED_peak1469	28	.	4.10075	5.14561	2.86009	77
chr1	48715145	48715323	BED_peak1470	28	.	4.10075	5.14561	2.86009	85
chr1	48727865	48728164	BED_peak1471	28	.	4.10075	5.14561	2.86009	102
chr1	48741540	48741902	BED_peak1472	46	.	5.12593	7.15258	4.67677	82
chr1	49028760	49029130	BED_peak1473	20	.	3.58815	4.21443	2.0746	122
chr1	49274584	49274794	BED_peak1474	20	.	3.58815	4.21443	2.0746	57
chr1	49322407	49322565	BED_peak1475	29	.	3.90533	5.2391	2.94622	92
chr1	49325588	49326010	BED_peak1476	19	.	3.30183	3.92477	1.93492	102
chr1	49358774	49358942	BED_peak1477	46	.	5.12593	7.15258	4.67677	87
chr1	49500036	49500202	BED_peak1478	67	.	6.15112	9.32307	6.74072	95
chr1	49583383	49583728	BED_peak1479	37	.	4.61334	6.12668	3.72665	230
chr1	49610790	49611024	BED_peak1480	78	.	6.66371	10.4613	7.83902	128
chr1	49640171	49640525	BED_peak1481	28	.	4.10075	5.14561	2.86009	69
chr1	49757064	49757217	BED_peak1482	37	.	4.61334	6.12668	3.72665	90
chr1	49845340	49845495	BED_peak1483	28	.	4.10075	5.14561	2.86009	11
chr1	49972547	49972931	BED_peak1484	46	.	5.12593	7.15258	4.67677	45
chr1	50129945	50130124	BED_peak1485	37	.	4.61334	6.12668	3.72665	69
chr1	50171870	50172023	BED_peak1486	28	.	4.10075	5.14561	2.86009	48
chr1	50189215	50189368	BED_peak1487	37	.	4.61334	6.12668	3.72665	126
chr1	50326419	50326829	BED_peak1488	37	.	4.61334	6.12668	3.72665	280
chr1	50335901	50336085	BED_peak1489	46	.	5.12593	7.15258	4.67677	61
chr1	50509333	50509486	BED_peak1490	37	.	4.61334	6.12668	3.72665	128
chr1	50712984	50713137	BED_peak1491	46	.	5.12593	7.15258	4.67677	82
chr1	50743716	50743869	BED_peak1492	37	.	4.61334	6.12668	3.72665	29
chr1	50790148	50790302	BED_peak1493	46	.	5.12593	7.15258	4.67677	54
chr1	50812280	50812470	BED_peak1494	37	.	4.61334	6.12668	3.72665	77
chr1	50815633	50815795	BED_peak1495	20	.	3.58815	4.21443	2.0746	83
chr1	50831757	50831910	BED_peak1496	46	.	5.12593	7.15258	4.67677	84
chr1	50881600	50881933	BED_peak1497	55	.	5.5578	8.09012	5.57091	198
chr1	50927020	50927722	BED_peak1498	700	.	18.9065	73.5489	70.0603	196
chr1	50962333	50962599	BED_peak1499	285	.	13.8436	31.5476	28.5487	122
chr1	51148539	51148705	BED_peak1500	28	.	4.10075	5.14561	2.86009	39
chr1	51164416	51164668	BED_peak1501	37	.	4.61334	6.12668	3.72665	125
chr1	51193792	51193970	BED_peak1502	28	.	4.10075	5.14561	2.86009	79
chr1	51199600	51199817	BED_peak1503	89	.	7.17631	11.6314	8.97506	123
chr1	51208238	51208542	BED_peak1504	56	.	5.63853	8.2192	5.68355	214
chr1	51234434	51234587	BED_peak1505	20	.	3.58815	4.21443	2.0746	4
chr1	51256891	51257179	BED_peak1506	46	.	5.09191	7.09856	4.64179	136
chr1	51289620	51289788	BED_peak1507	28	.	4.10075	5.14561	2.86009	119
chr1	51301172	51301448	BED_peak1508	67	.	6.15112	9.32307	6.74072	126
chr1	51334039	51334310	BED_peak1509	644	.	20.7427	67.8324	64.4063	121
chr1	51347661	51347870	BED_peak1510	140	.	9.10703	16.8496	14.0763	80
chr1	51353565	51353729	BED_peak1511	46	.	5.12593	7.15258	4.67677	58
chr1	51407537	51407753	BED_peak1512	14	.	3.07556	3.33942	1.43052	68
chr1	51411717	51411964	BED_peak1513	46	.	5.12593	7.15258	4.67677	151
chr1	51433556	51433859	BED_peak1514	36	.	4.54729	6.02287	3.66503	53
chr1	51459040	51459509	BED_peak1515	713	.	20.7623	74.842	71.3389	147
chr1	51466480	51466730	BED_peak1516	138	.	9.22668	16.5909	13.8224	116
chr1	51478203	51478911	BED_peak1517	128	.	8.37041	15.6366	12.8876	277
chr1	51562838	51563070	BED_peak1518	46	.	5.12593	7.15258	4.67677	83
chr1	51597055	51597334	BED_peak1519	688	.	20.3538	72.2781	68.8036	136
chr1	51615545	51615820	BED_peak1520	731	.	22.6342	76.7186	73.195	126
chr1	51629348	51629703	BED_peak1521	56	.	5.63853	8.2192	5.68355	139
chr1	51644471	51644749	BED_peak1522	683	.	23.403	71.8331	68.3634	137
chr1	51667268	51667489	BED_peak1523	56	.	5.63853	8.2192	5.68355	112
chr1	51671357	51671664	BED_peak1524	27	.	3.9805	4.95917	2.739	216
chr1	51689392	51689666	BED_peak1525	46	.	5.12593	7.15258	4.67677	70
chr1	51704299	51704452	BED_peak1526	20	.	3.58815	4.21443	2.0746	90
chr1	51717221	51717387	BED_peak1527	46	.	5.12593	7.15258	4.67677	37
chr1	51754839	51755024	BED_peak1528	56	.	5.63853	8.2192	5.68355	90
chr1	51763124	51763285	BED_peak1529	44	.	4.93803	6.85518	4.41236	132
chr1	51782085	51782325	BED_peak1530	28	.	4.10075	5.14561	2.86009	122
chr1	51806606	51806770	BED_peak1531	37	.	4.61334	6.12668	3.72665	65
chr1	51834345	51834510	BED_peak1532	46	.	5.12593	7.15258	4.67677	32
chr1	51839740	51839893	BED_peak1533	37	.	4.58272	6.07851	3.71638	35
chr1	51843568	51843732	BED_peak1534	46	.	5.12593	7.15258	4.67677	88
chr1	51877976	51878131	BED_peak1535	46	.	5.12593	7.15258	4.67677	93
chr1	51915866	51916238	BED_peak1536	1139	.	24.039	117.915	113.941	186
chr1	51944935	51945178	BED_peak1537	401	.	15.7573	43.2905	40.1447	113
chr1	51991673	51992045	BED_peak1538	20	.	3.50965	4.09437	2.0746	55
chr1	51998674	51998890	BED_peak1539	232	.	12.1403	26.1791	23.2535	111
chr1	52004143	52004417	BED_peak1540	630	.	20.0252	66.466	63.0551	139
chr1	52046429	52046628	BED_peak1541	45	.	4.84603	6.96308	4.51438	92
chr1	52046881	52047168	BED_peak1542	54	.	5.32245	7.99941	5.48455	52
chr1	52074385	52074538	BED_peak1543	20	.	3.58815	4.21443	2.0746	125
chr1	52086319	52086581	BED_peak1544	88	.	7.07357	11.4643	8.81503	123
chr1	52098959	52099161	BED_peak1545	148	.	8.4283	17.6623	14.8744	99
chr1	52100578	52100809	BED_peak1546	270	.	12.2299	30.0635	27.0842	113
chr1	52113782	52114113	BED_peak1547	2424	.	36.5574	247.883	242.453	175
chr1	52119206	52119737	BED_peak1548	116	.	7.60182	14.3601	11.638	151
chr1	52133344	52133503	BED_peak1549	43	.	4.901	6.79683	4.35756	90
chr1	52146611	52147086	BED_peak1550	588	.	19.1509	62.2548	58.8914	147
chr1	52160460	52160630	BED_peak1551	55	.	5.20125	8.10974	5.58977	65
chr1	52164339	52164512	BED_peak1552	45	.	4.84603	6.96308	4.51438	140
chr1	52170083	52170370	BED_peak1553	488	.	16.7953	52.086	48.8376	147
chr1	52187655	52187930	BED_peak1554	28	.	4.10075	5.14561	2.86009	61
chr1	52216874	52217051	BED_peak1555	101	.	7.6889	12.8312	10.1437	70
chr1	52232047	52232639	BED_peak1556	52	.	5.18179	7.77554	5.27038	385
chr1	52233311	52233569	BED_peak1557	20	.	3.50079	4.22612	2.08423	237
chr1	52267670	52267847	BED_peak1558	56	.	5.63853	8.2192	5.68355	124
chr1	52277888	52278041	BED_peak1559	37	.	4.61334	6.12668	3.72665	67
chr1	52302637	52302902	BED_peak1560	884	.	22.1855	92.1579	88.4647	133
chr1	52307057	52307261	BED_peak1561	156	.	7.55104	18.5032	15.6997	119
chr1	52316468	52316650	BED_peak1562	43	.	4.37166	6.74754	4.31116	77
chr1	52339344	52339608	BED_peak1563	14	.	3.07556	3.33942	1.43052	124
chr1	52371473	52371627	BED_peak1564	56	.	5.63853	8.2192	5.68355	120
chr1	52400070	52400674	BED_peak1565	96	.	7.3515	12.2813	9.60923	332
chr1	52415728	52415881	BED_peak1566	46	.	5.12593	7.15258	4.67677	66
chr1	52431589	52431743	BED_peak1567	56	.	5.63853	8.2192	5.68355	104
chr1	52435820	52435990	BED_peak1568	56	.	5.63853	8.2192	5.68355	55
chr1	52489910	52490316	BED_peak1569	146	.	9.18231	17.4491	14.6651	129
chr1	52500557	52500798	BED_peak1570	46	.	5.12593	7.15258	4.67677	114
chr1	52523488	52523766	BED_peak1571	20	.	3.58815	4.21443	2.0746	227
chr1	52557326	52557479	BED_peak1572	46	.	5.12593	7.15258	4.67677	131
chr1	52569507	52569760	BED_peak1573	20	.	3.58815	4.21443	2.0746	164
chr1	52589989	52590318	BED_peak1574	43	.	4.901	6.79683	4.35756	149
chr1	52597334	52597487	BED_peak1575	41	.	4.79317	6.6273	4.19763	80
chr1	52622290	52622552	BED_peak1576	67	.	6.15112	9.32307	6.74072	113
chr1	52630494	52630839	BED_peak1577	2542	.	35.2754	259.834	254.256	150
chr1	52648141	52648368	BED_peak1578	170	.	10.3699	19.9068	17.0788	82
chr1	52676408	52676561	BED_peak1579	37	.	4.61334	6.12668	3.72665	31
chr1	52691477	52691678	BED_peak1580	31	.	4.19092	5.46804	3.15573	114
chr1	52706066	52706241	BED_peak1581	34	.	4.37807	5.75846	3.42218	39
chr1	52726573	52727287	BED_peak1582	132	.	8.05678	16.0497	13.2927	613
chr1	52748355	52748688	BED_peak1583	372	.	14.9406	40.3581	37.2473	123
chr1	52809798	52810063	BED_peak1584	28	.	4.10075	5.14561	2.86009	140
chr1	52817035	52817904	BED_peak1585	72	.	6.27716	9.83778	7.23944	322
chr1	52844888	52845233	BED_peak1586	37	.	4.61334	6.12668	3.72665	262
chr1	52854163	52854349	BED_peak1587	88	.	7.07357	11.4643	8.81503	98
chr1	52867133	52867311	BED_peak1588	28	.	4.04204	5.0544	2.82473	67
chr1	52879285	52879447	BED_peak1589	53	.	5.3911	7.8247	5.31767	48
chr1	52882319	52882504	BED_peak1590	46	.	5.12593	7.15258	4.67677	101
chr1	52893822	52893975	BED_peak1591	28	.	4.10075	5.14561	2.86009	63
chr1	52939509	52940392	BED_peak1592	46	.	5.12593	7.15258	4.67677	616
chr1	52955227	52955487	BED_peak1593	254	.	13.132	28.4487	25.4915	130
chr1	52964714	52964897	BED_peak1594	125	.	8.71409	15.3125	12.5694	90
chr1	52992287	52992440	BED_peak1595	28	.	4.10075	5.14561	2.86009	98
chr1	53032615	53032868	BED_peak1596	153	.	9.58635	18.1159	15.3189	151
chr1	53053102	53053378	BED_peak1597	373	.	15.7972	40.4197	37.3079	131
chr1	53100072	53100443	BED_peak1598	53	.	5.43183	7.88943	5.37921	100
chr1	53132462	53132633	BED_peak1599	45	.	5.05255	7.03615	4.58254	67
chr1	53237466	53237653	BED_peak1600	62	.	5.83743	8.81979	6.2618	78
chr1	53272754	53273032	BED_peak1601	125	.	8.71409	15.3125	12.5694	132
chr1	53296736	53296956	BED_peak1602	31	.	4.22099	5.5146	3.19872	133
chr1	53297128	53297378	BED_peak1603	115	.	8.08907	14.2878	11.5668	112
chr1	53341943	53342100	BED_peak1604	56	.	5.63853	8.2192	5.68355	79
chr1	53352526	53352986	BED_peak1605	311	.	15.008	34.1712	31.1384	313
chr1	53508371	53508590	BED_peak1606	44	.	4.93803	6.85518	4.41236	109
chr1	53555618	53555821	BED_peak1607	14	.	3.07556	3.33942	1.43052	3
chr1	53556217	53556370	BED_peak1608	28	.	4.10075	5.14561	2.86009	131
chr1	53613435	53613613	BED_peak1609	56	.	5.63853	8.2192	5.68355	107
chr1	53634739	53634892	BED_peak1610	20	.	3.58815	4.21443	2.0746	103
chr1	53706377	53706806	BED_peak1611	315	.	13.2612	34.5388	31.5013	145
chr1	53714750	53714912	BED_peak1612	35	.	3.89117	5.93059	3.58091	38
chr1	53715482	53715743	BED_peak1613	459	.	15.6966	49.1958	45.9807	132
chr1	53784702	53785267	BED_peak1614	56	.	5.63853	8.2192	5.68355	147
chr1	53797866	53798058	BED_peak1615	37	.	4.61334	6.12668	3.72665	68
chr1	53843076	53843323	BED_peak1616	46	.	5.12593	7.15258	4.67677	112
chr1	53890537	53890693	BED_peak1617	56	.	5.63853	8.2192	5.68355	74
chr1	53909086	53909379	BED_peak1618	221	.	11.8537	25.1079	22.198	169
chr1	53927722	53927913	BED_peak1619	48	.	5.05027	7.2853	4.80301	70
chr1	53963449	53963605	BED_peak1620	28	.	4.10075	5.14561	2.86009	42
chr1	53978137	53978704	BED_peak1621	42	.	4.82859	6.68292	4.24974	512
chr1	54016465	54016627	BED_peak1622	56	.	5.63853	8.2192	5.68355	57
chr1	54039157	54039434	BED_peak1623	173	.	9.93177	20.2181	17.3851	130
chr1	54152204	54152378	BED_peak1624	46	.	5.12593	7.15258	4.67677	90
chr1	54174489	54174642	BED_peak1625	37	.	4.58272	6.07851	3.71638	44
chr1	54194225	54194378	BED_peak1626	29	.	4.07479	5.28859	2.9911	8
chr1	54194850	54195224	BED_peak1627	106	.	7.54014	13.3901	10.6905	143
chr1	54207974	54208252	BED_peak1628	20	.	3.58815	4.21443	2.0746	64
chr1	54212524	54212677	BED_peak1629	20	.	3.58815	4.21443	2.0746	110
chr1	54250506	54250799	BED_peak1630	37	.	4.61334	6.12668	3.72665	92
chr1	54265524	54266195	BED_peak1631	91	.	6.81896	11.8029	9.14224	397
chr1	54292165	54292318	BED_peak1632	28	.	4.10075	5.14561	2.86009	58
chr1	54333053	54333308	BED_peak1633	236	.	12.7426	26.5932	23.6621	133
chr1	54381342	54381832	BED_peak1634	341	.	13.2425	37.2347	34.1623	135
chr1	54387343	54387573	BED_peak1635	28	.	4.10075	5.14561	2.86009	21
chr1	54438896	54439070	BED_peak1636	35	.	4.44422	5.86159	3.51717	61
chr1	54492440	54492604	BED_peak1637	36	.	4.51241	5.9682	3.61561	87
chr1	54498878	54499072	BED_peak1638	61	.	5.7943	8.7509	6.1957	125
chr1	54513977	54514130	BED_peak1639	46	.	5.12593	7.15258	4.67677	90
chr1	54543713	54543995	BED_peak1640	46	.	5.12593	7.15258	4.67677	145
chr1	54557189	54557405	BED_peak1641	54	.	5.47318	7.95522	5.44208	101
chr1	54557741	54557934	BED_peak1642	25	.	3.83454	4.73461	2.53905	133
chr1	54601503	54601857	BED_peak1643	37	.	4.58272	6.07851	3.71638	249
chr1	54607353	54607521	BED_peak1644	28	.	4.10075	5.14561	2.86009	133
chr1	54660932	54661088	BED_peak1645	54	.	5.28658	7.94233	5.43038	77
chr1	54666020	54666268	BED_peak1646	495	.	17.6032	52.8147	49.5579	115
chr1	54676940	54677136	BED_peak1647	42	.	4.82859	6.68292	4.24974	108
chr1	54706720	54706988	BED_peak1648	180	.	10.3417	20.9024	18.0577	123
chr1	54732922	54733082	BED_peak1649	46	.	5.12593	7.15258	4.67677	43
chr1	54754299	54754585	BED_peak1650	28	.	4.10075	5.14561	2.86009	143
chr1	54805590	54805851	BED_peak1651	28	.	4.10075	5.14561	2.86009	83
chr1	54832835	54833025	BED_peak1652	135	.	8.5237	16.3587	13.596	109
chr1	54841842	54842021	BED_peak1653	28	.	4.10075	5.14561	2.86009	73
chr1	54859862	54860015	BED_peak1654	42	.	4.82859	6.68292	4.24974	59
chr1	54882394	54882687	BED_peak1655	47	.	5.01505	7.2297	4.74978	251
chr1	54926277	54926622	BED_peak1656	727	.	19.793	76.3145	72.7952	186
chr1	54934854	54935016	BED_peak1657	55	.	5.39568	8.11592	5.59537	61
chr1	54958610	54958808	BED_peak1658	159	.	9.37607	18.7675	15.9596	105
chr1	54979338	54979533	BED_peak1659	85	.	6.69852	11.2222	8.57943	63
chr1	55006212	55006365	BED_peak1660	28	.	4.10075	5.14561	2.86009	44
chr1	55012584	55012824	BED_peak1661	125	.	8.71409	15.3125	12.5694	117
chr1	55052649	55052971	BED_peak1662	71	.	6.00575	9.73944	7.14413	100
chr1	55087468	55087808	BED_peak1663	88	.	6.40929	11.5191	8.86872	261
chr1	55104012	55104165	BED_peak1664	45	.	4.87891	7.01495	4.56322	64
chr1	55107346	55107499	BED_peak1665	34	.	4.28982	5.84039	3.49841	53
chr1	55122286	55122452	BED_peak1666	20	.	3.58815	4.21443	2.0746	43
chr1	55135055	55135208	BED_peak1667	20	.	3.58815	4.21443	2.0746	119
chr1	55162023	55162226	BED_peak1668	111	.	7.33251	13.9075	11.1966	128
chr1	55172132	55172372	BED_peak1669	71	.	6.23113	9.76383	7.16753	106
chr1	55180227	55180415	BED_peak1670	62	.	5.83743	8.81979	6.2618	91
chr1	55183177	55183330	BED_peak1671	39	.	4.62364	6.36168	3.94741	70
chr1	55187318	55187513	BED_peak1672	18	.	3.35522	3.86029	1.87922	53
chr1	55192855	55193153	BED_peak1673	587	.	20.4067	62.0665	58.705	148
chr1	55211033	55211194	BED_peak1674	46	.	5.09191	7.09856	4.64179	118
chr1	55237067	55237517	BED_peak1675	39	.	4.13749	6.35267	3.93981	122
chr1	55239350	55239565	BED_peak1676	93	.	6.48695	12.0501	9.38362	130
chr1	55277824	55278001	BED_peak1677	28	.	4.04204	5.0544	2.82473	97
chr1	55288824	55289008	BED_peak1678	28	.	4.10075	5.14561	2.86009	118
chr1	55297963	55298189	BED_peak1679	37	.	4.61334	6.12668	3.72665	144
chr1	55301181	55301378	BED_peak1680	67	.	6.15112	9.32307	6.74072	51
chr1	55335667	55335853	BED_peak1681	101	.	7.6889	12.8312	10.1437	82
chr1	55362928	55363738	BED_peak1682	1287	.	27.4342	132.879	128.744	475
chr1	55377832	55378045	BED_peak1683	28	.	4.07353	5.10328	2.86009	62
chr1	55383196	55383492	BED_peak1684	1233	.	29.0958	127.474	123.395	124
chr1	55404440	55404685	BED_peak1685	285	.	11.9828	31.5462	28.5473	120
chr1	55405864	55406017	BED_peak1686	56	.	4.8448	8.14522	5.62394	41
chr1	55406468	55406644	BED_peak1687	26	.	3.51809	4.83674	2.6317	85
chr1	55428144	55428350	BED_peak1688	37	.	4.61334	6.12668	3.72665	65
chr1	55444573	55445016	BED_peak1689	77	.	6.19093	10.3966	7.78047	338
chr1	55447715	55447972	BED_peak1690	104	.	7.11462	13.1101	10.4166	127
chr1	55473742	55474088	BED_peak1691	58	.	5.58789	8.42181	5.87874	294
chr1	55485590	55485837	BED_peak1692	33	.	4.31386	5.65861	3.33128	117
chr1	55523992	55524152	BED_peak1693	37	.	4.61334	6.12668	3.72665	123
chr1	55540392	55540545	BED_peak1694	46	.	5.12593	7.15258	4.67677	65
chr1	55562641	55562828	BED_peak1695	20	.	3.58815	4.21443	2.0746	81
chr1	55576348	55576533	BED_peak1696	35	.	4.44422	5.86159	3.51717	101
chr1	55618799	55619023	BED_peak1697	37	.	4.61334	6.12668	3.72665	112
chr1	55645844	55646018	BED_peak1698	46	.	5.12593	7.15258	4.67677	98
chr1	55736455	55736707	BED_peak1699	726	.	23.8191	76.2006	72.6826	120
chr1	55749922	55750105	BED_peak1700	46	.	5.12593	7.15258	4.67677	121
chr1	55755824	55756088	BED_peak1701	366	.	16.6451	39.7035	36.6007	134
chr1	55787756	55787932	BED_peak1702	45	.	5.05255	7.03615	4.58254	56
chr1	55807204	55807357	BED_peak1703	37	.	4.61334	6.12668	3.72665	98
chr1	55820901	55821124	BED_peak1704	37	.	4.61334	6.12668	3.72665	145
chr1	55838268	55838543	BED_peak1705	450	.	18.5681	48.2143	45.0105	149
chr1	55874245	55875160	BED_peak1706	921	.	21.4477	95.9318	92.198	139
chr1	55886449	55886657	BED_peak1707	238	.	11.1107	26.8283	23.8936	84
chr1	55890803	55890991	BED_peak1708	69	.	5.65526	9.51539	6.92701	88
chr1	55905290	55905570	BED_peak1709	113	.	8.20149	14.0588	11.3429	148
chr1	55928161	55928415	BED_peak1710	35	.	4.47806	5.91444	3.56606	111
chr1	55960323	55960635	BED_peak1711	730	.	23.5261	76.5742	73.0523	150
chr1	56008477	56008630	BED_peak1712	20	.	3.58815	4.21443	2.0746	42
chr1	56030980	56031133	BED_peak1713	46	.	5.12593	7.15258	4.67677	59
chr1	56098295	56099099	BED_peak1714	46	.	5.12593	7.15258	4.67677	200
chr1	56195302	56195502	BED_peak1715	56	.	5.63853	8.2192	5.68355	95
chr1	56293827	56293991	BED_peak1716	56	.	5.63853	8.2192	5.68355	104
chr1	56380589	56380769	BED_peak1717	67	.	6.15112	9.32307	6.74072	116
chr1	56385609	56385791	BED_peak1718	46	.	5.12593	7.15258	4.67677	41
chr1	56714857	56715193	BED_peak1719	46	.	5.12593	7.15258	4.67677	123
chr1	56753402	56753592	BED_peak1720	67	.	6.15112	9.32307	6.74072	122
chr1	56773269	56773723	BED_peak1721	57	.	5.29855	8.2669	5.72939	67
chr1	56788463	56788778	BED_peak1722	20	.	3.48293	4.05368	2.0425	62
chr1	56841246	56841426	BED_peak1723	46	.	5.12593	7.15258	4.67677	67
chr1	56898492	56898766	BED_peak1724	67	.	6.15112	9.32307	6.74072	82
chr1	56930105	56930265	BED_peak1725	46	.	5.12593	7.15258	4.67677	123
chr1	56955797	56955982	BED_peak1726	46	.	5.12593	7.15258	4.67677	133
chr1	56965435	56965588	BED_peak1727	37	.	4.61334	6.12668	3.72665	60
chr1	56972112	56972354	BED_peak1728	45	.	4.18328	6.97514	4.52531	130
chr1	56977115	56977451	BED_peak1729	1395	.	25.8393	143.828	139.581	174
chr1	56992346	56992515	BED_peak1730	44	.	4.93803	6.85518	4.41236	59
chr1	57070546	57070747	BED_peak1731	28	.	4.10075	5.14561	2.86009	78
chr1	57095612	57095799	BED_peak1732	28	.	4.10075	5.14561	2.86009	98
chr1	57096992	57097224	BED_peak1733	43	.	4.901	6.79683	4.35756	97
chr1	57115883	57116071	BED_peak1734	35	.	4.47806	5.91444	3.56606	83
chr1	57205692	57205953	BED_peak1735	957	.	24.3023	99.5144	95.742	142
chr1	57218133	57218328	BED_peak1736	51	.	5.27249	7.6366	5.13799	127
chr1	57260695	57260855	BED_peak1737	56	.	5.63853	8.2192	5.68355	108
chr1	57269782	57270179	BED_peak1738	665	.	20.9822	70.0249	66.5749	145
chr1	57339244	57339459	BED_peak1739	178	.	10.545	20.7107	17.869	110
chr1	57377608	57378184	BED_peak1740	116	.	7.87677	14.3727	11.6502	146
chr1	57394094	57394383	BED_peak1741	265	.	13.0406	29.5466	26.5741	121
chr1	57394543	57394762	BED_peak1742	52	.	5.18179	7.77554	5.27038	145
chr1	57406638	57407047	BED_peak1743	46	.	5.12593	7.15258	4.67677	264
chr1	57423726	57423982	BED_peak1744	213	.	11.0047	24.2599	21.363	131
chr1	57428896	57429214	BED_peak1745	650	.	20.1727	68.4655	65.0324	180
chr1	57546507	57546700	BED_peak1746	20	.	3.58815	4.21443	2.0746	101
chr1	57558253	57558422	BED_peak1747	20	.	3.48293	4.05368	2.0425	111
chr1	57583758	57584010	BED_peak1748	27	.	3.86084	4.9588	2.739	23
chr1	57629109	57629296	BED_peak1749	37	.	4.61334	6.12668	3.72665	90
chr1	57665836	57666029	BED_peak1750	14	.	3.07556	3.33942	1.43052	42
chr1	57693566	57693768	BED_peak1751	28	.	4.10075	5.14561	2.86009	31
chr1	57703841	57703996	BED_peak1752	28	.	4.10075	5.14561	2.86009	74
chr1	57774048	57774232	BED_peak1753	90	.	5.48068	11.7577	9.09828	89
chr1	57774687	57775443	BED_peak1754	214	.	8.6533	24.3742	21.4756	600
chr1	57858612	57858853	BED_peak1755	89	.	7.17631	11.6314	8.97506	108
chr1	57870471	57870741	BED_peak1756	34	.	4.37807	5.75846	3.42218	152
chr1	57877505	57877658	BED_peak1757	37	.	4.61334	6.12668	3.72665	80
chr1	57911996	57912204	BED_peak1758	46	.	5.12593	7.15258	4.67677	135
chr1	57925726	57925879	BED_peak1759	14	.	3.07556	3.33942	1.43052	142
chr1	57949325	57949517	BED_peak1760	117	.	8.20859	14.4832	11.7585	126
chr1	57963808	57964026	BED_peak1761	58	.	5.54836	8.35887	5.81805	93
chr1	57969968	57970325	BED_peak1762	2488	.	33.1899	254.327	248.811	170
chr1	57985056	57985415	BED_peak1763	37	.	4.61334	6.12668	3.72665	164
chr1	57989417	57989580	BED_peak1764	44	.	4.93803	6.85518	4.41236	127
chr1	57995849	57996030	BED_peak1765	28	.	4.10075	5.14561	2.86009	93
chr1	58015750	58015993	BED_peak1766	33	.	4.31386	5.65861	3.33128	128
chr1	58031233	58031563	BED_peak1767	1126	.	25.5196	116.595	112.636	165
chr1	58037423	58037576	BED_peak1768	28	.	4.10075	5.14561	2.86009	41
chr1	58038391	58038544	BED_peak1769	46	.	5.12593	7.15258	4.67677	46
chr1	58055106	58055280	BED_peak1770	35	.	4.47806	5.91444	3.56606	96
chr1	58069963	58070116	BED_peak1771	28	.	4.07353	5.10328	2.86009	54
chr1	58085695	58085944	BED_peak1772	30	.	4.10322	5.33248	3.0313	96
chr1	58112855	58113126	BED_peak1773	1063	.	25.2812	110.244	106.355	124
chr1	58139124	58139291	BED_peak1774	52	.	5.35098	7.761	5.25704	109
chr1	58140664	58140898	BED_peak1775	95	.	7.29678	12.1924	9.52226	115
[truncated: 100,130 more rows]
