# Supplementary material for: Extended intergenic DNA contributes to neuron-specific expression of neighboring genes in the mammalian nervous system
Source: Nat Commun. 2022 May 18;13:2733. doi: 10.1038/s41467-022-30192-z (PMC9117226; doi:10.1038/s41467-022-30192-z)
Supplement: Supplementary file 15 — Supplementary Dataset 13 [file 41467_2022_30192_MOESM15_ESM.xlsx]

## Sheet: Mouse_mm10
Supplementary Data 13. List of left and right neighboring genes, log2 fold-change, and shared intergenic lengths, used in Fig. 6.
Fig. 6 - Groups	Chrom	Left gene	Strand	Left gene TSS	Left gene TES	Right gene	Strand	Right gene TSS	Right gene TES	Shared intergenic length (bp)	log2 Forebrain P0/ESC (left)	log2 Neural tube E15.5/ESC (left)	log2 Glutamatergic/ESC (left)	log2 Cholinergic/ESC (left)	log2 Heart P0/ESC (left)	log2 Intestine P0/ESC (left)	log2 Kidney P0/ESC (left)	log2 Lung P0/ESC (left)	log2 Forebrain P0/ESC (right)	log2 Neural tube E15.5/ESC (right)	log2 Glutamatergic/ESC (right)	log2 Cholinergic/ESC (right)	log2 Heart P0/ESC (right)	log2 Intestine P0/ESC (right)	log2 Kidney P0/ESC (right)	log2 Lung P0/ESC (right)
1. H-H (4196)	chr1	Mrpl15	-	4775820	4763292	Lypla1	+	4797973	4876851	22153	-0.635981	-1.29205	-0.657026	-0.499155	0.454305	-0.379289	-0.858501	-1.32576	-2.38343	-2.55188	n/a	n/a	-0.460224	-0.498756	-1.58455	-1.63221
1. H-H (4196)	chr1	RP24-141F9.1	-	4917380	4917109	RP24-363O2.1	+	5053141	5054728	135761	0	0	n/a	n/a	0	0	0	0	0.109674	0	n/a	n/a	0	0	0	0
1. H-H (4196)	chr1	Npbwr1	-	5907479	5903788	Rb1cc1	+	6204726	6266729	297247	2.30258	1.73921	1.55122	-0.269436	-0.36643	-0.230812	-0.25712	-0.1758	-0.966636	-1.11747	1.00299	0.823675	-0.53418	-1.33994	-1.47807	-0.677753
1. H-H (4196)	chr1	Sntg1	-	9289319	8351556	Rrs1	+	9535489	9537535	246170	1.1185	1.08176	2.9611	3.99855	-1.15548	-1.07903	-3.09041	-2.97219	-0.932612	-0.941916	-0.276175	0.361753	-0.35937	-0.811896	-0.30302	-1.1195
1. H-H (4196)	chr1	Vcpip1	-	9738463	9708703	Sgk3	+	9788211	9892637	49748	-0.796226	-0.984367	1.24527	1.47498	-0.893547	-0.795588	-1.37925	-1.12255	-0.0755586	-0.63728	1.20571	-0.477381	1.25465	1.67815	1.32636	0.727577
1. H-H (4196)	chr1	Cpa6	-	10710026	10314801	Prex2	+	10983546	11293763	273520	-0.70627	-1.15865	-0.743562	-1.31246	-1.69402	-0.299228	0.568071	-1.74006	-3.47847	-2.86661	-1.03122	-0.559378	-2.395	-2.58153	-2.93253	0.166674
1. H-H (4196)	chr1	Lactb2	-	13650627	13614926	Xkr9	+	13658852	13691804	8225	-4.3717	-4.81834	-2.55149	-3.88201	-1.50193	-2.14629	-1.12104	-2.42083	0.0560779	0.11586	0.0115908	0	0.086959	6.62356	1.39282	0.0495249
1. H-H (4196)	chr1	Smt3h2-ps4	-	14830237	14829950	Rpl5-ps1	+	14855153	14856046	24916	0	2.5016	0.736575	1.08988	3.30742	2.85406	3.99591	2.77592	-3.48836	-3.65527	-2.39739	-2.0353	-3.76298	-3.16406	-3.4213	-3.93516
1. H-H (4196)	chr1	Trpa1	-	14908943	14862729	Terf1	+	15795745	15833551	886802	-0.851115	-1.03727	-0.722585	-1.3415	-1.56962	-0.262873	-1.60158	-1.83051	-3.52387	-2.92417	-1.10894	-0.452539	-2.69042	-2.32022	-2.44853	-2.79776
1. H-H (4196)	chr1	Rpl7	-	16094743	16091376	Rdh10	+	16095855	16123815	1112	-1.35551	-2.3128	-2.60481	-2.30065	-1.11403	-1.15539	-0.921945	-1.11044	-1.19195	-1.48688	-1.12936	-0.693483	-1.88121	0.452592	0.025605	-0.730817
1. H-H (4196)	chr1	Tceb1	-	16646946	16632847	Tmem70	+	16655272	16668356	8326	-0.2501	-0.986897	0.251215	0.256514	0.25515	-0.736087	-0.837148	-0.958995	0.0855287	-0.517499	1.27802	1.22401	1.58463	0.148007	0.165421	-0.572585
1. H-H (4196)	chr1	Jph1	-	17087879	16987545	Gdap1	+	17135443	17154352	47564	-3.08366	-4.19795	0.172137	0.405151	-1.95369	-3.51314	-4.64409	-3.20092	5.99003	5.74117	5.91041	5.52458	-0.540042	1.6146	-0.736148	-1.14126
1. H-H (4196)	chr1	Defb41	-	18255219	18241061	Tcfap2d	+	19093103	19156427	837884	0	0	0	0	0	0	0	0	3.63674	-0.776594	n/a	n/a	-0.756641	-0.726027	-0.829146	-0.759898
1. H-H (4196)	chr1	Pkhd1	-	20608145	20047860	Il17a	+	20720986	20724577	112841	-0.908751	-0.979033	-0.72256	-0.733531	-0.742793	-0.369636	3.50518	0.380654	0	0	0	0	0	0	0	0
1. H-H (4196)	chr1	Mcm3	-	20810359	20793055	Paqr8	+	20880698	20929632	70339	-3.22669	-2.84815	-5.65408	-6.27688	-1.63621	-1.94778	-1.47144	-2.66694	1.46364	1.15214	1.35058	1.33865	-1.42424	-0.562035	-1.49519	0.135066
1. H-H (4196)	chr1	Tram2	-	21069310	20986377	Tmem14a	+	21208656	21220248	139346	-3.025	-2.82484	-4.19269	-4.11797	-1.63775	-1.33213	-1.3037	-0.860241	1.92251	1.10081	3.71451	2.81596	1.43168	1.09875	0.988389	0.643043
1. H-H (4196)	chr1	Ogfrl1	-	23390014	23373263	B3gat2	+	23768765	23855997	378751	0.432511	-0.127338	3.0925	3.18252	-0.0256397	-1.10539	0.452347	-0.0565525	2.49508	3.25284	n/a	n/a	-1.08353	-1.07847	2.99246	-1.20366
1. H-H (4196)	chr1	Fam135a	-	24107180	24017597	Col9a1	+	24184449	24259523	77269	-1.176	-1.38983	-0.210034	-0.0728161	-0.449552	-0.51594	-1.21031	-1.23671	2.69584	4.16581	1.8971	-0.159276	3.17328	1.86645	4.19582	1.19461
1. H-H (4196)	chr1	Col19a1	-	24594311	24270833	Lmbrd1	+	24685383	24823144	91072	3.37968	2.96804	4.50546	3.40713	0.239586	1.00128	0.357858	-0.0607458	-0.0468083	-0.331269	2.10546	2.2349	0.43819	0.945735	-0.184817	0.269701
1. H-H (4196)	chr1	Ptp4a1	-	31006615	30997148	Lgsn	+	31233251	31261501	226636	-0.146967	-0.98779	-1.82959	-1.3894	-0.3962	-0.536011	-1.36487	-0.697372	0.257551	0.351244	0.246184	0	0	0	0	0.0971632
1. H-H (4196)	chr1	Prim2	-	33726631	33510656	Rab23	+	33776727	33799409	50096	-1.04505	-1.33365	-0.76635	-0.622429	-1.82235	-1.65693	-1.45321	-2.18332	-1.30766	-1.59468	-0.934529	-1.04588	-1.85015	-1.97374	-2.13435	-1.99492
1. H-H (4196)	chr1	Bend6	-	33964661	33908897	Dst	+	34068670	34365495	104009	3.26566	2.29328	3.4837	3.90697	-0.831797	-2.88967	-3.71301	-2.79751	-3.23258	-3.27057	-0.547802	-0.181013	-2.84822	-3.13764	-3.93768	-3.78837
1. H-H (4196)	chr1	Ccdc115	-	34496517	34493516	Ptpn18	+	34516591	34532499	20074	1.6119	1.12771	1.12049	1.35447	1.48948	1.1595	1.00045	0.80754	0.524206	0.465474	-3.07897	-3.00909	1.74547	2.64677	2.14971	2.50108
1. H-H (4196)	chr1	Prss40	-	34617788	34600820	Fam123c	+	34636538	34647783	18750	-0.095958	-0.689526	-0.630632	-0.581812	-0.791257	-0.757563	-0.863651	-0.793898	5.25319	5.18896	n/a	n/a	-0.429919	0.667888	-0.566407	-0.519103
1. H-H (4196)	chr1	Fam168b	-	34899910	34870066	Plekhb2	+	34906837	34936425	6927	-0.119176	-0.475009	0.24349	0.50132	-1.30017	-1.49639	-1.30515	-1.47225	1.1946	0.699026	2.06654	2.57945	1.69037	2.53998	0.827472	1.19087
1. H-H (4196)	chr1	Neurl3	-	36330270	36321447	Arid5a	+	36364599	36380874	34329	0.648721	1.6251	-1.01165	-0.933332	3.26561	4.31505	4.15314	4.1529	-0.805471	-0.35009	-0.0319227	2.16017	1.06336	-0.207296	0.0259616	1.2535
1. H-H (4196)	chr1	Lman2l	-	36502116	36478910	Cnnm4	+	36528442	36565621	26326	0.051669	0.429577	0.28897	0.972605	0.354858	-0.990151	-0.0790652	-0.52478	0.103942	0.0417229	-0.319921	0.451286	-0.140376	1.27054	0.0786022	0.222957
1. H-H (4196)	chr1	Fam178b	-	36740028	36619539	Cox5b	+	36748332	36750230	8304	-4.38061	-4.02512	-3.77257	-3.65992	-1.89604	-2.59328	-2.8486	-0.856634	0.974419	0.446001	0.69684	0.628437	3.13679	1.6359	1.18639	0.236041
1. H-H (4196)	chr1	Actr1b	-	36771267	36758629	Zap70	+	36818695	36839663	47428	-0.291458	-0.656053	1.29666	1.06658	-0.0852759	-0.794241	-0.831758	-0.688591	0.954702	0.718315	-0.13072	-1.68539	-1.54645	-0.562237	-1.3214	1.76373
1. H-H (4196)	chr1	Rpl12-ps1	-	37015362	37014738	Vwa3b	+	37083441	37133841	68079	-1.65031	-1.2594	-1.25441	-1.25143	-0.290124	-1.00613	-0.894823	-0.795425	-1.97364	-4.12465	-2.81599	-3.76996	-3.73486	-2.42179	-4.88335	-2.23476
1. H-H (4196)	chr1	Tsga10	-	37921924	37811417	Lipt1	+	37929051	37934232	7127	0.476456	-0.000364913	0.977376	1.52048	-0.199476	-1.13065	-0.688234	-0.0926673	-0.896422	-1.21392	0.239725	-0.875847	0.573808	-0.943056	-0.535141	-0.889464
1. H-H (4196)	chr1	Txndc9	-	38054160	38040712	Eif5b	+	38054855	38112424	695	0.615677	0.138347	0.614517	0.462824	1.04698	0.587519	0.467615	0.288277	-2.32925	-2.67146	n/a	n/a	-1.80309	-2.02451	-2.49167	-2.27999
1. H-H (4196)	chr1	Chst10	-	38955005	38920722	Nms	+	38995994	39007123	40989	2.39075	1.47633	2.39834	2.54372	-2.57142	-2.00455	-1.47122	-3.68409	1.74465	4.33946	0.140946	0	0	0	0	0
1. H-H (4196)	chr1	Tbc1d8	-	39535592	39428344	D1Bwg0212e	+	39591837	39603726	56245	-2.16968	-2.15927	-1.31176	0.272077	-1.66396	-2.42732	-2.63457	-1.19737	-2.42742	-2.73458	n/a	n/a	-1.8096	-1.87088	-2.44754	-2.6039
1. H-H (4196)	chr1	Rfx8	-	39777842	39722151	Map4k4	+	39957758	40083155	179916	-0.247823	-0.778326	-1.08409	-1.039	1.12131	-0.62275	-0.531235	-0.300205	-4.17126	-4.10939	-3.21945	-3.15714	-3.5419	-4.68248	-5.09184	-3.94966
1. H-H (4196)	chr1	Mfsd9	-	40847532	40828886	Tmem182	+	40862446	40912112	14914	1.58523	1.39848	1.18512	2.0102	0.509664	2.0189	1.70683	0.617552	0.865041	1.22769	0.0115908	0	8.52541	0.612565	2.02437	2.11919
1. H-H (4196)	chr1	Fhl2	-	43220806	43179919	Nck2	+	43502596	43627360	281790	0.381133	0.0546574	2.59699	-0.0968074	5.6425	1.54767	2.39089	0.18389	0.415918	-0.459286	0.294628	-0.249343	0.0302918	-0.400251	0.166237	0.24904
1. H-H (4196)	chr1	Uxs1	-	43884645	43803811	Tpp2	+	43990847	44059844	106202	-0.824712	-1.45865	0.401183	0.0575256	-0.970936	-0.589791	-0.651342	-0.878091	-1.73993	-1.9402	-0.298614	-0.0249828	-1.49323	-2.29619	-2.32388	-2.17617
1. H-H (4196)	chr1	Kdelc1	-	44167635	44148409	Bivm	+	44176007	44201355	8372	-1.31731	-1.05732	-0.845109	0.0334105	0.205958	-1.02542	-0.0582997	-0.48739	-1.19342	-1.48854	-0.537013	-0.249076	-1.43857	-2.04794	-1.87254	-2.24294
1. H-H (4196)	chr1	Col5a2	-	45560127	45431166	RNaseP_nuc.2	+	45829807	45830009	269680	0.754594	1.68698	-1.94108	-2.56805	3.58125	2.9321	2.65249	3.57413	0	0	n/a	n/a	0	0	0	0
1. H-H (4196)	chr1	Slc40a1	-	45982439	45964915	Rpl23a-ps1	+	46038393	46038860	55954	-1.27632	-1.47306	-3.94049	-2.0344	-1.10244	2.59583	0.379309	-1.55198	-2.42924	-2.56359	-1.83666	-1.81095	-2.49772	-2.39666	-2.47356	-2.50847
1. H-H (4196)	chr1	Slc39a10	-	46910891	46864389	Tmeff2	+	50984363	51244114	4073472	-1.18929	-1.55261	1.266	-0.189485	-2.50769	-3.3574	-2.07509	-2.15638	5.89266	6.14097	6.05607	5.4174	1.35962	3.18256	2.15928	2.65924
1. H-H (4196)	chr1	Myo1b	-	51972915	51806609	Stat4	+	52043992	52164032	71077	-0.917286	-1.21768	-1.10863	-0.0278135	-0.974537	-1.72529	-0.828454	0.348541	-2.04156	-0.965385	0.62894	0.767003	-2.59835	-2.20757	-2.20411	-2.0708
1. H-H (4196)	chr1	Nab1	-	52557523	52514138	Tmem194b	+	52687549	52708763	130026	-1.2729	-1.532	-0.027422	0.69487	0.215069	-0.511503	-0.663151	-0.0527862	-1.8708	-2.47759	-1.24002	-0.0288777	-2.25894	-2.48157	-2.01823	-2.23059
1. H-H (4196)	chr1	Inpp1	-	52874532	52846257	Hibch	+	52901857	52977825	27325	1.47243	1.34814	1.74598	2.04715	1.37909	1.30024	0.379939	-0.00120763	-1.43161	-1.27402	-0.652939	-0.611028	0.837894	-1.33412	-1.00823	-1.4336
1. H-H (4196)	chr1	Hecw2	-	54251878	53863726	Ccdc150	+	54307527	54425571	55649	-1.39777	-1.2415	1.14508	0.841288	-0.693738	-2.84005	-2.43227	-1.15005	-2.05007	-2.12793	-2.03613	-2.01314	-0.502884	-1.98013	-2.36842	-1.47511
1. H-H (4196)	chr1	Sf3b1	-	55084322	55042013	Coq10b	+	55109614	55129545	25292	-0.18547	-0.964061	0.514051	0.96892	-0.182153	-0.783189	-0.592557	-0.581825	-0.292325	-0.923722	1.16775	1.96981	0.562522	0.0337231	-0.725463	0.0160224
1. H-H (4196)	chr1	Rftn2	-	55283626	55227003	Mars2	+	55294021	55296902	10395	3.25279	2.79012	-0.256152	-1.05351	3.60967	2.09574	2.87315	3.73982	-0.78206	-1.37987	0.500115	1.30629	-0.0637252	-0.884851	-1.48148	-1.46401
1. H-H (4196)	chr1	Boll	-	55417585	55327401	Plcl1	+	55463232	55808307	45647	-3.1447	-3.34607	1.09416	1.63527	-3.5001	-2.90546	-1.76345	-2.92806	2.46337	2.52226	3.93724	3.59554	2.17724	1.8907	3.12371	2.21339
1. H-H (4196)	chr1	Satb2	-	57029346	56850833	Spats2l	+	57831705	58005241	802359	1.87856	-2.35623	2.53761	-2.32345	-3.74874	-1.13292	-1.54333	-3.68135	0.853352	0.967605	n/a	n/a	1.66619	1.09398	1.22082	1.54631
1. H-H (4196)	chr1	Orc2	-	58561953	58519615	Ndufb3	+	58643228	58652808	81275	-2.38581	-2.97181	-0.891921	-1.18882	-2.29305	-3.04738	-2.71652	-3.05642	1.04033	0.399622	1.45347	1.63551	2.59984	1.60506	1.15704	0.692015
1. H-H (4196)	chr1	Als2cr12	-	58752833	58714961	Cflar	+	58768404	58815728	15571	-0.364189	-0.697159	-0.573501	-0.614255	-0.835379	4.44407	1.29212	-0.0294651	0.0285546	-0.79694	-1.2816	-2.42243	1.84444	0.760753	1.24462	1.4075
1. H-H (4196)	chr1	Als2	-	59294075	59219770	Cdk15	+	59313750	59409837	19675	-1.66626	-1.72028	-0.89472	0.380421	-2.51793	-2.76204	-2.64061	-2.86433	1.21564	1.59664	-0.662425	-0.60973	-0.112037	-0.635219	1.1567	0.193099
1. H-H (4196)	chr1	Sumo1	-	59727678	59696278	Nop58	+	59741853	59768968	14175	0.0671188	-0.798818	-0.0564776	0.0438856	-0.153796	-0.439078	-0.194883	-0.446679	-2.10369	-2.53428	-1.68938	-1.24038	-2.08183	-2.25047	-2.27091	-3.03456
1. H-H (4196)	chr1	Raph1	-	60623613	60547256	Eif4a-ps4	+	60760776	60761993	137163	-2.17089	-1.80596	0.385972	0.673772	0.0803228	-1.31947	-1.8314	-1.0421	n/a	n/a	0.239432	0.438603	n/a	n/a	n/a	n/a
1. H-H (4196)	chr1	Ino80d	-	63138503	63004992	Eef1b2	+	63223399	63227060	84896	-2.59129	-2.29072	0.0273913	-0.494072	-1.57318	-1.84191	-2.63754	-1.7302	-1.86701	-2.64154	-2.11137	-1.658	-2.22265	-2.13414	-2.28918	-2.60524
1. H-H (4196)	chr1	Gpr1	-	63261117	63229265	Zdbf2	+	63319839	63361150	58722	-2.18314	-2.41525	-0.387411	-2.80695	-3.22858	-3.14894	-3.44534	-3.51173	-1.21993	-1.14155	0.507223	0.632988	-2.46574	-3.40676	-4.11658	-3.27426
1. H-H (4196)	chr1	Mdh1b	-	63776892	63745393	Fastkd2	+	63777188	63801229	296	0.60315	-0.219312	1.0048	-0.813702	-1.10662	-0.883766	-0.709788	2.20185	-0.514724	-0.908552	0.42073	0.24975	0.82101	0.107445	0.041852	-1.0736
1. H-H (4196)	chr1	Klf7	-	64168065	64076021	Creb1	+	64579378	64651121	411313	1.78845	0.642863	0.82108	-0.435684	-0.040021	-0.789977	-0.859277	0.574759	-2.07387	-1.91593	-0.166969	-0.542072	-1.71419	-2.3301	-2.14392	-1.9024
1. H-H (4196)	chr1	Fam119a	-	64663816	64653047	Ccnyl1	+	64737029	64772218	73213	-0.920622	-0.841764	n/a	n/a	-0.260671	-0.684142	-0.638266	-0.697498	-3.02317	-3.55594	-1.43744	-4.85944	-2.55347	-2.1513	-3.19985	-2.78263
1. H-H (4196)	chr1	Idh1	-	65233053	65205192	Pikfyve	+	65233324	65320586	271	1.08695	0.450418	-1.21811	-0.446924	-0.683525	0.66517	0.34777	-0.294345	-2.54574	-3.2556	-0.38182	-0.354725	-3.287	-2.59987	-3.10472	-2.99552
1. H-H (4196)	chr1	Lancl1	-	67085446	67047091	Cps1	+	67169600	67277833	84154	1.25271	0.530672	1.79477	2.12584	0.199625	-0.735231	-0.199649	-0.201413	0.683481	2.93278	0	0	0.914959	8.74852	0.760149	0.311429
1. H-H (4196)	chr1	Ikzf2	-	69732534	69577788	Spag16	+	69873562	70771516	141028	-3.06104	-2.3252	-2.00793	-2.85498	-2.30334	-3.01853	-3.06081	-3.22247	0.329106	-0.930796	-1.57605	-2.10229	-1.09627	-2.41428	-1.41917	0.828819
1. H-H (4196)	chr1	Abca12	-	71461484	71289664	Atic	+	71603724	71626205	142240	-1.20281	-1.16985	0.841104	-0.688323	-0.523586	-1.28368	-1.60027	-1.47102	-2.16791	-2.52096	-2.9871	-2.40269	-2.04817	-2.24188	-2.23989	-2.92572
1. H-H (4196)	chr1	Mreg	-	72258881	72205807	Tmem169	+	72330943	72349678	72062	-4.62029	-3.22314	-2.63734	-1.60577	-2.24228	-1.06456	-4.00288	-5.72857	3.86199	3.59113	3.55127	3.93164	-1.60911	0.482885	1.56226	-1.80237
1. H-H (4196)	chr1	March4_	-	72583504	72473686	Smarcal1	+	72629825	72679708	46321	n/a	n/a	n/a	n/a	n/a	n/a	n/a	n/a	-1.40552	-1.68447	-0.174738	0.251469	-1.4107	-2.60455	-2.23702	-2.15576
1. H-H (4196)	chr1	Ankar	-	72747138	72689554	Rpl37a	+	72757834	72760383	10696	0.0585802	0	0	0	0	0	0	0.0508239	1.40598	0.527279	-1.12179	-0.755764	1.92137	1.70966	2.1811	2.05135
1. H-H (4196)	chr1	Tns1	-	74171021	73956805	Rufy4	+	74172115	74194797	1094	-0.708719	-0.179618	-0.714088	-0.294894	3.46895	0.850596	1.97091	3.35069	-0.0449178	0.226992	-0.447939	-0.412306	1.4481	-0.0904862	-0.0725875	0.907657
1. H-H (4196)	chr1	Cxcr1	-	74241205	74238359	Arpc2	+	74283071	74314783	41866	0	0	0	0	0	0.120014	0	0.235503	0.805979	-0.199175	0.726833	0.430672	0.989991	0.969784	0.380799	0.60584
1. H-H (4196)	chr1	Aamp	-	74331254	74326421	Pnkd	+	74331619	74400258	365	0.345206	-0.206255	0.746555	1.07268	0.704882	0.0216624	0.317243	0.352529	1.16891	0.922992	n/a	n/a	3.23016	1.26158	1.43281	0.859933
1. H-H (4196)	chr1	Tmbim1	-	74350979	74334821	Slc11a1	+	74421777	74432636	70798	-2.6702	-2.81452	-2.22487	-5.3731	0.140588	-0.145153	-1.42328	0.978469	0.229767	-0.143332	-2.40986	-2.22882	0.409987	1.03855	0.242518	1.0148
1. H-H (4196)	chr1	Zfp142	-	74634602	74611701	Bcs1l	+	74634874	74639017	272	-1.72519	-2.03721	-0.385741	-0.0508167	-2.25879	-2.77005	-2.75931	-2.5855	-0.428814	-0.580299	0.63792	0.727188	0.462704	-1.34157	-0.904788	-1.25774
1. H-H (4196)	chr1	Rnf25	-	74647971	74640322	Ttll4	+	74708319	74748406	60348	-0.329424	-0.902981	-0.426553	0.252492	-0.89967	-1.14697	-1.19384	-0.973088	-4.52392	-4.2271	-2.85104	-3.27011	-3.73293	-4.69867	-4.4084	-4.30234
1. H-H (4196)	chr1	Prkag3	-	74795529	74786073	Wnt6	+	74818466	74831893	22937	-1.26001	-0.500389	-1.03565	-0.955474	2.55629	-0.697729	-0.667904	2.45799	-0.547909	-0.747902	-2.83123	-3.25762	-3.37887	-2.5981	-1.84332	-3.0182
1. H-H (4196)	chr1	Slc23a3	-	75130464	75122117	Fam134a	+	75139360	75144483	8896	-0.233621	-0.188513	4.80967	-0.221577	3.25107	3.29106	4.87445	2.42875	1.69358	1.39153	2.45191	2.6123	0.351387	0.91717	0.465882	0.537316
1. H-H (4196)	chr1	Atg9a	-	75188497	75177440	Ankzf1	+	75188709	75195955	212	1.66989	1.34235	1.90932	2.37252	1.67945	0.986018	0.65529	0.865058	-0.599841	-0.42142	0.208511	0.230731	0.0701895	-0.560004	-0.426944	-0.303745
1. H-H (4196)	chr1	Tuba4a	-	75215828	75211549	Dnajb2	+	75233040	75241379	17212	-0.656431	-1.63392	2.24152	1.57806	0.550637	-0.0380779	0.0366188	-1.32774	0.471371	0.719668	0.930966	1.34094	0.96747	-0.851444	-0.201083	0.528793
1. H-H (4196)	chr1	Dnpep	-	75314212	75304471	Des	+	75356904	75365154	42692	-0.0279401	-0.646029	-0.364308	0.0183313	0.637393	0.0289721	-0.505452	-0.419045	-3.48084	-1.38012	-4.53329	-4.40758	4.68708	2.98597	-0.684053	1.18775
1. H-H (4196)	chr1	Obsl1	-	75502936	75482400	Inha	+	75503652	75506941	716	-0.578093	-0.561126	-1.1722	-0.350073	1.05447	-0.55326	-0.133544	-0.161713	2.70162	2.15421	1.83963	2.49398	2.0151	0.668318	0.149059	0.640312
1. H-H (4196)	chr1	Pax3	-	78193711	78097842	Sgpp2	+	78306921	78416861	113210	-2.78739	-0.897155	-2.85995	-2.80979	-3.29239	-3.65856	-4.07401	-3.78321	-0.248967	0.953536	n/a	n/a	-1.43939	4.10423	3.6121	3.19844
1. H-H (4196)	chr1	Farsb	-	78485434	78414533	Mogat1	+	78507744	78534746	22310	-0.669135	-1.2701	-0.373831	-0.059342	-0.878084	-1.51244	-1.68708	-2.24228	-0.777427	-0.304776	-1.12365	-1.37816	0.0980009	0.242474	1.23835	0.438622
1. H-H (4196)	chr1	Wdfy1	-	79758344	79698837	Mrpl44	+	79772593	79778020	14249	0.669581	0.744541	-0.395384	1.12143	0.64928	0.401907	0.169433	0.711539	-0.289858	-0.658176	0.748732	0.355908	1.06954	-0.206912	0.211127	-0.14773
1. H-H (4196)	chr1	Irs1	-	82287991	82229676	Rhbdd1	+	82313027	82441941	25036	-1.72677	-1.5256	0.148094	0.980532	-0.89085	-3.10218	-2.50476	-1.38511	-2.77317	-2.52965	-1.40842	-2.97907	-0.842074	-0.943614	-1.53408	-1.16726
1. H-H (4196)	chr1	Col4a4	-	82583424	82447298	Mff	+	82721465	82748965	138041	-0.207527	-0.404479	-0.843166	2.91455	1.94644	-0.295613	4.89182	6.34901	0.90087	-0.0105192	1.34408	1.28648	0.894234	-0.37423	-0.083196	-0.307638
1. H-H (4196)	chr1	Tm4sf20	-	82765036	82753224	Agfg1	+	82836058	82892850	71022	-2.37644	1.1921	-1.95328	-1.80206	-1.38304	7.73638	-0.988773	-2.0257	-2.78929	-3.0311	-0.357353	-0.0706144	-2.32397	-1.82636	-3.23777	-2.34554
1. H-H (4196)	chr1	Slc19a3	-	83035023	83009098	Ccl20	+	83113341	83115741	78318	-1.67131	-2.17676	-3.08758	0.0822326	-0.403608	0.760146	-0.544634	-0.618324	-0.793556	-0.629044	-1.05427	-0.970401	-0.512998	4.60314	0.74245	4.55069
1. H-H (4196)	chr1	Trip12	-	84835879	84717764	Fbxo36	+	84836416	84897062	537	-4.72709	-4.72777	-2.30571	-2.30696	-3.65909	-3.48579	-4.78413	-4.40954	-0.0938572	-1.71676	-0.896262	-0.580206	0.136862	0.616213	0.28111	0.848571
1. H-H (4196)	chr1	Slc16a14	-	84931700	84902473	Rpl19-ps1	+	85008680	85009362	76980	3.56002	2.88823	2.09726	0.0227365	-1.381	-1.3372	-0.458968	-1.49466	-7.33934	-8.19367	-5.67855	-5.07615	-8.32323	-6.66387	-7.75163	-7.43842
1. H-H (4196)	chr1	Sp110	-	87495392	87473474	Sp140	+	87497278	87541612	1886	-1.3716	0.444476	-2.67172	-2.47476	0.939261	-0.54398	-0.580432	1.11057	-3.25799	-2.77184	-3.16654	-3.1046	-1.94737	-1.73749	-2.24509	-0.446146
1. H-H (4196)	chr1	Gpr55	-	87857630	87836112	Spata3	+	87915268	87925823	57638	0.131186	0.134612	1.43039	-0.269436	-0.111629	1.11493	-0.303068	0.569112	1.96752	1.16426	0.464839	0	0	0.171715	0.582554	0
1. H-H (4196)	chr1	Htr2b	-	88008545	87995601	Armc9	+	88051385	88174859	42840	-3.67923	-3.40989	-1.70899	-0.943919	-3.12411	-0.257232	-1.132	-1.96159	0.721095	0.248767	1.29078	1.17918	-0.786116	-0.199157	-0.309367	-0.80202
1. H-H (4196)	chr1	Nmur1	-	88284737	88282817	Rpl30-ps6	+	88370234	88370581	85497	0.0797348	-0.625369	0.172079	-0.614255	-0.835379	3.32962	-0.724544	2.07804	n/a	n/a	0.435364	0.1596	n/a	n/a	n/a	n/a
1. H-H (4196)	chr1	Pde6d	-	88479204	88439597	Cops7b	+	88479479	88503075	275	1.5502	1.03556	1.09601	1.25545	1.36132	0.608476	0.648013	0.508392	-0.191369	-0.778413	-0.466458	-0.163299	-1.20269	-1.4616	-1.42364	-1.515
1. H-H (4196)	chr1	Nppc	-	88567147	88562866	Dis3l2	+	88600379	88946672	33232	3.74719	4.50289	3.53946	1.45491	2.12288	0.529683	3.48772	3.0552	0.554712	-0.023462	0.77223	1.27861	-0.000431392	-0.387084	-0.250067	-0.502208
1. H-H (4196)	chr1	Alpi	-	88998181	88994579	Akp3	+	89021583	89024487	23402	0.114424	1.00997	0	0	0	10.7682	0.0493154	0	-0.395215	-0.301212	-0.320088	-0.294625	-0.406357	3.29638	-0.445295	-0.408106
1. H-H (4196)	chr1	Ecel1	-	89053096	89044230	Chrnd	+	89087227	89096644	34131	3.3888	4.48678	-0.547098	-1.84406	-0.368936	-0.401391	-2.3476	-1.35739	-0.553074	0.387938	-0.447939	-0.412306	-0.568666	-0.545657	0.164468	-0.571113
1. H-H (4196)	chr1	RP23-210C12.2	-	89441267	89440210	Inpp5d	+	89516887	89617082	75620	-2.96453	-3.12653	n/a	n/a	-3.05727	-2.64723	-3.10672	-2.78981	-2.33468	-2.26048	-1.68654	-4.21535	-1.2923	-2.04862	-2.08938	-0.470281
1. H-H (4196)	chr1	Usp40	-	89905126	89841696	Ugt1a8	+	89984388	90115579	79262	-1.55426	-0.776182	-0.0840162	-0.318408	0.250994	-0.476838	-0.527415	-0.378847	0	0	n/a	n/a	0	0.455171	0.138099	0.424327
1. H-H (4196)	chr1	Dnajb3	-	90102323	90101307	Heatr7b1	+	90123595	90158864	21272	2.69877	2.36095	n/a	n/a	1.80251	3.00321	2.84115	1.26103	n/a	n/a	n/a	n/a	n/a	n/a	n/a	n/a
1. H-H (4196)	chr1	Hjurp	-	90174089	90155690	Trpm8	+	90199858	90285426	25769	-2.8212	-2.54933	-2.09101	-1.33296	-2.36958	-2.62234	-2.66131	-3.28266	0.94819	0.285567	-0.118683	-0.109242	-0.15067	-0.144574	-0.117505	0.036001
1. H-H (4196)	chr1	Arl4c	-	90598451	90569700	Sh3bp4	+	90966990	91051643	368539	-1.38017	-1.88646	-2.75803	-0.37883	-2.88679	-4.2027	-2.08303	-1.7796	-0.704822	-1.6556	-1.07428	-4.49404	-0.450451	-1.7203	-0.733704	-0.557125
1. H-H (4196)	chr1	Iqca	-	92049976	91938707	Cxcr7	+	92100555	92113326	50579	0.667808	-0.481436	1.67185	0.864238	-0.851027	-0.177639	-1.38434	2.47518	0.90677	-0.12184	n/a	n/a	2.56571	0.923218	2.81224	2.73684
1. H-H (4196)	chr1	Col6a3	-	92740529	92663435	Mlph	+	92811662	92847719	71133	-0.116431	1.37922	-2.10382	1.42207	2.52763	2.94179	2.25975	3.64713	-0.251926	-0.718846	-0.635262	-0.950357	-0.353336	2.42575	0.294881	2.02749
1. H-H (4196)	chr1	Rab17	-	92866238	92854710	Lrrfip1	+	92895304	93025521	29066	-1.74104	-0.939786	-2.16235	-1.99496	2.17231	4.89851	3.223	0.265609	-0.865	-1.79674	0.101112	0.315853	0.980658	-0.222612	-1.48394	-0.332878
1. H-H (4196)	chr1	RP24-500O1.1	-	93217678	93201669	Espnl	+	93218652	93244880	974	-1.10632	-0.90342	n/a	n/a	-0.675069	-1.09234	-1.24531	-0.826298	-0.309746	-0.542979	0.485521	-0.60973	-0.524525	-0.746912	-0.580421	-0.795055
1. H-H (4196)	chr1	Per2	-	93355907	93312561	Traf3ip1	+	93391245	93425880	35338	2.32643	2.40733	3.77557	3.32592	2.90903	3.48553	2.02819	3.31999	-1.3557	-1.25401	-0.0709522	-0.372293	-1.53719	-1.58835	-1.61196	-0.5086
1. H-H (4196)	chr1	Olfr1414	-	94415092	94407625	Olfr1413	+	94469702	94470783	54610	0	0	0.176663	0.736458	0	0	0	0	0	0	0	0	0	0	0	0
1. H-H (4196)	chr1	Otos	-	94545418	94540795	Gpc1	+	94728222	94756775	182804	1.69089	1.30947	0.502438	0	0.32924	0.585478	2.44475	0.781419	0.0214354	-0.288077	-0.73826	0.340298	0.778086	-1.84584	-0.61645	-1.75655
1. H-H (4196)	chr1	Ankmy1	-	94799483	94766706	Dusp28	+	94803566	94805197	4083	-0.26406	0.301807	1.28854	2.19965	-0.342249	-0.39589	0.261108	0.539344	3.42694	2.65081	3.22069	3.28842	4.21093	3.40962	3.43947	3.1946
1. H-H (4196)	chr1	Kif1a	-	94998442	94912033	Agxt	+	95031822	95041984	33380	1.55686	0.988811	1.04914	1.24763	-2.83981	-3.01161	-4.81994	-4.29578	0	0	0	0	0.510134	3.76791	1.10207	0.527874
1. H-H (4196)	chr1	Mterfd2	-	95202440	95195788	Ppp1r7	+	95239431	95270066	36991	-0.327334	-0.383869	n/a	n/a	0.200985	-1.18827	-0.709229	-0.385042	0.19795	-0.446345	1.49403	1.25961	0.524008	-0.141455	-0.217905	-0.517974
1. H-H (4196)	chr1	Stk25	-	95532299	95518482	Bok	+	95582271	95592339	49972	1.74914	1.02853	1.78244	1.38107	0.934913	0.597656	0.608333	0.621201	3.30401	2.32303	2.15549	2.30101	2.09183	2.50476	3.12894	1.62293
1. H-H (4196)	chr1	Dtymk	-	95698511	95689153	Ing5	+	95700542	95718678	2031	-0.444082	-0.842619	-0.914836	-0.612951	-0.235303	-0.690397	-0.35661	-1.2308	-2.54221	-2.42099	-0.90308	-0.718679	-1.65116	-1.89487	-2.1134	-1.91269
1. H-H (4196)	chr1	Pdcd1	-	95949130	95934884	Fam174a	+	97210205	97231861	1261075	-0.578938	1.30001	-0.444111	-0.439011	0.103605	0.123952	-0.651676	-0.0607106	1.69362	1.26286	3.46063	3.69323	2.79592	1.82534	2.25449	2.82754
1. H-H (4196)	chr1	Pam	-	99992209	99717672	Slco6d1	+	100317704	100413565	325495	0.975059	0.125762	1.44095	3.02618	5.37929	1.83773	1.42672	2.03768	0.0560779	0	0	0	0	0	0	0
1. H-H (4196)	chr1	Pign	-	107555585	107417716	Tnfrsf11a	+	107677300	107744558	121715	-2.51267	-2.33495	-0.889214	-0.996142	-1.67831	-2.32711	-2.19563	-1.52323	-0.839257	-0.481758	1.58235	1.34479	-1.28432	3.38798	0.320483	0.301071
1. H-H (4196)	chr1	Vps4b	-	108693244	108660648	Serpinb5	+	108757750	108779925	64506	-2.17284	-2.41648	-0.498004	-0.232789	-1.23792	-0.819525	-1.30584	-1.18305	-1.9377	-1.43943	-1.816	-1.70318	-1.78054	-0.415606	-0.84293	-1.59096
1. H-H (4196)	chr1	Pou2f3-rs1	-	108785474	108784429	Serpinb12	+	108831026	108853657	45552	0	0	0	0	0	0	0	0	0	0.852829	0	0	0.825412	0.273855	0.582554	1.70485
1. H-H (4196)	chr1	Serpinb3b	-	109174938	109050538	Serpinb11	+	109258506	109277052	83568	0	0	0	0	0	0	0	0	0.0516564	0.537316	0.863553	-0.251724	-0.178946	-0.333138	-0.332852	0.243749
1. H-H (4196)	chr1	Dsel	-	113761486	113755279	Cntnap5a	+	117581333	118478603	3819847	0.0693752	-0.288778	1.263	0.656458	-0.275406	-0.379393	-0.325747	-0.4135	1.66262	2.49653	4.84963	4.73418	-0.516878	-0.0407938	-0.566407	-0.519103
1. H-H (4196)	chr1	Tsn	-	120207709	120195094	Mki67ip	+	120218416	120230399	10707	1.95198	1.01594	0.546466	0.851741	1.20355	0.47105	0.908114	0.872353	-0.625237	-1.68608	n/a	n/a	-1.24746	-1.34057	-1.2247	-1.95019
1. H-H (4196)	chr1	Ralb	-	121401371	121366882	Tmem185b	+	121423002	121424801	21631	-0.0439367	-0.320592	-1.25017	-0.833222	1.18691	1.34128	0.807564	1.26586	n/a	n/a	1.57214	1.50363	n/a	n/a	n/a	n/a
1. H-H (4196)	chr1	Tmem177	-	121809785	121804467	Sctr	+	121903557	121960105	93772	-0.617988	-0.927639	0.357228	0.960145	0.297483	-0.487551	-0.604172	-0.858002	1.87349	1.71137	0.0566311	0	0.086959	2.40628	1.84867	0.71233
1. H-H (4196)	chr1	Steap3	-	122161832	122087334	C1ql2	+	122237159	122239748	75327	-1.34747	-1.88892	-4.23265	-1.00679	1.17859	-2.62057	-1.70851	-1.3573	2.12995	1.71439	-0.760079	-0.720828	-0.99419	-0.953964	-0.825959	-0.855416
1. H-H (4196)	chr1	Marco	-	122401661	122371115	En1	+	122499064	122504568	97403	0.445849	0.19355	0	0	1.25174	0.889062	0.312381	4.77426	-0.720354	0.578428	-1.05427	-0.970401	-1.33841	-1.28426	-1.46666	-1.34417
1. H-H (4196)	chr1	Insig2	-	123229166	123202099	Ccdc93	+	123327626	123403037	98460	-0.149574	-0.399419	1.50482	1.94923	1.16573	0.229956	0.0400344	0.651722	-1.85206	-1.62319	-0.380937	0.693184	-1.38465	-0.918262	-2.09818	-2.18912
1. H-H (4196)	chr1	Actr3	-	127332067	127289483	Slc35f5	+	127457593	127492261	125526	-1.11227	-1.59736	-1.11322	-0.792438	-0.106336	-0.6651	-1.30624	-1.00304	0.390047	-0.00491569	0.63049	1.04214	2.32608	0.776728	1.17439	0.987613
1. H-H (4196)	chr1	Nckap5	-	128727209	127810214	Mgat5	+	129101563	129379549	374354	3.82594	3.77246	1.45795	0.691624	3.85189	4.54724	3.05279	5.53431	-0.885104	-0.856228	1.69238	0.277709	-1.66373	-1.22289	-1.80694	-1.69462
1. H-H (4196)	chr1	Tmem163	-	129574673	129383123	Acmsd	+	129625990	129664141	51317	4.2566	4.46819	3.50739	-1.46176	4.45858	-0.455965	0.757041	3.82184	-1.34876	-1.799	-1.40646	-0.715497	-0.958166	-1.58343	2.78562	-0.577784
1. H-H (4196)	chr1	Ysk4	-	129736867	129711848	Rab3gap1	+	129765350	129840445	28483	1.22106	1.08989	n/a	n/a	-0.367735	-0.520176	-0.450185	1.54196	-1.20648	-0.976776	1.27347	0.903847	0.35671	-0.713899	-0.874757	-0.579412
1. H-H (4196)	chr1	Cxcr4	-	130488867	130484776	Thsd7b	+	131169921	132115855	681054	0.111416	-0.599204	-3.20666	-3.02532	-1.18984	-1.1911	0.544739	1.29249	3.22552	3.24638	2.7446	3.18879	1.31874	0.568053	0.100461	-0.481667
1. H-H (4196)	chr1	Il19	-	132836650	132829435	Il10	+	132916422	132921551	79772	0.360148	0.481093	0.302936	0	0.39944	0.228946	0.426848	0.146607	0.109674	0.381593	0	0	0	0.117173	0.414569	0.271412
1. H-H (4196)	chr1	Dyrk3	-	133034811	133025018	Eif2d	+	133049758	133084235	14947	-0.919032	-2.08909	-0.198389	-0.690141	-4.07288	-4.36034	-2.95955	-2.77173	-0.794008	-1.38395	n/a	n/a	-0.435451	-1.25517	-1.16861	-1.08977
1. H-H (4196)	chr1	Srgap2	-	133423938	133181828	Fam72a	+	133424480	133436449	542	-2.14058	-2.7145	-1.13358	-1.16962	-3.0944	-3.8029	-4.15289	-3.20473	-2.07975	-2.34522	-0.793744	-0.341571	-1.20663	-1.88181	-2.01283	-1.98787
1. H-H (4196)	chr1	Cdk18	-	134036262	134010127	Lemd1	+	134088013	134153958	51751	-4.06805	-4.59784	-0.623152	-1.42507	-2.76708	0.310382	-1.83133	-1.99488	-0.826486	-1.23201	-2.03357	-4.58825	-6.32828	-5.45966	-5.09857	-4.90811
1. H-H (4196)	chr1	Tmcc2	-	134287858	134252892	Dstyk	+	134314030	134363536	26172	0.981413	0.101434	-0.0833919	-0.281549	-0.724286	-2.10577	-2.10613	0.786189	-2.24191	-2.36045	-0.584048	-0.21564	-1.40286	-2.37991	-1.63815	-1.1904
1. H-H (4196)	chr1	Nfasc	-	134638374	134461268	Lrrn2	+	134776850	134836582	138476	0.775098	0.507189	1.84775	1.84414	-4.18989	-2.80234	-4.49925	-4.99307	6.08051	4.95493	5.15617	4.39919	3.83525	2.07356	2.22132	0.540945
1. H-H (4196)	chr1	Mdm4	-	134921925	134886422	Pik3c2b	+	134942589	135005264	20664	-3.87983	-4.39316	-2.58275	-2.45664	-4.12908	-4.47416	-5.16521	-4.46176	-0.4268	-0.411356	-0.958554	0.0031351	0.460736	-0.994789	-1.72571	-0.864129
1. H-H (4196)	chr1	Prelp	-	135817991	135806881	Fmod	+	135933831	135944854	115840	2.80502	3.48111	1.18454	-0.5103	4.00336	2.82716	1.96354	3.43981	3.92718	3.32921	-0.470013	-0.854426	3.82901	1.79874	3.1902	3.39669
1. H-H (4196)	chr1	Btg2	-	135975697	135971747	Chit1	+	136007819	136048117	32122	-2.7838	-2.53723	-1.73189	-1.04871	-0.95454	-1.28978	-1.78819	0.552682	0.61981	1.04862	-0.0103817	-0.483019	0.826075	0.176276	0.811508	0.152672
1. H-H (4196)	chr1	Adora1	-	136132008	136095800	Myog	+	136186581	136189124	54573	5.24494	4.61819	5.68947	1.53865	4.86074	2.33482	4.3023	3.06745	0.602763	3.86555	-0.199551	-0.294625	1.19013	-0.11606	-0.264103	-0.0966766
1. H-H (4196)	chr1	Tmem183a	-	136258576	136242674	Cyb5r1	+	136302358	136308313	43782	-0.207032	-0.861082	-0.227447	0.11094	-1.14344	-0.718313	-1.3786	-1.38781	-2.60783	-2.62447	-0.873928	-0.256063	-0.726385	-2.54589	-2.59555	-2.11577
1. H-H (4196)	chr1	Ppp1r12b	-	136852517	136651235	Ube2t	+	136859142	136870739	6625	-0.212897	-0.359232	1.34126	1.43159	1.44764	0.247196	-1.98561	-0.893505	-2.8868	-3.13029	-2.47343	-5.64329	-1.06013	-2.34199	-2.09844	-3.62849
1. H-H (4196)	chr1	Ptprv	-	137008883	137007746	Ptpn7	+	137029302	137041897	20419	n/a	n/a	-0.859834	-0.719218	n/a	n/a	n/a	n/a	-2.24329	1.15146	-1.93095	-2.15718	-1.4561	-0.724713	-1.92094	0.540262
1. H-H (4196)	chr1	Timm17a	-	137210355	137198109	Lmod1	+	137221384	137264642	11029	-0.201665	-0.534675	0.605349	0.608172	2.34858	0.738157	0.491519	0.00787017	-2.45437	-1.90866	-1.26562	-0.817207	-0.281793	1.99891	-0.441574	-0.0314811
1. H-H (4196)	chr1	Nav1	-	137481932	137331157	Csrp1	+	137616638	137648809	134706	-0.645798	-0.755	0.64388	0.829713	-1.26101	-2.52204	-2.49883	-2.5469	-2.6607	-2.81301	-2.54679	-3.34158	0.274625	0.752352	-0.313449	1.22549
1. H-H (4196)	chr1	Igfn1	-	137902919	137850162	Tmem9	+	137904796	137931607	1877	0.0585802	0.119656	5.16856	0	0.465858	0.420621	0.938038	0	0.733877	0.326313	0.362394	1.41431	0.0587911	1.3291	0.960565	0.167118
1. H-H (4196)	chr1	Camsap1l1	-	138242681	138164700	Ddx59	+	138311848	138336735	69167	-0.9348	-1.19508	n/a	n/a	-2.08975	-2.59869	-2.38796	-1.89474	-0.409265	-1.07661	-0.171247	0.340277	-0.368458	-1.23232	-0.989769	-1.22983
1. H-H (4196)	chr1	Ptprc	-	140071882	139959438	Atp6v1g3	+	140170315	140186037	98433	1.19109	3.55658	-0.678475	-0.645577	2.48001	2.90621	3.45551	4.1151	0.160999	0	0	0	0	0	6.80401	1.36537
1. H-H (4196)	chr1	Lhx9	-	140744156	140721763	Dennd1b	+	140860286	141072620	116130	3.62529	1.39507	-1.1124	-1.3415	-1.35856	-1.6852	-1.71939	-1.36122	-2.57105	-2.39367	-0.00193798	0.432868	-0.734561	-0.531315	-1.7755	-1.38238
1. H-H (4196)	chr1	Crb1	-	141273618	141093633	Zbtb41	+	141318960	141349582	45342	1.01409	0.653581	1.43649	-0.51322	-0.232115	-0.60672	-0.0114147	-0.50845	-0.429924	-0.761619	0.818491	1.11419	-0.698837	-1.32786	-0.935745	-1.44167
1. H-H (4196)	chr1	Cfh	-	142079988	141982432	Kcnt2	+	142142803	142508640	62815	4.74112	4.34436	-0.411747	-0.12204	6.30692	3.08052	8.5644	5.12973	-0.472296	-0.332176	3.51806	3.96524	-1.44882	-1.49978	-0.798022	-3.55046
1. H-H (4196)	chr1	Trove2	-	145624198	145597920	Uchl5	+	145624408	145654596	210	-0.0815438	-1.0927	0.976917	1.69401	-0.875926	-2.14771	-1.35983	-0.732026	-1.09093	-1.44878	0.52696	0.544995	-0.790385	-0.759663	-1.3355	-1.69936
1. H-H (4196)	chr1	Rgs18	-	146622565	146599813	Fam5c	+	148342759	148749601	1720194	0.636551	1.88269	0	0	2.21951	1.81132	1.3265	3.96064	4.48238	4.44618	n/a	n/a	-0.892112	0.611282	-1.52365	-1.47344
1. H-H (4196)	chr1	Pla2g4a	-	151808420	151676748	Ptgs2	+	151947254	151955140	138834	-2.31854	-1.35029	-1.77917	-3.46546	-0.522426	1.27211	2.33728	0.60665	-3.4846	-3.95839	2.12621	-3.10722	-3.90118	-1.06116	-1.87177	-1.42316
1. H-H (4196)	chr1	Prg4	-	152313295	152296946	Ska2l-ps	+	152396447	152396809	83152	-1.51468	-1.76133	-1.14677	-1.38181	-0.0114453	-1.80239	-2.61812	-1.69087	n/a	n/a	0.0343694	0.295183	n/a	n/a	n/a	n/a
1. H-H (4196)	chr1	Hmcn1	-	152840565	152409654	Ivns1abp	+	153191628	153211575	351063	-0.578508	-0.156982	-2.31969	-2.15973	3.47184	1.25851	3.37116	3.20637	0.502783	-0.204151	0.761206	0.889078	1.42738	-0.180445	1.1829	-0.354866
1. H-H (4196)	chr1	Rnf2	-	153347953	153316536	Fam129a	+	153418503	153569069	70550	-1.10111	-1.58325	-0.880366	-0.53302	-1.40794	-2.00795	-1.64376	-1.91287	-3.76946	-2.73012	-4.76342	-4.39516	-0.0384216	-1.32683	-1.2062	-0.805106
1. H-H (4196)	chr1	Tsen15	-	154233812	154217865	Glt25d2	+	154246960	154357825	13148	-0.23226	-0.668862	0.482475	0.906471	0.291337	-0.425844	0.409157	-0.276127	2.93695	2.6212	n/a	n/a	2.76171	1.11713	2.9117	3.05646
1. H-H (4196)	chr1	Smg7	-	154749776	154684126	Nmnat2	+	154802231	154966390	52455	-2.72425	-3.09111	-1.48073	-1.59948	-2.80524	-3.2044	-3.34187	-3.34795	0.799526	0.197659	1.16374	1.6216	-4.34731	-3.94538	-5.2709	-2.53728
1. H-H (4196)	chr1	Npl	-	155396844	155350146	Rgs8	+	155500155	155544797	103311	-0.0291915	-0.0589852	0.0273382	-2.09588	-0.716536	5.66539	1.45371	-0.978677	4.63606	4.10839	4.64897	5.91957	-0.169531	0.0907499	-0.0950885	0.0327687
1. H-H (4196)	chr1	Rgsl1	-	155691272	155626754	Teddm1	+	155738776	155740190	47504	1.48428	0.536973	3.56825	0	0.254801	0.228946	0.142835	0.35791	0.303087	0.152258	n/a	n/a	0	0.117173	0	0.0971632
1. H-H (4196)	chr1	Mr1	-	156993910	156975008	Stx6	+	157005833	157050647	11923	0.771854	0.25495	-0.67756	-1.7847	2.7663	1.33238	2.12703	2.76043	0.629422	0.102235	1.25549	0.920062	0.218632	-0.643043	-0.240724	0.403104
1. H-H (4196)	chr1	Xpr1	-	157264439	157122831	Acbd6	+	157405259	157534363	140820	0.0274115	-0.222977	0.710631	1.10842	-1.58379	-1.63872	-2.50334	-1.90467	0.88766	-0.125346	0.349461	0.35973	0.373755	-0.164564	0.0516054	-0.225954
1. H-H (4196)	chr1	Tdrd5	-	158233795	158185426	Nphs2	+	158240858	158258166	7063	-4.63856	-4.23224	-2.82209	-1.39301	-5.73383	-3.43771	-2.41748	-3.7853	1.52912	-0.342711	-0.093275	-0.666987	-0.67539	-0.164364	6.62038	-0.240475
1. H-H (4196)	chr1	Soat1	-	158404459	158358239	Abl2	+	158489180	158572847	84721	-3.77779	-4.02905	-3.69692	-2.46729	-2.9375	-1.23256	-2.68179	-0.580009	-3.45388	-3.76408	-0.635467	-0.321028	-3.68469	-3.95265	-4.5733	-3.9236
1. H-H (4196)	chr1	Rasal2	-	159342726	159065314	BC026585	+	159388711	159419191	45985	0.309179	0.335851	1.65689	1.67178	0.812732	-0.989485	-1.25982	0.0138118	-0.310111	-0.695765	-2.38058	-3.25777	2.58656	0.453931	2.20694	0.221306
1. H-H (4196)	chr1	Fam5b	-	160286391	160175402	Astn1	+	160292471	160621917	6080	4.82787	4.01552	n/a	n/a	-0.85997	-0.234351	-1.29758	-1.42648	4.79386	4.93588	5.73945	5.59369	-0.164012	0.654971	0.170313	-0.856084
1. H-H (4196)	chr1	Pappa2	-	160887870	160641862	Rfwd2	+	161162457	161277711	274587	-0.566524	-1.19041	-1.86243	-1.7759	-1.42949	-0.961509	0.586708	-0.4893	-0.832389	-1.47385	-0.737065	-0.234746	-1.0577	-1.32967	-1.278	-0.887419
1. H-H (4196)	chr1	Tnn	-	162083711	162015167	Mrps14	+	162125346	162132301	41635	0.194299	1.03058	0.777337	-0.221577	0.0980978	2.84941	1.55699	2.69467	0.710636	0.149184	1.38932	1.17848	2.03025	1.56132	1.63476	1.05793
1. H-H (4196)	chr1	Rabgap1l	-	162723069	162186703	Rc3h1	+	162836549	162905109	113480	-0.713875	-0.972863	1.43554	1.36221	1.95348	-0.445933	-2.08366	-0.184346	-2.81132	-3.12233	-0.516996	-0.153058	-2.18987	-2.70049	-3.09966	-2.27344
1. H-H (4196)	chr1	Klhl20	-	163061642	163018506	Ankrd45	+	163072843	163099237	11201	-0.557191	-0.376254	-0.135997	0.0580495	-0.272874	-1.04064	-0.87506	-0.622217	2.26064	1.46511	3.25702	3.21936	0.137103	-2.74112	-0.227397	-1.05829
1. H-H (4196)	chr1	Prdx6	-	163181350	163170243	Tnfsf4	+	163325581	163348337	144231	-0.716612	-1.49052	-1.2861	-0.930893	0.396352	0.18295	-0.414848	1.37769	0.0560779	0.0783949	0	0	0.510134	0.171715	0.55057	0
1. H-H (4196)	chr1	AI848100	-	163806792	163746243	Pigc	+	163899331	163957237	92539	-1.92064	-2.54796	n/a	n/a	-2.2149	-0.675797	-2.18705	-2.33265	0.355892	0.343322	1.07641	1.1195	1.2392	1.19192	0.987839	1.09502
1. H-H (4196)	chr1	Mettl13	-	164478682	164462258	Vamp4	+	164500646	164529215	21964	-0.585133	-0.889489	-1.01864	-4.37872	-0.805644	-1.22795	-0.630754	-1.4361	0.835979	0.472376	2.27863	2.32194	0.440252	0.200002	0.276004	0.380871
1. H-H (4196)	chr1	Mettl11b	-	165655363	165632388	Kifap3	+	165709714	165847240	54351	1.77822	-0.326685	-0.43302	-0.399497	0.157343	-0.520176	0.267788	1.05393	1.44662	0.766052	2.49619	2.54925	-0.756164	-1.73216	-1.05293	-1.09039
1. H-H (4196)	chr1	BC055324	-	165924927	165876124	Sele	+	165978365	165987808	53438	-4.7193	-4.21111	-4.55625	-5.5473	-3.2988	-3.55971	-3.04558	-4.75336	-0.157578	0.324478	1.03456	-0.159276	3.60771	0.111037	0.0621336	0.00944817
1. H-H (4196)	chr1	Blzf1	-	166237615	166219931	Nme7	+	166243010	166334805	5395	-0.94797	-0.986597	0.53537	0.384273	0.136443	-0.848065	-0.902661	-0.532682	-0.811092	-1.43836	-0.210509	-0.287951	-1.536	-1.2738	-0.889531	-1.5322
1. H-H (4196)	chr1	Atp1b1	-	166388486	166367398	Dpt	+	166726863	166754397	338377	0.860495	0.393705	2.66428	3.11736	1.33599	0.524204	1.5526	0.983918	0.22526	2.94462	-0.236503	-0.746591	6.73054	5.13402	2.40499	6.72775
1. H-H (4196)	chr1	Tiprl	-	167167074	167145053	Gpr161	+	167232756	167253061	65682	0.343828	-0.43026	0.530562	0.26535	0.329125	-0.507536	-0.4744	-0.565058	-0.535326	-1.21101	-0.818273	0.90157	-2.40605	-2.03867	-2.16113	-2.23725
1. H-H (4196)	chr1	Dcaf6	-	167390594	167259631	Brp44	+	167391168	167411345	574	-0.229147	-1.25053	0.26686	-0.153995	0.327223	-1.04608	-0.610193	-0.244065	3.69041	3.08832	n/a	n/a	5.94645	3.61471	5.27949	3.63585
1. H-H (4196)	chr1	Rcsd1	-	167638225	167579076	Creg1	+	167693877	167705439	55652	1.15266	1.71463	-2.16334	-2.56063	5.10737	1.96565	3.60972	3.51616	0.409196	0.0543749	0.609709	1.9233	1.83211	2.62284	1.30285	2.01151
1. H-H (4196)	chr1	Dusp27	-	168058029	168028284	Gpa33	+	168060369	168096641	2340	-2.50899	-2.17498	-2.91634	-3.06675	3.09322	-1.78146	-4.08939	-2.07852	-6.62637	-4.69818	-5.8084	-5.34635	-6.86373	1.16311	-5.81493	-6.9113
1. H-H (4196)	chr1	Mael	-	168168875	168131516	Ildr2	+	168184270	168246954	15395	-3.53046	-3.44486	-2.66687	-2.84312	-3.40075	-3.70196	-4.12348	-3.87951	3.16751	2.168	5.78567	4.53472	1.33623	1.00328	2.7487	1.45656
1. H-H (4196)	chr1	Fmo9	-	168611976	168592186	Fam78b	+	168931548	169021433	319572	0	0	0	0	0	0	0.230276	0	2.88779	2.20786	3.40843	2.6242	0.304004	-0.131738	-0.396766	-0.298695
1. H-H (4196)	chr1	Uck2	-	169215258	169156221	Tmco1	+	169238801	169264109	23543	-2.37987	-2.97064	-2.57028	-2.79948	-2.54686	-4.04984	-3.09466	-3.55931	0.725376	0.214875	1.31489	1.52105	1.70291	1.22079	1.33744	1.12138
1. H-H (4196)	chr1	Lrrc52	-	169396911	169375806	Rxrg	+	169528515	169569754	131604	0.114424	0.590481	0	0	1.77349	0	0.0968875	2.36918	6.04899	5.02133	2.86099	-0.251724	3.87054	0.655816	1.50521	1.28981
1. H-H (4196)	chr1	Nuf2	-	171461595	171428065	Rgs5	+	171585632	171625944	124037	-2.57635	-2.65421	-4.27247	-5.48316	-1.31738	-1.91511	-1.60297	-3.72763	4.08414	3.84416	1.86261	2.43625	5.34017	4.77478	5.79288	3.19545
1. H-H (4196)	chr1	Uhmk1	-	172145528	172123551	Sh2d1b2	+	172162880	172183739	17352	-1.87369	-2.14173	-0.619037	-0.794484	-2.33891	-1.63623	-2.1883	-2.10094	-0.450152	-0.475048	-0.364582	-0.33558	0.105696	-0.22024	-0.413594	1.35126
1. H-H (4196)	chr1	Nos1ap	-	172519992	172247590	Olfml2b	+	172574663	172612920	54671	0.878208	0.957538	2.89999	1.38027	1.29599	-0.0681047	1.28651	0.619084	1.43684	0.973459	1.23639	-2.23373	3.57593	2.70054	1.96146	3.02557
1. H-H (4196)	chr1	Fcgr2b	-	172906678	172890900	Fcgr4	+	172949051	172959892	42373	3.24713	2.19029	-0.388238	0.221383	3.30928	2.9183	4.1673	4.24435	1.66021	1.47963	0	0	2.63623	3.6975	3.13491	3.79791
1. H-H (4196)	chr1	Pcp4l1	-	173126399	173103393	Nr1i3	+	173144117	173150832	17718	4.51558	4.28986	2.65859	5.97419	7.31239	4.58727	3.12247	2.0843	-2.83731	-2.65064	n/a	n/a	-2.12039	2.93777	-1.45979	-3.27307
1. H-H (4196)	chr1	Tomm40l	-	173152645	173147933	Apoa2	+	173155185	173156510	2540	0.80913	0.627479	1.53572	1.6755	2.00503	-0.0873311	0.291333	-0.307045	-2.08095	-1.22036	-3.01013	-4.19216	-1.19749	-0.340008	-0.231667	-1.93595
1. H-H (4196)	chr1	Ndufs2	-	173177253	173164984	Adamts4	+	173180552	173190768	3299	-0.0101541	-0.555279	0.641303	0.848614	2.45434	0.3109	0.364496	-0.323468	-0.0632355	-0.845589	-0.537004	-2.85336	0.532572	-0.39636	0.173745	-0.39727
1. H-H (4196)	chr1	Rpl27-ps1	-	173235625	173235215	Dedd	+	173259276	173272462	23651	-1.81494	-1.88385	-2.03838	-2.30399	-1.9801	-1.40501	-2.14998	-1.89383	-0.23832	-0.768786	0.283343	0.2148	0.0191621	-0.451699	-0.534235	-0.217882
1. H-H (4196)	chr1	Klhdc9	-	173290929	173288577	Pvrl4	+	173300483	173318729	9554	1.76429	0.796698	3.24092	2.85942	0.50108	-0.421476	1.68684	1.4091	-1.21989	-0.555502	-1.70959	2.46281	-3.17297	-2.21496	-0.537196	1.00856
1. H-H (4196)	chr1	Itln1	-	173465425	173448253	Cd244	+	173489324	173515449	23899	0	0.19355	0	0	0	3.52981	0	0	-0.285541	1.42513	-0.308497	-0.294625	1.05844	1.14975	0.199061	2.54151
1. H-H (4196)	chr1	Slamf7	-	173579149	173562534	Cd48	+	173612140	173635389	32991	0.445849	1.04698	0	0	1.02741	1.00242	0.462938	1.73388	2.26663	3.95289	0.0115908	0	3.87642	3.98605	3.69446	5.1643
1. H-H (4196)	chr1	Atp1a4	-	174188545	174153644	Igsf8	+	174191772	174249972	3227	-0.415262	-0.318299	-0.19198	-0.314895	0.272402	-0.290003	-0.41812	-0.194179	1.30863	0.199707	n/a	n/a	-0.742862	-0.640409	-0.194714	-0.203627
1. H-H (4196)	chr1	Kcnj9	-	174259394	174251164	Kcnj10	+	174271341	174304216	11947	2.78421	2.02612	5.47885	5.05833	-0.868085	-0.6383	-0.774783	-0.815591	0.5175	0.108222	0.422077	-0.849317	-2.42289	-1.61012	1.0078	-2.37221
1. H-H (4196)	chr1	Dusp23	-	174563105	174560900	Crp	+	174628187	174630097	65082	1.75025	1.97532	1.06753	0.895379	2.94403	2.92853	3.20923	2.87039	0	0.990364	0	0	0	0.783997	0.263499	0.311429
1. H-H (4196)	chr1	Apcs	-	174825185	174824093	Olfr16	+	174886899	174887948	61714	0	0.228935	0	0	1.21707	5.43562	4.90562	1.13839	0	0	0.281816	0	0	0	0	0
1. H-H (4196)	chr1	Olfr1408	-	175061367	175060331	Olfr1407-ps1	+	175080262	175080503	18895	0	0	0	0	0	0	0	0	0	0	0	0	0	0	0	0
1. H-H (4196)	chr1	Olfr1406	-	175114635	175113573	Olfr218	+	175133489	175134430	18854	0	0	0	0	0	0	0	0	0	0	0	0	0	0	0	0
1. H-H (4196)	chr1	Fcer1a	-	175157360	175151402	Olfr418-ps1	+	175200278	175201268	42918	0.4865	0	0	0	2.7849	0.918437	0.271955	1.25659	0	0	0	0	0	0	0	0
1. H-H (4196)	chr1	Pydc4	-	175529205	175497204	Pyhin1	+	175560990	175578059	31785	-0.557773	-0.697159	-0.82491	-0.76105	0.0717898	0.61245	0.804781	1.77002	-0.390379	0.464131	-0.524764	-0.483019	0.48424	0.736999	0.259499	1.07398
1. H-H (4196)	chr1	Ifi205	-	175961886	175942129	Olfr433	+	175972064	175973067	10178	0	0.715088	0	0	2.28036	3.08819	1.28848	1.34714	0	0.320158	0	0	0	0.412355	0	0.143054
1. H-H (4196)	chr1	Olfr231	-	176048145	176047222	Olfr424	+	176066877	176067824	18732	0	0	0	0	0.254801	0	0	0	0.160999	0	0	0	0	0	0	0.143054
1. H-H (4196)	chr1	Olfr419	-	176181107	176180020	Olfr417	+	176299050	176299979	117943	-0.578938	-0.610576	-0.475849	-0.439011	-0.59705	-0.571626	-0.651676	-0.599043	0	0	0	0	0	0	0	0
1. H-H (4196)	chr1	Chml	-	177618484	177616619	Wdr64	+	177628724	177745865	10240	-2.33534	-2.4231	0.151034	0.00732867	-1.6625	-2.11651	-2.57386	-2.5667	-0.553074	-0.583662	-0.0429637	-0.412306	-0.568666	-0.545657	-0.485059	-0.571113
1. H-H (4196)	chr1	Cep170	-	178737255	178663784	Sdccag8	+	178744791	178950568	7536	1.00176	0.369862	0.689819	0.886665	-1.27158	-1.81371	-1.84065	-1.34272	1.39224	0.221194	1.49955	1.79772	0.105941	2.2801	0.863907	0.483175
1. H-H (4196)	chr1	Akt3	-	179188334	178952247	Zfp238	+	179374792	179380891	186458	-1.21741	-2.11293	0.214295	0.100599	-3.19133	-3.58904	-3.9208	-2.958	1.48736	-3.2273	n/a	n/a	-3.10467	-2.61833	-3.70056	-3.12517
1. H-H (4196)	chr1	Adss	-	179726642	179693093	Pppde1	+	180117663	180182729	391021	-1.25828	-2.07954	-0.136922	0.186532	-2.90176	-1.89671	-1.88527	-2.13668	-1.17864	-1.68786	n/a	n/a	-0.205189	-0.478272	-1.34768	-1.01899
1. H-H (4196)	chr1	Hnrnpu	-	180267859	180253205	Efcab2	+	180336012	180413378	68153	-2.58358	-2.98513	-0.0867969	0.283387	-2.79708	-2.8554	-3.00626	-3.17683	-0.294971	-0.285542	0.147358	0.609914	2.28242	0.177852	-0.391568	-0.458744
1. H-H (4196)	chr1	Smyd3	-	181448165	180882091	Cnst	+	181476501	181557609	28336	-0.774297	-1.47745	0.0725119	0.0293071	-1.83988	-1.52729	-1.66543	-2.64035	-0.0584825	0.474625	1.01699	0.270997	1.43096	-0.00408137	-0.397135	0.409396
1. H-H (4196)	chr1	Ahctf1	-	181733811	181675025	Cdc42bpa	+	181890716	182095734	156905	-4.23723	-3.94591	-1.8618	-2.2323	-3.44955	-3.56403	-4.09646	-3.7522	-1.30175	-1.71969	n/a	n/a	-1.72884	-1.78496	-1.97216	-1.30256
1. H-H (4196)	chr1	Psen2	-	182186431	182157135	Itpkb	+	182260616	182354933	74185	-0.168007	-0.690311	0.0999019	0.337265	0.43173	-0.148891	-0.23314	0.359743	-2.39623	-1.82042	-2.26391	-1.11456	-0.40528	-1.47215	-1.10459	-0.251139
1. H-H (4196)	chr1	Mixl1	-	182627165	182623185	Acbd3	+	182656174	182684334	29009	-1.34318	-2.31277	-1.81323	-1.7759	-2.1604	-2.31235	-1.42712	-2.32362	-1.53526	-1.48951	0.292197	0.0294023	-0.891967	-0.913922	-1.54966	-1.20952
1. H-H (4196)	chr1	H3f3a	-	182743763	182730963	BC031781	+	182781282	182798228	37519	1.23869	0.667418	-2.0355	-1.27269	1.39581	0.384498	0.997614	0.775869	-1.00175	-1.2584	n/a	n/a	-0.766222	-1.13417	-1.07948	-0.976774
1. H-H (4196)	chr1	Nvl	-	183074288	183023554	Cnih4	+	183081062	183099125	6774	-2.10949	-1.97283	-0.0935779	-0.262049	-2.60588	-2.99809	-2.73915	-2.74174	-1.30954	-1.78037	-1.02632	-0.823563	0.523283	-0.0448832	-0.570338	-0.399639
1. H-H (4196)	chr1	Rpl35a-ps2	-	183172498	183172076	Cnih3	+	183282761	183390772	110263	-2.89082	-3.75023	-5.58967	-5.36045	-3.1912	-1.9932	-1.06494	-3.32877	4.42403	3.02288	4.93233	3.65875	-1.65986	-1.03444	-1.86092	-1.19545
1. H-H (4196)	chr1	Ccdc121	-	183441582	183439764	Dnahc14	+	183671167	183699805	229585	1.44906	0.19355	1.80974	0	1.28546	0	0.69163	2.52686	-0.417395	-1.12684	n/a	n/a	-0.64903	-1.05346	-1.20309	-1.10261
1. H-H (4196)	chr1	Enah	-	183950111	183834576	Srp9	+	184054881	184062538	104770	-4.11227	-3.76479	-2.09062	-0.277745	-3.59248	-4.63552	-5.23155	-4.51545	0.947823	0.136678	1.33027	1.19957	1.53988	1.49572	1.10568	0.838435
1. H-H (4196)	chr1	Fbxo28	-	184271737	184243233	Trp53bp2	+	184339303	184392563	67566	-1.61899	-1.89261	-0.0253213	-0.257418	-1.86966	-1.87974	-1.99025	-2.0791	-1.29074	-1.68944	-1.56248	-2.99964	-1.25202	-1.19762	-0.784875	-0.318825
1. H-H (4196)	chr1	Capn2	-	184447655	184397391	Capn8	+	184495138	184562483	47483	-0.227523	-0.253043	-1.2082	-0.289749	0.442005	-0.686709	0.123562	0.830726	-0.212107	-0.0587189	-0.487103	-0.448355	-0.531427	2.03023	-0.159823	0.842138
1. H-H (4196)	chr1	Mark1	-	186823428	186720322	Rab3gap2	+	187028047	187110622	204619	-0.0976654	-0.77902	1.74368	1.31873	-2.37413	-2.2479	-2.75234	-2.75531	-0.945044	-1.11616	n/a	n/a	-0.862411	-0.659651	-1.41017	-1.07336
1. H-H (4196)	chr1	Iars2	-	187153275	187108605	Bpnt1	+	187156028	187181656	2753	-2.04445	-2.23414	-0.658646	-0.238442	-0.0797705	0.171471	-1.34568	-1.41185	-0.999547	-1.12227	0.375772	0.129171	-0.672596	1.76828	0.122969	-1.24744
1. H-H (4196)	chr1	Rrp15	-	188573237	188544857	D1Pas1	+	188791295	188794506	218058	-1.28885	-1.54402	-1.20168	-1.04929	-0.887093	-1.14749	-0.634793	-1.49194	-3.04411	-3.12107	-2.56997	-2.49527	-2.81723	-3.24228	-3.72374	-3.35921
1. H-H (4196)	chr1	Cenpf	-	191511965	191464478	Ptpn14	+	191552147	191700568	40182	-3.41642	-3.70531	-4.75206	-6.38266	-1.91579	-2.61669	-2.44451	-4.51465	-6.6795	-6.00573	-4.89948	-6.39413	-4.2551	-5.4955	-4.40028	-4.70455
1. H-H (4196)	chr1	Rps6kc1	-	192735626	192524081	Angel2	+	192748991	192770841	13365	0.010609	-0.476572	0.477144	-0.537093	-0.84288	-1.37848	-1.51939	-1.19489	0.739928	-0.0318279	1.51453	0.855255	0.704772	0.18018	0.468795	0.568066
1. H-H (4196)	chr1	Tatdn3	-	192886783	192866533	Batf3	+	192922293	192932822	35510	0.185938	-0.182933	0.58323	1.08781	1.46695	0.819657	0.202254	0.0470785	-0.68243	-0.082228	-1.31556	-0.00248579	-0.094887	1.51428	1.78097	-0.0161498
1. H-H (4196)	chr1	Nenf	-	193142073	193130668	Tmem206	+	193149791	193174793	7718	2.76019	1.76516	2.0219	2.39838	3.22855	2.71389	2.24057	2.51621	1.32389	0.859	0.536904	1.9995	0.833869	0.815585	0.842066	0.500517
1. H-H (4196)	chr1	Dtl	-	193399413	193361244	Ints7	+	193399642	193446551	229	-3.70713	-3.17209	-0.0663062	-5.57943	-2.5476	-2.77859	-2.27491	-4.06778	-1.2874	-1.56942	0.054125	-0.505702	-1.28979	-1.91927	-1.27613	-2.00536
1. H-H (4196)	chr1	Rcor3	-	193961892	193922652	Kcnh1	+	194014666	194334041	52774	0.863025	0.162301	0.186572	0.357403	1.37276	0.0672616	0.305559	0.349871	1.82771	2.23883	5.15296	3.76271	-0.47546	0.819017	0.989572	2.59816
1. H-H (4196)	chr1	AA408296	-	194956445	194930597	Irf6	+	194979306	194998236	22861	-3.39886	-3.65739	n/a	n/a	-3.73492	-4.34704	-4.50649	-4.25554	-4.74488	-3.22085	-3.41588	-4.55445	-2.40523	0.867479	-1.01723	-0.750613
1. H-H (4196)	chr1	G0s2	-	195099382	195098355	Lamb3	+	195128151	195170072	28769	2.95014	3.61472	1.35865	4.10052	7.31681	4.07862	6.05558	7.60964	-2.49678	-2.39512	-2.55414	-0.492252	0.299014	-1.47121	-2.47519	2.35874
1. H-H (4196)	chr1	Camk1g	-	195196491	195172540	Plxna2	+	196446023	196643063	1249532	4.64378	4.37836	4.4567	4.41978	3.63002	0.562645	2.66332	3.5575	2.42806	3.05595	3.73429	2.40306	1.34094	1.1318	0.0678593	1.11412
1. H-H (4196)	chr10	Oprm1	-	3587948	3308995	Rgs17	+	4424141	4520878	836193	2.12987	2.58227	3.65739	5.00997	-0.506139	0.509188	-0.46441	-0.599043	0.956565	0.588391	3.13425	3.09269	-2.89286	-2.28615	-4.11986	-2.79599
1. H-H (4196)	chr10	Myct1	-	4752813	4739754	Syne1	+	4804527	5326338	51714	1.83842	1.78689	-0.17471	-0.17105	5.33116	3.73636	5.19135	5.93885	n/a	n/a	5.66696	4.45125	n/a	n/a	n/a	n/a
1. H-H (4196)	chr10	Esr1	-	5734552	5340927	RNase_MRP.2	+	5778328	5778567	43776	0.607626	-0.0397181	1.16704	2.16671	-0.506139	0.600025	1.888	-0.632629	n/a	n/a	n/a	n/a	n/a	n/a	n/a	n/a
1. H-H (4196)	chr10	Ppp1r14c	-	6980391	6881566	Lrp11	+	7309615	7345281	329224	2.89917	1.84311	1.6685	0.734119	5.15175	-1.47958	-1.30225	3.42056	-0.101222	-1.05508	1.40564	1.65676	-4.50803	-2.9333	-5.68755	-4.13445
1. H-H (4196)	chr10	Grm1	-	10802154	10405857	Shprh	+	10869228	10937393	67074	3.7557	3.11959	4.35493	4.7139	-0.28914	-0.720576	-0.958305	-0.734301	-1.72514	-1.70231	0.740108	0.465723	-1.92262	-2.3386	-2.13475	-2.1358
1. H-H (4196)	chr10	Stx11	-	12684065	12659787	Sf3b5	+	12728256	12728988	44191	-0.621047	0.132128	-2.69855	-2.65263	0.835842	-0.892225	-0.57146	1.5691	0.506885	-0.446418	1.94716	1.76226	0.787002	0.3128	0.393138	0.281794
1. H-H (4196)	chr10	Phactr2	-	13194202	12933201	Fuca2	+	13220807	13238841	26605	-0.557013	-0.585613	-0.625309	0.41667	2.34743	0.458867	0.897258	1.21929	0.391424	0.021196	1.21886	2.00437	3.57133	4.61926	2.19991	1.43637
1. H-H (4196)	chr10	Aig1	-	13588786	13366860	Hivep2	+	13686185	13871182	97399	1.92476	1.6421	2.60589	2.74984	2.51909	2.14661	1.41065	1.17169	2.03021	0.773376	4.46987	3.39382	0.699969	0.257677	-0.228903	0.473776
1. H-H (4196)	chr10	Gje1	-	14438020	14435429	Nmbr	+	14480027	14490389	42007	-0.722882	-0.681367	-0.237426	-0.548164	-0.745497	-0.713752	-0.813705	-0.747986	0.626183	0.0104434	-0.0474639	1.5905	-1.83215	-1.7699	-1.98455	-2.76535
1. H-H (4196)	chr10	Heca	-	17667873	17620272	Reps1	+	17775667	17844936	107794	-2.67244	-3.43635	0.0848947	0.647781	-1.90539	-2.32254	-3.37253	-2.14096	-2.47786	-2.73555	-0.750388	0.145217	-2.53917	-2.98818	-2.83924	-2.84907
1. H-H (4196)	chr10	Ccdc28a	-	17954787	17933491	Nhsl1	+	18110128	18244095	155341	-0.524471	-1.11083	1.59616	1.09209	0.403236	1.55153	0.198444	-0.0514441	-1.86227	-2.02393	-1.94374	-2.53293	-1.10315	-1.15136	-2.38969	-3.40981
1. H-H (4196)	chr10	D10Bwg1379e	-	18463564	18307817	Perp	+	18564877	18576879	101313	-0.329736	-0.112251	3.59175	3.68727	-3.21947	-1.28059	-2.21755	-0.550333	-2.5865	-3.23933	-3.22439	-1.39506	1.96363	0.88225	-2.0067	-0.875067
1. H-H (4196)	chr10	Tnfaip3	-	18735216	18720716	Olig3	+	19076366	19078412	341150	-2.15843	-1.76066	-0.990451	-0.189565	-1.53123	-0.680716	-1.73045	-0.0917994	0.551833	4.32015	-0.596007	-0.548595	-0.669682	-0.726027	-0.829146	-0.759898
1. H-H (4196)	chr10	Pex7	-	19627495	19579735	Map3k5	+	19654278	19862559	26783	-0.64945	-1.26134	0.536255	0.768594	0.376585	0.357744	-0.179317	-0.354381	-2.70519	-2.49696	1.12829	-1.04144	-1.06052	-1.53878	-2.12509	-1.3195
1. H-H (4196)	chr10	RP23-269H11.2	-	20239574	20237817	RP23-86P1.1	+	20345441	20349382	105867	-0.408973	-0.149774	n/a	n/a	0.933281	-0.339582	-0.163498	-0.231015	-0.0904611	-0.114845	n/a	n/a	0.165765	-0.0274008	-0.0715071	-0.101794
1. H-H (4196)	chr10	Myb	-	20880790	20844736	Hbs1l	+	21015785	21088695	134995	-2.48306	-1.07976	-3.13764	-3.7251	-3.62461	-1.30164	-2.24845	-0.964006	0.0965903	-0.421766	0.479535	0.930339	0.225637	-0.483087	-0.436509	-0.663187
1. H-H (4196)	chr10	RP23-193J20.2	-	21768318	21760507	H60b	+	21878392	22008655	110074	-0.951338	-1.23413	n/a	n/a	-1.20679	-1.15541	-1.31721	-1.21082	-0.458775	-0.0488081	n/a	n/a	0.830082	0.744394	1.00975	-0.00565956
1. H-H (4196)	chr10	Rps12	-	23507015	23504990	Vnn3	+	23571268	23589649	64253	-1.32346	-2.312	-2.43177	-2.52038	-1.28216	-1.12297	-1.12262	-1.23807	0.430243	0.11586	0	0	0.825412	0.455171	0.582554	5.7199
1. H-H (4196)	chr10	Taar7a	-	23713498	23712211	Taar7b	+	23719745	23720821	6247	n/a	n/a	0	0	n/a	n/a	n/a	n/a	n/a	n/a	0	0	n/a	n/a	n/a	n/a
1. H-H (4196)	chr10	Taar9	-	23829388	23828195	Stx7	+	23869123	23908765	39735	0	0	0	0	0	0.27986	0.142835	0	1.47768	0.833764	1.71621	1.8985	0.273916	1.06247	0.537258	0.415546
1. H-H (4196)	chr10	Enpp3	-	24556001	24493620	Med23	+	24589792	24633335	33791	-3.95648	-3.64583	-5.31138	-4.9002	-2.70918	1.91906	-3.09278	-4.06257	-1.82472	-1.93831	-0.442081	-0.547157	-2.07752	-2.52986	-2.43292	-2.41061
1. H-H (4196)	chr10	Akap7	-	25018969	24888896	Epb4.1l2	+	25079604	25243320	60635	-0.101443	-1.02036	0.0162383	0.471768	-0.0195352	-0.397536	-1.36839	-0.569279	-2.74085	-2.72749	-1.44179	-0.19459	-1.57641	-2.46495	-1.64974	-1.21197
1. H-H (4196)	chr10	Tmem200a	-	25714175	25712700	Samd3	+	25949513	25991978	235338	1.46562	0.892862	2.1421	2.17984	-3.15971	-0.367129	-1.33175	-0.925073	2.29608	-0.580197	2.38883	0.051963	-0.99419	-0.836791	-1.08946	-0.0521976
1. H-H (4196)	chr10	L3mbtl3	-	26093762	25994277	Arhgap18	+	26492283	26638454	398521	-0.130144	-0.576017	0.517909	1.0273	-1.0538	-1.12468	-1.32442	-0.637032	-0.492791	-0.566322	-1.47256	-0.097342	1.70686	1.28041	1.35249	1.31521
1. H-H (4196)	chr10	Lama2	-	27336748	26701094	Ptprk	+	27794626	28317203	457878	2.34683	2.80623	1.96855	-0.0871528	5.99233	3.52746	4.59965	4.31942	-1.19184	-2.11201	1.04846	-4.29882	-0.612603	-0.767012	-1.47201	-0.873736
1. H-H (4196)	chr10	Hey2	-	30562589	30552166	Hddc2	+	31033188	31048010	470599	0.65049	1.86727	-0.0316609	1.78319	4.13345	0.369087	0.899055	0.785846	1.07595	0.0752633	-0.198911	-0.272912	1.11328	0.0181656	0.876758	-0.253773
1. H-H (4196)	chr10	Nkain2	-	32122179	32049571	Trdn	+	32803289	33196515	681110	5.42559	4.45567	5.58471	5.88723	1.55347	1.37079	0.912784	0.318438	0.650388	0.789032	0.435364	0	8.47004	0.223876	0.0936008	2.10987
1. H-H (4196)	chr10	Clvs2	-	33344575	33232092	Sult3a1	+	33583741	33599322	239166	3.2727	2.89632	3.77727	3.75246	-2.83881	-1.51702	-2.78616	-2.27683	0	0	0.0115908	0	0	0	0	0
1. H-H (4196)	chr10	Rwdd1	-	33739430	33716361	Bet3l	+	33757403	33829619	17973	0.731539	-0.383951	0.18306	0.375945	1.05693	0.141483	0.168838	-0.0613336	n/a	n/a	n/a	n/a	n/a	n/a	n/a	n/a
1. H-H (4196)	chr10	Dse	-	33927357	33871200	Tspyl1	+	34001996	34004691	74639	-2.6679	-2.88462	-2.6195	-2.62866	-1.9619	-2.20123	-1.64836	-1.39719	1.53929	1.14749	1.74731	2.09283	1.38114	0.545473	0.596912	0.918227
1. H-H (4196)	chr10	Amd2	-	35431697	35428497	Hs3st5	+	36226625	36554195	794928	-2.13394	-3.0581	-1.0711	-0.812111	-1.78763	-1.51314	-1.91004	-2.20104	4.29573	5.44561	3.79311	3.15088	0.788829	2.05163	0.0118253	-0.616844
1. H-H (4196)	chr10	Marcks	-	36858732	36853049	Lama4	+	38685321	38829994	1826589	1.1664	0.0343299	1.2274	1.69832	-0.374764	-0.822463	-0.0622508	0.216216	1.89111	2.62635	1.17184	-2.18858	5.03296	3.33458	3.88639	4.43637
1. H-H (4196)	chr10	Wisp3	-	38883600	38870777	Fyn	+	39089570	39285187	205970	-1.35479	-0.759627	-1.61585	-0.559159	-1.96132	-2.09487	-1.66208	-1.89695	1.08865	0.392289	1.29454	1.5745	-0.709015	-0.790462	-0.635217	-0.475504
1. H-H (4196)	chr10	Gtf3c6	-	39977471	39969009	Rnu3a	+	39978273	39978484	802	0.429677	0.320241	0.379796	1.17147	1.34565	0.6068	0.788909	-0.0675477	-5.2566	-7.57892	-5.65465	-5.81372	-4.551	-4.69191	-6.00585	-6.83122
1. H-H (4196)	chr10	Amd1	-	40021992	40007265	Cdk19	+	40069114	40203624	47122	-1.56631	-1.99813	-0.98919	-0.318948	-1.39221	-1.66542	-1.68555	-1.99029	-0.2205	-1.00319	1.44256	0.414424	-1.02354	-1.45345	-1.13367	-0.693697
1. H-H (4196)	chr10	Cdc40	-	40602924	40551432	Wasf1	+	40603281	40658375	357	-1.52837	-1.7225	0.766583	-0.160122	-0.624323	-1.31682	-1.11374	-1.36554	1.60444	0.281676	2.46735	1.82173	-2.22187	-2.55379	-2.12109	-3.81955
1. H-H (4196)	chr10	Fig4	-	41023047	40907978	Zbtb24	+	41170189	41185385	147142	0.509898	-0.317535	0.589251	0.696277	1.61954	-0.701719	-0.858092	-0.410468	0.307987	0.0423308	1.19728	1.28305	0.567246	0.530586	0.371231	0.361712
1. H-H (4196)	chr10	Smpd2	-	41210136	41205448	Cd164	+	41239306	41250848	29170	1.37779	0.820476	-0.0546981	-0.157265	2.81573	2.16947	2.06821	1.84241	-2.91268	-3.23144	-1.34193	-1.21929	-0.940596	-0.908998	-1.63375	-1.63141
1. H-H (4196)	chr10	Cep57l1	-	41529436	41438652	Sesn1	+	41530380	41628230	944	-2.35282	-2.06315	-1.24097	-0.603031	-1.74211	-2.68648	-2.72072	-2.81756	0.657288	0.256008	2.01443	1.50113	1.85495	0.733856	0.618431	0.714953
1. H-H (4196)	chr10	Lace1	-	42198371	42032391	Snx3	+	42221837	42255176	23466	-1.22539	-1.32533	0.390201	0.689194	0.978444	-0.512389	-1.20377	-0.931994	0.587442	0.093468	1.21895	1.39576	1.12251	1.56908	0.360187	0.614303
1. H-H (4196)	chr10	Nr2e1	-	42303438	42281769	Ostm1	+	42303644	42420298	206	4.32195	-0.437955	-0.320045	5.30885	-0.428253	-0.348485	-0.237159	-0.429683	0.548229	-0.118172	1.64106	1.90247	0.410586	0.437556	-0.112662	0.0131567
1. H-H (4196)	chr10	RNaseP_nuc.1	-	42540573	42540269	Scml4	+	42580176	42680586	39603	-2.0228	-1.37167	n/a	n/a	-2.08608	-1.33725	-2.27695	-1.58876	3.20854	3.21578	1.83147	2.4132	1.99472	4.37218	1.86281	-0.441726
1. H-H (4196)	chr10	Sobp	-	42894336	42722307	Pdss2	+	42941406	43184688	47070	4.21429	2.94562	4.45376	5.50452	2.72432	1.04917	0.834563	-0.183014	0.217299	-0.361278	1.00335	1.3387	0.757904	-0.356683	-0.191833	-1.24704
1. H-H (4196)	chr10	Aim1	-	43724652	43670113	RP24-117F24.1	+	43931209	43938994	206557	-2.99259	-3.43312	-2.95986	-2.96539	-3.13508	-0.281598	-0.791593	-2.06968	0	0	n/a	n/a	0	0	0.138099	0
1. H-H (4196)	chr10	Prdm1	-	44248307	44166523	Prep	+	44787012	44878803	538705	-4.60537	-3.82813	-4.60622	-3.97217	-3.51401	0.239248	-3.73134	-1.81094	-0.402995	-0.551222	-0.628277	-0.4418	0.157496	-1.24786	-1.03777	-0.178523
1. H-H (4196)	chr10	Lin28b	-	45190007	45096426	Hace1	+	45297635	45432151	107628	-3.96684	-2.93788	-1.72123	-0.856598	-4.0616	-5.30006	-5.99012	-5.70685	-1.87325	-1.66233	1.11405	0.084359	-1.42141	-1.65414	-1.70182	-1.55432
1. H-H (4196)	chr10	Grik2	-	49508572	48819266	Ascc3	+	50312475	50571008	803903	4.66045	4.55931	4.74557	6.42569	0.886016	1.00878	1.67165	-0.313497	-2.07603	-2.03623	0.399135	0.394801	-1.78256	-1.48926	-2.1369	-1.78901
1. H-H (4196)	chr10	Gprc6a	-	51351264	51334629	Rfx6	+	51397562	51450235	46298	-0.218791	-0.529557	-0.475849	-0.439011	-0.59705	-0.34268	-0.15359	2.54121	-2.71754	-1.76276	-2.23479	-2.06768	-2.85181	-1.30319	-3.12509	-2.86409
1. H-H (4196)	chr10	Ros1	-	51915180	51765527	Dcbld1	+	51953425	52041182	38245	0	0.157144	0.0106937	0	0	4.84002	2.57688	2.58599	-0.203224	-0.259651	0.201897	0.42371	-1.1651	0.960217	-0.145532	0.113761
1. H-H (4196)	chr10	Gopc	-	52101881	52056891	Nepn	+	52111414	52124413	9533	0.0787539	-0.06523	1.69614	1.95677	-0.126504	-0.400926	-0.245329	-0.257958	-0.03458	-0.00509711	-0.273479	-0.0921235	0.277141	1.40899	2.81169	-0.299156
1. H-H (4196)	chr10	Zfa	-	52265545	52262124	Slc35f1	+	52410339	52831428	144794	-4.93913	-5.32551	n/a	n/a	-5.13582	-5.05661	-5.53822	-5.12539	3.80338	3.43524	3.83088	4.82499	-0.292525	0.155233	0.436208	-1.99233
1. H-H (4196)	chr10	Man1a	-	53795602	53624594	Msl3l2	+	55826723	55836686	2031121	-0.359473	-0.791556	0.486771	1.64949	0.048797	2.22515	0.375894	0.190134	2.00254	1.33291	2.99117	2.64048	0.502262	0.162412	1.0399	1.32117
1. H-H (4196)	chr10	Rps8-ps1	-	56074904	56074218	Gja1	+	56097106	56110225	22202	-8.08594	-8.21931	-7.45143	-7.12089	-8.50596	-6.40147	-7.15115	-7.68849	-1.25152	-2.41246	-6.07953	-6.25272	1.47342	-2.49358	-2.17311	-0.677584
1. H-H (4196)	chr10	Serinc1	-	57252336	57235580	Pkib	+	57351887	57460918	99551	1.61076	0.999323	3.34004	3.22679	1.05871	-0.167206	0.0562279	0.331269	2.4248	2.0182	3.34612	5.20084	2.36125	1.96795	2.74062	1.84243
1. H-H (4196)	chr10	Dux	-	57686274	57685720	Gcc2	+	57718245	57768347	31971	-1.28852	-1.35893	n/a	n/a	-1.32883	-1.27224	-1.45041	-0.828972	1.26387	0.733454	2.04822	1.55905	0.962987	1.67722	0.978351	1.51895
1. H-H (4196)	chr10	Edar	-	58138402	58063537	Sh3rf3	+	58276107	58601661	137705	1.02005	0.18928	0.991423	-0.269436	-0.190853	0.729988	1.30056	1.40397	1.56716	0.00428127	2.0762	2.07392	-1.91522	-1.98649	-1.69433	-0.0505511
1. H-H (4196)	chr10	Ccdc109a	-	59079440	58909732	Cbara1	+	59165225	59326880	85785	0.754016	0.0706167	n/a	n/a	0.282799	1.17334	0.0541815	0.187791	0.943821	0.761075	n/a	n/a	0.388239	1.03827	0.681495	0.824088
1. H-H (4196)	chr10	RP24-418P10.2	-	59263002	59261947	RP24-418P10.3	+	59269305	59270162	6303	-0.688743	-1.05847	n/a	n/a	-1.03502	-0.615405	-0.857761	-0.569186	-2.82268	-3.06367	n/a	n/a	-3.57098	-2.89003	-3.4289	-2.99392
1. H-H (4196)	chr10	Chst3	-	59682008	59644280	Psap	+	59740376	59765345	58368	-0.115082	0.844599	-0.941626	-1.25143	-0.231494	-0.340559	0.316654	1.24728	0.0410899	-0.716369	1.37028	1.88347	0.0101662	-0.387258	-0.914402	-0.779886
1. H-H (4196)	chr10	Pldi	-	60400880	60390974	Pcbd1	+	60552091	60557076	151211	-0.509025	-0.713785	-0.556285	-0.51322	-0.697973	-0.668252	-0.761833	-0.700303	1.20076	0.990862	-1.15773	2.24343	2.31929	2.79254	4.09095	1.02833
1. H-H (4196)	chr10	Sgpl1	-	60610422	60561390	Tbata	+	60634702	60651584	24280	-1.72084	-1.86203	-1.90569	-1.95223	-1.88993	0.241091	-1.41362	-1.59468	0.52328	2.74419	1.31314	-2.35274	-1.80828	-2.88981	-3.07167	-0.0668429
1. H-H (4196)	chr10	Adamts14	-	60736186	60659860	Prf1	+	60760584	60767011	24398	-3.09096	-2.98095	-3.2719	-3.01861	-1.06324	-1.90774	-2.44306	-1.24779	-0.337667	-0.204083	-0.273479	-0.251724	0.037218	-0.161423	-0.242356	0.145621
1. H-H (4196)	chr10	X99384	-	60846271	60782405	Nodal	+	60880720	60888086	34449	-1.2299	-1.08524	n/a	n/a	-0.390815	-2.30812	-0.998579	-0.1522	-6.17871	-6.64023	-5.51218	-2.55485	-5.29544	-6.27366	-6.35649	-5.72065
1. H-H (4196)	chr10	Eif4ebp2	-	60915417	60895245	Lrrc20	+	60938581	61044974	23164	-2.00609	-2.62487	-4.48605	-5.69454	-1.50838	-1.52663	-1.88095	-1.68575	1.34733	0.586785	0.760864	-0.322901	1.83689	-0.255621	-0.0883148	0.217556
1. H-H (4196)	chr10	Col13a1	-	61441856	61300984	Neurog3	+	61595838	61597511	153982	0.575106	1.23032	-1.425	-1.5339	1.84971	2.34335	2.30213	5.07328	-0.894707	0.236225	-0.72463	-0.666987	-0.91993	1.9188	-1.00808	-0.92389
1. H-H (4196)	chr10	Tspan15	-	61693974	61648144	Tacr2	+	61715186	61728738	21212	0.386607	0.0482282	0.606313	0.493833	0.536199	2.92218	1.9964	3.22668	-0.22117	0.25737	0.0746137	-0.206683	-0.285063	1.65401	-0.218779	1.062
1. H-H (4196)	chr10	Tet1	-	62342762	62267318	Slc25a16	+	62383381	62409246	40619	-3.00592	-3.29261	-2.71837	-2.19275	-2.86204	-5.02893	-4.39573	-5.15221	-0.313245	-0.791365	1.5913	1.51099	0.723578	0.180883	0.376441	0.37868
1. H-H (4196)	chr10	Hnrnph3	-	62486642	62477412	Pbld2	+	62487260	62521561	618	-1.05949	-1.09264	-1.4486	-1.10629	-1.1524	-2.1009	-1.77729	-1.737	n/a	n/a	1.32368	1.14755	n/a	n/a	n/a	n/a
1. H-H (4196)	chr10	Mypn	-	62666700	62578543	Herc4	+	62706659	62780622	39959	0.577384	1.06532	0.797305	-0.358182	5.40943	-0.290645	-0.531692	0.346648	-2.5756	-2.86766	-0.17326	-0.325712	-1.42256	-2.30643	-2.456	-2.12424
1. H-H (4196)	chr10	Sirt1	-	62844452	62781753	Dnajc12	+	62845191	62871028	739	-3.76046	-4.06708	-1.1921	-1.5608	-3.55698	-3.01629	-3.60108	-3.20033	0.715266	1.35104	1.83932	2.66667	1.42076	0.1687	1.39507	1.58852
1. H-H (4196)	chr10	Reep3	-	66559605	66474256	Jmjd1c	+	66590006	66719074	30401	-1.20295	-1.28978	-0.926739	-2.88761	-0.283655	0.656022	-0.519628	-0.33724	-1.91711	-2.32552	-0.648665	-0.656339	-1.60005	-1.63867	-2.42671	-1.73084
1. H-H (4196)	chr10	Nrbf2	-	66748053	66729437	Egr2	+	66998331	67003129	250278	0.492949	-0.0891862	0.316449	0.17736	0.693038	0.520002	0.248416	0.614809	0.948239	0.611978	2.83925	-1.0464	1.01866	0.479735	0.486106	1.8153
1. H-H (4196)	chr10	Zfp365	-	67375410	67348851	Rtkn2	+	67442353	67522485	66943	-2.42336	-3.63201	1.80521	0.715264	-5.02431	-4.85903	-5.66856	-3.53188	-2.02627	-2.79147	-1.78944	-4.07303	-2.05711	-2.99177	-2.24785	2.7911
1. H-H (4196)	chr10	Arid5b	-	67741474	67558341	Tmem26	+	68186494	68245402	445020	-1.44631	-1.8024	0.32215	-0.117407	-0.911889	-0.977778	-0.788783	-0.114989	3.07894	3.51774	0	0	2.5463	3.95497	4.53605	3.51623
1. H-H (4196)	chr10	Cdk1	-	68815686	68799383	Ank3	+	68996970	69490184	181284	-2.75392	-2.71832	-7.54324	-7.22407	-1.14284	-1.51413	-1.37044	-2.99786	-0.125712	0.0777316	1.68338	1.81157	-0.238598	-0.504361	-0.315266	-0.922625
1. H-H (4196)	chr10	Cisd1	-	70807702	70793228	Ipmk	+	70844497	70895928	36795	1.67655	1.00005	1.80219	1.84214	2.61834	1.23497	1.37115	-0.0171958	-1.94735	-2.33572	-0.802029	-0.185457	-2.38598	-0.378072	-2.02119	-1.99058
1. H-H (4196)	chr10	AI646023	-	75023075	75012870	Ggt1	+	75031401	75048945	8326	5.29754	5.56841	n/a	n/a	2.11918	2.08602	2.90764	1.40572	-1.1793	-1.75161	-3.14698	-2.89664	-2.27957	4.24497	5.58747	-2.7531
1. H-H (4196)	chr10	Mif	-	75322995	75322098	Derl3	+	75356143	75358686	33148	0.392552	-0.522321	-1.12634	-1.19403	0.406776	-1.19264	-0.514138	-2.08855	-2.6356	-2.92114	-0.594679	-3.20244	-2.72426	-0.843885	-1.90982	-2.55081
1. H-H (4196)	chr10	Mmp11	-	75395247	75385967	Chchd10	+	75398318	75400470	3071	-0.647073	-0.900436	-2.09955	-4.53195	-0.162333	-1.14779	0.263725	1.88866	-1.23029	-1.35855	0.916578	0.745835	2.46619	0.298467	0.418012	0.0632631
1. H-H (4196)	chr10	Slc5a4b	-	75573706	75520239	Slc5a4a	+	75610196	75652010	36490	-0.259004	-0.474601	0.0948789	-0.399497	-0.452401	2.64401	-0.0606825	-0.398519	0.508156	0.54995	0	0	0.086959	1.45164	0	0
1. H-H (4196)	chr10	Prmt2	-	75700610	75669967	S100b	+	75716598	75723904	15988	3.01058	2.79623	1.98153	2.4749	1.41436	0.571724	0.737981	1.32005	1.93165	2.29164	1.83991	1.38476	1.00655	2.96564	-0.351694	1.24065
1. H-H (4196)	chr10	Pcnt	-	75905657	75813999	Mcm3ap	+	75931672	75978598	26015	-2.70088	-2.81322	-0.784848	-1.24544	-1.35771	-2.32563	-2.32582	-1.006	-1.34707	-1.63459	0.0345603	0.171666	-1.46521	-2.20131	-2.11515	-1.83298
1. H-H (4196)	chr10	Pcbp3	-	76424632	76224605	Slc19a1	+	76505536	76523747	80904	0.973465	0.743531	1.13317	1.52584	-1.37221	-0.499168	-0.273816	-0.191979	0.145095	-0.469719	n/a	n/a	-1.15412	0.952356	0.203378	-1.73422
1. H-H (4196)	chr10	Col18a1	-	76629293	76514923	Pofut2	+	76722045	76732331	92752	-4.26638	-3.54658	-5.53824	-7.08244	-2.16096	-2.74013	-1.48786	-3.1424	0.199429	0.184361	0.458228	0.943023	1.73256	0.60895	1.27966	1.26584
1. H-H (4196)	chr10	Adarb1	-	76881015	76753471	Itgb2	+	76992997	77028431	111982	0.200471	0.118259	1.50529	1.74111	0.357282	-1.99351	-1.39145	1.18239	0.232694	0.878239	-0.305529	1.61474	1.2625	1.11779	0.481099	3.79196
1. H-H (4196)	chr10	Rrp1	-	77875788	77863107	Cstb	+	77888415	77890364	12627	1.43675	0.815997	1.82001	1.81074	1.04099	0.408794	0.55746	0.321556	-0.301898	-1.07382	-0.502388	-0.0458814	0.234337	2.35949	0.578453	0.970488
1. H-H (4196)	chr10	Pdxk	-	77927720	77899489	Olfr1358	+	77982352	77983293	54632	0.737078	0.934685	1.30429	2.07494	-0.384848	1.04565	0.564092	-1.16713	n/a	n/a	0	0	n/a	n/a	n/a	n/a
1. H-H (4196)	chr10	Ccdc105	-	78215812	78209669	Slc1a6	+	78243241	78277570	27429	0.395643	0.660961	1.10354	0.705665	-0.472967	-0.445191	-0.707881	-0.504102	3.01277	3.57832	2.67563	3.32269	-0.932158	-0.443413	-1.11288	-0.796031
1. H-H (4196)	chr10	Olfr1356	-	78310658	78309696	Olfr1355	+	78338294	78342851	27636	0	0	0	0	0	0	0	0	0	0	0	0	0	0	0	0
1. H-H (4196)	chr10	Odf3l2	-	79108483	79102271	Madcam1	+	79127319	79131281	18836	1.2621	-0.046277	3.07746	1.99754	-0.543311	-0.240316	-0.496133	-0.545125	-1.23641	-0.653835	-1.53617	-2.29061	-0.351111	2.41121	-1.03185	-3.07572
1. H-H (4196)	chr10	Polrmt	-	79209326	79198875	Fgf22	+	79217821	79219760	8495	0.766518	0.722394	0.386193	0.732541	1.32427	0.563899	0.94912	0.364185	-0.876548	-0.369932	1.03901	1.78466	-2.35332	-2.36697	-3.07069	-2.54282
1. H-H (4196)	chr10	Rnf126	-	79229666	79221260	Fstl3	+	79240017	79245375	10351	1.10932	0.213289	0.0526581	-0.272217	0.223807	-0.0187003	0.172344	-0.31353	-1.17197	-1.27496	n/a	n/a	1.61229	0.565847	2.0343	2.28496
1. H-H (4196)	chr10	Prssl1	-	79253706	79244221	Palm	+	79256317	79283641	2611	-0.914307	0.993767	n/a	n/a	-2.62497	-2.28425	-2.55275	-1.67287	2.98035	2.00138	1.14451	0.685304	0.983107	-0.239144	1.5979	-0.030441
1. H-H (4196)	chr10	RP23-13B8.10	-	79327179	79326682	Elane	+	79349057	79350961	21878	-6.04637	-5.00942	n/a	n/a	-2.16404	-0.3263	-3.84531	-1.83549	0.430243	1.13132	0	0	0.24454	0	0.449861	1.71771
1. H-H (4196)	chr10	Med16	-	79371683	79357452	Kiss1r	+	79379716	79385018	8033	0.848616	0.138423	0.251976	0.406823	1.04074	-0.179377	0.531216	0.318961	1.83561	1.03396	1.8836	2.02067	0.279645	-0.26804	0.481159	0.887167
1. H-H (4196)	chr10	ORF61	-	79447075	79439863	Cnn2	+	79451329	79458807	4254	-1.09818	-1.9423	n/a	n/a	-0.916071	-0.898779	-1.60602	-1.09546	-3.03856	-2.30506	-6.52786	-6.28394	0.20309	-0.449725	-0.0894775	1.20696
1. H-H (4196)	chr10	Polr2e	-	79502540	79498694	Gpx4	+	79509911	79519184	7371	-0.0775617	-0.987503	-0.013662	-0.192951	0.136721	-0.573966	-0.176879	0.0063438	-0.306582	-1.2346	-0.853034	-0.166022	0.628389	0.871609	-0.306773	0.197607
1. H-H (4196)	chr10	Sbno2	-	79565443	79520161	Stk11	+	79578548	79593427	13105	-2.28398	-2.1171	-1.49528	-0.941502	-1.3441	-1.07739	-1.76598	-0.519184	-2.28876	-2.76336	n/a	n/a	-1.97379	-2.13364	-2.78003	-1.94668
1. H-H (4196)	chr10	Dos	-	79602112	79593196	Atp5d	+	79604202	79608558	2090	0.538226	0.436104	0.786271	1.11148	-3.70837	-2.9919	-2.91594	-2.46248	1.23063	0.490238	1.06772	1.07057	3.27851	2.02255	1.62283	0.917609
1. H-H (4196)	chr10	Gamt	-	79723757	79720896	Dazap1	+	79727729	79751153	3972	3.14449	3.17326	2.24677	1.37325	4.07275	3.87755	3.47559	3.41474	-2.19827	-2.80378	-2.35142	-1.72385	-2.16954	-2.45967	-2.79484	-2.44612
1. H-H (4196)	chr10	Pcsk4	-	79792243	79784028	Reep6	+	79792698	79799186	455	1.16083	0.53673	0.254148	0.591581	0.317774	2.27101	0.655955	0.314953	-1.7879	-2.46614	-1.32411	-0.883304	-3.31801	3.07475	-1.34692	-0.531952
1. H-H (4196)	chr10	Adamtsl5	-	79811157	79802538	Plk5	+	79819204	79828234	8047	-2.26499	-1.58707	-3.47575	-1.12356	1.64727	2.66132	-1.1601	0.156554	-0.982146	-1.8453	0.310664	1.52192	-4.89152	-4.3403	-3.86112	-3.03132
1. H-H (4196)	chr10	Tcf3	-	79896392	79872259	Onecut3	+	79957651	79980003	61259	-1.26597	-1.71802	-2.49409	-2.33127	-1.30192	-1.0397	-0.638014	-1.30379	0.398771	1.52453	-0.0402842	-0.109242	-0.15067	0.310597	-0.117505	-0.151319
1. H-H (4196)	chr10	Fam108a	-	80053086	80046394	Adat3	+	80065625	80070399	12539	1.37448	0.789267	n/a	n/a	1.4032	1.26533	0.798542	0.942278	-1.10984	-1.0547	-1.41432	-0.658113	-1.33652	-0.489258	-1.16111	-1.17037
1. H-H (4196)	chr10	Mobkl2a	-	80164565	80148001	Izumo4	+	80165438	80168127	873	1.5228	1.36297	n/a	n/a	0.684041	0.522045	0.674504	1.36927	1.44527	1.08257	2.10987	2.77713	0.0197062	1.11662	1.10531	1.5794
1. H-H (4196)	chr10	Ap3d1	-	80204956	80169723	Dot1l	+	80217951	80258206	12995	0.578463	0.412408	1.17148	1.49198	0.112326	0.0970074	-0.145522	0.0246304	-2.51604	-1.97949	-0.409362	-0.785234	-1.11983	-2.25847	-2.70849	-2.35835
1. H-H (4196)	chr10	Jsrp1	-	80276240	80271246	Oaz1	+	80289401	80292035	13161	-0.198611	0.245815	1.42708	-1.62194	1.79418	-0.558248	1.62391	-1.37778	1.59254	1.11924	-0.0615542	0.142503	2.9616	1.71398	1.77934	1.85023
1. H-H (4196)	chr10	Lsm7	-	80317954	80315570	Tmprss9	+	80342465	80362186	24511	0.861834	-0.336379	-0.726178	-0.368328	0.720727	0.0417739	0.237858	-0.498198	-0.153698	-0.381388	0.202496	0.215847	-0.789373	-0.801694	-0.911277	-0.864572
1. H-H (4196)	chr10	Lmnb2	-	80380990	80363948	Gadd45b	+	80392836	80394949	11846	-0.551825	-0.540922	-0.870188	-0.711435	-1.00538	-1.01654	-0.895937	-2.02488	-3.02658	-3.32975	-0.557299	0.450005	-0.858296	-1.49844	-2.41412	0.573934
1. H-H (4196)	chr10	Sgta	-	80522923	80506820	Thop1	+	80532780	80545304	9857	1.51258	0.739844	1.03263	1.31881	1.11217	0.5677	0.414726	0.0648325	-1.0461	-1.74262	-0.266707	-0.0776019	-1.85644	-2.46439	-2.0605	-2.57953
1. H-H (4196)	chr10	Creb3l3	-	80561619	80547069	Map2k2	+	80568660	80587442	7041	-0.353477	-0.539202	0.436103	-1.25143	0.8798	7.68923	-0.669216	-0.0943992	1.0977	0.868489	0.668831	0.815407	1.41633	1.78155	0.789605	0.627444
1. H-H (4196)	chr10	Pias4	-	80630668	80616011	Eef2	+	80639376	80645252	8708	-0.636244	-0.601904	-1.0313	-0.660233	-0.538105	-0.296352	-1.09842	-0.830526	-2.03682	-2.65698	-2.15612	-1.59868	-1.74019	-2.27531	-2.3327	-1.95357
1. H-H (4196)	chr10	Atcay	-	80693578	80667253	Zfr2	+	80695900	80714868	2322	4.90131	4.52657	4.77737	5.03203	-0.991983	0.0666093	-1.96637	-2.19298	0.337401	0.525575	1.03932	1.43911	-1.27832	-1.24122	-1.78768	-1.925
1. H-H (4196)	chr10	Mrpl54	-	80729679	80727458	Apba3	+	80730917	80735991	1238	1.01007	0.575741	-0.0312838	0.31864	2.50787	2.03441	1.69334	1.08931	0.0623786	0.0226905	n/a	n/a	1.70257	1.77555	1.09605	1.11074
1. H-H (4196)	chr10	Tjp3	-	80754012	80735952	Pip5k1c	+	80755708	80782717	1696	-2.64164	-3.13689	-5.04789	-4.65711	-4.39287	0.463079	-1.37778	-0.461576	1.03696	0.480461	1.50869	1.16713	-0.399797	-0.466594	-0.68083	-0.561348
1. H-H (4196)	chr10	Fzr1	-	80841261	80828967	Dohh	+	80847211	80854305	5950	0.841127	0.341907	0.410669	0.753162	0.29067	-0.235968	-0.233553	-0.619219	0.722054	-0.0499249	0.756572	0.81202	0.808516	0.0304075	-0.123689	-0.28041
1. H-H (4196)	chr10	Gna11	-	81007935	80991469	Aes	+	81022239	81029107	14304	0.973335	0.0285079	0.918187	1.03768	0.534396	1.65957	-0.0354759	0.103958	2.21816	1.68448	1.38671	1.59618	2.99759	2.00139	1.75593	1.63928
1. H-H (4196)	chr10	Tle6	-	81063645	81053650	BC025920	+	81069015	81083448	5370	-1.41541	-1.70712	-0.481314	-1.09517	1.02805	-1.33391	-1.15878	-0.0204761	-0.710317	-1.05754	0.691736	0.910699	-1.47789	-2.32102	-2.50353	-2.58826
1. H-H (4196)	chr10	Sirt6	-	81090542	81084532	Ankrd24	+	81091380	81110355	838	0.703415	0.64239	-0.817048	-0.118793	0.576781	-0.0602245	0.256317	0.372989	-0.348013	-0.263579	0.910676	1.28751	-0.0608151	-1.43229	-0.919157	-1.47471
1. H-H (4196)	chr10	Zfp781	-	81373644	81367818	Zfp873	+	81521162	81524074	147518	n/a	n/a	0.415825	0.569925	n/a	n/a	n/a	n/a	0.189747	-0.170013	1.0691	0.948887	0.770904	-0.0452173	0.132326	-0.297679
1. H-H (4196)	chr10	Zfp938	-	81704025	81687599	Tdg	+	82092604	82113544	388579	1.55545	1.13871	2.6814	2.89506	1.51077	0.520842	0.747158	-0.104096	-0.351053	-1.02553	n/a	n/a	-1.2376	-1.32325	-1.15207	-1.70569
1. H-H (4196)	chr10	Glt8d2	-	82153395	82113178	Hcfc2	+	82161752	82205173	8357	-0.0270999	-0.515705	3.04143	-2.32846	0.939056	-0.241383	-0.54673	0.347423	0.930999	0.717111	1.93093	0.969291	1.92088	0.933485	0.704419	0.843161
1. H-H (4196)	chr10	Nfyb	-	82226889	82211446	Txnrd1	+	82296696	82360469	69807	-1.82362	-2.40105	-0.613465	-1.08789	-2.19327	-2.18229	-2.25573	-2.25034	-1.45639	-1.95859	-1.22369	-0.788294	-2.06479	-1.35381	-2.06103	-2.43304
1. H-H (4196)	chr10	Slc41a2	-	82800627	82693593	D10Wsu102e	+	82822966	82831580	22339	2.83686	2.6659	3.65591	4.08664	0.37808	1.35186	0.166856	0.898577	-1.16774	-1.94737	-0.459516	-0.0428717	-2.12488	-2.15652	-1.51975	-2.35318
1. H-H (4196)	chr10	Ckap4	-	83996633	83989050	Tcp11l2	+	84039371	84077104	42738	-0.302289	-0.639138	-1.07668	-0.713989	0.342602	-0.808064	0.0648672	-0.0895885	2.43352	2.17033	3.2518	3.34874	4.36773	1.55464	2.58938	3.96992
1. H-H (4196)	chr10	Cry1	-	84647799	84594447	Btbd11	+	84849559	85123037	201760	0.02948	-0.338107	0.352459	0.904445	0.127618	-0.081693	-0.19905	0.118336	0.585887	1.34281	-0.545782	2.21268	-3.0418	-2.53615	0.0247983	-2.09234
1. H-H (4196)	chr10	Prdm4	-	85379690	85354715	Ascl4	+	85391519	85408951	11829	-1.10205	-1.33996	-0.212262	-0.558548	-1.76449	-1.45065	-1.80614	-2.00944	-1.66069	-2.08734	n/a	n/a	-2.75924	-1.83208	-0.162954	-1.94938
1. H-H (4196)	chr10	Bpil2	-	85474640	85422085	Fbxo7	+	85484717	85514618	10077	-0.0114959	0.0990185	n/a	n/a	-0.337342	-0.181071	0.700065	0.323837	-0.185722	-0.500262	0.823863	1.09938	0.127823	0.520088	0.383202	-0.190914
1. H-H (4196)	chr10	Hsp90b1	-	86168254	86153585	BC030307	+	86168556	86239588	302	-2.85605	-2.7545	-0.774596	-0.501854	-2.19597	-1.94319	-1.86803	-2.29008	-1.37747	-0.980623	n/a	n/a	-0.595037	-1.40372	-1.44173	-1.43607
1. H-H (4196)	chr10	Fabp3-ps1	-	86195133	86194732	Nt5dc3	+	86241750	86301134	46617	-5.02991	-5.75663	-4.35637	-3.93025	-0.266914	-7.13632	-5.01961	-6.01008	-0.131716	-0.664747	1.10839	1.97525	-0.409379	-2.52515	-2.94799	-2.32942
1. H-H (4196)	chr10	Ascl1	-	86956405	86953564	Pah	+	86984540	87046881	28135	4.05139	3.92043	3.93424	3.25111	0.175577	3.75732	1.26905	1.61322	0.807493	0.698692	0.773666	0	0	0.751622	7.21568	0.350205
1. H-H (4196)	chr10	Spic	-	88147760	88138635	Arl1	+	88193813	88206839	46053	-1.27881	-0.425097	-1.189	-1.09695	-0.240103	0.0909479	0.409476	-0.0817393	0.23334	-0.435126	0.785847	0.595864	0.530476	0.403942	0.0978122	0.287331
1. H-H (4196)	chr10	Utp20	-	88289559	88209352	Slc5a8	+	88348737	88392250	59178	-4.38188	-4.21581	-1.47582	-1.04892	-3.6617	-3.9249	-3.67557	-3.92436	-0.303388	-0.0559492	-0.549441	-0.516403	-0.263385	3.30043	6.26286	-0.0318902
1. H-H (4196)	chr10	Actr6	-	89195040	89174718	Uhrf1bp1l	+	89207736	89282614	12696	0.779958	0.0246774	1.45302	1.5178	0.232229	-1.03534	-0.152075	-0.689922	-0.727694	-1.12127	1.49817	1.63078	-0.859446	-1.5613	-0.759767	-0.288171
1. H-H (4196)	chr10	Nedd1	-	92185165	92147491	Cdk17	+	92623621	92704087	438456	-2.40181	-1.61353	-1.81061	-4.59175	0.433613	-0.869452	-0.059047	-0.481085	-0.0655162	-0.718099	1.97759	1.43526	-0.976962	-1.68781	-1.74375	-1.4354
1. H-H (4196)	chr10	Elk3	-	92773880	92710159	Lta4h	+	92916141	92947641	142261	-1.31961	-1.43108	-0.149899	-1.29561	1.27061	-0.097255	0.920534	1.34173	0.577756	0.358376	0.728004	1.27034	2.06773	2.30808	0.83331	0.903536
1. H-H (4196)	chr10	Amdhd1	-	93002778	92986083	Ccdc38	+	93003377	93047072	599	0.738067	-0.690699	-0.0534395	-0.733531	-0.742793	-0.579574	2.55198	-0.165526	-1.17538	-1.56854	n/a	n/a	-1.80509	-1.83995	-1.8469	-1.9584
1. H-H (4196)	chr10	Snrpf	-	93052451	93045774	Ntn4	+	93103794	93209952	51343	0.415387	-0.406022	-0.140742	0.23834	0.73724	0.294867	0.743226	-0.0550875	-1.43342	-2.36961	-0.0197557	1.00977	0.340424	-2.44355	-1.35541	-0.886477
1. H-H (4196)	chr10	Vezt	-	93498562	93424267	Nr2c1	+	93610768	93659956	112206	0.486533	0.0105681	1.24835	1.34607	0.55949	-0.87431	-0.625407	-0.6167	-1.5234	-1.0398	0.680538	0.838615	-0.186463	-0.897212	-1.06242	-0.806026
1. H-H (4196)	chr10	Mrpl42	-	94964561	94943440	Ube2n	+	94977796	95008292	13235	0.102542	-0.450756	0.00191891	0.040633	2.32767	0.112152	0.403675	-0.568229	0.519237	-0.0124166	1.20282	1.41798	0.163604	-0.451176	-0.306292	-0.56902
1. H-H (4196)	chr10	Nudt4	-	95026801	95009641	Eea1	+	95403297	95508152	376496	-0.690846	-1.38952	0.716331	-0.149063	-0.0530564	-0.058216	0.341389	-1.19899	-1.08427	-0.854562	1.84661	1.56135	0.112245	-0.146728	-0.63803	-0.187514
1. H-H (4196)	chr10	Phxr2	-	98588955	98588151	Dusp6	+	98725865	98730122	136910	-1.12836	-1.20913	n/a	n/a	-1.43986	-1.09869	-1.47471	-1.34503	-0.169881	-1.22411	1.54182	1.3975	-0.119217	-0.24137	0.263749	0.253438
1. H-H (4196)	chr10	Csl	-	99222292	99220339	Kitl	+	99478264	99563047	255972	-3.66664	-4.00773	-2.76229	-2.38206	-2.7424	-3.40054	-4.13109	-3.85914	1.79996	0.133897	1.26313	-3.71716	1.22811	0.425638	0.226669	2.25516
1. H-H (4196)	chr10	Tmtc3	-	99949984	99906536	Cep290	+	99950923	100036289	939	-3.12431	-2.60867	-0.939315	-0.965452	-1.81645	-2.47945	-2.0216	-2.03261	-1.8197	-1.94812	1.65355	2.02192	-2.12391	-2.19193	-1.6533	-1.50535
1. H-H (4196)	chr10	Nts	-	101953052	101944394	Rassf9	+	101974856	102009194	21804	7.23439	3.63512	-0.51646	-0.614255	5.56845	7.42002	5.65618	2.59293	2.27073	1.71607	-0.694021	-0.638812	2.74795	1.75744	4.09916	4.06334
1. H-H (4196)	chr10	Lrriq1	-	102698956	102525832	Slc6a15	+	102830477	102882011	131521	1.25166	0.170445	2.30301	-0.278101	-1.65581	-1.78318	1.13513	2.12005	2.08421	1.07044	1.84787	2.21529	-4.0688	-1.85199	-1.16707	-3.54202
1. H-H (4196)	chr10	Acss3	-	106560724	106373220	Lin7a	+	106708899	106862199	148175	-0.194197	-0.279172	-1.54138	-1.5339	2.59908	-1.49133	1.3436	2.34515	3.79796	4.8775	6.80883	4.26257	1.5176	1.32917	1.05125	0.450655
1. H-H (4196)	chr10	Ptprq	-	107157083	106954416	Ppp1r12a	+	107599456	107714631	442373	0.331495	0.527657	1.5155	-0.117541	0.0157226	-0.0330328	0.288459	0.235773	-1.83423	-1.97411	0.920241	0.406443	-0.485857	-0.593887	-1.85766	-1.28982
1. H-H (4196)	chr10	Nav3	-	109437275	109119716	E2f7	+	110182521	110224440	745246	4.11196	4.00303	5.47018	4.23667	2.1325	0.830897	2.74906	-0.185116	-3.41645	-3.05699	-5.22769	-5.03004	-2.36222	-2.39607	-2.34991	-2.86536
1. H-H (4196)	chr10	Zdhhc17	-	110447122	110378838	Osbpl8	+	110601858	110734303	154736	0.277273	0.0554189	2.02304	2.17627	-0.343954	-1.49296	-0.869724	-0.778777	0.00696819	-0.567234	2.26327	2.14507	1.52004	-1.52051	-0.59703	-0.0536646
1. H-H (4196)	chr10	Glipr1	-	111434285	111422511	Glipr1l1	+	111497245	111515566	62960	-0.861994	-1.14607	-2.99989	-2.91391	-0.592569	1.27193	-1.31556	0.96568	0.865041	0.11586	0.23707	0	0	0	0	0
1. H-H (4196)	chr10	Thap2	-	114821491	114807022	Zfc3h1	+	114822015	114869828	524	-0.678295	-0.72438	-0.369524	-1.76096	-0.530313	-0.961726	-0.601991	-0.888508	-3.25086	-3.02654	-0.490068	-0.612731	-2.98371	-2.2869	-2.8929	-2.30369
1. H-H (4196)	chr10	Lgr5	-	115024836	114887367	Tspan8	+	115254340	115286949	229504	1.28415	1.91936	0.621646	-0.733531	-0.408757	2.41874	2.86513	0.197976	1.20738	3.13055	-0.894641	-0.865412	2.50202	7.27987	6.68921	7.7219
1. H-H (4196)	chr10	Rab3ip	-	116387436	116342840	Best3	+	116423370	116462096	35934	-0.237449	-0.45365	1.02389	1.1829	1.14253	-0.877403	1.27004	-0.63028	0.430243	0.411238	0	0	2.3165	0	0.70348	1.18314
1. H-H (4196)	chr10	Cpsf6	-	116814029	116781724	Kifc5c-ps	+	117031241	117031988	217212	-1.4492	-1.53304	-0.492137	0.0848098	-1.27309	-1.90378	-1.43976	-1.76219	0.257551	0	0.130794	0	0	0.223876	0	0
1. H-H (4196)	chr10	Rap1b	-	117282991	117251527	Mdm1	+	117578843	117606053	295852	0.0422419	-0.305716	0.595648	-0.12002	0.404542	0.282588	0.0992046	0.969325	-0.300283	-0.837754	-0.531113	0.325995	-0.858758	-1.91377	-0.829401	-0.496395
1. H-H (4196)	chr10	Cand1	-	118677111	118636311	Grip1	+	118891090	119524316	213979	-2.69068	-2.74267	-0.795623	-0.333825	-2.58541	-3.02017	-2.9526	-3.05498	-0.0677058	-0.156479	n/a	n/a	-2.98179	-3.23414	-2.2525	-3.04198
1. H-H (4196)	chr10	Irak3	-	119639186	119578721	Tmbim4	+	119645806	119661973	6620	-4.28933	-3.86924	-4.00923	-3.94871	-2.42815	-2.83662	-3.14419	-2.53232	0.502467	-0.0657943	1.08061	1.14365	1.60063	1.72752	2.06407	1.00823
1. H-H (4196)	chr10	Lemd3	-	120416388	120360469	Wif1	+	120471016	120537706	54628	-2.44344	-2.88503	0.381869	0.222585	-2.18239	-2.11852	-2.53964	-2.1589	3.69192	3.54719	-0.224545	-0.206683	5.25364	2.09094	2.86568	4.68014
1. H-H (4196)	chr10	Tbc1d30	-	120748245	120700880	Gns	+	120802146	120834301	53901	4.0252	4.82412	5.04548	4.97826	1.44956	2.32262	0.817323	3.07918	-0.0443327	-0.551626	0.368497	1.33912	0.253495	1.04374	0.422908	0.155261
1. H-H (4196)	chr10	Xpot	-	121063372	121024436	BC048403	+	121176994	121189934	113622	-1.5465	-2.12784	-0.282762	-0.278151	-1.65193	-2.10917	-1.90953	-1.95465	-2.48366	-2.87401	-1.28751	-2.97117	-2.59199	-1.97538	-2.42093	-2.14978
1. H-H (4196)	chr10	Tmem5	-	121534427	121515170	Avpr1a	+	121885555	121890509	351128	-0.437093	-1.17026	0.0267655	0.507424	0.226276	-0.269933	-0.261421	-0.289442	3.08727	3.20702	1.60893	-0.294625	0.631899	2.10351	4.42492	0.27531
1. H-H (4196)	chr10	Usp15	-	122634009	122550286	Fam19a2	+	122701132	123178032	67123	-1.27636	-1.4786	0.480682	0.665615	-0.72061	-1.37377	-1.71019	-1.59968	6.55899	5.85607	5.91196	5.73499	0.578253	1.69385	2.4694	0.561012
1. H-H (4196)	chr10	Slc16a7	-	124766019	124663520	Lrig3	+	125403275	125452415	637256	3.01298	2.36189	5.01202	3.79885	2.76694	1.52045	4.98746	2.93674	-3.18045	-3.09598	-4.10304	-4.25011	-3.74246	-1.53586	-0.964607	-2.03464
1. H-H (4196)	chr10	Xrcc6bp1	-	126338427	126305486	Ctdsp2	+	126415773	126437031	77346	0.361907	-0.190396	0.603436	0.606985	0.252429	-0.198645	0.512008	-0.593824	-1.71932	-1.90546	-0.834247	-0.805464	-0.246548	-0.0175354	-0.11844	0.202201
1. H-H (4196)	chr10	Fam119b	-	126478569	126468238	Mettl1	+	126478988	126483421	419	-1.3433	-0.985208	n/a	n/a	-1.10707	-1.03045	0.180849	-0.832518	-0.55124	-0.717149	-0.404805	-0.475438	0.220407	-0.129002	0.0735421	-0.963062
1. H-H (4196)	chr10	March9_	-	126497240	126492067	Cdk4	+	126500590	126504976	3350	n/a	n/a	n/a	n/a	n/a	n/a	n/a	n/a	0.250452	-0.458998	-1.82243	-1.3483	0.146972	0.0243591	0.564171	-0.629779
1. H-H (4196)	chr10	Tspan31	-	126507317	126504373	Agap2	+	126515963	126530225	8646	0.504323	0.174038	1.37911	1.04471	0.983156	2.09339	1.04229	0.68379	1.37076	0.882023	1.97136	1.37995	-2.15631	-1.90867	-2.20618	-2.10448
1. H-H (4196)	chr10	Os9	-	126558216	126531315	B4galnt1	+	126602247	126609385	44031	2.32459	1.88373	2.39489	2.9139	1.61855	2.45194	2.13943	2.27867	3.0139	2.22093	n/a	n/a	-1.56544	1.93959	0.669514	0.244725
1. H-H (4196)	chr10	Kif5a	-	126700127	126662755	Dctn2	+	126703442	126718862	3315	2.94394	2.93652	2.96918	3.1388	-3.22379	-0.658999	-3.9614	-3.77932	1.27086	0.606878	1.5719	1.70958	0.97881	0.502157	0.272057	0.661326
1. H-H (4196)	chr10	Mbd6	-	126726074	126719012	Ddit3	+	126727830	126733342	1756	-2.21153	-1.25397	-1.41951	-0.923784	-1.13172	-0.941706	-1.65766	-0.910546	-0.374858	-0.653565	n/a	n/a	0.826592	0.669342	-1.00879	0.0675694
1. H-H (4196)	chr10	Mars	-	126748842	126733277	Arhgap9	+	126759172	126766726	10330	-0.00862658	-0.458964	-0.162037	0.124322	0.136611	-0.586598	-0.277791	-0.56764	-2.54163	-0.887309	-3.7479	-3.44976	-1.35918	0.503963	-1.41678	-0.0165632
1. H-H (4196)	chr10	Inhbc	-	126807600	126793384	R3hdm2	+	126817718	126936416	10118	-1.41841	-1.34337	-1.30374	-1.20281	-1.6358	-1.56615	-0.898421	-1.64126	-2.04327	-2.78272	0.189154	-0.969956	-1.4659	-2.32834	-2.58784	-2.56129
1. H-H (4196)	chr10	Lrp1	-	127058204	126975217	Stat6	+	127080042	127098013	21838	-0.0208387	0.1462	0.582449	0.85659	-0.916679	-0.471622	-0.677181	0.30866	-1.97719	-1.90047	n/a	n/a	0.745004	0.503881	-0.121211	0.716935
1. H-H (4196)	chr10	Nab2	-	127103766	127097974	Tmem194	+	127104200	127133996	434	-0.306798	-1.20039	1.31689	2.05985	0.337738	-0.219771	1.44426	0.334333	-2.55996	-2.91658	-2.19453	-0.455339	-1.5157	-2.23938	-2.11244	-1.85654
1. H-H (4196)	chr10	Gpr182	-	127188788	127184332	Rdh9	+	127196843	127229750	8055	0.463885	-0.416092	-0.0909773	-1.43427	3.39309	0.211468	2.38682	3.56322	-0.295285	-1.63291	-0.310559	1.50496	-0.966442	1.21227	-2.35836	-1.28835
1. H-H (4196)	chr10	Rdh7	-	127326095	127321084	Sdr9c7	+	127335574	127348817	9479	0	0	0	0	0.0909109	2.5617	0.778876	0	-0.450152	-0.32279	-0.364582	-0.33558	-0.462843	-0.0761673	-0.459592	-0.367672
1. H-H (4196)	chr10	Hsd17b6	-	127437734	127427997	Prim1	+	127452228	127467093	14494	0	0	0	0	0.175577	2.21168	0	0	-0.865991	-1.42437	-1.30121	-0.65201	-1.11109	-1.2809	-0.896407	-2.5514
1. H-H (4196)	chr10	Rbms2	-	127617353	127566526	Gls2	+	127631513	127646995	14160	-3.52153	-3.41677	-3.05854	-3.76311	-0.79943	-2.26113	-1.81364	-1.51679	-3.63684	-3.46708	n/a	n/a	-4.73769	-4.41933	-4.83256	-4.01844
1. H-H (4196)	chr10	Spryd4	-	127648850	127646964	Mip	+	127662894	127668868	14044	-0.132989	-0.50901	0.0680173	0.679375	1.54871	0.215537	0.149352	-0.441163	-1.65335	-1.79883	-1.45786	-1.35256	-1.86549	-1.79001	-2.04425	-1.77636
1. H-H (4196)	chr10	Il23a	-	127735140	127733196	Pan2	+	127740391	127758403	5251	-3.92698	-3.32974	-1.6412	-0.873967	0.612756	-2.61957	-3.91901	-2.96332	-1.56946	-1.63241	-0.526138	-0.331798	-0.774092	-1.08649	-0.819327	-0.881893
1. H-H (4196)	chr10	Coq10a	-	127807088	127800153	Ankrd52	+	127826346	127845760	19258	1.21936	0.336292	2.50962	2.04052	2.23041	0.600741	-0.141514	0.0900179	-2.03599	-1.90005	n/a	n/a	-1.84179	-2.13606	-2.58356	-2.44595
1. H-H (4196)	chr10	Obfc2b	-	127847607	127838966	Rnf41	+	127848672	127878494	1065	0.426767	-0.42388	n/a	n/a	-0.172746	-0.136084	-0.696304	-0.952136	1.23692	0.39773	1.85706	1.91703	0.142111	0.0498738	-0.28595	-0.143836
1. H-H (4196)	chr10	Cdk2	-	128142107	128134995	Pmel	+	128143314	128157294	1207	-2.21877	-1.87842	-5.55215	-3.14183	0.371795	-0.956	-0.429809	-0.823216	-1.80691	-2.55671	n/a	n/a	0.0466981	-1.63537	-1.51696	-1.51522
1. H-H (4196)	chr10	Dgka	-	128181112	128157197	Wibg	+	128184935	128203617	3823	-2.72444	-2.44484	-2.06031	-0.413809	-2.02215	-1.82746	-3.00666	-1.16477	-0.0292122	-1.00493	-1.8574	-1.52481	-0.974444	-0.853367	-0.950874	-1.04855
1. H-H (4196)	chr10	Rpsa-ps2	-	128214307	128213798	Mmp19	+	128228009	128237880	13702	-8.69813	-9.75611	-7.2515	-6.23662	-10.0118	-8.79319	-10.0317	-9.64327	-1.05186	-0.930698	-1.54571	-1.72921	0.365175	0.158192	-0.981145	2.13567
1. H-H (4196)	chr10	Gdf11	-	128328774	128319351	Cd63	+	128345975	128349872	17201	0.575824	0.456426	-2.72356	-0.712578	-0.2137	-0.814023	0.833823	-0.685706	0.261843	0.208503	-3.14637	0.66675	1.938	2.50677	2.77256	2.11389
1. H-H (4196)	chr10	Bloc1s1	-	128360580	128354938	Itga7	+	128370869	128395333	10289	2.22727	1.62725	n/a	n/a	3.04563	2.33016	2.17378	2.0954	n/a	n/a	n/a	n/a	n/a	n/a	n/a	n/a
1. H-H (4196)	chr10	Olfr773	-	128624510	128623507	Olfr1516-ps	+	128675207	128676145	50697	n/a	n/a	0	0	n/a	n/a	n/a	n/a	n/a	n/a	n/a	n/a	n/a	n/a	n/a	n/a
1. H-H (4196)	chr10	Olfr777	-	128706377	128705442	Olfr779	+	128748565	128748954	42188	0	0	0	0	0	0	0	0	0	0	0	0	0	0	0	0
1. H-H (4196)	chr10	Olfr798	-	129063115	129062180	Olfr799	+	129084186	129085121	21071	n/a	n/a	0	0	n/a	n/a	n/a	n/a	n/a	n/a	0	0	n/a	n/a	n/a	n/a
1. H-H (4196)	chr10	Olfr803	-	129129095	129128169	Olfr804	+	129141936	129142880	12841	0	0	0	0	0	0	0	0	n/a	n/a	0	0	n/a	n/a	n/a	n/a
1. H-H (4196)	chr10	Olfr807	-	129192541	129191545	Olfr808	+	129204554	129205492	12013	0	0	0	0	0	0	0	0	0	0	0	0	0	0	0	0
1. H-H (4196)	chr10	Olfr812	-	129280118	129279076	Olfr813	+	129293576	129294508	13458	0	0	0	0	0	0	0	0	0	0	0	0	0	0	0	0
1. H-H (4196)	chr10	Olfr819	-	129403754	129402792	Olfr820	+	129454357	129455417	50603	n/a	n/a	0	0	n/a	n/a	n/a	n/a	0	0	0	0	0	0	0	0
1. H-H (4196)	chr11	Fau-ps2	-	3096827	3096457	Eif4enif1	+	3102395	3144584	5568	-1.03633	1.16583	-1.39227	-1.36964	0.671649	-1.237	-0.375877	-0.956716	-1.77998	-1.98863	-0.845087	-0.936555	-1.93713	-2.4933	-2.58777	-2.57387
1. H-H (4196)	chr11	Rnf185	-	3352366	3315985	Pla2g3	+	3388302	3399353	35936	0.247201	-0.314808	0.627475	1.00901	0.373721	0.307331	0.026736	-0.283128	4.2087	2.32595	n/a	n/a	0.065862	0.456959	0.2998	0.467833
1. H-H (4196)	chr11	Inpp5j	-	3404824	3394378	Selm	+	3414687	3417351	9863	3.91098	3.95803	4.12602	4.69133	5.24053	3.91557	3.36427	0.968002	2.81222	2.06532	1.84576	2.15801	2.88603	3.31404	2.04754	1.30509
1. H-H (4196)	chr11	Tug1	-	3548815	3539797	Morc2a	+	3549497	3590373	682	0.37992	0.130339	0.16628	0.120776	0.016661	-0.312413	-0.0496	-0.285857	-1.67893	-1.77021	-1.17476	-1.81022	-1.92977	-2.4553	-2.51913	-2.36995
1. H-H (4196)	chr11	Osbp2	-	3763906	3603734	Dusp18	+	3795243	3801299	31337	3.27529	3.07348	3.80783	2.0962	1.38031	0.451293	-0.208026	-2.08204	2.06875	1.33329	2.51819	0.372221	1.93714	-0.480692	0.754289	0.779864
1. H-H (4196)	chr11	Tcn2	-	3832162	3817195	Pes1	+	3863978	3880007	31816	-0.859073	-1.31519	-4.90432	-4.94011	1.07391	2.35948	1.89733	1.47033	-1.8453	-2.51697	-1.54683	-1.08398	-1.98934	-2.30205	-2.31306	-2.39387
1. H-H (4196)	chr11	Sec14l2	-	4018834	3997042	Rnf215	+	4035205	4041175	16371	-0.818503	-1.11614	1.06373	-3.25987	-2.36286	0.508555	-2.20417	0.124538	1.72602	1.25273	1.1422	0.914743	1.39645	0.804097	1.21018	2.24021
1. H-H (4196)	chr11	Mtmr3	-	4494818	4380871	Ascc2	+	4537750	4585702	42932	-0.580094	-1.12968	-0.00302316	0.552618	-0.571303	-1.4101	-1.33345	-0.686073	-1.22171	-1.31617	-0.594093	-2.27265	-0.867851	-0.594799	-0.900299	-0.525028
1. H-H (4196)	chr11	Uqcr10	-	4604345	4601976	Zmat5	+	4604681	4637672	336	1.43404	0.638452	-0.114667	-0.0381535	3.81628	2.43376	2.1216	1.22735	1.67999	1.00224	n/a	n/a	2.03202	1.82208	1.72683	1.65195
1. H-H (4196)	chr11	Nf2	-	4749539	4665848	Nipsnap1	+	4773954	4794203	24415	-1.28313	-1.7918	-2.1328	-1.90395	-1.1669	-2.42577	-2.35481	-2.52823	0.0995207	-0.444569	0.657844	0.840039	-2.27211	-0.488258	-0.677625	-2.8699
1. H-H (4196)	chr11	Nefh	-	4848067	4838757	Ap1b1	+	4886827	4942732	38760	0.381492	2.38489	2.14789	1.52003	-2.59854	-1.75606	-2.91793	-2.57034	-0.350351	-0.633539	0.110911	0.486914	-0.811796	-0.280438	-0.98654	-1.51461
1. H-H (4196)	chr11	Znrf3	-	5344850	5176327	Xbp1	+	5420662	5425896	75812	-1.06502	-1.4815	-1.60619	-0.734031	-0.505507	-1.55391	-0.437618	-0.0114227	0.783725	0.828974	2.15724	2.20209	1.2192	1.44313	1.44188	1.80296
1. H-H (4196)	chr11	Ccdc117	-	5442190	5428890	Ankrd36	+	5469687	5589340	27497	-2.38651	-2.42571	-1.16759	-1.31246	-1.63721	-2.3647	-1.9518	-1.63501	-0.654517	-0.834791	-0.811114	-0.746591	-1.02972	-0.988059	-1.08079	-0.574351
1. H-H (4196)	chr11	Urgcp	-	5662379	5613420	Dbnl	+	5688533	5700965	26154	1.05003	0.593378	1.40999	1.56634	1.93276	0.58697	0.469778	0.46534	1.46649	1.14442	1.22797	1.49965	1.00154	1.50503	0.976526	1.3441
1. H-H (4196)	chr11	Polm	-	5738019	5727864	Aebp1	+	5761950	5772091	23931	-0.933944	-1.16833	-0.372822	0.509687	-0.794172	-0.0595163	-0.780113	-0.624412	1.38359	1.17991	-2.95605	2.57992	2.14394	1.46436	2.21315	1.71507
1. H-H (4196)	chr11	Gck	-	5850084	5800826	Ykt6	+	5855696	5867783	5612	3.87043	2.71774	1.67357	2.88134	2.00772	1.09501	1.41889	2.29736	0.661517	-0.132985	0.685091	-0.156219	0.0865993	0.131123	-0.698733	-0.440706
1. H-H (4196)	chr11	Tmed4	-	6174873	6170372	Ogdh	+	6191636	6256645	16763	0.730675	0.347379	1.45612	1.81969	1.31944	1.83898	1.24478	0.730279	0.203698	-0.234351	0.616685	0.763304	2.21558	0.736974	0.0967754	-0.203552
1. H-H (4196)	chr11	Myo1g	-	6420961	6406551	Ccm2	+	6446890	6496747	25929	0.0102976	1.53688	-1.25627	-1.16888	0.645351	0.782941	0.0345905	2.77386	0.700459	0.356315	0.608901	0.697804	0.479548	0.0136281	0.124927	0.329927
1. H-H (4196)	chr11	Wap	-	6538652	6531490	Ramp3	+	6558524	6577478	19872	-1.78777	-1.88547	-1.42734	-1.35568	-1.8437	1.78039	-2.01239	3.52921	1.14805	1.2229	1.6317	-3.01444	0.216632	-0.824549	1.4045	0.995456
1. H-H (4196)	chr11	Sun3	-	8948994	8916057	Upp1	+	9018110	9036173	69116	0.618765	0.206056	-0.401281	-0.399497	3.52469	3.10127	2.09056	-0.226687	-5.46283	-4.69795	-6.9575	-6.40403	-0.794378	-4.05345	-3.58969	-2.68927
1. H-H (4196)	chr11	Eif3s6-ps1	-	9637624	9637155	Vwc2	+	11014747	11168934	1377123	-1.71702	-2.74712	-2.19729	-1.80663	-1.66805	-1.6857	-1.83771	-2.49023	3.32834	3.36014	-0.574683	5.46819	1.34545	0.690151	1.29328	0.0300315
1. H-H (4196)	chr11	Zpbp	-	11362411	11179629	Ikzf1	+	11586216	11672929	223805	0.530069	0.602451	2.79094	3.18542	0.716629	-0.537017	0.184356	-0.523724	0.617289	0.908575	-1.79123	-1.64874	-0.988158	-0.0518246	-0.998153	0.612137
1. H-H (4196)	chr11	Cobl	-	12364963	12136681	Pom121l12	+	14499243	14500319	2134280	-1.6985	-1.84143	0.942843	-0.573017	0.718248	-1.72076	-2.40754	-1.58737	0	0	0	0	0	0	0	0
1. H-H (4196)	chr11	Sec61g	-	16408487	16400533	Akt2-ps	+	16414536	16415984	6049	-2.23963	-2.97195	-1.59107	-0.940546	-1.94785	-2.02641	-2.75488	-2.60196	-3.61656	-3.94349	-2.64645	-2.61454	-2.82695	-4.08074	-3.58041	-3.4598
1. H-H (4196)	chr11	Pno1	-	17111571	17103201	C1d	+	17157597	17169179	46026	-0.885169	-1.77474	-0.648414	-0.13414	-0.529242	-0.950889	-1.10473	-1.58548	1.05147	0.161116	1.29566	1.72318	0.738955	0.547393	0.192755	-0.206341
1. H-H (4196)	chr11	Meis1	-	18918961	18780433	Glns-ps1	+	19620358	19621475	701397	2.00292	4.74587	-1.40296	0.731044	4.08591	2.95821	4.15661	3.6131	-3.74537	-4.79365	-3.93288	-3.56799	-3.94969	-4.50007	-4.7585	-4.42881
1. H-H (4196)	chr11	Actr2	-	20012916	19962307	Rab1	+	20101435	20126859	88519	-0.8056	-1.4811	-0.760987	-0.508051	-1.44153	-1.06079	-1.83625	-1.51006	-0.587939	-1.12708	0.42858	0.455335	-0.240845	0.8432	-0.796469	-0.758682
1. H-H (4196)	chr11	Slc1a4	-	20232716	20202183	Sertad2	+	20443337	20553024	210621	1.36923	0.713248	0.299881	1.12567	-1.8268	-1.86374	-2.1357	-0.17138	-0.00255719	-0.874515	-0.56886	-1.17336	0.67152	0.427943	-0.149231	0.342642
1. H-H (4196)	chr11	Aftph	-	20641592	20585087	Peli1	+	20991294	21050326	349702	-0.764832	-0.823921	0.699547	0.733682	-1.33005	-0.364325	-0.896933	-0.921098	0.257344	-0.355439	0.721933	0.914499	-0.670875	-0.364744	-0.494494	0.00396538
1. H-H (4196)	chr11	Pgam1-ps1	-	21584059	21583311	Rpl15-ps1	+	21853143	21853706	269084	0.403766	0.590481	1.92238	1.99765	0	0.79628	0.806745	0	-2.23648	-2.36017	-1.46192	-1.14998	-2.29953	-2.20649	-2.51988	-2.30943
1. H-H (4196)	chr11	Ehbp1	-	22185841	21905831	Rpsa-ps3	+	22286295	22288199	100454	-1.59921	-1.5012	0.0158452	0.0292108	0.528303	-2.57608	-3.2967	-2.35976	-2.64034	-2.78636	-2.03874	-1.96832	-2.71477	-2.60493	-2.97491	-2.72646
1. H-H (4196)	chr11	B3gnt2	-	22759544	22679269	Zrsr1	+	22873215	22876498	113671	-3.27962	-3.82563	-0.300526	-1.47691	-2.11116	-1.29325	-1.51562	-1.11162	-1.43581	-1.48976	0.856346	0.846231	-1.98708	-2.16697	-2.45257	-1.6773
1. H-H (4196)	chr11	Papolg	-	23795253	23762646	Bcl11a	+	23978117	24074123	182864	-1.76165	-1.77399	0.219114	0.0390432	-1.73342	-2.42332	-2.27069	-2.13164	6.72173	5.68224	5.84736	3.41725	3.74216	2.9452	0.617137	1.7445
1. H-H (4196)	chr11	Ccdc85a	-	28484324	28285692	Efemp1	+	28753204	28826743	268880	2.35173	2.17126	1.84404	2.13738	-0.0567249	-2.0157	-1.52354	1.3974	-2.05694	-3.34779	-2.98391	-4.56125	-0.317566	-1.22885	-0.897546	-0.060332
1. H-H (4196)	chr11	Ccdc104	-	29147409	29121532	Ccdc88a	+	29273658	29410808	126249	1.55651	1.0038	n/a	n/a	0.773816	-0.137821	0.54289	0.378059	0.531257	0.240345	1.72952	1.52614	-0.839554	-1.9326	-1.29551	-1.32413
1. H-H (4196)	chr11	Prorsd1	-	29415031	29411757	Mtif2	+	29426448	29445279	11417	-1.07719	-0.716282	-1.21635	0.558465	1.52323	0.572644	0.522128	0.611695	-0.804977	-1.0432	0.19784	0.610175	0.534635	-0.701896	-1.19174	-1.04146
1. H-H (4196)	chr11	Rps27a	-	29448109	29445846	Rtn4	+	29592947	29644331	144838	-1.36841	-2.25439	-2.68618	-2.02188	-1.07865	-1.05763	-1.09715	-1.52554	-0.433729	-1.45826	n/a	n/a	-1.23001	-0.698732	-1.94374	-1.59214
1. H-H (4196)	chr11	Acyp2	-	30549587	30405991	Psme4	+	30671726	30780361	122139	3.13098	3.30321	3.26875	3.37863	5.37626	2.76179	3.9925	3.93144	-4.7832	-4.85674	-1.80907	-1.67824	-3.64181	-3.65651	-4.55883	-4.01487
1. H-H (4196)	chr11	Erlec1	-	30854122	30829784	Asb3	+	30854395	31002704	273	-2.13007	-2.4881	-0.368091	0.266041	-1.26236	-1.42164	-1.78879	-1.93226	0.398982	0.0101296	n/a	n/a	0.399745	-0.317117	-0.00132458	0.074872
1. H-H (4196)	chr11	Bod1	-	31571885	31565181	Cpeb4	+	31772226	31835634	200341	1.50571	0.590191	1.61908	1.67711	1.21656	0.105628	0.790025	0.214629	-0.224978	-0.542121	2.09193	1.58625	-0.253156	0.0464668	-1.39503	-0.99301
1. H-H (4196)	chr11	Il9r	-	32100222	32087541	Snrnp25	+	32105415	32108984	5193	-0.472347	1.10113	-0.366966	-0.358182	0.213531	-0.466381	-0.531692	-0.342144	0.3265	-0.383033	0.243417	0.256908	0.17553	-0.223993	-0.0694205	-0.901642
1. H-H (4196)	chr11	Efcab9	-	32432081	32423340	Stk10	+	32433266	32524593	1185	-1.52709	-1.15512	-0.436454	0.768312	-0.705314	-0.473332	-1.12239	-1.07139	-2.3797	-1.70361	-1.14069	-0.687187	-1.31234	-0.990247	-1.84962	-1.52714
1. H-H (4196)	chr11	Ccdc99	-	34647143	34622692	Slit3	+	34934726	35522009	287583	-4.11455	-3.435	n/a	n/a	-2.33864	-2.70303	-2.45225	-4.19094	-0.0380595	1.66425	1.98994	0.213597	1.54377	0.503627	0.438425	1.58455
1. H-H (4196)	chr11	Hmmr	-	40546939	40514890	Nudcd2	+	40547169	40553548	230	-4.33348	-4.2781	-6.26183	-6.22258	-2.09279	-3.30381	-3.35125	-5.27898	-1.94083	-2.43548	-1.58584	-1.17595	-0.965831	-1.31549	-1.17678	-1.89388
1. H-H (4196)	chr11	Ccng1	-	40568813	40562054	Hmgb1-ps1	+	40955265	40955898	386452	-2.99357	-3.2468	-1.02444	-0.301824	-0.140994	-2.17826	-2.8976	-3.02033	0.77766	0.575974	0.864688	0.517276	1.07678	0.536457	2.14021	0.424327
1. H-H (4196)	chr11	Gabra6	-	42134553	42119940	Gabrb2	+	42233259	42446092	98706	0.563878	0.0411599	0.0106937	0	0	0	0	0	5.64979	4.7954	7.321	7.02352	1.37853	1.18687	1.37525	0.969757
1. H-H (4196)	chr11	Pttg1	-	43239753	43233752	Slu7	+	43247261	43261483	7508	-1.60349	-2.36467	-0.792177	-0.667503	0.616733	-0.681554	-0.4505	-0.521677	-0.354812	-1.00466	0.651128	0.522138	-0.34631	-0.61234	-0.576	-0.425622
1. H-H (4196)	chr11	Fabp6	-	43415042	43409551	Pwwp2a	+	43495560	43533913	80518	0.360148	0.263353	0.0106937	0	0	7.80449	0.962827	1.17906	-2.29591	-2.31927	-0.481345	-0.0763248	-1.88945	-2.18303	-2.2579	-2.24928
1. H-H (4196)	chr11	Adra1b	-	43714712	43588108	Il12b	+	44213565	44227535	498853	4.06148	4.90768	4.41079	6.03092	6.74841	1.08081	2.88635	4.6537	0.346972	0.11586	0.227871	0	0.086959	0	0.414569	0.71233
1. H-H (4196)	chr11	Ublcp1	-	44284000	44268073	Rnf145	+	44332466	44379022	48466	-0.765371	-1.0117	0.211917	0.328832	-0.0614407	-0.52319	-0.470563	-0.443756	0.0226573	-0.423387	0.193457	0.763683	-0.896612	-1.32115	-0.994095	-0.214806
1. H-H (4196)	chr11	Thg1l	-	45768996	45760345	Sox30	+	45793812	45831496	24816	-3.13029	-3.79076	-3.1735	-3.3904	-3.31941	-3.39652	-3.43368	-3.64807	-1.3957	-1.45992	1.17528	1.30431	-0.918643	-1.33798	-1.31032	-1.24628
1. H-H (4196)	chr11	Itk	-	46203017	46138652	Fam71b	+	46210061	46220117	7044	-0.157469	1.50117	-0.388238	-0.358182	-0.0876838	0.0395437	-0.301416	0.236227	0	0.152258	0	0	0	0	0	0.350205
1. H-H (4196)	chr11	Timd2	-	46520561	46483511	Havcr1	+	46553563	46593080	33002	0.831316	0.119656	0.185605	0	0	3.33329	1.87348	0.396161	0	0.25562	0	0	0	0.0600221	2.09921	1.47877
1. H-H (4196)	chr11	Sgcd	-	47392467	46709755	Gnb2l1	+	48613862	48619936	1221395	1.38336	2.20779	1.73159	-0.679274	3.33983	1.42931	0.885475	1.13041	-1.92483	-2.7041	n/a	n/a	-1.71263	-1.56822	-1.66181	-1.97524
1. H-H (4196)	chr11	Trim41	-	48630855	48619906	Trim7	+	48639642	48664689	8787	-2.83088	-3.04756	-1.45076	-2.25211	-2.79115	-2.64683	-3.25609	-2.85831	-1.67857	-2.31087	-2.18725	-1.65434	-1.49599	-2.98607	-0.174112	-2.35514
1. H-H (4196)	chr11	Psme2b-ps	-	48759692	48758856	Olfr56	+	48792391	48948889	32699	-1.33964	-1.43496	n/a	n/a	-0.0756343	0.757696	-0.372679	0.0886294	n/a	n/a	n/a	n/a	n/a	n/a	n/a	n/a
1. H-H (4196)	chr11	Tgtp2	-	48877706	48870696	Ifi47	+	48890089	48910476	12383	0.525815	3.45604	0.0106937	0	2.07052	3.50413	3.01526	4.09271	0.781011	2.15971	-0.329933	-0.796011	2.35841	5.24871	3.06381	4.16843
1. H-H (4196)	chr11	Olfr1396	-	48928376	48926279	Olfr1395	+	48961761	48962714	33385	0.167775	0	0.0106937	0.149302	2.3097	0.175736	0.142835	0.146607	0	0	0	0	0	0	0	0
1. H-H (4196)	chr11	Btnl9	-	49000661	48979087	Zfp62	+	49017000	49032318	16339	0.0141535	0.530453	0.0679916	-0.358182	5.3269	1.69577	2.67274	1.45603	-0.484415	-0.644634	0.985506	1.48403	-0.0887107	-1.47886	-0.59819	-0.702439
1. H-H (4196)	chr11	Cnot6	-	49526225	49485005	Gfpt2	+	49607689	49652115	81464	-1.36704	-1.73828	-0.223795	-0.221718	-1.04731	-0.957447	-0.839451	-0.924443	-2.41985	-3.37336	-2.35509	1.15458	-1.56845	-3.42177	-2.84747	-3.09423
1. H-H (4196)	chr11	Canx	-	50139175	50107969	Cby3	+	50167964	50173201	28789	-1.88578	-2.16596	-0.584158	-0.080989	-1.55739	-1.76002	-1.87595	-2.15967	1.45325	1.25575	1.87715	-0.516403	0.326015	0.433017	1.87495	0.853101
1. H-H (4196)	chr11	Rufy1	-	50244627	50202788	Adamts2	+	50415586	50621075	170959	0.329162	-0.163798	1.38944	1.42636	1.39484	0.468631	0.509186	0.350488	1.84486	1.59568	1.52026	-1.47386	3.46408	2.19331	2.01357	4.27607
1. H-H (4196)	chr11	Zfp879	-	50655054	50645533	Grm6	+	50664187	50679708	9133	0.999214	0.639521	1.91005	2.37134	0.90925	-0.780607	0.220876	-0.019279	-0.60143	-0.346397	-0.179387	-0.448355	-0.618386	-0.593365	-0.584041	0.0327687
1. H-H (4196)	chr11	Prop1	-	50767134	50764308	Olfr1379-ps1	+	50772588	50773411	5454	0	0	0	0	0	0.420621	0.860808	0	0	0	0	0	0	0	0	0
1. H-H (4196)	chr11	Hnrnpab	-	51420349	51412372	Nhp2	+	51433237	51437216	12888	-0.792322	-1.86309	-1.00579	-0.682938	-1.16545	-1.32967	-1.40141	-1.84438	-0.629404	-1.61025	n/a	n/a	-0.979198	-0.746106	-1.05168	-1.59493
1. H-H (4196)	chr11	Sec24a	-	51570120	51505766	Sar1b	+	51577189	51605427	7069	-2.66324	-2.47881	-1.79855	-0.815693	-2.14952	-0.163871	-2.7732	-2.30438	1.93253	1.38407	1.86726	2.01986	2.47998	3.00287	1.33739	1.2433
1. H-H (4196)	chr11	Phf15	-	51671155	51626957	Cdkn2aipnl	+	51781163	51790836	110008	-3.37082	-3.13924	n/a	n/a	-2.5397	-1.68622	-3.0728	-1.29473	0.203529	-0.411501	0.294177	0.452156	-0.428006	-0.657806	-0.86933	-0.782937
1. H-H (4196)	chr11	Ube2b	-	51813986	51798999	Cdkl3	+	51817723	51898169	3737	0.013876	-0.734641	1.08444	1.0985	1.31855	0.0995606	-0.279526	0.155574	1.55366	0.340972	0.535864	0.694401	1.01617	-0.751469	-0.414456	-0.667256
1. H-H (4196)	chr11	Olfr1371	-	52027489	52026552	Skp1a	+	52045511	52060360	18022	-0.155005	-0.122316	-0.127404	-0.117541	-0.159854	-0.153047	-0.17448	-0.160388	0.512736	-0.47925	0.447037	0.776583	-0.0722303	-0.23575	-0.313548	-0.618861
1. H-H (4196)	chr11	Tcf7	-	52096681	52066106	Vdac1	+	52174362	52202899	77681	-3.49802	-2.05528	-4.58192	-5.61717	-4.74142	-3.57249	-2.64494	-2.19643	-0.814304	-1.41287	0.480381	0.600111	0.55047	-1.38978	-1.18296	-2.08148
1. H-H (4196)	chr11	Hspa4	-	53113959	53073316	Zcchc10	+	53138181	53146803	24222	-3.26586	-3.9341	-1.75058	-1.32877	-2.18118	-2.52147	-3.17764	-3.45942	-1.14937	-1.91364	0.268055	0.312354	-0.596889	-1.41537	-1.15258	-1.30908
1. H-H (4196)	chr11	Uqcrq	-	53244329	53241424	Shroom1	+	53270707	53281268	26378	1.63342	0.97459	0.683553	0.762873	3.85562	2.80253	1.84019	0.856302	1.3187	1.53422	1.83788	2.44263	0.210921	2.11865	0.536264	0.530506
1. H-H (4196)	chr11	Ankrd43	-	53293776	53290075	Rpl9-ps3	+	53314686	53315264	20910	3.68691	1.60517	n/a	n/a	-0.119664	2.10856	0.480552	1.0176	-2.51032	-2.26756	-0.192862	0.689387	-2.58109	-2.47666	-2.82842	-2.32079
1. H-H (4196)	chr11	Il13	-	53448204	53444826	Rps2-ps4	+	53459246	53459878	11042	0	0.361307	0.121231	0	0	0	0	0.099642	-1.04462	-0.584829	-0.797273	-1.09948	-1.2	-0.549703	-0.929642	-0.530157
1. H-H (4196)	chr11	Rad50	-	53520821	53463021	Il5	+	53534296	53538608	13475	-2.60797	-2.82393	-1.23628	-0.904454	-1.60516	-1.70392	-2.25509	-1.95033	-1.14641	-1.60788	-0.65029	-1.33948	-1.16973	-1.77271	-1.88639	-1.75825
1. H-H (4196)	chr11	Pdlim4	-	53882516	53868430	P4ha2	+	53914426	53945154	31910	1.43516	0.627179	-4.34998	-4.01322	1.32099	0.695955	1.31932	-0.753276	-1.84911	-1.23406	-0.527952	-0.252404	0.193823	-1.30043	-1.42675	-0.203865
1. H-H (4196)	chr11	Il3	-	54080779	54078805	Acsl6	+	54117300	54178258	36521	0.267826	0	0	0	0	0	0	0	3.27302	2.73521	3.58302	3.66199	-1.56225	-0.740118	-1.98036	-2.83722
1. H-H (4196)	chr11	Lyrm7	-	54674418	54640368	Hint1	+	54679885	54684003	5467	-1.22706	-2.25301	0.0647881	-0.313269	-0.194879	-2.40123	-2.55723	-3.28283	1.55335	0.554582	0.55213	1.05784	1.9831	1.61419	1.2557	0.561766
1. H-H (4196)	chr11	Ccdc69	-	54891609	54863233	Mup-ps22	+	54937197	54937439	45588	0.020892	1.30973	-0.396095	-0.76105	5.59151	2.90929	2.19884	1.786	0	0	n/a	n/a	0	0	0	0
1. H-H (4196)	chr11	Slc36a2	-	54998579	54971972	Slc36a1	+	55017852	55049832	19273	0.583491	0.85662	-0.288976	-0.314895	4.75398	-0.130157	0.801619	5.86271	-2.15847	-1.15339	0.789594	0.0697291	-2.06379	-0.402643	-2.17651	-1.84944
1. H-H (4196)	chr11	Atox1	-	55274741	55260143	G3bp1	+	55283187	55318340	8446	0.953528	0.440233	-0.235115	-0.155595	1.82056	2.0516	1.43301	1.51046	-0.56134	-0.902143	-0.278907	0.334807	-0.290895	-1.05829	-0.479152	-1.15728
1. H-H (4196)	chr11	Nmur2	-	55854512	55838489	Gria1	+	56825193	57143745	970681	0.917963	0.991047	0	0	0	1.91553	0	0	7.01808	6.47872	6.63071	6.62308	3.54031	1.62587	2.61588	2.36932
1. H-H (4196)	chr11	Hand1	-	57646320	57642207	Larp1	+	57822566	57875533	176246	-4.60568	-2.19905	-3.78557	-3.49251	-0.531156	1.21697	-4.83271	-4.76563	-3.66431	-3.63697	-0.895295	-0.450031	-3.4864	-3.33097	-4.08407	-3.69466
1. H-H (4196)	chr11	Gemin5	-	57982041	57933504	Mrpl22	+	57985163	57993067	3122	-2.61091	-2.50081	-1.5696	-1.10827	-2.3383	-3.12882	-2.75012	-3.17718	0.370941	-0.278169	0.0477305	-0.14331	1.25687	0.396595	0.490693	0.0127128
1. H-H (4196)	chr11	Zfp672	-	58136848	58128616	Sh3bp5l	+	58144226	58161230	7378	1.72758	1.23954	1.4394	0.846186	2.89402	1.71524	2.22055	1.55942	0.27476	-0.122598	0.057101	0.821688	0.544121	-0.74486	-0.403927	0.151418
1. H-H (4196)	chr11	Olfr224	-	58382757	58379901	Olfr325	+	58394315	58395379	11558	0.314878	0.329494	0.0106937	0	0.39944	0	0.0968875	0	0	0	0	0	0	0	0	0
1. H-H (4196)	chr11	Olfr323	-	58439546	58438575	Trim58	+	58453967	58465906	14421	0	0	0	0	0	0	0	0	0.147682	0.214152	0.317633	-0.374757	-0.272337	-0.272088	-0.0485881	0.193228
1. H-H (4196)	chr11	Olfr317	-	58546725	58545598	Olfr316	+	58571106	58572116	24381	0.636551	0.691132	0.102036	0	0	0	0.0968875	0	n/a	n/a	3.39726	0	n/a	n/a	n/a	n/a
1. H-H (4196)	chr11	Fam183b	-	58615462	58606299	Olfr313	+	58630430	58631503	14968	4.01561	3.87479	2.45113	3.73363	2.43588	2.78964	0.271042	5.60219	0	0	0	0	0	0	0	0
1. H-H (4196)	chr11	Zfp39	-	58717727	58701655	Butr1	+	58731454	58740660	13727	0.019218	-0.269369	1.46184	1.46298	-0.442468	-1.20639	-0.721927	-0.907577	-0.339137	-0.229423	n/a	n/a	0.0424986	-0.389915	0.00456534	0.0516984
1. H-H (4196)	chr11	Rnf187	-	58752418	58745790	Hist3h2ba	+	58762413	58763032	9995	2.02909	1.51746	1.57726	1.77592	1.03336	0.305619	0.761902	0.533288	3.39049	3.65137	1.46298	1.95943	0.653869	0.207848	2.06789	-1.2844
1. H-H (4196)	chr11	Guk1	-	59005454	58997357	Mrpl55	+	59015994	59019636	10540	1.64636	0.932806	1.33644	1.31132	1.53768	0.819597	0.512777	0.995963	1.19805	0.34515	1.13327	0.939566	2.461	1.05418	0.910771	0.452463
1. H-H (4196)	chr11	Wnt3a	-	59104254	59061535	Wnt9a	+	59120430	59147054	16176	-0.604798	-0.956672	-1.10157	-1.23551	-1.50471	-1.60873	-1.83402	3.86458	-1.2485	-1.66117	0.121113	-0.988444	-0.393255	-0.970819	-2.58468	0.498882
1. H-H (4196)	chr11	Zkscan17	-	59340133	59317669	Nlrp3	+	59355070	59380457	14937	-2.12076	-2.78306	-2.06087	-3.71567	-1.92438	-2.80548	-2.14295	-2.18745	0.21711	-0.00869186	-0.208564	1.32181	0.682195	0.206987	-0.280174	1.77522
1. H-H (4196)	chr11	Olfr223	-	59403670	59402569	Olfr225	+	59426468	59427727	22798	0	0	0	0	0	0	0	0	-0.502706	-0.530508	-0.407145	-0.374757	-0.516878	-0.495964	-0.566407	-0.519103
1. H-H (4196)	chr11	Pemt	-	59859983	59784116	Rai1	+	59918515	60012699	58532	0.437786	-0.76229	-0.351057	1.12292	0.34944	-0.647622	-0.0746863	-0.707272	-0.357152	-0.540662	n/a	n/a	-0.50352	-0.794173	-1.02205	-0.629114
1. H-H (4196)	chr11	Tom1l2	-	60166407	60040216	Lrrc48	+	60166831	60207843	424	1.19526	1.27331	1.85635	1.64206	1.56805	1.14035	0.572171	0.322137	-0.0960944	-1.16997	1.00338	0.220439	-0.902847	-1.59735	-2.15501	0.815815
1. H-H (4196)	chr11	Atpaf2	-	60230601	60214140	Drg2	+	60268093	60282256	37492	0.173426	-0.362675	0.29839	0.86363	0.835484	0.86138	-0.173787	-0.562441	-0.166092	-0.580053	0.52037	0.670558	-0.231236	-0.708954	-0.540698	-0.791252
1. H-H (4196)	chr11	Flii	-	60540765	60527645	Smcr7	+	60541900	60546453	1135	-0.310146	-0.0419521	-0.767667	0.385076	0.898948	0.32637	-0.0352838	0.634265	1.0381	0.393295	n/a	n/a	1.42476	-0.126458	0.0611388	0.402531
1. H-H (4196)	chr11	Shmt1	-	60624663	60601606	Dhrs7b	+	60644181	60673697	19518	-4.07048	-4.01622	-4.63105	-6.51516	-2.04694	-2.07679	-2.27151	-3.29942	0.398059	-0.0114713	1.34484	1.54836	0.770848	1.70423	0.246292	0.159871
1. H-H (4196)	chr11	Tmem11	-	60692774	60677954	Map2k3	+	60745535	60766313	52761	-0.225215	-0.836432	0.650214	0.455737	0.431712	-0.510218	-0.593925	-0.499077	-0.64735	-0.384919	0.116051	-0.223113	1.17728	1.43214	1.02268	1.43811
1. H-H (4196)	chr11	Usp22	-	60988557	60965287	Aldh3a1	+	61022123	61031923	33566	0.546775	-0.193802	-0.993663	0.302294	-1.73812	-2.34025	-1.79204	-2.22947	1.674	0.513203	2.33248	0.0689216	1.51736	0.0555105	-0.49645	4.04048
1. H-H (4196)	chr11	Rnf112	-	61267608	61261944	Mfap4	+	61298933	61302402	31325	5.5504	5.54161	6.81392	4.80923	0.35621	1.74165	0.209028	0.945653	2.456	3.30758	n/a	n/a	4.13551	4.36758	4.64004	8.35783
1. H-H (4196)	chr11	Mapk7	-	61307798	61302314	B9d1	+	61318646	61326433	10848	0.0584618	-0.34657	-1.88492	-1.29773	-1.13023	-1.22804	-0.939924	-0.432559	0.207395	-0.224393	0.570086	0.920779	-0.816088	-1.20771	0.257512	-0.2996
1. H-H (4196)	chr11	Epn2	-	61393187	61330751	Grap	+	61466767	61486286	73580	-0.691746	-1.56773	-0.549827	-0.247006	-1.70155	-2.34612	-2.6279	-1.26729	3.84543	4.34962	-0.273479	-0.251724	5.37551	3.56661	4.5577	7.10407
1. H-H (4196)	chr11	Akap10	-	61743754	61684809	Specc1	+	61842778	62036515	99024	-2.19689	-1.77326	-0.258951	-0.386298	-0.884902	-1.41702	-2.02237	-1.5565	-1.79792	-2.28951	0.791434	0.599916	-1.97603	-1.29266	-2.26207	-1.1257
1. H-H (4196)	chr11	Zswim7	-	62094877	62080726	Ttc19	+	62097176	62141625	2299	-0.0263506	-0.856172	0.385362	0.674896	1.43199	1.24486	0.488306	-0.244612	-0.414232	-0.439173	n/a	n/a	-0.16577	-1.0177	-1.40341	-1.6387
1. H-H (4196)	chr11	Ncor1	-	62270834	62129928	Pigl	+	62271787	62329795	953	-1.13338	-1.45946	0.0873401	0.0804445	-1.08287	-0.896844	-1.61358	-1.31957	-1.16669	-0.955193	-0.485814	-0.640756	-0.829975	-0.301745	-0.954846	-1.2602
1. H-H (4196)	chr11	Cenpv	-	62352763	62338448	Ubb	+	62364673	62366715	11910	-0.324986	-1.30351	-0.515389	0.0836809	-1.45133	-0.178391	-2.33869	-3.18222	1.43624	0.71856	0.0538116	0.34788	1.03469	0.849296	0.592215	0.66532
1. H-H (4196)	chr11	BC046404	-	62462025	62418386	Mmgt2	+	62462951	62479856	926	-0.623936	-1.00857	n/a	n/a	0.425382	1.43349	-0.0879684	0.432966	0.00882615	-0.390513	-0.0499186	-0.376489	1.38196	1.51148	1.25369	0.144627
1. H-H (4196)	chr11	Zfp286	-	62602482	62566879	Trim16	+	62634007	62690964	31525	1.79101	1.65468	2.32936	2.19096	0.441504	0.187671	0.979284	0.25229	2.01878	2.42799	-0.654712	-1.34769	2.26888	3.12918	3.56031	5.04578
1. H-H (4196)	chr11	Cox10	-	63892968	63776129	Hs3st3a1	+	64248834	64336343	355866	0.232994	-0.426713	0.382189	0.213245	1.69688	0.190587	-0.0331019	-0.779989	-0.0296665	1.14908	0.416053	-0.666987	-0.535526	0.512833	1.96679	0.157103
1. H-H (4196)	chr11	Map2k4	-	65601799	65501745	Zkscan6	+	65620677	65642740	18878	-0.450423	-0.961123	0.926175	1.09817	-0.548309	-1.25788	-1.61135	-1.46836	0.824748	0.536853	1.49423	0.488314	0.82742	0.649751	0.601654	0.788264
1. H-H (4196)	chr11	Shisa6	-	66339297	66025227	Pirt	+	66725483	66743378	386186	-0.569842	-0.0584298	0.408777	1.98908	-2.96172	-3.23776	-3.73815	-2.36055	-0.669373	3.96008	-0.890588	-0.819742	4.8079	2.9755	-0.754694	1.85179
1. H-H (4196)	chr11	Wdr16	-	67779144	67738310	Stx8	+	67779695	68020650	551	2.14911	1.62103	n/a	n/a	0.0653304	1.11878	2.04433	3.55329	0.764768	-0.00654367	n/a	n/a	1.36851	1.12527	0.696411	0.832097
1. H-H (4196)	chr11	Ntn1	-	68214325	68022871	Pik3r5	+	68245623	68311351	31298	-1.94089	-0.551794	-3.83273	-4.51269	0.532709	-1.04321	-1.40685	-1.57856	-1.5479	-0.891593	-0.736137	-1.99758	-0.306905	-1.58012	-2.36805	-0.543777
1. H-H (4196)	chr11	Ndel1	-	68685360	68642805	Rnf222	+	68702055	68709279	16695	0.116022	-0.493884	0.813755	0.721671	0.0563119	-0.277253	-0.505071	-0.267689	-0.735895	-0.660734	-0.596007	-0.548595	0.320141	-0.15091	-0.18479	0.0877569
1. H-H (4196)	chr11	Arhgef15	-	68770982	68756659	Slc25a35	+	68781650	68787867	10668	1.63306	1.87028	1.90615	1.87358	2.06851	0.11403	1.1312	2.54031	-2.0165	-2.22634	n/a	n/a	-1.00713	-1.24759	0.182997	-0.564244
1. H-H (4196)	chr11	Pfas	-	68824788	68801465	Aurkb	+	68859149	68865166	34361	-2.38105	-2.62294	-2.40714	-1.41541	-2.19958	-2.76343	-2.17144	-2.94769	-3.06135	-2.69103	-5.56385	-6.09419	-1.92609	-1.94132	-1.77105	-3.74048
1. H-H (4196)	chr11	Gucy2e	-	69050524	69031619	Trappc1	+	69137482	69139295	86958	1.29952	0.471792	1.35719	1.82283	0.249269	-0.445191	0.0988638	-0.504102	0.537616	0.154057	0.349149	0.431878	1.37178	0.88973	0.356031	0.0609563
1. H-H (4196)	chr11	Wrap53	-	69392826	69375261	Trp53	+	69393861	69405375	1035	0.0993603	-0.3288	0.267541	0.528124	-0.19913	0.223919	0.00469304	-0.0600713	-1.83613	-2.30517	-2.10873	-1.57596	-1.90403	-1.71571	-1.36224	-2.15293
1. H-H (4196)	chr11	Shbg	-	69431407	69428306	Sat2	+	69435526	69437372	4119	0.4865	0.0810186	0.11168	0	0.700655	0.695578	0.351629	0	1.21508	0.446761	0.451562	1.22287	1.41171	1.81443	1.1411	0.543175
1. H-H (4196)	chr11	Amac1	-	69575470	69573392	Zbtb4	+	69579424	69597525	3954	-0.293354	-0.588384	n/a	n/a	-0.107597	-0.29483	-0.548652	1.38384	-1.2473	-1.02157	1.4616	2.35676	-0.493001	-1.06504	-1.41402	0.0264398
1. H-H (4196)	chr11	Nlgn2	-	69651286	69636624	Plscr3	+	69660119	69665560	8833	-0.934485	-1.26656	-0.0195869	0.46963	-3.69065	-3.02358	-3.01738	-2.81673	0.0215569	-0.252426	n/a	n/a	1.32896	0.450438	1.0398	1.38601
1. H-H (4196)	chr11	Acap1	-	69709041	69695069	Neurl4	+	69715380	69727324	6339	-2.05468	0.689439	-2.78753	-2.57173	0.476443	-0.794129	-2.41806	-0.674197	-1.01497	-1.7241	-0.537862	-0.492692	-2.1285	-1.38131	-2.00143	-2.79863
1. H-H (4196)	chr11	Eif5a	-	69735460	69730222	Ybx2	+	69749298	69755107	13838	0.00180329	-0.818514	-0.63936	-0.499508	0.271866	-0.452744	-0.242948	-0.675389	-3.78824	-3.34473	-3.89454	-5.03467	-1.85213	-5.0735	-2.90914	-4.6109
1. H-H (4196)	chr11	Slc2a4	-	69761651	69756045	Cldn7	+	69778337	69781384	16686	0.267978	0.361999	-2.79266	-2.58633	4.82477	2.35253	2.3416	0.37757	-6.36384	-2.13039	-5.72121	-5.73318	-4.79112	3.27194	0.823637	0.944179
1. H-H (4196)	chr11	Rai12	-	69794754	69781726	Gabarap	+	69804645	69808453	9891	0.737162	-0.0624961	n/a	n/a	0.53568	-0.461423	-0.396132	-0.508227	2.02201	1.36609	1.11983	1.531	2.46619	2.94353	1.97283	2.12849
1. H-H (4196)	chr11	Acadvl	-	69828910	69823685	Dlg4	+	69830587	69859034	1677	0.995632	0.740505	0.722341	1.44201	5.18767	2.90077	2.58605	1.80865	-1.02872	-1.26735	-0.545124	-0.273433	-2.61744	-3.27089	-2.90234	-3.32118
1. H-H (4196)	chr11	Pelp1	-	70223530	70206385	Arrb2	+	70246147	70254330	22617	-1.34795	-1.80421	-1.89122	-1.82204	-1.77468	-2.25586	-2.21555	-2.64558	-0.265863	-0.525328	-0.6353	0.0780037	-2.12942	-2.0243	-2.23229	-1.69331
1. H-H (4196)	chr11	Vmo1	-	70328118	70327018	Gltpd2	+	70332698	70334238	4580	0.122519	0.640325	-0.174402	0.988856	1.06869	0.50995	0.906042	0.952695	0.94654	0.831915	0.643531	1.35411	1.31751	1.85157	1.89777	2.02275
1. H-H (4196)	chr11	Chrne	-	70432718	70428385	Gp1ba	+	70452646	70456328	19928	0.573889	-0.613259	-0.606119	-0.947652	-1.1626	-0.73274	-0.570684	-1.30497	-2.56182	-2.86648	-0.354755	-1.26	-1.78361	-2.63268	-2.88714	-1.51277
1. H-H (4196)	chr11	Slc25a11	-	70460560	70457698	Rnf167	+	70460789	70464923	229	0.73686	0.275577	1.23746	1.08361	2.74063	1.2702	1.05345	0.430586	0.460017	-0.142249	1.08055	1.10798	0.501705	0.744748	0.284171	0.612763
1. H-H (4196)	chr11	Pfn1	-	70468146	70465352	Eno3	+	70470704	70476015	2558	0.0725713	-0.442494	-1.05367	-0.927746	0.969403	1.37781	0.699145	0.611088	-1.88637	-1.1896	-1.39479	-1.24181	5.56816	-1.49125	-1.50317	-0.0880696
1. H-H (4196)	chr11	Inca1	-	70513657	70501863	Kif1c	+	70514050	70545466	393	-1.16081	-2.10409	-0.244326	0.728792	0.378021	-0.328888	-1.11608	-0.820799	-4.33372	-4.69367	-2.32621	-1.4358	-1.80049	-2.42928	-3.76594	-2.73314
1. H-H (4196)	chr11	Nup88	-	70783461	70756560	Rpain	+	70783715	70791335	254	-1.38983	-2.01116	-0.942111	-0.73603	-0.982904	-2.34002	-2.08188	-2.15548	0.22985	-0.0598991	0.163752	0.239782	0.715048	0.207333	0.14481	0.847445
1. H-H (4196)	chr11	Derl2	-	70832744	70820666	Mis12	+	70833113	70840873	369	-0.859978	-1.20432	-0.133238	0.10527	0.296057	0.819584	-0.0557254	0.422727	-2.07893	-1.44062	0.00683909	-0.577116	-1.40846	-1.80029	-1.78459	-1.57949
1. H-H (4196)	chr11	Nlrp1c-ps	-	71098734	71055932	Wscd1	+	71564187	71603149	465453	n/a	n/a	0	0	n/a	n/a	n/a	n/a	2.91691	2.57476	2.09045	2.40369	0.509433	-1.08378	1.65713	1.424
1. H-H (4196)	chr11	Aipl1	-	71850991	71841465	Fam64a	+	71855957	71860872	4966	-1.32026	-1.51099	-1.99697	-1.85224	-1.1376	-1.6481	-1.38601	-1.34837	-1.29122	-1.71256	-5.67401	-5.23332	-0.43347	-1.36732	-0.440928	-2.72895
1. H-H (4196)	chr11	Pitpnm3	-	71949280	71861030	Txndc17	+	72021049	72023517	71769	1.35129	1.61427	3.67484	3.68605	-0.197346	0.285307	-0.716637	2.8099	0.151376	-0.0675859	0.158738	0.35033	1.10918	2.40496	0.893446	0.503469
1. H-H (4196)	chr11	Slc13a5	-	72080104	72055496	Xaf1	+	72115132	72127235	35028	1.63128	0.623471	1.83305	1.56401	-1.71768	-1.23069	-1.92106	-2.02455	-0.871478	-1.0165	0.0514703	-3.54851	1.31239	2.40873	1.07715	1.6651
1. H-H (4196)	chr11	Smtnl2	-	72225213	72202666	Ggt6	+	72249036	72252067	23823	-1.7131	-1.99093	-4.54447	-2.23512	1.47956	-1.63824	1.17446	1.2329	-0.395215	0.997408	0.180393	-0.294625	-0.0219525	4.42071	3.33681	1.89222
1. H-H (4196)	chr11	Spns3	-	72364008	72311657	Ube2g1	+	72420785	72499983	56777	-0.175172	0.79853	0.142051	-0.439011	-0.131192	4.59387	1.65562	-0.129755	0.791061	0.171694	1.53502	1.12384	1.09722	0.0736795	0.253701	0.17634
1. H-H (4196)	chr11	Gsg2	-	72951796	72948987	P2rx5	+	72973923	72986187	22127	-2.08709	-2.13135	-3.3508	-3.9757	-1.02136	-0.668015	-1.08688	-2.10213	-0.458393	-0.835635	-0.211859	1.27557	1.06568	-1.87614	0.0556789	0.563884
1. H-H (4196)	chr11	Tmem93	-	72990539	72989021	Tax1bp3	+	72990753	72996664	214	1.2024	0.216089	n/a	n/a	1.3615	0.783972	0.919141	1.02031	1.49155	0.906905	-2.78345	-1.35203	2.87888	2.35502	2.16188	2.88937
1. H-H (4196)	chr11	Ctns	-	73012544	72997098	Shpk	+	73012962	73038013	418	-0.691966	-0.791354	0.0775397	-0.421971	-0.106081	1.31914	-0.165841	-0.294767	0.686276	0.79696	1.0561	1.00936	0.462003	3.89525	1.40966	1.35224
1. H-H (4196)	chr11	Aspa	-	73138136	73118494	Spata22	+	73143243	73169415	5107	-0.234104	-0.952473	0.0394976	-3.04736	-2.48824	1.14229	3.11086	0.423489	-2.84753	-2.97743	n/a	n/a	-3.24263	-2.42664	-2.70205	-3.15414
1. H-H (4196)	chr11	Olfr385	-	73403238	73402300	Olfr384	+	73416084	73417022	12846	n/a	n/a	0	0	n/a	n/a	n/a	n/a	0	0	0	0	0	0	0	0
1. H-H (4196)	chr11	Olfr389	-	73594091	73589889	Olfr390	+	73596468	73601377	2377	0	0	0	0	0	0	0	0	0	0	0	0	0	0	0	0
1. H-H (4196)	chr11	Olfr395	-	73720992	73720054	Olfr396-ps1	+	73741509	73742447	20517	0	0	0	0	0	0	0	0	0	0	0	0	0	0	0	0
1. H-H (4196)	chr11	Olfr399	-	73868280	73867278	Zfp616	+	73883457	73900794	15177	0	0	0.0106937	0	0	0	0	0	0	0	0	0	0	0.0600221	0.760149	0
1. H-H (4196)	chr11	Olfr43	-	74020791	74019700	Olfr404-ps1	+	74053033	74054042	32242	0	0	0	0	0	0	0	0	0	0	0	0	0	0	0	0
1. H-H (4196)	chr11	Olfr407-ps1	-	74095234	74094217	Olfr59	+	74097296	74103121	2062	0	0	0.0212724	0	0	0	0	0	0	0	0	0	0	0	0	0
1. H-H (4196)	chr11	Olfr408-ps1	-	74112575	74111653	Olfr409-ps1	+	74130529	74131502	17954	0	0	0	0	0	0	0	0	0	0	0	0	0	0	0	0
1. H-H (4196)	chr11	Olfr411	-	74166123	74160394	Olfr412	+	74178173	74179111	12050	0	0	0	0	0	0	0	0	0	0	0.0343694	0	0	0	0	0
1. H-H (4196)	chr11	Pafah1b1	-	74538172	74487451	Mett10d	+	74584332	74642027	46160	-1.26737	-2.09012	0.121998	0.243187	-0.512106	-0.92062	-1.94397	-1.43063	-1.86326	-1.41124	n/a	n/a	-1.61549	-2.32867	-1.86953	-2.17306
1. H-H (4196)	chr11	Sgsm2	-	74710562	74662763	Tsr1	+	74711580	74722844	1018	-0.417363	-0.488962	-0.236649	0.477908	-2.09475	-2.40307	-2.3621	-2.64898	-2.16485	-2.6322	-1.47089	-1.33738	-2.4116	-2.30604	-2.39103	-3.09483
1. H-H (4196)	chr11	Dph1	-	75004021	74991145	Rtn4rl1	+	75007285	75081271	3264	-0.613641	-1.11006	0.0550845	-0.267451	0.526962	-0.541507	-0.100721	-0.672621	2.6827	2.16967	4.52043	-1.58349	3.3211	0.48551	1.21645	1.26863
1. H-H (4196)	chr11	Wdr81	-	75268219	75254446	Tlcd2	+	75275217	75283165	6998	-0.283331	-0.479784	0.197502	0.703052	-0.567766	0.784686	-0.476528	0.136808	-2.01884	-0.716903	-1.50446	-3.15432	1.83491	2.83745	0.442056	0.266455
1. H-H (4196)	chr11	Nxn	-	76212642	76070700	Timm22	+	76220645	76229794	8003	-1.87514	-1.48655	-4.78441	-4.73877	-1.39041	-1.29683	-1.42482	-1.93855	1.81155	1.44332	1.63428	1.6871	2.55227	2.05672	2.09373	1.55572
1. H-H (4196)	chr11	Abr	-	76385037	76230236	Rpl36-ps2	+	76414821	76415128	29784	1.03353	0.139686	1.48346	1.05196	-0.812719	-0.0775134	-0.872306	-1.18231	-4.67995	-5.1422	-4.8911	-4.12161	-3.77096	-3.43268	-3.63669	-3.8949
1. H-H (4196)	chr11	Cpd	-	76660520	76591926	Tmigd1	+	76715661	76730089	55141	-2.46967	-2.93195	0.306173	-0.479651	-1.23891	-1.27722	-1.24785	-1.06318	-0.90628	-1.21171	-1.17565	-1.08213	0.593626	5.69925	4.67809	-0.133569
1. H-H (4196)	chr11	Efcab5	-	77002470	76903417	Ssh2	+	77029789	77273722	27319	1.60304	1.40762	2.99041	3.54483	1.34732	1.51847	1.01514	0.945653	0.357193	0.0799489	1.7126	1.23345	1.8181	-0.830593	-1.08641	0.682256
1. H-H (4196)	chr11	Ankrd13b	-	77303180	77283989	Git1	+	77307064	77321288	3884	2.66499	1.64246	1.21706	0.927597	-0.30162	-0.911619	-0.262608	-1.24766	-1.63145	-2.85559	-0.299331	-0.278965	-2.57427	-1.31818	-3.00649	-2.31359
1. H-H (4196)	chr11	Taok1	-	77421317	77342664	Nufip2	+	77499641	77555294	78324	-0.845761	-1.94493	1.34638	1.29766	-0.941164	-1.81543	-1.75916	-1.1858	-5.31347	-5.51124	n/a	n/a	-4.40753	-3.92365	-5.52159	-4.63811
1. H-H (4196)	chr11	Cryba1	-	77538785	77532129	Myo18a	+	77576748	77679482	37963	-0.816454	-1.87074	-2.1847	-2.01557	-2.56557	-2.20381	-2.84911	-2.6037	-0.865487	-1.13386	-0.164987	-0.662107	0.984444	-0.716647	-1.53724	-1.06324
1. H-H (4196)	chr11	Pipox	-	77707598	77694117	Sez6	+	77744302	77792550	36704	-1.86326	-2.17534	-3.54726	-1.81735	-1.6669	1.38241	-0.114747	-4.57442	6.62962	5.64503	5.4563	6.67717	-1.3986	0.388122	-1.57463	-1.584
1. H-H (4196)	chr11	Eral1	-	77893885	77886878	BC017647	+	77908162	77970202	14277	-0.220629	-0.660234	0.00578718	0.530227	0.0986902	-0.830756	-0.573171	-0.815161	0.0705492	-0.528623	n/a	n/a	-0.14499	-0.528265	-0.94018	-1.02656
1. H-H (4196)	chr11	Traf4	-	77979091	77972001	Tlcd1	+	77990213	77993982	11122	-0.21458	-1.28797	-4.57057	-1.80406	-1.61245	-1.5555	-1.09708	-1.79066	-0.4317	-0.837613	-3.78832	-4.35544	0.203759	-0.259607	0.566386	-0.241159
1. H-H (4196)	chr11	Rpl23a	-	77997086	77994437	Rab34	+	78001932	78005690	4846	-0.609009	-1.62221	-3.19677	-2.67402	-0.413545	-0.777555	-0.552105	-0.699836	0.692524	0.432429	-0.55505	0.254978	0.979908	0.403872	1.68972	1.56202
1. H-H (4196)	chr11	Slc13a2	-	78235719	78210589	Slc46a1	+	78279199	78285447	43480	-0.292201	0.358544	-0.24017	-0.221577	0.164515	6.15268	4.24681	1.29671	0.86416	0.723236	-0.259435	0.925673	-0.101623	2.76349	1.00336	0.364322
1. H-H (4196)	chr11	Sarm1	-	78310960	78285832	Vtn	+	78312622	78315826	1662	2.05512	1.8755	0.359544	1.58388	-3.70755	-1.7279	-2.72516	-3.40724	7.83339	7.95269	0.0115908	1.08353	4.29738	2.47028	2.45445	5.10943
1. H-H (4196)	chr11	Fam58b	-	78565231	78564009	Nos2	+	78734289	78773756	169058	0.702377	0.0878731	1.12105	1.23405	1.367	0.941952	1.17251	0.60023	-1.39587	-0.999617	-2.26536	-2.08515	0.557722	-1.71796	-0.89521	1.40069
1. H-H (4196)	chr11	Wsb1	-	79068173	79052874	Nf1	+	79153327	79395114	85154	-0.222473	0.199927	0.0134282	1.12413	-0.856584	-1.16889	-0.0639418	-0.592039	-2.54001	-3.11508	n/a	n/a	-2.54852	-1.81598	-2.50634	-2.16055
1. H-H (4196)	chr11	Evi2a	-	79344111	79340070	Rab11fip4	+	79404714	79511525	60603	0.502217	0.167263	1.41127	-0.151856	0.764884	0.435299	0.226857	1.37713	-0.608971	-1.05701	1.03141	1.1542	-6.20724	-3.26061	-2.06591	-4.25367
1. H-H (4196)	chr11	Utp6	-	79775881	79745823	Suz12	+	79806608	79847625	30727	-1.85574	-1.92967	-0.925128	-0.536206	-1.32469	-1.57252	-1.92993	-2.26274	-4.84438	-5.11872	-2.64146	-2.06817	-4.07645	-3.62978	-4.88732	-4.53993
1. H-H (4196)	chr11	Crlf3	-	79894470	79859995	Atad5	+	79902902	79949296	8432	-2.61291	-2.39644	-2.0236	-0.421832	-1.06172	-1.92704	-1.88839	-0.906873	-2.93876	-2.89693	-1.14429	-1.00603	-2.84372	-2.74016	-2.60899	-3.36311
1. H-H (4196)	chr11	Myo1d	-	80593527	80295628	Tmem98	+	80623677	80635535	30150	-2.26828	-1.23954	-0.0968891	-1.01928	-0.0827831	2.61458	0.604024	1.52291	0.356611	-0.202156	-1.68934	-3.98077	2.66777	2.99101	2.14951	2.02385
1. H-H (4196)	chr11	Accn1	-	81781959	80693671	Ccl2	+	81849073	81850955	67114	4.76611	4.92242	n/a	n/a	-0.252676	1.33118	2.98253	-0.111244	-1.08597	-1.29441	-1.92778	-2.76546	1.7982	0.260873	-0.982899	0.852593
1. H-H (4196)	chr11	Ccl1	-	82119192	81990159	Tmem132e	+	82202402	82259834	83210	1.12234	1.89206	0	0	0	0	0	0	2.61656	3.43845	3.02302	4.4864	-0.198105	1.14101	0.629408	-0.143237
1. H-H (4196)	chr11	Rad51l3	-	82704113	82685466	Fndc8	+	82705626	82714303	1513	-0.991942	-1.92153	n/a	n/a	-0.624547	-1.18206	-1.69994	-1.68054	0.304787	1.10444	n/a	n/a	0.308534	0.222381	1.10923	0.56189
1. H-H (4196)	chr11	Nle1	-	82721913	82714270	Unc45b	+	82724052	82756905	2139	-0.418073	-0.666551	-1.44536	-1.04361	-1.06315	-1.4547	-0.928849	-1.61472	-0.102003	-0.659147	-2.59618	-2.41087	5.76075	-0.139584	0.950338	2.60475
1. H-H (4196)	chr11	Slfn10-ps	-	82853544	82841632	Slfn2	+	82878614	82884180	25070	-1.03987	-0.136673	-1.40647	-1.29758	1.03003	-0.925896	-0.103572	-0.0114175	1.29745	1.93205	0.838596	-1.1165	3.14062	4.43932	3.94305	4.3282
1. H-H (4196)	chr11	Pex12	-	83112479	83108147	Ap2b1	+	83115985	83218537	3506	-0.356757	-0.968903	-0.130643	0.688867	-0.379029	-0.747444	-0.999862	-0.992341	-1.35315	-1.94073	-0.86811	-0.890256	-2.6012	-2.86528	-2.85758	-2.84463
1. H-H (4196)	chr11	Mmp28	-	83276524	83254270	Taf15	+	83286594	83320245	10070	0.675743	1.72685	-1.32849	0.51664	2.84747	1.47946	1.249	2.37217	-4.70566	-4.79912	-2.59829	-2.14575	-4.76194	-4.53229	-5.7938	-5.62977
1. H-H (4196)	chr11	Ccl3	-	83462857	83461346	Ccl4	+	83476086	83478185	13229	1.9811	1.49072	-0.556285	-0.51322	1.30007	1.95663	1.45183	3.92904	2.08594	2.09327	0.0115908	0.1596	3.24909	1.91521	2.57709	4.82645
1. H-H (4196)	chr11	Tada2a	-	83943102	83892422	Acaca	+	83986624	84215153	43522	-1.71507	-2.50884	-0.578145	-0.46563	-2.38116	-2.84026	-2.49824	-2.61765	-1.96967	-2.3123	-1.61193	-1.1946	-3.48271	-3.68677	-4.03716	-2.96771
1. H-H (4196)	chr11	Ggnbp2	-	84684319	84645863	Myo19	+	84693650	84724728	9331	-1.04673	-1.3451	0.568371	0.770137	-0.905063	-0.330114	-1.50879	-1.11241	-2.13016	-2.10968	n/a	n/a	-1.71061	-1.69196	-0.889449	-2.29788
1. H-H (4196)	chr11	Znhit3	-	84729868	84724452	Car4	+	84771290	84779546	41422	0.771341	-0.0279742	1.2991	1.36676	0.0552859	-0.607709	-0.343778	-0.752806	-4.15882	-5.97353	-1.05238	0.641727	-2.34952	-7.34515	-1.75405	-0.869387
1. H-H (4196)	chr11	Appbp2	-	85048632	85000764	Ppm1d	+	85124746	85160568	76114	-0.645016	-0.904835	0.58048	0.536318	-0.4801	-1.1167	-0.856709	-0.977679	-0.733458	-1.40474	-0.172141	0.413967	-0.893424	-1.61676	-1.01784	-1.0351
1. H-H (4196)	chr11	Med13	-	86171104	86080535	Rnft1	+	86298159	86312527	127055	-3.50467	-3.84255	-0.545824	-0.201919	-3.19333	-2.84037	-3.47753	-3.15397	-1.24664	-1.50286	n/a	n/a	0.482855	0.60158	0.113395	0.18838
1. H-H (4196)	chr11	Prr11	-	86922210	86902655	Fam33a	+	86922736	86938137	526	-4.12507	-3.75898	-5.16612	-4.5648	-3.20289	-3.46795	-3.28546	-5.05184	-1.54287	-2.03978	n/a	n/a	-1.10203	-2.38346	-1.94496	-2.61749
1. H-H (4196)	chr11	Rad51c	-	87218025	87190147	Tex14	+	87218567	87369325	542	-3.43719	-3.3176	-1.77147	-1.52445	-1.98146	-3.35963	-3.41988	-4.07086	-4.74698	-3.93804	-2.97057	-3.99827	-4.64356	-2.39354	-4.41059	-2.52804
1. H-H (4196)	chr11	Lpo	-	87639615	87619930	Mks1	+	87666717	87677305	27102	1.77051	2.08079	1.04178	2.98438	0.0376047	0.285561	2.27633	-0.283076	-0.738964	-0.771532	-1.25156	-2.81206	-0.518201	-1.73984	-0.588633	-0.885542
1. H-H (4196)	chr11	Dynll2	-	87801035	87793027	Srsf1	+	87860875	87867257	59840	-1.33941	-1.55833	-0.189862	0.201041	-1.1072	-0.866003	-2.66633	-2.8954	-2.25915	-2.27742	-1.27673	-0.656986	-2.01043	-2.50627	-2.10157	-2.4683
1. H-H (4196)	chr11	Scpep1	-	88816779	88785334	Coil	+	88835249	88852927	18470	-2.52545	-2.87642	-1.66126	-1.34379	-1.29316	0.279822	-0.58639	-1.33972	-0.833063	-1.36623	-0.26783	0.160602	-2.15674	-2.59949	-2.26995	-2.64757
1. H-H (4196)	chr11	Pctp	-	89864208	89843979	Tmem100	+	89891662	89897822	27454	-3.25996	-2.55065	-4.34017	-4.00418	-0.391101	-0.147673	-0.48898	-0.322993	2.88177	3.50845	1.58274	-1.45087	4.30963	3.23884	4.72516	7.11558
1. H-H (4196)	chr11	Kif2b	-	91438923	91436629	Car10	+	92959718	93463059	1520795	0	0	0	0	0	0	0	0	5.03	6.298	6.72328	6.42238	-0.481707	0.469906	-0.441966	-0.47395
1. H-H (4196)	chr11	Nme1	-	93829835	93818293	Spag9	+	93857405	93987394	27570	1.42929	0.733511	2.28511	1.88147	-0.144777	0.424429	-0.168524	-1.36277	-0.239753	-0.668294	1.12987	1.5678	-0.0253523	0.225688	-0.620012	0.222298
1. H-H (4196)	chr11	Luc7l3	-	94183272	94149204	Ankrd40	+	94189315	94203155	6043	-1.58588	-1.73008	-0.554297	-0.212166	-1.55202	-1.77022	-1.73763	-1.65014	-2.26579	-2.93171	0.221304	-0.0358441	0.0109233	-1.64556	-2.41095	-1.25718
1. H-H (4196)	chr11	Xylt2	-	94538829	94525165	Cdc34-ps	+	94603096	94604347	64267	-1.04625	-1.123	-0.177956	0.778527	-0.798491	-1.03798	-0.574878	-0.70441	-2.8185	-3.08039	-2.11178	-1.96268	-2.33602	-2.49162	-2.39974	-1.96416
1. H-H (4196)	chr11	AA623943	-	94674662	94673933	Col1a1	+	94797538	94814356	122876	0	0	0	0	0	0	0	0	0.362192	2.57547	-4.81653	-4.52515	3.77511	3.27658	3.28757	3.53285
1. H-H (4196)	chr11	Itga3	-	94938115	94905788	Dlx3	+	94981403	94986610	43288	-3.7368	-3.19023	-2.81467	-1.42285	-3.08517	-0.934178	-2.69687	-1.25794	-4.82133	-4.15866	-3.99366	-3.67597	-5.07002	-3.37725	-3.95308	-4.94879
1. H-H (4196)	chr11	Dlx4	-	95006795	95001761	Tac4	+	95122843	95130579	116048	-1.00412	-2.98753	-0.58742	-2.14807	-2.22069	-2.51709	-3.18863	-1.00806	-2.07257	-2.1558	-1.83496	-1.77101	-2.27439	-1.97585	-2.45373	-1.50687
1. H-H (4196)	chr11	Myst2	-	95171560	95135573	Fam117a	+	95198332	95243186	26772	-1.64191	-2.50284	n/a	n/a	-2.05071	-2.33711	-2.5554	-2.62582	-4.13116	-3.88686	-3.86205	-4.98516	-2.4354	-2.08911	-2.49019	-0.984398
1. H-H (4196)	chr11	Ngfr	-	95449049	95430132	Phb	+	95528271	95542087	79222	0.975526	3.6232	-1.48365	-2.3522	0.265762	1.58561	1.14312	-1.62492	-0.199655	-0.75291	-1.02416	-0.428163	1.49237	-0.319399	0.193954	-1.0715
1. H-H (4196)	chr11	Igf2bp1	-	95867254	95818477	Gip	+	95885859	95892145	18605	-6.50591	-5.65555	-7.30942	-6.42482	-5.03739	-5.01953	-4.8848	-5.67869	-0.777593	-0.598512	-0.629778	-0.57968	-0.799514	7.45258	-0.876127	-0.802955
1. H-H (4196)	chr11	Calcoco2	-	95973278	95960640	Ttll6	+	95995100	96026765	21822	-5.32073	-5.99133	-4.65862	-4.15853	-5.45916	-5.32927	-6.25179	-3.71656	-3.47507	-3.77513	-3.64294	-3.35315	-4.53781	-4.0697	-4.88674	-2.1791
1. H-H (4196)	chr11	Snx11	-	96638845	96628869	Cbx1	+	96650473	96669954	11628	0.0399159	0.398663	0.125882	0.331421	-0.861537	-0.832423	-1.10636	-0.740965	-1.75118	-2.24013	-1.30001	-1.09419	-1.53953	-1.82106	-1.41771	-1.86509
1. H-H (4196)	chr11	Nfe2l1	-	96691282	96678728	Copz2	+	96711190	96722517	19908	-1.96675	-2.30313	-1.40227	-1.45372	-0.861144	-2.29904	-1.99087	-2.07421	-0.921403	-0.481411	-2.44694	-4.63773	2.3396	0.726521	1.54316	1.53364
1. H-H (4196)	chr11	Cdk5rap3	-	96777810	96768740	Prr15l	+	96790638	96799144	12828	-0.520099	-1.22361	-1.17678	-1.24271	-0.659799	-0.622244	-1.03412	-1.30661	-5.03024	-2.70566	n/a	n/a	-2.38337	2.85051	1.9222	2.60225
1. H-H (4196)	chr11	Sp2	-	96844273	96815533	Sp6	+	96874708	96886048	30435	-1.00126	-1.65161	-0.595791	-0.976562	-0.92023	-1.42498	-1.24484	-1.48132	-3.2325	-4.12074	-2.97222	-3.63649	-4.63116	-4.64091	-2.57151	-3.10805
1. H-H (4196)	chr11	Npepps	-	97141952	97067158	Mrpl45	+	97177030	97191234	35078	-1.91009	-1.88091	-1.25178	-0.639008	-1.70846	-2.18537	-3.14245	-2.49374	-1.38959	-1.90009	0.0289216	0.0135607	-0.046012	-0.958748	-1.26856	-2.07383
1. H-H (4196)	chr11	Gpr179	-	97213330	97193423	Socs7	+	97223865	97259856	10535	-0.35184	-0.60777	-1.30374	-1.20281	-1.6358	-0.836039	-1.51351	-0.633578	-1.96222	-2.27333	0.152764	-0.110567	-2.70802	-2.67577	-3.58993	-3.01963
1. H-H (4196)	chr11	Srcin1	-	97436529	97370654	Mllt6	+	97524728	97546777	88199	-0.104588	-0.927499	1.77151	1.33599	-4.8975	-3.88197	-3.78109	-3.74288	-3.61906	-3.84025	-0.785536	-1.26135	-3.13314	-3.45785	-3.99345	-2.98295
1. H-H (4196)	chr11	Pcgf2	-	97560962	97550137	Psmb3	+	97564713	97574814	3751	-2.42469	-2.60792	-2.20977	-1.59595	-2.48928	-2.49338	-3.08194	-2.60245	0.682211	-0.164597	-0.286344	-0.182544	1.23691	0.575638	0.355303	0.247415
1. H-H (4196)	chr11	Cwc25	-	97627870	97606929	Atp5l2	+	97629374	97629764	1504	-0.632541	-0.642108	0.364116	0.575481	-0.228002	-0.456368	-0.507677	-0.31102	-5.6517	-6.5716	n/a	n/a	-3.95258	-4.71659	-6.49686	-6.77951
1. H-H (4196)	chr11	Rpl23	-	97643751	97638841	Lasp1	+	97660879	97700078	17128	-2.33568	-3.30751	-3.04178	-2.68764	-1.78681	-1.86343	-2.14985	-2.31894	-1.4241	-2.06877	-1.88337	-1.40248	-2.76054	-1.47495	-2.4252	-1.79126
1. H-H (4196)	chr11	Cacnb1	-	97883948	97862822	Rpl19	+	97888024	97891806	4076	2.3962	1.99015	2.30867	1.22121	0.267407	-0.739332	0.00157139	-0.763631	0.22941	-0.53996	-1.21237	-0.810977	0.532383	0.286088	0.406356	0.228554
1. H-H (4196)	chr11	Med1	-	98054607	98013469	Cdk12	+	98064373	98112878	9766	-0.865691	-1.48219	-0.867926	-0.830889	-0.587813	-1.43104	-1.2824	-1.41894	-3.25532	-3.20152	-0.374042	0.00258448	-2.54455	-2.44202	-3.26316	-2.47105
1. H-H (4196)	chr11	Neurod2	-	98190962	98186729	Ppp1r1b	+	98209718	98219110	18756	7.01915	4.74838	5.50591	-0.17105	-0.141716	0.0571394	-0.25391	-0.182579	5.14493	0.384523	4.10506	2.10511	4.59691	5.27365	2.5463	2.90886
1. H-H (4196)	chr11	Pgap3	-	98261804	98249991	Erbb2	+	98273784	98299030	11980	0.236906	-0.18403	0.267323	1.03144	1.93084	1.29059	1.04994	0.381053	-1.80258	-1.25386	-2.70017	-3.28721	0.857324	0.688375	1.06306	0.602037
1. H-H (4196)	chr11	Ikzf3	-	98407114	98326216	Zpbp2	+	98412411	98419979	5297	0.719934	1.3614	-0.12292	-0.17105	0.468028	0.858093	0.803743	1.02319	-1.16515	-0.60067	-0.553239	-0.950357	-0.0574211	2.58658	0.210587	-0.548177
1. H-H (4196)	chr11	Ormdl3	-	98448682	98442570	Gsdma3	+	98487674	98499540	38992	2.09759	1.34725	0.765642	0.911765	1.79149	2.56285	0.925999	0.976437	0	0	0.0115908	0	0	0	0	0
1. H-H (4196)	chr11	Med24	-	98590749	98565905	Thra	+	98603125	98630320	12376	-0.823842	-1.19646	0.0148749	0.150803	-1.09773	-1.83237	-1.48512	-1.90654	2.25634	0.880122	n/a	n/a	0.911588	0.279702	-0.720075	0.152804
1. H-H (4196)	chr11	Nr1d1	-	98636647	98629246	Msl1	+	98656830	98669173	20183	0.262187	-1.60511	2.50067	1.71728	0.860918	-0.522974	-1.58439	-0.149742	-1.83436	-2.0984	n/a	n/a	-1.84668	-1.98482	-2.4854	-1.96304
1. H-H (4196)	chr11	Top2a	-	98885503	98854257	Igfbp4	+	98902558	98913969	17055	-4.07382	-3.72697	-7.37198	-7.3112	-2.64322	-2.86547	-2.98878	-4.57863	0.760589	0.568347	0.986459	-0.812412	1.91377	1.3195	2.56975	2.22452
1. H-H (4196)	chr11	Krtap4-8	-	99642018	99641036	Krtap4-9	+	99646514	99647572	4496	0	0	0	0	0	0	0	0	0	0	0	0	0	0	0	0
1. H-H (4196)	chr11	Krtap4-16	-	99712922	99711969	Krtap9-1	+	99734703	99735314	21781	0	0	0.185605	0	0	0.62333	0	0	0.257551	0	0	0	0	0	0	0
1. H-H (4196)	chr11	Krt42	-	100131185	100124201	Eif1	+	100181199	100183410	50014	-5.27854	-5.99283	-4.67048	-4.30892	-5.86008	-4.7516	-6.39623	-5.73304	0.20629	-0.456976	0.235741	0.513548	1.39943	0.716289	0.243172	0.787277
1. H-H (4196)	chr11	Leprel4	-	100276133	100269770	Fkbp10	+	100277011	100286138	878	0.31665	0.0273029	n/a	n/a	1.95014	0.443628	1.41678	1.4132	-0.659911	-0.822059	n/a	n/a	1.73908	0.0781824	1.12145	0.898006
1. H-H (4196)	chr11	Acly	-	100389314	100337667	Ttc25	+	100407008	100433882	17694	-1.49167	-1.22352	-1.38864	-1.04699	-2.18659	-2.6636	-2.09391	-1.68295	-1.14949	-1.61316	-0.945711	-1.21542	-2.02782	-2.70048	-2.18689	0.0548123
1. H-H (4196)	chr11	Kat2a	-	100573779	100566060	Hspb9	+	100575164	100575889	1385	-0.0294303	-0.607432	-0.190428	-0.24314	-1.05175	-1.7399	-0.980671	-1.86428	0.210645	-0.0779025	-0.238457	0.534936	0.429051	1.09911	0.183649	0.499346
1. H-H (4196)	chr11	Stat5b	-	100712038	100642045	Stat5a	+	100720665	100746483	8627	-0.209591	0.61415	0.00200881	1.90884	1.93865	0.798081	0.452164	1.07781	-1.60221	-0.481183	n/a	n/a	1.46706	0.0938783	-0.663617	0.241612
1. H-H (4196)	chr11	Ptrf	-	100832201	100818047	Atp6v0a1	+	100870766	100925033	38565	-1.01082	-1.11076	-5.57562	-5.61934	2.61232	1.20506	0.400901	2.58661	1.57052	1.18324	2.53894	2.51496	0.982152	0.841911	-0.482655	0.426618
1. H-H (4196)	chr11	Fam134c	-	100981207	100957636	Tubg2	+	101017221	101023101	36014	-0.932736	-1.45915	-0.983961	0.381746	-1.08805	-1.46593	-1.28107	-1.16381	3.83241	3.2236	3.82163	3.51624	0.327313	0.291718	0.469044	-0.205165
1. H-H (4196)	chr11	Ccr10	-	101036757	101034311	Cntnap1	+	101037355	101052038	598	0.889772	1.40911	0.651713	0	1.99804	0.918437	1.36348	0.665837	-0.185467	2.46926	2.4252	3.42622	-0.848771	2.27108	-0.417085	-0.744181
1. H-H (4196)	chr11	Ezh1	-	101087777	101052429	Ramp2	+	101107705	101120860	19928	-1.38173	-1.79994	-0.0597743	0.470246	-1.36184	-1.9379	-1.95417	-1.66222	2.51485	2.13062	n/a	n/a	4.03296	2.37875	3.77571	5.23687
1. H-H (4196)	chr11	Aarsd1	-	101286110	101268153	Rundc1	+	101286399	101296987	289	1.06039	0.428904	1.35495	1.57487	0.442288	-0.161771	0.295391	-0.478383	1.52519	1.36261	2.20415	2.26602	1.41514	1.1295	1.22326	1.13654
1. H-H (4196)	chr11	Brca1	-	101413193	101350078	Nbr1	+	101413463	101443265	270	-5.13661	-5.32029	-5.48969	-5.93011	-4.77697	-4.19801	-4.53247	-5.8097	-1.52345	-1.85769	-0.535774	0.213751	-1.2013	-1.47729	-1.95443	-1.5879
1. H-H (4196)	chr11	Meox1	-	101755688	101738824	Rpl27-ps2	+	101800815	101801213	45127	0.283881	0.785845	-0.630142	-1.15142	4.26988	2.44651	3.87136	3.21725	-2.30385	-1.92812	-2.50258	-2.44248	-1.90396	-1.79921	-1.73478	-1.34061
1. H-H (4196)	chr11	Mpp3	-	101889775	101860966	Cd300lg	+	101902823	101916934	13048	2.50681	2.20323	2.57992	2.14846	-0.5518	0.718226	-0.758719	-1.49021	0.324601	0.893658	0.148563	-0.483019	6.02322	3.68927	2.75899	2.55414
1. H-H (4196)	chr11	Pyy	-	101969146	101967990	Nags	+	102006827	102010791	37681	-0.233768	2.44265	-0.82491	-0.76105	-1.03502	7.42704	-0.899439	-0.760809	0.0536867	-0.904869	-0.91571	-0.842866	-1.07555	5.5329	-1.18031	1.31206
1. H-H (4196)	chr11	Lsm12	-	102046610	102023811	G6pc3	+	102050934	102055395	4324	-0.742326	-1.73403	-2.40811	-1.76799	-0.690335	-0.931845	-1.4936	-1.59765	-0.317634	-0.537404	-0.0388117	0.305495	-0.175887	-0.474176	-0.181333	-1.05418
1. H-H (4196)	chr11	Hdac5	-	102091480	102055746	BC030867	+	102110196	102126501	18716	0.474014	0.00846697	-0.581014	0.620741	0.980036	-0.237607	-0.534125	0.56127	-3.72417	-3.52435	-4.85369	-4.7892	-2.64759	-2.69487	-2.44979	-4.22588
1. H-H (4196)	chr11	Slc4a1	-	102226594	102210138	Rundc3a	+	102254717	102263869	28123	0.0405847	1.31549	-1.33517	-1.25143	2.12449	-0.319549	2.91862	3.25971	2.56396	2.13039	3.02442	2.79317	-2.73929	-0.90888	-1.07399	-2.49665
1. H-H (4196)	chr11	Slc25a39	-	102268858	102264299	Grn	+	102291629	102298123	22771	-1.3625	-1.68167	-1.40756	-0.892367	0.219929	-0.10314	-0.390453	-0.743351	-0.682755	-1.11513	-0.376243	-0.124099	0.965955	1.40083	0.19086	0.587699
1. H-H (4196)	chr11	Ccdc43	-	102559096	102546000	Adam11	+	102622753	102641576	63657	-1.08929	-1.64816	-0.223724	-0.699891	-0.734918	-1.6839	-1.37009	-1.70186	2.28835	2.67689	3.26055	2.32517	1.10821	-0.565512	1.15458	-0.592956
1. H-H (4196)	chr11	Gjc1	-	102681014	102660893	Higd1b	+	102697163	102699354	16149	-1.21701	-1.4968	-2.82674	-2.42379	0.136663	-1.3063	-0.789797	-0.716104	2.85546	1.94525	-1.39515	-1.48002	3.30282	-0.982754	0.704576	5.51948
1. H-H (4196)	chr11	Eftud2	-	102742299	102699787	Ccdc103	+	102742518	102746530	219	-0.897845	-1.37818	-0.524617	-0.582149	-1.08989	-1.52509	-1.10339	-1.52824	1.342	0.217812	n/a	n/a	0.435048	-0.546985	0.767103	1.86078
1. H-H (4196)	chr11	Dcakd	-	102889618	102860958	Acbd4	+	102962996	102973514	73378	0.228939	-0.621719	-0.769822	-0.657491	-0.737748	-1.23658	-0.816216	-1.43316	-0.0620179	-1.7643	0.457876	-0.68192	0.532767	1.58828	0.274313	0.33317
1. H-H (4196)	chr11	Lyzl6	-	103500204	103492387	Rprml	+	103510823	103511894	10619	0	0	0	0	0	0	0	0	6.24059	0.373114	6.47188	0.243169	0.194224	2.7459	-0.523819	-0.0508422
1. H-H (4196)	chr11	Wnt9b	-	103611135	103588678	Wnt3	+	103635464	103679271	24329	1.02819	-0.360893	0.302367	-0.645577	1.30995	-0.41997	4.35312	-0.376616	-0.848479	-1.16445	-2.37136	-3.78676	-5.05459	-3.21341	-5.42044	-4.08195
1. H-H (4196)	chr11	Nsf	-	103815370	103683096	Arf2	+	103828053	103846651	12683	0.246542	0.263579	1.94585	1.58177	-1.24966	-1.03546	-1.82286	-1.16988	2.66762	1.71786	1.7063	1.57231	1.7348	0.624546	1.16062	1.74292
1. H-H (4196)	chr11	Cdc27	-	104411797	104364059	Itgb3	+	104469370	104531790	57573	-2.08214	-2.47488	-0.658221	-1.38828	-1.86281	-2.771	-2.76143	-2.61552	-2.48536	-1.77358	-0.696971	-3.13289	-0.85909	0.225967	-2.41534	0.224635
1. H-H (4196)	chr11	March10_	-	105318049	105222112	Tanc2	+	105451300	105790613	133251	n/a	n/a	n/a	n/a	n/a	n/a	n/a	n/a	0.901399	1.00031	2.97919	2.61386	-0.529556	-1.11874	-0.690897	0.121545
1. H-H (4196)	chr11	Cyb561	-	105814650	105797113	Ace	+	105829259	105851278	14609	0.589536	-0.261681	1.67366	1.25664	-1.24809	0.772073	-0.18338	1.0077	3.73974	2.79497	0.779946	3.20039	3.74846	8.14919	5.70353	6.87013
1. H-H (4196)	chr11	Ccdc47	-	106077658	106058722	Ddx42	+	106078240	106110453	582	-0.752091	-1.17881	0.619613	0.417163	-0.0274937	-1.23302	-1.10611	-0.980918	-0.438714	-0.681752	0.161645	0.325971	-0.65257	-0.942733	-0.944395	-0.949008
1. H-H (4196)	chr11	Smarcd2	-	106134107	106124493	Tcam1	+	106138062	106150059	3955	-3.17881	-2.8879	-2.7361	-1.71007	-2.41248	-1.67537	-1.79304	-1.17201	-0.655062	-0.905481	-0.826168	-0.615931	-1.31842	-1.08736	-0.0950685	-1.18187
1. H-H (4196)	chr11	Ddx5	-	106649846	106641669	Ccdc45	+	106650566	106680174	720	-1.80905	-2.33556	-0.586148	-0.204901	-1.84758	-2.14979	-2.29164	-1.73921	-2.07781	-1.55203	n/a	n/a	-0.966964	-1.87135	-1.5352	-1.36115
1. H-H (4196)	chr11	Pitpnc1	-	107332034	107069206	Psmd12	+	107340842	107365676	8808	0.185046	-0.33703	-0.270168	0.547837	0.512179	-2.10943	-1.00418	-0.728542	-0.332556	-0.901119	0.692133	0.596824	0.40272	-0.62163	-0.610852	-0.914692
1. H-H (4196)	chr11	Olfr1397-ps1	-	108549349	108548388	Axin2	+	108781663	108812097	232314	-1.8942	-1.76878	-1.55691	-1.43638	-1.95346	-1.69454	-2.13219	-1.95998	-1.4944	-1.84715	-0.971632	-1.50291	-2.89091	-1.58339	-1.77094	-0.525775
1. H-H (4196)	chr11	Rgs9	-	109159443	109086669	Gna13	+	109224145	109262683	64702	0.976028	0.293682	1.55794	0.551314	-2.75517	-0.667962	-2.41705	-0.827125	-1.06723	-2.26736	-1.12837	-0.525066	-0.474923	0.521831	-1.21046	-0.0582725
1. H-H (4196)	chr11	Wipi1	-	109472746	109434645	Prkar1a	+	109510719	109530970	37973	-0.967351	-1.22611	-1.91725	-1.39571	1.57625	0.136628	0.062903	0.740526	1.65498	1.15779	2.57502	2.7886	2.55417	0.848482	1.25454	1.26211
1. H-H (4196)	chr11	Abca5	-	110198992	110130683	Map2k6	+	110260436	110386836	61444	0.57663	0.394129	2.39763	2.02698	-0.075422	-0.779238	-0.809499	0.714324	0.619365	0.0388955	0.64015	-3.76369	0.534414	-1.13666	-0.22501	-1.07379
1. H-H (4196)	chr11	BC006965	-	112643290	112548959	Sox9	+	112643524	112649071	234	2.05929	1.59393	2.02406	-0.439011	0.688411	1.71522	0.0399544	-0.202882	4.90623	4.52654	2.49801	-0.720166	4.07796	4.0999	4.83643	3.27685
1. H-H (4196)	chr11	Slc39a11	-	113427082	113106167	Sstr2	+	113480656	113487319	53574	0.840636	-0.00591153	-0.546702	-0.431802	-0.342074	1.51289	0.0305479	-0.237311	4.47635	3.26068	4.71347	3.91817	-0.814789	0.990483	-0.645997	2.3651
1. H-H (4196)	chr11	D11Wsu99e	-	113545469	113522633	D11Wsu47e	+	113545724	113560632	255	1.32174	0.294151	n/a	n/a	1.37347	1.15506	0.990772	1.0071	-0.360666	-1.15097	n/a	n/a	-0.843084	-1.23738	-1.1322	-1.32932
1. H-H (4196)	chr11	Sdk2	-	113927532	113637688	Rpl38	+	114529838	114533645	602306	0.557151	1.33073	2.98361	1.22053	-0.422987	0.0212888	0.75694	0.0259823	-0.550038	-1.70935	-2.46253	-2.09685	-0.428335	-0.60605	-0.838028	-1.11222
1. H-H (4196)	chr11	Btbd17	-	114657224	114652531	Gpr142	+	114660238	114668059	3014	3.38719	3.10706	0.983344	0.142446	-0.986494	-1.04833	-0.139657	-1.2257	-0.502706	-0.414648	0.413087	-0.374757	-0.516878	-0.272088	-0.116547	-0.28903
1. H-H (4196)	chr11	Cd300e	-	114923491	114913231	Rab37	+	114952745	115023550	29254	0.111565	-0.0448158	-0.24017	-0.221577	0.164515	0.407067	-0.232025	0.793988	-1.04072	-0.385412	n/a	n/a	-0.0930682	0.846729	-0.405776	-1.22445
1. H-H (4196)	chr11	Cd300lf	-	114995306	114977528	Slc9a3r1	+	115024655	115042495	29349	-1.29344	-1.23604	-1.53564	-1.43638	0.69612	0.747749	-0.943755	3.34299	-0.103966	-0.882117	-4.99197	-5.43415	-1.50475	2.92166	0.736876	-0.221391
1. H-H (4196)	chr11	Fads6	-	115158828	115140936	Otop2	+	115168477	115193617	9649	-2.93779	-2.12313	-0.78483	-0.568031	-2.85648	-2.86236	-2.73728	-3.70867	0.304111	0.358428	n/a	n/a	-0.116823	-0.0496535	-0.312379	-0.28629
1. H-H (4196)	chr11	Ush1g	-	115183355	115176506	Otop3	+	115196045	115208241	12690	-0.766419	-0.841796	-0.582895	3.17194	-0.807354	-0.649481	-1.17437	-1.11118	1.89769	2.85289	1.28294	0	0	3.73323	0	0.0495249
1. H-H (4196)	chr11	Atp5h	-	115281276	115277003	Slc16a5	+	115323788	115335712	42512	1.21141	0.803365	0.508162	0.716615	3.86823	1.86747	1.82491	0.959717	-1.17313	1.70383	-0.376162	-1.13321	-0.56446	2.19219	5.56683	-1.00912
1. H-H (4196)	chr11	Sumo2	-	115397590	115384416	Nup85	+	115425748	115445299	28158	0.504255	-0.496083	-2.96762	-2.52333	0.225446	-0.548569	-0.00294833	-0.442478	-0.64294	-0.753553	-0.290247	-0.301698	-0.802473	-1.38381	-0.823299	-1.34021
1. H-H (4196)	chr11	Caskin2	-	115674944	115660497	Tsen54	+	115676038	115684408	1094	-1.37535	-1.28013	-3.12546	-3.99307	0.377616	-0.734298	-0.548729	0.0408254	-0.838449	-1.1656	-1.06951	-1.15245	-0.273296	-0.619124	-0.296119	-0.738684
1. H-H (4196)	chr11	H3f3b	-	115889276	115883226	Unk	+	115891636	115922528	2360	1.78537	0.580837	0.199869	0.785023	0.590531	1.04689	1.33726	1.30906	-1.09255	-1.18694	-1.23965	-0.293514	-1.46464	-1.90978	-1.43067	-1.51721
1. H-H (4196)	chr11	Acox1	-	116060359	116033202	Cdk3-ps	+	116077317	116081090	16958	0.656189	0.274735	1.18082	1.23191	1.19563	1.75563	0.636364	0.124235	n/a	n/a	1.42883	-1.08694	n/a	n/a	n/a	n/a
1. H-H (4196)	chr11	Srp68	-	116135531	116106480	Galr2	+	116142253	116145252	6722	-1.23599	-1.39856	-0.312067	-0.288244	-0.569076	-0.977718	-1.25405	-1.32594	-0.684273	-0.6497	0.926903	0.669776	-1.26062	-0.793405	-1.30095	-1.4127
1. H-H (4196)	chr11	Rnf157	-	116274318	116197667	Fam100b	+	116295408	116300391	21090	0.0806871	-0.033374	0.815805	0.719051	-2.7899	-2.28862	-2.78452	-4.09151	-2.51763	-3.89583	n/a	n/a	-2.50009	-2.21337	-3.30065	-2.72162
1. H-H (4196)	chr11	Prpsap1	-	116351662	116332159	Rpl36-ps1	+	116365850	116366152	14188	-0.227103	-0.651905	-0.761273	0.00666099	-0.677044	0.261865	-0.505362	-0.829803	0	0	0	0	0	0	0	0
1. H-H (4196)	chr11	Ube2o	-	116442761	116399054	Aanat	+	116447746	116458647	4985	-0.333132	-1.14825	0.187018	0.572609	-1.91656	-2.362	-2.2949	-1.73814	0.0944238	-1.03621	-0.976034	0.408692	-2.0789	-1.99478	-2.18451	-1.24019
1. H-H (4196)	chr11	Srsf2	-	116714408	116711215	Mfsd11	+	116715134	116736949	726	0.339263	-0.137394	-0.637391	-0.0823575	0.642302	0.222344	0.494633	0.180067	0.875603	0.244606	0.692667	1.1956	1.51756	2.00632	0.693888	0.675858
1. H-H (4196)	chr11	Tmc6	-	117641953	117627302	Tmc8	+	117643629	117654424	1676	-2.14486	-1.32649	-2.44988	-4.1495	0.74103	0.660038	0.771921	0.702829	-2.21712	-1.05582	-2.14836	-2.84593	-0.351148	1.985	-0.728514	0.462541
1. H-H (4196)	chr11	Tk1	-	117687406	117676840	Birc5	+	117710565	117717046	23159	-1.77548	-1.34177	-4.47385	-5.15348	0.433633	-0.039628	-0.165933	-1.59661	-2.17946	-2.01561	-4.73102	-6.15249	-0.202249	-0.574403	-0.500895	-2.62829
1. H-H (4196)	chr11	Socs3	-	117830500	117827393	Pgs1	+	117847606	117885325	17106	-2.4979	-2.89553	-3.19974	-5.29954	-2.5033	-1.35906	-2.3885	-0.476235	0.555102	0.20975	n/a	n/a	0.155313	-0.102784	-0.368245	1.28741
1. H-H (4196)	chr11	Cant1	-	118280400	118267603	C1qtnf1	+	118289813	118311277	9413	0.615854	0.0062384	0.0418924	1.2362	0.1462	1.05979	0.187278	0.258056	1.04831	0.522129	-0.145141	-0.38111	2.18	1.28554	2.07888	1.54244
1. H-H (4196)	chr11	Rbfox3	-	118772911	118352469	Enpp7	+	118849417	118854243	76506	5.01033	4.84985	5.41842	4.35436	-1.61429	0.461971	-0.757055	0.0541282	0	0	0	0	0	6.26208	0	0
1. H-H (4196)	chr11	Tbc1d16	-	119089813	119004359	Gaa	+	119129201	119146768	39388	0.714352	0.0352913	-2.22662	-1.02222	-0.189654	-1.60996	-1.52412	-0.867197	0.37283	-0.106978	1.35158	2.35656	0.378013	0.369985	-0.363399	-0.597006
1. H-H (4196)	chr11	Eif4a3	-	119161403	119149677	Card14	+	119169082	119206689	7679	0.0928239	-0.600124	-0.364296	-0.0626624	0.396014	-0.264372	-0.234372	-0.322778	0.406729	0.422472	-0.629778	-0.57968	1.21725	4.34063	1.46116	-0.572883
1. H-H (4196)	chr11	Nptx1	-	119409067	119400033	Rptor	+	119464463	119760721	55396	3.55485	5.00888	6.21597	-0.0236161	0.743501	0.702537	0.0449121	2.32852	-2.62814	-2.70073	-0.545521	-0.159365	-2.36735	-2.53084	-3.17056	-2.88548
1. H-H (4196)	chr11	Slc38a10	-	120012660	119965274	Bahcc1	+	120094261	120153610	81601	0.138951	-0.282069	-1.28828	-0.640627	0.293783	-0.214527	-0.0836781	-0.263766	-1.27611	-1.18956	-1.30551	-0.6114	-1.2541	-1.40073	-1.10227	-1.07283
1. H-H (4196)	chr11	Actg1	-	120209856	120207004	Fscn2	+	120222848	120229482	12992	-0.0274844	-0.831806	-1.86312	-1.47936	-1.61705	-0.965845	-1.15632	-0.876111	0.923439	-0.263136	-0.929625	-1.50729	0.382994	-1.17927	0.356403	-0.382995
1. H-H (4196)	chr11	Nploc4	-	120299022	120241684	Tspan10	+	120303945	120308635	4923	-1.71739	-2.18591	-0.979803	-0.344835	-1.46806	-2.01963	-2.45053	-2.37422	-0.395215	-0.417072	0.286452	-0.294625	0.162183	-0.389915	-0.307196	-0.408106
1. H-H (4196)	chr11	Pde6g	-	120314814	120308940	Ccdc137	+	120319429	120325672	4615	0.0874439	-1.43389	-0.599661	-1.47419	-0.277001	-1.03045	-1.15375	-1.65366	-0.493143	-0.395629	0.418284	0.833867	-0.0765033	-0.187216	0.0195965	-0.169327
1. H-H (4196)	chr11	Thoc4	-	120459679	120453435	Npb	+	120469791	120470407	10112	0.095037	-0.424242	n/a	n/a	0.296245	0.30473	0.399096	-0.403821	-0.465958	0.241633	-1.46839	0.462881	3.45573	1.59188	4.79148	1.14122
1. H-H (4196)	chr11	Stra13	-	120575052	120572256	Rac3	+	120582784	120585283	7732	1.12907	0.664151	-0.411259	-0.0271145	1.89477	1.614	1.59672	1.20342	4.16241	3.44464	0.188943	1.39191	-2.51006	-0.787552	-0.221629	1.24167
1. H-H (4196)	chr11	Cbr2	-	120593428	120590803	Hmga1-rs1	+	120624108	120625733	30680	3.79213	3.83346	0	0	6.69416	2.81398	3.46917	12.5563	-4.49704	-4.74671	-4.55195	-2.38319	-4.22756	-1.95101	-4.45012	-4.01068
1. H-H (4196)	chr11	Ccdc57	-	120794186	120687843	Slc16a3	+	120810395	120822182	16209	0.424339	-0.13699	0.874845	0.127301	-0.600763	-1.12235	0.0956901	-0.18983	-4.41364	-3.44653	n/a	n/a	-1.8388	-3.05869	-3.71337	-3.08893
1. H-H (4196)	chr11	Tex19.2	-	120979991	120977529	Tex19.1	+	121007457	121009633	27466	-1.23081	-1.10452	-1.01165	-0.933332	-1.17841	0.420168	-1.24262	-1.27356	-6.10791	-6.44571	-4.63912	-4.55332	-6.2801	-6.026	-6.57902	-6.30713
1. H-H (4196)	chr11	BC017643	-	121090623	121083902	Narf	+	121098567	121117170	7944	-0.138053	0.032334	-0.105738	0.932305	0.0191577	0.232804	-0.114358	0.330343	0.733008	1.21294	n/a	n/a	1.5574	-0.308637	0.224217	-0.264334
1. H-H (4196)	chr11	Rab40b	-	121249565	121217435	Fn3krp	+	121282715	121292602	33150	4.40663	3.8729	5.10413	3.15784	3.88158	2.33453	2.95382	2.86333	-0.937114	-1.26873	-1.58342	1.47052	-0.896605	-1.57475	-0.964611	-1.24085
1. H-H (4196)	chr11	B3gntl1	-	121534467	121477511	Metrnl	+	121562858	121577600	28391	-1.09992	-1.47965	-0.811126	-1.29406	-0.796172	-1.41746	-1.63562	-1.58866	1.20411	1.93211	n/a	n/a	2.8659	3.5275	2.80297	2.4507
1. H-H (4196)	chr12	Rab10	-	3309969	3247430	Kif3c	+	3365132	3406494	55163	0.498738	-0.088729	0.631024	0.851358	0.0486033	-0.518587	-0.603998	-0.502607	1.88089	1.27621	1.63869	1.92613	-1.36355	-1.89685	-1.5032	-1.31345
1. H-H (4196)	chr12	Efr3b	-	4038915	3962554	Dnajc27	+	4082612	4110602	43697	2.07159	1.99891	2.7936	3.11239	-0.312661	0.199315	-1.56706	-1.28106	0.229045	-0.0977044	1.78207	2.3335	-0.953976	-2.33744	-1.83796	-2.19019
1. H-H (4196)	chr12	Ncoa1	-	4484060	4247363	Itsn2	+	4599814	4720756	115754	0.133738	-0.921534	1.82455	2.59513	-0.431509	-1.01153	-1.1681	-0.739577	-1.6483	-1.70623	1.66026	1.52419	-0.435031	-0.663037	-0.956358	-0.445726
1. H-H (4196)	chr12	Fkbp1b	-	4848401	4839981	BC068281	+	4850109	4859719	1708	1.5112	1.43874	1.52177	2.02575	-0.774656	0.14695	-1.37548	-0.32201	-1.60022	-1.0174	-0.488779	-2.90507	-0.520074	-2.20134	-1.84321	-1.71208
1. H-H (4196)	chr12	Ubxn2a	-	4914511	4885838	Atad2b	+	4924210	5050853	9699	-1.33638	-1.33959	0.399451	0.70434	-0.119684	-0.468787	-1.62092	-1.23788	-2.40874	-2.55819	0.352349	0.849439	-1.83888	-1.98394	-2.46895	-1.92134
1. H-H (4196)	chr12	Klhl29	-	5382488	5084278	Apob	+	7984454	8023641	2601966	1.79417	1.72431	2.91909	2.46209	-0.94717	0.250537	-0.292963	-0.258857	-1.24563	-0.56305	-1.05427	-0.970401	-1.25145	6.75505	-1.20316	0.0710623
1. H-H (4196)	chr12	Gdf7	-	8308760	8304740	Hs1bp3	+	8320239	8350630	11479	-0.0621947	-0.545829	0.592786	-0.581812	-0.61568	-0.757563	2.58631	-0.694256	-2.1517	-2.12875	-1.37896	-0.334277	-0.743816	-0.157346	-1.66135	-1.53802
1. H-H (4196)	chr12	Slc7a15	-	8605872	8535289	Pum2	+	8681030	8759367	75158	-0.578938	-0.569416	-0.326511	-0.439011	-0.131192	3.78958	-0.508841	-0.599043	-2.75554	-3.23197	-1.41734	-1.46243	-2.79264	-2.8784	-3.24936	-2.98835
1. H-H (4196)	chr12	Msgn1	-	11215754	11215188	Smc6	+	11272692	11326591	56938	-0.662079	-0.980721	-0.76432	-0.705151	-0.559556	-0.91816	-1.04674	-0.962198	-1.17902	-1.6195	0.634472	0.824402	-0.463213	-1.12142	-1.10828	-1.05707
1. H-H (4196)	chr12	Vsnl1	-	11443455	11332053	Rad51ap2	+	11462885	11469734	19430	6.36196	6.60402	7.51554	7.23228	3.40971	0.0992372	-0.854892	3.59713	1.26168	0.229829	4.29693	1.65442	0.410586	-0.226886	0.235835	0.884842
1. H-H (4196)	chr12	Ddx1	-	13256019	13226114	Nbas	+	13275933	13590616	19914	-0.40372	-0.967599	0.788653	0.755218	-0.553237	-1.23302	-0.941652	-1.48633	-0.863814	-0.646663	0.914155	1.2814	-1.03763	-0.220372	-1.38583	-1.38029
1. H-H (4196)	chr12	Lpin1	-	16596576	16542475	Ntsr2	+	16660276	16667042	63700	-1.76768	-1.53807	-0.412971	0.383733	-0.328621	-2.10991	-2.5123	-1.45452	4.08479	2.9886	4.63353	5.08985	2.41096	0.321828	0.414569	1.38221
1. H-H (4196)	chr12	Greb1	-	16807692	16677421	E2f6	+	16817771	16833549	10079	-4.35169	-3.38351	-4.28441	-3.95273	-4.47785	-1.56415	-3.03517	-3.34555	-0.794398	-0.457683	0.888632	2.03822	1.15741	-0.618874	-0.233232	-0.840827
1. H-H (4196)	chr12	Kcnf1	-	17183694	17178908	Pdia6	+	17273351	17291576	89657	3.30376	2.18589	5.50964	5.88514	-0.0997809	1.74267	1.02416	-0.365752	-1.06105	-1.43823	n/a	n/a	-1.00145	-1.12311	-0.650877	-0.894999
1. H-H (4196)	chr12	Atp6v1c2	-	17331518	17291527	Nol10	+	17355285	17437381	23767	0.685316	-0.982875	0.648316	0.776283	-0.5555	-1.84675	3.74118	5.03408	-2.08195	-2.01447	-0.764243	-0.193554	-2.06947	-2.66967	-2.16944	-2.58447
1. H-H (4196)	chr12	Zfp125	-	20906728	20905683	Cpsf3	+	21292158	21320917	385430	-0.574044	-1.24369	n/a	n/a	-1.53896	-1.9604	-1.48488	-1.65957	-0.544589	-1.06111	0.0296478	0.47577	-0.3126	-1.03122	-0.768495	-0.661046
1. H-H (4196)	chr12	Ywhaq	-	21423498	21395932	Taf1b	+	25183446	25243436	3759948	1.52883	0.839991	0.135616	0.472254	0.23346	-0.141425	0.647249	0.282732	-0.00574861	-0.586735	0.875389	1.04885	-0.226759	-1.09184	-0.472424	-0.723388
1. H-H (4196)	chr12	Cys1	-	25366678	25350703	Rrm2	+	25393106	25399011	26428	2.90311	2.31867	5.29021	4.51396	2.76063	2.76925	5.49139	3.07634	-2.60692	-3.19229	-4.80795	-4.29923	-1.33524	-2.6675	-2.09	-3.92313
1. H-H (4196)	chr12	Rsad2	-	27141317	27127618	Cmpk2	+	27154069	27164700	12752	0.651351	-0.128889	-1.33183	-1.38338	2.6197	3.37529	4.82331	3.371	3.19458	3.04834	3.77944	3.48478	2.01773	3.21927	3.09258	2.60394
1. H-H (4196)	chr12	Rps7	-	29320818	29315712	Rnaseh1	+	29334467	29344456	13649	0.99671	-0.309183	-0.870697	-0.727198	1.25446	0.691289	1.29082	0.80783	-0.801941	-0.776253	-0.0731337	-0.659704	-0.198371	-0.456431	-0.3288	-0.241316
1. H-H (4196)	chr12	Ttc15	-	29435318	29375494	Tssc1	+	29436693	29552356	1375	0.263781	-0.246537	n/a	n/a	0.331392	-0.417107	-0.256122	-0.479538	1.86381	1.20301	2.49805	1.88745	0.573967	0.705676	0.759078	0.325697
1. H-H (4196)	chr12	Sntg2	-	31058240	30859348	Tmem18	+	31269308	31276078	211068	1.6784	2.23044	1.94488	-1.51048	2.05486	3.91337	2.21442	2.43733	1.11452	0.621348	1.52138	1.65766	0.395968	0.346894	0.791326	0.691224
1. H-H (4196)	chr12	Acp1	-	31596477	31578191	Fam110c	+	31758833	31764802	162356	0.0409613	-0.888055	0.748345	0.824958	0.094137	-0.179403	-0.182978	-0.594728	-2.66002	-2.05654	-2.65357	-2.44248	-0.267321	1.60426	1.29134	0.268176
1. H-H (4196)	chr12	Dld	-	32036302	32016429	Slc26a3	+	32075736	32135837	39434	-0.0231252	-0.499194	0.969376	1.30855	2.21208	0.347759	0.491609	-0.548239	-1.88372	-1.19558	-0.222443	-1.75452	0.126403	4.98224	-2.51368	-2.28726
1. H-H (4196)	chr12	Pik3cg	-	32893476	32858338	RP24-143P3.1	+	33063569	33067808	170093	1.50235	1.54616	-0.630632	-0.581812	1.60248	1.7823	1.92513	2.48575	-0.0847884	-0.669012	n/a	n/a	-0.303904	0.71031	-0.709619	0.15351
1. H-H (4196)	chr12	Cdhr3	-	33777740	33718661	Atxn7l1	+	33832628	34060524	54888	1.44906	0.422622	2.26859	0	1.7509	0.27986	0	4.36882	-0.0651049	-0.346646	1.30511	1.4286	-1.00257	-0.652974	-1.25915	-0.789528
1. H-H (4196)	chr12	Hdac9	-	35058985	34732451	Prps1l1	+	35669445	35671062	610460	2.27735	1.48322	3.37075	4.877	3.64717	0.18424	0.562139	1.419	n/a	n/a	-0.0531725	-0.0489426	n/a	n/a	n/a	n/a
1. H-H (4196)	chr12	Ahr	-	36219661	36182651	Agr3	+	36652207	36676323	432546	-2.64926	-1.92446	-1.1413	-1.73581	-2.24162	-1.26489	-1.66809	0.649791	0.160999	0.952555	0.0115908	0	0.778102	1.41454	0.138099	4.43852
1. H-H (4196)	chr12	Bzw2	-	36883412	36818433	Ankmy2	+	36883711	36923878	299	1.1496	0.237615	-0.694476	-0.171816	0.83624	-0.826423	-0.494158	-1.76487	1.47875	1.01673	1.80893	1.98284	0.83332	0.515222	0.473941	0.103753
1. H-H (4196)	chr12	Scin	-	40860815	40786360	RP24-234D9.2	+	40925243	40927692	64428	-0.950337	2.02602	-1.14757	-1.05873	2.65569	4.88173	5.91836	0.680234	-0.22736	0.718989	n/a	n/a	1.12012	-0.104446	-0.53074	0.958046
1. H-H (4196)	chr12	Zfp277	-	41172377	41041633	Dock4	+	41172640	41573073	263	-0.434989	-1.21556	0.52882	0.38859	-0.129917	-0.745478	-0.421011	-0.605478	-1.49713	-0.946908	2.24993	1.06964	-1.91102	-2.94602	-2.31229	-0.843156
1. H-H (4196)	chr12	Dnajb9	-	45311055	45306884	Pnpla8	+	45322357	45413079	11302	1.13251	0.526371	1.31795	1.30632	1.44886	2.37489	1.13461	1.4376	0.451732	0.0317908	1.73433	2.03621	0.859423	-0.130447	-0.0233515	-0.0112652
1. H-H (4196)	chr12	Nova1	-	47919762	47795504	Foxg1	+	50483870	50487841	2564108	2.50021	4.10752	3.47086	3.57273	-1.4146	-0.732898	-1.22174	-0.989106	4.96831	-1.30645	4.88651	4.79077	-1.79631	-1.80707	-2.06373	-1.84185
1. H-H (4196)	chr12	Prkd1	-	51750210	51442218	G2e3	+	52449048	52477973	698838	-0.0858247	-0.754496	-0.19691	1.44936	0.441682	-0.381943	0.316251	0.346392	-2.74974	-3.20287	-0.961742	-1.19184	-2.72566	-2.84882	-2.57996	-3.10057
1. H-H (4196)	chr12	Gpr33	-	53129050	53123990	Nubpl	+	53198724	53413731	69674	0	0	0	0	0	0	0	0.099642	-2.1068	-2.59412	-1.22765	-2.06907	-0.987922	-1.87807	-1.60511	-1.92641
1. H-H (4196)	chr12	Baz1a	-	56087323	55993976	Srp54b	+	56181483	56288938	94160	-3.60929	-3.58263	-2.29858	-4.19959	-2.23294	-1.75014	-2.63037	-1.79531	0.459226	-0.337279	n/a	n/a	0.702834	0.164474	-0.10113	-0.116514
1. H-H (4196)	chr12	Ppp2r3c	-	56403987	56381801	Psma6	+	56485209	56519297	81222	0.143804	-0.403388	0.362402	0.746182	0.0826423	-0.613357	-0.705888	-1.0788	0.258391	-0.644699	n/a	n/a	0.576621	-0.18719	-0.313266	-0.451902
1. H-H (4196)	chr12	Nfkbia	-	56593634	56590398	Aldoart2	+	56666226	56667883	72592	0.107355	-0.388018	-0.241115	0.254001	0.887298	0.00118892	0.0169184	1.67507	-0.32427	-0.813844	1.39247	1.13057	-0.744751	-0.608854	-1.16988	-1.10158
1. H-H (4196)	chr12	Ralgapa1	-	56922154	56703916	Brms1l	+	56937353	56970722	15199	-0.910149	-0.850629	2.42325	2.40084	-0.719878	-1.38537	-1.33549	-1.26296	0.471772	0.117247	1.97902	2.28258	0.222513	-1.00236	-0.336551	-0.313559
1. H-H (4196)	chr12	Nkx2-9	-	57714271	57712376	Pax9	+	57792754	57813809	78483	-2.55843	-2.47685	-2.28274	-2.10602	-2.86416	-2.7422	-3.12621	-2.77408	-0.856913	1.62997	n/a	n/a	-0.0100809	-0.845422	-0.624376	-0.460536
1. H-H (4196)	chr12	Slc25a21	-	58298459	57813621	Mipol1	+	58331433	58598186	32974	0.49347	0.228689	-0.51689	-0.476875	0.603198	-0.341067	3.65389	-0.0155375	-2.61442	-2.84285	-1.91684	-0.916002	-1.29341	-2.30795	-1.67443	-2.14977
1. H-H (4196)	chr12	Rpl26-ps2	-	58734002	58733565	Ttc6	+	58797921	58838785	63919	-2.603	-2.44838	-1.92754	-1.6964	-2.68443	-2.19458	-2.93003	-2.33548	0.0519609	-0.0379504	n/a	n/a	-1.29137	-0.186124	-1.17931	1.61614
1. H-H (4196)	chr12	Sec23a	-	60113004	60059370	Sip1	+	60114380	60128975	1376	0.00917437	-0.538018	0.822182	0.728148	-0.246038	0.609128	-1.01071	-1.29697	-1.26057	-1.19571	n/a	n/a	-0.0301328	-1.21164	-0.684395	-1.04854
1. H-H (4196)	chr12	Trappc6b	-	60162448	60144080	Pnn	+	60167906	60175004	5458	1.65629	1.01885	2.02226	1.97102	1.65005	1.09328	0.942595	1.42185	-1.30809	-1.09543	0.713613	1.03763	-0.993621	-1.5259	-1.30081	-1.53123
1. H-H (4196)	chr12	Rpl21-ps3	-	60195524	60195042	Mia2	+	60196786	60210117	1262	-0.754866	-1.67286	0.17221	0.776745	-0.935149	-0.537017	-0.898421	-0.523724	0	0.873406	0.568099	0	0.24454	6.4735	4.41193	3.27584
1. H-H (4196)	chr12	Fbxo33	-	60320712	60301642	Lrfn5	+	62624935	62958915	2304223	-1.60073	-2.29858	1.16967	1.43282	-1.63953	-1.08433	-1.67185	-1.24892	6.59722	6.66412	6.12602	5.81184	0.430916	1.39458	0.845441	-0.205627
1. H-H (4196)	chr12	Klhl28	-	66066523	66043427	Fam179b	+	66066729	66123560	206	-0.0371727	-0.694881	0.556471	0.93444	-0.516414	-1.11691	-1.40483	-0.73527	-1.90739	-1.77992	1.16397	0.871243	-1.41533	-1.5467	-1.51793	-1.35214
1. H-H (4196)	chr12	Fkbp3	-	66174931	66163423	Fancm	+	66176593	66233045	1662	-0.736869	-1.56412	-0.272527	-0.109475	0.187287	-2.00246	-1.26405	-2.44778	-2.761	-2.72353	-0.534026	-0.651479	-2.56735	-3.34456	-2.91953	-3.08259
1. H-H (4196)	chr12	C79407	-	66273591	66233721	Wdr20b	+	66326504	66329441	52913	-4.00753	-4.07505	n/a	n/a	-2.97593	-3.29158	-2.90835	-4.99552	-3.13278	-3.30603	n/a	n/a	-3.22109	-3.09076	-3.52975	-3.23496
1. H-H (4196)	chr12	Rps29	-	70260173	70258709	Ppil5	+	70269801	70279997	9628	-0.221496	-1.339	-2.90204	-2.38535	0.3989	-0.0424642	-0.174446	-0.293969	-1.67575	-1.64684	n/a	n/a	-0.792276	-1.12462	-0.600218	-2.3246
1. H-H (4196)	chr12	Pole2	-	70329177	70302766	Klhdc1	+	70342819	70385619	13642	-2.87673	-2.38973	-2.92775	-3.6539	-1.4097	-1.60305	-1.04873	-1.99921	2.28748	1.373	2.88118	3.1908	2.98689	1.30758	1.71295	2.44689
1. H-H (4196)	chr12	Nemf	-	70458153	70412531	Arf6	+	70473137	70476966	14984	-0.787473	-1.00562	1.45098	1.63822	-0.487431	-0.94074	-1.05584	-0.794203	-1.67417	-3.01752	-0.443399	0.28631	-1.56933	-0.802818	-1.88404	-0.964919
1. H-H (4196)	chr12	Cdkl1	-	70891694	70847835	Atl1	+	70994092	71065072	102398	1.39741	0.315348	1.99133	1.6914	1.69786	-0.711282	3.99123	0.0775639	3.13822	2.97738	4.62425	3.79848	0.830276	-0.051445	-0.674352	-0.552504
1. H-H (4196)	chr12	Nin	-	71212912	71119727	Abhd12b	+	71255129	71284334	42217	-0.0572134	-0.475194	2.30752	1.74669	0.454991	-0.453059	0.280748	0.513358	-0.272592	-0.188064	-0.552255	-0.60973	-0.59642	-0.438985	-0.921544	0.807467
1. H-H (4196)	chr12	Trim9	-	71448601	71345526	Tmx1	+	71554082	71569027	105481	6.8116	6.55712	7.23881	6.05654	1.88065	1.71193	2.46098	1.13839	0.0371018	-0.0332469	0.530636	1.20394	0.44055	-0.0934144	-0.181796	-0.148517
1. H-H (4196)	chr12	Timm9	-	72237662	72224160	Dact1	+	72410871	72421094	173209	0.960077	0.353272	0.998385	1.22876	1.50156	0.615831	0.744128	-0.554165	1.6521	1.04477	-0.283047	-1.59988	0.208435	-0.0174197	0.749719	-0.323655
1. H-H (4196)	chr12	Gpr135	-	73171978	73170605	Jkamp	+	73186844	73202448	14866	3.07913	2.19356	2.38149	2.53158	-0.695955	0.0175362	0.464895	-0.550334	0.678332	0.336915	1.18713	1.0754	1.00199	-0.0296135	-0.0876206	0.33486
1. H-H (4196)	chr12	Rtn1	-	73510041	73312739	Lrrc9	+	73543022	73615321	32981	7.64503	7.31755	6.65635	6.26896	0.970223	2.98469	-0.231552	1.04825	-0.823973	-0.971879	-3.15264	-2.98387	-2.17215	-3.37382	-3.66884	-1.72518
1. H-H (4196)	chr12	Dhrs7	-	73765815	73751343	Ppm1a	+	73862198	73895927	96383	-0.66002	-1.24262	0.589382	-0.745357	2.86735	1.12327	-1.71028	1.30559	-1.15412	-1.8085	0.726852	0.814964	-0.997527	-0.865723	-2.01809	-1.4925
1. H-H (4196)	chr12	Six4	-	74214401	74201246	Mnat1	+	74224704	74374975	10303	-6.13861	-5.27364	-3.82069	-5.08252	-4.78996	-6.33797	-4.20758	-4.55844	-1.77883	-2.37185	-0.284597	-0.190834	-0.974783	-1.67838	-1.26631	-1.40464
1. H-H (4196)	chr12	Tmem30b	-	74647382	74644101	Prkch	+	74685784	74879172	38402	-4.10275	-2.5328	-4.25529	-3.92587	-4.12206	2.2903	0.708314	0.332594	2.10948	1.90836	-1.39162	-1.80872	2.52765	1.17085	2.22603	3.12456
1. H-H (4196)	chr12	Kcnh5	-	76278319	75998204	Rhoj	+	76409309	76502443	130990	2.47566	3.58426	4.68934	0	0	0.120014	0.834048	0.0508239	3.53753	4.15815	0.343348	-0.9569	5.89981	4.76241	5.68207	6.2935
1. H-H (4196)	chr12	Sgpp1	-	76836716	76815235	Syne2	+	76919305	77211913	82589	0.431714	-0.652241	1.19609	1.7073	0.416224	1.02189	0.639727	-0.0139966	0.0429339	0.0895414	0.0681564	-0.803959	0.660644	-0.186285	0.501304	0.970273
1. H-H (4196)	chr12	Tex21	-	77347733	77299679	Mthfd1	+	77356219	77420807	8486	-4.69046	-4.78964	-3.85525	-3.55679	-4.24836	-4.40227	-4.85292	-4.85335	-2.72757	-2.90801	-1.21715	-0.975348	-2.14191	-2.62519	-1.32084	-1.43696
1. H-H (4196)	chr12	Zbtb25	-	77470547	77449887	Zbtb1	+	77471253	77497937	706	-1.20812	-1.79389	0.134121	0.118949	-0.968244	-2.12432	-1.67118	-1.94325	-1.45207	-1.19782	1.41331	1.16079	0.26124	-0.455459	0.118343	0.0323209
1. H-H (4196)	chr12	Spnb1	-	77811534	77681475	Churc1	+	77866525	77884167	54991	-0.790717	-0.263431	n/a	n/a	0.479422	-2.67783	-3.05832	-2.84032	2.02361	1.84047	2.07616	1.83475	3.83322	2.28783	2.00933	1.91349
1. H-H (4196)	chr12	Max	-	78063235	78038256	Fut8	+	78340052	78577325	276817	-2.00067	-2.27694	-0.147331	0.121973	-2.4018	-1.11838	-2.48379	-1.85213	1.26733	1.01248	1.88871	1.76601	0.0355498	-0.621953	0.316972	0.688103
1. H-H (4196)	chr12	Atp6v1d	-	79962541	79941712	Eif2s1	+	79962806	79987997	265	0.969929	0.0454253	2.38455	1.80604	1.29411	0.895926	0.302329	-0.230368	-1.43036	-1.7462	0.375487	0.113699	-0.868282	-1.54975	-1.41747	-1.85655
1. H-H (4196)	chr12	Tmem229b	-	80108264	80062783	Plekhh1	+	80130150	80182635	21886	3.67901	3.5451	2.12706	2.74981	0.296342	1.98847	0.226147	1.01481	-4.671	-3.90187	n/a	n/a	-2.114	-0.941806	-2.73225	-3.21968
1. H-H (4196)	chr12	Pigh	-	80190657	80181660	Arg2	+	80231764	80257288	41107	-0.519787	-0.321977	0.589227	1.26192	0.106943	0.595211	0.346123	-0.000698139	4.94718	4.9964	n/a	n/a	0.157914	1.67155	6.65326	5.17567
1. H-H (4196)	chr12	Rdh11	-	80293280	80275324	Rdh12	+	80309901	80323652	16621	-0.630885	-1.49179	-0.605381	0.000658637	-2.10782	-1.78687	-1.71791	-1.68663	-1.11091	-1.45716	0.06218	0.794316	-1.18116	-1.68774	1.21786	-1.37314
1. H-H (4196)	chr12	Zfyve26	-	80397269	80333334	Rad51l1	+	80401551	80904257	4282	-3.13319	-2.48947	-0.231719	0.061437	-2.12262	-1.45585	-2.6025	-2.2333	-3.36824	-2.84331	n/a	n/a	-2.14936	-2.63266	-2.37895	-3.51575
1. H-H (4196)	chr12	Dcaf5	-	81537588	81436834	Exd2	+	81564082	81599122	26494	0.730128	0.462823	1.48487	1.54778	0.563099	0.00455828	-0.0718013	-0.0710066	0.561898	0.40881	2.64618	1.86986	-0.31683	-0.779853	-0.13083	-0.289979
1. H-H (4196)	chr12	Erh	-	81745328	81735009	Srsf5	+	82046491	82051494	301163	0.281159	-0.587604	-1.76697	-1.43556	-0.0953638	-0.55789	-0.36557	-0.950743	-0.224335	-1.17596	-0.0307696	0.427558	-0.486183	-0.613471	-0.201097	-0.273826
1. H-H (4196)	chr12	Slc10a1	-	82068971	82054172	Smoc1	+	82127795	82287401	58824	-2.6967	-1.86229	-0.750267	-0.942137	-1.45141	-1.23006	0.105208	-1.46843	0.458155	0.303426	-1.4948	1.76575	0.528962	-0.284262	-3.12584	-3.25312
1. H-H (4196)	chr12	Med6	-	82695993	82674544	Ttc9	+	82732356	82765928	36363	-0.992315	-1.55631	-0.137532	-0.496521	-0.542537	-0.719886	-0.931139	-0.902189	2.14765	1.55976	2.48137	2.36783	0.75444	-0.82441	-0.92681	2.00813
1. H-H (4196)	chr12	Map3k9	-	82882157	82815937	Pcnx	+	82961017	83101911	78860	-1.25478	-1.10913	0.617557	0.380408	-4.51461	-2.11647	-3.37641	-1.78518	-1.53014	-1.66335	1.48113	1.13259	-0.91216	-1.29317	-2.00861	-1.00684
1. H-H (4196)	chr12	Dpf3	-	84451882	84314732	Dcaf4	+	84861416	84882938	409534	2.84314	3.40894	-0.0798189	3.55963	4.7756	2.86558	3.26284	1.15059	-0.872742	-1.53686	-0.697619	-0.962776	-1.19763	-2.67025	-2.29597	-2.65952
1. H-H (4196)	chr12	Zfyve1	-	84938097	84887891	Rbm25	+	84973184	85024073	35087	-0.665915	-0.938769	-0.84493	-0.515614	-0.498072	-1.05891	-1.14989	-0.803722	-1.25202	-1.65566	-0.315225	-0.0733825	-1.26467	-1.37492	-1.68711	-1.61396
1. H-H (4196)	chr12	Numb	-	85262884	85134984	Acot2	+	85328811	85334823	65927	-2.34441	-2.21826	0.0292629	-0.799021	-0.686558	-0.510853	-1.2436	-0.0759041	0.99967	0.212221	-0.505788	-0.338391	5.25914	2.79413	2.63041	3.0664
1. H-H (4196)	chr12	Pnma1	-	85489439	85487081	Ptgr2	+	85626182	85656782	136743	3.0971	1.32726	2.14497	-1.36964	0.0583468	-0.29951	-0.633642	1.42167	-1.21442	-1.63624	-0.167234	0.983927	2.33486	0.224982	-0.0142555	-0.409647
1. H-H (4196)	chr12	Entpd5	-	85749979	85714825	Rnf113a2	+	85758144	85759527	8165	0.290773	0.025595	0.994048	1.44143	2.53264	2.42961	2.86308	0.271115	n/a	n/a	1.23205	1.65832	n/a	n/a	n/a	n/a
1. H-H (4196)	chr12	Aldh6a1	-	85791900	85771673	Lin52	+	85792458	85872483	558	0.131121	-0.407952	0.374451	1.45227	1.87842	-0.517158	1.7381	0.930241	0.191879	0.0242036	1.1159	1.73527	0.269415	-0.685384	-0.230981	0.0260886
1. H-H (4196)	chr12	Abcd4	-	85958416	85943481	Vrtn	+	85981969	85992401	23553	-1.48023	-1.13707	-0.817655	0.385693	-0.365304	0.316347	-0.60228	-0.753713	-3.38078	-3.28612	-2.98359	-2.74625	-3.78772	-3.63446	-4.15067	-3.80402
1. H-H (4196)	chr12	Ltbp2	-	86217482	86124162	RP23-107N10.4	+	86259098	86260188	41616	-2.07883	-2.43364	-2.09209	-2.46239	-0.290887	-0.831691	-2.29174	2.72819	5.5076	5.05404	n/a	n/a	5.49796	4.77832	4.70025	4.48977
1. H-H (4196)	chr12	Prox2	-	86447381	86427764	Dlst	+	86451783	86475041	4402	-0.888179	-0.797439	0.462324	-0.623195	0.0598844	-0.848888	-0.54166	0.380542	-0.269015	-0.581792	0.398243	0.627035	1.81272	0.371595	-0.137547	-0.588476
1. H-H (4196)	chr12	Pgf	-	86518246	86507589	Eif2b2	+	86560431	86567578	42185	0.365413	-0.0152382	-0.214837	0.757987	0.0622046	-0.204377	-0.334672	1.17201	0.279601	-0.362652	0.183202	0.316542	0.320979	-0.197653	-0.0429101	-0.0348189
1. H-H (4196)	chr12	Tmed10	-	86715667	86681564	Fos	+	86814840	86818223	99173	-0.33667	-0.621351	-0.772145	-0.149239	0.554102	0.590578	0.252608	0.398402	0.0713682	-1.1211	2.17056	4.23918	-1.04332	1.45525	-1.47536	1.59769
1. H-H (4196)	chr12	Tgfb3	-	87419991	87397694	Esrrb	+	87702067	87862577	282076	1.25519	1.03731	1.03489	1.66707	2.83684	1.9256	2.5412	2.87158	-7.17781	-5.47746	-6.65958	-5.11298	-4.63186	-6.75916	-5.74277	-8.26121
1. H-H (4196)	chr12	Zdhhc22	-	88329626	88324331	Tmem63c	+	88362290	88430993	32664	4.18907	3.89019	6.12554	4.78753	0	0.420621	0	0	2.22089	2.25764	3.73653	2.4173	-2.16864	-0.327113	-2.11095	-1.75451
1. H-H (4196)	chr12	Ngb	-	88443489	88438481	Gstz1	+	88488668	88505673	45179	3.33656	1.73833	2.82258	-1.09695	-0.79119	1.94915	-0.547986	2.21947	0.147417	-1.10689	0.307665	0.776897	0.637007	0.655729	0.664128	0.180671
1. H-H (4196)	chr12	Vipar	-	88607236	88579825	Ahsa1	+	88607696	88614947	460	0.812965	-0.0251458	n/a	n/a	0.704575	0.0258739	0.171467	-0.223899	-0.16857	-0.51925	0.639398	0.741628	-0.0785133	-0.945997	-0.719353	-0.786003
1. H-H (4196)	chr12	Snw1	-	88813249	88790886	Oog1	+	88943638	88949795	130389	-0.0397521	-0.715279	0.712401	0.396263	0.103494	-0.332526	-0.0703263	-0.164059	n/a	n/a	0	0	n/a	n/a	n/a	n/a
1. H-H (4196)	chr12	Dio2	-	91976878	91962994	Tshr	+	92639433	92778949	662555	2.98402	0.228758	2.31879	2.17004	2.10608	-0.0344769	0.0983055	-0.0335218	1.48712	0.381642	-0.0306234	-0.213499	-0.296134	-0.834893	1.35584	-0.546628
1. H-H (4196)	chr12	Rpl31-ps1	-	93129713	93129336	Flrt2	+	96930436	97023425	3800723	-4.05541	-3.91571	-2.87705	-2.79777	-3.59344	-3.58356	-3.96659	-3.80008	2.45277	2.60752	3.93435	3.57485	2.20042	0.878983	2.52945	0.110812
1. H-H (4196)	chr12	Galc	-	99497669	99440514	Gpr65	+	99506845	99514834	9176	-0.237997	-0.700333	0.196794	0.48887	-0.502201	0.731669	0.622851	0.242754	1.04732	2.48895	0.0566311	0	2.76002	3.15644	3.06495	2.92062
1. H-H (4196)	chr12	Kcnk10	-	99816150	99672204	Spata7	+	99866367	99908025	50217	5.48807	4.94915	4.12296	-0.221577	-0.0465416	1.52281	1.05268	-0.0668449	0.443895	-0.16922	1.15274	0.900502	-0.186695	-1.84926	-0.825557	-1.36762
1. H-H (4196)	chr12	Ptpn21	-	99975615	99914951	Zc3h14	+	99985178	100025984	9563	-3.67567	-3.36791	-1.29626	-1.77076	-1.41692	-2.16216	-2.46218	-1.47406	-0.286492	-1.04444	n/a	n/a	-0.195861	-1.24388	-0.564006	-0.950349
1. H-H (4196)	chr12	Eml5	-	100139694	100024814	Ttc8	+	100158784	100221442	19090	-1.8471	-1.53372	2.2071	2.47375	-2.85435	-2.91879	-4.05913	-3.62272	0.520299	0.378914	1.65169	2.13593	0.238349	-0.499297	1.03253	0.20988
1. H-H (4196)	chr12	Foxn3	-	100688284	100433304	Tdp1	+	101122747	101193429	434463	-0.808033	-1.00482	-1.192	-0.16785	-0.0595862	-0.717945	-1.22038	-0.130957	-0.652826	-1.28705	-0.226745	-0.804207	-1.3741	-2.22642	-1.36542	-1.9336
1. H-H (4196)	chr12	BC002230	-	101397863	101363662	Calm1	+	101437645	101448016	39782	-0.258013	-1.05944	n/a	n/a	-0.348781	-0.917057	-0.467377	-0.63538	2.96673	2.05827	3.21807	2.70383	1.70944	2.96297	1.53282	2.25324
1. H-H (4196)	chr12	Smek1	-	102321912	102277619	Catsperb	+	102642883	102864219	320971	-2.26091	-2.19522	-0.651024	-0.4683	-1.51712	-1.43625	-1.5963	-1.86296	0	0	0	0	0	0	0	0.0495249
1. H-H (4196)	chr12	Atxn3	-	103196456	103157111	Cpsf2	+	103214184	103244203	17728	-2.02207	-2.31162	-0.489168	-1.07672	-1.54625	-1.25192	-1.8707	-1.32263	-0.41347	-0.9722	0.767881	0.640163	-0.501139	-1.06328	-1.02653	-1.27744
1. H-H (4196)	chr12	Lgmn	-	103678023	103632308	Golga5	+	103708120	103736112	30097	0.0481138	-0.675862	-0.0167193	0.258385	0.338485	3.07597	0.830081	0.484748	-0.403706	-0.971462	0.555851	0.891847	0.213913	0.330127	-0.190042	-0.212147
1. H-H (4196)	chr12	Btbd7	-	104116616	104022866	Cox8c	+	104137516	104138744	20900	-2.65013	-2.50743	-0.570924	-0.333407	-1.63498	-1.95853	-2.03639	-1.51826	-1.03509	-1.09234	-0.838327	-0.771639	-1.06427	-1.02121	-1.16625	-1.06885
1. H-H (4196)	chr12	Asb2	-	104594211	104559352	Otub2	+	104626892	104644549	32681	2.43515	2.61912	1.18668	2.829	9.66712	5.32622	2.45986	3.88179	1.06008	0.602676	2.70108	1.69127	0.143243	-1.3303	-0.823505	-0.331969
1. H-H (4196)	chr12	Ddx24	-	104664077	104646186	Ifi27l1	+	104672422	104678449	8345	0.572538	-0.100399	1.61746	1.6279	0.119438	-0.518755	-0.465012	-0.613531	2.30547	1.71995	n/a	n/a	3.33618	3.98466	2.81015	3.7339
1. H-H (4196)	chr12	Ifi27l2b	-	104690697	104680379	Ppp4r4	+	104770775	104852042	80078	0	1.15192	0	0	2.07052	9.65094	0.0968875	0.235503	-3.20341	-3.71154	-0.187191	-0.576946	-5.85846	-4.3811	-4.38195	-2.20216
1. H-H (4196)	chr12	Serpina12	-	105282653	105266979	RP24-87H1.4	+	105318859	105324934	36206	0.0585802	0.0810186	0	2.23309	0.175577	0	0	0.146607	0	0	n/a	n/a	0	0	0	0
1. H-H (4196)	chr12	RP24-87H1.8	-	105431136	105427727	Serpina3f	+	105452754	105459339	21618	0.831316	0.119656	n/a	n/a	0	0.175736	0	0	-0.0932746	0.109967	-0.487103	-0.448355	0.419869	1.38226	0.0825074	2.05157
1. H-H (4196)	chr12	Scarna13	-	106269559	106269285	Glrx5	+	106270899	106279120	1340	-0.549622	-0.472702	-2.30099	-1.35391	-1.2139	-1.42901	-1.08931	-0.696424	1.78724	1.23549	1.1917	1.04672	2.6556	2.08725	1.88825	1.30773
1. H-H (4196)	chr12	Tcl1	-	106460947	106454967	Bdkrb2	+	106801382	106831281	340435	-7.01098	-7.39411	-5.76256	-5.31645	-7.23031	-6.54689	-7.89183	-6.97679	-0.941004	0.24965	-1.95587	-1.81095	-0.195325	1.36069	-0.527951	0.464815
1. H-H (4196)	chr12	Atg2b	-	106923451	106851749	Ak7	+	106944192	107020657	20741	-1.55523	-1.82153	0.415549	0.699537	-1.73382	-1.43835	-2.31242	-2.00379	0.914906	0.546912	n/a	n/a	-0.39774	-0.542688	2.0862	2.22864
1. H-H (4196)	chr12	RP24-280H19.1	-	107685876	107680863	RP24-280H19.2	+	107697360	107697705	11484	0.167775	0.119656	n/a	n/a	0	0	0	0	0.469826	0	n/a	n/a	0	0	0	0
1. H-H (4196)	chr12	RP24-66K3.2	-	107784536	107783047	RP23-230A6.1	+	107796960	107813134	12424	0	0	n/a	n/a	0	0	0	0	-2.03648	-2.14911	n/a	n/a	-2.09389	-2.00917	-2.29454	-2.10291
1. H-H (4196)	chr12	Setd3	-	109417524	109344641	Ccnk	+	109424580	109441569	7056	-0.27096	-0.901961	0.221281	0.34163	-0.296103	-0.824067	-0.928182	-0.765268	-4.09634	-4.70331	-2.0995	-2.43441	-3.89531	-3.42375	-4.4762	-4.16105
1. H-H (4196)	chr12	Ccdc85c	-	109513627	109444555	Hhipl1	+	109544480	109566510	30853	-1.84996	-2.97587	-2.10106	-0.0635546	-2.4234	-1.7898	-3.31132	-3.50151	0.762445	1.13639	0.84438	2.27972	0.547871	-0.900164	-0.664694	-0.0197012
1. H-H (4196)	chr12	Degs2	-	109940516	109925002	Yy1	+	110031183	110054842	90667	-0.832463	0.76783	-0.161631	-0.284959	-1.03526	6.01764	2.80061	-0.459079	-2.94209	-3.42796	-1.98288	-1.44128	-2.45935	-2.149	-2.60229	-2.33395
1. H-H (4196)	chr12	Slc25a29	-	110074093	110064083	Slc25a47	+	110089339	110095024	15246	2.96125	2.45192	2.58579	2.32249	1.28346	0.442673	1.53899	2.88113	2.02048	0.976859	0.803868	0.0512695	1.92995	1.96724	1.51324	1.86611
1. H-H (4196)	chr12	Begain	-	110291589	110270397	Dlk1	+	110691745	110701545	400156	2.45521	2.44512	2.74056	3.38721	-1.8974	-0.458448	-0.205987	-0.612685	1.97854	3.99515	-2.7192	-2.3645	4.36931	4.10641	2.72302	5.62592
1. H-H (4196)	chr12	Rtl1	-	110838540	110827404	Dio3	+	111517440	111519307	678900	-2.07476	-0.433137	0.295398	1.07234	-1.95046	-2.19698	-2.70684	-2.3425	2.27864	0.172343	1.03205	-1.06444	-1.29988	-0.199257	-0.716488	-1.01463
1. H-H (4196)	chr12	Hsp90aa1	-	111940938	111932839	Wdr20a	+	111976154	112042450	35216	-2.28285	-2.80032	-1.61565	-1.18186	-3.58996	-3.76097	-4.13933	-4.05532	-1.07678	-1.1334	n/a	n/a	-0.733891	-0.889058	-1.115	-1.13742
1. H-H (4196)	chr12	Stk30	-	112079149	112046008	Zfp839	+	112088489	112107312	9340	-0.767167	-2.19288	n/a	n/a	-2.83653	-4.18425	-2.28872	-1.55072	-2.52333	-1.91391	0.0909278	0.0755853	-1.19519	-1.94422	-2.56435	-1.75661
1. H-H (4196)	chr12	Ankrd9	-	112217250	112213563	Rcor1	+	112277561	112354112	60311	0.312037	0.0328121	1.52081	1.72602	2.67612	3.0854	1.08842	0.544014	-2.87501	-3.191	-0.168501	-0.304896	-1.98224	-1.79604	-2.22362	-1.99786
1. H-H (4196)	chr12	Cdc42bpb	-	112615929	112531183	Tnfaip2	+	112680680	112693229	64751	-1.23801	-1.92106	-1.48132	-3.20777	-1.73323	-1.40513	-1.90988	-1.67577	-1.70785	-1.37479	-2.05224	-2.85827	1.58695	1.3182	2.71193	1.99459
1. H-H (4196)	chr12	Ckb	-	112910549	112907566	Trmt61a	+	112916316	112922113	5767	2.80797	2.35578	2.81606	2.55577	1.70685	1.93943	-0.421168	-0.0032134	-0.551641	-1.00212	0.186614	0.0345476	-0.58467	-0.941238	-1.42127	-1.51834
1. H-H (4196)	chr12	Bag5	-	112951468	112947699	Klc1	+	112997060	113044986	45592	1.47183	0.881934	2.21103	1.87246	1.36549	0.802023	0.898421	1.1954	2.43545	1.77044	n/a	n/a	0.780608	-0.464744	-0.804549	0.106491
1. H-H (4196)	chr12	Xrcc3	-	113052052	113041404	Zfyve21	+	113052381	113066596	329	-2.75093	-3.11654	-1.87954	-1.55543	-2.61325	-1.82329	-2.20558	-3.17404	-0.454167	-0.331513	-0.820319	-0.243354	1.65927	1.44547	1.20259	1.8344
1. H-H (4196)	chr12	Ppp1r13b	-	113110826	113066668	Tdrd9	+	113209770	113307065	98944	1.53126	0.91935	1.59236	2.50626	0.806228	0.666374	0.34282	1.05713	0.971217	0.65601	n/a	n/a	1.10267	0.0271413	0.800762	0.0787538
1. H-H (4196)	chr12	BC048943	-	113218962	113217534	Aspg	+	113344894	113365784	125932	1.81553	0.157144	n/a	n/a	2.47241	0	0	0	-2.19812	-1.73919	0.674418	-2.65589	-3.15296	1.35366	-1.81463	-1.07362
1. H-H (4196)	chr12	Tmem179	-	113749371	113738395	Inf2	+	113826995	113853767	77624	6.81553	6.26073	5.98479	6.18882	0.604757	2.36982	0.197371	-0.47032	-3.89504	-4.39995	0.648372	0.0324863	-3.04364	-3.80351	-3.72693	-2.62198
1. H-H (4196)	chr12	Akt1	-	113912487	113892032	Zbtb42	+	113917051	113920958	4564	-0.183022	-1.0797	-0.707015	-0.0452628	-0.222105	0.120076	-0.825867	-0.590635	-1.79221	-1.58136	-3.19763	-2.96447	0.585513	0.842569	0.018411	1.3316
1. H-H (4196)	chr12	Ahnak2	-	114040868	114019221	BC022687	+	114047186	114054456	6318	-3.75618	-2.74164	-3.32736	-2.06373	-2.35642	-3.07145	-5.55381	-2.16696	1.3862	0.580098	1.29568	1.375	0.624468	-0.616157	0.76556	1.07853
1. H-H (4196)	chr12	Ighm	-	114660941	114659078	Adam6b	+	114727756	114730229	66815	1.77218	1.908	-1.63723	-1.51048	1.37007	1.81132	1.34732	2.65262	0	0	0	0	0	0.0600221	0	0
1. H-H (4196)	chr12	Ighv1-85	-	117238672	117238239	Zfp386	+	117280562	117299060	41890	n/a	n/a	0	0	n/a	n/a	n/a	n/a	1.00453	0.45456	1.51404	1.3253	1.30137	0.14689	0.897532	0.455411
1. H-H (4196)	chr12	Wdr60	-	117501498	117445523	Esyt2	+	117519695	117611569	18197	0.332495	0.406059	2.32009	2.02738	-0.66509	-0.467584	0.439354	0.524053	-2.40346	-2.46813	0.305465	0.688021	-1.61829	-1.18338	-1.91561	-1.22158
1. H-H (4196)	chr12	Sp4	-	119539913	119473406	Sp8	+	120084802	120091051	544889	0.265628	-0.353842	1.34309	1.23732	-0.556421	-1.6581	-1.06968	-0.810434	0.991153	-0.616322	-2.93415	2.61234	-3.72495	-3.57424	-4.08189	-3.69146
1. H-H (4196)	chr12	Itgb8	-	120477275	120396495	Macc1	+	120681883	120705407	204608	2.01574	1.42261	2.52112	1.73379	0.715849	0.152536	2.32988	-0.291089	-1.83654	-1.67226	n/a	n/a	-1.83285	-0.236715	-0.307177	0.589236
1. H-H (4196)	chr13	BC016423	-	3610354	3565282	Asb13	+	3633278	3651020	22924	-2.74886	-3.24994	n/a	n/a	-3.22322	-3.38221	-3.45561	-3.46656	-0.608981	-0.686695	1.73752	1.81657	-1.02169	-1.42435	-0.865678	-1.07762
1. H-H (4196)	chr13	Calml3	-	3803564	3802139	Calm4	+	3837003	3837917	33439	0.218847	0.0810186	0.0624836	0	0.254801	0	2.724	0.936765	0	0.698692	0	0	0	0.367948	0	0.143054
1. H-H (4196)	chr13	Net1	-	3917466	3881811	Tubal3	+	3923941	3934522	6475	-2.12375	-1.89619	-0.631258	-1.60932	-0.630905	0.946836	-0.558929	0.673882	0.109674	0.721882	0	0	0.086959	6.41152	0.0476027	0.0971632
1. H-H (4196)	chr13	Ucn3	-	3944595	3939934	Akr1c14	+	4048257	4089668	103662	1.94029	0.19355	0	0	0	1.69702	0.0968875	0	-1.02232	-1.36356	-2.59714	-2.39054	0.848506	1.88164	-0.600364	4.00971
1. H-H (4196)	chr13	Akr1c18	-	4149900	4131861	Akr1c13	+	4190433	4204842	40533	2.31957	-0.0200943	0.696738	-0.439011	1.57477	0.695887	3.25906	1.34574	2.98504	6.33092	0	0	3.4619	9.6516	5.27906	4.69156
1. H-H (4196)	chr13	Akr1c12	-	4278679	4267418	Akr1c6	+	4433552	4456776	154873	1.35621	4.45567	0	0	2.08799	8.6391	4.57069	2.3768	0	0	0	0	0	0.223876	0.263499	0
1. H-H (4196)	chr13	Akr1c20	-	4522575	4486218	Akr1c21	+	4573321	4585787	50746	-0.472347	-0.498159	-0.388238	-0.358182	-0.487124	-0.290645	-0.104844	-0.48875	-1.32802	-1.40146	-0.540698	-0.830409	-1.19721	-0.942258	4.30879	-1.27417
1. H-H (4196)	chr13	Akr1e1	-	4608420	4590003	Rpl29-ps2	+	4613426	4613908	5006	-0.0416691	-0.366722	0.984166	0.921543	0.829445	0.340549	0.291821	-0.290695	n/a	n/a	-0.120374	-0.504617	n/a	n/a	n/a	n/a
1. H-H (4196)	chr13	Pfkp	-	6648023	6579014	Adarb2	+	8202159	8767993	1554136	0.182905	1.03133	1.67624	1.28019	0.0633437	-0.383176	-1.86066	-2.11208	3.66854	3.86826	0.45329	6.56411	-0.870655	-0.59704	-0.785877	-0.912211
1. H-H (4196)	chr13	Wdr37	-	8870976	8802214	Idi1	+	8884852	8891641	13876	-0.901048	-0.943136	0.376311	0.626537	-1.02944	-2.10573	-2.15207	-1.7341	-1.80159	-1.91865	-2.91161	-3.2586	-2.20355	-2.46675	-2.78435	-1.78328
1. H-H (4196)	chr13	Rpl10a-ps2	-	8940223	8939579	Idi2	+	8952109	8960181	11886	-2.24472	-2.36739	-1.56607	-1.42472	-1.72611	-2.21637	-2.52675	-2.32268	-1.54211	-1.549	-0.958438	-1.14961	-1.49862	-1.52143	-1.68991	-1.5924
1. H-H (4196)	chr13	Gtpbp4	-	8995263	8971317	Larp4b	+	9093151	9172332	97888	-1.89036	-2.54998	-0.213003	-0.090527	-1.6388	-2.2682	-2.15544	-2.36578	-2.00838	-2.39652	-0.352871	-0.174755	-1.87763	-1.45051	-2.5234	-2.04118
1. H-H (4196)	chr13	Actn2	-	12433027	12361693	Heatr1	+	12487665	12530944	54638	1.14858	2.1077	1.4769	-0.613447	9.07186	-0.238793	-1.37922	2.65869	-3.63683	-3.52758	-1.21379	-1.08718	-3.73691	-3.94673	-3.63199	-3.6343
1. H-H (4196)	chr13	Edaradd	-	12612715	12569175	Ero1lb	+	12658150	12701793	45435	n/a	n/a	-0.353355	2.55206	n/a	n/a	n/a	n/a	-0.542501	0.167098	1.80383	2.23011	-1.13048	-0.0100718	-1.25874	-0.739615
1. H-H (4196)	chr13	Prl2c2	-	13097659	13088393	Prl2c5	+	13274982	13284190	177323	-2.4426	-2.21478	-2.00766	-1.85224	-1.71585	-1.38262	-2.28655	-2.09416	-4.17057	-4.40123	-3.37778	-3.10908	-4.28815	-4.11464	-4.69906	-4.3066
1. H-H (4196)	chr13	Gpr137b	-	13485891	13449890	Nid1	+	13529869	13604542	43978	0.0212036	-0.178882	-0.411453	0.927728	-0.309547	-0.887743	0.311282	0.67674	-0.83221	-0.348605	-4.88185	-4.70324	0.930889	0.0934419	0.736456	0.897235
1. H-H (4196)	chr13	Ggps1	-	14155661	14144637	Arid4b	+	14156059	14291870	398	0.143184	-0.188678	1.21544	1.38218	0.18447	-0.59068	-0.318931	-0.523081	-0.614764	-0.724052	0.904409	0.464685	-0.370799	-0.921881	-0.95316	-0.319916
1. H-H (4196)	chr13	Mrpl32	-	14705304	14702568	Psma2	+	14705521	14719674	217	0.91445	0.335053	0.487988	0.346221	1.87681	0.997798	1.03732	0.698336	0.432222	-0.334625	0.64884	0.783991	0.676766	0.533516	0.149705	0.0736269
1. H-H (4196)	chr13	Pou6f2	-	18473872	18216794	Vps41	+	18809161	18958678	335289	3.92442	3.47565	3.31524	-0.117541	0.825851	-0.153047	0.288459	-0.0607458	0.457781	-0.272006	1.85671	1.99342	-0.381346	-0.214656	-0.721388	-0.916606
1. H-H (4196)	chr13	Tcrg-V2	-	19428895	19428442	Tcrg-C	+	19434055	19444212	5160	0	5.25278	n/a	n/a	0	2.23092	0.351629	1.41509	0	3.77606	n/a	n/a	0	2.21025	0.181192	1.12286
1. H-H (4196)	chr13	Epdr1	-	19711699	19683578	Sfrp4	+	19714973	19724863	3274	2.66799	1.90991	4.5571	4.97319	2.83699	1.62419	2.68679	1.95346	0.791718	0.849974	0.673308	-1.66725	-1.42854	-0.523084	-0.379675	-0.684645
1. H-H (4196)	chr13	Gpr141	-	19916126	19841551	Elmo1	+	20182488	20698397	266362	-0.0405811	0.808361	-0.0157236	-0.117541	0.946954	0.736015	0.486765	2.48203	0.878789	0.804904	2.64776	2.47828	-0.457885	-0.394153	-1.58479	0.488211
1. H-H (4196)	chr13	Olfr1370	-	21165168	21164218	Olfr1369-ps1	+	21207563	21208516	42395	0	0	0	0	0	0	0	0	0	0	0	0	0	0	0	0
1. H-H (4196)	chr13	Olfr1368	-	21234950	21233895	Trim27	+	21272082	21286593	37132	0	0	0	0	0	0	0	0	-1.16635	-1.6721	-0.84626	-0.381557	-1.58061	-1.47282	-1.40502	-1.50343
1. H-H (4196)	chr13	Gpx5	-	21384600	21378298	Gpx6	+	21404086	21411489	19486	0	0	0	0	0	0	0	0	-2.27285	-2.3308	-2.18514	-2.20388	-3.03967	-2.64283	4.38361	-1.99323
1. H-H (4196)	chr13	Nkapl	-	21560370	21558916	Zkscan4	+	21570776	21577376	10406	1.56577	1.40278	1.74505	1.47017	2.0651	1.81866	2.02354	3.35273	2.54503	2.81984	2.794	1.91907	2.1133	1.6065	2.27869	2.65072
1. H-H (4196)	chr13	Olfr1360	-	21766839	21765849	Olfr1359	+	21794844	21795834	28005	n/a	n/a	0	0	n/a	n/a	n/a	n/a	n/a	n/a	0	0	n/a	n/a	n/a	n/a
1. H-H (4196)	chr13	Hist1h2bl	-	21808012	21807632	Hist1h2ai	+	21808281	21809321	269	n/a	n/a	-6.72236	-6.24078	n/a	n/a	n/a	n/a	1.59913	0.59494	-1.49284	-0.951363	0.958361	1.38348	2.37777	-0.198304
1. H-H (4196)	chr13	Hist1h2ak	-	21845776	21845264	Hist1h2bn	+	21845992	21846372	216	-0.750285	-0.985666	-2.84073	-3.5873	0.842335	-0.032486	0.714265	-0.101186	n/a	n/a	-6.3593	-6.23326	n/a	n/a	n/a	n/a
1. H-H (4196)	chr13	Hist1h2an	-	21879087	21878695	Hist1h2bp	+	21879330	21881082	243	2.44499	2.51306	0.37158	0.149302	3.87623	3.21916	3.17152	1.88971	-1.82733	-1.05987	-2.00852	-2.32221	-0.988603	-0.650673	-1.01581	-1.07904
1. H-H (4196)	chr13	Hist1h2ap	-	21925444	21924926	Zfp184	+	22036981	22052648	111537	n/a	n/a	-1.86307	-1.83068	n/a	n/a	n/a	n/a	0.335214	-0.767464	-0.343517	0.0734745	-1.33566	-2.39595	-0.718047	-1.71519
1. H-H (4196)	chr13	Hist1h2ag	-	22134818	22134348	Hist1h2bj	+	22135083	22135545	265	0.279465	0.0169029	-3.24645	-3.09816	1.13974	1.44196	2.42997	-1.56686	-2.2108	-2.38681	-4.50382	-4.32939	-1.83861	-1.93058	-1.33821	-3.31838
1. H-H (4196)	chr13	Vmn1r193	-	22311689	22310730	Vmn1r194	+	22336084	22336974	24395	0	0.19355	0	0	0	0	0	0	0	0	0	0	0	0	0	0
1. H-H (4196)	chr13	Vmn1r202	-	22594114	22593206	Vmn1r203	+	22615920	22616855	21806	n/a	n/a	0	0	n/a	n/a	n/a	n/a	0	0	0	0	0	0	0	0
1. H-H (4196)	chr13	Vmn1r212	-	22976074	22974911	Vmn1r213	+	23103118	23104272	127044	0	0	0	0	0	0	0	0	-0.502706	-0.530508	-0.407145	-0.374757	-0.516878	-0.495964	-0.566407	-0.519103
1. H-H (4196)	chr13	Vmn1r217	-	23206599	23205703	Vmn1r-ps128	+	23216374	23218112	9775	n/a	n/a	-0.0921826	-0.0850463	n/a	n/a	n/a	n/a	0.109674	0.0397984	0	0	0	0	0.138099	0
1. H-H (4196)	chr13	Vmn1r222	-	23324988	23323935	Vmn1r223	+	23341107	23342192	16119	0	0	0	0	0	0	0	0	0	0	0	0	0	0	0	0
1. H-H (4196)	chr13	Btn2a2	-	23580726	23569545	Hist1h4h	+	23622919	23623388	42193	-2.29785	-2.21277	-2.0924	2.01373	-1.88975	-2.62443	-2.1852	-2.35414	-1.64243	-2.86363	-1.72069	-2.51518	1.48656	-0.887507	-1.4823	-1.40877
1. H-H (4196)	chr13	Hist1h2bh	-	23635228	23634793	Hist1h3f	+	23635921	23636924	693	-5.52433	-5.21239	-4.72308	-4.9061	-5.11877	-4.40007	-5.33633	-6.02868	n/a	n/a	-4.66495	-6.19253	n/a	n/a	n/a	n/a
1. H-H (4196)	chr13	Hist1h4f	-	23643517	23643127	Hist1h1d	+	23646901	23650721	3384	-4.38426	-5.51022	-4.54086	-4.19861	-3.96519	-4.72235	-5.15891	-4.59724	-2.93444	-4.45964	-3.46395	-4.18655	-2.74979	-2.91701	-3.58497	-3.80679
1. H-H (4196)	chr13	Hist1h2ae	-	23663089	23662386	Hist1h2ad	+	23666250	23666821	3161	1.28318	0.816907	-1.80262	-1.6739	1.6162	1.72716	2.44323	0.144247	1.83625	1.65725	0.500481	0.844083	2.10289	2.79559	0	1.41523
1. H-H (4196)	chr13	Hist1h2ac	-	23775817	23773336	Hist1h2bc	+	23776068	23784357	251	-0.53843	-1.33444	-0.371975	-1.42265	0.0577509	0.127073	0.386341	-0.344711	1.07996	0.112624	0.394279	-0.815999	3.20699	3.55063	2.8181	2.01665
1. H-H (4196)	chr13	Hfe	-	23802723	23795709	Hist1h1c	+	23830676	23832235	27953	3.71481	2.85793	0.759551	-0.548164	6.00133	4.74936	5.32577	5.67167	0.862453	-0.784314	-0.854171	-1.53706	3.14651	2.85663	1.21578	1.54206
1. H-H (4196)	chr13	Hist1h3i	-	23837471	23836842	Hist1h2bb	+	23838603	23839071	1132	-2.73174	-1.71705	-2.78257	-3.22296	-0.841399	-1.15544	0.301636	-3.08611	-3.6326	-3.75151	-2.84433	-3.66801	-2.07495	-2.97691	-1.9122	-2.92504
1. H-H (4196)	chr13	Hist1h3a	-	23854255	23853722	Hist1h1a	+	23855537	23856283	1282	0.239676	-0.209195	-1.51935	-1.94495	0.755493	1.46782	1.53235	0.105358	-3.28258	-3.62935	-2.7429	-2.15167	-2.07974	-2.48962	-2.62023	-3.27047
1. H-H (4196)	chr13	Hist1h2ba	-	24026025	24025637	Hist1h2aa	+	24026331	24026720	306	-1.51842	-1.6014	-1.24804	-1.15142	-1.56592	-0.839237	-1.70919	-1.57115	0	0	0.0675753	0	0	0	0	0
1. H-H (4196)	chr13	Lrrc16a	-	24372641	24104353	Cmah	+	24419289	24569154	46648	0.0678748	-0.121801	-1.04532	-0.833194	-1.77749	0.235826	0.207085	0.739623	-1.24702	-0.380013	-1.45336	-1.43915	-1.06996	0.41653	0.108696	-0.0972089
1. H-H (4196)	chr13	Gmnn	-	24853792	24843714	BC005537	+	24893526	24905882	39734	-2.96573	-2.89156	-2.70254	-3.47601	-0.313746	-1.22819	-1.43686	-2.40723	-1.49029	-2.25199	-0.577541	-0.157203	-1.05478	-1.15024	-1.70602	-1.30521
1. H-H (4196)	chr13	Aldh5a1	-	25029530	24999448	Gpld1	+	25035021	25082622	5491	-0.568937	-0.591299	0.473649	1.3081	0.359464	-0.974532	-1.15811	-2.31962	-0.982193	-0.911334	-1.32348	-1.43406	-0.653701	-0.993412	-1.29484	-1.65385
1. H-H (4196)	chr13	Mrs2	-	25112248	25084352	Dcdc2a	+	25148122	25302575	35874	-0.892913	-0.998947	1.05692	0.922823	0.616122	0.134102	-0.415117	-0.491888	0.15477	-1.43397	2.1268	-0.00957803	-1.92853	-2.98839	3.81449	-0.467612
1. H-H (4196)	chr13	Nrsn1	-	25361951	25343909	Tpi-rs8	+	25547591	25548298	185640	2.79366	2.26081	5.03389	4.39057	-3.54393	0.0684132	-4.07612	-3.5746	0	0	0	0	0	0	0	0
1. H-H (4196)	chr13	Hdgfl1	-	26862034	26860041	Prl	+	27149439	27157073	287405	-2.649	-2.79376	-2.14557	-2.00875	-2.73188	-2.61555	-2.98182	-2.741	0.160999	0	0	0	0	0	0	0.527874
1. H-H (4196)	chr13	Prl7c1	-	27872672	27865364	Prl2a1	+	27893523	27900598	20851	0.167775	0	0	0	0	0	0	0	-3.59511	-3.79394	-2.91171	-2.68009	-3.69647	-3.5469	-4.05068	-3.71238
1. H-H (4196)	chr13	E2f3	-	30077932	29998445	Mboat1	+	30228367	30338586	150435	-2.73893	-2.7626	-1.27647	-1.18872	-1.86825	-1.85891	-1.8086	-2.51307	-0.861674	-0.945647	-3.13162	-2.60828	-1.21174	0.915872	1.55761	1.26404
1. H-H (4196)	chr13	Uqcrfs1	-	30637231	30632177	Dusp22	+	30751868	30803100	114637	1.23436	0.695697	1.47343	1.7041	3.90646	2.11858	1.96182	0.570389	0.365802	0.583253	1.18576	-0.097653	0.771948	-0.38608	0.0699907	0.856064
1. H-H (4196)	chr13	Hus1b	-	31039628	31038442	Foxq1	+	31650039	31652839	610411	-1.48202	-1.67949	-1.51414	-1.39693	-1.72423	-1.44336	-1.72199	-1.27097	0.65027	-0.30923	-2.6703	-1.84716	-2.71227	2.2724	2.08888	0.45715
1. H-H (4196)	chr13	Mylk4	-	32873648	32792696	Wrnip1	+	32893907	32914478	20259	0.260931	0.546443	0.943855	-0.17105	2.76043	-0.161189	-0.0666444	-0.182579	0.636446	0.0129583	1.47822	2.0006	-0.072953	-0.144539	-0.239619	-0.260446
1. H-H (4196)	chr13	Serpinb1c	-	32990030	32973702	Serpinb6b	+	33057182	33070936	67152	0.167775	0.263353	0	0	1.06775	0.546371	0	0.433265	0.0693425	-0.493919	-2.612	-2.41488	3.53453	2.19446	1.83028	5.62524
1. H-H (4196)	chr13	Serpinb9c	-	33251611	33241144	Serpinb9d	+	33284828	33294998	33217	-0.415262	-0.356936	-0.341318	-0.314895	-0.428253	-0.410017	-0.467435	-0.429683	-0.450152	-0.475048	-0.364582	-0.33558	-0.462843	-0.444116	-0.507194	-0.464835
1. H-H (4196)	chr13	Serpinb6c	-	33997577	33971686	Nqo2	+	34056528	34080334	58951	-4.03076	-3.44573	-4.02308	-3.73126	-4.74523	-4.48285	-4.73201	-4.7335	-1.50324	-1.05983	-0.640776	1.0392	0.874099	0.260963	-0.299133	-0.278778
1. H-H (4196)	chr13	RP24-146I24.3	-	34100200	34098835	RP24-146I24.2	+	34124932	34129016	24732	-2.03795	-2.0683	n/a	n/a	-2.1017	-1.3522	-2.15116	-1.57039	1.798	2.23664	n/a	n/a	1.90296	3.68817	3.53638	4.04302
1. H-H (4196)	chr13	Tubb2b	-	34222223	34218877	Psmg4	+	34254833	34270041	32610	1.8358	1.02899	-4.06293	-1.13399	-2.58563	-3.01441	-3.3701	-4.49976	1.50015	0.563663	-0.469984	0.359268	1.77429	0.988103	1.24029	0.425364
1. H-H (4196)	chr13	Slc22a23	-	34437051	34271027	Fam50b	+	34826719	34839482	389668	-1.47243	-1.64321	-0.0948152	-0.105402	-3.1066	-2.36016	-3.0627	-1.66953	0.94654	0.187649	0	0	0.16824	0.933892	0.0936008	0.527874
1. H-H (4196)	chr13	Peci	-	35118963	35077936	Cdyl	+	35751731	35965933	632768	0.881961	0.222057	n/a	n/a	2.92773	1.98376	1.43618	1.29457	-2.70157	-2.78236	-0.792855	-0.655066	-1.41707	-1.65562	-1.98955	-1.39681
1. H-H (4196)	chr13	Rpp40	-	35998216	35986973	Ppp1r3g	+	36059722	36062257	61506	-1.61828	-2.18599	-1.34372	-0.295557	-0.960749	-1.51622	-1.45988	-2.30596	0.554441	-0.106814	0.0371071	-0.720828	2.89022	0.683422	-0.248487	0.569937
1. H-H (4196)	chr13	F13a1	-	37142113	36959047	Ly86	+	37437214	37510905	295101	4.7395	4.87745	0.0824588	0	4.64656	3.18988	4.13311	4.61822	5.15409	4.65508	0.227871	0	4.88183	4.81938	4.63042	5.58451
1. H-H (4196)	chr13	Cage1	-	38128806	38097923	Riok1	+	38129109	38153298	303	0.664035	-0.0277652	1.28266	-0.28408	0.362182	-0.565785	0.142149	0.158536	-0.486314	-0.628947	0.521539	0.286706	-0.401075	-0.637762	-0.258832	-0.282447
1. H-H (4196)	chr13	Tcfap2a	-	40829192	40811044	Gcnt2	+	40955501	41056260	126309	-0.968098	1.74026	n/a	n/a	-1.56962	-1.46687	1.34566	-1.32622	-3.34372	-3.36839	-0.939174	-0.48813	-2.85	-0.887826	-2.99498	-1.97982
1. H-H (4196)	chr13	Gcm2	-	41205357	41196796	Sycp2l	+	41225201	41269847	19844	-0.415262	-0.396795	-0.341318	-0.314895	-0.428253	-0.410017	-0.467435	-0.429683	-1.63293	-1.76058	-1.39975	-1.29907	-1.40732	-1.3974	-1.78222	-1.70227
1. H-H (4196)	chr13	Nedd9	-	41582689	41405285	Tmem170b	+	41701585	41736716	118896	1.10324	0.93697	0.756086	1.43355	1.56302	1.88112	2.21952	3.50344	1.16301	1.04798	2.38741	2.38763	0.385505	0.0122732	-0.867312	0.140967
1. H-H (4196)	chr13	Gfod1	-	43399541	43290888	Sirt5	+	43466079	43490571	66538	-1.22793	-1.41464	2.11936	2.09639	-0.951199	-2.62991	-3.16795	-1.52239	1.84781	1.36294	1.43513	1.89782	3.34337	1.06384	1.42054	1.09177
1. H-H (4196)	chr13	Ccdc90a	-	43655495	43635791	Rnf182	+	43711079	43766314	55584	0.266116	-0.581465	n/a	n/a	2.50416	1.50195	2.29044	1.51056	3.34818	2.52335	1.52229	0.84018	-0.812783	-1.40232	-0.537371	-1.50334
1. H-H (4196)	chr13	Hsp25-ps1	-	45174496	45173867	Mylip	+	45485111	45507388	310615	-3.42749	-5.09726	-4.54815	-4.19605	-0.343592	-2.15684	-4.09493	-2.37484	-1.05588	-0.154474	0.28963	1.35785	0.802003	-1.04536	-0.0763855	0.235513
1. H-H (4196)	chr13	Atxn1	-	46060345	45650262	Rbm24	+	46513669	46526459	453324	1.29337	0.467039	2.85368	2.62786	1.7947	1.03149	0.720995	1.57124	2.1026	0.704516	3.66625	-0.367336	5.5814	1.65408	-0.0425733	1.30242
1. H-H (4196)	chr13	Dek	-	47201558	47180151	Rnf144b	+	47218089	47343360	16531	-1.52142	-1.96197	-0.983242	-0.401631	-1.1196	-1.12359	-1.21106	-1.38166	-0.113735	-0.862433	0.821671	1.76331	0.835088	0.427152	-0.424733	1.0023
1. H-H (4196)	chr13	Ptpdc1	-	48721033	48673239	Barx1	+	48758405	48761873	37372	0.689673	0.596655	1.15262	1.39231	0.0604476	-0.7631	0.560086	0.185927	-1.86897	-1.01379	-1.68397	-1.55001	-1.56929	0.530431	-2.24908	-2.04987
1. H-H (4196)	chr13	Wnk2	-	49243383	49131672	Ninj1	+	49282854	49291613	39471	0.954342	0.765191	2.27776	1.87218	-0.900407	-0.935161	-3.05029	-2.92887	-0.284396	-0.982959	-0.794599	-0.867704	1.47152	1.17747	0.908641	0.401713
1. H-H (4196)	chr13	Fgd3	-	49404609	49356923	Bicd2	+	49436918	49482394	32309	1.72274	1.11704	-0.674916	2.21317	-0.988155	0.475493	0.614783	0.0626257	0.415154	0.162744	0.517515	1.04474	1.97366	-0.378686	0.221104	1.05324
1. H-H (4196)	chr13	Shc3	-	51662453	51526410	Cks2	+	51740601	51746029	78148	3.52127	2.80799	2.36561	2.11656	0.0550045	-0.162327	0.0989759	-0.196011	-2.6431	-2.78761	-4.70756	-6.82444	-0.874214	-1.11173	-0.807662	-2.79511
1. H-H (4196)	chr13	Sema4d	-	51889116	51796615	Gadd45g	+	51942047	51943837	52931	-1.50561	-1.71298	-0.431202	-1.30606	-0.93204	-2.42945	-0.68883	-2.29319	1.6722	1.11053	0.674396	2.33537	2.57372	1.76787	2.29448	2.59912
1. H-H (4196)	chr13	Diras2	-	52626205	52599744	Sykb	+	52678542	52744161	52337	3.43892	3.05864	6.37746	5.56804	0.635061	1.18825	-0.599429	0.473541	-2.68369	-2.76442	n/a	n/a	-0.261876	-1.86516	-1.98175	-1.1401
1. H-H (4196)	chr13	Drd1a	-	54151027	54146555	Sfxn1	+	54167214	54203715	16187	3.75098	1.68479	n/a	n/a	0.39923	0.175402	0.185855	0.236294	0.405721	-0.708705	0.596125	1.38558	-1.50331	-0.261521	0.162242	-1.76097
1. H-H (4196)	chr13	Thoc3	-	54570210	54560198	Arl10	+	54676376	54682489	106166	0.555513	-0.259557	0.141482	0.245574	0.349811	-0.414707	0.0308292	-0.140378	1.9285	1.8228	-0.129791	1.36594	0.377439	-0.00897162	0.442562	0.580882
1. H-H (4196)	chr13	Cltb	-	54712705	54693762	Faf2	+	54723145	54765429	10440	2.64326	1.98566	2.34521	2.52672	1.61287	2.14659	0.74067	1.57338	-1.19835	-1.40911	-0.150465	0.0685499	-1.03042	-0.832752	-1.11853	-0.916974
1. H-H (4196)	chr13	Rnf44	-	54795268	54780771	Cdhr2	+	54802822	54838023	7554	-2.10178	-2.22499	-1.79411	-1.74009	-2.02876	-1.27866	-2.11398	-1.92651	1.32674	1.62365	1.82041	0	0	8.9893	5.19018	0
1. H-H (4196)	chr13	Sncb	-	54867956	54860221	Eif4e1b	+	54885364	54889820	17408	4.3916	3.86353	4.04157	3.61174	-3.59373	-2.1518	-3.92254	-3.60573	-0.894707	-0.944189	-0.72463	-0.666987	-0.91993	-0.882709	-1.00808	-0.92389
1. H-H (4196)	chr13	Uimc1	-	55201661	55129241	Zfp346	+	55206688	55236186	5027	-1.92214	-2.10339	-0.689233	0.0689047	-1.13506	-1.47525	-1.55672	-1.19532	-1.18425	-1.21846	-0.398217	-0.485902	-0.932432	-2.17883	-2.09263	-2.25509
1. H-H (4196)	chr13	Lman2	-	55464144	55445194	Rgs14	+	55471093	55486048	6949	-0.0412772	-0.24139	0.660087	0.834368	0.950741	1.24081	1.14577	0.816583	-0.157129	-1.47334	3.17466	-2.71808	-2.17762	-0.939808	-1.31454	-0.320654
1. H-H (4196)	chr13	F12	-	55528163	55519327	Grk6	+	55546695	55562286	18532	1.55173	0.932513	2.39856	2.14611	0	3.04589	0.987167	0.318438	-0.479576	-1.26001	0.157417	0.182191	-1.42897	-1.73588	-1.25317	-1.30769
1. H-H (4196)	chr13	Fam193b	-	55672481	55640680	Tmed9	+	55694313	55699027	21832	-0.852102	-1.13088	0.0791319	0.345875	-1.79434	-2.08167	-1.74295	-1.31844	0.159455	-0.411478	1.1782	1.11981	0.508222	-0.258632	0.337509	0.265969
1. H-H (4196)	chr13	Cxcl14	-	56397912	56390008	Slc25a48	+	56539716	56575600	141804	2.91414	-0.15883	-0.225723	4.90942	-2.61837	2.37513	4.05106	1.64068	-0.950642	-1.003	-0.940205	-0.865412	-1.19361	-0.921435	0.791229	-1.14922
1. H-H (4196)	chr13	Il9	-	56583607	56580638	Fbxl21	+	56623852	56639259	40245	0	0	0	0	0	0	0	0	0.401657	-0.216904	-1.15952	0.186855	-0.75901	0.63952	-0.273545	-1.58199
1. H-H (4196)	chr13	Lect2	-	56649899	56643821	Tgfbi	+	56710920	56740923	61021	0	0.666713	0	0	0.646013	6.95634	2.27062	0.318438	1.71374	2.68681	-1.87632	1.16084	4.31468	5.49903	5.92493	7.23669
1. H-H (4196)	chr13	Slc28a3	-	58712238	58654666	Ntrk2	+	58909261	59235331	197023	-1.26717	-1.68123	-1.3734	-1.26708	-1.6323	-1.32117	-1.88087	-1.00399	5.27546	5.00219	5.90975	6.46841	0.422432	0.24617	1.7094	1.16522
1. H-H (4196)	chr13	Agtpbp1	-	59658680	59550896	Naa35	+	59686656	59736159	27976	0.907279	0.481906	1.6171	2.0134	-0.553107	-1.34208	-1.45495	-0.739088	-0.761667	-1.38628	-0.419177	-0.285034	-0.458008	-1.45015	-1.37469	-1.56862
1. H-H (4196)	chr13	Gas1	-	60278726	60275766	Dapk1	+	60703308	60864546	424582	2.29676	1.73068	0.245432	-2.66266	3.03429	3.2519	4.25654	2.29698	-0.268097	-0.86264	0.366212	0.856149	-1.60698	-2.57729	-1.11656	0.240241
1. H-H (4196)	chr13	Cts3	-	61671426	61665991	Zfp808	+	62231276	62274779	559850	-3.42962	-3.61704	-2.81892	-2.6007	-3.53691	-3.3863	-3.86052	-3.54872	-3.34014	-3.41708	-2.36403	-1.01089	-2.08854	-3.28354	-2.5901	-3.56902
1. H-H (4196)	chr13	Zfp367	-	64254510	64234330	Habp4	+	64263174	64287844	8664	-2.84628	-3.05188	0.0585345	0.52693	-0.0130856	-1.50853	-1.73107	-2.00602	2.1733	2.18647	4.04635	3.99928	3.12558	1.01994	1.90219	1.22304
1. H-H (4196)	chr13	Ctsl	-	64471614	64464522	Cdk20	+	64533850	64541028	62236	-0.259458	-0.282391	0.268433	0.663121	0.90696	2.36165	1.03409	0.331317	2.3793	2.02702	1.65392	1.96473	0.844216	0.640719	0.836138	0.785148
1. H-H (4196)	chr13	Hiatl1	-	65214283	65165971	Olfr466	+	65253534	65254460	39251	-1.54158	-1.29033	0.253674	0.859043	-0.317789	-0.372379	-0.421372	-0.204553	0	0	0	0	0	0.171715	0	0
1. H-H (4196)	chr13	Nlrp4f	-	65307232	65278424	Zfp369	+	65380122	65405529	72890	-5.16399	-5.65862	-4.50327	-4.15465	-5.55936	-5.40967	-6.07034	-5.56949	-2.04008	-2.2251	-0.555221	-0.399335	-1.93681	-2.39458	-2.82076	-2.35277
1. H-H (4196)	chr13	Vmn2r-ps104	-	66456321	66453405	Vmn2r-ps105	+	66614469	66617386	158148	n/a	n/a	-0.40622	-0.374772	n/a	n/a	n/a	n/a	n/a	n/a	0	0	n/a	n/a	n/a	n/a
1. H-H (4196)	chr13	Zfp708	-	67198912	67170336	Zfp759	+	67229162	67242722	30250	-2.05093	-1.7774	2.44128	2.95018	-0.99053	-1.41308	-2.16518	-1.91533	-0.747561	-0.4213	1.49655	0.899997	-0.731367	-1.78756	-1.0997	-1.41218
1. H-H (4196)	chr13	Zfp85-rs1	-	67856165	67848738	Zfp273	+	67914753	67927937	58588	-0.436482	-0.256855	n/a	n/a	-0.482693	-1.04144	-0.355576	-0.217672	0.415703	0.424194	1.0491	-2.32508	0.00160822	-0.656199	-0.0147555	-0.25939
1. H-H (4196)	chr13	Ube2ql1	-	69878775	69841713	Med10	+	69948760	69954972	69985	3.29272	3.4398	4.60581	5.33908	-0.345357	-1.77834	-1.77334	-1.99808	1.87569	1.02714	1.26903	1.72196	1.91962	1.13351	1.50154	1.19472
1. H-H (4196)	chr13	Rpl9-ps4	-	72592794	72592122	Irx2	+	72766245	72771644	173451	n/a	n/a	0.369136	0.388137	n/a	n/a	n/a	n/a	-1.75795	-0.383562	-3.72835	-3.43177	0.301488	-3.72618	0.161377	1.93307
1. H-H (4196)	chr13	Ndufs6	-	73465990	73457322	Mrpl36	+	73468457	73469623	2467	0.878946	0.185739	0.231873	0.287207	2.95109	1.27099	0.775826	0.296925	0.444942	0.00936817	0.885421	0.878913	1.77881	1.17215	1.05179	0.782899
1. H-H (4196)	chr13	Slc6a19	-	73838228	73817193	Slc12a7	+	73870542	73934392	32314	-1.19038	-1.02037	-1.60049	-1.48645	-2.02155	5.93776	2.2073	-1.75064	-3.0555	-3.10414	-5.55006	-5.10856	-0.123485	-1.46471	-2.12782	-2.1683
1. H-H (4196)	chr13	Nkd2	-	73985079	73955982	Brd9	+	74075286	74098342	90207	1.71679	0.945596	-0.175871	-1.22171	0.793908	0.464857	0.97976	-0.160424	1.23551	0.578452	1.99345	1.99388	0.952386	0.133806	0.192863	0.37837
1. H-H (4196)	chr13	Cep72	-	74199733	74173943	Slc9a3	+	74258963	74303512	59230	-1.62187	-2.24987	-1.82933	-4.16992	-1.42199	-1.77908	-1.67768	-2.33573	-0.0526568	0.0301478	1.23689	3.64165	1.09783	4.77246	3.93158	-0.220624
1. H-H (4196)	chr13	Zfp825	-	74620391	74617965	Erap1	+	74777321	74829983	156930	-0.758634	-0.69044	0.147767	0.588627	0.370722	-0.732369	-0.228552	-0.235083	-1.72975	-1.68972	-0.938438	-4.03028	0.0909358	1.06297	0.0835892	0.406564
1. H-H (4196)	chr13	Cast	-	74945958	74831734	Hnrnpa1l2-ps	+	75001753	75002804	55795	-2.86487	-2.37977	-1.86468	-2.15551	0.859307	-0.28013	-1.12963	0.0208418	-2.87931	-2.78293	-1.97442	-2.14647	-2.96048	-2.38553	-2.9413	-2.83017
1. H-H (4196)	chr13	Rhobtb3	-	76081315	76006985	Spata9	+	76105187	76136416	23872	-1.43259	-1.66102	-0.755612	-0.517493	-0.70579	-1.42677	-0.870493	-1.90646	1.03195	-0.26923	-0.651273	-0.299604	-1.1199	-1.40437	-1.24608	-1.33832
1. H-H (4196)	chr13	Gpr150	-	76194444	76192315	Ttc37	+	76236182	76325431	41738	2.92411	2.9834	3.88665	2.40446	-0.131192	-0.0657015	0.729918	-0.165779	-2.37934	-2.13458	-0.0806785	0.412	-1.91439	-2.48355	-2.17197	-2.32877
1. H-H (4196)	chr13	Fam81b	-	76408814	76339159	Mctp1	+	76521983	77171071	113169	n/a	n/a	0.411439	-0.12467	n/a	n/a	n/a	n/a	2.49116	0.595965	4.03429	3.32579	0.350443	0.946119	-1.05871	1.97303
1. H-H (4196)	chr13	Ankrd32	-	77274734	77182349	Fam172a	+	77847951	78305499	573217	0.647137	-0.459724	0.647956	0.317007	0.657268	-0.340833	0.123902	-0.362305	1.82174	0.874596	2.16864	2.54651	0.938186	0.810726	1.04207	0.742016
1. H-H (4196)	chr13	Nr2f1	-	78339018	78328234	Arrdc3	+	81022671	81035296	2683653	6.41243	5.0514	5.19734	5.37967	2.89653	1.52546	4.20882	2.96474	0.167549	-1.16053	0.535777	0.431347	0.303881	-0.728029	-0.0251592	0.266312
1. H-H (4196)	chr13	Gpr98	-	81772153	81234067	Lysmd3	+	81796805	81810887	24652	-1.23815	-1.25555	-3.90273	-3.97021	-2.99223	-2.91965	-2.35367	-2.33167	-0.543734	-1.02933	0.384315	1.13081	0.260255	0.738649	-0.272194	-0.175884
1. H-H (4196)	chr13	Polr3g	-	81850012	81812842	Mblac2	+	81850416	81892274	404	-4.19482	-3.48687	-2.25553	-3.98477	-2.84082	-2.61468	-3.48651	-3.43673	2.30307	2.25588	3.63889	3.82448	0.733575	-0.203553	0.203438	0.0951878
1. H-H (4196)	chr13	CU074400.1	-	83869187	83863047	Tmem161b	+	84361901	84435571	492714	n/a	n/a	n/a	n/a	n/a	n/a	n/a	n/a	-0.367368	-0.80739	1.23963	0.981708	-0.345766	0.596731	-0.971909	-1.21081
1. H-H (4196)	chr13	Cox7c	-	86186509	86184421	Edil3	+	88961116	89462828	2774607	0.236625	-0.436446	-1.16964	-0.709805	2.61666	1.20775	0.685446	-0.249881	4.36716	4.78178	5.54526	6.57405	0.422641	1.90749	1.10519	3.48964
1. H-H (4196)	chr13	Xrcc4	-	90229128	89913632	Tmem167	+	90229339	90283512	211	-0.384498	-1.12783	0.138792	0.0410157	0.262153	-0.315383	-0.593701	-0.716959	-0.687395	-0.914199	1.46522	1.57603	-0.35698	0.779585	-0.149035	-0.397936
1. H-H (4196)	chr13	Atp6ap1l	-	91044960	91023065	Rps23	+	91062727	91064329	17767	4.69183	1.58747	5.53541	2.85049	2.72429	0.27986	0.532338	0.099642	1.5124	0.558807	0.641638	0.862957	1.87566	1.68131	2.12848	1.63915
1. H-H (4196)	chr13	Atg10	-	91363592	91074954	Ssbp2	+	91600655	91843034	237063	1.54526	1.51235	3.04075	2.60892	4.08453	2.83888	2.2307	2.24708	4.10011	3.36295	3.7009	3.20661	3.42868	1.88807	2.82707	2.64027
1. H-H (4196)	chr13	Spz1	-	93346187	93344586	Serinc5	+	93381093	93481899	34906	0	0	0	0	0	0	0	0	-0.733021	-0.833906	0.0150624	0.873577	-0.132216	-0.310206	-0.624599	0.212929
1. H-H (4196)	chr13	Thbs4	-	93564773	93521545	Mtx3	+	93614742	93628185	49969	0.456674	1.41163	0.162404	-1.16888	4.34426	3.02083	1.12751	0.462969	-2.36996	-2.14767	0.281088	0.891835	-1.94587	-1.95386	-2.4942	-2.73242
1. H-H (4196)	chr13	Papd4	-	93962238	93917355	Homer1	+	94074754	94173636	112516	-1.35871	-1.50823	-0.52488	-0.343568	-0.886216	-0.428525	-0.839312	-0.908977	-0.975172	-1.80538	2.15721	1.3335	-0.310473	-2.39878	-3.23983	-3.12624
1. H-H (4196)	chr13	AW495222	-	94489130	94476137	Arsb	+	94541634	94712971	52504	2.19538	1.3242	3.85498	4.58885	0.588837	0.918437	2.19413	0.235503	2.57664	1.50108	3.69424	4.25623	1.34601	1.95333	2.21086	0.857224
1. H-H (4196)	chr13	Scamp1	-	95055784	94971265	Ap3b1	+	95128915	95336271	73131	0.149141	0.254951	1.72662	2.10413	-1.05379	-1.88199	-1.70008	-1.19842	-1.57757	-1.90179	-0.0472761	-0.492099	-0.820499	-0.808737	-1.32462	-1.14095
1. H-H (4196)	chr13	Pde8b	-	96020291	95794409	Zbed3	+	96095192	96107796	74901	1.45258	1.39255	3.64148	2.78262	-0.0781307	1.71619	2.27049	2.84876	1.04882	0.674003	0.215559	0.138472	1.76326	0.748791	1.99205	0.879148
1. H-H (4196)	chr13	Polk	-	97312440	97250644	Col4a3bp	+	97312690	97410122	250	-3.76683	-3.40453	-1.49694	-1.34432	-3.16074	-3.8261	-3.96525	-3.29112	-3.09189	-2.83749	-0.00991545	-0.620321	-1.87218	-2.05275	-3.01407	-1.88934
1. H-H (4196)	chr13	Hmgcr	-	97440891	97418922	Fam169a	+	97837242	97899476	396351	-0.861067	-1.6357	-1.03014	-0.91619	-3.3616	-2.85627	-3.15576	-2.76439	-1.88648	-1.88486	n/a	n/a	-3.9033	-4.94717	-5.24677	-6.51986
1. H-H (4196)	chr13	Hexb	-	97968312	97946287	Enc1	+	98011060	98022994	42748	-0.16138	-0.548789	-0.632202	0.116855	-0.379032	2.15817	-0.208033	-1.00194	-0.104564	-0.835374	1.12433	-1.19053	-4.19915	-3.93307	-3.41085	-3.98373
1. H-H (4196)	chr13	Utp15	-	99032947	99016800	Ankra2	+	99033214	99044705	267	-1.09975	-1.38004	-0.011044	0.127682	-1.72016	-1.5895	-1.4232	-2.09787	0.984449	0.082825	1.1335	1.43475	-0.144443	-0.482477	-0.936064	-0.543441
1. H-H (4196)	chr13	Btf3	-	99086961	99079852	Foxd1	+	99124200	99126660	37239	-0.948937	-1.87755	-2.30272	-1.74895	-0.872854	-0.98691	-1.07701	-1.23627	1.91105	1.05245	-0.561032	-0.516403	-0.467699	-0.566249	3.59464	-0.221004
1. H-H (4196)	chr13	Tnpo1	-	99696339	99608974	Zfp366	+	99954778	100016992	258439	-3.83566	-3.35752	-2.26878	-2.02138	-2.87362	-3.04845	-3.42807	-3.56894	1.34578	1.24307	0	0.1596	1.71558	0.90538	1.41017	1.71771
1. H-H (4196)	chr13	Bdp1	-	100874025	100787949	Serf1	+	100878110	100884526	4085	-2.24924	-2.29955	-0.588535	-0.308648	-1.6505	-2.00986	-2.33335	-1.59515	4.12479	3.50878	1.23611	1.50935	2.84897	2.65055	3.25065	1.9623
1. H-H (4196)	chr13	Rad17	-	101421014	101387120	Taf9	+	101421298	101436368	284	-1.41442	-1.75389	-0.0138242	-0.0350318	-0.0653723	-1.28271	-1.29601	-1.32204	1.49243	0.440064	0.750583	0.687792	1.27593	0.401494	0.576948	0.0369145
1. H-H (4196)	chr13	Pik3r1	-	102538172	102450716	Cd180	+	103483659	103529709	945487	1.1617	1.11599	2.84148	2.25903	0.582552	0.222438	0.635106	0.643148	-1.40849	-1.57679	-2.47349	-2.27672	-1.56889	-1.75969	-1.77967	-1.06262
1. H-H (4196)	chr13	Erbb2ip	-	104710594	104608867	Sgtb	+	104899821	104931815	189227	-2.00517	-2.26081	-2.09967	0.449312	-0.693704	0.218308	-0.557596	-0.492551	0.62139	0.525767	2.81078	2.33154	-2.3089	-1.9959	-1.36527	-1.11184
1. H-H (4196)	chr13	Ppwd1	-	105018924	104995201	Cenpk	+	105019468	105041728	544	-3.37554	-3.47564	-2.07421	-1.12626	-2.43465	-2.61606	-2.50834	-2.54913	-1.81472	-2.21902	-2.1872	-2.14528	-0.959341	-0.812805	-0.651823	-2.56132
1. H-H (4196)	chr13	Rnf180	-	106061119	105921444	Htr1a	+	106233773	106238213	172654	4.06785	3.19228	2.62879	3.81406	0.256194	0.143799	1.77006	1.05862	3.72254	3.50478	3.3455	3.65791	0	0	0	0
1. H-H (4196)	chr13	Ipo11	-	107726995	107584519	Dimt1	+	107737209	107750304	10214	-1.4505	-1.64009	-0.0461507	-0.186937	-0.615454	-2.03479	-1.08588	-1.64163	0.362123	-0.226728	n/a	n/a	0.102723	-0.72947	-0.0134251	-0.511553
1. H-H (4196)	chr13	Ndufaf2	-	108948819	108842784	Elovl7	+	109004598	109077299	55779	0.277075	-0.607087	-0.106128	0.136656	0.462292	-0.483834	-0.14875	-0.867449	-2.27289	-2.56246	0.492828	-0.719102	-1.98226	-0.400511	0.637998	-0.512396
1. H-H (4196)	chr13	Gapt	-	111147380	111142823	Plk2	+	111185252	111191052	37872	-0.296734	-0.0452373	-0.292045	-0.269436	0.16245	0.538236	0.261289	1.2314	1.18174	-0.232926	2.11612	2.44401	0.201739	-1.58028	-0.960493	0.464023
1. H-H (4196)	chr13	Gpbp1	-	112280319	112215888	Mier3	+	112476386	112508804	196067	-1.11621	-1.83926	0.12895	0.446819	-1.30778	-1.86373	-1.76221	-1.80255	-1.31736	-1.75469	-0.0603843	-0.00832353	-1.43253	-1.83829	-1.60006	-1.55353
1. H-H (4196)	chr13	Map3k1	-	112599201	112536636	Ankrd55	+	113078659	113174210	479458	-2.4071	-2.3284	-4.1218	-0.903034	-1.17497	-1.11764	-0.688801	-1.09234	1.63181	2.19214	-0.373607	3.56588	-1.71117	-0.66165	-1.31066	-1.54745
1. H-H (4196)	chr13	Ddx4	-	113442518	113388541	Slc38a9	+	113450984	113523106	8466	-3.83756	-3.83524	-1.7222	-0.340508	-4.44659	-4.32405	-4.70336	-4.91417	-1.06882	-0.563297	2.15895	1.20411	-0.118306	-0.671919	-0.843644	-0.329824
1. H-H (4196)	chr13	Skiv2l2	-	113717588	113657988	Dhx29	+	113717938	113759639	350	-1.70177	-1.95342	-0.17322	0.172413	-1.725	-2.37434	-2.00041	-2.25502	-1.19585	-1.30656	-0.159716	-0.184492	-1.27956	-2.44424	-1.81634	-1.3873
1. H-H (4196)	chr13	Hspb3	-	114453884	114453104	Arl15	+	114584716	114947669	130832	4.54027	1.98207	4.53823	0	7.6891	0.975081	0	2.08708	-1.42332	-2.25795	0.893315	0.0856888	-2.61478	-2.54782	-2.53387	-2.02648
1. H-H (4196)	chr13	Fst	-	115248938	115242470	Mocs2	+	115608478	115619214	359540	1.3614	0.853469	2.63051	-1.05881	-0.928801	1.7622	-0.989199	0.0376695	1.66625	1.33871	1.86975	1.99826	1.96898	2.6196	1.54068	1.55097
1. H-H (4196)	chr13	Parp8	-	117814323	117643631	Emb	+	118009432	118062905	195109	2.82024	3.13009	2.4612	2.71603	2.6137	0.690811	2.38791	1.59543	-3.20782	-3.41099	-0.599787	-0.856552	-4.19236	-4.48838	-1.55587	-0.714205
1. H-H (4196)	chr13	Mrps30	-	119176059	119168917	Fgf10	+	119458598	119578141	282539	0.0418888	-0.956379	0.074178	0.274965	0.796259	-0.275811	-0.169594	-0.527156	0.0573069	-0.307414	2.6098	1.27522	-2.44296	-1.35703	0.0953595	1.83423
1. H-H (4196)	chr14	RP23-338C22.7	-	3211825	3210979	RP23-388I12.2	+	3224373	3350440	12548	n/a	n/a	n/a	n/a	n/a	n/a	n/a	n/a	n/a	n/a	n/a	n/a	n/a	n/a	n/a	n/a
1. H-H (4196)	chr14	RP23-388I12.3	-	3363273	3362793	RP24-194J8.3	+	3453822	3538524	90549	0	0	n/a	n/a	0	0	0	0	n/a	n/a	n/a	n/a	n/a	n/a	n/a	n/a
1. H-H (4196)	chr14	RP24-194J8.5	-	3548322	3547836	RP24-194J8.6	+	3555096	3564997	6774	n/a	n/a	n/a	n/a	n/a	n/a	n/a	n/a	n/a	n/a	n/a	n/a	n/a	n/a	n/a	n/a
1. H-H (4196)	chr14	RP24-194J8.8	-	3603281	3602078	RP24-547N23.4	+	3677734	3699931	74453	n/a	n/a	n/a	n/a	n/a	n/a	n/a	n/a	n/a	n/a	n/a	n/a	n/a	n/a	n/a	n/a
1. H-H (4196)	chr14	RP23-2H19.1	-	3787716	3787236	RP23-2H19.2	+	3794494	3803711	6778	n/a	n/a	n/a	n/a	n/a	n/a	n/a	n/a	-1.32802	-1.17938	n/a	n/a	-1.36545	-0.735089	-1.4963	-1.37133
1. H-H (4196)	chr14	RP23-2H19.4	-	3842674	3841471	RP23-45E20.3	+	4066585	4073245	223911	n/a	n/a	n/a	n/a	n/a	n/a	n/a	n/a	0.642281	0.890073	n/a	n/a	-1.58558	-1.52143	-1.73752	-0.90899
1. H-H (4196)	chr14	RP23-45E20.6	-	4152919	4152415	RP23-45E20.7	+	4187159	4202345	34240	0	0	n/a	n/a	0	0	0	0	0	0	n/a	n/a	0	0	0	0
1. H-H (4196)	chr14	RP23-45E20.9	-	4244789	4244255	RP24-426N16.1	+	4268069	4276541	23280	0	0	n/a	n/a	0	0	0	0	0	0	n/a	n/a	0	0.0600221	0	0
1. H-H (4196)	chr14	RP23-227N11.5	-	4466144	4465661	RP24-218O5.1	+	4500565	4509386	34421	-1.03884	-1.09561	n/a	n/a	-1.07134	-1.02572	-1.16936	-1.07492	n/a	n/a	n/a	n/a	n/a	n/a	n/a	n/a
1. H-H (4196)	chr14	RP24-243P7.1	-	4682041	4680850	RP24-243P7.2	+	4735391	4743840	53350	-2.0228	-2.13334	n/a	n/a	-2.08608	-1.99725	-2.27695	-1.85755	n/a	n/a	n/a	n/a	n/a	n/a	n/a	n/a
1. H-H (4196)	chr14	RP24-243P7.4	-	4782616	4782061	RP24-243P7.5	+	4812277	4820703	29661	0	0	n/a	n/a	0	0	0	0	0	0	n/a	n/a	0	0	0	0.0495249
1. H-H (4196)	chr14	RP24-70M22.2	-	4859358	4858761	RP24-70M22.3	+	4879376	4888041	20018	0	0	n/a	n/a	0	0	0	0	0	0.11586	n/a	n/a	0.086959	0	0	0
1. H-H (4196)	chr14	RP24-70M22.4	-	4896235	4895752	RP24-70M22.5	+	4941145	4949906	44910	0	0	n/a	n/a	0	0	0	0	0	0	n/a	n/a	0	0	0	0
1. H-H (4196)	chr14	RP23-71L2.2	-	5027004	5025810	RP23-71L2.3	+	5086960	5095433	59956	n/a	n/a	n/a	n/a	n/a	n/a	n/a	n/a	0.210237	0.288296	n/a	n/a	0	0	0.0476027	0
1. H-H (4196)	chr14	RP24-122P17.1	-	5635987	5627619	RP24-122P17.2	+	5642310	5650751	6323	n/a	n/a	n/a	n/a	n/a	n/a	n/a	n/a	n/a	n/a	n/a	n/a	n/a	n/a	n/a	n/a
1. H-H (4196)	chr14	RP24-122P17.4	-	5690637	5690160	RP24-122P17.5	+	5731145	5754400	40508	n/a	n/a	n/a	n/a	n/a	n/a	n/a	n/a	n/a	n/a	n/a	n/a	n/a	n/a	n/a	n/a
1. H-H (4196)	chr14	RP24-122P17.8	-	5762903	5762432	RP24-122P17.7	+	5785270	5793943	22367	n/a	n/a	n/a	n/a	n/a	n/a	n/a	n/a	n/a	n/a	n/a	n/a	n/a	n/a	n/a	n/a
1. H-H (4196)	chr14	RP24-122P17.9	-	5802225	5801799	RP23-460G24.6	+	5914065	5914557	111840	0	0	n/a	n/a	0	0	0	0	n/a	n/a	n/a	n/a	n/a	n/a	n/a	n/a
1. H-H (4196)	chr14	RP23-460G24.4	-	5962352	5953957	RP23-460G24.3	+	5981380	5981872	19028	0	0	n/a	n/a	0	0	0	0	-0.931357	-0.727247	n/a	n/a	-0.957614	-0.918867	-1.04938	-0.961735
1. H-H (4196)	chr14	RP23-314N18.2	-	6111160	6102767	RP24-152K24.6	+	6140848	6141328	29688	0	0	n/a	n/a	0	0	0	0	n/a	n/a	n/a	n/a	n/a	n/a	n/a	n/a
1. H-H (4196)	chr14	RP24-152K24.4	-	6190290	6181493	RP24-152K24.3	+	6210719	6211205	20429	0	0.0810186	n/a	n/a	0	0	0	0	-1.00149	-1.05688	n/a	n/a	-0.580868	-0.988059	-1.1284	-1.03416
1. H-H (4196)	chr14	RP23-254B9.3	-	6623008	6614335	RP23-254B9.4	+	6645340	6645862	22332	n/a	n/a	n/a	n/a	n/a	n/a	n/a	n/a	0	0	n/a	n/a	0	0	0	0
1. H-H (4196)	chr14	RP23-89F1.4	-	6765905	6757508	RP23-89F1.3	+	6772287	6780655	6382	n/a	n/a	n/a	n/a	n/a	n/a	n/a	n/a	n/a	n/a	n/a	n/a	n/a	n/a	n/a	n/a
1. H-H (4196)	chr14	RP23-188F24.4	-	7137259	7128841	RP23-188F24.5	+	7191011	7192201	53752	n/a	n/a	n/a	n/a	n/a	n/a	n/a	n/a	0	0	n/a	n/a	0	0.718345	0	0
1. H-H (4196)	chr14	RP23-303C8.4	-	8197648	8194611	RP23-303C8.2	+	8244987	8255199	47339	0	0	n/a	n/a	0	0	0	0	-0.277247	-0.292581	n/a	n/a	-0.285063	-0.273529	-0.312379	-0.28629
1. H-H (4196)	chr14	RP23-78D19.4	-	8338662	8303400	RP23-78D19.5	+	8397773	8398619	59111	3.19582	2.48398	n/a	n/a	-0.490646	-1.80005	-1.52878	-2.45897	n/a	n/a	n/a	n/a	n/a	n/a	n/a	n/a
1. H-H (4196)	chr14	Dnase1l3	-	8827087	8797047	Abhd6	+	8835416	8889069	8329	-1.11466	0.110415	-1.23735	-1.15142	-1.39035	2.03374	-0.69812	-1.25271	0.848914	0.546101	2.45903	2.42214	0.053712	-0.115076	1.01693	-0.403415
1. H-H (4196)	chr14	Pdhb	-	9005506	8998505	Kctd6	+	9046662	9056081	41156	0.649903	0.181118	1.01087	1.25431	3.13113	0.220814	0.731009	-0.162244	0.449729	-1.07769	1.71452	1.35648	-0.326807	-0.144424	-0.0804393	-0.419477
1. H-H (4196)	chr14	Fhit	-	11994549	10382614	Rpl21-ps4	+	12060066	12060506	65517	2.39224	1.39544	1.06225	2.49825	2.19409	3.49312	2.66688	1.84957	-2.33102	-2.13978	-1.76737	-1.73773	-2.39673	-2.29976	-2.6264	-2.40705
1. H-H (4196)	chr14	Cadps	-	13655593	13205077	Synpr	+	14117294	14447973	461701	4.56506	4.79326	6.18913	6.15132	-0.369521	1.25658	-0.639855	-0.480258	6.12665	5.53828	5.66986	8.64699	-0.114764	1.29725	1.00168	0.187615
1. H-H (4196)	chr14	Thoc7	-	14793739	14781528	Atxn7	+	14845005	14939810	51266	0.840218	0.138831	0.468018	1.00177	1.57161	0.704862	0.705517	0.193495	-1.72333	-1.65665	1.42061	1.86975	-0.758293	-0.294092	-0.961971	-0.549571
1. H-H (4196)	chr14	Olfr720	-	15008631	15007609	Olfr31	+	15160627	15161580	151996	0	0	0	0	0	0	0	0	-0.171187	-0.412607	-0.170904	-0.448355	-0.618386	-0.225417	-0.677642	-0.621047
1. H-H (4196)	chr14	Rarb	-	17651381	17263356	Thrb	+	18493474	18870602	842093	3.43238	3.2854	1.73712	2.22812	3.76264	1.72522	4.32319	1.86158	2.00819	0.962385	5.66039	5.89855	1.66424	3.23912	2.3951	2.38589
1. H-H (4196)	chr14	Nr1d2	-	19071641	19036568	CU024892.1	+	19075453	19075770	3812	-1.1697	-1.9444	1.75216	1.84173	1.05274	-0.744441	-0.71979	-0.296429	n/a	n/a	n/a	n/a	n/a	n/a	n/a	n/a
1. H-H (4196)	chr14	Ube2e2	-	19726290	19406091	RP23-221K13.1	+	19960314	19964623	234024	2.05878	1.47479	2.17204	1.76171	1.03794	0.983609	0.574871	1.13572	0.508156	0.11586	n/a	n/a	0	0	0	0
1. H-H (4196)	chr14	RP23-55L3.1	-	20496882	20494561	Nid2	+	20570479	20631009	73597	0	0	n/a	n/a	0	0	0.312381	0	-2.31256	-2.0571	-5.90217	-5.80542	-0.708138	-1.92866	-1.18792	-1.47428
1. H-H (4196)	chr14	Kcnk16	-	21088384	21081978	Nudt13	+	21113912	21136797	25528	-0.6768	-0.321448	-0.556285	-0.51322	-0.697973	1.63666	-0.761833	-0.267039	0.43005	-0.116391	1.40227	1.45397	1.41139	0.308909	0.180748	0.0785619
1. H-H (4196)	chr14	Synpo2l	-	21487528	21478168	Sec24c	+	21493543	21514072	6015	-3.48784	-1.99732	-2.57947	-3.12593	4.02958	-3.04107	-3.65277	-2.38207	-1.1106	-1.21487	-0.411164	-0.195835	-0.746077	-0.548345	-1.10816	-1.29085
1. H-H (4196)	chr14	Camk2g	-	21613310	21554097	Plau	+	21655884	21662610	42574	1.56025	1.27348	1.41684	0.893092	1.239	-0.129921	-0.39048	-0.157632	-2.92949	-2.65254	-1.7928	-2.92312	-1.52158	-0.346527	3.16219	-1.60345
1. H-H (4196)	chr14	Ap3m1	-	21871672	21850664	Myst4	+	22319076	22491354	447404	-1.11722	-1.54706	-0.797694	-0.740728	-0.859636	-0.915818	-1.77506	-1.72007	-2.97159	-3.40545	n/a	n/a	-3.42385	-3.79661	-4.40497	-4.06145
1. H-H (4196)	chr14	Dusp13	-	22567844	22552617	Samd8	+	22570774	22617947	2930	-0.6518	-1.23599	-0.290218	-1.07804	-0.523586	-0.514635	-1.00193	-0.39626	-0.757501	-1.70765	0.568236	0.37289	-1.4455	-0.900843	-2.54382	-2.13937
1. H-H (4196)	chr14	Polr3a	-	25306268	25267916	Rps24	+	25309903	25315368	3635	-1.57945	-2.0007	-0.212972	0.510301	-1.73715	-2.09817	-2.11921	-2.19321	-1.31772	-2.58035	-2.85027	-2.43253	-0.907556	-1.14954	-1.16582	-1.46232
1. H-H (4196)	chr14	Zcchc24	-	26588342	26531126	Anxa11	+	26661669	26706290	73327	0.343361	-0.0504748	-0.829835	0.289097	1.33842	0.411314	0.341666	0.84806	-3.93844	-3.69463	-2.32437	-5.69715	-0.761232	-0.11278	-0.567816	-0.833945
1. H-H (4196)	chr14	D14Ertd449e	-	26746870	26743484	Cphx	+	26761978	26775856	15108	-1.18757	-2.31339	n/a	n/a	-1.49148	-0.408123	-0.787581	-0.298834	n/a	n/a	n/a	n/a	n/a	n/a	n/a	n/a
1. H-H (4196)	chr14	Slmap	-	27354417	27232654	Fam116a	+	27399064	27452880	44647	-3.55177	-3.70293	-0.570129	-0.773746	0.300571	-0.89376	-2.92307	-2.58049	-2.46832	-2.36517	n/a	n/a	-1.00895	-0.575523	-1.27552	-1.00088
1. H-H (4196)	chr14	Pde12	-	27489332	27483603	Dnahc12	+	27512760	27629520	23428	0.300319	-0.270911	1.20942	1.25065	-0.0610863	0.0665786	-0.219561	-0.519626	-0.381228	-0.476074	n/a	n/a	-0.823385	-0.61726	0.192252	2.3121
1. H-H (4196)	chr14	Appl1	-	27784418	27732174	Hesx1	+	27813548	27815492	29130	-0.331868	-0.869098	1.49312	1.33854	-0.509085	-1.49657	-1.23626	-1.15182	-3.13863	-2.84367	-2.542	-2.33978	-2.4017	-1.90966	-0.617367	-3.01093
1. H-H (4196)	chr14	Ccdc66	-	28321646	28295598	Erc2	+	28435614	29291721	113968	-1.40301	-1.70172	0.372981	-0.646514	-1.18905	-2.03852	-1.58863	-1.90901	2.98918	2.36297	4.34836	2.84154	-1.52515	-1.17987	-0.714761	-1.44431
1. H-H (4196)	chr14	Prkcd	-	31439394	31408542	Rft1	+	31467546	31504503	28152	-1.23335	-1.14516	-4.67696	-4.60454	-0.913915	0.283163	-0.571794	0.154196	-1.07848	-1.51318	-0.334321	-0.363421	-0.0369536	-0.659465	-0.584584	-0.280388
1. H-H (4196)	chr14	Itih1	-	31756475	31742366	Nek4	+	31764647	31802004	8172	0	0.119656	0.0106937	0	0	0.0615317	1.3265	2.26559	-0.52625	-0.569224	0.70395	1.06234	-1.27102	-1.65116	-0.912616	-1.35456
1. H-H (4196)	chr14	Nisch	-	32020012	31984120	Tnnc1	+	32021498	32024909	1486	-1.43531	-1.36902	-1.10264	-0.495612	-0.855485	-2.15511	-1.70071	-1.25302	n/a	n/a	2.86161	1.03937	n/a	n/a	n/a	n/a
1. H-H (4196)	chr14	Phf7	-	32064404	32050882	Bap1	+	32064675	32073115	271	-0.20871	-1.02266	-0.525473	-0.0399896	0.480045	-0.247711	-0.0464864	0.276069	0.246963	-0.546347	0.286865	0.558724	-0.433201	-1.43622	-0.841338	-1.03641
1. H-H (4196)	chr14	Dnahc1	-	32137082	32073561	Capn7	+	32149824	32185170	12742	-0.364165	-0.454286	n/a	n/a	-1.54723	-1.32414	0.115907	-1.05649	1.02189	1.05496	n/a	n/a	1.27338	0.1728	0.60313	0.224197
1. H-H (4196)	chr14	Colq	-	32390569	32336268	Btd	+	32454243	32481765	63674	0.445849	2.51875	3.26428	0.149302	5.33464	2.03405	2.56945	2.56659	0.716152	0.0943797	-0.032048	-0.529651	1.17769	2.0946	2.1739	1.29499
1. H-H (4196)	chr14	Ankrd28	-	32643601	32513201	Galntl2	+	32842175	32875383	198574	-2.97277	-3.48528	-1.04938	-1.71807	-2.87469	-3.25952	-3.50665	-3.75284	0.849155	0.387664	n/a	n/a	2.02287	0.796545	0.315457	1.0202
1. H-H (4196)	chr14	RP24-84D8.2	-	33108160	33106110	Ogdhl	+	33135205	33161006	27045	-2.71569	-2.52963	n/a	n/a	-4.21905	-3.24311	-4.60506	-3.1368	-2.00213	-2.62581	-1.08241	-0.609109	-2.81908	-2.44637	-4.01127	-5.48186
1. H-H (4196)	chr14	Chat	-	33279095	33221389	Ercc6	+	33326707	33394175	47612	-0.0581175	2.40027	-0.82491	5.15637	-0.859442	0.359898	-0.899439	-1.03847	-1.29137	-1.44265	1.41782	1.38027	-1.73352	-1.85755	-1.78114	-1.4954
1. H-H (4196)	chr14	Mapk8	-	34260344	34191084	Ptpn20	+	34402456	34453940	142112	-1.43489	-2.23549	-0.428998	-0.172869	-2.37589	-2.93211	-3.2115	-3.24018	-0.0549498	-0.104322	-0.56493	-0.746591	-0.645319	-0.714204	-1.08079	-0.846836
1. H-H (4196)	chr14	Zfp488	-	34791950	34780256	Antxrl	+	34866656	34889185	74706	1.33674	1.7748	0.925522	0	0.0909109	0.464043	0.0493154	0	0	0	0	0	0	0	0	0
1. H-H (4196)	chr14	Ppyr1	-	34965675	34957178	Rpl23a-ps3	+	34983841	34984311	18166	-0.225104	0.228689	n/a	n/a	-0.059707	0.844824	-0.0466364	-0.504102	-3.0203	-3.87765	-5.62534	-4.81456	-2.78059	-2.48209	-2.36352	-2.83113
1. H-H (4196)	chr14	Gprin2	-	35014819	35007627	Syt15	+	35033233	35043607	18414	3.00264	1.72636	-0.1764	2.93863	-0.386286	-0.943574	0.235836	-1.0556	-0.566854	-0.376565	-1.55646	-1.58078	-0.0773694	0.446361	-0.398197	0.33099
1. H-H (4196)	chr14	Fam35a	-	35123689	35050227	Glud1	+	35123915	35158330	226	-2.55992	-3.14492	-1.41568	-1.43868	-1.25699	-2.74539	-2.19372	-2.16961	-1.89672	-2.34243	-1.69172	-1.01343	-2.01354	-2.73444	-1.87965	-2.56398
1. H-H (4196)	chr14	Sncg	-	35187975	35183460	Mmrn2	+	35188690	35217473	715	0.0491692	5.40374	-2.84934	-1.02983	-0.35455	2.83618	0.415642	-0.394601	0.444599	0.517433	-1.99414	-1.85977	3.68159	1.70438	2.77013	2.77096
1. H-H (4196)	chr14	Opn4	-	35413328	35403804	Wapal	+	35487114	35561169	73786	0.022677	0.0531379	1.02863	1.96907	4.53838	0.570427	0.682162	0.16694	-4.29247	-4.84323	-2.01282	-1.67144	-3.75622	-3.27311	-4.02945	-3.55845
1. H-H (4196)	chr14	Rgr	-	37862150	37850676	Lrit1	+	37868016	37878132	5866	0.600767	0.157144	0	0	0	0	0	0	0.0560779	0	0	0	0	0.117173	0	0
1. H-H (4196)	chr14	Dydc2	-	41882363	41862498	Dydc1	+	41886200	41905479	3837	1.44821	0.339524	0.736172	-0.398395	0.33259	-0.600152	-0.142439	2.56277	-0.38099	-1.10399	-1.11684	-1.02799	-0.592431	-1.36048	-1.46011	-0.110515
1. H-H (4196)	chr14	RP24-357O21.3	-	42034940	42032752	RP24-286J19.1	+	42092094	42102104	57154	0	0	n/a	n/a	0	0	0	0	0.683481	1.09751	n/a	n/a	0.086959	0.171715	0.0936008	0.494302
1. H-H (4196)	chr14	RP24-286J19.3	-	42122932	42120643	RP23-473B17.1	+	42161898	42170128	38966	0	0	n/a	n/a	0	0	0	0	n/a	n/a	n/a	n/a	n/a	n/a	n/a	n/a
1. H-H (4196)	chr14	RP24-553G19.6	-	42618819	42616416	RP24-376M8.4	+	42645866	42648944	27047	0	0	n/a	n/a	0	0	0	0	0	0	n/a	n/a	0	0	0	0
1. H-H (4196)	chr14	RP24-246L19.3	-	42952584	42950157	RP24-230H12.5	+	42990258	42993333	37674	0	0	n/a	n/a	0	0	0	0	0	0	n/a	n/a	0	0	0	0
1. H-H (4196)	chr14	RP24-230H12.1	-	43018480	43012963	RP24-230H12.2	+	43042688	43050929	24208	0	0	n/a	n/a	0	0	0	0	n/a	n/a	n/a	n/a	n/a	n/a	n/a	n/a
1. H-H (4196)	chr14	RP24-230H12.4	-	43103089	43097685	RP24-264F22.4	+	43135858	43138822	32769	n/a	n/a	n/a	n/a	n/a	n/a	n/a	n/a	-1.60581	-1.47254	n/a	n/a	-1.65108	-1.58428	-1.8093	-1.65819
1. H-H (4196)	chr14	RP23-11E12.1	-	43278574	43276144	RP23-11E12.5	+	43307079	43310151	28505	0	0	n/a	n/a	0	0	0	0	-0.64793	-0.643966	n/a	n/a	-0.666197	-0.639242	-0.730034	-0.669064
1. H-H (4196)	chr14	RP23-11E12.4	-	43432284	43426787	RP23-403B2.1	+	43496827	43502919	64543	n/a	n/a	n/a	n/a	n/a	n/a	n/a	n/a	n/a	n/a	n/a	n/a	n/a	n/a	n/a	n/a
1. H-H (4196)	chr14	RP23-403B2.6	-	43555413	43553277	RP23-403B2.7	+	43595348	43598432	39935	-1.07306	-1.13169	n/a	n/a	-1.10662	-1.0595	-1.20787	-1.11032	0	0	n/a	n/a	0	0	0	0
1. H-H (4196)	chr14	RP23-136I9.7	-	43681369	43679032	RP23-136I9.8	+	43721503	43724479	40134	0	0	n/a	n/a	0	0	0	0	0	0	n/a	n/a	0	0	0	0
1. H-H (4196)	chr14	RP23-136I9.3	-	43755176	43749675	RP23-136I9.4	+	43779134	43793723	23958	0	0	n/a	n/a	0	0	0	0	n/a	n/a	n/a	n/a	n/a	n/a	n/a	n/a
1. H-H (4196)	chr14	RP23-136I9.5	-	43828426	43826020	RP24-494O2.1	+	43858400	43866521	29974	0	0.452197	n/a	n/a	0.700655	0	0	0	n/a	n/a	n/a	n/a	n/a	n/a	n/a	n/a
1. H-H (4196)	chr14	RP24-63B17.1	-	43913837	43908365	RP24-63B17.2	+	43937182	43945332	23345	n/a	n/a	n/a	n/a	n/a	n/a	n/a	n/a	0	0	n/a	n/a	0	0	0	0
1. H-H (4196)	chr14	RP24-63B17.3	-	43972346	43966845	RP24-63B17.4	+	43977405	43984537	5059	-0.304572	-0.498159	n/a	n/a	0.0417559	-0.466381	-0.259737	-0.48875	-0.583037	-0.652627	n/a	n/a	-0.71224	-0.683422	-0.78049	-0.715305
1. H-H (4196)	chr14	RP24-63B17.10	-	44013508	44011234	RP24-63B17.6	+	44064747	44067715	51239	0	0	n/a	n/a	0	0	0	0	0	0	n/a	n/a	0	0	0	0
1. H-H (4196)	chr14	RP24-63B17.7	-	44094883	44089360	RP23-273L20.1	+	44121241	44128878	26358	n/a	n/a	n/a	n/a	n/a	n/a	n/a	n/a	0.389323	0.0783949	n/a	n/a	0.316435	0	0.449861	0
1. H-H (4196)	chr14	RP23-273L20.5	-	44172941	44170670	RP23-273L20.6	+	44213339	44216441	40398	-2.45328	-2.58735	n/a	n/a	-2.53003	-2.4223	-2.76151	-2.53848	0	0	n/a	n/a	0	0	0	0
1. H-H (4196)	chr14	RP23-299A24.5	-	44280091	44277934	RP23-299A24.3	+	44291048	44293238	10957	0	0	n/a	n/a	0	0	0	0	0	0	n/a	n/a	0	0	0	0
1. H-H (4196)	chr14	RP23-299A24.4	-	44305150	44299918	RP23-78F6.5	+	44325531	44333613	20381	0	0.0810186	n/a	n/a	0	0	0	0	0	0	n/a	n/a	0.24454	0	0	0
1. H-H (4196)	chr14	Ear-ps12	-	44431844	44431394	Ang-ps2	+	44442582	44443014	10738	0	0	0	0	0	0	0	0	n/a	n/a	0	0	n/a	n/a	n/a	n/a
1. H-H (4196)	chr14	Ear-ps8	-	44479703	44479350	Ang-ps3	+	44490657	44491089	10954	0	0	0	0	0	0	0	0	n/a	n/a	0	0	n/a	n/a	n/a	n/a
1. H-H (4196)	chr14	Ear10	-	44501224	44500385	Ang5	+	44534734	44540745	33510	0	0	0	0	0	0	0	0	0	0	0	0	0	0	0	0
1. H-H (4196)	chr14	Ear-ps7	-	44547183	44546742	Ear-ps10	+	44569379	44569838	22196	0	0	0	0	0	0	0	0	0	0	0	0	0	0	0	0
1. H-H (4196)	chr14	Ang6	-	44584083	44579329	Ear-ps2	+	44624650	44625115	40567	0	0	0	0	0	0	0	0	0	0	0	0	0	0	0	0.311429
1. H-H (4196)	chr14	Ang-ps1	-	44635083	44634648	Ear2	+	44680319	44681199	45236	0	0	0	0	0	0	0	0	0.389323	0.74466	0	0	1.96208	1.06706	1.20602	8.21489
1. H-H (4196)	chr14	RP23-455F6.4	-	44986490	44980336	RP23-48M16.2	+	45052772	45058223	66282	0	0.0810186	n/a	n/a	0	0	0	0.099642	0	0	n/a	n/a	0	0	0	0
1. H-H (4196)	chr14	RP23-48M16.4	-	45182502	45176470	RP23-48M16.5	+	45202828	45208077	20326	-0.891269	-0.939974	n/a	n/a	-0.919152	-0.880012	-1.00325	-0.922221	0	0.468541	n/a	n/a	0	0	0	0
1. H-H (4196)	chr14	RP24-252L3.3	-	45344662	45336513	RP23-13H15.5	+	45397138	45399437	52476	0	0	n/a	n/a	0.175577	0	0	0	0	0	n/a	n/a	0	0	0	0
1. H-H (4196)	chr14	Ero1l	-	45938237	45902879	Psmc6	+	45949504	45969367	11267	-2.18151	-2.3449	-0.303838	-0.270273	-1.28414	-0.0255284	-1.77401	-1.73357	-0.591691	-1.24866	0.315655	0.407738	-0.104779	-0.837065	-1.01993	-1.31824
1. H-H (4196)	chr14	Bmp4	-	47010344	47003195	Cdkn3	+	47380216	47391200	369872	-2.62382	-2.4249	-4.89136	-4.51269	-1.33148	-0.0367777	-0.60785	0.331705	-1.96384	-2.065	-2.91487	-4.52515	0.573157	0.0415482	-0.122454	-2.01231
1. H-H (4196)	chr14	Gmfb	-	47441917	47427824	Cgrrf1	+	47451809	47473868	9892	-0.0177796	-0.432367	1.24498	0.664057	-0.775268	-0.900555	-1.04327	-1.20366	-0.106084	-0.338677	1.73544	1.78603	1.91867	1.09805	0.991601	1.51365
1. H-H (4196)	chr14	Gch1	-	47809088	47773570	Socs4	+	47896606	47915773	87518	-1.06312	-0.778119	-2.03811	0.866971	0.849347	2.70219	-1.35346	1.10478	-2.92947	-3.23979	-1.55811	-4.04685	-2.01775	-1.1947	-2.24341	-2.09543
1. H-H (4196)	chr14	Dlgap5	-	48038082	48007454	Fbxo34	+	48092236	48151637	54154	-4.94753	-4.40921	-6.63494	-4.10108	-3.2225	-3.9953	-3.89335	-5.58156	-0.0893319	-0.365987	1.71529	1.62873	-0.377736	-0.319189	-0.865718	-0.545559
1. H-H (4196)	chr14	Atg14	-	48188109	48160569	Ktn1	+	48283431	48356238	95322	-0.0542496	-0.465823	0.569555	0.937155	-0.0356318	-0.754611	-0.438941	-0.349829	-1.41016	-1.82016	0.182338	0.00193146	0.187953	-1.55166	-1.44995	-1.35385
1. H-H (4196)	chr14	Exoc5	-	49686328	49631821	Naa30	+	49791901	49810541	105573	-0.718066	-1.49131	0.392289	0.273979	-1.30732	-1.39159	-1.88385	-1.62322	-2.76334	-3.07346	-0.455083	-0.313194	-2.66489	-2.14181	-3.31112	-3.09044
1. H-H (4196)	chr14	Olfr726	-	50704354	50703389	Olfr727	+	50746228	50747262	41874	0	0	0	0	0	0	0	0	0	0	0	0	0	0	0	0
1. H-H (4196)	chr14	Olfr735	-	50966115	50965051	Tlr11	+	50980177	50983337	14062	0	0	0.0106937	0	0	0	0	0	0.0560779	0.152258	0	0	0.086959	0.455171	0.0476027	0.18732
1. H-H (4196)	chr14	Olfr747	-	51301320	51300366	Olfr748	+	51330007	51330930	28687	0	0	0	0	0	0	0	0	0	0	0	0	0	0	0	0
1. H-H (4196)	chr14	Ccnb1ip1	-	51415403	51408924	Parp2	+	51427621	51440975	12218	-0.983415	-1.33597	-1.10432	-1.01883	-1.3856	-1.32659	-1.41548	-1.39022	-1.0616	-1.37819	0.172166	0.00725214	-0.844493	-0.853403	-0.959399	-1.18089
1. H-H (4196)	chr14	Tep1	-	51490235	51443737	Apex1	+	51544643	51546814	54408	-3.16471	-2.41327	-0.445873	-1.25271	-1.1301	0.0804093	-1.33119	-1.12396	-0.244118	-1.19164	n/a	n/a	-0.902183	-1.28435	-0.608855	-1.90922
1. H-H (4196)	chr14	Tmem55b	-	51550524	51545745	Pnp	+	51563977	51573087	13453	-0.143405	-0.786933	0.404607	0.643189	-1.29604	-0.696625	-1.38535	-0.958329	-1.969	-1.61542	-2.97772	-2.13103	-0.642711	1.23364	0.0229031	0.262422
1. H-H (4196)	chr14	Olfr750	-	51691117	51689986	Rnase4	+	51710752	51725826	19635	0.114424	0	0	0	0	0	0	0.433265	0.935097	0.889075	-2.64487	-0.79225	2.45662	4.91387	2.10883	5.02625
1. H-H (4196)	chr14	Rnase1	-	51766442	51764677	Ear5	+	51781935	51782693	15493	-0.229436	1.12466	-0.795082	-0.733531	1.10763	5.00752	0.904005	0.996577	0	0.152258	n/a	n/a	0	0	0.181192	0.592429
1. H-H (4196)	chr14	Ang2	-	51815598	51815161	Ear14	+	51823364	51823831	7766	0	0	0	0	0	0	0	0	0	0	0	0	0	0	0	0
1. H-H (4196)	chr14	RP23-126F14.6	-	51964272	51962802	Vmn2r-ps110	+	51996935	52000668	32663	0	0	n/a	n/a	0	0	0	0	n/a	n/a	0	0	n/a	n/a	n/a	n/a
1. H-H (4196)	chr14	RP23-115K1.1	-	52315123	52309983	Ear-ps3	+	52373180	52373624	58057	0	0	n/a	n/a	0	0	0	0	0	0	0	0	0	0	0	0
1. H-H (4196)	chr14	Ear-ps4	-	52413428	52412979	AY358078	+	52419721	52446034	6293	0	0	0	0	0	0	0	0	0	0	n/a	n/a	0	0	0.138099	0
1. H-H (4196)	chr14	Ndrg2	-	52533163	52524946	Tppp2	+	52538100	52540374	4937	3.05943	2.68611	0.952527	2.55546	4.89291	0.542189	1.74479	1.94245	0	0	0	0	0	0	0	0
1. H-H (4196)	chr14	Rnase13	-	52542448	52541835	Arhgef40	+	52604508	52625922	62060	0.4865	0	0	0	0	0	0.187266	0	0.227306	0.569846	n/a	n/a	0.550928	-0.293227	0.613435	0.677685
1. H-H (4196)	chr14	Hnrnpc	-	52723703	52693055	Rpgrip1	+	52730578	52780982	6875	-0.838809	-1.1882	0.417056	0.902237	-1.10826	-1.60985	-1.21267	-1.71779	2.33431	1.67814	n/a	n/a	2.09124	1.67008	2.34266	1.99177
1. H-H (4196)	chr14	Olfr1510	-	53030602	53029564	Trav1	+	53047603	53048549	17001	0.167775	0	0	0	0	0	0	0	0	0	0	0	0	0	0	0
1. H-H (4196)	chr14	Olfr1507	-	53115370	53109610	Trav2	+	53186968	53187726	71598	0.114424	0	0	0	0	0	0	0	0	0	0	0	0	0	0	0
1. H-H (4196)	chr14	Trdv5	-	54768876	54768337	Trac	+	54840196	54842772	71320	0	0.715088	0	0	1.06775	0	0	0.808703	2.06525	1.57742	0	0	4.32003	5.97099	3.29988	3.16021
1. H-H (4196)	chr14	Dad1	-	54873779	54855154	Abhd4	+	54878907	54888829	5128	1.35537	0.861193	1.0881	1.16773	2.05932	1.82295	1.63296	1.53295	-0.400805	-1.25639	-1.62064	-2.13654	0.779758	-0.789543	-0.453165	-0.17647
1. H-H (4196)	chr14	Olfr49	-	54902600	54901571	Oxa1l	+	54980525	54989353	77925	0.525815	0	0	0	0.39944	0.62333	0	0.146607	-0.538641	-1.0765	n/a	n/a	0.986993	-0.836105	-0.650236	-1.16902
1. H-H (4196)	chr14	Slc7a7	-	55032856	54989128	Mrpl52	+	55045746	55048587	12890	-2.80888	-2.5716	-4.86764	-3.82415	-1.20622	2.2582	-0.428872	-0.543288	1.05796	0.286613	-0.820136	-0.186852	2.06024	1.4352	1.31261	1.01315
1. H-H (4196)	chr14	Psmb5	-	55236851	55232644	Psmb11	+	55244147	55248393	7296	1.02597	0.420691	0.0751516	0.0262784	1.37985	0.576588	0.573217	0.254165	-0.732003	3.7822	1.15847	-0.771639	-0.89603	-1.02121	-1.07265	-0.971688
1. H-H (4196)	chr14	Ppp1r3e	-	55495488	55491518	Pabpn1	+	55502278	55516974	6790	-0.367449	-0.552251	-0.701664	-0.558498	-0.892393	0.269202	-0.36675	-0.472938	-0.559187	-0.852966	-0.455925	0.0379943	-1.35159	-1.02347	-0.918054	-1.27378
1. H-H (4196)	chr14	Efs	-	55545625	55535380	Il25	+	55551608	55554671	5983	-1.61472	-2.2666	-4.98986	-4.94639	-2.51459	-2.22458	-1.96388	-2.32718	-0.977281	-1.07938	-1.45315	-1.70318	-1.72475	-2.25403	-2.31068	-2.35919
1. H-H (4196)	chr14	Myh7	-	55613471	55589525	Ngdn	+	55634291	55642972	20820	-0.183344	-0.210299	2.87874	-0.53108	7.45093	0.0237983	-3.0445	1.54842	-0.0944201	-0.6136	0.128298	0.203509	0.613334	0.633477	0.0880564	0.16403
1. H-H (4196)	chr14	Zfhx2	-	55710885	55680498	Thtpa	+	55713672	55717823	2787	-2.0789	-0.981261	-0.201208	-0.407067	-3.19722	-3.6293	-3.72152	-3.63112	2.20384	0.864379	n/a	n/a	0.922161	-0.0596959	0.578673	0.314127
1. H-H (4196)	chr14	Jph4	-	55735772	55725667	Dhrs2	+	55840844	55860272	105072	2.81216	1.81178	2.47843	2.25416	-3.49796	-1.57254	-3.25166	-3.4346	0.951454	1.34008	-0.395555	-0.374757	-0.272337	0.288032	-0.225284	0.221489
1. H-H (4196)	chr14	Nrl	-	56143818	56138365	Pck2	+	56159103	56168854	15285	0.233614	0.308238	0.202448	-0.221577	-0.210431	-0.28851	-0.279598	-0.251524	-1.01825	-0.61058	0.530641	1.40325	0.666467	-0.0981088	0.369715	0.580725
1. H-H (4196)	chr14	Psme2	-	56209938	56206279	Rnf31	+	56210545	56222530	607	-0.239318	-0.683122	-1.5614	-1.40143	0.68443	1.21866	0.00515568	0.352979	-1.56534	-1.75723	n/a	n/a	-1.25697	-1.02433	-2.1048	-1.33866
1. H-H (4196)	chr14	Tm9sf1	-	56262643	56254802	Tssk4	+	56269019	56271376	6376	0.063261	0.0387896	0.597283	0.968758	1.27299	1.25015	1.06829	0.956043	0.0518328	-0.0505314	0.405057	-0.666987	0.599225	1.02004	0.789641	0.819153
1. H-H (4196)	chr14	Nedd8	-	56290743	56281104	Gmpr2	+	56291072	56297587	329	1.14766	0.3579	0.558506	0.752804	1.39324	0.786542	0.630669	0.432511	0.669828	0.254654	n/a	n/a	0.949962	0.219898	0.738674	0.615547
1. H-H (4196)	chr14	Cideb	-	56377295	56372882	Ltb4r2	+	56380761	56381843	3466	-0.0266105	0.0325224	-0.710884	-1.01883	2.87245	7.94761	5.76875	0.900059	-1.92506	-2.78104	-2.47405	-3.02756	-2.99002	0.741837	-2.66607	-2.01116
1. H-H (4196)	chr14	Ripk3	-	56407694	56403833	Nfatc4	+	56443632	56452780	35938	-2.07611	-0.524263	-3.4374	-3.17129	1.06219	2.29235	1.20386	1.28079	-2.91171	-2.54712	-5.10522	-4.6991	-2.58882	-2.00425	-1.42402	-1.08364
1. H-H (4196)	chr14	Cbln3	-	56503093	56497757	Khnyn	+	56503806	56515618	713	-0.166177	-0.0643563	-0.500252	-0.977088	0.995281	-0.243112	-0.487579	-0.00371446	-2.28542	-1.71326	-0.0512052	0.116234	-1.29447	-1.60259	-1.78037	-1.10652
1. H-H (4196)	chr14	Cma1	-	56563498	56560290	Cma2	+	56569817	56592866	6319	3.78201	2.87276	0	0	6.67959	4.43575	3.87171	4.87304	-0.440432	-0.634693	-0.346157	-0.448355	-0.373845	-0.42165	-0.677642	-0.477994
1. H-H (4196)	chr14	Mcpt9	-	56649332	56645701	Mcpt2	+	56660960	56663471	11628	-0.292201	-0.308169	-0.24017	-0.221577	-0.301342	-0.28851	-0.328913	-0.302348	0	0	0	0	0.16824	1.83843	0.263499	0.494302
1. H-H (4196)	chr14	Gzmb	-	56881097	56877693	Atp12a	+	56983905	57007388	102808	0.114424	1.7437	0	0	0.465858	1.20091	0.312381	2.69638	-2.24157	-2.37841	-2.15945	-2.04986	-2.74028	-1.59641	3.07205	0.06149
1. H-H (4196)	chr14	Cenpj	-	57190683	57145598	Parp4	+	57194456	57278631	3773	-1.83298	-2.41012	-1.98496	-4.07974	-1.86084	-2.65356	-1.98246	-2.47686	-3.29997	-3.05404	-2.50213	-0.288161	0.312836	0.313727	-0.965655	-0.130024
1. H-H (4196)	chr14	Zmym5	-	57430553	57409425	Zmym2	+	57506631	57579182	76078	-0.657654	-0.916487	0.635613	0.796845	-0.201432	-0.756136	-0.660126	-0.343106	-1.61714	-1.78639	0.576489	0.56607	-1.63422	-2.49282	-2.18498	-2.04878
1. H-H (4196)	chr14	Cryl1	-	58017320	57893871	Ift88	+	58042899	58136773	25579	1.11327	0.486466	1.44528	1.25487	1.08377	3.91666	3.23202	0.991066	-0.810313	-1.13212	0.643936	0.161679	-1.33814	-1.59888	-1.5349	-0.798033
1. H-H (4196)	chr14	Lats2	-	58364960	58308500	Sap18	+	58417017	58423817	52057	-2.37054	-2.52069	-2.80103	-0.788259	-0.186322	-1.2784	-0.810336	-0.320727	-1.83303	-2.51022	-0.119829	0.411026	-2.33556	-2.50344	-3.07667	-2.48566
1. H-H (4196)	chr14	Efha1	-	58618099	58535117	Fgf9	+	58689384	58731174	71285	1.22518	0.719578	n/a	n/a	1.96529	1.44704	1.36789	0.907357	4.29729	4.78529	n/a	n/a	4.83161	3.55563	4.81869	2.6533
1. H-H (4196)	chr14	RP24-386E14.2	-	58724966	58724609	Rpl13-ps3	+	59512343	59512966	787377	0	0.590481	n/a	n/a	0.646013	0	0	0	-3.24949	-3.65683	-3.01917	-3.08723	-3.34762	-2.6118	-2.19319	-3.00648
1. H-H (4196)	chr14	D14Ertd668e	-	59984307	59966244	Cab39l	+	60059818	60167740	75511	-3.54497	-3.94771	n/a	n/a	-0.506768	-1.16822	-2.50196	-0.334282	-0.640412	-0.991714	0.769917	1.43427	-0.378052	-0.363745	0.430281	-0.355814
1. H-H (4196)	chr14	Cdadc1	-	60216673	60179733	Shisa2	+	60244118	60250495	27445	0.84308	0.211841	2.28727	2.01914	1.5511	0.65902	0.968471	1.19235	1.23734	1.18646	-1.05837	-2.24346	0.592066	1.14958	2.16828	2.28371
1. H-H (4196)	chr14	Nupl1	-	60870344	60824707	Mtmr6	+	60884065	60921207	13721	-1.30145	-1.30695	0.127055	0.247733	-0.974469	-1.53161	-1.31503	-1.48242	0.954076	0.292861	2.17873	1.95859	0.431353	-0.172686	0.00250941	0.626279
1. H-H (4196)	chr14	Tnfrsf19	-	61665692	61582671	Sacs	+	61757294	61859532	91602	1.66187	0.160171	1.12914	-1.71947	-0.332091	-1.0697	-0.408876	1.00098	-1.54116	-1.44187	n/a	n/a	-1.46868	-2.90208	-3.52459	-3.32955
1. H-H (4196)	chr14	Sgcg	-	61877327	61839896	Arl11	+	61928590	61930773	51263	-2.32185	-0.945231	-2.34014	-2.18826	6.1999	0.826726	-0.77926	1.42174	0.375152	0.478444	-1.07557	-0.990009	0.893657	1.49719	0.693479	2.73835
1. H-H (4196)	chr14	Rps12-ps2	-	62086203	62085805	Trim13	+	62217063	62224783	130860	n/a	n/a	0.176663	0.149302	n/a	n/a	n/a	n/a	-0.200779	-0.938487	-0.524178	0.121122	-0.620511	-1.94174	-1.44342	-0.980755
1. H-H (4196)	chr14	Gucy1b2	-	63075126	63011513	Fam124a	+	63174574	63227323	99448	1.95208	0.932513	0.646157	0	0.942542	0.27986	0.0968875	0.75352	3.90717	3.95086	2.79191	2.45143	1.73237	1.396	1.06943	2.14375
1. H-H (4196)	chr14	Ints6	-	63379949	63295167	Wdfy2	+	63456527	63575723	76578	-2.34539	-2.19295	0.601841	1.01738	-1.52156	-2.04976	-1.90868	-1.87317	-1.56695	-1.00506	-0.0468968	1.16239	-1.39585	-2.16845	-1.63123	-1.4336
1. H-H (4196)	chr14	Defb48	-	63603347	63596361	Defb47	+	63616939	63619903	13592	0.360148	0	0	0	0	0	0	0	0	0	0	0	0	0	0	0
1. H-H (4196)	chr14	Blk	-	64036024	63991674	Fam167a	+	64055231	64084335	19207	0.0585802	1.21732	0	0	1.38142	0.546371	0.187266	1.23766	1.2467	0.637334	-2.1648	-0.855878	-1.15568	0.810141	0.147722	1.55761
1. H-H (4196)	chr14	Mtmr9	-	64162790	64142453	Xkr6	+	64225340	64439248	62550	-0.698009	-1.02578	0.0638391	0.213869	-1.58184	-1.52352	-1.86693	-1.89243	-0.971141	-0.252213	0.955781	0.898579	-2.53721	-1.90702	-2.71567	-2.8596
1. H-H (4196)	chr14	Msra	-	65074740	64741466	Kif13b	+	65271439	65425133	196699	3.13024	1.74103	3.14408	3.10777	3.4	2.88	3.18811	2.12605	-3.82457	-3.9106	-0.584483	-1.5053	-3.59456	-3.26855	-3.37403	-3.12161
1. H-H (4196)	chr14	Fzd3	-	65881300	65819863	Fbxo16	+	65885574	65942808	4274	2.03926	2.02498	3.80573	2.83408	0.651411	-0.533211	1.23064	0.259766	3.41906	2.74008	3.14123	2.89107	2.89967	-0.160129	2.75334	1.70909
1. H-H (4196)	chr14	Elp3	-	66211837	66149292	Scara5	+	66285240	66383663	73403	-0.0622855	-0.641979	-0.0990234	0.238008	-0.95	-1.90909	-1.38644	-1.73592	0.639387	0.994565	-1.4262	-0.70203	2.7039	0.0607801	0.87064	2.72196
1. H-H (4196)	chr14	Esco2	-	66452831	66437875	Ccdc25	+	66456139	66485441	3308	-5.21721	-5.05129	-6.25928	-6.33947	-3.33787	-3.68374	-3.93391	-5.60819	-0.873061	-1.02544	1.35894	1.17019	-0.0978574	-0.162202	-1.37436	-0.88752
1. H-H (4196)	chr14	Scara3	-	66572581	66538232	Clu	+	66587320	66600385	14739	2.41358	1.37395	1.32751	2.06689	2.35608	1.92409	3.20339	1.18978	0.501097	-1.42786	1.7644	2.19235	1.29568	-1.68842	0.961271	-0.303126
1. H-H (4196)	chr14	Ephx2	-	66743337	66703214	Chrna2	+	66759797	66771785	16460	-1.43796	-1.82477	-0.435706	-0.0191486	3.53561	3.80239	0.0969116	-1.68238	0.354608	1.24718	-0.450862	-0.516403	0.636152	0.305533	-0.732887	-0.665781
1. H-H (4196)	chr14	Ptk2b	-	66899889	66772094	Trim35	+	66915868	66930261	15979	-0.364104	-3.52194	3.1456	1.41792	-0.668357	-0.933935	-1.96748	-1.78766	2.28318	1.75183	1.42038	1.79528	2.24387	0.265574	1.03441	1.20372
1. H-H (4196)	chr14	Dpysl2	-	67487525	67421701	Pnma2	+	67530007	67538891	42482	4.10026	3.34297	0.985987	1.21458	1.40453	0.621281	1.03305	2.85611	1.5511	1.04249	1.75002	1.46997	-4.42688	-2.75358	-4.04731	-4.55244
1. H-H (4196)	chr14	Ppp2r2a	-	67691272	67633511	Ebf2	+	67852129	68048604	160857	-0.408105	-1.03019	0.804349	0.628267	-0.697323	-1.38811	-1.13878	-1.15914	2.51597	5.71217	1.54812	-0.109242	3.84415	1.23167	0.958392	0.670417
1. H-H (4196)	chr14	Cdca2	-	68333898	68291234	Kctd9	+	68334155	68360367	257	-3.69541	-2.98819	-6.29145	-5.86205	-2.12247	-2.53184	-2.14715	-4.11899	-3.92325	-3.66562	-2.10156	-1.56128	-0.9409	-1.91974	-2.38983	-1.84709
1. H-H (4196)	chr14	Adam28	-	69273899	69224084	Stc1	+	69647295	69659861	373396	0.167775	1.29457	0.0106937	0	1.1814	1.20091	0.721345	3.6448	2.76442	3.16302	1.55955	1.19107	2.52811	1.53495	4.18786	3.11663
1. H-H (4196)	chr14	Slc25a37	-	69903160	69859908	Entpd4	+	69955231	69985327	52071	-2.99254	-1.5169	0.182768	-1.13761	-0.735549	-1.06831	-1.87574	-0.371358	1.47819	1.47725	-3.00446	-2.76546	2.52788	1.44017	1.56629	1.10396
1. H-H (4196)	chr14	Chmp7	-	70132296	70118055	Tnfrsf10b	+	70167279	70184210	34983	1.50968	0.664775	1.27509	1.5739	0.667446	0.164824	0.0364788	-0.114556	-5.54887	-5.25212	-3.56573	-5.12563	-3.01418	-3.39992	-3.73639	-3.48159
1. H-H (4196)	chr14	Rhobtb2	-	70212310	70189600	Pebp4	+	70240227	70459693	27917	0.0936566	-0.750795	1.75441	1.48485	-0.229541	-1.60994	-1.59956	-2.04346	1.32674	0.0783949	0.956809	0	0.87099	0.171715	0.181192	0.768229
1. H-H (4196)	chr14	Polr3d	-	70843278	70838555	Phyhip	+	70857283	70868639	14005	-0.348633	-0.713438	-0.398658	0.10541	-0.599997	-1.06496	-0.776726	-1.168	0.944929	-0.936496	2.52987	1.4367	0.394499	-3.18071	-2.42217	-2.59145
1. H-H (4196)	chr14	Sftpc	-	70923888	70920748	Lgi3	+	70930628	70938130	6740	0.0930533	0.296185	1.6437	-0.363918	5.59237	0.620652	0.405668	15.4373	2.78342	4.75678	5.31456	5.76363	3.46605	1.48752	3.02861	8.07808
1. H-H (4196)	chr14	Cysltr2	-	73448921	73428935	Rcbtb2	+	73542670	73607650	93749	0.831316	1.36737	0	0	0	0.585478	0.565741	1.25659	-1.14227	-1.42802	n/a	n/a	-0.410918	-1.22276	-0.58299	-1.03373
1. H-H (4196)	chr14	Itm2b	-	73785078	73762038	Med4	+	73909856	73918352	124778	2.30554	1.65953	3.01177	3.10855	3.07222	3.14173	3.37118	3.27359	0.346806	-0.418775	0.508827	0.528734	-0.000827222	-0.62284	-0.260125	-0.262584
1. H-H (4196)	chr14	Nudt15	-	73948049	73919671	Sucla2	+	73952472	73995949	4423	1.08618	0.575943	-0.669739	-0.70727	0.967899	0.063623	1.03339	-0.136598	0.474073	-0.181019	1.86247	1.8554	2.56935	1.06629	0.464366	-0.21364
1. H-H (4196)	chr14	Lrrc63	-	75530690	75484110	Lcp1	+	75531361	75629603	671	-0.6768	-0.594129	-0.32715	-0.51322	-0.697973	-0.548237	-0.664945	-0.0965766	0.875505	1.9375	0.707294	-1.31674	2.22012	3.73206	1.67265	3.96053
1. H-H (4196)	chr14	Slc25a30	-	76186844	76161806	Tpt1	+	76244900	76248222	58056	-2.75491	-3.0712	-3.03281	-4.98726	-2.35735	-3.82201	-1.64777	-3.88906	-1.74809	-2.49788	-1.67932	-1.92336	-0.69513	-0.884821	-1.40251	-1.17519
1. H-H (4196)	chr14	Rps2-ps6	-	76637160	76636495	Tsc22d1	+	76814768	76907569	177608	n/a	n/a	-0.710561	-0.722461	n/a	n/a	n/a	n/a	1.09681	0.879025	1.34169	0.705562	0.31516	0.322411	1.18088	1.05535
1. H-H (4196)	chr14	Serp2	-	76956494	76932621	Ccdc122	+	77436579	77512011	480085	4.74551	4.063	3.83616	3.24819	-0.556191	0.492449	0.438091	-0.580629	-0.875372	-1.85883	-0.213188	-2.62787	-0.0301189	2.08139	-0.658986	0.969344
1. H-H (4196)	chr14	Dnajc15	-	78274724	78226024	Epsti1	+	78304046	78397975	29322	0.92006	0.531093	0.873545	0.589194	3.05055	1.07788	1.71603	0.599785	1.88565	3.35865	0	0	2.3024	6.04599	3.77907	2.86051
1. H-H (4196)	chr14	Naa16	-	79790585	79734314	Mtrf1	+	79797579	79823457	6994	-2.93424	-3.02984	-1.4266	-0.563764	-2.03005	-2.12293	-2.11154	-1.97738	0.0408277	-0.375845	1.17731	0.817714	0.829487	-0.582481	-0.154562	-0.441437
1. H-H (4196)	chr14	Wbp4	-	79881075	79859744	Sugt1	+	79987498	80029562	106423	0.485057	-0.29731	1.83009	1.72736	0.358659	0.126378	0.0838308	0.0729634	-0.877044	-1.62066	0.528796	0.619626	-0.38893	-1.05796	-1.19571	-1.07409
1. H-H (4196)	chr14	Pcdh8	-	80171119	80166587	Olfm4	+	80400109	80422667	228990	5.76387	5.21026	3.47326	6.80453	-0.273139	0.621684	1.63159	-0.871397	2.82894	2.46567	1.55872	0	1.34839	6.172	3.12513	3.51319
1. H-H (4196)	chr14	Diap3	-	87541031	87055174	Tdrd3	+	87816390	87945315	275359	-4.19069	-4.30794	-3.02965	-5.05512	-2.94688	-3.30652	-4.08527	-3.44747	0.572269	-0.0738567	0.400789	0.185391	-0.126372	-1.39574	-0.572895	-0.671549
1. H-H (4196)	chr14	Commd6	-	102039903	102032983	Uchl3	+	102053184	102095341	13281	0.768189	0.444646	1.08758	1.18389	1.54081	2.18853	1.23872	1.04935	0.991182	0.136964	0.183968	1.15003	-0.00894309	0.334811	-0.322224	-1.33148
1. H-H (4196)	chr14	Kctd12	-	103381745	103377437	Irg1	+	103446194	103455790	64449	n/a	n/a	1.63403	3.57959	n/a	n/a	n/a	n/a	0.109674	0.0397984	0	0	0.448855	0	0.0936008	1.12286
1. H-H (4196)	chr14	Mycbp2	-	103746017	103512628	Scel	+	103912558	104012563	166541	0.0188671	-0.277387	1.81059	1.78867	-1.25354	-1.02034	-1.35195	-0.981829	-3.74098	-4.13611	-1.90232	-3.49445	-4.09074	-2.66087	-1.22068	0.185564
1. H-H (4196)	chr14	Rbm26	-	105576544	105513736	Ndfip2	+	105657928	105708515	81384	-2.53158	-2.78776	-0.915275	-0.863982	-2.47439	-2.4338	-2.49254	-2.42998	1.23602	0.970645	3.14374	2.56137	0.896176	1.82429	1.15981	1.09262
1. H-H (4196)	chr14	Spry2	-	106296036	106291166	Trim52	+	106505415	106508497	209379	-0.383502	-1.49999	-1.21639	-0.346653	0.647388	-0.518736	-0.0711468	0.301768	-2.78148	-2.93531	-2.25275	-2.07354	-2.8599	-2.74418	-3.13395	-2.87221
1. H-H (4196)	chr14	Slitrk6	-	111154371	111147800	Slitrk5	+	112074337	112082356	919966	2.50965	2.68875	-0.495617	-0.476875	2.19414	4.07331	2.3598	2.40033	3.57047	3.59103	4.01373	4.24656	0.818926	0.291182	-2.09303	-1.91943
1. H-H (4196)	chr14	Tgds	-	118531987	118511133	Gpr180	+	118536349	118563454	4362	-1.63087	-1.30938	-0.723227	-4.23192	0.50872	0.226805	-0.23514	-0.167507	0.841406	0.633534	1.73192	1.59055	1.58815	0.698671	1.05631	1.21347
1. H-H (4196)	chr14	Abcc4	-	119105441	118881914	Cldn10	+	119187093	119273744	81652	-3.421	-3.67811	-0.119157	-2.84411	-3.57901	-3.18932	-2.33448	-3.94187	2.46815	0.384109	1.61614	-1.66725	-0.265056	0.685936	6.69234	4.8847
1. H-H (4196)	chr14	Dzip1	-	119324536	119275330	Dnajc3	+	119337154	119380924	12618	0.0353915	0.397649	-0.409329	-0.513657	-3.454	-2.67045	-1.94023	-2.37666	-0.807641	-1.02732	1.14282	1.13895	-0.0738002	0.391194	0.054727	0.64026
1. H-H (4196)	chr14	Uggt2	-	119498652	119384261	Hs6st3	+	119537637	120268816	38985	-2.79694	-2.01496	0.256573	0.56541	-1.94538	-3.64323	-2.68578	-2.79825	0.428606	-0.0344243	2.27944	2.41408	-2.5401	-2.32015	-2.26569	-0.611178
1. H-H (4196)	chr14	Oxgr1	-	120441657	120418807	Mbnl2	+	120674891	120830919	233234	0.4865	0	0	0	0.175577	0.0615317	5.07317	0.0508239	-1.62561	-1.62823	2.43065	1.78261	1.276	0.511634	0.253334	0.92764
1. H-H (4196)	chr14	Dock9	-	122196956	121941261	Ubac2	+	122277828	122420256	80872	-0.756177	-1.76063	1.00808	-0.391309	-1.67	-1.53911	-1.62152	-0.365157	0.687097	0.000625197	n/a	n/a	0.979992	0.550817	0.84029	0.359434
1. H-H (4196)	chr14	Gpr183	-	122364415	122351553	Timm8a2	+	122433896	122437642	69481	-0.704548	-0.103062	-0.495283	0.763475	0.196429	0.165458	-0.101129	0.0166796	-1.7695	-2.03727	-0.210621	-1.43915	-1.98492	-1.90461	-1.79679	-1.85041
1. H-H (4196)	chr14	Zic5	-	122864899	122856017	Zic2	+	122874657	122879074	9758	-1.4776	-2.89578	-5.10028	-4.71531	-6.32185	-6.1397	-6.57264	-6.38335	-0.918341	-2.52696	-4.88383	-4.50599	-5.97028	-5.96336	-6.81035	-6.09851
1. H-H (4196)	chr14	Nalcn	-	124026366	123675863	Itgbl1	+	124059193	124374840	32827	3.33493	3.47681	5.04753	5.12577	-0.931048	0.0948265	-0.781025	-1.11032	3.06814	2.37605	n/a	n/a	2.2352	-0.029904	-0.20535	-0.0631273
1. H-H (4196)	chr15	Card6	-	5058539	5045981	Rpl37	+	5066613	5069140	8074	-1.00871	-0.70806	0.22727	-0.591985	1.47152	1.02487	0.661504	1.21703	0.603206	-0.385424	-0.259907	-0.185176	1.07561	0.832718	1.10417	0.847787
1. H-H (4196)	chr15	Ptger4	-	5192710	5156661	Dab2	+	6249788	6390712	1057078	-0.691227	0.844285	-1.03681	-2.06114	1.72254	2.58802	0.92884	0.985956	-1.09709	-1.43735	-2.29607	-4.74026	-0.700576	2.60566	1.07793	-0.522162
1. H-H (4196)	chr15	Osmr	-	6824313	6763577	Lifr	+	7079559	7141743	255246	-0.414722	-0.492058	-1.62131	-2.2688	0.907071	0.503631	0.204106	1.98668	-2.44712	-1.59109	-0.0188233	-2.2186	-0.838796	-2.25815	-1.51178	-0.642988
1. H-H (4196)	chr15	Egflam	-	7348304	7156120	Gdnf	+	7761011	7787575	412707	0.999919	1.92009	-2.32149	-2.19942	2.61733	1.34684	2.37173	3.67566	0.430243	0.893658	0	2.82522	1.21998	2.7095	4.37905	1.27757
1. H-H (4196)	chr15	Wdr70	-	8049209	7823055	Nup155	+	8059313	8109857	10104	-1.00117	-1.92529	-0.337396	-0.0379283	-1.69061	-1.87951	-1.69572	-1.72072	-3.00752	-3.16993	-1.35068	-2.36923	-2.85941	-3.30081	-3.17111	-3.59808
1. H-H (4196)	chr15	Slc1a3	-	8660764	8584124	Ranbp3l	+	8918426	8996300	257662	2.22872	1.74352	-1.04523	-2.61972	-2.32482	-4.09168	-1.70492	-0.467695	4.28908	2.7861	0.897923	0	0.914959	1.66826	6.57251	1.47877
1. H-H (4196)	chr15	Skp2	-	9070207	9041742	Ugt3a1	+	9209584	9244787	139377	-2.34707	-2.03434	-2.16158	-2.42766	-2.40523	-1.5092	-1.29425	-3.01958	-2.77154	-2.984	-2.29011	-2.10793	-2.90733	-2.7897	0.827114	-2.91985
1. H-H (4196)	chr15	Spef2	-	9678593	9507948	Prlr	+	10107401	10278311	428808	0.977916	0.323869	-0.355815	-1.186	-0.468278	-1.2156	-0.551475	2.12846	-0.846314	-0.248067	0.573377	-2.53117	-0.450843	3.67204	0.986004	-1.84064
1. H-H (4196)	chr15	Rai14	-	10644386	10498734	C1qtnf3	+	10882087	10909905	237701	-3.24957	-3.37336	-1.73032	-2.42916	-3.26451	-2.97898	-1.36901	-0.733685	0.388616	4.3229	-0.369328	-0.819742	1.46146	3.61168	4.95527	2.20142
1. H-H (4196)	chr15	Rxfp3	-	10967723	10963472	Adamts12	+	10994545	11276622	26822	2.96622	2.55599	0.324724	3.83956	0.344671	0.257861	0.332332	-0.110495	-0.679046	-0.132889	-1.45524	-1.33948	0.304394	-0.541083	0.0431479	0.157274
1. H-H (4196)	chr15	Sub1	-	11925813	11911094	Zfr	+	12047586	12115438	121773	0.0490777	-0.786668	0.65025	0.718438	0.326261	-0.147631	0.0363383	-0.0716086	-0.461615	-0.978578	1.02903	1.18226	-0.654309	-1.53203	-1.8649	-1.01386
1. H-H (4196)	chr15	Pdzd2	-	12669679	12337036	Drosha	+	12754570	12865045	84891	-0.603928	-0.202917	1.25354	1.46555	1.7327	0.143535	0.163427	2.71635	-1.58515	-2.33368	-0.902992	-0.63532	-2.57542	-3.23693	-2.91284	-3.47617
1. H-H (4196)	chr15	Cdh6	-	13103394	12963955	Cdh9	+	16707856	16786522	3604462	4.47031	5.26398	5.23978	4.40587	1.88891	3.01378	5.80858	1.06275	3.5609	3.49662	5.27182	2.82817	-0.481707	1.19647	-0.400192	-0.571113
1. H-H (4196)	chr15	Acot10	-	20596505	20594974	Cdh12	+	21041207	21519288	444702	0.129565	0.105676	1.86069	0.394781	-0.268172	-0.402391	-0.282315	-0.266216	4.17581	4.11307	6.74397	5.11803	0.316435	0.751622	0.0476027	0
1. H-H (4196)	chr15	Basp1	-	25343519	25293040	Myo10	+	25552280	25743428	208761	1.74026	0.511899	1.97111	2.02465	-3.88247	-2.24897	-2.2205	-3.30906	-3.20137	-3.58713	-4.06319	-3.42232	-3.62799	-3.43139	-3.2304	-3.13129
1. H-H (4196)	chr15	Fbxl7	-	26825273	26472839	Ank	+	27396432	27524664	571159	0.779999	1.563	-0.562669	-1.1922	1.30264	0.661125	1.74352	1.52028	0.481123	-0.480388	2.88956	2.85284	1.00554	0.671416	-0.816238	-0.750827
1. H-H (4196)	chr15	Trio	-	27955603	27660407	Dnahc5	+	28133507	28401800	177904	-1.99639	-2.01776	0.662038	0.238957	-2.02755	-2.30159	-2.48246	-2.1711	0.642731	0.230805	n/a	n/a	-0.040523	-0.101814	0.0659605	2.23435
1. H-H (4196)	chr15	March6_	-	31460792	31385654	Cmbl	+	31498660	31519874	37868	n/a	n/a	n/a	n/a	n/a	n/a	n/a	n/a	2.97924	1.3	2.59987	-1.90218	3.9524	5.11894	4.53705	2.48202
1. H-H (4196)	chr15	Cct5	-	31531602	31520555	Tas2r119	+	32107044	32108051	575442	-0.759344	-1.49717	-0.806726	-0.146217	-1.04597	-1.83256	-1.39033	-1.85746	0	0	0	0	0	0	0	0
1. H-H (4196)	chr15	Tspyl5	-	33617638	33613631	Mtdh	+	34012474	34072141	394836	3.43516	3.09397	3.574	3.61165	2.42068	0.146786	1.06071	0.604429	-1.43116	-2.33433	-0.804933	-0.719054	-1.1057	-0.936778	-1.51812	-1.15783
1. H-H (4196)	chr15	Rpl30	-	34373395	34370260	BC030476	+	34383067	34403647	9672	-1.19977	-2.2449	-2.88307	-2.40552	-0.927281	-1.056	-1.22874	-1.27488	-0.747738	-1.55743	n/a	n/a	-1.83113	-1.30402	-1.13601	-1.82918
1. H-H (4196)	chr15	Nipal2	-	34608461	34502554	Kcns2	+	34767110	34772095	158649	1.07419	1.04686	2.13264	2.61832	1.45599	2.77427	1.44087	2.89185	3.46374	3.17519	5.08329	4.76571	-0.285063	0.000325643	-0.0488805	-0.189127
1. H-H (4196)	chr15	Stk3	-	35085561	34805251	Osr2	+	35225853	35233059	140292	-1.84698	-2.26472	-0.875824	-1.42286	-0.994898	-1.85351	-1.76282	-1.26229	0.608873	2.62835	-0.273479	-0.251724	1.61489	6.0218	7.50959	2.24391
1. H-H (4196)	chr15	Fbxo43	-	36094639	36079815	Polr2k	+	36103772	36106767	9133	-1.77876	-2.13613	-1.69555	-1.62194	-2.20582	-1.99187	-2.13568	-1.60946	1.35114	0.366396	-0.28269	-0.151809	2.01379	1.4741	1.53331	1.19375
1. H-H (4196)	chr15	Zfp706	-	36937157	36926786	Grhl2	+	37162791	37293324	225634	1.53058	0.870617	2.46912	2.56188	1.71029	1.12086	0.86688	0.675827	-6.15828	-5.09613	-3.35352	-2.43661	-3.41955	-2.77185	-2.87463	-2.1727
1. H-H (4196)	chr15	Ubr5	-	38008608	37897083	Odf1	+	38148958	38156490	140350	-3.51188	-4.05734	-1.11812	-0.291993	-3.3679	-3.50615	-3.99514	-3.53672	0.346972	0	0.33295	1.13464	0	0.684115	0.0936008	0
1. H-H (4196)	chr15	Azin1	-	38449021	38417185	Atp6v1c1	+	38591659	38622198	142638	-0.413394	-0.976818	0.151259	0.530211	-0.0300595	-1.57024	-1.76296	-1.18539	0.920611	0.653374	3.21102	2.94438	1.08735	0.683905	0.180448	-0.00342123
1. H-H (4196)	chr15	Lrp12	-	39775540	39702149	Zfpm2	+	40486588	40936138	711048	1.50621	1.28623	1.76072	2.13628	-0.274642	0.281841	-0.143589	-0.413749	2.53706	1.96621	2.17668	-1.63934	3.21161	0.426321	0.556141	0.960098
1. H-H (4196)	chr15	Eif3e	-	43114282	43081586	Ttc35	+	43308775	43359323	194493	-0.723367	-1.66724	-0.627811	-0.471892	-0.68512	-1.15588	-0.940382	-1.02348	0.110514	-0.388444	n/a	n/a	1.7353	0.0703436	0.240906	0.0166915
1. H-H (4196)	chr15	Tmem74	-	43701575	43698241	Trhr	+	44027681	44067458	326106	1.72786	0.5589	2.14493	1.08654	-2.2516	-1.52754	-2.55236	-1.57375	3.02348	2.71078	3.97589	0	0	0.367948	0.138099	0
1. H-H (4196)	chr15	Eif3h	-	51697027	51618104	Utp23	+	51708975	51716160	11948	-0.543778	-1.33219	-0.840122	-0.770748	-0.463097	-1.1206	-1.00844	-0.813614	-0.988123	-1.25123	-0.425331	-0.884582	-0.470333	-0.853889	-1.11591	-0.651811
1. H-H (4196)	chr15	Rad21	-	51823306	51794151	Aard	+	51871653	51877267	48347	-2.59891	-3.07672	-1.39468	-0.692135	-2.20115	-2.28778	-2.4162	-2.59722	-1.19434	-1.96874	-1.16741	-0.180576	-1.99674	-2.25635	-2.50488	-0.569517
1. H-H (4196)	chr15	Tnfrsf11b	-	54110039	54082174	Colec10	+	54242329	54297913	132290	1.61296	1.61486	1.18037	1.82674	1.50785	4.76836	3.42335	3.08776	0.160999	1.98677	0	0	0.778102	5.10607	0.0936008	1.53924
1. H-H (4196)	chr15	Dscc1	-	54922046	54907654	Deptor	+	54943872	55090826	21826	-1.52129	-0.979549	-3.26791	-3.68505	-0.260696	-0.488374	0.264157	-1.5341	-2.87483	-2.66996	0.186943	-0.196109	-2.2333	-1.49117	-0.991136	-0.614553
1. H-H (4196)	chr15	BC026439	-	57309180	57075326	Zhx2	+	57526220	57671388	217040	0.0585802	0	n/a	n/a	0.0909109	0	4.90036	0.35791	1.55458	0.911476	0.588509	1.50993	1.98116	0.496907	1.2903	1.19177
1. H-H (4196)	chr15	Derl1	-	57723973	57701057	Wdr67	+	57743754	57801623	19781	0.513678	0.276412	1.06487	1.44998	1.1173	0.902558	0.538752	0.631546	-2.78062	-2.44264	n/a	n/a	-1.44039	-2.56759	-2.4574	-2.80328
1. H-H (4196)	chr15	Atad2	-	57966637	57925602	Wdyhv1	+	57972991	57990207	6354	-4.77968	-3.53167	-1.63501	-2.63526	-2.57228	-2.7609	-2.70544	-3.48783	-0.721847	-0.77969	1.56537	1.51961	0.255245	-0.339118	-0.292656	0.371186
1. H-H (4196)	chr15	Anxa13	-	58197682	58173429	D15Ertd621e	+	58247023	58289356	49341	0	1.44951	0.954439	0	0.588837	8.38369	4.30967	0.936765	-1.66984	-1.98072	-0.0951499	0.223892	-2.07251	-0.632535	-1.04316	-1.28306
1. H-H (4196)	chr15	Tmem65	-	58655085	58613824	Trmt12	+	58704204	58708336	49119	0.21904	-0.457217	1.75827	2.16901	1.09853	0.807697	-0.93284	-0.50778	1.15744	1.73507	3.64483	3.11981	2.18126	1.69037	2.03589	1.6982
1. H-H (4196)	chr15	Mtss1	-	58913581	58772799	Sqle	+	59146636	59162747	233055	-0.150029	-1.11733	-1.68498	0.275049	-0.397939	-1.54748	-1.73687	-1.16644	1.07416	0.438074	0.254283	0.244166	-1.49651	-0.553973	-0.555533	-0.50201
1. H-H (4196)	chr15	A1bg	-	60752825	60749144	Myc	+	61816946	61821905	1064121	0.0585802	0.0411599	0	0	0	0	0	0.146607	1.54648	1.41467	-1.54241	-2.6136	0.719268	1.08973	1.70737	-0.0134935
1. H-H (4196)	chr15	Gsdmc2	-	63667504	63655901	Gsdmcl1	+	63678864	63682497	11360	-0.355314	-0.333571	-0.292045	-0.269436	-0.36643	4.53236	5.01059	-0.367653	0	0	0	0	0	0	0	0
1. H-H (4196)	chr15	Adcy8	-	64753858	64530604	Efr3a	+	65618603	65705374	864745	3.07813	4.52729	4.6613	4.66338	-0.252676	1.07384	0.635239	3.15365	-2.12643	-2.43137	1.16235	0.706081	-1.0248	-1.51691	-1.93317	-1.62854
1. H-H (4196)	chr15	Tmem71	-	66392608	66357774	Phf20l1	+	66409128	66473502	16520	0.635331	0.714431	-0.185403	-0.17105	6.3079	1.76534	1.46073	4.52211	-0.190063	-0.731568	2.63907	2.29103	0.791855	-0.108881	0.0380765	0.374938
1. H-H (4196)	chr15	Sla	-	66663391	66612439	Wisp1	+	66722882	66754763	59491	7.30368	3.67594	3.91301	0	2.89787	3.2437	3.19042	5.19493	-1.84304	-0.220664	0.373877	-3.35879	2.98499	0.614579	1.36648	1.21624
1. H-H (4196)	chr15	Zfat	-	68090418	67915300	Khdrbs3	+	68758850	68923942	668432	-1.73709	-1.66532	-0.344813	-0.39427	-1.55624	-2.40598	-2.01272	-1.7405	-0.0807477	-1.15178	2.2123	1.58854	-1.31221	-2.64566	-2.17533	-2.90578
1. H-H (4196)	chr15	Trappc9	-	72891634	72420051	Chrac1	+	72920822	72927984	29188	0.802285	0.29804	0.888178	1.56216	0.305067	-0.0274691	0.0166215	-0.10301	0.892073	-0.155429	0.446059	0.667632	2.28537	1.28385	1.36803	1.32491
1. H-H (4196)	chr15	Ptk2	-	73253621	73035535	Dennd3	+	73342990	73402672	89369	-0.107661	-0.950654	1.8467	0.586259	-0.383392	-0.91384	-0.469637	-0.185292	-1.14073	-1.40036	-0.462607	-0.216593	-0.429663	0.220452	0.280953	2.58041
1. H-H (4196)	chr15	Gpr20	-	73537935	73525034	Ptp4a3	+	73553575	73589196	15640	-2.65746	-2.1028	-2.93876	-2.71125	-1.00512	0.979769	-1.33423	-1.07569	0.953004	-0.0577857	1.58709	1.20479	2.81293	-0.302244	0.122701	1.03786
1. H-H (4196)	chr15	Jrk	-	74539965	74532842	Psca	+	74545269	74547493	5304	0.756982	0.328612	0.914756	0.912204	0.131276	-0.229021	0.452504	-0.40719	-2.61262	-1.62422	-2.11558	-2.06768	-2.22749	1.36443	4.1788	-2.18067
1. H-H (4196)	chr15	Ly6d	-	74593997	74592486	RP23-230O9.3	+	74614495	74631070	20498	-1.67338	0.712748	0.824541	-1.87632	-0.51696	2.18412	1.98959	1.48601	-1.89843	-1.92503	n/a	n/a	-1.95195	-1.6491	-1.83613	-0.281626
1. H-H (4196)	chr15	Gml	-	74649245	74643884	Hemt1	+	74649501	74654866	256	0	0	0	0	0	5.34432	0	0	0	0	0	0	0	4.53774	0	0
1. H-H (4196)	chr15	Cyp11b2	-	74686748	74681440	Ly6e	+	74785481	74790335	98733	0	0	0	0	0	0.120014	0	0	-0.384641	-0.565779	1.2258	0.200503	-0.041401	-0.553942	1.02446	1.41998
1. H-H (4196)	chr15	Ly6c2	-	74942114	74938590	Ly6g	+	74987123	74989169	45009	-0.895133	-0.541182	-2.05079	-1.89203	0.0982594	-0.28135	0.304611	4.08448	0.160999	0.222086	0	0	0.448855	0.412355	2.15027	2.11919
1. H-H (4196)	chr15	Ly6h	-	75397078	75381698	Gpihbp1	+	75427088	75428642	30010	7.40537	6.7003	4.50894	4.76909	0.249736	2.86515	2.60462	-0.466338	1.70156	2.61445	-0.838327	-0.771639	8.02852	5.11436	6.85015	7.70429
1. H-H (4196)	chr15	Top1mt	-	75509230	75487465	Rhpn1	+	75534710	75544838	25480	0.59126	0.261188	0.520486	0.78772	0.367871	0.0347031	0.193373	-0.653546	2.90052	2.67909	2.57939	1.83126	-0.16966	-0.594636	4.76429	1.54852
1. H-H (4196)	chr15	Zc3h3	-	75672345	75584862	Gsdmd	+	75692769	75697834	20424	-0.0355063	-0.00222309	-0.649236	-0.641168	-0.709759	-0.204044	-0.846402	-0.582377	-0.237879	0.171291	-3.06175	-2.65859	1.31882	4.8814	0.981673	2.33138
1. H-H (4196)	chr15	Eef1d	-	75739785	75725226	Tigd5	+	75740221	75742136	436	-1.20391	-1.83659	-1.89685	-1.4674	0.145603	-0.770165	-0.741112	-1.22864	2.2248	2.2086	2.31323	1.66708	1.98416	1.31951	1.7599	1.81559
1. H-H (4196)	chr15	Tsta3	-	75760160	75755114	Zfp623	+	75771382	75779807	11222	0.527177	-0.156041	0.0184914	-0.00138418	0.687693	1.04636	0.315746	0.261202	0.995098	0.648771	0.803744	1.01476	0.577395	0.661874	1.0923	0.457774
1. H-H (4196)	chr15	Parp10	-	76073871	76063433	Grina	+	76077237	76080334	3366	-1.72017	-1.48869	-1.82637	-3.71993	-0.0803487	0.787814	-1.131	-0.101157	2.00486	1.37627	2.52037	2.64648	1.26619	1.58265	1.28201	0.537987
1. H-H (4196)	chr15	Tssk5	-	76205368	76202388	Heatr7a	+	76210943	76283468	5575	-0.929905	-0.980721	-0.60579	-0.705151	-0.958996	-0.91816	-1.04674	-0.962198	-1.27589	-0.656922	n/a	n/a	-0.0427126	0.727783	-0.780591	-0.953221
1. H-H (4196)	chr15	Scrt1	-	76352559	76346633	Gpr172b	+	76369373	76372560	16814	2.8547	3.13871	1.69943	1.9508	-0.835379	-0.519946	-0.862495	-0.838168	0.406781	0.183097	n/a	n/a	0.387403	2.05728	0.612152	0.126995
1. H-H (4196)	chr15	Cyhr1	-	76490547	76476613	Kifc2	+	76490996	76498625	449	0.188635	-0.374031	1.47625	1.77372	0.773303	0.254126	0.108064	0.333908	2.35191	1.88133	3.28782	2.55324	-1.30961	-1.18662	-1.63894	-1.07731
1. H-H (4196)	chr15	Foxh1	-	76500378	76498714	Ppp1r16a	+	76502045	76525349	1667	-6.01037	-6.45957	-4.83114	-4.9266	-6.37088	-6.41482	-7.00076	-6.62285	1.58273	1.06815	1.06671	0.915802	0.681293	1.03417	0.642564	1.33967
1. H-H (4196)	chr15	Zfp251	-	76701865	76682578	Zfp7	+	76709689	76722822	7824	1.76648	1.29971	1.19444	1.50734	1.19417	-0.339493	0.535853	0.170724	-3.20685	-3.34908	-1.36402	-0.863828	-4.06922	-3.49592	-2.42693	-2.97885
1. H-H (4196)	chr15	Apol7b	-	77277874	77252640	Apol10a	+	77307477	77321499	29603	0.0679468	-0.0113119	0.664162	-0.221577	0.0278977	0.88934	-0.232025	0.201944	0	0	0	0	0.24454	2.09869	0.414569	0
1. H-H (4196)	chr15	Apol10b	-	77426555	77414588	Apol7e	+	77529312	77549716	102757	0.114424	0.509343	0	0	0.646013	2.11045	0.860808	0.504292	-0.842065	-0.558953	-0.447772	-0.819742	-1.13062	0.168516	-1.23896	-1.03832
1. H-H (4196)	chr15	Pvalb	-	78036830	78021547	Ncf4	+	78075231	78093010	38401	3.13852	3.57692	0.356735	2.20502	3.70639	0	1.22935	0	2.43156	3.0118	0.0115908	0	3.55864	3.47763	3.55504	5.35061
1. H-H (4196)	chr15	Csf2rb2	-	78136033	78112947	Csf2rb	+	78156477	78184277	20444	0.289797	0.178453	-0.341318	-0.314895	0.983558	1.07384	0.612917	1.81918	1.25301	1.1372	-0.364582	-0.33558	2.12923	2.27807	1.89827	4.25721
1. H-H (4196)	chr15	Tst	-	78236263	78229695	Mpst	+	78237142	78244432	879	1.57774	0.594435	-3.23123	-3.70635	1.6119	1.92925	3.09827	3.43475	-2.59332	-3.18902	-1.77868	-0.987419	-3.30962	-2.54059	-3.01394	-2.52797
1. H-H (4196)	chr15	Rac2	-	78403213	78389599	Cyth4	+	78427477	78452449	24264	2.84316	4.75022	0.390162	-0.314895	3.41917	3.52227	3.17341	4.89592	2.96256	3.25018	-0.0688108	-0.638812	3.01522	2.39568	3.23164	4.35671
1. H-H (4196)	chr15	Card10	-	78633472	78605568	Cdc42ep1	+	78673077	78681332	39605	-3.44389	-3.45582	-3.3548	-1.86811	-1.63655	-2.17771	-1.89313	-1.57046	0.19956	-0.193779	n/a	n/a	1.89586	0.869091	1.95781	2.95311
1. H-H (4196)	chr15	Lgals2	-	78685959	78681292	Gga1	+	78707620	78725015	21661	-1.64297	1.81116	-2.34722	-2.16551	-1.19417	7.3644	-0.898216	0.147903	0.914532	-0.0467791	-0.147495	0.258676	0.894632	0.784626	0.341004	0.816072
1. H-H (4196)	chr15	Ankrd54	-	78893315	78883524	Eif3l	+	78905653	78924830	12338	0.907843	0.555471	0.347763	0.88578	0.288719	1.21427	0.671264	1.01888	-0.904186	-1.63777	-0.556299	-0.629967	-0.804145	-1.37724	-1.1794	-1.69117
1. H-H (4196)	chr15	Sox10	-	78994920	78985343	Pick1	+	79059821	79087104	64901	1.75907	2.25245	0.360365	-1.79342	-1.33223	1.30666	-1.67502	-1.48632	0.263653	0.0959706	n/a	n/a	-0.094211	-0.734441	-0.946508	-1.08679
1. H-H (4196)	chr15	Slc16a8	-	79085191	79081444	RP23-120A4.4	+	79086004	79086522	813	0.815081	-1.05915	-1.04632	-1.3415	0.757313	-1.24081	-1.45901	-1.36122	-1.00149	-0.705633	n/a	n/a	-1.02972	-0.988059	-1.1284	-1.03416
1. H-H (4196)	chr15	Pla2g6	-	79158675	79116660	Maff	+	79177971	79189502	19296	-2.17043	-2.17603	-1.71211	-1.63523	-2.19336	-1.3771	-2.89101	-2.23735	-3.18431	-3.43556	-3.70157	-3.29492	-1.5265	-0.595711	-1.92887	-0.389458
1. H-H (4196)	chr15	Kcnj4	-	79335671	79314148	Kdelr3	+	79346838	79358169	11167	-1.66401	-4.15398	1.39909	-1.63669	-3.2044	-3.92753	-4.1259	-4.11591	-2.39216	-1.57443	n/a	n/a	0.7922	1.02982	-0.219511	0.364917
1. H-H (4196)	chr15	Dmc1	-	79435514	79391930	Cby1	+	79489657	79498090	54143	-3.99501	-3.85005	-2.59539	-4.16803	-3.00793	-3.06104	-3.36089	-3.43014	1.86725	0.981402	1.20488	1.53438	1.64683	0.0615342	0.660343	0.709534
1. H-H (4196)	chr15	Josd1	-	79518302	79504680	Gtpbp1	+	79521320	79551908	3018	-0.0389286	-0.54868	1.01413	1.14747	0.509558	-0.625218	-0.392445	-0.504767	0.371761	-0.306803	-0.147518	-0.050645	-0.0261389	-0.648919	-0.659695	-0.817143
1. H-H (4196)	chr15	Nptxr	-	79635196	79616783	Apobec3	+	79722838	79741552	87642	1.96519	0.993344	0.0801874	-0.771031	-2.39426	-2.22041	-3.19723	-2.82338	-4.3644	-2.86427	-6.07258	-6.15929	-2.7216	-2.82349	-2.41759	-2.11759
1. H-H (4196)	chr15	Rpl3	-	79913836	79908211	Syngr1	+	79921774	79949931	7938	-1.85424	-2.55046	-2.44564	-1.87598	-1.53813	-1.9821	-1.78777	-2.03035	0.642378	0.0240707	1.85362	2.05866	2.37852	-1.47362	-0.963975	-0.0596189
1. H-H (4196)	chr15	Rps19bp1	-	80094736	80091044	Cacna1i	+	80117668	80228709	22932	1.26756	0.514311	0.693055	0.421645	0.833003	0.717797	0.49268	0.0909739	-0.00946122	0.109473	2.30058	1.32396	-1.53992	-0.902492	-1.68748	-1.54654
1. H-H (4196)	chr15	Enthd1	-	80390900	80282670	Grap2	+	80453935	80480989	63035	0	0.157144	0.149338	0	0	0.228946	0	0	-0.00341872	1.44279	-0.11641	-0.159276	1.27259	0.507555	0.0621336	1.4581
1. H-H (4196)	chr15	Mkl1	-	81021187	80842711	Mchr1	+	81065929	81069393	44742	-0.616701	-0.697875	-0.308921	-0.874339	-1.39332	-1.08266	-1.3361	-0.924665	3.72519	3.66151	5.22276	5.018	0.086959	3.05581	2.04617	3.32987
1. H-H (4196)	chr15	RP23-51J23.4	-	81249618	81245990	Rbx1	+	81296746	81306799	47128	0.624292	-1.24355	n/a	n/a	-0.333055	2.90307	1.27293	0.125559	1.80984	1.19485	1.96504	2.18538	1.99026	1.30796	1.45734	1.35938
1. H-H (4196)	chr15	Rangap1	-	81560349	81534678	Zc3h7b	+	81575278	81626699	14929	-0.332021	-0.915028	0.296474	0.174073	-1.38079	-2.15153	-2.28528	-2.50609	-0.164277	-0.707447	-1.108	-0.780817	-1.08185	-2.22992	-1.18213	-1.63824
1. H-H (4196)	chr15	Phf5a	-	81702341	81695749	Aco2	+	81702739	81745563	398	-0.347832	-0.985579	-0.630361	-0.363067	-0.340423	-0.54577	-0.679588	-0.76973	0.262222	-0.0907544	n/a	n/a	2.79023	0.360869	0.181048	-0.927375
1. H-H (4196)	chr15	Polr3h	-	81756643	81745460	Csdc2	+	81767189	81781371	10546	1.15271	0.529077	1.4837	1.72884	-0.301419	-0.828265	0.198494	-0.360136	4.45435	3.98112	2.99554	3.99072	1.09722	0.0748728	1.54165	-0.422054
1. H-H (4196)	chr15	Pmm1	-	81791360	81781538	Xrcc6	+	81818265	81853004	26905	-1.46123	-2.48976	-0.337547	-0.282003	-3.2942	-3.78714	-4.11723	-3.74273	-2.05111	-1.94139	n/a	n/a	-1.07188	-2.0724	-1.85787	-2.40706
1. H-H (4196)	chr15	Nhp2l1	-	81878028	81871749	Mei1	+	81900426	81957244	22398	0.36953	-0.54969	-0.0916493	0.0289021	-0.0399648	-0.694467	-0.31226	-0.563788	-0.0932746	-0.447044	3.80602	2.67922	-0.618386	-0.533343	-0.414143	-0.621047
1. H-H (4196)	chr15	Cenpm	-	82075177	82064209	Sept3_	+	82105365	82124872	30188	-1.09025	-1.54606	-2.11428	-1.90344	0.113227	-0.80895	-0.13112	-2.7843	n/a	n/a	n/a	n/a	n/a	n/a	n/a	n/a
1. H-H (4196)	chr15	Naga	-	82169256	82159962	Fam109b	+	82171288	82176173	2032	0.202116	-0.178352	-0.23299	0.161411	1.27036	5.30012	1.72545	1.51339	-0.90734	0.262176	-1.00656	-1.15597	1.27078	1.28879	1.36517	1.62554
1. H-H (4196)	chr15	Cyp2d10	-	82237624	82233276	Cyp2d9	+	82282807	82287257	45183	n/a	n/a	0	0	n/a	n/a	n/a	n/a	-0.341707	-0.37825	-0.407145	-0.374757	-0.200443	-0.222109	-0.0821444	-0.519103
1. H-H (4196)	chr15	Nfam1	-	82863736	82828156	Serhl	+	82930634	82947104	66898	-0.969314	-1.28829	-3.08758	-2.84855	-0.84808	-1.09101	-0.964956	0.646544	-0.568777	-1.33085	n/a	n/a	1.0269	0.239118	0.00749233	-0.207949
1. H-H (4196)	chr15	Ttll1	-	83341323	83314202	Bik	+	83357292	83375065	15969	1.55742	1.13917	1.47205	1.85287	0.614603	-1.36125	-0.804339	-0.752787	-2.39555	-2.45714	-3.28479	-3.02349	3.02668	0.0974924	1.08794	2.31307
1. H-H (4196)	chr15	Mcat	-	83386141	83377227	Tspo	+	83394003	83404631	7862	0.838628	-0.184979	0.553457	1.06454	1.33719	-0.0788236	0.54816	0.131048	-0.684786	-1.12451	-3.87594	-4.39185	3.10183	1.83986	2.01108	3.24138
1. H-H (4196)	chr15	Scube1	-	83555451	83433013	Mpped1	+	83610453	83688914	55002	3.05179	2.19271	4.11905	-1.08621	1.4763	1.5336	1.56065	0.880697	7.02774	3.87365	5.15214	0.70105	-1.55073	-1.17272	-1.41709	-1.26005
1. H-H (4196)	chr15	Pnpla5	-	83953605	83943051	Pnpla3	+	83998246	84019942	44641	0	0	0.0106937	0	0	0	0	0.146607	0.288222	0.94325	2.64112	3.06656	-1.45356	-0.977112	-1.78715	-1.41222
1. H-H (4196)	chr15	Ldoc1l	-	84387922	84383828	Prr5	+	84500050	84534103	112128	2.66673	2.19401	1.9384	1.65108	0.678105	-0.284649	0.701621	-0.893445	0.293865	0.0984817	-4.20928	0.853396	-0.660319	1.98074	0.61084	-0.82697
1. H-H (4196)	chr15	Phf21b	-	84686559	84615806	Nup50	+	84753831	84773385	67272	-0.763132	-1.25192	0.617477	0.396714	-3.71354	-2.39804	-3.72774	-3.65502	-1.29296	-1.73676	-0.0777116	0.298315	-1.5432	-0.948937	-1.33808	-1.81461
1. H-H (4196)	chr15	Pkdrej	-	85652163	85645106	Ttc38	+	85662734	85689250	10571	-0.13309	-0.187954	1.76455	-0.439011	1.75538	0.0138515	-0.0215189	-0.241133	-0.849767	-0.773425	0.245205	-0.0053178	0.918759	0.820821	0.240287	0.523616
1. H-H (4196)	chr15	Celsr1	-	85864207	85729188	Gramd4	+	85888125	85968064	23918	-2.4856	-2.68568	-1.84698	-0.548661	-1.95959	-3.12427	-1.53976	-1.51106	-0.16323	-0.845094	0.0320595	-0.593613	-0.14044	-1.66149	-1.42352	-1.30569
1. H-H (4196)	chr15	Cerk	-	86016571	85969559	Tbc1d22a	+	86044877	86328929	28306	1.23986	1.31991	1.35233	2.42534	1.70301	-0.10978	0.442708	1.43102	0.0897657	-0.519349	1.02558	0.737644	0.465526	0.628909	-0.128427	0.0967786
1. H-H (4196)	chr15	Brd1	-	88564663	88517730	Zbed4	+	88582090	88614946	17427	-2.75902	-3.21436	-1.62638	-1.25924	-2.49106	-2.42109	-2.93445	-2.3453	-2.101	-1.59505	-2.43223	-3.37704	-1.60884	-1.82021	-1.45181	-2.21245
1. H-H (4196)	chr15	Alg12	-	88649748	88635674	Creld2	+	88650076	88657111	328	-0.878071	-1.1557	-0.00503035	-0.0893788	-0.249456	-0.415939	-0.665281	-0.727414	0.0378848	0.0201263	0.671126	0.603724	0.332578	0.869415	0.673484	0.679927
1. H-H (4196)	chr15	Mlc1	-	88809437	88786314	Mov10l1	+	88813339	88885578	3902	7.04427	5.39681	3.85243	0.389722	0.254801	0	0.187266	6.13786	-3.38401	-3.9468	-3.08919	-2.84345	4.79927	-3.7631	-4.24998	-2.06479
1. H-H (4196)	chr15	Fam116b	-	89026905	89012647	Ppp6r2	+	89083466	89116692	56561	1.91138	2.05118	n/a	n/a	1.01443	-1.14369	-0.31538	-0.958869	1.09368	0.504933	1.61039	2.233	0.489032	-0.451833	-0.532794	-0.491347
1. H-H (4196)	chr15	Sbf1	-	89145742	89118667	Adm2	+	89153403	89155159	7661	-0.623738	-0.581374	-0.500866	-0.176347	-1.08707	-1.36473	-1.64673	-1.37767	-2.13394	-1.84072	-1.72829	-1.59081	-1.80969	-1.4212	0.749912	-1.54972
1. H-H (4196)	chr15	Chkb	-	89260127	89246836	Mapk8ip2	+	89284344	89294899	24217	1.14354	0.601597	-0.939341	-0.283967	2.43622	1.41693	0.604852	0.904994	2.70376	2.50039	2.73472	2.84705	-3.22658	-1.13784	-3.53396	-3.97133
1. H-H (4196)	chr15	Arsa	-	89307856	89302907	Shank3	+	89330054	89390692	22198	0.265477	-0.289454	0.307865	0.721232	-0.101205	0.771188	-0.954477	0.0550252	0.221993	-0.281882	0.648167	0.461549	-1.69729	-2.35522	-2.60646	-1.44183
1. H-H (4196)	chr15	Syt10	-	89672291	89612824	Alg10b	+	90054742	90060985	382451	3.75635	3.88828	4.89762	4.07756	0.588837	0.730108	0.834048	2.84545	-0.236522	-0.431464	-0.96598	-2.53913	-0.593048	-1.10918	-0.594533	-1.21279
1. H-H (4196)	chr15	Cpne8	-	90509863	90317914	Tcea1-ps1	+	90713043	90713951	203180	1.50158	1.59622	2.4422	-2.92372	0.00476414	2.67137	1.535	2.72792	-4.80977	-5.96151	-3.11997	-2.84666	-5.2878	-4.99646	-5.37532	-5.15994
1. H-H (4196)	chr15	Abcd2	-	91022238	90976315	CN725425	+	91062009	91091316	39771	3.28108	3.01195	5.00294	5.86309	2.3986	1.4468	2.72804	4.43793	-2.47544	-2.9448	-1.85535	-0.330793	-2.77729	-2.82635	-3.22778	-2.9582
1. H-H (4196)	chr15	Slc2a13	-	91403692	91098122	Lrrk2	+	91503606	91646551	99914	2.90156	3.27609	6.04848	7.06637	1.51614	1.76787	2.49729	2.16242	-1.37203	-1.69874	2.80666	1.88055	0.363432	-0.45597	0.870523	2.41353
1. H-H (4196)	chr15	Twf1	-	94420310	94408382	Tmem117	+	94459616	94926528	39306	-1.20806	-1.89253	-1.48597	-0.830361	-1.62605	-0.295639	-1.10835	-1.00036	2.79447	3.02248	n/a	n/a	2.0611	1.61957	4.04219	1.62526
1. H-H (4196)	chr15	Dbx2	-	95485202	95453994	Ano6	+	95621274	95805180	136072	2.86596	3.26112	1.28256	4.18749	-0.487124	-0.404849	-0.344426	-0.437926	-1.02322	-0.846464	-0.385694	-0.733924	-0.43435	0.105106	-0.0507517	0.317212
1. H-H (4196)	chr15	Slc38a4	-	96886387	96825254	Fam113b	+	97077538	97216120	191151	-5.1956	-4.80631	-3.52035	-6.52018	-1.10425	-3.63209	-2.69854	-3.08807	-2.83073	-3.60998	n/a	n/a	-3.54729	-3.50307	-2.93905	-2.00957
1. H-H (4196)	chr15	Rapgef3	-	97598103	97575384	Slc48a1	+	97614786	97623123	16683	0.482945	0.821239	0.787032	1.64671	2.12148	-0.303179	1.99365	1.80661	2.09996	1.28036	n/a	n/a	2.40513	0.480478	1.86836	1.65313
1. H-H (4196)	chr15	Vdr	-	97738741	97684856	Tmem106c	+	97794710	97800705	55969	-2.91959	-2.26296	-1.97323	-1.50973	0.41242	1.37038	2.61038	0.164079	0.249239	-0.709259	0.536609	1.2257	0.143525	-0.17101	-0.136882	-0.46358
1. H-H (4196)	chr15	Asb8	-	97996056	97965068	AI836003	+	97998237	98000565	2181	-0.0451416	-0.163612	0.963012	0.806956	1.75179	0.270321	-0.0928453	-0.0601772	4.54434	4.86443	n/a	n/a	-0.0225245	0.00143192	-0.135397	-2.49246
1. H-H (4196)	chr15	Olfr283	-	98209628	98208527	Olfr282	+	98267901	98268828	58273	0	0	0	0	0	0	0	0	0	0	0	0	0	0	0.138099	0
1. H-H (4196)	chr15	Lalba	-	98313114	98310831	Olfr279	+	98327905	98328837	14791	0.218847	0	0	0	1.77349	1.66663	1.10267	3.02882	0	0	0.0115908	0	0	0	0	0
1. H-H (4196)	chr15	Adcy6	-	98438064	98420425	Cacnb3	+	98462651	98474961	24587	-1.48678	-0.711108	0.229014	0.576278	1.76107	0.00838217	0.176936	-0.253612	2.44288	1.75121	2.10582	1.14505	-0.677894	-0.445819	-0.0793711	-0.815242
1. H-H (4196)	chr15	Rnd1	-	98507891	98493852	Ccdc65	+	98538625	98553757	30734	1.97895	0.505207	2.97899	1.92365	-0.943399	-1.09563	-2.58697	-0.2045	3.21217	2.50529	3.64665	3.16881	0.751983	0.14564	0.539792	2.67547
1. H-H (4196)	chr15	Wnt10b	-	98608581	98602184	Wnt1	+	98620288	98624268	11707	-2.603	-1.7734	-1.23088	-1.97386	-2.35519	-2.19458	-2.93003	-2.15506	0.990493	1.98348	0.585528	-0.206683	-0.285063	-0.213507	-0.312379	-0.28629
1. H-H (4196)	chr15	Tuba1a	-	98783982	98780272	Tuba1c	+	98860322	98868536	76340	3.0448	1.89575	-0.0664925	0.247578	-1.01333	-1.17374	-1.87945	-0.716015	-4.66307	-4.8058	-6.95682	-3.70729	-2.19846	-1.00826	-2.49334	-3.59868
1. H-H (4196)	chr15	C1ql4	-	98918248	98915117	Dnajc22	+	98923601	98931348	5353	-0.888221	1.05882	-1.48456	-1.36964	-0.610947	-1.60763	0.587466	-1.86891	-3.2731	-2.54224	-3.62743	-3.33887	-2.58832	2.61514	-0.0875724	-2.6326
1. H-H (4196)	chr15	Fam186b	-	99117611	99101449	Prpf40b	+	99125670	99147449	8059	0.989082	0.852116	0.656811	0.140555	0.155928	-0.451612	0.155069	-0.321378	0.71887	0.474846	0.203704	0.160281	0.139944	-1.28403	-0.410523	-0.135876
1. H-H (4196)	chr15	Fmnl3	-	99200913	99147656	Tmbim6	+	99223313	99240480	22400	-0.457531	-0.815574	-2.77769	-0.21827	0.606311	-0.585675	1.04817	1.07346	-0.996062	-1.56419	-2.14356	-1.52342	-0.912257	0.878526	-0.0440646	-0.0175785
1. H-H (4196)	chr15	Faim2	-	99358448	99327436	Aqp2	+	99409487	99414976	51039	4.9085	4.54771	6.86842	6.93239	-0.899993	0.948017	-0.955383	0.32345	0.303087	0	0	0	0.448855	0.321828	10.9623	0.18732
1. H-H (4196)	chr15	Racgap1	-	99482087	99450928	Accn2	+	99501149	99531558	19062	-2.31056	-2.07555	-2.74235	-1.8698	-1.61239	-2.40667	-2.16301	-3.96723	2.2421	2.67566	n/a	n/a	-0.964445	-0.904086	-1.91946	-1.38077
1. H-H (4196)	chr15	RP24-258K6.6	-	99641013	99640720	RP24-258K6.5	+	99649451	99665001	8438	-2.83273	-1.53802	n/a	n/a	-1.36788	0.405564	-1.65412	-1.30388	-2.92046	-2.79674	n/a	n/a	-1.41241	-1.32244	-2.34771	-1.8478
1. H-H (4196)	chr15	Slc11a2	-	100253486	100218329	Letmd1	+	100299465	100309683	45979	-1.10155	-1.3787	0.142255	0.170593	-0.83163	0.329788	-0.794817	-1.12769	1.99147	1.53631	2.40109	2.22309	0.135569	0.52424	0.804843	0.369645
1. H-H (4196)	chr15	Pou6f1	-	100430415	100405750	Dazap2	+	100446069	100451184	15654	1.9992	1.30366	1.80458	1.973	0.179951	-0.455737	0.23696	0.155528	1.12311	0.0521679	1.47012	1.30632	2.02685	2.24865	1.83401	1.73532
1. H-H (4196)	chr15	Galnt6	-	100559807	100522244	Slc4a8	+	100592178	100654399	32371	-4.873	-4.70184	-2.97	-4.67861	-4.31006	1.1826	-4.43646	-3.87077	0.87413	-0.0459643	1.26372	1.22536	-3.12825	-2.01229	-1.05722	-1.40079
1. H-H (4196)	chr15	Krt80	-	101200556	101180002	Krt7	+	101242833	101260744	42277	-1.52021	-1.6293	1.1709	-1.8275	1.22567	-0.712909	0.390421	3.25102	-5.11881	-2.79423	-4.70768	-4.76105	-0.918905	1.26444	2.12937	3.10361
1. H-H (4196)	chr15	Krt81	-	101294196	101289492	Krt86	+	101303909	101310414	9713	0	0.0810186	0	0	0	0	0	0	0.747073	0.25562	0.752238	0	0	0	0.0476027	0
1. H-H (4196)	chr15	Krt8	-	101834773	101827142	Krt18	+	101858647	101862457	23874	-5.35623	-1.58768	-7.44232	-6.87603	-3.78031	1.56248	-0.332356	0.166393	-4.52505	-1.69417	-7.06774	-6.81958	-3.22033	0.316156	-0.752796	-0.447174
1. H-H (4196)	chr15	Spryd3	-	101966648	101946776	Igfbp6	+	101974793	101979942	8145	1.7362	1.26258	1.70333	1.87162	0.362145	0.570226	-0.653912	0.0709229	1.68833	-0.0529516	4.85706	-2.27205	3.59408	3.25812	2.90083	4.90298
1. H-H (4196)	chr15	Csad	-	102019474	102007429	Zfp740	+	102034079	102046036	14605	0.146779	-0.102339	0.712912	1.04741	1.06856	0.517056	2.63205	1.602	-1.09088	-0.95834	-0.562749	-0.0943431	-0.803422	-1.38365	-0.605274	-0.728537
1. H-H (4196)	chr15	Rarg	-	102087948	102065369	Mfsd5	+	102109887	102112175	21939	-2.8966	-2.72459	-3.80076	-2.82176	-2.10014	-2.21118	-1.43657	-0.43526	1.07221	0.46197	1.28901	1.659	0.965716	1.6108	1.04198	1.27485
1. H-H (4196)	chr15	Sp7	-	102196756	102187040	Sp1	+	102236811	102266835	40055	0.797503	1.34705	-0.173679	2.29686	-0.173452	0.213313	1.58138	-0.283076	-5.28797	-5.49106	-2.78648	-2.27949	-4.50921	-3.99446	-4.60748	-4.01473
1. H-H (4196)	chr15	Map3k12	-	102347267	102328080	Tarbp2	+	102348623	102354105	1356	-0.165816	-0.253102	0.199766	0.707465	-2.00548	-2.6273	-2.41467	-2.66359	0.35826	-0.129072	-1.40083	-0.596678	0.721799	-0.05015	-0.470656	-0.62652
1. H-H (4196)	chr15	Calcoco1	-	102552609	102537210	Hoxc13	+	102751562	102759245	198953	-0.357751	-1.02868	-0.0244376	0.357363	1.34643	-1.17587	-0.0865257	0.860425	-3.70598	0.218214	-2.98991	-2.76274	-3.7235	-3.65628	-3.9944	-3.82686
1. H-H (4196)	chr15	Cbx5	-	103070247	103021975	Hnrnpa1	+	103070945	103074445	698	-2.22021	-2.65692	-0.612593	-0.333551	-2.43188	-3.40431	-3.12376	-3.59232	-0.623545	-1.40916	-2.27006	-1.19077	-1.08861	-1.68537	-0.923937	-2.12681
1. H-H (4196)	chr15	Nfe2	-	103088834	103079780	Copz1	+	103103342	103130293	14508	-0.305656	1.37817	-0.0754551	-1.15142	1.41036	0.778462	1.55429	3.51818	0.475035	-0.227089	0.751363	0.839469	0.492016	0.926158	0.436137	0.162945
1. H-H (4196)	chr15	BC048502	-	103278890	103269396	Nckap1l	+	103284256	103329231	5366	-0.797118	-1.26651	-0.934706	-0.910635	-1.23845	-1.18572	-1.35176	-1.24259	1.17987	1.81756	-0.0758499	2.11339	1.36495	1.51305	0.84865	2.26576
1. H-H (4196)	chr16	Mefv	-	3718124	3707215	Zfp263	+	3744093	3750781	25969	-0.22557	-0.196737	-0.185403	-0.17105	0.233231	0.573559	-0.204595	0.162758	0.19062	0.115236	0.209811	-0.0769769	0.113815	-0.351097	-0.077639	-0.0136938
1. H-H (4196)	chr16	Slx4	-	4001680	3979123	Dnase1	+	4036970	4040024	35290	-0.978278	-1.1679	-0.983659	0.170505	-2.2319	-1.80958	-1.6039	-2.43389	-0.674127	-0.298485	n/a	n/a	-0.923475	1.14005	0.516644	-1.63935
1. H-H (4196)	chr16	Tcfap4	-	4559720	4544661	Glis2	+	4594713	4615957	34993	-1.10912	-1.32057	n/a	n/a	-1.48877	-0.472134	-0.317991	-1.41095	-2.18966	-2.07248	-2.48378	-1.69461	-1.29962	-1.84261	0.0624339	-1.09705
1. H-H (4196)	chr16	Nmral1	-	4719109	4710059	Hmox2	+	4726363	4766742	7254	1.12685	0.764075	0.059705	0.0380179	-0.0696659	-0.267445	1.18934	-1.15196	0.387376	0.145074	1.10323	1.15875	1.06325	0.228774	0.317985	0.480201
1. H-H (4196)	chr16	Fam100a	-	4880315	4874778	Mgrn1	+	4886252	4938296	5937	1.23356	0.44082	n/a	n/a	0.149869	0.0341303	0.156939	0.306578	1.3646	1.01873	1.4927	1.87009	2.50119	0.943968	1.00799	0.974339
1. H-H (4196)	chr16	Ppl	-	5132574	5086384	Sec14l5	+	5147202	5184027	14628	-4.71155	-3.83842	-3.22706	-1.86933	-2.36955	-2.81095	-2.20412	-0.161845	-2.78793	-2.56327	-1.03961	-2.30429	-3.17815	-3.04956	-3.4827	-2.3701
1. H-H (4196)	chr16	AU021092	-	5222392	5211921	Alg1	+	5233714	5244996	11322	3.6504	3.58548	-0.611034	-0.933332	4.04901	2.73272	4.41321	7.16309	1.14876	0.568108	n/a	n/a	1.23725	0.875382	0.792057	0.964245
1. H-H (4196)	chr16	Fam86	-	5256076	5244245	Rbfox1	+	6809315	7412572	1553239	-1.72592	-1.9275	n/a	n/a	0.319259	-0.335018	-0.193358	-0.149031	7.16672	7.54188	6.78329	6.21631	4.44847	1.76526	2.44796	0.243413
1. H-H (4196)	chr16	Tmem114	-	8425229	8409369	BC024814	+	8470881	8490777	45652	1.37367	1.7519	2.81607	-0.314895	-0.252676	-0.290003	-0.370548	-0.429683	1.87489	0.593157	n/a	n/a	1.6216	-0.163201	-0.515145	-0.795023
1. H-H (4196)	chr16	Grin2a	-	9995014	9577803	Rpl39l	+	10170321	10175004	175307	1.77663	3.57464	4.89856	3.44065	-0.353647	-0.997971	-1.20787	-0.506593	-3.77271	-3.79633	-4.0491	-1.46729	-3.15983	-4.47725	-5.36948	-4.12485
1. H-H (4196)	chr16	Tekt5	-	10395583	10358041	Nubp1	+	10412041	10424521	16458	3.31316	3.87504	3.23185	-1.16888	0.249239	-0.603531	0.684917	3.49436	-0.592246	-0.469582	n/a	n/a	-0.433697	-0.255799	-0.0793224	-0.494308
1. H-H (4196)	chr16	Fam18a	-	10447455	10420650	Ciita	+	10480237	10527657	32782	2.6877	2.38366	n/a	n/a	-0.991636	-0.735423	0.218341	-1.13243	0.160999	1.99529	1.23115	0	0.448855	1.50523	1.44422	1.89626
1. H-H (4196)	chr16	Dexi	-	10543147	10530300	Clec16a	+	10545457	10744971	2310	0.970312	0.529712	2.13907	2.21487	1.60438	0.522212	1.02825	1.21652	2.06858	1.78596	2.04141	1.83229	2.2892	1.58421	1.32718	1.50598
1. H-H (4196)	chr16	Gspt1	-	11254418	11216336	Tnfrsf17	+	11313905	11320167	59487	-2.42257	-2.99747	-1.14689	-0.8412	-2.19753	-1.9843	-2.43593	-2.73065	0.114781	-0.155048	-0.493457	-0.516403	0.065862	-0.683422	-0.516991	-0.3651
1. H-H (4196)	chr16	Cpped1	-	11909516	11803814	Shisa9	+	11984674	12267896	75158	-0.886124	-1.97006	0.111227	-0.407477	0.368401	-0.202972	-0.481472	-1.24431	4.77379	3.47126	4.60271	5.0067	-0.152147	0.993006	0.444673	1.77577
1. H-H (4196)	chr16	Parn	-	13668263	13538057	Bfar	+	13671951	13703705	3688	-0.494775	-1.40804	-0.944278	-0.419949	-0.416557	-1.17539	-0.709296	-0.904272	-0.0942162	0.0453857	1.26467	1.36047	0.784819	-0.264168	-0.0436243	0.062625
1. H-H (4196)	chr16	Pla2g10	-	13731076	13715152	Rrn3	+	13780792	13814933	49716	-4.23934	-3.45411	-3.42276	-3.77426	-5.13294	0.0739957	-4.71552	-2.30984	-0.749505	-1.2897	-1.4023	-0.888462	-0.665236	-1.86026	-1.73845	-2.00144
1. H-H (4196)	chr16	Ifitm7	-	13986948	13981795	Nde1	+	14163368	14193021	176420	-3.12943	-3.32167	-1.03834	-1.02781	-4.62597	-4.14913	-4.69759	-4.28351	-2.73682	-2.84034	-4.52167	-3.18629	-1.17812	-2.30014	-1.39875	-1.77001
1. H-H (4196)	chr16	Myh11	-	14291501	14194620	Abcc1	+	14361653	14475830	70152	0.272026	2.97992	-0.480703	-1.01883	2.84833	6.98877	3.79808	4.27295	-3.325	-3.43868	-1.60148	-0.884918	-3.67629	-3.86972	-2.93877	-3.2221
1. H-H (4196)	chr16	Mcm4	-	15637493	15623990	Prkdc	+	15637959	15842332	466	-2.81579	-2.25559	-2.07718	-1.08219	-1.79977	-2.12876	-1.50729	-2.56869	-2.89244	-2.68721	0.061626	1.10988	-2.24433	-3.13637	-2.74489	-2.44824
1. H-H (4196)	chr16	Mzt2	-	15863462	15848543	Cebpd	+	15887379	15888559	23917	1.30315	0.528658	0.713844	1.04783	1.14563	0.954646	0.790034	0.76053	1.50899	0.969298	0.221841	1.80155	2.608	2.74746	2.97729	4.69045
1. H-H (4196)	chr16	Igll1	-	16864078	16860767	Top3b	+	16870850	16893078	6772	-1.0382	-0.697159	-1.28552	-1.186	-0.912293	-0.685327	-0.593021	0.60499	-2.02852	-2.23936	-1.32921	-1.55351	-1.85778	-2.49985	-2.12895	-1.97442
1. H-H (4196)	chr16	Ube2l3	-	17202742	17152106	Rimbp3	+	17208228	17214064	5486	0.42238	-0.209512	0.167382	0.343178	0.649705	0.226779	-0.00553984	-0.374892	0.250625	0.38229	0.260052	-1.49628	-1.19273	-1.07484	-1.27194	-1.84253
1. H-H (4196)	chr16	Thap7	-	17531229	17528075	P2rx6	+	17562026	17577893	30797	1.53557	1.00142	1.58297	1.07952	1.38641	1.8208	1.35993	1.33498	1.80901	1.62147	n/a	n/a	1.04883	1.14448	0.474981	2.44584
1. H-H (4196)	chr16	Slc7a4	-	17576814	17572111	Smpd4	+	17619447	17644921	42633	2.97431	2.65914	4.26061	3.06453	1.51903	2.71026	1.68238	1.64233	-2.53574	-3.22193	-1.44518	-1.67647	-3.05671	-3.51213	-3.3922	-3.99557
1. H-H (4196)	chr16	Dgcr2	-	17891764	17835370	Tssk1	+	17894296	17895744	2532	0.578339	0.223278	0.524043	0.866272	0.0958685	-0.184074	-0.0530037	-0.0514098	-0.791253	-0.941017	-0.71142	-0.746591	-0.158733	-0.764183	-0.947204	-0.98463
1. H-H (4196)	chr16	Slc25a1	-	17928312	17925304	Vpreb2	+	17980514	17981366	52202	0.0645583	-0.124565	-1.41587	-0.657195	-1.95582	0.895321	-0.502648	-0.520739	0	0.698692	0	0	0	0.412355	0	1.38221
1. H-H (4196)	chr16	Prodh	-	18089256	18060450	Rtn4r	+	18127735	18152501	38479	-1.14075	-1.64383	-1.77081	-3.80686	-0.408476	1.47544	0.368426	-0.112901	3.12824	2.50562	3.99574	2.34372	-0.373203	-0.01185	-1.12119	-2.26321
1. H-H (4196)	chr16	D16H22S680E	-	18344020	18300920	Arvcf	+	18348275	18407169	4255	1.36536	1.2339	n/a	n/a	2.0664	1.81132	0.0927749	0.130578	0.250523	0.45145	-0.467369	-0.767556	0.349831	-1.20222	-0.993511	-0.941545
1. H-H (4196)	chr16	Sept5_	-	18630004	18621904	Cldn5	+	18776940	18778353	146936	n/a	n/a	n/a	n/a	n/a	n/a	n/a	n/a	5.95501	5.50051	-1.58965	-0.863145	5.59149	4.1244	6.15014	7.60527
1. H-H (4196)	chr16	Mrpl40	-	18876860	18872111	Hira	+	18877159	18970402	299	-0.260279	-0.712905	0.191679	0.0717506	0.543364	-0.00861736	-0.351595	-0.681906	-2.18129	-3.01145	-1.64298	-2.51957	-3.03318	-3.23698	-3.73382	-3.58051
1. H-H (4196)	chr16	Olfr165	-	19408171	19407132	Olfr166	+	19486886	19487923	78715	0	0	0	0	0	3.37385	1.05765	0	0	0	0	0	0	0	0	0
1. H-H (4196)	chr16	Lamp3	-	19706458	19653474	B3gnt5	+	19760327	19772846	53869	-0.992188	-1.13532	-0.489078	-0.1497	-0.710596	-1.12409	-1.06669	7.15188	-0.802019	-1.36089	-3.2302	-5.06176	-2.63083	-3.08513	-3.48258	-3.12231
1. H-H (4196)	chr16	Klhl6	-	19983122	19946586	Klhl24	+	20097627	20127817	114505	1.08718	2.12531	-1.81329	-1.67292	3.80943	1.36732	3.09566	2.56169	-0.999344	-1.67797	0.511736	0.676375	0.454421	-1.69453	-1.18027	-0.422901
1. H-H (4196)	chr16	Abcc5	-	20426467	20331376	Eif2b5	+	20498890	20510028	72423	0.0547395	0.248555	0.538406	0.374476	-0.358873	-1.64383	-1.09333	0.0545838	-0.165105	-0.401456	0.348526	-0.327076	0.196688	-0.611664	-0.322381	-0.635367
1. H-H (4196)	chr16	Alg3	-	20610841	20605524	Ece2	+	20611674	20645988	833	-0.368615	-0.711197	-0.0587425	0.635132	-0.180324	-0.306516	-0.524134	-1.03034	-0.106911	0.253517	n/a	n/a	0.450429	0.521022	0.65464	0.106293
1. H-H (4196)	chr16	Camk2n2	-	20621360	20619288	Psmd2	+	20651725	20663487	30365	3.64486	3.19703	2.89254	3.60342	-1.20137	-0.210083	-1.54253	-1.64395	0.022288	-0.472643	0.524971	0.647865	0.114435	-0.849845	-0.768267	-0.890317
1. H-H (4196)	chr16	Clcn2	-	20716237	20703071	Polr2h	+	20717738	20722340	1501	0.102674	0.637816	0.987206	0.272933	-1.63593	-0.535742	-0.404873	-2.14066	-0.0221691	-0.722857	0.111142	0.16476	-0.548778	-0.374407	-0.240279	-1.00851
1. H-H (4196)	chr16	Ehhadh	-	21787917	21761360	Map3k13	+	21892042	21931950	104125	-1.11779	-1.08963	-0.499736	-1.6853	0.736634	2.92447	1.70391	-0.574905	-0.314738	0.138094	2.13203	2.42543	-1.64381	0.778922	-2.07891	-2.04575
1. H-H (4196)	chr16	Liph	-	21995615	21953899	Senp2	+	22009557	22049342	13942	-2.5787	-2.75186	-3.35366	-3.09403	-3.1401	2.4171	-2.77025	1.71179	-0.789261	-1.23108	1.04486	0.935298	-1.63346	-1.39118	-1.90789	-1.0842
1. H-H (4196)	chr16	Tbccd1	-	22857642	22813288	Dnajb11	+	22857939	22879707	297	-0.488773	-0.669433	0.453538	0.185992	0.147178	-0.268628	-0.0734625	-0.503297	0.46557	0.232919	1.46924	1.36866	0.74262	1.19575	0.665658	0.552652
1. H-H (4196)	chr16	Kng2	-	23029141	22985927	Kng1	+	23058323	23082141	29182	-2.1389	-1.10387	-1.75804	-1.62194	-1.5598	0.156607	6.5369	-0.226047	-2.07347	-1.23224	-1.88791	-1.73773	-0.931939	0.899764	0.757191	-0.626947
1. H-H (4196)	chr16	Rfc4	-	23127810	23114016	Adipoq	+	23146609	23158101	18799	-0.86005	-1.28036	-1.54997	-2.2033	-0.14349	-0.504936	-0.253002	-1.62771	0.109674	0.933222	0	0	2.37135	0	1.60277	0.311429
1. H-H (4196)	chr16	Masp1	-	23520676	23449490	Rtp4	+	23610005	23614308	89329	2.46632	2.07778	0.481762	0.179583	1.84501	-0.426005	0.0381168	-0.796959	1.09037	0.572127	-1.3166	-2.24829	2.61722	4.43668	3.26441	2.89205
1. H-H (4196)	chr16	Bcl6	-	23988938	23965138	Lpp	+	24393436	24992662	404498	-2.10149	-2.45063	0.143533	1.84126	-2.89214	-0.725001	-2.67169	-1.04159	-3.70552	-3.18318	-2.11171	-2.04194	-0.570898	-0.778134	-1.45284	-0.782882
1. H-H (4196)	chr16	Cldn1	-	26371927	26356728	Cldn16	+	26463221	26482851	91294	1.65653	1.13912	1.65886	3.26755	-1.32928	1.93631	4.16679	2.1618	0.892821	0	0	0	0.24454	0	6.51194	0
1. H-H (4196)	chr16	Tmem207	-	26526857	26503879	Il1rap	+	26581794	26725350	54937	0.114424	0.481093	0	0	0	0	2.91544	0	1.22551	1.88536	4.0174	4.59294	0.691218	0.467321	2.02564	1.80833
1. H-H (4196)	chr16	Uts2d	-	27370325	27353408	Ccdc50	+	27388955	27452304	18630	0.167775	5.88997	n/a	n/a	6.73287	1.17785	0.142835	1.23766	-2.11513	-1.84236	-0.524435	0.13469	-1.22033	-1.64884	-1.60417	-1.70562
1. H-H (4196)	chr16	Fgf12	-	28445313	28160206	Hrasls	+	29209781	29230617	764468	5.4945	5.47398	7.46755	6.94941	5.79572	0.540937	2.24682	2.33319	2.23853	1.49549	4.76644	3.3549	1.0425	-1.17745	-1.10246	-1.05179
1. H-H (4196)	chr16	Atp13a4	-	29541569	29396124	Opa1	+	29579420	29654970	37851	2.9248	1.62262	0.958502	0	0	0	3.51787	3.21191	-1.05962	-1.69087	0.569615	0.549645	-0.136444	-1.41367	-2.02324	-2.30494
1. H-H (4196)	chr16	Lsg1	-	30587678	30560580	Fam43a	+	30599809	30602883	12131	-1.14145	-1.6657	-1.15511	-0.629242	-0.839749	-1.52346	-1.14972	-1.60608	-0.485991	-0.0602576	-0.371912	-0.84656	0.774102	-0.896991	-0.0112095	0.352999
1. H-H (4196)	chr16	Apod	-	31314894	31296278	Bdh1	+	31422366	31457583	107472	6.75044	4.80177	2.77545	-0.0981199	0.740238	0.379324	0.727971	1.11723	2.22446	1.60902	0.896631	0.993832	-1.60006	3.44048	1.45811	-2.95865
1. H-H (4196)	chr16	Lrrc33	-	32165671	32142871	Bex6	+	32186278	32186976	20607	1.8129	2.22258	n/a	n/a	2.42286	1.59879	2.71562	3.92631	0	1.5656	0	0	0	0.575117	0	0.459804
1. H-H (4196)	chr16	Fbxo45	-	32247244	32230198	Rnf168	+	32277547	32301520	30303	-0.090011	-0.643538	1.82302	1.5201	-0.659936	-1.12574	-1.32049	-0.787835	-0.76601	-1.17062	-0.309935	0.0891746	-0.637717	-1.13715	-1.2967	-1.06369
1. H-H (4196)	chr16	Osta	-	32487965	32475608	Zdhhc19	+	32499697	32562052	11732	-0.562376	2.59951	n/a	n/a	3.28722	8.38419	3.27723	-0.381865	-0.134421	-0.261658	-0.616862	-0.60973	-0.84096	3.08335	-0.658045	-0.84458
1. H-H (4196)	chr16	Muc20	-	32797521	32777505	Fyttd1	+	32877870	32909049	80349	0.0585802	0.119656	0.0106937	0	0.80317	0.175736	5.76583	2.32245	-0.546504	-1.37381	0.622007	0.644679	0.134251	-1.18739	-0.928321	-1.22343
1. H-H (4196)	chr16	Iqcg	-	33056276	33015471	Rpl35a	+	33056539	33060275	263	-2.05732	-2.68364	-2.20855	-0.906646	-3.65565	-2.87276	-2.31113	-1.67785	-0.863467	-1.61725	-2.43029	-2.00738	-0.34646	-0.469318	-0.381689	-0.698631
1. H-H (4196)	chr16	RNaseP_nuc.15	-	33140334	33139936	Osbpl11	+	33185157	33243397	44823	0	0	n/a	n/a	0	0	0	0	-0.683652	-0.895184	-0.28898	-0.412089	-0.140116	-0.585086	-0.472042	-0.480005
1. H-H (4196)	chr16	Kalrn	-	34514134	33975602	Ropn1	+	34651274	34678704	137140	1.27894	0.734864	3.3492	2.37876	1.96441	0.392572	1.08926	0.795314	-0.59162	-0.562596	-0.690261	-0.666987	2.66936	-0.882709	-1.00808	-0.780836
1. H-H (4196)	chr16	Pdia5	-	35490959	35397399	Sema5b	+	35541448	35664692	50489	-1.18928	-1.03202	-0.608844	-1.87296	0.131354	0.192977	0.522106	0.901687	1.31268	1.52785	1.78272	3.37034	-1.24096	-1.02704	-0.854319	-1.51597
1. H-H (4196)	chr16	Dirc2	-	35769442	35694148	Hspbap1	+	35770472	35828532	1030	0.917632	-0.253906	1.60475	2.05542	0.311647	0.24188	-0.567365	-0.180389	-2.70697	-2.63594	-0.753769	-0.157991	-2.47464	-2.16166	-2.66827	-2.45819
1. H-H (4196)	chr16	Csta	-	36131327	36120032	Stfa2l1	+	36156897	36162034	25570	-0.16699	0.271446	n/a	n/a	0.296253	0.152819	0.0584712	0.00210017	1.11776	1.74277	0	0	3.74557	1.91521	4.21712	6.42511
1. H-H (4196)	chr16	Cd86	-	36666163	36603955	Ildr1	+	36694064	36726890	27901	3.01973	2.62745	0	0	2.58173	2.74193	2.52403	3.21191	-3.77067	-4.17826	-4.04371	-4.2861	-5.2338	-1.22343	-0.703538	-0.958212
1. H-H (4196)	chr16	Fbxo40	-	36990553	36963546	Polq	+	37011872	37095502	21319	0.338308	-0.156878	-0.12292	-0.17105	6.1506	-0.102706	2.61467	0.338058	-3.32529	-2.63323	-1.28935	-3.56451	-2.95992	-2.90202	-3.2766	-4.20066
1. H-H (4196)	chr16	Stxbp5l	-	37385009	37115028	Rabl3	+	37539971	37572471	154962	3.12825	3.77085	5.98334	5.5304	0.0819834	1.42769	1.39552	-1.06827	-0.776767	-0.945214	0.255445	0.907566	0.472014	0.52384	-0.325692	-0.729246
1. H-H (4196)	chr16	Ndufb4	-	37654539	37647256	Fstl1	+	37776959	37836600	122420	0.273641	-0.909776	0.0490756	0.102778	2.14482	0.728449	0.552627	-0.124474	-0.506443	-0.281877	-1.6573	-3.72367	1.90075	0.59706	2.24534	1.44453
1. H-H (4196)	chr16	Nr1i2	-	38294910	38248409	Cox17	+	38347126	38362383	52216	0.0585802	0.932513	0.0824588	0	0	6.05928	1.26905	0.433265	-1.04762	-1.64034	n/a	n/a	1.95199	1.41765	0.0936469	-0.0211311
1. H-H (4196)	chr16	Adprh	-	38452769	38445479	Cd80	+	38459193	38495821	6424	1.0735	0.754798	1.19225	1.20729	1.1136	0.288374	0.265321	0.160674	-2.25334	-2.30862	0.128464	-0.771639	-2.2491	-1.7137	-2.72078	-2.0877
1. H-H (4196)	chr16	Poglut1	-	38550340	38525221	Tmem39a	+	38558811	38591303	8471	-1.42076	-1.51251	-0.049153	-0.0626343	-1.88782	-2.36813	-1.54621	-2.04293	-3.16316	-2.61581	n/a	n/a	-2.06586	-2.12219	-1.78334	-1.91492
1. H-H (4196)	chr16	Arhgap31	-	38713387	38598453	B4galt4	+	38742377	38769162	28990	0.518025	1.19767	2.23378	0.151564	3.5716	1.11901	1.54429	3.31147	0.527143	0.245698	0.87987	1.34049	0.366466	0.549654	0.395755	1.31765
1. H-H (4196)	chr16	Upk1b	-	38800316	38773297	Igsf11	+	38902429	39027272	102113	-0.0582897	0.50731	-1.48456	-1.36964	4.23874	3.52207	5.02211	5.50895	-1.37964	-1.62758	-0.947023	0.435966	-3.61752	-1.59425	-0.240789	-3.41151
1. H-H (4196)	chr16	Gap43	-	42340764	42248555	Zbtb20	+	42907765	43642715	567001	6.06167	5.35201	4.03664	3.58291	0.174017	1.74711	-1.33829	0.333815	2.006	1.31216	n/a	n/a	2.4741	0.337662	1.43076	1.39519
1. H-H (4196)	chr16	Tigit	-	43664297	43648974	Drd3	+	43762334	43823045	98037	-0.977559	-1.50602	-1.26696	-1.16888	-1.1238	-1.52197	-1.50483	-1.59497	0.303087	0	0	0	0.16824	0.412355	0.302863	0
1. H-H (4196)	chr16	Atp6v1a	-	44139418	44085515	Naa50	+	44139966	44163479	548	-0.051234	-0.685405	1.76758	1.97936	-1.62513	-0.773077	-0.414037	-0.703455	-1.76555	-2.02203	0.442146	0.498236	-0.969967	-1.70457	-1.6571	-2.28765
1. H-H (4196)	chr16	Sidt1	-	44333104	44240293	Spice1	+	44347234	44388610	14130	4.05036	3.9498	4.98113	5.42719	-0.312983	1.69297	1.38982	1.06589	-2.41208	-2.70385	-0.844069	-0.540396	-2.13909	-3.0147	-2.14255	-1.80171
1. H-H (4196)	chr16	Boc	-	44559010	44485162	BC027231	+	44724414	44737397	165404	1.11054	1.61405	2.3776	-1.42938	1.65188	1.38872	2.83089	2.9221	-3.90761	-3.88977	n/a	n/a	-3.28014	-3.45463	-3.47002	-3.31591
1. H-H (4196)	chr16	Gtpbp8	-	44746476	44736881	Cd200r1	+	44765849	44795091	19373	-0.0104236	-0.385324	-0.0555575	-0.423933	0.372302	-0.066816	-0.290687	-0.608225	1.24742	1.38746	3.28062	0	2.93388	1.95183	2.03531	3.65958
1. H-H (4196)	chr16	Slc35a5	-	45158819	45139686	Btla	+	45224428	45253005	65609	-0.469802	-0.823203	0.950729	1.13825	-0.809252	-0.589789	-1.04706	-0.556687	0.367703	0.707751	1.19154	-0.159276	0.164725	0.438085	0.137611	0.574644
1. H-H (4196)	chr16	Cd200	-	45409166	45382248	Slc9a10	+	45535422	45607114	126256	8.65389	8.11733	7.12939	7.21963	7.29892	7.16046	7.33454	8.77512	0	0	n/a	n/a	0	0	0	0
1. H-H (4196)	chr16	Pvrl3	-	46497080	46387819	Dppa4	+	48283848	48294405	1786768	-0.802632	-1.74424	0.307501	0.280338	-1.73413	-0.368724	-0.607	-0.0181321	-7.7056	-8.13176	-6.24083	-5.74437	-7.92284	-7.60227	-8.34091	-7.95694
1. H-H (4196)	chr16	Trat1	-	48772251	48732023	Retnlb	+	48816969	48819004	44718	0.218847	3.09611	1.34554	0	0	1.20091	0	0.35791	0	0	0	0	0	0.87617	0	1.24065
1. H-H (4196)	chr16	Dzip3	-	48994278	48924345	Ift57	+	49699346	49765239	705068	-0.230427	-0.505699	1.02263	1.61317	-2.18805	-2.5704	-1.69149	-2.46418	1.3749	0.324804	2.60365	1.83424	0.708519	-0.786138	0.805054	0.348845
1. H-H (4196)	chr16	Ccdc54	-	50591267	50589972	Cblb	+	52031662	52208160	1440395	0.114424	0	0	0	0	0	0	0	-1.22563	-1.74317	0.0969506	1.0785	-1.62943	-1.61804	-1.69107	-1.23393
1. H-H (4196)	chr16	Cep97	-	55934968	55900001	Rpl24	+	55973917	56009026	38949	-1.34211	-1.38343	-0.172456	0.370779	-1.37715	-2.70219	-1.57141	-2.07897	-0.690873	-0.584227	n/a	n/a	-0.737027	-1.20667	-1.14807	-1.1327
1. H-H (4196)	chr16	Rg9mtd1	-	56037932	56032722	Senp7	+	56075522	56190124	37590	-0.427653	-0.949494	n/a	n/a	0.37947	-0.479696	-0.207343	-0.721907	0.281311	0.247543	1.48344	1.91697	0.200607	-0.524473	-0.0446229	-0.0947144
1. H-H (4196)	chr16	Tmem45a	-	56886279	56805274	Tomm70a	+	57121894	57156818	235615	-1.41817	-1.08195	-3.70796	-3.722	0.227052	-0.623251	0.244291	0.643239	-0.644338	-1.2783	n/a	n/a	-0.809062	-1.15288	-1.69272	-2.28602
1. H-H (4196)	chr16	Tmem30c	-	57292978	57266252	Filip1l	+	57353206	57573239	60228	-0.43229	-0.405651	-0.310102	0.492314	-0.807354	-0.92646	-1.22032	-1.06422	-0.599773	0.12816	0.422109	-2.57245	3.22128	3.06385	2.78764	3.14888
1. H-H (4196)	chr16	Col8a1	-	57754850	57624371	Dcbld2	+	58408556	58469840	653706	0.728183	1.66261	1.29346	-1.95952	0.622978	2.18354	0.835481	-0.100733	-4.37731	-4.27195	n/a	n/a	-3.22375	-4.06452	-4.82988	-3.88727
1. H-H (4196)	chr16	St3gal6	-	58523539	58468238	Cpox	+	58670321	58680504	146782	0.944579	0.483483	0.762489	-1.08247	1.88473	2.2347	3.39366	2.7266	-1.90576	-1.64786	0.418355	0.23564	-0.28183	0.809972	0.0275607	-1.15995
1. H-H (4196)	chr16	Gpr15	-	58718837	58717548	Cldnd1	+	58728023	58734364	9186	0.314878	1.02861	0	0	0.465858	1.33056	0.0968875	0.887119	0.561843	0.147634	0.85316	1.26535	0.609359	0.391027	0.0878811	0.0753623
1. H-H (4196)	chr16	Olfr181	-	58928470	58925383	Olfr183	+	58995230	59000442	66760	0	0	0	0	0	0	0	0	0	0	0	0	0	0	0	0.18732
1. H-H (4196)	chr16	Olfr194	-	59119894	59118974	Olfr195	+	59148655	59149649	28761	0	0	0	0	0	0	0	0	0	0	0	0	0	0	0.89231	0
1. H-H (4196)	chr16	Olfr202	-	59284321	59283398	Olfr203	+	59302978	59303901	18657	0	0	0	0	0	0	0	0	0	0	0	0	0	0.367948	0	0
1. H-H (4196)	chr16	Olfr209	-	59362042	59361125	Gabrr3	+	59407158	59461715	45116	n/a	n/a	0.341662	0	n/a	n/a	n/a	n/a	0.257551	0	0	0	0	0	0.222966	0
1. H-H (4196)	chr16	Epha6	-	60605074	59653309	RP23-33B19.2	+	61058587	61058825	453513	3.68004	3.68136	4.56241	4.99158	-0.487124	0.392557	-0.344426	-0.48875	0	0	n/a	n/a	0	0	0	0
1. H-H (4196)	chr16	Zfp654	-	64786147	64780177	Cggbp1	+	64851822	64859333	65675	-1.90197	-1.8013	0.858484	-0.168036	-1.0058	-1.50989	-1.45982	-1.38367	-0.964679	-1.36434	0.115694	0.218741	-0.967462	-1.04303	-0.965242	-0.93188
1. H-H (4196)	chr16	Htr1f	-	65105610	64924555	Pou1f1	+	65520847	65535250	415237	1.86701	1.75415	4.52788	0	0	0	0.389764	0	-0.496996	-0.0602756	-0.424892	-0.412306	-0.568666	-0.321781	-0.400192	-0.42806
1. H-H (4196)	chr16	Chmp2b	-	65562942	65539378	Vgll3	+	65815878	65863302	252936	1.12825	0.766181	1.34261	1.33144	0.842035	1.79542	0.913993	0.94137	-4.60615	-2.96101	-3.94622	-3.16444	-3.0562	-3.24853	-3.90014	-2.43866
1. H-H (4196)	chr16	Speer2	-	69863989	69857119	Gbe1	+	70314194	70569961	450205	0	0	0.254356	0	0	0.175736	0	0.146607	1.74567	0.943931	1.21565	1.57295	4.14088	2.41463	2.54448	1.91608
1. H-H (4196)	chr16	Lipi	-	75586301	75540759	Rbm11	+	75593089	75603074	6788	-0.767254	-0.615632	-0.630632	-0.581812	-0.791257	-0.757563	-0.720816	-0.793898	2.00674	1.25128	1.84687	-1.39069	-0.803931	-0.464237	-0.576089	-0.762975
1. H-H (4196)	chr16	Nrip1	-	76374072	76287645	Usp25	+	77014314	77117024	640242	0.437297	0.058959	0.971983	0.691299	0.137932	0.601483	0.342088	0.338297	-1.86334	-1.47329	0.625982	0.680298	0.462045	-0.170605	-0.563804	-0.331416
1. H-H (4196)	chr16	D16Ertd472e	-	78576902	78544257	Chodl	+	78931193	78951978	354291	-0.772948	-1.39939	-0.275615	-0.481615	-0.626206	-1.53382	-0.981218	-0.127624	4.93993	6.49497	0	0	1.11415	5.76036	2.00221	3.08104
1. H-H (4196)	chr16	Tmprss15	-	79091337	78953253	Ncam2	+	81200942	81624530	2109605	0.0585802	0	0.262622	0	0	4.23537	0.0493154	0	4.93895	5.95868	6.01386	5.57925	0.384404	3.03657	0.89231	0.795269
1. H-H (4196)	chr16	Mrpl39	-	84735987	84717821	Jam2	+	84774368	84826173	38381	-0.515331	-1.0258	0.74692	0.858887	0.577031	-0.669007	-0.533042	-0.806259	-1.23278	-1.828	-2.47751	-0.0400849	-0.702331	-2.46775	-3.02602	-0.584445
1. H-H (4196)	chr16	Adamts5	-	85901370	85858415	N6amt1	+	87354430	87368987	1453060	0.558716	1.42343	0.874043	-1.80206	2.24698	0.501989	2.1467	0.877921	1.02064	0.153961	1.74895	1.66577	2.10571	0.746834	0.908228	0.782286
1. H-H (4196)	chr16	Rwdd2b	-	87440818	87433652	Usp16	+	87454948	87483762	14130	1.00319	0.441189	0.919038	-0.0828645	1.08556	1.53478	0.611493	-0.16439	-0.581995	-1.13352	n/a	n/a	-0.10343	-0.512511	-0.808908	-0.661165
1. H-H (4196)	chr16	Cct8	-	87496114	87483570	ORF63	+	87553575	87595581	57461	-1.18734	-1.75308	-0.293183	0.130432	-1.22715	-1.94176	-1.79025	-2.32894	0.160999	0.873406	n/a	n/a	2.75016	1.53966	3.26933	1.38221
1. H-H (4196)	chr16	Krtap26-1	-	88648041	88647069	Krtap13-1	+	88729107	88729854	81066	0	0.392337	0	0	0	2.60419	0.0968875	0	0	0.152258	0	0	0	0.223876	0	0
1. H-H (4196)	chr16	Krtap16-10	-	88963054	88962552	Krtap6-1	+	89031944	89032537	68890	n/a	n/a	n/a	n/a	n/a	n/a	n/a	n/a	0	0	0	0	0	0	0	0
1. H-H (4196)	chr16	Krtap16-8	-	89048144	89047545	Krtap6-3	+	89084336	89084779	36192	0	0	n/a	n/a	0	0	0	0	0	0	n/a	n/a	0	0	0	0
1. H-H (4196)	chr16	Tiam1	-	90144014	89787356	Sod1	+	90220987	90226567	76973	-0.913184	-1.25518	-0.000202681	1.82826	-1.75446	-2.48797	-1.75063	-2.00646	0.566569	-0.342052	-0.994098	-0.534524	1.44617	1.29302	0.307466	0.999305
1. H-H (4196)	chr16	Scaf4	-	90284553	90229202	Hunk	+	90386642	90499798	102089	-1.83724	-2.11179	-1.05771	-1.91698	-1.86295	-2.06573	-2.13795	-2.19252	-1.18413	-1.75376	-0.21464	-0.656754	-1.971	-1.86952	-1.01897	-0.729013
1. H-H (4196)	chr16	H3f3a-ps2	-	91114844	91114434	Olig2	+	91225795	91228922	110951	2.91668	2.20091	-0.0743778	0.656896	2.90006	2.15465	3.464	2.75305	-0.870232	-1.97419	-3.29861	-4.52205	-6.23696	-5.9846	-6.83461	-6.2638
1. H-H (4196)	chr16	Gart	-	91647197	91621431	Son	+	91647751	91679452	554	-2.34518	-2.51804	-1.71593	-1.12193	-1.69984	-3.01928	-2.33538	-2.91899	-1.04459	-1.16309	0.990076	1.28623	-0.391528	-0.591163	-0.810411	-0.16548
1. H-H (4196)	chr16	Cryzl1	-	91729220	91689567	Itsn1	+	91729598	91920842	378	0.69271	0.243593	1.17095	1.30604	0.656727	-0.0653425	0.171781	0.111513	-1.56914	-1.95512	-0.860504	0.100598	-2.34376	-3.32058	-3.24006	-3.06878
1. H-H (4196)	chr16	Rcan1	-	92466391	92392198	Clic6	+	92498379	92541488	31988	0.478541	0.322077	0.95425	0.639863	1.32413	1.06164	-0.185606	0.581579	-0.34496	-2.01038	-3.51316	-3.23369	-1.18469	3.12657	-0.141511	1.06393
1. H-H (4196)	chr16	Setd4	-	93604060	93583705	Cbr1	+	93608082	93610750	4022	-1.0894	-1.31453	-0.336844	-0.807684	-2.14452	-2.17247	-1.75912	-2.01906	1.3795	1.18288	1.79771	2.26777	1.23885	3.17162	2.54427	0.959097
1. H-H (4196)	chr16	Cldn14	-	94009082	93919277	Sim2	+	94086061	94347498	76979	-0.77853	-1.08125	0.64658	-0.863463	-1.1743	2.209	0.799563	-0.942717	0.242784	-0.0023848	0.750822	-0.109242	0.0175703	-0.0845517	3.49664	-0.101794
1. H-H (4196)	chr16	Hlcs	-	94535170	94350801	Ripply3	+	94550027	94558542	14857	-1.27835	-1.27158	-0.401479	0.139601	-0.510046	-1.41919	-1.56087	-1.71266	-0.336457	-0.586817	-1.73907	-1.44112	2.56193	1.46807	3.20649	5.3916
1. H-H (4196)	chr16	Pigp	-	94591896	94580370	Ttc3	+	94592225	94690829	329	1.07619	0.360325	0.370274	0.194524	2.44306	1.49539	1.44832	1.1385	1.54387	0.974848	2.19003	2.31037	-0.155575	-1.55824	-0.914568	-1.45909
1. H-H (4196)	chr16	Dscr3	-	94748437	94719390	Dyrk1a	+	94791617	94916674	43180	-0.117642	-0.0221832	-0.139178	0.425316	0.0929962	-0.1687	-0.696333	-0.290563	-2.43334	-3.49992	-0.779511	-0.00592384	-2.43157	-2.58864	-3.49069	-3.01083
1. H-H (4196)	chr16	Kcnj6	-	95219303	94970873	Kcnj15	+	95479165	95521818	259862	1.41372	2.60712	4.5595	3.92492	-0.659802	-0.624071	-0.91181	-0.838168	-1.76682	-0.178931	-1.60124	-1.47386	0.614236	-0.74109	3.4768	3.35988
1. H-H (4196)	chr16	Erg	-	95808200	95580776	Ets2	+	95923682	95942658	115482	1.32414	1.55243	-0.642212	-0.955474	3.75039	2.04719	3.12345	4.08133	-1.64671	-1.41243	0.23629	0.407088	0.194469	-0.466114	-0.657351	0.150039
1. H-H (4196)	chr16	Hmgn1	-	96349336	96342225	Wrb	+	96367014	96379459	17678	-0.678402	-1.07604	-1.7117	-0.595147	-0.535974	-0.656414	0.109143	-0.45591	2.45932	2.0538	1.33462	2.15597	0.976497	-0.0117859	0.830645	0.258089
1. H-H (4196)	chr16	Lca5l	-	96413857	96380014	Sh3bgr	+	96422077	96450540	8220	-0.588113	-1.14738	-0.409645	-0.277484	0.333433	-1.63111	-1.03071	-0.928966	-0.119796	0.126041	-1.82486	1.49008	7.0211	2.70361	-0.239548	0.938984
1. H-H (4196)	chr16	Itgb2l	-	96665226	96643895	Pcp4	+	96689213	96747400	23987	0.636551	0.806604	0	0	0.39944	0.858938	1.18843	2.21469	8.4094	8.52925	8.06378	6.67649	0.893143	6.76338	7.36276	1.10435
1. H-H (4196)	chr16	Dscam	-	97392359	96813686	Bace2	+	97578335	97660619	185976	3.15912	3.60935	4.99652	5.68618	-0.59705	0.051704	-0.46441	-0.599043	2.63744	2.97529	3.18289	-0.206683	6.15948	4.26835	3.68521	4.07892
1. H-H (4196)	chr16	Fam3b	-	97726543	97692691	Mx2	+	97757690	97782506	31147	-1.07306	-1.01204	-0.881981	-0.813702	-1.10662	3.19149	-1.20787	1.04221	-1.86679	-2.21255	-0.81027	-2.13562	-1.53757	-0.898805	-1.0283	-0.723826
1. H-H (4196)	chr17	Pisd-ps2	-	3084183	3078168	Scaf8	+	3114972	3198855	30789	n/a	n/a	n/a	n/a	n/a	n/a	n/a	n/a	-1.57033	-2.12623	-0.198889	-0.566855	-1.59782	-1.85978	-1.93237	-1.96012
1. H-H (4196)	chr17	Nox3	-	3696261	3635240	Arid1b	+	4995074	5347656	1298813	0.218847	0	0.435741	0	0	0.0615317	0	0	-1.09522	-1.33097	0.495852	0.552589	-1.39518	-1.56505	-1.47807	-1.29009
1. H-H (4196)	chr17	Tmem181b-ps	-	6489526	6439626	Dynlt1f	+	6600796	6607792	111270	n/a	n/a	1.17377	1.25948	n/a	n/a	n/a	n/a	n/a	n/a	1.36748	0.844083	n/a	n/a	n/a	n/a
1. H-H (4196)	chr17	Dynlt1e	-	6860656	6853659	Sytl3	+	6877960	6942185	17304	n/a	n/a	n/a	n/a	n/a	n/a	n/a	n/a	-0.898565	1.23859	-1.7707	-1.62984	-0.676686	2.79447	0.895678	-0.527161
1. H-H (4196)	chr17	Tagap1	-	7165505	7159314	Rnaset2b	+	7183209	7202542	17704	0.520028	0.295415	-0.146576	0.497541	0.094051	-0.62863	0.399018	-0.160263	n/a	n/a	-1.98813	-0.326475	n/a	n/a	n/a	n/a
1. H-H (4196)	chr17	Fndc1	-	7997839	7931434	Tagap	+	8118865	8127762	121026	0.259702	0.807766	-2.19828	1.43917	2.78686	1.86922	-0.617881	2.85851	-4.06253	-4.06873	-3.64243	-1.33997	-4.21525	-2.88047	-4.19212	-2.93854
1. H-H (4196)	chr17	Rnaset2a	-	8340697	8321456	Fgfr1op	+	8358366	8389669	17669	n/a	n/a	-2.45453	-0.907836	n/a	n/a	n/a	n/a	-2.51112	-2.30931	-0.647762	-0.430107	-1.74942	-2.33003	-2.08848	-2.27966
1. H-H (4196)	chr17	Pacrg	-	11033177	10595878	Park2	+	11259991	12254519	226814	2.89142	2.52438	2.79092	3.07614	0.549081	-0.613105	0.939076	2.00952	1.31896	0.764784	1.69165	2.4277	1.58295	-0.0868134	0.517834	0.471688
1. H-H (4196)	chr17	Map3k4	-	12511614	12420489	Plg	+	12571475	12612250	59861	-1.5293	-1.84689	-0.55255	-0.196596	-1.19892	-1.80921	-1.62613	-2.07323	0.508156	0.873406	0	0	0.16824	0.648875	0.760149	0.494302
1. H-H (4196)	chr17	Slc22a3	-	12700570	12612838	Slc22a2	+	12777055	12821331	76485	1.18668	0.979981	0.373891	-1.23551	0.507643	-0.553477	-0.0244615	1.29258	2.84548	0.721882	0	0	0	0.273855	7.60951	0.387815
1. H-H (4196)	chr17	Mas1	-	13061009	13033945	Mrgprh	+	13068900	13070708	7891	0.509608	-1.30852	4.23843	-1.6782	-1.07356	-1.64943	-1.21077	-1.20006	-0.817902	-0.863136	-0.265197	-0.60973	0.476548	-0.806934	-0.873942	-0.795055
1. H-H (4196)	chr17	Pnldc1	-	13102866	13081768	Tcp1	+	13109248	13117933	6382	-3.77284	-4.05207	-1.52109	-0.911736	-4.04968	-4.4293	-4.27892	-4.17994	-1.03417	-1.83696	n/a	n/a	-0.941432	-1.94757	-1.77181	-2.14371
1. H-H (4196)	chr17	Wtap	-	13185363	13159662	Sod2	+	13200705	13210985	15342	-0.0540307	-1.07399	-1.09318	-1.08796	-0.315803	-0.479302	-0.429085	-0.269499	0.247759	-0.18074	1.55211	1.53538	2.67952	-0.195859	0.433081	0.305823
1. H-H (4196)	chr17	Gpr31c	-	13245146	13244187	Tcp10b	+	13254012	13275347	8866	-0.403453	-0.128268	-0.795082	-0.733531	-0.408757	0.0740172	-0.590781	0.292684	0.345109	0.0403799	-0.0517394	1.52829	0.419869	-0.138194	0.054467	0.226608
1. H-H (4196)	chr17	Unc93a	-	13324657	13301483	Smok2a	+	13414054	13420524	89397	0.800979	0.0810186	0	0	0	1.00242	0	0	-0.64793	-0.683764	-0.524764	-0.483019	-0.666197	-0.639242	-0.730034	-0.669064
1. H-H (4196)	chr17	Dact2	-	14340838	14332238	Smoc2	+	14416513	14541797	75675	-2.88408	-2.02887	0.117429	-2.27593	-4.28562	-1.10832	-0.690541	-2.8071	2.10786	3.63609	3.09699	-1.17988	4.92182	5.40292	5.54309	4.56166
1. H-H (4196)	chr17	Dll1	-	15512940	15504318	Fam120b	+	15533210	15570544	20270	1.91239	1.59671	-1.19988	-1.20924	1.17236	2.77037	2.74847	1.70515	1.66391	1.47879	2.56062	2.67629	1.06431	0.683725	0.821563	0.551448
1. H-H (4196)	chr17	Psmb1	-	15635240	15612685	Tbp	+	15636852	15665343	1612	0.507366	-0.351633	0.569151	0.731014	0.867581	0.405442	0.282476	0.0559023	-0.967618	-1.43078	n/a	n/a	-1.5353	-1.46761	-1.46876	-1.4268
1. H-H (4196)	chr17	Prdm9	-	15701304	15680937	Chd1	+	15841931	15909576	140627	-2.48155	-2.32656	-2.15956	-3.38995	-1.22958	-1.69396	-2.2764	-2.17479	-3.01092	-3.35634	-1.51037	-1.26583	-2.7413	-2.43918	-2.77628	-2.56385
1. H-H (4196)	chr17	Rgmb	-	15963550	15943217	BC002059	+	17088503	17111119	1124953	1.63176	1.19693	1.59044	2.57102	0.304193	1.13732	0.0174129	0.403065	-1.17259	-1.47022	0.338144	0.354535	-1.12626	-1.40646	-1.42227	-1.47006
1. H-H (4196)	chr17	Lnpep	-	17761453	17664687	Ncrna00085	+	17968028	17979973	206575	-4.14035	-3.87733	-1.08741	-0.39065	-2.11163	-3.62032	-4.07894	-3.38886	-2.7805	-2.06287	n/a	n/a	-2.10404	-3.10962	-2.55944	-1.91279
1. H-H (4196)	chr17	Fpr1	-	18020904	18013435	Fpr2	+	18024788	18030916	3884	0.0141535	0.143652	0.301507	-0.358182	1.63509	0.884463	1.22445	4.94415	0.898477	0.258524	0.242418	-0.374757	1.00228	0.255657	1.13732	4.90102
1. H-H (4196)	chr17	Fpr-rs6	-	20320061	20319042	Vmn2r107	+	20482389	20512736	162328	0	0	0	0	0	0	0	0	0	0	0	0	0	0	0	0
1. H-H (4196)	chr17	Fpr-rs3	-	20761841	20760810	Vmn1r226	+	20824472	20825368	62631	0	0	0	0	0	0	0	0	0	0	0	0	0	0	0	0
1. H-H (4196)	chr17	Vmn1r228	-	20914465	20913026	Vmn1r229	+	20951459	20952379	36994	0	0	0	0	0	0	0	0	0	0	0	0	0	0	0	0
1. H-H (4196)	chr17	Vmn1r232	-	21051327	21050169	Vmn1r-ps144	+	21070558	21071299	19231	0	0	0	0	0	0	0	0.099642	0	0.25562	0	0	0	0.321828	0	0.527874
1. H-H (4196)	chr17	Vmn1r233	-	21131650	21130691	Zfp160	+	21145905	21165816	14255	0	0	0	0	0	0	0	0	-0.396823	-0.545593	1.0857	1.36459	-0.313414	-0.681123	-0.568264	-0.739784
1. H-H (4196)	chr17	Zfp947	-	22303157	22281326	Zfp758	+	22498420	22514248	195263	-0.590809	-0.985807	-2.0142	-2.3016	0.507141	0.113081	-0.00859544	-0.522182	-0.715187	-0.771242	1.86766	1.76674	0.270225	-0.110669	-0.422595	-0.162874
1. H-H (4196)	chr17	Vmn2r111	-	22710240	22684908	Vmn2r112	+	22738115	22756100	27875	n/a	n/a	0.194467	0	n/a	n/a	n/a	n/a	n/a	n/a	0.0675753	0	n/a	n/a	n/a	n/a
1. H-H (4196)	chr17	Zfp13	-	23736454	23712819	Zscan10	+	23737823	23747986	1369	0.344856	-0.180728	-0.054485	0.691044	-0.715421	-1.77563	-0.715369	-1.49599	-6.52231	-7.7261	-4.97293	-5.48593	-7.56638	-7.26023	-7.80716	-7.59894
1. H-H (4196)	chr17	Mmp25	-	23782236	23766425	Ccdc64b	+	23797490	23805577	15254	-2.71352	-2.5591	-4.23995	-3.91172	-3.87841	-4.26533	-3.73606	-4.06241	-2.94304	-2.4716	-2.57837	-2.32461	-2.97745	1.48725	-0.595585	1.26466
1. H-H (4196)	chr17	Tnfrsf12a	-	23814416	23812414	Cldn6	+	23816332	23819413	1916	-3.65351	-2.89835	-1.57418	-0.977479	1.83714	0.107645	-0.4852	-0.0761126	-7.4818	-6.18001	-7.35579	-6.77065	-9.17006	-7.56492	-1.57799	-5.09938
1. H-H (4196)	chr17	Cldn9	-	23820985	23819552	Pkmyt1	+	23863303	23873696	42318	-1.85256	-1.56345	-2.72139	-2.53033	-3.11198	-2.00579	3.2734	-1.62064	-0.571127	-0.707954	n/a	n/a	-0.46733	-0.380626	-0.253672	-0.826308
1. H-H (4196)	chr17	Flywch2	-	23923048	23913883	Srrm2	+	23940154	23961706	17106	2.24559	1.8405	0.629541	0.809889	-0.459282	0.751098	1.43218	0.412951	-1.13064	-1.16522	-0.378236	-0.151847	-0.987175	-1.25016	-1.50376	-1.06126
1. H-H (4196)	chr17	Prss22	-	24135067	24130502	Prss27	+	24175111	24182921	40044	-1.01789	-1.41832	2.95734	-1.07804	-1.46613	-0.897772	0.128346	0.462937	-0.514815	-0.141254	0.13221	0.888173	-0.392105	0.00858401	0.988236	0.00307522
1. H-H (4196)	chr17	Tbc1d24	-	24342507	24312376	BC028777	+	24345806	24358673	3299	0.897848	0.227299	1.70879	0.947725	-1.03763	-1.06179	-2.14374	-2.09334	-0.117391	-0.276192	n/a	n/a	-0.889554	-0.67169	-1.08832	-0.35136
1. H-H (4196)	chr17	Abca17	-	24487974	24401204	Abca3	+	24488968	24547146	994	0.12842	0.434354	1.58018	-0.358182	-0.487124	-0.466381	-0.482377	0.840799	0.0523211	-0.115599	0.136406	0.851649	-1.2355	-0.267611	-0.0764109	1.66319
1. H-H (4196)	chr17	E4f1	-	24592256	24580737	Pgp	+	24607418	24608536	15162	0.334675	0.950621	1.01404	1.6081	0.802012	-0.931638	-0.640983	0.24586	2.38937	2.12753	1.87027	1.89803	3.16482	2.74608	2.36898	1.90685
1. H-H (4196)	chr17	Mlst8	-	24616023	24610497	Caskin1	+	24625728	24645850	9705	0.565033	0.168675	0.383574	1.18854	0.170955	-0.126465	0.200977	-0.272383	2.55276	2.95233	n/a	n/a	-2.00383	-0.837826	-1.14595	-1.87146
1. H-H (4196)	chr17	Rab26	-	24670692	24664740	Pkd1	+	24686895	24733459	16203	1.54691	0.54564	3.70531	2.4239	-1.33309	-1.68928	-0.049559	-0.969168	-1.30186	-0.59482	n/a	n/a	-0.506404	-1.12845	-0.84181	0.265114
1. H-H (4196)	chr17	Npw	-	24795370	24794275	Zfp598	+	24806697	24818960	11327	-0.072915	-1.14907	0.295341	-1.57899	-2.1474	-1.47048	-1.09453	2.76797	-1.21505	-1.58122	-1.14476	-0.845196	-1.36981	-1.05257	-1.42911	-1.58466
1. H-H (4196)	chr17	Tbl3	-	24844605	24834894	Rps2	+	24855061	24858665	10456	0.158137	-0.130897	0.0962002	0.53107	0.231041	-0.359695	0.0527106	-0.387494	-0.24675	-1.01372	n/a	n/a	0.178409	-0.183756	0.048156	-0.406657
1. H-H (4196)	chr17	Ndufb10	-	24861423	24859005	Rpl3l	+	24864774	24873094	3351	1.35093	0.680706	1.44188	1.31103	3.77309	1.82089	1.5115	0.795661	-1.08783	-1.44528	-0.558475	-1.39069	3.31089	-0.964307	-0.818048	-0.866818
1. H-H (4196)	chr17	Fahd1	-	24987247	24985841	Igfals	+	25014600	25018955	27353	0.203289	0.332571	1.23737	1.44413	3.10029	3.41257	2.35916	0.444737	-2.23349	-2.24227	-2.22048	-2.04385	-0.838367	2.90322	1.42234	1.09576
1. H-H (4196)	chr17	Nubp2	-	25023295	25019556	Spsb3	+	25023588	25029094	293	0.910933	0.226903	0.711155	0.346639	0.597155	0.784816	0.456746	0.446251	2.24441	1.55521	2.33999	2.37136	1.86143	1.54274	1.47301	1.35205
1. H-H (4196)	chr17	Cramp1l	-	25152175	25098173	Ift140	+	25153336	25236432	1161	-2.53699	-2.32575	-0.495264	-0.601861	-2.26491	-2.235	-2.7063	-2.30676	-1.42637	-1.85096	n/a	n/a	-2.23045	-2.79977	-2.1998	-2.21884
1. H-H (4196)	chr17	Telo2	-	25252912	25236514	Ptx4	+	25257705	25262213	4793	0.58781	0.64504	-0.344734	-0.205608	0.206558	-0.864392	-0.0976734	-0.512456	0.78009	-0.00509711	0.29462	-0.251724	0.906157	0.733926	-0.380455	0.75342
1. H-H (4196)	chr17	Ube2i	-	25411255	25397456	Prss34	+	25435339	25437106	24084	0.0426151	-0.710274	-1.72021	-1.36344	-0.0106352	-0.423191	-0.108864	0.0464944	0.210237	0.468541	0	0	2.5579	1.11644	0.644356	3.61827
1. H-H (4196)	chr17	Tpsab1	-	25482507	25480190	Tpsb2	+	25503486	25505804	20979	0.445849	0.422622	0	0	2.91573	0.828024	1.30762	1.80825	3.72254	2.22036	0	0	7.03837	4.6497	3.50397	5.35969
1. H-H (4196)	chr17	Cacna1h	-	25570728	25511230	Tekt4	+	25608535	25613539	37807	0.0817909	-0.0596632	-0.800319	1.49957	-0.181206	-1.23492	-2.19937	-2.87386	3.24345	1.52946	0.349418	3.54475	2.24434	0.223876	0.341123	5.10005
1. H-H (4196)	chr17	Sox8	-	25707631	25702837	Lmf1	+	25716122	25799771	8491	4.29293	3.55278	2.62175	3.17835	-0.0429803	1.89415	1.53551	-0.562374	-0.342905	-0.244305	0.433964	0.645985	1.23339	-0.0415888	-0.148881	-0.256269
1. H-H (4196)	chr17	Chtf18	-	25864364	25855871	Rpusd1	+	25864696	25868401	332	-3.20998	-2.71003	-3.66971	-4.99847	-2.27491	-2.15507	-1.95623	-3.65998	0.492816	-0.125029	1.8927	1.81275	-0.235716	-0.941081	-0.56007	-0.132426
1. H-H (4196)	chr17	Msln	-	25891272	25885559	Narfl	+	25910721	25920277	19449	-2.11935	-2.63216	-1.47393	-3.3484	3.13254	2.48179	-0.332451	5.28717	0.158371	-0.529909	n/a	n/a	1.37529	-0.0251819	0.0480466	-0.134528
1. H-H (4196)	chr17	Haghl	-	25922485	25916788	Ccdc78	+	25923525	25927458	1040	1.67243	1.12727	1.10052	1.78313	1.00034	0.0166557	0.751056	0.240244	0.0803353	-1.11084	n/a	n/a	0.23867	-0.488713	-0.718529	2.37688
1. H-H (4196)	chr17	Metrn	-	25933990	25931516	Fbxl16	+	25946030	25958189	12040	0.851398	0.571614	-2.47681	-1.05088	0.246245	-0.0793425	0.409337	-0.444347	2.52559	1.76229	3.82168	3.52428	-2.31217	-1.38145	-3.06559	-2.39012
1. H-H (4196)	chr17	Nme4	-	26232453	26228679	Tmem8	+	26250261	26260199	17808	-2.60575	-2.28617	-2.59254	-2.45894	-1.02301	-1.74938	-1.17239	-3.06107	-2.33513	-2.17226	-0.314342	0.32455	-3.22427	0.886719	-0.46986	-0.70585
1. H-H (4196)	chr17	Arhgdig	-	26338295	26336128	Rgs11	+	26339896	26348260	1601	3.63768	3.07423	3.0877	2.89642	-1.78663	0.234949	0.448498	0.904872	1.141	1.6617	2.90677	2.82738	-0.573888	-1.13293	0.977814	1.40534
1. H-H (4196)	chr17	Itfg3	-	26381168	26348767	Luc7l	+	26389896	26422449	8728	-0.676016	-0.972421	-2.03656	-1.54086	0.860676	1.34596	0.508496	0.558201	-0.546581	-0.902581	0.129558	0.288124	-0.868331	-1.38901	-0.989663	-1.25176
1. H-H (4196)	chr17	Dusp1	-	26645464	26642535	Ergic1	+	26698434	26793876	52970	-0.386034	-1.51185	0.622631	0.865683	-0.288146	-0.923149	-1.04548	0.437353	-1.13986	-1.96299	n/a	n/a	-1.32093	-1.74198	-1.59999	-2.07655
1. H-H (4196)	chr17	RP23-170E7.3	-	26762045	26757303	Atp6v0e	+	26813341	26836589	51296	-1.64849	-1.74356	n/a	n/a	-1.24577	-1.85978	-2.33686	-1.57375	0.217036	-0.664931	-0.922136	-0.794798	1.59516	2.2685	1.78176	1.57725
1. H-H (4196)	chr17	Nkx2-5	-	26978558	26975607	Kifc5b	+	27054036	27069524	75478	-0.457953	-0.416928	-0.524546	-0.51322	8.25736	0.702537	-0.761833	1.36743	-4.46663	-4.59725	-2.86828	-4.46394	-4.15801	-4.63294	-4.88568	-5.5295
1. H-H (4196)	chr17	Cuta	-	27076423	27074918	Syngap1	+	27094363	27107590	17940	1.00009	0.332299	0.471323	0.894517	1.94182	1.96375	1.24703	1.16742	-1.91766	-3.08202	-0.258797	-0.318488	-4.29236	-4.38743	-4.68429	-4.0908
1. H-H (4196)	chr17	Bak1	-	27165954	27156755	Itpr3	+	27194249	27259168	28295	-4.17973	-4.62637	-4.84071	-4.68361	-3.29413	-1.91781	-4.12682	-4.10192	-4.33737	-3.28597	-3.62638	-1.63145	-2.9638	-0.854165	-2.20039	-1.84882
1. H-H (4196)	chr17	Grm4	-	27650286	27559670	Hmga1	+	27693565	27700619	43279	1.86842	2.27322	2.39286	2.57823	-1.71604	-0.385221	0.0527698	-1.78557	-2.70504	-3.11502	n/a	n/a	-3.00571	-2.53233	-3.21938	-3.99943
1. H-H (4196)	chr17	Rps10	-	27773574	27767369	Pacsin1	+	27792533	27848051	18959	-1.76835	-2.6064	-3.60428	-3.21377	-1.29414	-1.40868	-1.42577	-1.68298	1.52456	1.19508	3.34074	2.96887	-4.4155	-2.40838	-3.20495	-3.74401
1. H-H (4196)	chr17	Tcp11	-	28217529	28203692	Scube3	+	28279261	28311797	61732	-1.78365	-3.22065	-3.53723	-3.96151	-4.06932	-2.18127	-1.48002	-0.950289	-2.46046	-2.84011	-2.35071	-1.10768	-4.76945	-4.21903	-1.00647	-4.81753
1. H-H (4196)	chr17	Clps	-	28697711	28695155	Lhfpl5	+	28712663	28720538	14952	0	4.67182	0.0624836	0	1.06775	8.01486	0	1.49509	4.27522	4.43058	3.10178	4.23254	-0.524525	1.70919	-0.921544	-0.533151
1. H-H (4196)	chr17	Slc26a8	-	28826932	28774728	Mapk14	+	28828287	28885349	1355	-0.271898	-1.00699	1.83635	0.554103	-1.17841	-1.56552	-1.57359	-1.35165	-2.17247	-2.32196	0.0905172	0.0748707	-1.50002	-1.50983	-1.87401	-1.44787
1. H-H (4196)	chr17	Pxt1	-	29079207	29071236	Kctd20	+	29089381	29106494	10174	-1.90263	-2.10294	-1.00866	-1.74895	-2.04931	-2.27727	-2.28379	-2.19464	-0.692207	-1.18513	-0.419554	-0.197948	-0.92556	-1.56114	-1.39519	-1.18653
1. H-H (4196)	chr17	Stk38	-	29144882	29107830	Srsf3	+	29169618	29180311	24736	-2.20658	-2.12367	-1.93003	-1.75819	-1.10189	-1.41104	-1.92515	-1.64064	0.608993	0.0544585	0.319287	0.362787	0.507755	0.262853	0.694718	-0.0648524
1. H-H (4196)	chr17	Ppil1	-	29401103	29387748	BC004004	+	29405733	29439826	4630	-0.250142	-0.800111	-0.671993	-0.95186	0.0269824	-0.708256	-0.423014	-1.3612	1.59177	0.662117	1.46707	1.60181	2.1764	1.40573	1.18392	1.10249
1. H-H (4196)	chr17	Mtch1	-	29484849	29469017	Fgd2	+	29497859	29516605	13010	1.02373	0.304009	1.2844	1.14211	0.620612	-0.233543	0.149422	0.607088	0.718231	-0.28678	-3.22085	-2.9753	-0.581725	0.124836	0.772039	1.01254
1. H-H (4196)	chr17	Mdga1	-	30107032	29966359	Zfand3	+	30142032	30346964	35000	1.02613	0.311085	0.358989	-1.1681	1.05422	-1.61682	-1.52469	-0.232138	-0.141252	-0.581439	0.153841	-0.0542266	0.503302	-0.247323	-0.280688	-0.0429083
1. H-H (4196)	chr17	Glo1	-	30749604	30729811	Dnahc8	+	30761299	31012209	11695	0.266898	-0.528307	-0.0345849	0.404288	0.96108	0.460236	0.368664	0.0579285	-3.78864	-3.67094	n/a	n/a	-3.9661	-4.13711	-4.76659	-2.63374
1. H-H (4196)	chr17	Tmprss3	-	31335920	31316217	Ubash3a	+	31344818	31379147	8898	-0.111146	-0.0807522	-0.185403	-0.17105	-0.232627	0.105948	-0.111075	-0.0867966	-3.88192	-1.2312	-3.18942	-2.9357	-3.17803	-3.43002	-3.85446	-3.051
1. H-H (4196)	chr17	Rsph1	-	31414301	31391964	Slc37a1	+	31432428	31487641	18127	-0.419945	-2.16779	-0.669483	-3.91674	-1.62033	-3.14754	-2.9044	0.706835	-0.223544	-0.592461	-0.0723815	1.32083	1.11805	1.28406	-1.49577	1.58069
1. H-H (4196)	chr17	Wdr4	-	31649696	31631268	Ndufv3	+	31657060	31668266	7364	0.118515	-0.342382	-0.172649	0.390702	-0.435236	-0.584924	-0.257901	-1.10459	1.82783	1.10468	0.764732	1.21118	3.5791	2.0749	1.18448	0.781877
1. H-H (4196)	chr17	U2af1	-	31795699	31784027	Cryaa	+	31814878	31818667	19179	-0.385046	-1.45552	-1.66099	-1.00024	-0.3395	-0.713529	-0.752421	-1.00059	0.386456	-0.32279	-0.364582	-0.33558	0.21488	-0.0761673	-0.0229315	1.76105
1. H-H (4196)	chr17	Hsf2bp	-	32171453	32081714	Rrp1b	+	32173045	32199810	1592	-5.15427	-5.94623	-4.4858	-5.5805	-5.95816	-3.27665	-4.60324	-6.11966	-2.35969	-2.93671	-2.79141	-1.08783	-2.93365	-3.26386	-2.83952	-2.91438
1. H-H (4196)	chr17	Pglyrp2	-	32561112	32550306	Cyp4f39	+	32605404	32630265	44292	-0.292201	2.19918	-0.229476	-0.221577	-0.210431	0.441598	-0.279598	-0.0246826	-0.0480758	0.255415	-0.891545	-0.950357	-0.742225	-0.190665	-0.0435433	2.44209
1. H-H (4196)	chr17	Cyp4f13	-	33084347	33061633	Zfp472	+	33102759	33116178	18412	-0.895395	-1.63045	-2.0194	-2.97723	-0.256058	1.74047	-0.316285	0.223012	-0.28015	-0.680943	0.610924	1.10776	-0.422215	-0.421809	-0.402302	-0.178302
1. H-H (4196)	chr17	Zfp763	-	33170347	33153808	Zfp563	+	33226255	33243148	55908	0.431927	0.23538	1.6134	1.1756	-0.850307	-1.08617	-0.491342	-0.635474	0.664345	0.924538	1.82865	1.64138	0.31827	-0.38599	-0.252138	0.269307
1. H-H (4196)	chr17	Morc2b	-	33276628	33272533	Olfr55	+	33313361	33314308	36733	-0.712908	-0.325091	2.74164	0.529823	-0.777385	-0.997971	-1.20787	-1.11032	n/a	n/a	0.273029	0	n/a	n/a	n/a	n/a
1. H-H (4196)	chr17	Zfp955a	-	33391985	33378464	Olfr63	+	33405667	33406621	13682	n/a	n/a	0.73704	1.53433	n/a	n/a	n/a	n/a	0	0	0.0891042	0	0	0	0	0
1. H-H (4196)	chr17	Zfp101	-	33531453	33517887	Actl9	+	33569841	33571210	38388	-1.15518	-1.38352	0.0758573	-0.361262	-1.61363	-1.69641	-1.16173	-1.23021	n/a	n/a	0.35755	0	n/a	n/a	n/a	n/a
1. H-H (4196)	chr17	Angptl4	-	33918520	33910702	Kank3	+	33947468	33959859	28948	2.13541	1.50461	-2.38323	-2.85933	4.48282	2.5786	3.1532	4.24831	0.241235	-0.039952	-0.858537	-2.39176	1.33284	-0.501385	0.74219	2.43055
1. H-H (4196)	chr17	Rps28	-	33961443	33959981	Cd320	+	33980036	33986719	18593	-1.12068	-2.08943	-3.36029	-2.87146	-0.656596	-0.673221	-0.721732	-0.801301	0.483324	-0.0931387	0.0847872	0.0915556	0.783719	-0.641647	1.13855	0.116084
1. H-H (4196)	chr17	Kifc1	-	34027578	34012613	Daxx	+	34046443	34052534	18865	-5.83259	-5.89377	-5.31067	-2.82307	-4.95259	-5.24344	-5.72219	-6.74636	-0.25576	-0.623933	-0.616122	0.150049	-0.622001	-0.856269	-0.830628	-0.865559
1. H-H (4196)	chr17	H2-Ke2	-	34077288	34075855	Wdr46	+	34077613	34086639	325	0.15853	-0.467884	n/a	n/a	0.406099	-0.10457	-0.388691	-0.576753	-1.01973	-1.28792	-1.39028	-0.998026	-1.18898	-1.42585	-1.40876	-2.00466
1. H-H (4196)	chr17	Rps18	-	34092608	34088948	Vps52	+	34092873	34103929	265	-0.784325	-1.58937	-2.89547	-2.53598	-0.338224	-0.487205	-0.179128	-0.466635	1.00627	0.640391	1.18569	1.02417	0.681953	0.0572333	0.154309	0.1079
1. H-H (4196)	chr17	Slc39a7	-	34168517	34162979	Rxrb	+	34168757	34175338	240	0.199938	-0.0857728	0.0288598	0.564219	0.323749	0.123786	0.165412	0.212619	0.0162121	-0.61238	0.00433349	0.0796604	-0.150048	-0.960439	-0.63387	-0.61257
1. H-H (4196)	chr17	Brd2	-	34259262	34248968	H2-DMa	+	34272546	34276027	13284	-0.105901	-0.790546	-1.1236	-0.528358	-1.00283	-0.879742	-0.802847	-0.741203	1.81574	1.35187	2.23496	0.737284	-0.0159638	1.54894	1.56043	1.93
1. H-H (4196)	chr17	H2-Aa	-	34424716	34406276	H2-Eb1	+	34442812	34453619	18096	1.32751	5.71575	-0.43302	-0.12204	3.22233	6.06861	3.86542	5.18348	-0.678491	1.70599	-1.3205	0.167713	0.505874	2.27909	1.144	1.19067
1. H-H (4196)	chr17	H2-Ea-ps	-	34481589	34478897	Btnl2	+	34491767	34506438	10178	0	0	0	0	0	0	0	0	0.109674	0.152258	0	0	0.16824	6.76159	0.181192	0.271412
1. H-H (4196)	chr17	Btnl7	-	34684585	34669822	Notch4	+	34701213	34725448	16628	-2.92935	-3.08943	n/a	n/a	-3.02099	2.61499	-3.29739	-2.83923	-0.512038	-0.431748	-1.08147	-0.811566	0.548139	-1.08292	-0.0787976	1.43559
1. H-H (4196)	chr17	Rnf5	-	34740506	34738044	Agpat1	+	34742806	34750394	2300	1.30998	0.850783	0.60475	1.14256	0.68146	0.76214	0.605427	-0.0122384	-0.119387	-0.45337	n/a	n/a	-0.546682	-0.533099	-1.1482	-1.26796
1. H-H (4196)	chr17	Ppt2	-	34765455	34753609	Prrt1	+	34766505	34770071	1050	-0.796539	-1.34237	-0.668144	-0.946513	0.189311	-0.630474	0.419471	-0.554846	3.38137	2.09912	4.50736	4.13015	-0.645516	-0.320238	-0.583324	-0.730247
1. H-H (4196)	chr17	C4a	-	34960409	34946037	Dom3z	+	34973964	34976131	13555	-0.0206945	0.178635	0.559107	-1.52227	-0.784805	-0.240915	-0.807969	-0.712701	0.869202	0.400286	n/a	n/a	0.485336	0.805095	0.475663	0.490917
1. H-H (4196)	chr17	Hspa1a	-	35109069	35106144	Hspa1l	+	35109648	35116229	579	2.12149	2.22367	1.36477	1.6095	1.5169	2.0766	3.46773	2.45752	-1.28749	-0.665818	1.64034	1.45499	0.686885	-1.5645	-1.30438	-0.808325
1. H-H (4196)	chr17	Msh5	-	35183668	35165552	Clic1	+	35187182	35195665	3514	-1.99074	-1.75499	-3.37685	-1.65382	-1.16586	-1.10032	-1.48491	-1.44556	-1.56767	-1.18426	-5.35757	-6.19802	0.837991	0.879723	0.261218	0.844076
1. H-H (4196)	chr17	AU023871	-	35203129	35199638	Ly6g6c	+	35204270	35206993	1141	-3.10954	-3.12584	n/a	n/a	-2.60173	-2.72259	-2.68436	-0.520666	n/a	n/a	-1.88276	-1.73299	n/a	n/a	n/a	n/a
1. H-H (4196)	chr17	Ly6g6d	-	35211409	35208293	Ly6g6e	+	35213887	35215749	2478	-0.221228	-0.51503	-2.31762	-2.14807	1.34562	1.25752	1.60486	2.52219	-2.77021	-4.86121	-1.31081	-4.73537	-4.98571	-2.99356	-4.51551	-3.02796
1. H-H (4196)	chr17	Ly6g6f	-	35222555	35217425	Abhd16a	+	35226236	35239932	3681	0.267826	0.590481	0.270818	0	0.588837	0.120014	0.187266	2.00778	1.95046	1.63177	2.42367	2.51852	2.37935	2.28265	2.10095	2.19634
1. H-H (4196)	chr17	Csnk2b	-	35258392	35253140	D17H6S53E	+	35263979	35265007	5587	0.522061	-0.0905764	0.104186	0.155691	0.777313	0.466255	0.140257	-0.080244	0.371716	0.117024	-0.551694	-0.0114524	2.02177	2.15536	0.615255	1.25609
1. H-H (4196)	chr17	Apom	-	35268729	35265943	Bag6	+	35272204	35284250	3475	-1.31968	-0.625387	-1.23854	-1.36964	-0.964876	4.05707	5.52417	-0.838455	-1.76453	-2.70423	-1.72622	-1.59705	-1.94203	-2.1057	-2.82473	-2.66465
1. H-H (4196)	chr17	Aif1	-	35310223	35307937	Ncr3-ps	+	35317480	35321607	7257	1.94043	1.77909	-0.642181	-0.169205	2.33348	3.29698	2.43097	2.11451	-2.10688	-2.2234	-0.569349	-1.57064	-2.16628	-1.80477	-2.37386	-1.90419
1. H-H (4196)	chr17	Lst1	-	35325384	35322040	Ltb	+	35331452	35333250	6068	1.16572	0.406577	-0.671366	-1.816	1.42086	1.38862	1.11205	2.14226	-3.16036	-2.14145	-3.10627	-3.89559	-3.4487	-1.93921	-3.61309	-1.98762
1. H-H (4196)	chr17	Tcf19	-	35653769	35649679	Cchcr1	+	35654061	35667959	292	0.734874	0.928966	0.856901	-3.21576	2.25968	1.82187	2.19503	1.16073	-2.32697	-2.06912	-1.61801	-3.22337	-1.16207	-1.43357	-1.48551	-1.60999
1. H-H (4196)	chr17	Ddr1	-	35841544	35818512	Ier3	+	35958658	35959856	117114	-0.953342	-0.961596	-1.80493	-0.982625	0.224963	-1.22863	-0.432021	-0.404265	-1.16309	-1.64646	0.0801658	-0.37958	1.65198	0.312439	0.972446	2.32826
1. H-H (4196)	chr17	Tubb5	-	35975251	35970871	Mdc1	+	35978443	35996614	3192	0.0818292	-1.10163	-0.950257	-1.00348	-1.85429	-2.30758	-2.1156	-2.40261	-4.75964	-4.7324	-3.44742	-4.25348	-4.52013	-4.79724	-5.10312	-5.05489
1. H-H (4196)	chr17	Atat1	-	36047020	36034540	Ppp1r10	+	36053511	36069217	6491	2.4773	1.65444	0.754634	1.45058	-0.41482	-1.42325	-0.814232	-0.951977	-1.43866	-1.68888	-0.872951	-0.923595	-1.36107	-1.97452	-1.8519	-1.71161
1. H-H (4196)	chr17	H2-M10.4	-	36599279	36595862	H2-M11	+	36684020	36686197	84741	-1.00362	-0.977448	-0.82491	-0.76105	-1.03502	-0.990945	-1.12972	-1.03847	0	0.381593	0	0	0	0	0.0936008	0
1. H-H (4196)	chr17	H2-M1	-	36809164	36806953	H2-M10.5	+	36909855	36913179	100691	0	0	0	0	0	0	0	0	0	0	0	0	0	0	0.0936008	0
1. H-H (4196)	chr17	Trim15	-	37004132	36997638	Trim10	+	37006519	37014776	2387	-1.26642	-0.860174	-1.27029	-1.79342	-2.18424	3.46465	-2.31056	-1.81201	0.304787	1.85642	-0.407145	-0.374757	2.13015	0.255657	0.754734	3.23689
1. H-H (4196)	chr17	Trim40	-	37027070	37018543	Trim31	+	37035075	37047162	8005	-0.784966	-1.03472	-0.808399	-0.933332	-1.26932	3.35152	-1.38545	-1.27356	-0.116249	1.63294	-0.224545	-0.206683	-0.285063	6.7738	-0.312379	-0.236766
1. H-H (4196)	chr17	H2-M5	-	37126482	37121006	Zfp57	+	37138108	37147674	11626	-3.23031	-2.86656	-3.13461	-2.56517	-5.29545	-5.10532	-5.78768	-4.80807	-1.00979	-0.981128	-3.81328	-3.21635	-3.5888	-3.92983	-3.42711	-2.50015
1. H-H (4196)	chr17	Mog	-	37160343	37147691	Gabbr1	+	37182911	37211250	22568	-1.4252	-1.23115	2.1167	-2.64587	-3.34355	-3.44513	-3.65562	-3.3327	-1.41162	-1.85841	0.111496	0.420295	-5.19219	-4.43119	-5.27765	-4.46039
1. H-H (4196)	chr17	Olfr93	-	37288996	37287952	Ubd	+	37330837	37333044	41841	-1.13868	-1.2009	-0.935918	-0.863463	-1.1743	-1.1243	-1.28174	-1.17822	-6.93413	-4.94216	-5.7464	-5.28928	-7.05061	-2.72187	-7.85611	-7.32655
1. H-H (4196)	chr17	Olfr95	-	37348796	37347858	Olfr96	+	37362036	37363086	13240	0.445849	0.329494	0	0	0	0	0	0	0	0	0	0	0	0	0	0
1. H-H (4196)	chr17	Olfr98	-	37400694	37399656	H2-M3	+	37407179	37411430	6485	0	0	0.185605	0	0	0	0	0	-0.919836	-1.04893	-0.903835	0.55195	0.331554	0.0967153	-0.736277	0.561068
1. H-H (4196)	chr17	Olfr103	-	37474175	37473234	Olfr104	+	37499053	37500032	24878	0	0	0	0	0	0	0	0	n/a	n/a	n/a	n/a	n/a	n/a	n/a	n/a
1. H-H (4196)	chr17	H2-M2	-	37620474	37617796	Olfr110	+	37629413	37636619	8939	-1.47102	-0.541433	-1.20908	-1.11548	-1.51704	-0.593499	-1.65583	-1.5221	0	0.11586	0	0	0	0.273855	0	0.459804
1. H-H (4196)	chr17	Olfr117	-	37797276	37796323	Olfr118	+	37808970	37809935	11694	n/a	n/a	0	0	n/a	n/a	n/a	n/a	0	0	0	0	0	0	0	0
1. H-H (4196)	chr17	Olfr129	-	38192536	38191544	Olfr130	+	38204148	38205197	11612	0	0	0	0	0	0	0	0	n/a	n/a	0	0	n/a	n/a	n/a	n/a
1. H-H (4196)	chr17	Olfr132	-	38268135	38267194	Olfr133	+	38285446	38286535	17311	0	0	0	0	0	0	0	0	0	0	0	0	0	0	0	0
1. H-H (4196)	chr17	Olfr137	-	38442405	38441464	Olfr136	+	38472104	38473042	29699	0	0	0	0	0	0	0	0	n/a	n/a	0	0.695384	n/a	n/a	n/a	n/a
1. H-H (4196)	chr17	Crisp2	-	40931064	40901683	Rhag	+	40948075	40977703	17011	-0.722882	-0.762385	-0.594161	-0.548164	-0.745497	0.822827	-0.716817	-0.112814	-1.19039	-0.403391	-0.964103	-0.887409	0.268327	-0.950546	-0.727424	0.935543
1. H-H (4196)	chr17	Cd2ap	-	43013373	42929900	Tnfrsf21	+	43153504	43226137	140131	-4.68324	-4.17745	-2.15981	-1.89566	-2.77779	-1.44966	-2.30721	-2.45733	2.00652	1.79458	1.96801	2.38979	-0.249525	-0.0474417	1.6585	1.2601
1. H-H (4196)	chr17	Mep1a	-	43639761	43611273	Pla2g7	+	43705218	43749150	65457	0.403766	3.17611	0	0	0	8.19262	8.54946	0.099642	1.63048	1.42237	n/a	n/a	0.463107	1.16025	2.13021	0.0833588
1. H-H (4196)	chr17	Slc25a27	-	43803964	43778849	Cyp39a1	+	43804374	43888380	410	1.66973	1.42929	2.75974	2.82422	-0.798336	-1.77481	-2.01027	-1.36181	-0.0725709	-0.413381	0.628282	-3.00698	2.66223	-0.1322	1.0668	1.47748
1. H-H (4196)	chr17	Enpp4	-	44242758	44233257	Clic5	+	44325521	44417117	82763	0.884173	1.02186	2.43821	2.94218	2.42606	0.770177	1.20502	1.70572	-2.92902	-1.78829	-1.42218	-3.03364	2.07566	2.01664	0.554526	3.68217
1. H-H (4196)	chr17	Runx2	-	44873125	44632936	Supt3h	+	44914101	45256239	40976	-0.715877	-1.08567	1.57914	0.0309176	-2.20976	-0.246881	0.777098	-0.338443	0.346745	-0.0932258	n/a	n/a	0.877016	-1.13725	-0.0588692	-0.715404
1. H-H (4196)	chr17	Spats1	-	45611887	45585886	Aars2	+	45643790	45657791	31903	-0.920604	-1.36287	0.277669	0.202279	-1.04288	-2.807	-3.29064	-2.57745	-0.369222	-0.399534	0.444667	0.474545	0.609897	-1.36724	-0.585026	-1.18023
1. H-H (4196)	chr17	Tmem151b	-	45686348	45681776	Nfkbie	+	45692665	45700118	6317	n/a	n/a	1.2115	0.222771	n/a	n/a	n/a	n/a	-0.210817	0.556256	-1.02984	-0.0918649	0.107813	0.598798	0.38311	0.301664
1. H-H (4196)	chr17	Capn11	-	45796274	45767153	Mrpl14	+	45823271	45835444	26997	-1.21596	-1.50638	-1.2261	-2.25304	-3.26715	-3.12803	-3.00033	-3.0004	1.17741	0.84239	0.674929	0.795463	2.33802	1.56632	1.47323	2.14961
1. H-H (4196)	chr17	Vegfa	-	46169326	46153945	Mrps18a	+	46247935	46265859	78609	-4.74675	-4.78382	-1.3173	-0.998337	-2.94815	-2.84569	-3.97334	-1.61856	0.923855	0.179733	0.871798	0.874902	1.61909	0.743758	0.772184	0.279026
1. H-H (4196)	chr17	Mad2l1bp	-	46290502	46284339	Gtpbp2	+	46297981	46306319	7479	0.679865	0.0903301	0.642953	0.526152	1.7879	1.52314	0.956386	1.48404	-0.860628	-0.388289	-0.222072	0.173825	0.259152	-0.137724	-0.733509	0.144409
1. H-H (4196)	chr17	Polh	-	46339574	46308953	Xpo5	+	46339804	46379248	230	-2.46106	-2.22741	-1.70418	-1.3161	-1.16718	-2.11326	-1.8949	-1.88915	-1.73614	-2.04189	-1.25801	-0.173853	-1.92841	-2.83452	-2.07116	-2.40861
1. H-H (4196)	chr17	Tjap1	-	46419962	46394825	Dlk2	+	46434432	46440146	14470	-1.55187	-1.60627	-0.945919	-0.615187	-0.556688	-0.241431	-1.00475	-0.90664	2.94564	3.06134	3.32372	2.63979	-0.939528	-1.00551	-0.896368	0.0397339
1. H-H (4196)	chr17	Abcc10	-	46464972	46440170	Zfp318	+	46520700	46557869	55728	-0.28007	0.0323509	-0.658136	-1.90893	0.220958	0.28614	-0.397385	-0.510368	-1.86814	-2.12643	-0.0530629	0.0866331	-2.72857	-3.16916	-3.17789	-2.84954
1. H-H (4196)	chr17	Ttbk1	-	46624624	46579397	BC048355	+	46633738	46636567	9114	1.69825	1.54662	1.51527	1.36764	-1.86232	-1.4415	-1.92106	-2.02455	-0.485692	-0.933957	n/a	n/a	-0.404279	-0.619708	0.137741	-2.29482
1. H-H (4196)	chr17	Klc4	-	46782104	46767574	Mrpl2	+	46783178	46787081	1074	0.810096	0.770716	0.853621	0.911844	1.82343	2.9313	1.73645	1.54781	0.402403	-0.65802	0.308624	0.227124	1.59572	1.02115	0.654108	0.0964843
1. H-H (4196)	chr17	Klhdc3	-	46817879	46811499	Mea1	+	46818086	46820054	207	0.974678	0.110103	1.44729	1.42893	1.47278	0.296614	-0.102441	0.128221	0.803936	0.292954	n/a	n/a	0.256329	0.161771	-0.448399	-0.279538
1. H-H (4196)	chr17	Ppp2r5d	-	46841951	46819940	Pex6	+	46848412	46862490	6461	-0.168954	-0.857266	-0.0989374	0.209439	-1.04852	-1.40102	-1.25115	-1.53327	0.0171231	-0.146147	0.929981	1.37292	-0.466932	-0.411385	-0.0708063	0.112674
1. H-H (4196)	chr17	BC032203	-	46968362	46935065	Tbcc	+	47027570	47029412	59208	-1.90647	-2.19333	n/a	n/a	-2.36558	-2.32762	-2.93948	-2.47568	1.85785	1.493	2.57708	2.34271	2.35407	1.75453	2.05267	1.84394
1. H-H (4196)	chr17	Ubr2	-	47147481	47065241	Trerf1	+	47277891	47496407	130410	-1.96744	-1.63212	0.374198	0.600067	-0.720371	-1.93404	-1.56054	-1.28745	-1.24275	-0.83998	0.187032	0.20619	-1.39036	-2.16757	-1.38082	-1.08917
1. H-H (4196)	chr17	Guca1a	-	47537533	47531509	AI661453	+	47573754	47607587	36221	-2.41387	-2.21841	-3.15961	-2.98192	-1.19402	-0.240848	-0.415115	-1.00038	-5.73529	-5.77234	-5.11591	-4.70894	-3.63112	-1.65348	-3.90638	-2.96169
1. H-H (4196)	chr17	Taf8	-	47639236	47624999	Ccnd3	+	47642000	47736632	2764	-1.61382	-1.42736	-0.377873	0.0929291	-0.655565	-1.28163	-0.813215	-0.660688	-1.90963	-1.82279	-2.4644	-1.60285	0.175621	-0.261347	-0.747058	-0.357673
1. H-H (4196)	chr17	Tomm6	-	47825335	47823689	Frs3	+	47825979	47836500	644	0.744286	0.00326385	0.0425763	0.122349	1.4322	1.13203	0.904162	0.653759	0.837708	0.759211	-0.489034	0.105246	-1.24505	-1.94536	-1.53391	-1.85462
1. H-H (4196)	chr17	Foxp4	-	48061594	48004082	Trem1	+	48371903	48386091	310309	-0.227306	-1.4797	-2.23486	-3.45815	-2.75395	-1.57353	-2.92898	-1.99384	0.430243	0.0783949	0	0	0.316435	1.09201	0.484263	2.79737
1. H-H (4196)	chr17	Tspo2	-	48590817	48587281	Unc5cl	+	48601685	48679039	10868	-1.20351	-1.43996	-1.64835	-2.31878	-0.643581	-0.714324	-1.29803	0.217478	-1.16067	0.198279	-1.22555	-1.79518	-1.51855	3.86423	1.13109	-0.731114
1. H-H (4196)	chr17	Daam2	-	49703662	49595347	Kif6	+	49754497	50049172	50835	0.805318	1.4471	-0.0427259	1.66965	1.99303	1.31402	2.19009	2.38713	-0.147575	-0.133165	-0.366337	2.4664	0.518736	-1.6202	-1.11608	0.114567
1. H-H (4196)	chr17	Rftn1	-	50329999	50131582	AY702103	+	50378729	50380849	48730	3.20762	2.68668	1.0499	-1.86034	4.64305	2.17831	2.67758	3.13743	0.0560779	0	0	0	0	0	0	0
1. H-H (4196)	chr17	Dazl	-	50432924	50418719	Plcl2	+	50648872	50827818	215948	-2.02877	-3.42637	1.00931	1.39096	-3.09003	-3.43618	-4.39726	-3.89568	1.40143	0.741611	3.35844	2.74634	0.521439	0.747061	-0.583418	-1.07649
1. H-H (4196)	chr17	Satb1	-	51971997	51875512	Kcnh8	+	52865084	53044561	893087	0.659382	0.7163	2.53698	0.750459	-0.00436421	-1.91906	-1.57318	-1.20135	1.44663	2.09946	-0.279888	-0.929858	-1.19553	-0.325221	-0.240001	-0.976583
1. H-H (4196)	chr17	Efhb	-	53602646	53538214	Rab5a	+	53618559	53646996	15913	-0.877387	-1.55561	-2.21362	-2.08108	-1.51197	-1.20803	-2.03154	-0.025854	0.236189	-0.30612	1.00348	1.15786	0.173361	0.114851	-0.3124	0.104729
1. H-H (4196)	chr17	Slc5a7	-	54438359	54412919	St6gal2	+	55584848	55653879	1146489	0.961195	3.122	-1.35644	5.36866	0.636418	1.72244	-1.50602	-1.56101	4.65636	3.69967	4.84513	3.80313	-1.54719	0.145343	-0.642276	-1.52803
1. H-H (4196)	chr17	Pot1b	-	55851926	55791323	Emr4	+	55889249	55992927	37323	-3.46047	-2.45466	-1.17819	0.586705	-2.89349	-3.1531	-3.24811	-2.76016	0.111012	0.567239	0.205927	-0.109242	1.22786	1.21205	0.958392	2.04873
1. H-H (4196)	chr17	Zfp119a	-	56018127	56004469	Zfp959	+	56031607	56038007	13480	0.441543	0.661913	1.56326	1.8157	1.10784	0.510459	1.09334	1.24495	-0.0200768	0.192311	1.57481	1.89216	0.568207	-0.26081	0.293121	0.520407
1. H-H (4196)	chr17	Zfp119b	-	56084597	56077976	Ebi3	+	56092046	56096444	7449	-0.413406	-0.452673	0.502734	1.20398	0.339812	-0.715716	-0.12608	0.305779	3.07073	2.82315	1.79656	3.14342	1.14537	1.54329	1.29099	2.21576
1. H-H (4196)	chr17	Stap2	-	56144993	56136504	Mpnd	+	56148624	56156213	3631	-1.58057	-1.42295	-1.80491	-1.6081	0.651692	2.19623	0.0598863	1.44835	0.341279	-0.0456904	n/a	n/a	-0.096603	-0.468475	-0.286069	-0.778564
1. H-H (4196)	chr17	Sh3gl1	-	56176058	56156176	Chaf1a	+	56179827	56206973	3769	0.656198	0.223422	0.599825	0.694685	0.465343	0.883667	0.752331	0.746527	-2.53715	-2.62024	n/a	n/a	-2.28031	-2.20533	-1.82212	-2.95793
1. H-H (4196)	chr17	Ubxn6	-	56214451	56206468	Hdgfrp2	+	56219057	56240015	4606	0.497584	-0.324298	0.759988	1.08828	0.650831	-0.0580616	-0.343792	0.0396998	0.381061	-0.147056	n/a	n/a	0.195509	-0.92076	-0.231917	-0.321767
1. H-H (4196)	chr17	Sema6b	-	56279766	56262508	Tnfaip8l1	+	56301900	56313378	22134	2.24397	1.54109	1.94337	2.34314	-0.609995	-0.762562	-1.36256	-1.1166	1.81017	1.50359	2.7246	1.47588	1.8702	1.3697	1.55646	1.2424
1. H-H (4196)	chr17	Dpp9	-	56358312	56326105	Fem1a	+	56396216	56403031	37904	-0.205694	-0.426054	0.860935	0.75494	0.0695108	-0.481614	-0.162759	0.343232	1.439	0.928852	1.8654	1.51912	3.04576	0.775903	0.872736	0.675898
1. H-H (4196)	chr17	Arrdc5	-	56439709	56433536	Uhrf1	+	56442744	56462909	3035	-0.578938	-0.0200943	-0.126621	-0.439011	-0.59705	-0.571626	-0.508841	-0.499401	-4.0673	-3.18342	-6.57295	-6.57299	-3.02371	-2.68457	-2.36342	-4.42627
1. H-H (4196)	chr17	Safb2	-	56724008	56702362	Safb	+	56724405	56745717	397	-1.69211	-1.27812	-1.36618	-0.689676	-1.37264	-1.59104	-1.88544	-1.47263	-0.852013	-1.04177	-0.350148	-0.149173	-0.509928	-1.15427	-1.41486	-1.39323
1. H-H (4196)	chr17	Lonp1	-	56766326	56753724	Tmem146	+	56767566	56803879	1240	-0.690559	-1.07528	0.065943	0.385737	0.23986	-0.900806	-0.766995	-1.23464	-1.33872	-1.38612	n/a	n/a	-2.18861	-1.64656	-2.10939	-2.72455
1. H-H (4196)	chr17	Nrtn	-	56896953	56890748	Dus3l	+	56904174	56909515	7221	-1.48519	-1.69679	-2.39676	0.611698	2.19672	1.09592	-0.274987	0.0658893	1.60878	1.28086	1.74278	1.85001	0.801368	0.0406354	0.57356	0.438126
1. H-H (4196)	chr17	Acer1	-	57121549	57092913	Clpp	+	57129687	57135794	8138	-1.56402	-1.64949	-1.28552	-1.186	-1.14709	0.293986	-1.76052	-1.61833	1.32812	0.6416	1.25779	1.78467	1.58707	0.610051	0.928713	0.117664
1. H-H (4196)	chr17	Tubb4	-	57227205	57219489	Tnfsf9	+	57244808	57247180	17603	4.63012	3.78773	n/a	n/a	-0.74838	0.621381	0.330778	-0.35604	-1.04434	-0.736625	-2.20467	-0.230673	-1.94496	-1.85557	-0.760818	-1.22785
1. H-H (4196)	chr17	Gpr108	-	57387082	57374341	Trip10	+	57388874	57402846	1792	0.191769	0.058996	0.665067	1.52385	1.25612	0.157553	0.941019	1.43208	-2.6104	-2.44144	-1.25361	-4.90171	-0.026365	-0.510261	-0.664331	-0.0357794
1. H-H (4196)	chr17	RP23-273I12.2	-	63696759	63696269	Fer	+	64245367	64488843	548608	-2.48755	-1.63071	n/a	n/a	-3.14689	-3.01289	-2.16575	-2.40387	-0.604277	-0.620878	1.01371	1.19574	-0.135015	-0.925573	-0.724672	-0.624207
1. H-H (4196)	chr17	AU016765	-	64904962	64863421	Man2a1	+	64950076	65104450	45114	0	0.119656	0	0	0	0	0	0	-4.03571	-3.17156	n/a	n/a	-2.92957	-2.0357	-2.65458	-2.14493
1. H-H (4196)	chr17	Rab31	-	66122092	66001066	Ppp4r1	+	66132695	66191266	10603	1.59033	0.643136	-0.318841	0.527137	0.75736	0.655289	0.333074	0.632135	-1.60404	-1.76062	-1.11694	-0.540396	-1.19615	-1.12535	-1.68812	-1.68771
1. H-H (4196)	chr17	Ndufv2	-	66450899	66428135	ORF19	+	66460886	66469843	9987	0.597103	-0.148732	1.02134	1.06408	2.48794	0.719516	0.550434	-0.302907	0.920322	0.532979	n/a	n/a	1.23327	0.594681	0.743504	0.965816
1. H-H (4196)	chr17	Lrrc30	-	67982063	67980305	Lama1	+	68046605	68171985	64542	0.0585802	0.296857	0.0106937	0	0.588837	0	0	0	-2.77467	-2.07113	-4.19617	-3.55484	-5.37185	-3.70574	-0.532693	-3.89753
1. H-H (4196)	chr17	RP24-538J1.2	-	68200403	68199466	L3mbtl4	+	68623137	69127301	422734	-2.20613	-1.63556	n/a	n/a	-1.94591	-2.17827	-2.34047	-1.47404	3.1363	3.21014	0.442816	0	0.16824	1.16385	2.17016	0.271412
1. H-H (4196)	chr17	Myl12b	-	71340127	71323260	Myom1	+	71368861	71476195	28734	-0.0474962	-0.99395	0.583749	0.511496	-1.26189	-0.133757	-0.460995	-0.0887365	-1.03339	0.11321	-0.2452	-1.12006	6.62436	2.01731	0.00120941	1.41113
1. H-H (4196)	chr17	Ndc80	-	71876197	71845440	Spdya	+	71901401	71938873	25204	-2.74857	-2.59978	-4.7138	-5.10911	-1.2429	-1.76826	-1.36961	-3.38248	1.48781	0.361949	n/a	n/a	0.0134373	0.140658	0.0992431	-0.120557
1. H-H (4196)	chr17	Trmt61b	-	71948095	71906367	Wdr43	+	71965555	72008371	17460	0.867346	0.209693	1.07692	1.4649	0.873169	0.329924	0.106945	-0.134425	-1.87491	-2.30791	-0.828643	-0.331299	-1.82547	-2.00845	-1.77724	-2.50504
1. H-H (4196)	chr17	BC027072	-	72102225	72092897	Clip4	+	72119042	72199502	16817	0.114424	0.0411599	0	0	0.0909109	0	0	0.0508239	-0.0665643	0.12963	1.80491	2.73457	2.50404	-1.34996	-0.985463	1.18619
1. H-H (4196)	chr17	Alk	-	72953049	72218782	Ypel5	+	73186044	73200535	232995	1.42908	2.75558	0.214258	2.42814	0.169386	0.542531	0.0974753	-0.0607458	1.95701	1.08736	2.53584	2.74947	1.90374	1.86351	0.947452	1.80086
1. H-H (4196)	chr17	Galnt14	-	74059791	73842568	Ehd3	+	74154181	74181433	94390	2.14967	2.30519	3.7086	4.25383	-2.1569	-2.23735	2.44637	-2.6055	2.43618	2.21165	3.90567	3.60307	0.209276	1.08521	2.51536	0.813598
1. H-H (4196)	chr17	Dpy30	-	74723284	74698814	Spast	+	74738327	74790453	15043	-0.0828826	-0.682231	-0.581914	-0.227152	0.390253	-0.11832	-0.229369	-0.569576	-0.382863	-0.721411	0.723336	0.291723	-0.94706	-0.959492	-1.37528	-1.34726
1. H-H (4196)	chr17	Nlrc4	-	74858448	74825635	Yipf4	+	74888854	74899617	30406	-1.66265	-1.24142	0.351164	0.612212	-1.18827	3.37207	-1.3899	-0.508323	-0.104557	-0.77044	1.53752	1.56816	1.10768	0.70965	0.499761	0.879202
1. H-H (4196)	chr17	Fam98a	-	75951286	75936426	Crim1	+	78599588	78775932	2648302	-1.32719	-1.75273	-1.44173	-0.51062	-0.902377	-1.40693	-1.7756	-2.23023	-0.590402	-0.601675	n/a	n/a	-1.11154	-0.261934	-0.891355	-0.415038
1. H-H (4196)	chr17	Fez2	-	78817445	78768552	Vit	+	78907480	79026737	90035	1.51667	0.859508	1.01149	1.25171	2.22028	1.62967	0.934757	0.930218	4.76114	4.42724	0.655558	0	2.25911	1.39554	1.95678	1.82787
1. H-H (4196)	chr17	Prkd3	-	79420156	79348745	Qpct	+	79451246	79489583	31090	-2.07165	-2.45498	-3.89204	-0.858986	-1.12025	-1.63575	-1.13918	-0.867029	2.60367	2.1229	2.81229	4.3968	3.18494	2.8202	0.821763	2.83404
1. H-H (4196)	chr17	Cdc42ep3	-	79754431	79733365	Fam82a1	+	80014240	80081492	259809	2.1499	1.57897	1.65571	0.948654	3.35768	2.09242	2.0635	2.64076	1.04243	0.688142	n/a	n/a	2.16951	1.86209	1.47782	3.16369
1. H-H (4196)	chr17	Hnrpll	-	80461674	80428827	Galm	+	80526811	80584441	65137	-0.687964	-1.10107	n/a	n/a	-1.1159	-1.30187	-1.11409	-1.21214	-2.5871	-2.77013	-2.3036	-4.08982	0.0164989	2.08256	0.314077	-0.929235
1. H-H (4196)	chr17	Map4k3	-	81127433	80979852	Tmem178	+	81343972	81401156	216539	-1.27641	-1.63042	0.766174	1.27257	-0.732414	-1.3702	-1.05842	-0.241107	5.65933	5.27911	6.24525	5.9248	3.50498	3.2792	6.3979	5.32892
1. H-H (4196)	chr17	Slc8a1	-	82048947	81785359	Pkdcc	+	83614623	83624409	1565676	3.43536	3.65901	6.16658	4.68969	6.48796	1.98739	3.8193	2.29663	-1.29987	-1.24928	-1.58778	-0.893754	-0.0358648	0.687058	0.898515	-1.39381
1. H-H (4196)	chr17	Kcng3	-	84031235	83985297	Mta3	+	84105524	84223055	74289	-2.21298	-2.30137	-0.763078	1.29721	-2.50791	-2.33958	-2.50709	-2.41664	-2.32675	-2.80864	-1.70922	-0.948992	-1.59884	-2.08287	-2.48679	-2.22038
1. H-H (4196)	chr17	Thada	-	84865536	84589396	Plekhh2	+	84911235	85021482	45699	-3.21159	-2.8132	-1.04099	-0.624011	-2.69519	-3.48477	-3.06229	-3.17067	-2.40991	-2.20753	-0.21434	-2.9765	-2.06306	-0.968318	-0.463952	-0.412743
1. H-H (4196)	chr17	Lrpprc	-	85189898	85104587	Ppm1b	+	85356081	85423331	166183	-1.41226	-1.59433	-0.250446	-0.00361776	0.127691	-1.96057	-1.83973	-2.66681	-1.1419	-1.32602	-0.29679	0.349904	-0.669705	-0.746699	-1.37004	-1.24497
1. H-H (4196)	chr17	Srbd1	-	86544515	86384005	Prkce	+	86567125	87057259	22610	-2.16152	-2.10862	-1.37392	-1.01783	-1.912	-2.81284	-2.49436	-2.70731	3.13256	1.9739	3.11557	2.28942	1.15817	0.472855	-0.184431	0.848746
1. H-H (4196)	chr17	Atp6v1e2	-	87347227	87343449	Rhoq	+	87362422	87399409	15195	0.0425196	-0.861066	-0.76432	-0.705151	-0.430116	-0.798146	-0.619889	-0.962198	-3.31537	-2.99631	-1.88358	-0.598122	-0.68554	-2.09254	-2.26611	-1.94938
1. H-H (4196)	chr17	Mcfd2	-	87665275	87653998	Ttc7	+	87682226	87781110	16951	-0.126427	-0.422963	1.53729	1.46544	1.36432	2.1732	1.30235	1.41958	-1.05242	-1.20589	-0.0618789	-0.514414	-1.39312	2.05708	-0.144723	0.104344
1. H-H (4196)	chr17	Calm2	-	87846275	87832752	Epcam	+	88035319	88050446	189044	0.95827	0.336175	1.99744	1.45984	-0.897783	-0.525783	-0.783716	-0.662986	-6.23708	-3.1622	-5.91263	-6.59067	-6.70538	1.89283	-0.0311136	-0.93369
1. H-H (4196)	chr17	Kcnk12	-	88197334	88145177	Msh6	+	88374390	88390223	177056	2.57836	1.05488	3.13236	0.0993054	-1.11588	-0.92646	-0.890358	0.932568	-3.5653	-3.69139	n/a	n/a	-3.80308	-3.97944	-3.53718	-4.39542
1. H-H (4196)	chr17	Fbxo11	-	88464631	88390199	Foxn2	+	88840051	88889873	375420	-1.68666	-2.17239	0.00286582	0.144823	-2.31744	-2.47768	-2.64432	-2.18927	-2.9746	-2.9256	-2.02453	-4.06002	-2.26526	-1.54517	-2.65359	-1.6881
1. H-H (4196)	chr17	Nrxn1	-	91492337	90435914	Adcyap1	+	93598762	93604825	2106425	4.03942	4.01667	5.30604	4.82917	-1.62688	-1.49683	-1.68171	-1.45666	3.30254	3.99713	n/a	n/a	-1.39472	0.51075	-1.22846	-0.722029
1. H-H (4196)	chr18	Crem	-	3337677	3266352	Cul2	+	3383223	3436698	45546	n/a	n/a	n/a	n/a	n/a	n/a	n/a	n/a	-0.300349	-0.515396	1.00446	1.13051	-0.0918436	-0.935661	-1.13743	-1.34856
1. H-H (4196)	chr18	Map3k8	-	4352951	4331325	Mtpap	+	4375590	4397328	22639	-2.23615	-2.88691	-0.550884	-3.10606	-0.728214	-0.453471	-1.96721	0.112268	-0.574421	-0.843194	1.02482	1.00455	0.207922	-0.649597	-0.651587	-0.961978
1. H-H (4196)	chr18	Zfp438	-	5334437	5210029	Zeb1	+	5591858	5775465	257421	-0.582374	-0.465566	0.570534	-0.838558	0.648798	-1.14719	-0.489133	-0.476235	2.10341	2.15545	1.99003	1.69776	2.87259	0.91241	1.50307	1.84662
1. H-H (4196)	chr18	Epc1	-	6516106	6435949	Rab18	+	6765198	6790320	249092	0.887271	-0.151084	-0.0413148	0.714541	0.718123	-0.118623	-0.129599	-0.103255	0.329317	0.348156	1.13211	1.21878	0.805946	0.048558	-0.0356982	0.31843
1. H-H (4196)	chr18	Cetn1	-	9619476	9615522	Colec12	+	9707646	9877993	88170	-1.03884	-1.09561	-0.85386	-0.787758	-1.07134	-1.02572	-1.16936	-1.07492	-0.636766	-1.22126	-4.16788	-2.00755	-0.313647	-0.398914	0.159912	1.04836
1. H-H (4196)	chr18	Rock1	-	10181790	10064399	Greb1l	+	10325177	10562939	143387	-2.5731	-2.42909	-0.0599647	0.182779	-0.729505	-1.01501	-1.70217	-0.784782	-3.12142	-2.64519	-1.12284	-3.03929	-2.65981	-3.64187	-3.25868	-4.26256
1. H-H (4196)	chr18	Esco1	-	10610350	10566617	Snrpd1	+	10617794	10628228	7444	-0.860048	-1.21872	1.22623	1.04218	-0.353355	-0.218264	-0.728052	-0.51395	-0.164805	-1.12847	-0.288882	-0.0778581	-0.806294	-0.6923	-0.773034	-1.58863
1. H-H (4196)	chr18	Abhd3	-	10706769	10644409	Mib1	+	10725546	10818576	18777	2.25723	1.16205	3.25024	2.76701	2.44793	6.47361	2.70574	1.14984	-2.31489	-3.10773	-0.326309	-8.11036e-05	-2.35993	-2.2832	-2.51957	-2.17323
1. H-H (4196)	chr18	Ankrd29	-	12464220	12410871	Lama3	+	12492533	12741522	28313	3.23528	3.41024	3.23142	4.11854	3.16663	1.8205	2.61714	2.43914	-2.21627	-1.20359	-0.765585	-1.62238	-1.9109	0.769494	-1.24678	1.64127
1. H-H (4196)	chr18	Osbpl1a	-	13100350	12913823	Impact	+	13130761	13151457	30411	-0.218943	-1.45913	2.59482	0.57758	0.53534	-1.64568	-1.01539	-2.01666	-0.538227	-0.532256	2.09312	2.4592	-1.41966	-1.48285	-1.40967	-1.72974
1. H-H (4196)	chr18	Ss18	-	14841275	14782707	Psma8	+	14864660	14920808	23385	-1.99428	-1.75701	-1.49063	-1.23162	-0.748661	-1.45392	-0.989027	-0.919494	-3.50548	-3.99573	-3.79402	-3.62365	-1.66453	-3.3386	-3.47102	-3.68654
1. H-H (4196)	chr18	Dsc1	-	20273274	20243204	Dsg1c	+	20405841	20443532	132567	0.114424	0	0.0523417	0	0	0	0	0	0.398771	-0.0762484	-0.118683	-0.109242	0.359464	-0.0845517	-0.0270089	-0.151319
1. H-H (4196)	chr18	Trappc8	-	21054579	20975725	Rnf125	+	21103126	21142349	48547	-2.64526	-2.59241	-0.15112	0.0441259	-2.11771	-1.78236	-2.57414	-2.22401	-1.86337	-1.20661	-1.74322	-3.55134	0.686302	0.957329	-1.14246	1.53984
1. H-H (4196)	chr18	Klhl14	-	21813219	21708880	Asxl3	+	22503590	22688728	690371	1.6244	2.91743	-1.00095	-0.933332	-0.94008	-0.134455	3.06749	-1.12695	0.590015	1.07364	1.22438	1.23836	-1.30444	-1.3882	-0.522381	-1.47077
1. H-H (4196)	chr18	Nol4	-	23200154	22851656	Dtna	+	23573916	23818215	373762	5.21432	3.78424	4.65057	4.70216	-1.98669	-0.550928	-1.34903	-1.59803	2.0298	1.88796	3.72017	3.20355	3.03367	-0.426729	-0.146551	0.80597
1. H-H (4196)	chr18	Zscan30	-	24140056	24129476	Zfp35	+	24148133	24163877	8077	-0.99666	-0.901895	0.968353	-0.504206	-0.537329	-1.82815	-1.02212	-1.082	-0.095202	-0.0664337	1.43205	1.17659	0.0147281	-0.469849	-0.0147648	-0.411321
1. H-H (4196)	chr18	Ino80c	-	24280454	24263258	Galnt1	+	24363845	24445319	83391	0.537753	-0.20813	-0.0787264	-0.713226	0.686193	0.636942	-0.254999	-0.321269	-2.2701	-2.95705	n/a	n/a	-1.22577	-0.542159	-1.73139	-1.803
1. H-H (4196)	chr18	Rprd1a	-	24688705	24643463	Elp2	+	24762462	24798008	73757	-1.9619	-2.15086	-0.577189	-0.198677	-1.30721	-3.28772	-2.52455	-2.70548	-0.385153	-0.708359	0.534033	0.839997	-1.26395	-1.69024	-0.99836	-1.50089
1. H-H (4196)	chr18	RNaseP_nuc.4	-	27086830	27086603	Pik3c3	+	30432401	30507780	3345571	0	0	n/a	n/a	0	0	0	0	-0.496118	-0.642077	1.04247	1.23658	-0.640522	-0.858425	-0.920148	-0.731817
1. H-H (4196)	chr18	Slc25a46	-	31769556	31739822	Sap130	+	31794025	31882715	24469	-0.348385	-0.13834	1.87123	1.93346	0.703175	-0.530316	-0.866698	-0.911268	-1.99132	-2.31322	-1.35492	-0.29549	-2.61083	-2.64543	-2.90198	-2.81276
1. H-H (4196)	chr18	Sft2d3	-	32071557	32068748	Lims2	+	32091161	32118273	19604	0.794414	0.450543	1.92336	1.86399	1.16173	1.04766	1.28458	1.37897	0.770997	0.390572	n/a	n/a	3.72631	3.01313	1.72733	3.96145
1. H-H (4196)	chr18	Myo7b	-	32196615	32118888	Iws1	+	32227388	32263985	30773	0.114424	1.26424	0	0	0	6.40644	2.94392	0.099642	-1.88762	-2.05362	0.446011	0.441334	-1.7175	-1.92606	-2.33206	-2.32416
1. H-H (4196)	chr18	Proc	-	32299224	32282783	Map3k2	+	32322743	32396405	23519	-0.0404361	0.386945	-0.292045	-0.269436	0.0994279	3.02665	4.61885	1.95479	-1.56236	-1.67512	1.09817	1.20599	-1.50851	-0.858426	-1.44534	-1.23887
1. H-H (4196)	chr18	Gypc	-	32689630	32689316	Tslp	+	32975037	32979453	285407	n/a	n/a	1.30161	-0.584868	n/a	n/a	n/a	n/a	0.402581	0.473714	0.501571	-1.14961	3.28368	1.79491	2.35507	4.38069
1. H-H (4196)	chr18	Epb4.1l4a	-	34166860	33955981	Apc	+	34380638	34481843	213778	-0.767583	-1.16716	-3.02875	-3.51396	-1.29684	-1.43176	-1.12683	-1.68684	-0.819883	-1.8748	-0.00720997	0.396124	-3.64683	-3.50841	-4.37133	-3.2021
1. H-H (4196)	chr18	Reep5	-	34533069	34504543	Pkd2l2	+	34569077	34602445	36008	2.66696	2.20994	2.0816	2.36952	2.85181	0.216463	0.778073	1.15067	-0.17208	0.0607478	n/a	n/a	1.47283	-0.779356	-0.498311	-0.670733
1. H-H (4196)	chr18	Fam13b	-	34666477	34602006	Wnt8a	+	34701967	34707927	35490	-0.035947	-0.0496619	0.95387	1.31516	-0.801321	-1.15818	-0.830916	-0.762628	-3.73486	-3.71933	-3.02489	-2.78427	-3.84015	-3.68478	-4.20813	-3.85668
1. H-H (4196)	chr18	Cdc25c	-	34911187	34892651	Fam53c	+	34918560	34933414	7373	-2.94	-3.21427	-5.52053	-5.17831	-1.77176	-2.60741	-1.94539	-4.53909	0.664874	0.308958	0.530547	0.743443	0.362539	-0.282034	0.291843	0.0307635
1. H-H (4196)	chr18	Hspa9	-	35114005	35097077	Ctnna1	+	35278542	35414427	164537	-1.95835	-2.53177	-0.927845	-0.345706	-0.30782	-1.9146	-1.68959	-2.99255	-3.40294	-3.65695	n/a	n/a	0.0274774	-1.35466	-1.54675	-0.943705
1. H-H (4196)	chr18	Sil1	-	35658579	35426054	Matr3	+	35721812	35751699	63233	0.0557866	-0.578132	-0.0171681	0.961117	0.609359	0.715411	0.74625	0.532852	0.352983	-0.589748	0.670467	1.07228	-0.782473	-1.78808	-1.27093	-1.56533
1. H-H (4196)	chr18	Tmem173	-	35900208	35893332	Ube2d2	+	35931213	35966826	31005	0.638022	1.54663	-1.26782	-1.44916	2.77206	2.19373	3.41019	2.89056	0.737982	0.0138359	n/a	n/a	0.492873	-0.0198788	0.0607197	0.000590803
1. H-H (4196)	chr18	Nrg2	-	36357034	36177361	Pura	+	36440751	36461175	83717	1.44712	0.913351	2.86524	3.40054	-0.0382792	0.348268	0.194002	0.462692	-1.18701	-1.43793	3.25847	3.11674	-0.397614	-0.216734	-1.16836	-0.498201
1. H-H (4196)	chr18	Hbegf	-	36675459	36664583	Slc4a9	+	36687805	36715909	12346	0.0654305	-0.316136	-1.0209	1.01633	0.426664	-0.30603	-0.192063	0.399855	-0.47093	-0.542979	-0.59485	-0.60973	-0.524525	-0.310429	5.15432	-0.701526
1. H-H (4196)	chr18	Apbb3	-	36839020	36830814	Slc35a4	+	36839233	36843507	213	n/a	n/a	2.64137	2.8741	n/a	n/a	n/a	n/a	-0.0274307	-0.231382	-0.315253	-0.120726	0.52194	0.29515	0.442253	-0.0281062
1. H-H (4196)	chr18	Cd14	-	36886390	36884728	Tmco6	+	36894722	36902045	8332	1.15393	0.340655	-1.17734	-1.11548	1.91896	2.15719	2.78234	5.80304	-1.20892	-1.51582	-0.578736	-0.162498	-1.72345	-1.53543	-1.52051	-0.8014
1. H-H (4196)	chr18	Hars	-	36942859	36926184	Zmat2	+	36953577	36959314	10718	0.733811	0.0451923	1.09352	1.27857	0.0507486	-0.516144	-0.403333	-0.763215	-0.173093	-1.13033	1.71083	1.44599	-0.650163	-1.01395	-1.09175	-1.18468
1. H-H (4196)	chr18	Taf7	-	37803858	37800556	Pcdhga11	+	37833989	38001524	30131	-1.53484	-2.48089	-0.804497	0.0261501	-1.24262	-1.50807	-2.1306	-1.74222	4.756	4.29706	0.975021	1.4261	2.26454	1.87288	2.72196	3.12297
1. H-H (4196)	chr18	Hdac3	-	38114642	38096625	Rell2	+	38115213	38118833	571	1.05362	0.491549	0.912309	1.36356	0.74729	-0.00112237	0.257429	-0.122144	4.85868	4.61044	n/a	n/a	-0.994646	-0.332794	-1.70728	-0.0716958
1. H-H (4196)	chr18	Pcdh1	-	38371707	38345569	Rpl17-ps3	+	38404463	38405066	32756	-0.523389	-0.97039	0.441288	0.490004	-0.824481	1.03104	-1.64352	0.939908	-3.86169	-3.87389	-2.34003	-2.24971	-3.30121	-3.45301	-4.10739	-4.6417
1. H-H (4196)	chr18	Pcdh12	-	38444055	38426746	Rnf14	+	38456289	38477501	12234	1.82819	2.35178	0.542016	-0.614255	4.03196	2.7108	4.13445	4.6683	1.80977	1.15816	2.60501	2.82119	1.00174	0.10216	-0.171007	-0.0586819
1. H-H (4196)	chr18	Gnpda1	-	38498657	38487212	Ndfip1	+	38578629	38624053	79972	-2.6377	-3.11535	-1.32056	-1.29076	-1.90874	0.528898	-1.29842	-2.79789	2.52155	1.96541	3.32161	3.54251	1.72728	1.0045	1.35281	1.24273
1. H-H (4196)	chr18	Spry4	-	38760922	38745922	Arhgap26	+	38836372	39270188	75450	-0.977162	-0.909469	-0.593414	1.43873	0.0744577	-0.777833	-0.280873	0.250626	0.680402	0.306076	n/a	n/a	0.997105	1.15384	0.0599687	-0.397303
1. H-H (4196)	chr18	Nr3c1	-	39650328	39570199	Pabpc2	+	39933151	39935736	282823	0.0602392	-0.450703	2.28207	2.38252	1.97634	1.2869	1.17519	2.33533	-0.60143	-0.634693	-0.487103	-0.448355	-0.531427	-0.593365	-0.584041	-0.621047
1. H-H (4196)	chr18	Yipf5	-	40379053	40364519	Kctd16	+	40418015	40690757	38962	1.2074	0.70207	1.88758	1.59228	1.31181	1.66483	1.18544	1.07707	1.27997	1.97669	3.43302	2.53758	-0.567445	-1.56503	-1.73994	-1.23281
1. H-H (4196)	chr18	Grxcr2	-	42158703	42145855	Sh3rf2	+	42213321	42318614	54618	0.360148	0.641811	0.582882	0	0	0	0	0	-4.92988	-5.3964	-2.89977	-4.08164	-2.7303	-3.96853	-5.65117	-2.16208
1. H-H (4196)	chr18	Lars	-	42421781	42362004	Rbm27	+	42435007	42501196	13226	-1.558	-2.24204	-0.739611	-1.05914	-1.41991	-2.09675	-2.13517	-2.19991	-2.23279	-2.52024	0.164712	0.614094	-1.92582	-2.03082	-2.49357	-1.97935
1. H-H (4196)	chr18	Ppp2r2b	-	43219125	42804923	Stk32a	+	43367351	43477135	148226	8.1625	7.74193	6.57335	6.11739	0.572786	3.46251	3.54215	3.0456	1.75027	3.10259	-0.256164	2.79087	0.960689	1.50902	2.30193	0.510475
1. H-H (4196)	chr18	Spink3	-	43896891	43887723	Scgb3a2	+	43923979	43927047	27088	-4.33469	0.627497	-3.56283	-3.28701	-4.4703	8.03888	5.82254	-3.47753	0.683481	0	0	0	10.1478	0	0.414569	13.0588
1. H-H (4196)	chr18	Spink11	-	44355831	44349699	Npy6r	+	44429781	44437354	73950	0	0	0.0106937	0	0	0	0.426848	0	0.346972	0.496258	0	0	0	0	1.10207	0
1. H-H (4196)	chr18	Mcc	-	44971836	44584715	Ythdc2	+	44988319	45049374	16483	-1.6333	-0.966137	0.126793	-1.04045	-0.559574	-0.94421	-1.24902	-0.27217	-1.75589	-1.59915	1.36773	0.978713	-1.28948	-1.67576	-2.45249	-1.99797
1. H-H (4196)	chr18	Tmed7	-	46756968	46719889	Eif1a	+	46757358	46769879	390	-0.111412	-0.91628	0.59984	0.822123	0.303552	0.072671	0.0678587	-0.0347996	-1.37047	-1.78777	-0.0375591	0.0640826	-1.66446	-1.27079	-1.23818	-1.20524
1. H-H (4196)	chr18	Atg12	-	46901233	46892071	Ap3s1	+	46901571	46950480	338	0.843725	0.606265	1.32468	0.963008	-0.0498628	-0.248323	-0.470188	-0.167081	1.53294	0.914566	0.823812	0.628348	0.548681	1.07248	0.57726	0.708921
1. H-H (4196)	chr18	Dtwd2	-	49915255	49855799	Dmxl1	+	49992667	50124739	77412	-1.39694	-1.77986	-0.654169	-2.61294	-1.07293	-1.413	-1.45208	-1.51595	-3.43586	-3.42451	0.518712	1.24426	-2.75234	-2.24021	-3.031	-2.97869
1. H-H (4196)	chr18	Hdhd1a	-	50728353	50727310	Prr16	+	51277392	51579698	549039	-2.55514	-2.69478	-2.07889	-1.93758	-2.63508	-2.01695	-2.87617	-2.64388	3.53238	3.29296	5.16283	1.76996	0.339264	2.00265	2.50597	2.70561
1. H-H (4196)	chr18	Lox	-	52689521	52675723	Zfp474	+	52775569	52799484	86048	-0.442337	-0.0172771	-3.76029	-3.51748	1.47167	1.1089	1.71504	2.76025	1.383	1.21213	0	0	0.448855	0.171715	0	3.97406
1. H-H (4196)	chr18	Ppic	-	53577661	53565995	Prdm6	+	53624200	53735511	46539	0.694103	0.561442	-5.02965	-4.66956	3.06519	1.72717	3.06461	3.72041	2.14645	2.33634	-0.173041	-0.159276	3.10029	1.91937	1.69275	5.84087
1. H-H (4196)	chr18	Cep120	-	53904207	53841380	Csnk1g3	+	54021767	54115338	117560	-0.682785	-0.549522	-0.0405044	0.498844	-0.869493	-1.74793	-1.77173	-1.19633	-0.348417	-0.824735	1.12231	1.14633	-1.05122	-0.825164	-0.698994	-1.10281
1. H-H (4196)	chr18	Zfp608	-	55149834	55047699	Gramd3	+	56560029	56663218	1410195	-0.183367	-0.574992	-0.538982	1.00715	-0.439096	-1.32621	-0.774902	0.0116246	-0.884434	-1.1497	-1.65652	-4.04422	1.3132	1.81654	0.113027	-0.403136
1. H-H (4196)	chr18	March3_	-	57085202	56921370	Megf10	+	57292744	57457121	207542	n/a	n/a	n/a	n/a	n/a	n/a	n/a	n/a	2.10304	2.43578	-0.287	0.722335	0.95049	0.330514	1.13507	1.01163
1. H-H (4196)	chr18	Fbn2	-	58369580	58168277	Slc27a6	+	58715911	58772427	346331	1.27445	2.55478	0.857691	-1.31246	3.9896	3.1913	3.75525	2.62559	1.1349	1.58639	-0.364582	-0.33558	1.53596	1.48343	4.27414	6.43029
1. H-H (4196)	chr18	Ndst1	-	60908304	60845632	Rps14	+	60934164	60938200	25860	-0.00697913	-0.547406	0.346776	0.704703	0.0222307	-0.0352995	-0.307494	1.25553	-0.660048	-1.55981	-1.92423	-1.86104	-0.261701	-0.334172	-0.219166	-0.246863
1. H-H (4196)	chr18	Tcof1	-	61008571	60973414	Arsi	+	61071434	61078215	62863	-1.73362	-2.01445	-1.57888	-1.24602	-1.93514	-2.43673	-1.87015	-2.64836	-1.19006	-1.0126	-1.25049	1.26163	-2.19429	-1.03299	-0.843722	-1.16147
1. H-H (4196)	chr18	Cdx1	-	61195853	61178527	Pdgfrb	+	61204804	61244715	8951	-3.5659	-0.38316	-3.11081	-2.86999	-3.37427	4.20549	-3.2026	-3.91618	1.17297	1.38568	-2.09006	-2.63103	2.39473	1.26894	2.90661	3.0566
1. H-H (4196)	chr18	Slc26a2	-	61371266	61352573	Pde6a	+	61380136	61449578	8870	-2.33316	-2.78267	-1.97064	-1.3217	-1.91882	0.780488	-1.66668	-0.915661	-2.47664	-2.44106	n/a	n/a	-1.2807	-0.767278	-2.86644	-2.48335
1. H-H (4196)	chr18	Arhgef37	-	61696190	61653448	Csnk1a1	+	61714928	61749715	18738	0.00735729	-0.350193	-0.244749	-1.35923	-0.561071	-1.12294	-0.47274	-1.52496	-0.824417	-1.58828	0.10077	0.24377	-0.526324	-1.39888	-1.47432	-1.36704
1. H-H (4196)	chr18	Ablim3	-	62071506	61959049	Sh3tc2	+	62112729	62184019	41223	3.98528	4.15626	2.04306	2.95443	2.48014	0.458644	-0.188414	3.01496	-0.876859	0.191292	-1.30683	-1.73773	1.43481	1.82864	2.10747	2.12657
1. H-H (4196)	chr18	Adrb2	-	62339613	62337471	Htr4	+	62483858	62627456	144245	-1.59617	-1.2933	-0.992116	-3.13249	-1.0963	-0.932011	-0.741943	2.68171	1.32194	1.87254	0.605454	4.44274	-0.406357	0.67715	0.258185	-0.265052
1. H-H (4196)	chr18	Spink13	-	62901041	62767194	Apcdd1	+	63081981	63112849	180940	1.23434	0.263353	1.21095	0	0.646013	0	0.142835	0.35791	1.11689	0.412087	-1.23426	0.780324	-1.02773	-0.634775	0.791541	-0.0350678
1. H-H (4196)	chr18	Txnl1	-	63852013	63822455	Wdr7	+	63868349	64149414	16336	-0.197896	-0.624585	0.828372	1.16434	0.204156	-0.37929	-0.325122	-0.714028	1.07246	0.778859	2.58667	2.47966	-0.623465	0.0524485	-1.20769	-1.06412
1. H-H (4196)	chr18	Atp8b1	-	64820654	64688633	Nedd4l	+	65047410	65377480	226756	-0.509177	0.147804	2.31692	-0.00792846	1.43973	4.84723	2.76986	2.46727	1.34972	0.856045	2.71315	2.03654	0.935525	1.00221	0.604551	0.996422
1. H-H (4196)	chr18	Alpk2	-	65553542	65425188	Malt1	+	65590617	65638477	37075	-1.06725	-0.812805	-1.19838	-1.11548	4.47309	-1.22349	-1.19289	-0.740681	-3.73314	-3.26538	-1.04767	-0.964989	-1.99869	-1.80629	-2.53045	-1.95814
1. H-H (4196)	chr18	Ccbe1	-	66451100	66204956	Pmaip1	+	66618258	66625204	167158	1.24153	-0.173657	1.68231	-1.35568	-0.775956	0.859688	0.608188	0.937013	-5.08106	-5.67687	-3.45547	-6.15122	-5.83693	-2.19324	-4.95358	-5.4266
1. H-H (4196)	chr18	Mc4r	-	67020126	67017369	Gnal	+	67247990	67386446	227864	4.19448	3.7614	2.34664	0	0.0909109	0.695578	1.20905	0.0508239	3.45257	2.95527	n/a	n/a	0.944449	0.558624	0.090872	-0.309078
1. H-H (4196)	chr18	Mppe1	-	67405484	67385184	Impa2	+	67448907	67478800	43423	0.142364	0.568107	1.65305	1.78101	2.80376	2.03836	1.98373	1.15279	-3.18419	-2.61518	-2.69921	-2.53783	1.35304	-1.33311	-0.766394	-2.60569
1. H-H (4196)	chr18	Afg3l2	-	67608820	67564421	Slmo1	+	67624503	67640235	15683	-0.418058	-0.840017	0.516988	0.431412	1.37062	0.0767271	-0.315655	-1.03341	1.17748	1.02313	1.96857	1.75849	-3.02081	-3.37987	-3.29332	-4.03506
1. H-H (4196)	chr18	Cep76	-	67800990	67777051	Psmg2	+	67801253	67813816	263	-2.098	-2.03877	-0.558386	-0.717064	-0.814655	-1.15947	-1.67449	-1.78694	-0.0342532	-0.559931	0.344576	0.636781	0.8072	-0.342142	-0.0324792	-0.526205
1. H-H (4196)	chr18	Ptpn2	-	67884275	67825155	Seh1l	+	67934530	67955115	50255	-1.02559	-1.63428	0.124619	-0.316249	-0.299694	-0.680824	-0.626594	-0.652663	-1.50439	-1.86968	0.4579	0.114607	-0.717165	-1.49017	-1.00201	-1.70717
1. H-H (4196)	chr18	Mc2r	-	68588905	68566561	Tcf4	+	69504164	69847579	915259	0.998753	1.21732	0	0	0.175577	1.13033	3.21369	0.724977	1.90209	0.521595	1.95951	3.8015	0.934166	-0.441402	-0.174825	0.553042
1. H-H (4196)	chr18	Rab27b	-	70301259	70138785	Stard6	+	70632199	70660717	330940	3.66644	3.64191	4.90269	5.23999	2.88229	4.14122	3.7056	5.52662	-1.02703	-1.43232	-1.92339	-0.0800958	-0.172847	-1.32474	-0.657554	-0.969043
1. H-H (4196)	chr18	Poli	-	70690274	70668337	Mbd2	+	70727843	70785785	37569	-0.860472	-1.36363	-0.0418381	0.0222088	-1.64903	-2.12755	-1.7248	-2.37328	-2.46239	-2.65718	0.00168883	0.0352485	-1.22455	-0.43432	-1.42085	-0.766253
1. H-H (4196)	chr18	Dcc	-	72510723	71418392	Mex3c	+	73732698	73752229	1221975	4.42293	4.6983	4.84677	4.01003	0.646013	0.79628	0.498085	0.0508239	-2.77296	-2.91621	-0.673917	-0.166351	-2.35482	-1.45443	-2.3455	-1.92526
1. H-H (4196)	chr18	Me2	-	73975046	73929694	Mro	+	74019048	74040987	44002	-1.15238	-1.08069	-0.290332	-0.413554	-1.17615	0.28871	-0.891399	-1.22848	4.56978	4.14474	2.97996	2.76623	0.225071	4.27521	3.09136	-0.28629
1. H-H (4196)	chr18	Ska1	-	74367472	74354953	Cxxc1	+	74375785	74381145	8313	-2.57694	-2.5963	-4.46545	-4.24033	-1.09011	-1.49146	-1.31727	-3.3427	0.695764	0.482568	0.651985	0.136666	1.13297	0.254021	0.823728	0.914262
1. H-H (4196)	chr18	Lipg	-	75120917	75098976	Rpl17	+	75160131	75163035	39214	-1.88922	-2.6307	-1.23533	-3.87315	-4.93819	-3.25936	-0.999346	-0.0792337	-0.293527	-1.44163	-1.39448	-1.3838	-0.16239	-0.0376021	0.00238982	-0.337548
1. H-H (4196)	chr18	Katnal2	-	77286047	77215887	Pias2	+	77303947	77394447	17900	-1.33178	-1.85565	-0.601794	-1.83384	-3.13808	-4.34291	-2.7974	-2.28273	-1.18196	-1.7418	0.0640972	0.167619	-1.08725	-1.6128	-1.41394	-1.75917
1. H-H (4196)	chr18	Haus1	-	78006519	77996306	Atp5a1	+	78012468	78021608	5949	-1.17106	-1.84861	-1.33548	-1.20639	-0.0563931	-1.15106	-0.957667	-1.34111	0.352439	-0.206243	1.07684	1.31045	2.85469	0.91059	0.915847	-0.245887
1. H-H (4196)	chr18	Setbp1	-	79306130	78947119	Pard6g	+	80243634	80316379	937504	0.313823	-0.32478	2.05135	2.31938	-1.26291	-0.97763	-1.00914	-0.621863	0.365738	0.315884	-1.33192	0.918554	-0.549692	-0.948896	-0.19515	-0.17305
1. H-H (4196)	chr18	Rbfa	-	80397397	80389004	Txnl4a	+	80403534	80420272	6137	1.5039	0.636304	1.14846	0.936677	2.01129	1.10256	1.07189	1.03421	-0.546181	-0.970084	1.27471	1.29779	-0.309096	-1.20267	-1.25503	-1.51183
1. H-H (4196)	chr18	Galr1	-	82576169	82561888	Mbp	+	82644554	82755029	68385	0.955588	2.44299	-0.135515	-0.910635	-1.23845	0.526215	-1.30245	-1.24259	0.225582	0.440589	n/a	n/a	-1.02239	0.03902	-1.21368	-0.542595
1. H-H (4196)	chr18	Zfp236	-	82862126	82762989	Zfp516	+	83080271	83174706	218145	-1.94089	-2.51016	-0.0881912	-0.255776	-1.81316	-2.29495	-2.2996	-1.89376	-3.00749	-2.69207	-3.08182	-0.806071	-1.56995	-1.71803	-1.33361	-1.66352
1. H-H (4196)	chr18	Tshz1	-	84255954	84181019	Zadh2	+	84257550	84266906	1596	2.10386	2.93085	2.30312	1.50061	1.95715	2.24613	1.98791	1.84138	-0.684568	0.768548	-0.0233579	0.604757	2.82643	1.51764	0.892945	1.58062
1. H-H (4196)	chr18	Cndp2	-	84855025	84836862	Fam69c	+	84889634	84909828	34609	-0.20033	-0.583505	-0.350595	-0.109278	-0.115712	2.03372	1.00601	0.0863216	3.57129	3.98293	0.466234	2.36428	1.98864	1.82516	-0.0488805	-0.0989708
1. H-H (4196)	chr18	Socs6	-	89063731	88838087	Rttn	+	89141182	89300405	77451	-1.63409	-1.88686	-0.791783	-0.480324	-1.04801	-1.00268	-1.19167	-1.68291	-3.53503	-3.19622	-1.1803	-3.9658	-2.79089	-3.17122	-3.13919	-3.36488
1. H-H (4196)	chr19	Lrp5	-	3686564	3584825	Suv420h1	+	3767421	3818303	80857	-4.86656	-4.5037	-5.31316	-4.95013	-3.1178	-2.84177	-3.60383	-2.68681	-0.921106	-1.28123	-0.182629	0.57396	-1.09915	-1.87847	-1.95158	-1.35256
1. H-H (4196)	chr19	Aldh3b1	-	3929761	3913493	Unc93b1	+	3935186	3949340	5425	1.06304	0.294516	0.954423	-2.04235	1.49236	2.98175	0.879044	3.79704	0.124814	-0.10438	-2.93014	-3.6478	1.08196	1.30725	0.745169	1.69102
1. H-H (4196)	chr19	BC021614	-	4059295	4057478	Cabp2	+	4082488	4087336	23193	-2.71058	-1.50556	-2.22792	-2.05544	-2.20654	4.58773	-2.73875	1.45796	-0.980149	-1.25622	-0.964103	-0.887409	-1.22394	-1.00271	1.86022	-0.917784
1. H-H (4196)	chr19	Cabp4	-	4139609	4135425	Coro1b	+	4148619	4154035	9010	-2.19042	-2.0782	-1.93796	-1.89978	-2.11782	-1.1431	-2.32198	-2.27386	-0.164337	-0.670128	-0.220844	-0.214599	0.383187	1.0168	0.0481421	0.499729
1. H-H (4196)	chr19	Tbc1d10c	-	4191047	4184358	Ppp1ca	+	4192158	4195419	1111	0.0415408	1.94642	-1.15406	-1.74895	1.36464	0.7734	1.02778	1.30117	0.801164	0.337585	n/a	n/a	1.86707	0.578595	1.11109	0.947986
1. H-H (4196)	chr19	Rad9	-	4201603	4195198	Clcf1	+	4214238	4223490	12635	-1.52181	-1.62422	n/a	n/a	-1.35371	-1.36982	-1.36421	-1.62203	-1.60262	-0.752205	-1.57242	-2.12465	-0.407629	0.575286	1.3422	1.72095
1. H-H (4196)	chr19	Syt12	-	4477447	4445908	Pcx	+	4510472	4621752	33025	-2.36054	-1.84388	0.868915	-0.372998	-4.17042	-4.57268	-3.78075	-3.55086	2.0732	1.52099	n/a	n/a	0.521237	0.308487	2.87966	2.42283
1. H-H (4196)	chr19	Rce1	-	4625617	4622551	Spnb3	+	4711208	4752353	85591	0.428899	-0.15159	0.859977	0.741643	0.385246	0.424927	0.663398	0.597922	0.623735	-0.135168	n/a	n/a	-4.93562	-3.95065	-2.4861	-3.81714
1. H-H (4196)	chr19	Ccs	-	4839322	4825366	Ctsf	+	4855129	4860912	15807	0.417962	-0.261311	0.441718	0.732569	1.04212	0.703203	0.950972	0.688355	2.25875	1.60352	2.18514	2.47365	2.24955	0.772059	2.37252	1.4007
1. H-H (4196)	chr19	Actn3	-	4877909	4861223	Zdhhc24	+	4878668	4885397	759	-0.880006	0.004082	-1.34542	0.041829	-1.38059	-2.04276	-0.389895	-2.69835	0.108813	0.145821	1.01416	1.23074	-0.0880006	-0.063601	-0.555027	-0.278455
1. H-H (4196)	chr19	Peli3	-	4943092	4930651	Mrpl11	+	4962315	4964943	19223	1.17613	1.01898	1.53426	1.96255	-2.11557	-1.60512	-1.04707	-1.2989	0.692066	-0.509368	1.46838	1.4085	0.810827	-0.247196	-0.108027	-0.931947
1. H-H (4196)	chr19	Npas4	-	4989971	4984355	Slc29a2	+	5024006	5031971	34035	0.501157	0.154306	3.40712	4.81429	-0.783419	-0.258153	-0.997422	-0.770345	0.326464	-0.511385	0.0125672	1.21306	0.608982	-2.0437	-1.39606	-2.95769
1. H-H (4196)	chr19	Tmem151a	-	5085487	5071035	Yif1a	+	5088553	5092856	3066	1.74393	0.91864	3.74216	3.05028	-0.728388	-0.805065	-2.54581	-1.01476	0.262025	-0.101021	0.162859	0.701342	1.8733	2.01045	1.2019	1.03349
1. H-H (4196)	chr19	Sf3b2	-	5295455	5273923	Gal3st3	+	5298331	5308738	2876	0.188855	-0.487667	0.543275	0.683393	-0.0278418	-0.36046	-0.333628	-0.459807	3.21139	2.51799	2.49597	1.85306	1.40149	-1.49377	-0.636626	-1.85115
1. H-H (4196)	chr19	Cst6	-	5349574	5344705	Eif1ad	+	5366813	5371511	17239	1.69894	0.897271	4.3456	2.40031	0.621111	6.25172	-0.63163	-0.467013	-0.0329185	-0.360045	1.15164	0.984167	0.842914	1.24988	-0.265965	-0.339659
1. H-H (4196)	chr19	Drap1	-	5424979	5422811	Fosl1	+	5447703	5455945	22724	1.03655	0.249589	-0.546119	0.0201968	1.60333	0.0862191	0.268093	1.03794	-1.25765	-1.36692	n/a	n/a	-1.33036	-2.51034	-2.56489	-1.78899
1. H-H (4196)	chr19	Ccdc85b	-	5457549	5453163	Fibp	+	5460637	5465051	3088	n/a	n/a	3.76199	3.46396	n/a	n/a	n/a	n/a	1.94329	1.02808	1.16639	1.23066	2.26108	1.88725	1.67226	1.67895
1. H-H (4196)	chr19	Ctsw	-	5468498	5465240	Efemp2	+	5474688	5481853	6190	0.239674	0.672681	-1.62017	-2.18826	-1.01586	-0.608848	-1.68203	0.412333	-0.0844455	0.112189	-1.94454	-0.578283	0.693162	0.458736	1.58239	1.31932
1. H-H (4196)	chr19	Mus81	-	5488016	5482345	Cfl1	+	5490485	5494029	2469	0.653918	0.634032	0.490597	0.154184	1.55758	-0.0958489	0.467288	1.25613	1.92907	0.972019	0.808254	0.439425	0.775746	1.00765	0.88724	0.753107
1. H-H (4196)	chr19	Ovol1	-	5560575	5549137	Rnaseh2c	+	5601873	5603439	41298	-0.904685	-0.0508487	-1.54286	-1.42342	-0.950128	3.69372	3.21583	1.09546	-0.0143094	-0.31307	n/a	n/a	0.519024	0.606425	0.66658	0.166327
1. H-H (4196)	chr19	Kat5	-	5610050	5603017	Rela	+	5637483	5648130	27433	0.246057	-0.413208	0.265203	0.33632	-0.147147	-0.467089	-0.448522	-0.139659	0.442111	0.0671116	0.239024	0.504374	0.852131	0.697378	0.768774	1.18021
1. H-H (4196)	chr19	Pcnxl3	-	5688908	5664635	Map3k11	+	5689131	5702862	223	-1.75438	-1.85752	-1.52118	-1.9438	-2.06386	-1.75745	-2.17177	-1.9672	-0.489478	-0.539795	-0.772203	-3.76279	0.943148	1.19678	1.07114	1.24321
1. H-H (4196)	chr19	Sssca1	-	5731713	5728088	Ltbp3	+	5740904	5758532	9191	1.31122	0.603504	0.357745	0.805428	1.48918	0.359762	0.91113	0.20782	0.285368	0.6502	n/a	n/a	1.88038	1.07347	1.56934	2.64636
1. H-H (4196)	chr19	Frmd8	-	5875274	5849702	Slc25a45	+	5877817	5885766	2543	-1.82343	-1.71669	-2.11063	-2.53404	-0.752501	-0.56739	-0.710289	-0.323192	1.38599	1.10794	0.535443	1.70812	2.24204	2.14341	4.16715	3.05151
1. H-H (4196)	chr19	Capn1	-	6015825	5988546	Syvn1	+	6046576	6053712	30751	-2.12762	-1.59398	-1.74875	-2.76154	-0.903838	0.0758352	-0.786722	-0.456005	0.0759203	-0.245178	0.798621	0.889845	-0.475257	-0.0192822	-0.241729	-0.399388
1. H-H (4196)	chr19	Ppp2r5b	-	6235872	6227765	Atg2a	+	6241668	6262335	5796	2.52652	1.94585	1.49843	2.02052	0.676026	0.0915538	-0.195589	0.154348	-1.00348	-0.709912	0.062005	-0.981149	-0.653673	-1.20177	-1.26778	-1.14542
1. H-H (4196)	chr19	Plcb3	-	7044279	7028204	Ppp1r14b	+	7049538	7051814	5259	-1.87222	-1.6396	-5.22698	-4.84196	-1.29996	1.35717	-0.865804	-0.216315	0.928047	-0.315901	-3.13419	-1.62909	0.896774	0.209051	0.244265	-0.67201
1. H-H (4196)	chr19	Stip1	-	7114516	7095186	Macrod1	+	7131258	7272551	16742	-1.5535	-1.78387	-0.11643	0.307155	-1.45273	-2.66884	-2.16681	-2.85455	0.0569145	-0.674765	n/a	n/a	3.95599	0.991393	1.55691	0.996116
1. H-H (4196)	chr19	Naa40	-	7315712	7300158	Rcor2	+	7341894	7349714	26182	-0.0994771	-0.329667	0.189601	-0.523124	0.195301	-0.643796	-0.0207133	-1.09885	-2.14699	-2.8039	-2.37816	-2.13233	-2.07418	-4.22835	-3.96829	-4.96133
1. H-H (4196)	chr19	Rtn3	-	7557779	7500391	Atl3	+	7568530	7613098	10751	1.2695	0.800802	1.80449	2.03133	-0.101854	-0.193891	-0.365204	-0.537806	-3.83671	-3.73872	-1.20582	-1.24779	-2.6457	-2.23384	-2.61982	-1.54093
1. H-H (4196)	chr19	Lgals12	-	7681683	7671150	Hrasls5	+	7687095	7714132	5412	-0.803542	-0.958959	0.430952	-1.16888	-1.06078	-0.171125	1.13348	-0.0542484	0.836608	0.222086	0	0	0.16824	0.171715	1.1446	0.459804
1. H-H (4196)	chr19	AB056442	-	8040517	7938881	Slc22a8	+	8665744	8686324	625227	0	0	n/a	n/a	0	0	5.08126	0	5.26827	3.96021	0	0.610715	0.677723	0.536457	6.19991	0.873048
1. H-H (4196)	chr19	Slc3a2	-	8797859	8781372	Wdr74	+	8810329	8815113	12470	0.433961	-0.790174	0.621895	0.458275	-1.10055	0.707727	-0.438884	-0.732528	0.32961	-0.468063	0.494939	0.417205	-0.341724	-0.771167	-0.438233	-0.67812
1. H-H (4196)	chr19	Polr2g	-	8873047	8867619	Zbtb3	+	8876986	8879344	3939	0.921998	-0.0709545	0.978042	0.992766	1.20891	0.473067	0.599279	0.255397	0.156251	-0.0311753	0.783019	0.947833	0.250078	-0.590707	-0.470857	-0.566603
1. H-H (4196)	chr19	AI462493	-	8955423	8954506	Ints5	+	8967477	8972380	12054	1.60683	1.17199	n/a	n/a	2.93786	1.9664	2.14042	2.02522	-0.880365	-1.20849	-0.740785	-0.539789	-1.01994	-1.21893	-1.15795	-1.42988
1. H-H (4196)	chr19	Rom1	-	9003846	9001872	Eml3	+	9004184	9016053	338	0.145431	-0.331424	-1.80844	1.57143	0.923543	1.31467	0.778517	0.868561	-0.698835	-0.692779	-0.995757	-0.246133	0.100131	0.0789988	0.431474	0.882147
1. H-H (4196)	chr19	Asrgl1	-	9210126	9184358	Pcna-ps2	+	9357869	9358654	147743	0.980905	0.357172	0.749209	1.52151	1.1941	-1.6764	-0.379636	-0.919766	-3.69569	-4.82839	-2.91809	-0.590816	-3.78139	-3.11299	-3.58038	-3.96884
1. H-H (4196)	chr19	Incenp	-	9974023	9946787	Fth1	+	10057193	10059582	83170	-2.82809	-2.68654	-0.981113	-1.81014	-2.3434	-2.25587	-2.2687	-3.46359	1.94035	0.804913	1.49565	1.50726	2.78493	3.19374	1.84115	2.32334
1. H-H (4196)	chr19	Fads2	-	10175993	10138654	Fads1	+	10257378	10271360	81385	1.3693	0.460633	-1.82016	-1.64152	-1.43916	-0.0638575	-1.1137	-0.814878	1.29772	0.834549	0.177478	0.872985	-0.246917	-0.288784	0.0317889	0.0317823
1. H-H (4196)	chr19	Dagla	-	10379367	10319755	Syt7	+	10463580	10527671	84213	1.81468	1.54304	2.67154	1.71784	-0.761791	-0.198769	-0.204997	-0.464092	1.66528	1.13272	3.72897	2.27243	-0.758788	-0.729329	-1.65724	-0.499182
1. H-H (4196)	chr19	Tmem216	-	10630226	10608355	Cybasc3	+	10651944	10669758	21718	0.692409	0.341076	0.778827	-0.0809257	-0.0262807	-0.606023	0.717597	0.772512	0.693537	0.221937	n/a	n/a	0.955526	0.870001	0.212709	1.5241
1. H-H (4196)	chr19	Pga5	-	10752561	10743447	Vps37c	+	10763305	10788909	10744	-3.47118	-3.50373	-2.85308	-2.63221	-3.57977	2.0302	-2.4053	-3.49208	1.37198	0.68006	1.23374	1.37147	1.62486	1.57826	1.27055	1.0379
1. H-H (4196)	chr19	Cd6	-	10904548	10863829	Slc15a3	+	10917385	10933852	12837	-0.852907	-0.0291458	3.40776	-0.153965	-0.822017	-0.626444	-0.816911	-0.901282	-0.438439	-0.698828	n/a	n/a	0.402361	0.692679	0.220378	1.93755
1. H-H (4196)	chr19	Tmem109	-	10956491	10945150	Prpf19	+	10969733	10980019	13242	0.199332	-0.0316498	1.09989	0.715426	1.97788	0.427615	1.10161	1.94272	-2.35717	-2.91402	-0.542433	0.0319716	-1.78756	-2.63028	-3.09906	-3.11443
1. H-H (4196)	chr19	Zp1	-	10995122	10988779	Gpr44	+	11011650	11017001	16528	1.8286	0.891925	0	0	0.897812	0.228946	0.0493154	0	-0.303388	-0.319784	n/a	n/a	-0.202106	-0.6234	-0.732887	0.732099
1. H-H (4196)	chr19	Ms4a7	-	11410634	11395529	Ms4a4c	+	11482151	11501736	71517	3.31779	3.00337	-0.292045	-0.269436	4.60058	4.69871	4.82531	4.83813	0.715695	1.75307	0.0115908	0	2.61435	2.51613	2.42199	2.42989
1. H-H (4196)	chr19	Oosp1	-	11765640	11741950	Gif	+	11822044	11837937	56404	0	0	0	0	0	0	0	0.538333	-0.285541	-0.417072	-0.308497	-0.294625	-0.406357	-0.11606	-0.351694	4.95367
1. H-H (4196)	chr19	Olfr1419	-	11945795	11944636	Olfr1420	+	11970489	11971540	24694	0	0	0	0	0	0	0	0	0	0.0783949	0.574611	0	0	0.117173	0	0.527874
1. H-H (4196)	chr19	Olfr76	-	12195190	12194143	Olfr1431	+	12284058	12284996	88868	0	0	0	0	0	0	0	0	n/a	n/a	-0.321416	-0.295847	n/a	n/a	n/a	n/a
1. H-H (4196)	chr19	Olfr262	-	12316149	12315211	Olfr235	+	12342653	12343731	26504	0	0	0.386205	0	0	0	0	0	-0.502706	-0.530508	-0.407145	-0.374757	-0.516878	-0.495964	-0.566407	-0.519103
1. H-H (4196)	chr19	Olfr1437	-	12397315	12396377	Olfr1440	+	12468755	12469702	71440	n/a	n/a	0	0	n/a	n/a	n/a	n/a	0	0	0	0	0	0	0	0
1. H-H (4196)	chr19	Dtx4	-	12576486	12540831	Fam111a	+	12620230	12658453	43744	1.71917	1.80392	1.41161	1.90737	-0.92086	0.307258	-0.191239	0.678797	-1.98534	-1.37609	-1.02577	-2.12824	-0.284382	-0.887075	-0.666801	-0.863774
1. H-H (4196)	chr19	Zfp91	-	12870616	12838150	Lpxn	+	12873096	12908297	2480	-1.91306	-2.43975	-0.653898	-0.276498	-1.51552	-1.3182	-2.00347	-1.82269	0.283251	0.892499	-1.03085	-1.40305	0.919407	1.21791	1.03848	1.72152
1. H-H (4196)	chr19	Olfr1448	-	12994797	12993853	Olfr1449	+	13009227	13010174	14430	0	0	0	0	0	0	0	0	0	0	0	0	0	0	0	0
1. H-H (4196)	chr19	Olfr1453	-	13102817	13101894	Olfr1454	+	13137903	13138826	35086	n/a	n/a	0	0	n/a	n/a	n/a	n/a	n/a	n/a	0	0	n/a	n/a	n/a	n/a
1. H-H (4196)	chr19	Olfr1459	-	13221233	13220133	Olfr1461	+	13239506	13240444	18273	0	0	0	0	0	0	0	0	0	0	0	0	0	0	0	0
1. H-H (4196)	chr19	Olfr1465	-	13388773	13387850	Olfr1466	+	13416250	13417182	27477	0	0	0	0	0	0	0	0	n/a	n/a	0	0	n/a	n/a	n/a	n/a
1. H-H (4196)	chr19	Olfr1472	-	13529005	13528061	Olfr1474	+	13545462	13546406	16457	n/a	n/a	0	0	n/a	n/a	n/a	n/a	n/a	n/a	0	0	n/a	n/a	n/a	n/a
1. H-H (4196)	chr19	Olfr1475	-	13554686	13553742	Olfr1477	+	13575036	13577782	20350	n/a	n/a	0	0	n/a	n/a	n/a	n/a	0	0	0	0	0	0	0	0
1. H-H (4196)	chr19	Olfr1501	-	13913661	13912714	Olfr1502	+	13936285	13937235	22624	0	0	0	0	0	0	0	0	0.160999	0	0	0	0	0	0	0
1. H-H (4196)	chr19	Olfr1504	-	13962795	13961711	Olfr1505	+	13993432	13994534	30637	0	0	0	0	0	0	0	0	0	0	0	0	0	0	0	0
1. H-H (4196)	chr19	Cep78	-	16059479	16030264	Rpl37-ps1	+	16099941	16100210	40462	-0.446241	-0.969043	-0.690428	-1.41661	-1.23569	-2.19355	-1.27376	-1.3155	n/a	n/a	0.412661	0.413041	n/a	n/a	n/a	n/a
1. H-H (4196)	chr19	Foxb2	-	16948130	16946844	Prune2	+	17030608	17298422	82478	0.800979	0.157144	0	0	0	0	0	0	0.553227	0.46477	2.62349	4.2004	0.697179	-0.871912	-1.56697	-1.78605
1. H-H (4196)	chr19	Gcnt1	-	17431157	17400633	Rfk	+	17468533	17475839	37376	-3.7784	-4.36772	-4.8108	-4.43837	-1.9103	-3.10076	1.00995	-2.66135	0.0568593	-0.178672	0.735562	1.33405	0.696812	2.66755	0.227127	0.309088
1. H-H (4196)	chr19	Ostf1	-	18706279	18653818	Trpm6	+	18824473	18967000	118194	-1.36284	-1.67449	-1.85376	1.88709	0.264512	0.406506	0.268159	0.771468	-1.81011	-2.18354	0.412892	-2.13015	-1.78754	-2.45116	-0.757059	1.04432
1. H-H (4196)	chr19	Anxa1	-	20465434	20447918	Aldh1a1	+	20676451	20717952	211017	-2.67637	-3.44039	-6.16234	-5.96927	-0.550795	-1.12635	-1.50364	1.49796	2.25262	3.14965	4.24553	-0.561228	4.10369	5.63263	2.82543	7.28934
1. H-H (4196)	chr19	Tmc1	-	21028692	20857948	Zfand5	+	21346768	21356779	318076	0.267826	0.119656	1.2509	0	0	0.0615317	0.142835	0.0508239	-0.027635	-0.46275	1.11225	1.25288	0.424895	-0.231853	-0.49696	-0.336807
1. H-H (4196)	chr19	Gda	-	21547162	21465797	Fam108b	+	21727799	21760127	180637	3.53381	0.543958	6.31187	3.653	0.151285	5.93307	-0.365566	2.19388	0.216872	-0.479266	n/a	n/a	-0.256351	-0.0805672	-0.0640932	0.321922
1. H-H (4196)	chr19	Mamdc2	-	23522812	23377099	Ptar1	+	23761890	23795619	239078	2.11654	1.10871	1.65684	2.02269	2.10696	2.38128	2.19082	4.2539	-3.14764	-3.44739	-1.1642	-3.8658	-2.50122	-2.92456	-3.15234	-2.33026
1. H-H (4196)	chr19	Cbwd1	-	25036048	24994917	Dock8	+	25074019	25276922	37971	-2.26606	-2.41307	-0.133567	-0.27436	-1.12067	-1.8854	-1.85991	-1.7683	-0.579006	1.17929	-1.03536	-1.21239	1.09763	2.37053	2.43661	2.43408
1. H-H (4196)	chr19	Glis3	-	28754567	28333341	Slc1a1	+	28909564	28988450	154997	-2.39043	-2.13168	-3.69736	-3.44041	-3.04766	-2.39055	-0.549843	-1.52993	4.20246	4.08683	4.78511	4.61657	1.76925	1.29089	3.54789	2.88844
1. H-H (4196)	chr19	Ak3	-	29122451	29095323	Rcl1	+	29175865	29218333	53414	1.04789	0.598431	0.991136	1.30502	2.08839	1.34367	1.53432	1.29486	-0.698796	-0.872426	-0.0163968	0.0845507	-1.45059	-1.14638	-0.563304	-1.25414
1. H-H (4196)	chr19	Rln1	-	29409160	29406245	Cd274	+	29441945	29462585	32785	1.81145	0.446262	-1.32683	-2.11215	-1.62075	-2.52123	-1.92626	-2.56365	-2.00031	-1.0379	-0.321995	-2.622	-2.07628	-2.36486	-3.19131	-1.90247
1. H-H (4196)	chr19	Ermp1	-	29722905	29682704	Mlana	+	29772411	29782938	49506	-3.24456	-3.31727	-1.7726	-1.15526	-3.8113	-2.7761	-2.29475	-4.25496	-2.3196	-2.09664	-1.76849	-1.72921	3.23733	1.69317	-2.09571	-0.729797
1. H-H (4196)	chr19	Ranbp6	-	29887464	29882598	Il33	+	29999604	30035194	112140	1.55514	1.56838	2.59256	2.60325	1.25557	0.0642794	0.413172	0.121428	-1.47288	-0.379595	-0.0325665	-2.92211	0.813453	1.70135	3.19671	3.83508
1. H-H (4196)	chr19	Gldc	-	30249908	30172939	Mbl2	+	30307418	30314175	57510	-3.42559	-4.60959	-5.57096	-2.94137	-6.55996	-6.09089	-4.28961	-7.7172	0.257551	0.351244	0.554943	0	0.448855	3.29308	0.0936008	0
1. H-H (4196)	chr19	Rpl9-ps6	-	32541047	32540375	Minpp1	+	32560259	32589860	19212	-3.85261	-4.71724	-4.76141	-3.98128	-3.44489	-3.12178	-3.33879	-3.56938	0.453322	-0.0589783	1.37482	1.01998	0.353811	0.90212	0.559161	0.00448102
1. H-H (4196)	chr19	Atad1	-	32786812	32747050	Pten	+	32831987	32900650	45175	0.230695	-0.568169	1.3296	1.0842	0.0393041	-0.573621	-0.602347	-1.09627	-2.43508	-3.03335	1.26286	1.2114	-2.8925	-1.83813	-3.33613	-2.46063
1. H-H (4196)	chr19	Lipo2	-	33836439	33794164	Lipf	+	34035677	34051300	199238	0.17829	-0.131976	n/a	n/a	0.307366	-0.428616	-0.23679	-0.214433	0	0.0783949	0	0	0	2.9718	1.2648	0.271412
1. H-H (4196)	chr19	Ankrd22	-	34240543	34197039	Stambpl1	+	34266719	34314823	26176	-0.355314	1.47944	-0.292045	-0.269436	-0.36643	3.25881	0.09813	0.236074	2.22048	2.53887	2.656	2.93226	2.13638	2.56888	0.99221	1.67409
1. H-H (4196)	chr19	Acta2	-	34329826	34315580	Fas	+	34365149	34402260	35323	-1.97808	0.635974	-4.59407	-4.6995	4.89829	4.6267	3.1085	2.41518	-1.15484	-1.0282	-2.39413	-2.43859	1.6839	2.2186	1.12878	3.70365
1. H-H (4196)	chr19	Lipa	-	34601964	34566808	Ifit2	+	34625200	34650909	23236	0.0602626	-0.134996	0.441444	-0.338607	0.897142	3.22732	1.23704	1.42755	1.12578	0.530915	1.11725	2.11231	1.26078	2.1827	1.6778	1.59012
1. H-H (4196)	chr19	Pank1	-	34953945	34885384	Kif20b	+	34996848	35050221	42903	-0.434337	-0.132088	1.37916	1.46166	1.58221	-0.394756	0.480535	0.0143812	-4.64739	-4.125	-4.07791	-2.43545	-2.75735	-2.92248	-2.92758	-4.36931
1. H-H (4196)	chr19	Htr7	-	36131850	36033224	Rpp30	+	36158206	36179262	26356	4.77984	5.4683	3.68392	5.14751	0.0909109	0.62333	0.351629	0.235503	0.237258	-0.616268	0.217164	0.587903	-0.0923864	-0.636599	-0.31154	-0.736231
1. H-H (4196)	chr19	Ankrd1	-	36194334	36186455	Pcgf5	+	36453557	36530682	259223	-4.4442	-4.0018	-3.54824	-3.64315	5.747	-3.31499	-3.50974	-0.806593	-2.24018	-2.65769	0.422024	1.00424	1.22498	-0.455561	-1.80173	-0.676564
1. H-H (4196)	chr19	Ppp1r3c	-	36811143	36806227	Tnks2	+	36908722	36967967	97579	2.50556	3.41567	0.734408	-1.52227	5.33796	1.9158	3.08812	4.77448	-4.44658	-4.57421	-1.64411	-1.7472	-4.01662	-4.10102	-4.53409	-4.22538
[truncated: 16,157 more rows]
