# Supplementary material for: Extended intergenic DNA contributes to neuron-specific expression of neighboring genes in the mammalian nervous system
Source: Nat Commun. 2022 May 18;13:2733. doi: 10.1038/s41467-022-30192-z (PMC9117226; doi:10.1038/s41467-022-30192-z)
Supplement: Supplementary file 16 — Supplementary Dataset 14 [file 41467_2022_30192_MOESM16_ESM.xlsx]

## Sheet: Sheet1
Supplementary Data 14. Expression levels of neighboring genes, measured by qRT-PCR in motor neurons containing enhancer deletions (Fig. 7 and Supplementary Fig. 11)
Fig. 7d
NK-E1 enhancer deletion, normalized to wild type (WT = 1.0)
Ntf3 gene expression fold-change (deletion/WT)					Kcna5 gene expression fold-change (deletion/WT)
Left gene	Replicate 1	Replicate 2			Right gene	Replicate 1	Replicate 2
Differentiation 1	0.24	0.25			Differentiation 1	1.16	1.36
Differentiation 2	0.24	0.28			Differentiation 2	1.26	0.71
Fig. 7e
OM-E1 enhancer deletion, normalized to wild type (WT = 1.0)
Oprl1 gene expression fold-change (deletion/WT)					Myt1 gene expression fold-change (deletion/WT)
Left gene	Replicate 1	Replicate 2			Right gene	Replicate 1	Replicate 2
Differentiation 1	0.431331	0.453533			Differentiation 1	1.04342	0.894997
Differentiation 2	0.586856	0.626066			Differentiation 2	0.964921	0.847317
Fig. 7f
CP-E1 enhancer deletion, normalized to wild type (WT = 1.0)
Chrm2 gene expression fold-change (mutant/WT)					Ptn gene expression fold-change (mutant/WT)
Left gene	Replicate 1	Replicate 2	Replicate 3		Right gene	Replicate 1	Replicate 2	Replicate 3
Differentiation 1	0.49	0.28	0.39		Differentiation 1	0.67	0.64	0.65
Differentiation 2	0.29	0.25	0.21		Differentiation 2	0.41	0.39	0.37
Supplementary Fig. 11c
MU-E5 enhancer deletion, normalized to wild type (WT = 1.0)
Mnx1 gene expression fold-change (deletion/WT)					Ube3c gene expression fold-change (deletion/WT)
Left gene	Replicate 1	Replicate 2			Right gene	Replicate 1	Replicate 2
Differentiation 1	0.451966	0.57331			Differentiation 1	1.15342	1.09498
Differentiation 2	0.586839	0.656572			Differentiation 2	1.16214	0.867318
Supplementary Fig. 11d
NK-E2 enhancer deletion, normalized to wild type (WT = 1.0)
Ntf3 gene expression fold-change (deletion/WT)					Kcna5 gene expression fold-change (deletion/WT)
Left gene	Replicate 1				Right gene	Replicate 1
Differentiation 1	1.42614				Differentiation 1	0.175815
Differentiation 2	0.894344				Differentiation 2	0.362564
Differentiation 3	0.910443				Differentiation 3	0.200644
