# Supplementary material for: Extended intergenic DNA contributes to neuron-specific expression of neighboring genes in the mammalian nervous system
Source: Nat Commun. 2022 May 18;13:2733. doi: 10.1038/s41467-022-30192-z (PMC9117226; doi:10.1038/s41467-022-30192-z)
Supplement: Supplementary file 17 — Supplementary Dataset 15 [file 41467_2022_30192_MOESM17_ESM.xlsx]

## Sheet: Mouse_mm10
Supplementary Data 15. List of Hi-C interactions between enhancers and promoters of genes (mm10) in mouse cortical neurons, used in Fig. 7g.
Chrom	Enhancer coordinate of Hi-C interactions	Enhancer class	TSS of Hi-C interactions	Gene name	Intergenic length (bp) of Hi-C gene	EID gene of Hi-C interactions	Interactions between intergenic enhancers and LID genes (2,214)	Intergenic enhancers interacting wth both neighboring gene (57)	Intergenic enhancers interacting wth only one neighboring gene (905)
chr1	18416199	Intergenic enhancer	19103035	Tfap2d	851398	EID gene	Yes	-	Yes
chr1	40955183	Intergenic enhancer	42695767	Pou3f3	1855443	EID gene	Yes	-	Yes
chr1	41158711	Intergenic enhancer	42695767	Pou3f3	1855443	EID gene	Yes	-	Yes
chr1	41812245	Intergenic enhancer	42695767	Pou3f3	1991523	EID gene	Yes	-	Yes
chr1	42243407	Intergenic enhancer	42695767	Pou3f3	1991523	EID gene	Yes	-	Yes
chr1	42259920	Intergenic enhancer	42695767	Pou3f3	1991523	EID gene	Yes	-	Yes
chr1	47278236	Intergenic enhancer	46925776	Slc39a10	4001812	EID gene	Yes	-	Yes
chr1	57428891	Intergenic enhancer	57774860	Spats2l	776181	EID gene	Yes	-	Yes
chr1	63994810	Intergenic enhancer	64121389	Klf7	510837	EID gene	Yes	-	Yes
chr1	64004092	Intergenic enhancer	64121389	Klf7	510837	EID gene	Yes	-	Yes
chr1	64191422	Intergenic enhancer	64121389	Klf7	510837	EID gene	Yes	-	Yes
chr1	64220161	Intergenic enhancer	64121389	Klf7	510837	EID gene	Yes	-	Yes
chr1	64289375	Intergenic enhancer	64121389	Klf7	510837	EID gene	Yes	-	Yes
chr1	75582211	Intergenic enhancer	77515088	Epha4	1816683	EID gene	Yes	-	Yes
chr1	77081353	Intergenic enhancer	77515088	Epha4	2393931	EID gene	Yes	-	Yes
chr1	81593923	Intergenic enhancer	82291439	Irs1	1210193	EID gene	Yes	-	Yes
chr1	81744671	Intergenic enhancer	82291439	Irs1	916479	EID gene	Yes	-	Yes
chr1	83749364	Intergenic enhancer	84284645	Pid1	672963	EID gene	Yes	-	Yes
chr1	83830863	Intergenic enhancer	84284645	Pid1	672963	EID gene	Yes	-	Yes
chr1	83871166	Intergenic enhancer	84284645	Pid1	713285	EID gene	Yes	-	Yes
chr1	83882819	Intergenic enhancer	84284645	Pid1	713285	EID gene	Yes	-	Yes
chr1	88840363	Intergenic enhancer	89070414	Sh3bp4	556382	EID gene	Yes	-	Yes
chr1	88847779	Intergenic enhancer	89070414	Sh3bp4	556382	EID gene	Yes	-	Yes
chr1	88909314	Intergenic enhancer	89070414	Sh3bp4	667946	EID gene	Yes	-	Yes
chr1	88943214	Intergenic enhancer	89070414	Sh3bp4	667946	EID gene	Yes	-	Yes
chr1	90475325	Intergenic enhancer	90203979	Ackr3	541220	EID gene	Yes	-	Yes
chr1	98282077	Intergenic enhancer	98095646	Pam	1588497	EID gene	Yes	-	Yes
chr1	109514938	Intergenic enhancer	109982899	Cdh7	3122343	EID gene	Yes	-	Yes
chr1	112416698	Intergenic enhancer	111864918	Dsel	4700926	EID gene	Yes	-	Yes
chr1	121154961	Intergenic enhancer	120602486	En1	722529	EID gene	Yes	-	Yes
chr1	128679306	Intergenic enhancer	128592299	Cxcr4	851786	EID gene	Yes	-	Yes
chr1	128687579	Intergenic enhancer	128592299	Cxcr4	851786	EID gene	Yes	-	Yes
chr1	128758023	Intergenic enhancer	128592299	Cxcr4	851786	EID gene	Yes	-	Yes
chr1	128806012	Intergenic enhancer	128592299	Cxcr4	851786	EID gene	Yes	-	Yes
chr1	151943529	Intergenic enhancer	152386682	Tsen15	584433	EID gene	Yes	-	Yes
chr1	151977875	Intergenic enhancer	152386682	Tsen15	584433	EID gene	Yes	-	Yes
chr1	152283963	Intergenic enhancer	151755373	Edem3	561591	EID gene	Yes	-	Yes
chr1	157799063	Intergenic enhancer	158356260	Brinp2	694577	EID gene	Yes	-	Yes
chr1	168663134	Intergenic enhancer	168432169	Pbx1	1336394	EID gene	Yes	-	Yes
chr1	168676576	Intergenic enhancer	168432169	Pbx1	1336394	EID gene	Yes	-	Yes
chr1	168709161	Intergenic enhancer	168432169	Pbx1	1336394	EID gene	Yes	-	Yes
chr1	169368391	Intergenic enhancer	168432169	Pbx1	1189800	EID gene	Yes	-	Yes
chr1	169440216	Intergenic enhancer	168432169	Pbx1	1189800	EID gene	Yes	-	Yes
chr1	169471610	Intergenic enhancer	168432169	Pbx1	1189800	EID gene	Yes	-	Yes
chr1	169485606	Intergenic enhancer	168432169	Pbx1	1189800	EID gene	Yes	-	Yes
chr1	186163546	Intergenic enhancer	186705989	Tgfb2	1124451	EID gene	Yes	-	Yes
chr1	186183481	Intergenic enhancer	186705989	Tgfb2	1124451	EID gene	Yes	-	Yes
chr1	186217183	Intergenic enhancer	186705989	Tgfb2	1124451	EID gene	Yes	-	Yes
chr1	186449032	Intergenic enhancer	186705989	Tgfb2	520578	EID gene	Yes	-	Yes
chr1	190457960	Intergenic enhancer	190170827	Prox1	797794	EID gene	Yes	-	Yes
chr1	190533149	Intergenic enhancer	190170827	Prox1	797794	EID gene	Yes	-	Yes
chr1	190654853	Intergenic enhancer	190170827	Prox1	615388	EID gene	Yes	-	Yes
chr1	190682143	Intergenic enhancer	190170827	Prox1	615388	EID gene	Yes	-	Yes
chr1	190729355	Intergenic enhancer	190170827	Prox1	615388	EID gene	Yes	-	Yes
chr1	190764331	Intergenic enhancer	190170827	Prox1	615388	EID gene	Yes	-	Yes
chr1	193421735	Intergenic enhancer	194619828	Plxna2	1252013	EID gene	Yes	-	Yes
chr1	193433976	Intergenic enhancer	194619828	Plxna2	1252013	EID gene	Yes	-	Yes
chr1	193449949	Intergenic enhancer	194619828	Plxna2	1252013	EID gene	Yes	-	Yes
chr1	193576523	Intergenic enhancer	194619828	Plxna2	1252013	EID gene	Yes	-	Yes
chr1	193590330	Intergenic enhancer	194619828	Plxna2	1252013	EID gene	Yes	-	Yes
chr1	193624962	Intergenic enhancer	194619828	Plxna2	1252013	EID gene	Yes	-	Yes
chr1	193662737	Intergenic enhancer	194619828	Plxna2	1252013	EID gene	Yes	-	Yes
chr1	193671660	Intergenic enhancer	194619828	Plxna2	1252013	EID gene	Yes	-	Yes
chr1	193700932	Intergenic enhancer	194619828	Plxna2	1252013	EID gene	Yes	-	Yes
chr1	193733088	Intergenic enhancer	194619828	Plxna2	1252013	EID gene	Yes	-	Yes
chr1	193794715	Intergenic enhancer	194619828	Plxna2	1252013	EID gene	Yes	-	Yes
chr1	193859632	Intergenic enhancer	194619828	Plxna2	1252013	EID gene	Yes	-	Yes
chr1	193988875	Intergenic enhancer	194619828	Plxna2	1252013	EID gene	Yes	-	Yes
chr1	194034643	Intergenic enhancer	194619828	Plxna2	1371498	EID gene	Yes	-	Yes
chr1	194160887	Intergenic enhancer	194619828	Plxna2	1371498	EID gene	Yes	-	Yes
chr1	194420264	Intergenic enhancer	193370282	Camk1g	1371498	EID gene	Yes	-	Yes
chr10	9165897	Intergenic enhancer	9675208	Samd5	916262	EID gene	Yes	-	Yes
chr10	9252921	Intergenic enhancer	9675208	Samd5	916262	EID gene	Yes	-	Yes
chr10	9272350	Intergenic enhancer	9675208	Samd5	916262	EID gene	Yes	-	Yes
chr10	9375586	Intergenic enhancer	9675208	Samd5	821526	EID gene	Yes	-	Yes
chr10	9544703	Intergenic enhancer	9675208	Samd5	821526	EID gene	Yes	-	Yes
chr10	16053188	Intergenic enhancer	17723227	Cited2	2993501	EID gene	Yes	-	Yes
chr10	16123824	Intergenic enhancer	17723227	Cited2	2993501	EID gene	Yes	-	Yes
chr10	16157103	Intergenic enhancer	17723227	Cited2	2993501	EID gene	Yes	-	Yes
chr10	16441557	Intergenic enhancer	17723227	Cited2	3022313	EID gene	Yes	-	Yes
chr10	17074711	Intergenic enhancer	17723227	Cited2	3022313	EID gene	Yes	-	Yes
chr10	17202996	Intergenic enhancer	17723227	Cited2	3022313	EID gene	Yes	-	Yes
chr10	17230264	Intergenic enhancer	17723227	Cited2	3022313	EID gene	Yes	-	Yes
chr10	17331296	Intergenic enhancer	17723227	Cited2	3022313	EID gene	Yes	-	Yes
chr10	17367219	Intergenic enhancer	17723227	Cited2	3022313	EID gene	Yes	-	Yes
chr10	17478949	Intergenic enhancer	17723227	Cited2	3022313	EID gene	Yes	-	Yes
chr10	34705658	Intergenic enhancer	36506806	Hs3st5	1981890	EID gene	Yes	-	Yes
chr10	37397712	Intergenic enhancer	37138926	Marcks	1812968	EID gene	Yes	-	Yes
chr10	37988506	Intergenic enhancer	37138926	Marcks	1825349	EID gene	Yes	-	Yes
chr10	38553910	Intergenic enhancer	37138926	Marcks	1825349	EID gene	Yes	-	Yes
chr10	48877754	Intergenic enhancer	49788754	Grik2	4013880	EID gene	Yes	-	Yes
chr10	54799312	Intergenic enhancer	54075737	Man1a	2092431	EID gene	Yes	-	Yes
chr10	66920541	Intergenic enhancer	67096988	Reep3	2949032	EID gene	Yes	-	Yes
chr10	68909406	Intergenic enhancer	69208551	Rhobtb1	607767	EID gene	Yes	-	Yes
chr10	70800870	Intergenic enhancer	70599291	Phyhipl	595272	EID gene	Yes	-	Yes
chr10	83805665	Intergenic enhancer	84440668	Nuak1	725795	EID gene	Yes	-	Yes
chr10	83914947	Intergenic enhancer	84440668	Nuak1	725795	EID gene	Yes	-	Yes
chr10	84061062	Intergenic enhancer	84440668	Nuak1	807871	EID gene	Yes	-	Yes
chr10	84111631	Intergenic enhancer	84440668	Nuak1	807871	EID gene	Yes	-	Yes
chr10	91326861	Intergenic enhancer	92722418	Nedd1	1536728	EID gene	Yes	-	Yes
chr10	91448197	Intergenic enhancer	92722418	Nedd1	1536728	EID gene	Yes	-	Yes
chr10	91546617	Intergenic enhancer	92722418	Nedd1	1536728	EID gene	Yes	-	Yes
chr10	91685878	Intergenic enhancer	92722418	Nedd1	1536728	EID gene	Yes	-	Yes
chr10	91881696	Intergenic enhancer	92722418	Nedd1	1536728	EID gene	Yes	-	Yes
chr10	92009812	Intergenic enhancer	92722418	Nedd1	1566315	EID gene	Yes	-	Yes
chr10	92333342	Intergenic enhancer	92722418	Nedd1	1566315	EID gene	Yes	-	Yes
chr10	95790835	Intergenic enhancer	95564146	Nudt4	947998	EID gene	Yes	-	Yes
chr10	95801099	Intergenic enhancer	95564146	Nudt4	947998	EID gene	Yes	-	Yes
chr10	96156981	Intergenic enhancer	96617000	Btg1	947998	EID gene	Yes	-	Yes
chr10	96214444	Intergenic enhancer	96617000	Btg1	947998	EID gene	Yes	-	Yes
chr10	96309201	Intergenic enhancer	96617000	Btg1	849996	EID gene	Yes	-	Yes
chr10	98007508	Intergenic enhancer	98914641	Atp2b1	1230873	EID gene	Yes	-	Yes
chr10	98418763	Intergenic enhancer	98914641	Atp2b1	1300653	EID gene	Yes	-	Yes
chr10	99452248	Intergenic enhancer	99263230	Dusp6	640198	EID gene	Yes	-	Yes
chr10	100630338	Intergenic enhancer	101681486	Mgat4c	1106049	EID gene	Yes	-	Yes
chr10	110455634	Intergenic enhancer	110000390	Nav3	877839	EID gene	Yes	-	Yes
chr10	110542917	Intergenic enhancer	110000390	Nav3	877839	EID gene	Yes	-	Yes
chr10	111929194	Intergenic enhancer	111506285	Phlda1	535803	EID gene	Yes	-	Yes
chr10	118641292	Intergenic enhancer	118868903	Dyrk2	559461	EID gene	Yes	-	Yes
chr10	125787121	Intergenic enhancer	125966218	Lrig3	1490323	EID gene	Yes	-	Yes
chr10	126350698	Intergenic enhancer	125966218	Lrig3	1490323	EID gene	Yes	-	Yes
chr10	126502028	Intergenic enhancer	125966218	Lrig3	930413	EID gene	Yes	-	Yes
chr10	126522237	Intergenic enhancer	125966218	Lrig3	930413	EID gene	Yes	-	Yes
chr10	126568284	Intergenic enhancer	125966218	Lrig3	930413	EID gene	Yes	-	Yes
chr10	126621367	Intergenic enhancer	125966218	Lrig3	930413	EID gene	Yes	-	Yes
chr10	126641870	Intergenic enhancer	125966218	Lrig3	930413	EID gene	Yes	-	Yes
chr10	126929361	Intergenic enhancer	126978716	Ctdsp2	930413	EID gene	Yes	-	Yes
chr11	8424650	Intergenic enhancer	7213923	Igfbp3	1378888	EID gene	Yes	-	Yes
chr11	18164140	Intergenic enhancer	19018969	Meis1	1596128	EID gene	Yes	-	Yes
chr11	19027255	Intergenic enhancer	19924441	Spred2	1832024	EID gene	Yes	-	Yes
chr11	19531573	Intergenic enhancer	19018969	Meis1	945178	EID gene	Yes	-	Yes
chr11	24362376	Intergenic enhancer	24078055	Bcl11a	2396310	EID gene	Yes	-	Yes
chr11	24371516	Intergenic enhancer	24078055	Bcl11a	2396310	EID gene	Yes	-	Yes
chr11	24716469	Intergenic enhancer	24078055	Bcl11a	2396310	EID gene	Yes	-	Yes
chr11	24742208	Intergenic enhancer	24078055	Bcl11a	2396310	EID gene	Yes	-	Yes
chr11	24764453	Intergenic enhancer	24078055	Bcl11a	2396310	EID gene	Yes	-	Yes
chr11	24829900	Intergenic enhancer	24078055	Bcl11a	2396310	EID gene	Yes	-	Yes
chr11	24928043	Intergenic enhancer	24078055	Bcl11a	2396310	EID gene	Yes	-	Yes
chr11	25156982	Intergenic enhancer	24078055	Bcl11a	2396310	EID gene	Yes	-	Yes
chr11	25356982	Intergenic enhancer	24078055	Bcl11a	4127325	EID gene	Yes	-	Yes
chr11	25574179	Intergenic enhancer	24078055	Bcl11a	4127325	EID gene	Yes	-	Yes
chr11	25682667	Intergenic enhancer	24078055	Bcl11a	4127325	EID gene	Yes	-	Yes
chr11	25695387	Intergenic enhancer	24078055	Bcl11a	4127325	EID gene	Yes	-	Yes
chr11	25855264	Intergenic enhancer	24078055	Bcl11a	4127325	EID gene	Yes	-	Yes
chr11	25872747	Intergenic enhancer	24078055	Bcl11a	4127325	EID gene	Yes	-	Yes
chr11	39588876	Intergenic enhancer	40695203	Mat2b	3741256	EID gene	Yes	-	Yes
chr11	43012958	Intergenic enhancer	42419706	Gabrb2	675242	EID gene	Yes	-	Yes
chr11	45395987	Intergenic enhancer	44618099	Ebf1	861515	EID gene	Yes	-	Yes
chr11	56158209	Intergenic enhancer	57011617	Gria1	1387421	EID gene	Yes	-	Yes
chr11	56246890	Intergenic enhancer	57011617	Gria1	1387421	EID gene	Yes	-	Yes
chr11	56290111	Intergenic enhancer	57011617	Gria1	1387421	EID gene	Yes	-	Yes
chr11	56358152	Intergenic enhancer	57011617	Gria1	1387421	EID gene	Yes	-	Yes
chr11	64396506	Intergenic enhancer	64079472	Cox10	812058	EID gene	Yes	-	Yes
chr11	112982900	Intergenic enhancer	112782209	Sox9	2162481	EID gene	Yes	-	Yes
chr11	113016436	Intergenic enhancer	112782209	Sox9	2162481	EID gene	Yes	-	Yes
chr11	113046438	Intergenic enhancer	112782209	Sox9	2162481	EID gene	Yes	-	Yes
chr11	113056979	Intergenic enhancer	112782209	Sox9	2162481	EID gene	Yes	-	Yes
chr11	113105367	Intergenic enhancer	112782209	Sox9	2162481	EID gene	Yes	-	Yes
chr11	114122624	Intergenic enhancer	114668579	Rpl38	629906	EID gene	Yes	-	Yes
chr11	114216733	Intergenic enhancer	114067029	Sdk2	629906	EID gene	Yes	-	Yes
chr11	114239761	Intergenic enhancer	114067029	Sdk2	629906	EID gene	Yes	-	Yes
chr11	114285046	Intergenic enhancer	114067029	Sdk2	629906	EID gene	Yes	-	Yes
chr11	114321535	Intergenic enhancer	114067029	Sdk2	629906	EID gene	Yes	-	Yes
chr11	114336633	Intergenic enhancer	114067029	Sdk2	629906	EID gene	Yes	-	Yes
chr11	114376228	Intergenic enhancer	114067029	Sdk2	604684	EID gene	Yes	-	Yes
chr11	114403033	Intergenic enhancer	114067029	Sdk2	604684	EID gene	Yes	-	Yes
chr11	114437725	Intergenic enhancer	114067029	Sdk2	604684	EID gene	Yes	-	Yes
chr11	114466120	Intergenic enhancer	114067029	Sdk2	604684	EID gene	Yes	-	Yes
chr11	114473062	Intergenic enhancer	114067029	Sdk2	604684	EID gene	Yes	-	Yes
chr11	114478502	Intergenic enhancer	114067029	Sdk2	604684	EID gene	Yes	-	Yes
chr11	114499157	Intergenic enhancer	114067029	Sdk2	604684	EID gene	Yes	-	Yes
chr11	114537286	Intergenic enhancer	114067029	Sdk2	604684	EID gene	Yes	-	Yes
chr11	114567583	Intergenic enhancer	114067029	Sdk2	604684	EID gene	Yes	-	Yes
chr12	5943496	Intergenic enhancer	5375682	Klhl29	2632065	EID gene	Yes	-	Yes
chr12	6047027	Intergenic enhancer	5375682	Klhl29	2632065	EID gene	Yes	-	Yes
chr12	6577125	Intergenic enhancer	5375682	Klhl29	2632065	EID gene	Yes	-	Yes
chr12	6638978	Intergenic enhancer	5375682	Klhl29	2632065	EID gene	Yes	-	Yes
chr12	7030732	Intergenic enhancer	5375682	Klhl29	2793280	EID gene	Yes	-	Yes
chr12	12421199	Intergenic enhancer	12941836	Mycn	1354375	EID gene	Yes	-	Yes
chr12	12432028	Intergenic enhancer	12941836	Mycn	1354375	EID gene	Yes	-	Yes
chr12	12591110	Intergenic enhancer	12941836	Mycn	1354375	EID gene	Yes	-	Yes
chr12	12635288	Intergenic enhancer	12941836	Mycn	832597	EID gene	Yes	-	Yes
chr12	12680989	Intergenic enhancer	12941836	Mycn	832597	EID gene	Yes	-	Yes
chr12	12694241	Intergenic enhancer	12941836	Mycn	832597	EID gene	Yes	-	Yes
chr12	12709102	Intergenic enhancer	12941836	Mycn	832597	EID gene	Yes	-	Yes
chr12	16091585	Intergenic enhancer	15816785	Trib2	2358571	EID gene	Yes	-	Yes
chr12	16156153	Intergenic enhancer	15816785	Trib2	2358571	EID gene	Yes	-	Yes
chr12	21543459	Intergenic enhancer	21417436	Ywhaq	1008002	EID gene	Yes	-	Yes
chr12	25376478	Intergenic enhancer	25096092	Id2	1244802	EID gene	Yes	-	Yes
chr12	25416640	Intergenic enhancer	25096092	Id2	1244802	EID gene	Yes	-	Yes
chr12	25475480	Intergenic enhancer	25096092	Id2	1244802	EID gene	Yes	-	Yes
chr12	25871572	Intergenic enhancer	25096092	Id2	1238181	EID gene	Yes	-	Yes
chr12	25926733	Intergenic enhancer	25096092	Id2	1238181	EID gene	Yes	-	Yes
chr12	26143366	Intergenic enhancer	25096092	Id2	1238181	EID gene	Yes	-	Yes
chr12	26219677	Intergenic enhancer	25096092	Id2	1238181	EID gene	Yes	-	Yes
chr12	26517365	Intergenic enhancer	27342718	Sox11	867192	EID gene	Yes	-	Yes
chr12	26533973	Intergenic enhancer	27342718	Sox11	867192	EID gene	Yes	-	Yes
chr12	26551489	Intergenic enhancer	27342718	Sox11	867192	EID gene	Yes	-	Yes
chr12	26557838	Intergenic enhancer	27342718	Sox11	867192	EID gene	Yes	-	Yes
chr12	26621212	Intergenic enhancer	27342718	Sox11	867192	EID gene	Yes	-	Yes
chr12	26633775	Intergenic enhancer	27342718	Sox11	867192	EID gene	Yes	-	Yes
chr12	26680370	Intergenic enhancer	27342718	Sox11	867192	EID gene	Yes	-	Yes
chr12	26734148	Intergenic enhancer	27342718	Sox11	867192	EID gene	Yes	-	Yes
chr12	26796472	Intergenic enhancer	27342718	Sox11	867192	EID gene	Yes	-	Yes
chr12	26821438	Intergenic enhancer	27342718	Sox11	867192	EID gene	Yes	-	Yes
chr12	26843008	Intergenic enhancer	27342718	Sox11	867192	EID gene	Yes	-	Yes
chr12	26850208	Intergenic enhancer	27342718	Sox11	867192	EID gene	Yes	-	Yes
chr12	26876892	Intergenic enhancer	27342718	Sox11	867192	EID gene	Yes	-	Yes
chr12	26886292	Intergenic enhancer	27342718	Sox11	867192	EID gene	Yes	-	Yes
chr12	26903656	Intergenic enhancer	27342718	Sox11	867192	EID gene	Yes	-	Yes
chr12	26930775	Intergenic enhancer	27342718	Sox11	1949506	EID gene	Yes	-	Yes
chr12	26937503	Intergenic enhancer	27342718	Sox11	1949506	EID gene	Yes	-	Yes
chr12	27018366	Intergenic enhancer	27342718	Sox11	1949506	EID gene	Yes	-	Yes
chr12	27063121	Intergenic enhancer	27342718	Sox11	1949506	EID gene	Yes	-	Yes
chr12	27248256	Intergenic enhancer	26469214	Cmpk2	1949506	EID gene	Yes	-	Yes
chr12	27294350	Intergenic enhancer	26469214	Cmpk2	1949506	EID gene	Yes	-	Yes
chr12	27537051	Intergenic enhancer	27342718	Sox11	1949506	EID gene	Yes	-	Yes
chr12	27566039	Intergenic enhancer	27342718	Sox11	1949506	EID gene	Yes	-	Yes
chr12	27598008	Intergenic enhancer	27342718	Sox11	1949506	EID gene	Yes	-	Yes
chr12	27932575	Intergenic enhancer	27342718	Sox11	1949506	EID gene	Yes	-	Yes
chr12	27946488	Intergenic enhancer	27342718	Sox11	1100494	EID gene	Yes	-	Yes
chr12	27960207	Intergenic enhancer	27342718	Sox11	1100494	EID gene	Yes	-	Yes
chr12	27978429	Intergenic enhancer	27342718	Sox11	1100494	EID gene	Yes	-	Yes
chr12	28309529	Intergenic enhancer	27342718	Sox11	1100494	EID gene	Yes	-	Yes
chr12	28380351	Intergenic enhancer	27342718	Sox11	1100494	EID gene	Yes	-	Yes
chr12	28401618	Intergenic enhancer	27342718	Sox11	1100494	EID gene	Yes	-	Yes
chr12	28432565	Intergenic enhancer	27342718	Sox11	1100494	EID gene	Yes	-	Yes
chr12	28880745	Intergenic enhancer	29528383	Myt1l	770203	EID gene	Yes	-	Yes
chr12	28889269	Intergenic enhancer	29528383	Myt1l	770203	EID gene	Yes	-	Yes
chr12	28907238	Intergenic enhancer	29528383	Myt1l	770203	EID gene	Yes	-	Yes
chr12	28949126	Intergenic enhancer	29528383	Myt1l	770203	EID gene	Yes	-	Yes
chr12	29049236	Intergenic enhancer	29528383	Myt1l	770203	EID gene	Yes	-	Yes
chr12	29062391	Intergenic enhancer	29528383	Myt1l	770203	EID gene	Yes	-	Yes
chr12	29084038	Intergenic enhancer	29528383	Myt1l	770203	EID gene	Yes	-	Yes
chr12	29095744	Intergenic enhancer	29528383	Myt1l	770203	EID gene	Yes	-	Yes
chr12	29107298	Intergenic enhancer	29528383	Myt1l	770203	EID gene	Yes	-	Yes
chr12	29122708	Intergenic enhancer	29528383	Myt1l	770203	EID gene	Yes	-	Yes
chr12	29141476	Intergenic enhancer	29528383	Myt1l	770203	EID gene	Yes	-	Yes
chr12	29176310	Intergenic enhancer	29528383	Myt1l	766098	EID gene	Yes	-	Yes
chr12	29214016	Intergenic enhancer	29528383	Myt1l	766098	EID gene	Yes	-	Yes
chr12	29233206	Intergenic enhancer	29528383	Myt1l	766098	EID gene	Yes	-	Yes
chr12	29240331	Intergenic enhancer	29528383	Myt1l	766098	EID gene	Yes	-	Yes
chr12	29247066	Intergenic enhancer	29528383	Myt1l	766098	EID gene	Yes	-	Yes
chr12	29258152	Intergenic enhancer	29528383	Myt1l	766098	EID gene	Yes	-	Yes
chr12	29280526	Intergenic enhancer	29528383	Myt1l	766098	EID gene	Yes	-	Yes
chr12	29290778	Intergenic enhancer	29528383	Myt1l	766098	EID gene	Yes	-	Yes
chr12	29343228	Intergenic enhancer	29528383	Myt1l	766098	EID gene	Yes	-	Yes
chr12	29353170	Intergenic enhancer	29528383	Myt1l	766098	EID gene	Yes	-	Yes
chr12	29368660	Intergenic enhancer	29528383	Myt1l	766098	EID gene	Yes	-	Yes
chr12	29394837	Intergenic enhancer	29528383	Myt1l	766098	EID gene	Yes	-	Yes
chr12	39301625	Intergenic enhancer	38780081	Etv1	1310917	EID gene	Yes	-	Yes
chr12	39715029	Intergenic enhancer	40037987	Arl4a	1186858	EID gene	Yes	-	Yes
chr12	48222800	Intergenic enhancer	46818767	Nova1	3628406	EID gene	Yes	-	Yes
chr12	48463063	Intergenic enhancer	46818767	Nova1	3628406	EID gene	Yes	-	Yes
chr12	48590930	Intergenic enhancer	46818767	Nova1	3628406	EID gene	Yes	-	Yes
chr12	48645493	Intergenic enhancer	46818767	Nova1	3628406	EID gene	Yes	-	Yes
chr12	54313327	Intergenic enhancer	54203874	Egln3	548307	EID gene	Yes	-	Yes
chr12	54335497	Intergenic enhancer	54203874	Egln3	548307	EID gene	Yes	-	Yes
chr12	54410514	Intergenic enhancer	54203874	Egln3	548307	EID gene	Yes	-	Yes
chr12	71482279	Intergenic enhancer	71309883	Dact1	684168	EID gene	Yes	-	Yes
chr12	71497009	Intergenic enhancer	71309883	Dact1	684168	EID gene	Yes	-	Yes
chr12	71525471	Intergenic enhancer	71309883	Dact1	684168	EID gene	Yes	-	Yes
chr12	71563472	Intergenic enhancer	71309883	Dact1	684168	EID gene	Yes	-	Yes
chr12	71607052	Intergenic enhancer	71309883	Dact1	586557	EID gene	Yes	-	Yes
chr12	71665147	Intergenic enhancer	71309883	Dact1	586557	EID gene	Yes	-	Yes
chr12	71693931	Intergenic enhancer	71309883	Dact1	586557	EID gene	Yes	-	Yes
chr12	71702457	Intergenic enhancer	71309883	Dact1	586557	EID gene	Yes	-	Yes
chr12	74316767	Intergenic enhancer	75177332	Kcnh5	626305	EID gene	Yes	-	Yes
chr12	77598032	Intergenic enhancer	77238103	Fut8	996914	EID gene	Yes	-	Yes
chr12	77777998	Intergenic enhancer	77238103	Fut8	738686	EID gene	Yes	-	Yes
chr12	77799199	Intergenic enhancer	77238103	Fut8	738686	EID gene	Yes	-	Yes
chr12	77949793	Intergenic enhancer	77238103	Fut8	738686	EID gene	Yes	-	Yes
chr12	88784361	Intergenic enhancer	88360513	Adck1	722395	EID gene	Yes	-	Yes
chr12	94186072	Intergenic enhancer	95692225	Flrt2	2797691	EID gene	Yes	-	Yes
chr12	94471123	Intergenic enhancer	95692225	Flrt2	5214361	EID gene	Yes	-	Yes
chr12	106481003	Intergenic enhancer	106010262	Vrk1	996249	EID gene	Yes	-	Yes
chr12	107122216	Intergenic enhancer	108003414	Bcl11b	1237226	EID gene	Yes	-	Yes
chr12	109394208	Intergenic enhancer	109068242	Begain	511068	EID gene	Yes	-	Yes
chr12	109411478	Intergenic enhancer	109068242	Begain	511068	EID gene	Yes	-	Yes
chr12	109424728	Intergenic enhancer	109068242	Begain	511068	EID gene	Yes	-	Yes
chr12	109436937	Intergenic enhancer	109068242	Begain	511068	EID gene	Yes	-	Yes
chr12	109509631	Intergenic enhancer	109453454	Dlk1	511068	EID gene	Yes	-	Yes
chr12	118836730	Intergenic enhancer	118301440	Sp4	560133	EID gene	Yes	-	Yes
chr13	6471904	Intergenic enhancer	5861488	Klf6	2300479	EID gene	Yes	-	Yes
chr13	7093343	Intergenic enhancer	8202865	Adarb2	2263574	EID gene	Yes	-	Yes
chr13	15759664	Intergenic enhancer	15463722	Gli3	1107690	EID gene	Yes	-	Yes
chr13	28296449	Intergenic enhancer	28953699	Sox4	916259	EID gene	Yes	-	Yes
chr13	28421099	Intergenic enhancer	28953699	Sox4	916259	EID gene	Yes	-	Yes
chr13	28451009	Intergenic enhancer	28953699	Sox4	916259	EID gene	Yes	-	Yes
chr13	28532003	Intergenic enhancer	28953699	Sox4	916259	EID gene	Yes	-	Yes
chr13	28553388	Intergenic enhancer	28953699	Sox4	1168925	EID gene	Yes	-	Yes
chr13	28607752	Intergenic enhancer	28953699	Sox4	1168925	EID gene	Yes	-	Yes
chr13	28635876	Intergenic enhancer	28953699	Sox4	1168925	EID gene	Yes	-	Yes
chr13	28698038	Intergenic enhancer	28953699	Sox4	1168925	EID gene	Yes	-	Yes
chr13	28768969	Intergenic enhancer	28953699	Sox4	1168925	EID gene	Yes	-	Yes
chr13	28775181	Intergenic enhancer	28953699	Sox4	1168925	EID gene	Yes	-	Yes
chr13	28782205	Intergenic enhancer	28953699	Sox4	1168925	EID gene	Yes	-	Yes
chr13	29210702	Intergenic enhancer	28953699	Sox4	1168925	EID gene	Yes	-	Yes
chr13	29222510	Intergenic enhancer	28953699	Sox4	1168925	EID gene	Yes	-	Yes
chr13	29264384	Intergenic enhancer	28953699	Sox4	1168925	EID gene	Yes	-	Yes
chr13	29273901	Intergenic enhancer	28953699	Sox4	1168925	EID gene	Yes	-	Yes
chr13	43851686	Intergenic enhancer	44730773	Jarid2	1041807	EID gene	Yes	-	Yes
chr13	43931111	Intergenic enhancer	44730773	Jarid2	1041807	EID gene	Yes	-	Yes
chr13	43990807	Intergenic enhancer	44730773	Jarid2	1041807	EID gene	Yes	-	Yes
chr13	44026990	Intergenic enhancer	44730773	Jarid2	1041807	EID gene	Yes	-	Yes
chr13	44043597	Intergenic enhancer	44730773	Jarid2	1041807	EID gene	Yes	-	Yes
chr13	44496576	Intergenic enhancer	44730773	Jarid2	928076	EID gene	Yes	-	Yes
chr13	47273649	Intergenic enhancer	48261115	Id4	1.02962e+06	EID gene	Yes	-	Yes
chr13	47301000	Intergenic enhancer	48261115	Id4	1.02962e+06	EID gene	Yes	-	Yes
chr13	47311208	Intergenic enhancer	48261115	Id4	1.02962e+06	EID gene	Yes	-	Yes
chr13	47430496	Intergenic enhancer	48261115	Id4	1.02962e+06	EID gene	Yes	-	Yes
chr13	47461131	Intergenic enhancer	48261115	Id4	1.02962e+06	EID gene	Yes	-	Yes
chr13	47472000	Intergenic enhancer	48261115	Id4	1.02962e+06	EID gene	Yes	-	Yes
chr13	47636887	Intergenic enhancer	48261115	Id4	1.02962e+06	EID gene	Yes	-	Yes
chr13	47645245	Intergenic enhancer	48261115	Id4	1.02962e+06	EID gene	Yes	-	Yes
chr13	47667282	Intergenic enhancer	48261115	Id4	1.02962e+06	EID gene	Yes	-	Yes
chr13	47778789	Intergenic enhancer	48261115	Id4	1234755	EID gene	Yes	-	Yes
chr13	47846165	Intergenic enhancer	48261115	Id4	1234755	EID gene	Yes	-	Yes
chr13	47855946	Intergenic enhancer	48261115	Id4	1234755	EID gene	Yes	-	Yes
chr13	47942418	Intergenic enhancer	48261115	Id4	1234755	EID gene	Yes	-	Yes
chr13	47953059	Intergenic enhancer	48261115	Id4	1234755	EID gene	Yes	-	Yes
chr13	47974456	Intergenic enhancer	48261115	Id4	1234755	EID gene	Yes	-	Yes
chr13	48043094	Intergenic enhancer	48261115	Id4	1234755	EID gene	Yes	-	Yes
chr13	48161607	Intergenic enhancer	48261115	Id4	1234755	EID gene	Yes	-	Yes
chr13	51902965	Intergenic enhancer	52530836	Diras2	708896	EID gene	Yes	-	Yes
chr13	51976719	Intergenic enhancer	51846674	Gadd45g	708896	EID gene	Yes	-	Yes
chr13	52015578	Intergenic enhancer	51846674	Gadd45g	708896	EID gene	Yes	-	Yes
chr13	52113717	Intergenic enhancer	51846674	Gadd45g	708896	EID gene	Yes	-	Yes
chr13	52458033	Intergenic enhancer	51846674	Gadd45g	708500	EID gene	Yes	-	Yes
chr13	52471050	Intergenic enhancer	51846674	Gadd45g	708500	EID gene	Yes	-	Yes
chr13	57314915	Intergenic enhancer	57908332	Spock1	544675	EID gene	Yes	-	Yes
chr13	57362663	Intergenic enhancer	57908332	Spock1	544675	EID gene	Yes	-	Yes
chr13	59144146	Intergenic enhancer	58806568	Ntrk2	511255	EID gene	Yes	-	Yes
chr13	69824045	Intergenic enhancer	70637634	Ice1	835058	EID gene	Yes	-	Yes
chr13	69984473	Intergenic enhancer	69802369	Med10	835058	EID gene	Yes	-	Yes
chr13	70149655	Intergenic enhancer	69802369	Med10	835058	EID gene	Yes	-	Yes
chr13	70166184	Intergenic enhancer	69802369	Med10	835058	EID gene	Yes	-	Yes
chr13	70178286	Intergenic enhancer	69802369	Med10	835058	EID gene	Yes	-	Yes
chr13	70292997	Intergenic enhancer	69802369	Med10	862759	EID gene	Yes	-	Yes
chr13	71157751	Intergenic enhancer	71963723	Irx1	1206593	EID gene	Yes	-	Yes
chr13	71210925	Intergenic enhancer	71963723	Irx1	1206593	EID gene	Yes	-	Yes
chr13	71458827	Intergenic enhancer	71963723	Irx1	1781516	EID gene	Yes	-	Yes
chr13	72026688	Intergenic enhancer	72628819	Irx2	1781516	EID gene	Yes	-	Yes
chr13	73117582	Intergenic enhancer	72628819	Irx2	676555	EID gene	Yes	-	Yes
chr13	78936430	Intergenic enhancer	78198873	Nr2f1	2847226	EID gene	Yes	-	Yes
chr13	79277746	Intergenic enhancer	78198873	Nr2f1	2847226	EID gene	Yes	-	Yes
chr13	83760759	Intergenic enhancer	84222295	Tmem161b	2262095	EID gene	Yes	-	Yes
chr13	83867662	Intergenic enhancer	84222295	Tmem161b	1448634	EID gene	Yes	-	Yes
chr13	83880110	Intergenic enhancer	84222295	Tmem161b	1448634	EID gene	Yes	-	Yes
chr13	83986447	Intergenic enhancer	84222295	Tmem161b	1448634	EID gene	Yes	-	Yes
chr13	84399868	Intergenic enhancer	85189384	Ccnh	1448634	EID gene	Yes	-	Yes
chr13	84571835	Intergenic enhancer	85189384	Ccnh	1448634	EID gene	Yes	-	Yes
chr13	84639238	Intergenic enhancer	85189384	Ccnh	1448634	EID gene	Yes	-	Yes
chr13	84784096	Intergenic enhancer	85189384	Ccnh	894385	EID gene	Yes	-	Yes
chr13	90294393	Intergenic enhancer	90089666	Tmem167	768585	EID gene	Yes	-	Yes
chr13	97390386	Intergenic enhancer	97241104	Enc1	688301	EID gene	Yes	-	Yes
chr13	97408865	Intergenic enhancer	97241104	Enc1	688301	EID gene	Yes	-	Yes
chr13	97511540	Intergenic enhancer	97241104	Enc1	688301	EID gene	Yes	-	Yes
chr13	97524009	Intergenic enhancer	97241104	Enc1	688301	EID gene	Yes	-	Yes
chr13	97607390	Intergenic enhancer	97241104	Enc1	688301	EID gene	Yes	-	Yes
chr13	97775050	Intergenic enhancer	97241104	Enc1	686233	EID gene	Yes	-	Yes
chr13	97798766	Intergenic enhancer	97241104	Enc1	686233	EID gene	Yes	-	Yes
chr13	97824217	Intergenic enhancer	97241104	Enc1	686233	EID gene	Yes	-	Yes
chr13	100873516	Intergenic enhancer	101768217	Pik3r1	863494	EID gene	Yes	-	Yes
chr13	100893398	Intergenic enhancer	101768217	Pik3r1	863494	EID gene	Yes	-	Yes
chr13	102153593	Intergenic enhancer	101768217	Pik3r1	1772662	EID gene	Yes	-	Yes
chr13	102504677	Intergenic enhancer	101768217	Pik3r1	951186	EID gene	Yes	-	Yes
chr13	107073288	Intergenic enhancer	107890064	Zswim6	824954	EID gene	Yes	-	Yes
chr13	107177849	Intergenic enhancer	107890064	Zswim6	824954	EID gene	Yes	-	Yes
chr13	107290696	Intergenic enhancer	107890064	Zswim6	824954	EID gene	Yes	-	Yes
chr13	107407515	Intergenic enhancer	107890064	Zswim6	824954	EID gene	Yes	-	Yes
chr13	107484407	Intergenic enhancer	107890064	Zswim6	856670	EID gene	Yes	-	Yes
chr13	107491555	Intergenic enhancer	107890064	Zswim6	856670	EID gene	Yes	-	Yes
chr13	107543401	Intergenic enhancer	107890064	Zswim6	856670	EID gene	Yes	-	Yes
chr13	107599121	Intergenic enhancer	107890064	Zswim6	856670	EID gene	Yes	-	Yes
chr13	107644397	Intergenic enhancer	107890064	Zswim6	856670	EID gene	Yes	-	Yes
chr13	107662661	Intergenic enhancer	107890064	Zswim6	856670	EID gene	Yes	-	Yes
chr13	110573759	Intergenic enhancer	110395043	Plk2	892040	EID gene	Yes	-	Yes
chr13	110650212	Intergenic enhancer	110395043	Plk2	892040	EID gene	Yes	-	Yes
chr13	110683864	Intergenic enhancer	110395043	Plk2	892040	EID gene	Yes	-	Yes
chr13	110967435	Intergenic enhancer	110395043	Plk2	1022099	EID gene	Yes	-	Yes
chr13	111905447	Intergenic enhancer	111808993	Map3k1	507290	EID gene	Yes	-	Yes
chr13	111991398	Intergenic enhancer	111808993	Map3k1	507290	EID gene	Yes	-	Yes
chr13	112001217	Intergenic enhancer	111808993	Map3k1	507290	EID gene	Yes	-	Yes
chr13	112100977	Intergenic enhancer	111808993	Map3k1	559524	EID gene	Yes	-	Yes
chr14	24501152	Intergenic enhancer	25459184	Zmiz1	965843	EID gene	Yes	-	Yes
chr14	24533418	Intergenic enhancer	25459184	Zmiz1	965843	EID gene	Yes	-	Yes
chr14	24551287	Intergenic enhancer	25459184	Zmiz1	965843	EID gene	Yes	-	Yes
chr14	24579289	Intergenic enhancer	25459184	Zmiz1	965843	EID gene	Yes	-	Yes
chr14	24587464	Intergenic enhancer	25459184	Zmiz1	965843	EID gene	Yes	-	Yes
chr14	24607407	Intergenic enhancer	25459184	Zmiz1	965843	EID gene	Yes	-	Yes
chr14	25338712	Intergenic enhancer	24490677	Rps24	989650	EID gene	Yes	-	Yes
chr14	25363154	Intergenic enhancer	24490677	Rps24	989650	EID gene	Yes	-	Yes
chr14	25371803	Intergenic enhancer	24490677	Rps24	989650	EID gene	Yes	-	Yes
chr14	25397945	Intergenic enhancer	24490677	Rps24	989650	EID gene	Yes	-	Yes
chr14	25421763	Intergenic enhancer	24490677	Rps24	989650	EID gene	Yes	-	Yes
chr14	47911238	Intergenic enhancer	48120868	Peli2	569543	EID gene	Yes	-	Yes
chr14	47922042	Intergenic enhancer	48120868	Peli2	569543	EID gene	Yes	-	Yes
chr14	47987479	Intergenic enhancer	48120868	Peli2	569543	EID gene	Yes	-	Yes
chr14	54060410	Intergenic enhancer	54253929	Dad1	1690951	EID gene	Yes	-	Yes
chr14	62174414	Intergenic enhancer	61607456	Kcnrg	702483	EID gene	Yes	-	Yes
chr14	85711872	Intergenic enhancer	84443562	Pcdh17	6538717	EID gene	Yes	-	Yes
chr14	86326611	Intergenic enhancer	84443562	Pcdh17	2393654	EID gene	Yes	-	Yes
chr14	86396571	Intergenic enhancer	84443562	Pcdh17	2393654	EID gene	Yes	-	Yes
chr14	98833731	Intergenic enhancer	98169765	Dach1	865018	EID gene	Yes	-	Yes
chr14	99748643	Intergenic enhancer	99298690	Klf5	693156	EID gene	Yes	-	Yes
chr14	105328598	Intergenic enhancer	105896819	Spry2	663956	EID gene	Yes	-	Yes
chr14	105483577	Intergenic enhancer	105896819	Spry2	663956	EID gene	Yes	-	Yes
chr14	105669200	Intergenic enhancer	105896819	Spry2	778677	EID gene	Yes	-	Yes
chr14	105732364	Intergenic enhancer	105896819	Spry2	778677	EID gene	Yes	-	Yes
chr15	24567084	Intergenic enhancer	25413764	Basp1	2097643	EID gene	Yes	-	Yes
chr15	24877225	Intergenic enhancer	25413764	Basp1	2097643	EID gene	Yes	-	Yes
chr15	24969659	Intergenic enhancer	25413764	Basp1	2097643	EID gene	Yes	-	Yes
chr15	25019288	Intergenic enhancer	25413764	Basp1	2097643	EID gene	Yes	-	Yes
chr15	25093978	Intergenic enhancer	25413764	Basp1	2097643	EID gene	Yes	-	Yes
chr15	25278715	Intergenic enhancer	25413764	Basp1	2097643	EID gene	Yes	-	Yes
chr15	25284915	Intergenic enhancer	25413764	Basp1	2097643	EID gene	Yes	-	Yes
chr15	28133425	Intergenic enhancer	28025848	Trio	1915266	EID gene	Yes	-	Yes
chr15	28158173	Intergenic enhancer	28025848	Trio	1915266	EID gene	Yes	-	Yes
chr15	40115005	Intergenic enhancer	39943994	Lrp12	724166	EID gene	Yes	-	Yes
chr15	59823308	Intergenic enhancer	59648653	Trib1	1208865	EID gene	Yes	-	Yes
chr15	61158380	Intergenic enhancer	61985340	Myc	1156578	EID gene	Yes	-	Yes
chr15	62496148	Intergenic enhancer	61985340	Myc	2849679	EID gene	Yes	-	Yes
chr15	62673467	Intergenic enhancer	61985340	Myc	2849679	EID gene	Yes	-	Yes
chr15	69499566	Intergenic enhancer	68928419	Khdrbs3	3021722	EID gene	Yes	-	Yes
chr15	69575984	Intergenic enhancer	68928419	Khdrbs3	3021722	EID gene	Yes	-	Yes
chr15	70594060	Intergenic enhancer	68928419	Khdrbs3	2422796	EID gene	Yes	-	Yes
chr15	70644867	Intergenic enhancer	68928419	Khdrbs3	2422796	EID gene	Yes	-	Yes
chr15	71745519	Intergenic enhancer	71727838	Fam135b	2422796	EID gene	Yes	-	Yes
chr15	72050875	Intergenic enhancer	72547699	Kcnk9	543395	EID gene	Yes	-	Yes
chr15	72205695	Intergenic enhancer	72547699	Kcnk9	543395	EID gene	Yes	-	Yes
chr15	97446407	Intergenic enhancer	97247287	Amigo2	615934	EID gene	Yes	-	Yes
chr16	7639506	Intergenic enhancer	5884792	Rbfox1	1042471	EID gene	Yes	-	Yes
chr16	27523957	Intergenic enhancer	28753243	Fgf12	724280	EID gene	Yes	-	Yes
chr16	27678594	Intergenic enhancer	28753243	Fgf12	724280	EID gene	Yes	-	Yes
chr16	27925620	Intergenic enhancer	28753243	Fgf12	724280	EID gene	Yes	-	Yes
chr16	28083053	Intergenic enhancer	28753243	Fgf12	778496	EID gene	Yes	-	Yes
chr16	28089555	Intergenic enhancer	28753243	Fgf12	778496	EID gene	Yes	-	Yes
chr16	42190629	Intergenic enhancer	42340651	Gap43	633874	EID gene	Yes	-	Yes
chr16	42444878	Intergenic enhancer	42340651	Gap43	633874	EID gene	Yes	-	Yes
chr16	42575974	Intergenic enhancer	42340651	Gap43	633874	EID gene	Yes	-	Yes
chr16	42651061	Intergenic enhancer	42340651	Gap43	596730	EID gene	Yes	-	Yes
chr16	42717598	Intergenic enhancer	42340651	Gap43	596730	EID gene	Yes	-	Yes
chr16	42750017	Intergenic enhancer	42340651	Gap43	596730	EID gene	Yes	-	Yes
chr16	42781900	Intergenic enhancer	42340651	Gap43	596730	EID gene	Yes	-	Yes
chr16	51590374	Intergenic enhancer	52031548	Cblb	1481343	EID gene	Yes	-	Yes
chr16	63031047	Intergenic enhancer	63864175	Epha3	645773	EID gene	Yes	-	Yes
chr16	63081503	Intergenic enhancer	63864175	Epha3	645773	EID gene	Yes	-	Yes
chr16	63091837	Intergenic enhancer	63864175	Epha3	645773	EID gene	Yes	-	Yes
chr16	72215641	Intergenic enhancer	72663148	Robo1	2939633	EID gene	Yes	-	Yes
chr16	72222329	Intergenic enhancer	72663148	Robo1	2939633	EID gene	Yes	-	Yes
chr16	73368753	Intergenic enhancer	75092770	Robo2	2939633	EID gene	Yes	-	Yes
chr16	73759093	Intergenic enhancer	75092770	Robo2	2939633	EID gene	Yes	-	Yes
chr16	73785154	Intergenic enhancer	75092770	Robo2	2939633	EID gene	Yes	-	Yes
chr16	77400089	Intergenic enhancer	78301670	Cxadr	1825131	EID gene	Yes	-	Yes
chr16	78098377	Intergenic enhancer	77014068	Usp25	1184964	EID gene	Yes	-	Yes
chr16	78156759	Intergenic enhancer	77014068	Usp25	1184964	EID gene	Yes	-	Yes
chr17	8507399	Intergenic enhancer	8526800	Pde10a	764152	EID gene	Yes	-	Yes
chr17	9886514	Intergenic enhancer	10319361	Qk	1216614	EID gene	Yes	-	Yes
chr17	16089013	Intergenic enhancer	15831246	Rgmb	1205917	EID gene	Yes	-	Yes
chr17	16753103	Intergenic enhancer	15831246	Rgmb	1196416	EID gene	Yes	-	Yes
chr17	51358838	Intergenic enhancer	51833290	Satb1	601466	EID gene	Yes	-	Yes
chr17	62568901	Intergenic enhancer	62881317	Efna5	3754268	EID gene	Yes	-	Yes
chr17	64591388	Intergenic enhancer	64331883	Pja2	770659	EID gene	Yes	-	Yes
chr17	93261756	Intergenic enhancer	94750019	Mettl4	3622266	EID gene	Yes	-	Yes
chr17	93313959	Intergenic enhancer	94750019	Mettl4	3622266	EID gene	Yes	-	Yes
chr18	5820147	Intergenic enhancer	5591859	Zeb1	506033	EID gene	Yes	-	Yes
chr18	8871797	Intergenic enhancer	9212855	Fzd8	1346232	EID gene	Yes	-	Yes
chr18	13032464	Intergenic enhancer	13972733	Zfp521	678170	EID gene	Yes	-	Yes
chr18	13306106	Intergenic enhancer	13972733	Zfp521	678170	EID gene	Yes	-	Yes
chr18	13375512	Intergenic enhancer	13972733	Zfp521	678170	EID gene	Yes	-	Yes
chr18	13397714	Intergenic enhancer	13972733	Zfp521	678170	EID gene	Yes	-	Yes
chr18	14203386	Intergenic enhancer	13972733	Zfp521	1317026	EID gene	Yes	-	Yes
chr18	14320637	Intergenic enhancer	13972733	Zfp521	1317026	EID gene	Yes	-	Yes
chr18	14502840	Intergenic enhancer	13972733	Zfp521	676131	EID gene	Yes	-	Yes
chr18	16038247	Intergenic enhancer	16809246	Cdh2	869657	EID gene	Yes	-	Yes
chr18	17732179	Intergenic enhancer	16809246	Cdh2	3980402	EID gene	Yes	-	Yes
chr18	26516464	Intergenic enhancer	25754157	Celf4	4529005	EID gene	Yes	-	Yes
chr18	26711609	Intergenic enhancer	25754157	Celf4	4529005	EID gene	Yes	-	Yes
chr18	27073799	Intergenic enhancer	25754157	Celf4	4529005	EID gene	Yes	-	Yes
chr18	27392514	Intergenic enhancer	25754157	Celf4	4529005	EID gene	Yes	-	Yes
chr18	27681647	Intergenic enhancer	25754157	Celf4	4529005	EID gene	Yes	-	Yes
chr18	34053226	Intergenic enhancer	34220983	Apc	546074	EID gene	Yes	-	Yes
chr18	34089176	Intergenic enhancer	34220983	Apc	546074	EID gene	Yes	-	Yes
chr18	34103057	Intergenic enhancer	34220983	Apc	546074	EID gene	Yes	-	Yes
chr18	47606876	Intergenic enhancer	47368870	Sema6a	833723	EID gene	Yes	-	Yes
chr18	47624264	Intergenic enhancer	47368870	Sema6a	833723	EID gene	Yes	-	Yes
chr18	47760457	Intergenic enhancer	47368870	Sema6a	2324229	EID gene	Yes	-	Yes
chr18	47885141	Intergenic enhancer	47368870	Sema6a	2324229	EID gene	Yes	-	Yes
chr18	49475109	Intergenic enhancer	48045334	Eno1b	1725160	EID gene	Yes	-	Yes
chr18	49771142	Intergenic enhancer	49832996	Dmxl1	1725160	EID gene	Yes	-	Yes
chr18	54062095	Intergenic enhancer	54992591	Zfp608	1049864	EID gene	Yes	-	Yes
chr18	54119471	Intergenic enhancer	54992591	Zfp608	1049864	EID gene	Yes	-	Yes
chr18	54175032	Intergenic enhancer	54992591	Zfp608	1049864	EID gene	Yes	-	Yes
chr18	54281215	Intergenic enhancer	54992591	Zfp608	1049864	EID gene	Yes	-	Yes
chr18	54337304	Intergenic enhancer	54992591	Zfp608	1049864	EID gene	Yes	-	Yes
chr18	54453318	Intergenic enhancer	54992591	Zfp608	2340108	EID gene	Yes	-	Yes
chr18	54461063	Intergenic enhancer	54992591	Zfp608	2340108	EID gene	Yes	-	Yes
chr18	54482609	Intergenic enhancer	54992591	Zfp608	2340108	EID gene	Yes	-	Yes
chr18	54543975	Intergenic enhancer	54992591	Zfp608	2340108	EID gene	Yes	-	Yes
chr18	54593048	Intergenic enhancer	54992591	Zfp608	2340108	EID gene	Yes	-	Yes
chr18	55137084	Intergenic enhancer	54992591	Zfp608	2340108	EID gene	Yes	-	Yes
chr18	55379977	Intergenic enhancer	54992591	Zfp608	2340108	EID gene	Yes	-	Yes
chr18	55422820	Intergenic enhancer	54992591	Zfp608	2340108	EID gene	Yes	-	Yes
chr18	55548696	Intergenic enhancer	54992591	Zfp608	2340108	EID gene	Yes	-	Yes
chr18	55683867	Intergenic enhancer	54992591	Zfp608	2340108	EID gene	Yes	-	Yes
chr18	55694495	Intergenic enhancer	54992591	Zfp608	2340108	EID gene	Yes	-	Yes
chr18	55733946	Intergenic enhancer	54992591	Zfp608	1429691	EID gene	Yes	-	Yes
chr18	55815999	Intergenic enhancer	54992591	Zfp608	1429691	EID gene	Yes	-	Yes
chr18	56016558	Intergenic enhancer	54992591	Zfp608	1429691	EID gene	Yes	-	Yes
chr18	56040708	Intergenic enhancer	54992591	Zfp608	1429691	EID gene	Yes	-	Yes
chr18	56049036	Intergenic enhancer	54992591	Zfp608	1429691	EID gene	Yes	-	Yes
chr18	56071600	Intergenic enhancer	54992591	Zfp608	1429691	EID gene	Yes	-	Yes
chr18	56136843	Intergenic enhancer	54992591	Zfp608	1429691	EID gene	Yes	-	Yes
chr18	56153164	Intergenic enhancer	54992591	Zfp608	1429691	EID gene	Yes	-	Yes
chr18	56284715	Intergenic enhancer	54992591	Zfp608	1429691	EID gene	Yes	-	Yes
chr18	68794450	Intergenic enhancer	69344491	Tcf4	979623	EID gene	Yes	-	Yes
chr18	72404386	Intergenic enhancer	73572704	Mex3c	1849135	EID gene	Yes	-	Yes
chr18	73029470	Intergenic enhancer	72351069	Dcc	1263847	EID gene	Yes	-	Yes
chr18	76161183	Intergenic enhancer	75820177	Zbtb7c	637793	EID gene	Yes	-	Yes
chr18	76189879	Intergenic enhancer	75820177	Zbtb7c	637793	EID gene	Yes	-	Yes
chr18	76198976	Intergenic enhancer	75820177	Zbtb7c	637793	EID gene	Yes	-	Yes
chr18	82812996	Intergenic enhancer	82910878	Zfp516	1215875	EID gene	Yes	-	Yes
chr18	82825600	Intergenic enhancer	82910878	Zfp516	1215875	EID gene	Yes	-	Yes
chr18	82837553	Intergenic enhancer	82910878	Zfp516	1215875	EID gene	Yes	-	Yes
chr18	82869088	Intergenic enhancer	82910878	Zfp516	1215875	EID gene	Yes	-	Yes
chr18	83068328	Intergenic enhancer	84087708	Tshz1	1215875	EID gene	Yes	-	Yes
chr18	83117339	Intergenic enhancer	84087708	Tshz1	1215875	EID gene	Yes	-	Yes
chr18	83123065	Intergenic enhancer	84087708	Tshz1	1215875	EID gene	Yes	-	Yes
chr18	83400096	Intergenic enhancer	84087708	Tshz1	1215875	EID gene	Yes	-	Yes
chr18	83491814	Intergenic enhancer	84087708	Tshz1	1215875	EID gene	Yes	-	Yes
chr18	83524230	Intergenic enhancer	84087708	Tshz1	1006761	EID gene	Yes	-	Yes
chr18	83636617	Intergenic enhancer	84087708	Tshz1	1006761	EID gene	Yes	-	Yes
chr18	83657156	Intergenic enhancer	84087708	Tshz1	1006761	EID gene	Yes	-	Yes
chr18	88040671	Intergenic enhancer	86711060	Cbln2	2224467	EID gene	Yes	-	Yes
chr19	14096225	Intergenic enhancer	14598183	Tle4	558912	EID gene	Yes	-	Yes
chr19	14248113	Intergenic enhancer	14598183	Tle4	558912	EID gene	Yes	-	Yes
chr19	14884199	Intergenic enhancer	14598183	Tle4	1835038	EID gene	Yes	-	Yes
chr19	15340232	Intergenic enhancer	14598183	Tle4	1337652	EID gene	Yes	-	Yes
chr19	15614829	Intergenic enhancer	14598183	Tle4	1337652	EID gene	Yes	-	Yes
chr19	15668166	Intergenic enhancer	14598183	Tle4	1337652	EID gene	Yes	-	Yes
chr19	15801566	Intergenic enhancer	14598183	Tle4	1337652	EID gene	Yes	-	Yes
chr19	20344818	Intergenic enhancer	19111196	Rorb	1364148	EID gene	Yes	-	Yes
chr19	26467476	Intergenic enhancer	26605159	Smarca2	1033771	EID gene	Yes	-	Yes
chr19	50005550	Intergenic enhancer	48206024	Sorcs3	2923445	EID gene	Yes	-	Yes
chr19	51269266	Intergenic enhancer	50678646	Sorcs1	2923445	EID gene	Yes	-	Yes
chr2	7530956	Intergenic enhancer	7396198	Celf2	2556757	EID gene	Yes	-	Yes
chr2	9464946	Intergenic enhancer	9878600	Gata3	2496830	EID gene	Yes	-	Yes
chr2	10843002	Intergenic enhancer	10370450	Sfmbt2	747332	EID gene	Yes	-	Yes
chr2	21918744	Intergenic enhancer	21367566	Gpr158	595916	EID gene	Yes	-	Yes
chr2	37758790	Intergenic enhancer	37703859	Strbp	612566	EID gene	Yes	-	Yes
chr2	46803106	Intergenic enhancer	45117442	Zeb2	3752460	EID gene	Yes	-	Yes
chr2	48423947	Intergenic enhancer	48814108	Acvr2a	4244887	EID gene	Yes	-	Yes
chr2	48481517	Intergenic enhancer	48814108	Acvr2a	4244887	EID gene	Yes	-	Yes
chr2	48539085	Intergenic enhancer	48814108	Acvr2a	4244887	EID gene	Yes	-	Yes
chr2	48629797	Intergenic enhancer	48814108	Acvr2a	4244887	EID gene	Yes	-	Yes
chr2	50519553	Intergenic enhancer	51149111	Rnd3	822476	EID gene	Yes	-	Yes
chr2	51467442	Intergenic enhancer	51149111	Rnd3	774440	EID gene	Yes	-	Yes
chr2	51584421	Intergenic enhancer	51149111	Rnd3	774440	EID gene	Yes	-	Yes
chr2	51600137	Intergenic enhancer	51149111	Rnd3	774440	EID gene	Yes	-	Yes
chr2	51610401	Intergenic enhancer	51149111	Rnd3	774440	EID gene	Yes	-	Yes
chr2	55693647	Intergenic enhancer	55435969	Kcnj3	1827305	EID gene	Yes	-	Yes
chr2	56257629	Intergenic enhancer	57124003	Nr4a2	1827305	EID gene	Yes	-	Yes
chr2	56454890	Intergenic enhancer	57124003	Nr4a2	1622754	EID gene	Yes	-	Yes
chr2	57615864	Intergenic enhancer	57237677	Gpd2	740418	EID gene	Yes	-	Yes
chr2	57699211	Intergenic enhancer	57237677	Gpd2	633378	EID gene	Yes	-	Yes
chr2	61454847	Intergenic enhancer	60963204	Rbms1	672876	EID gene	Yes	-	Yes
chr2	63702609	Intergenic enhancer	64098038	Fign	1601663	EID gene	Yes	-	Yes
chr2	63962920	Intergenic enhancer	64098038	Fign	1601663	EID gene	Yes	-	Yes
chr2	64451788	Intergenic enhancer	64098038	Fign	1601663	EID gene	Yes	-	Yes
chr2	64522555	Intergenic enhancer	64098038	Fign	1601663	EID gene	Yes	-	Yes
chr2	74291891	Intergenic enhancer	73911326	Atp5g3	677552	EID gene	Yes	-	Yes
chr2	74297860	Intergenic enhancer	73911326	Atp5g3	677552	EID gene	Yes	-	Yes
chr2	74427071	Intergenic enhancer	73911326	Atp5g3	677552	EID gene	Yes	-	Yes
chr2	74451808	Intergenic enhancer	73911326	Atp5g3	677552	EID gene	Yes	-	Yes
chr2	75054978	Intergenic enhancer	74825811	Mtx2	577158	EID gene	Yes	-	Yes
chr2	75060724	Intergenic enhancer	74825811	Mtx2	577158	EID gene	Yes	-	Yes
chr2	75137798	Intergenic enhancer	74825811	Mtx2	577158	EID gene	Yes	-	Yes
chr2	82698884	Intergenic enhancer	82053657	Zfp804a	1319395	EID gene	Yes	-	Yes
chr2	137706854	Intergenic enhancer	137116520	Jag1	2346553	EID gene	Yes	-	Yes
chr2	138828153	Intergenic enhancer	138256583	Btbd3	2346553	EID gene	Yes	-	Yes
chr2	142589712	Intergenic enhancer	140671476	Flrt3	2108472	EID gene	Yes	-	Yes
chr2	147876988	Intergenic enhancer	148046969	Foxa2	1016235	EID gene	Yes	-	Yes
chr2	169598366	Intergenic enhancer	168955587	Zfp64	705008	EID gene	Yes	-	Yes
chr3	34115849	Intergenic enhancer	34649994	Sox2	781609	EID gene	Yes	-	Yes
chr3	34196164	Intergenic enhancer	34649994	Sox2	781609	EID gene	Yes	-	Yes
chr3	34322609	Intergenic enhancer	34649994	Sox2	781609	EID gene	Yes	-	Yes
chr3	34377538	Intergenic enhancer	34649994	Sox2	1670242	EID gene	Yes	-	Yes
chr3	34412137	Intergenic enhancer	34649994	Sox2	1670242	EID gene	Yes	-	Yes
chr3	35341146	Intergenic enhancer	34649994	Sox2	1137430	EID gene	Yes	-	Yes
chr3	35403092	Intergenic enhancer	34649994	Sox2	1137430	EID gene	Yes	-	Yes
chr3	38664305	Intergenic enhancer	38484850	Ankrd50	1126987	EID gene	Yes	-	Yes
chr3	38712806	Intergenic enhancer	38484850	Ankrd50	1930872	EID gene	Yes	-	Yes
chr3	38754890	Intergenic enhancer	38484850	Ankrd50	1930872	EID gene	Yes	-	Yes
chr3	38776984	Intergenic enhancer	38484850	Ankrd50	1930872	EID gene	Yes	-	Yes
chr3	38783136	Intergenic enhancer	38484850	Ankrd50	1930872	EID gene	Yes	-	Yes
chr3	38796070	Intergenic enhancer	38484850	Ankrd50	1930872	EID gene	Yes	-	Yes
chr3	38820485	Intergenic enhancer	38484850	Ankrd50	1930872	EID gene	Yes	-	Yes
chr3	39838887	Intergenic enhancer	38886939	Fat4	1532879	EID gene	Yes	-	Yes
chr3	40102960	Intergenic enhancer	38886939	Fat4	1532879	EID gene	Yes	-	Yes
chr3	40531715	Intergenic enhancer	38886939	Fat4	1532879	EID gene	Yes	-	Yes
chr3	50300385	Intergenic enhancer	49757316	Pcdh18	1388452	EID gene	Yes	-	Yes
chr3	52196705	Intergenic enhancer	52105006	Maml3	795343	EID gene	Yes	-	Yes
chr3	56476127	Intergenic enhancer	56183701	Nbea	1322907	EID gene	Yes	-	Yes
chr3	56698581	Intergenic enhancer	56183701	Nbea	1322907	EID gene	Yes	-	Yes
chr3	56708159	Intergenic enhancer	56183701	Nbea	1322907	EID gene	Yes	-	Yes
chr3	56845145	Intergenic enhancer	56183701	Nbea	1623744	EID gene	Yes	-	Yes
chr3	56860110	Intergenic enhancer	56183701	Nbea	1623744	EID gene	Yes	-	Yes
chr3	56955679	Intergenic enhancer	56183701	Nbea	1623744	EID gene	Yes	-	Yes
chr3	56962621	Intergenic enhancer	56183701	Nbea	1623744	EID gene	Yes	-	Yes
chr3	57203596	Intergenic enhancer	56183701	Nbea	1623744	EID gene	Yes	-	Yes
chr3	66326044	Intergenic enhancer	66981771	Shox2	770193	EID gene	Yes	-	Yes
chr3	66537348	Intergenic enhancer	66981771	Shox2	770193	EID gene	Yes	-	Yes
chr3	80182094	Intergenic enhancer	80802693	Gria2	768504	EID gene	Yes	-	Yes
chr3	120215385	Intergenic enhancer	119783388	Ptbp2	1657830	EID gene	Yes	-	Yes
chr3	120305877	Intergenic enhancer	119783388	Ptbp2	1657830	EID gene	Yes	-	Yes
chr3	120472707	Intergenic enhancer	119783388	Ptbp2	1657830	EID gene	Yes	-	Yes
chr3	120983060	Intergenic enhancer	119783388	Ptbp2	1402325	EID gene	Yes	-	Yes
chr3	121104672	Intergenic enhancer	119783388	Ptbp2	1402325	EID gene	Yes	-	Yes
chr3	121134152	Intergenic enhancer	119783388	Ptbp2	1402325	EID gene	Yes	-	Yes
chr3	124076310	Intergenic enhancer	123672477	Ndst3	1729389	EID gene	Yes	-	Yes
chr3	124266976	Intergenic enhancer	123672477	Ndst3	1729389	EID gene	Yes	-	Yes
chr3	133601002	Intergenic enhancer	134236494	Cxxc4	777545	EID gene	Yes	-	Yes
chr3	133614662	Intergenic enhancer	134236494	Cxxc4	777545	EID gene	Yes	-	Yes
chr3	134015071	Intergenic enhancer	134236494	Cxxc4	1259021	EID gene	Yes	-	Yes
chr3	134146598	Intergenic enhancer	133544390	Tet2	1259021	EID gene	Yes	-	Yes
chr3	134629705	Intergenic enhancer	134236494	Cxxc4	844898	EID gene	Yes	-	Yes
chr3	147082814	Intergenic enhancer	148954635	Adgrl2	1870997	EID gene	Yes	-	Yes
chr3	147093114	Intergenic enhancer	148954635	Adgrl2	1870997	EID gene	Yes	-	Yes
chr3	147101173	Intergenic enhancer	148954635	Adgrl2	1870997	EID gene	Yes	-	Yes
chr3	147182114	Intergenic enhancer	148954635	Adgrl2	1870997	EID gene	Yes	-	Yes
chr3	155460284	Intergenic enhancer	156561793	Negr1	1367570	EID gene	Yes	-	Yes
chr3	155532352	Intergenic enhancer	156561793	Negr1	1367570	EID gene	Yes	-	Yes
chr3	155578442	Intergenic enhancer	156561793	Negr1	1367570	EID gene	Yes	-	Yes
chr4	7364346	Intergenic enhancer	6991557	Tox	1382016	EID gene	Yes	-	Yes
chr4	9136520	Intergenic enhancer	9269292	Clvs1	930022	EID gene	Yes	-	Yes
chr4	12536691	Intergenic enhancer	12906836	Triqk	741216	EID gene	Yes	-	Yes
chr4	13600598	Intergenic enhancer	12906836	Triqk	1371957	EID gene	Yes	-	Yes
chr4	13690865	Intergenic enhancer	12906836	Triqk	1371957	EID gene	Yes	-	Yes
chr4	23983414	Intergenic enhancer	22488366	Pou3f2	2017696	EID gene	Yes	-	Yes
chr4	24019924	Intergenic enhancer	22488366	Pou3f2	2017696	EID gene	Yes	-	Yes
chr4	24430621	Intergenic enhancer	22488366	Pou3f2	2017696	EID gene	Yes	-	Yes
chr4	26275917	Intergenic enhancer	25800003	Fut9	2990980	EID gene	Yes	-	Yes
chr4	30039642	Intergenic enhancer	28813130	Epha7	5463081	EID gene	Yes	-	Yes
chr4	30790364	Intergenic enhancer	28813130	Epha7	3390571	EID gene	Yes	-	Yes
chr4	32074906	Intergenic enhancer	32417434	Bach2	3390571	EID gene	Yes	-	Yes
chr4	32106893	Intergenic enhancer	32417434	Bach2	3390571	EID gene	Yes	-	Yes
chr4	47881907	Intergenic enhancer	47474660	Sec61b	600543	EID gene	Yes	-	Yes
chr4	53878684	Intergenic enhancer	54947944	Zfp462	1123260	EID gene	Yes	-	Yes
chr4	54021635	Intergenic enhancer	54947944	Zfp462	1123260	EID gene	Yes	-	Yes
chr4	54029896	Intergenic enhancer	54947944	Zfp462	1123260	EID gene	Yes	-	Yes
chr4	54329234	Intergenic enhancer	54947944	Zfp462	1123260	EID gene	Yes	-	Yes
chr4	54353956	Intergenic enhancer	54947944	Zfp462	1123260	EID gene	Yes	-	Yes
chr4	54602067	Intergenic enhancer	54947944	Zfp462	1352404	EID gene	Yes	-	Yes
chr4	54612677	Intergenic enhancer	54947944	Zfp462	1352404	EID gene	Yes	-	Yes
chr4	54652719	Intergenic enhancer	54947944	Zfp462	1352404	EID gene	Yes	-	Yes
chr4	68023163	Intergenic enhancer	68954397	Brinp1	3177247	EID gene	Yes	-	Yes
chr4	69195919	Intergenic enhancer	70410435	Cdk5rap2	3177247	EID gene	Yes	-	Yes
chr4	81179352	Intergenic enhancer	80910685	Lurap1l	1171554	EID gene	Yes	-	Yes
chr4	85707525	Intergenic enhancer	85205455	Sh3gl2	680850	EID gene	Yes	-	Yes
chr4	96968745	Intergenic enhancer	97581942	Nfia	854653	EID gene	Yes	-	Yes
chr4	105282071	Intergenic enhancer	106316212	Usp24	1130893	EID gene	Yes	-	Yes
chr4	123990757	Intergenic enhancer	124657645	Pou3f1	725830	EID gene	Yes	-	Yes
chr4	124035479	Intergenic enhancer	124657645	Pou3f1	725830	EID gene	Yes	-	Yes
chr4	124048682	Intergenic enhancer	124657645	Pou3f1	725830	EID gene	Yes	-	Yes
chr4	124150301	Intergenic enhancer	124657645	Pou3f1	725830	EID gene	Yes	-	Yes
chr4	124200297	Intergenic enhancer	124657645	Pou3f1	725830	EID gene	Yes	-	Yes
chr4	124593515	Intergenic enhancer	123917432	Rragc	738756	EID gene	Yes	-	Yes
chr4	124615825	Intergenic enhancer	123917432	Rragc	738756	EID gene	Yes	-	Yes
chr4	125316416	Intergenic enhancer	125490695	Grik3	673299	EID gene	Yes	-	Yes
chr4	125729059	Intergenic enhancer	125490695	Grik3	673299	EID gene	Yes	-	Yes
chr4	130972731	Intergenic enhancer	131838278	Ptpru	821216	EID gene	Yes	-	Yes
chr4	130984885	Intergenic enhancer	131838278	Ptpru	821216	EID gene	Yes	-	Yes
chr4	131001494	Intergenic enhancer	131838278	Ptpru	821216	EID gene	Yes	-	Yes
chr4	131037678	Intergenic enhancer	131838278	Ptpru	821216	EID gene	Yes	-	Yes
chr4	131046388	Intergenic enhancer	131838278	Ptpru	821216	EID gene	Yes	-	Yes
chr4	131080406	Intergenic enhancer	131838278	Ptpru	821216	EID gene	Yes	-	Yes
chr4	131244087	Intergenic enhancer	131838278	Ptpru	821216	EID gene	Yes	-	Yes
chr4	131391825	Intergenic enhancer	131838278	Ptpru	818172	EID gene	Yes	-	Yes
chr4	131432888	Intergenic enhancer	131838278	Ptpru	818172	EID gene	Yes	-	Yes
chr4	131457605	Intergenic enhancer	131838278	Ptpru	818172	EID gene	Yes	-	Yes
chr4	131492477	Intergenic enhancer	131838278	Ptpru	818172	EID gene	Yes	-	Yes
chr4	142420670	Intergenic enhancer	142210208	Kazn	915267	EID gene	Yes	-	Yes
chr4	142639446	Intergenic enhancer	142210208	Kazn	915267	EID gene	Yes	-	Yes
chr4	142955785	Intergenic enhancer	142210208	Kazn	951881	EID gene	Yes	-	Yes
chr4	152624608	Intergenic enhancer	153482830	Ajap1	896220	EID gene	Yes	-	Yes
chr4	152833603	Intergenic enhancer	153482830	Ajap1	896220	EID gene	Yes	-	Yes
chr4	152916764	Intergenic enhancer	153482830	Ajap1	896220	EID gene	Yes	-	Yes
chr5	45101214	Intergenic enhancer	44799746	Ldb2	879811	EID gene	Yes	-	Yes
chr5	45124887	Intergenic enhancer	44799746	Ldb2	879811	EID gene	Yes	-	Yes
chr5	45278169	Intergenic enhancer	44799746	Ldb2	637806	EID gene	Yes	-	Yes
chr5	46201938	Intergenic enhancer	45857540	Lcorl	2183296	EID gene	Yes	-	Yes
chr5	46236162	Intergenic enhancer	45857540	Lcorl	2183296	EID gene	Yes	-	Yes
chr5	58747761	Intergenic enhancer	57718080	Pcdh7	6741500	EID gene	Yes	-	Yes
chr5	64365827	Intergenic enhancer	64803520	Klf3	672383	EID gene	Yes	-	Yes
chr5	64382035	Intergenic enhancer	64803520	Klf3	672383	EID gene	Yes	-	Yes
chr5	64389762	Intergenic enhancer	64803520	Klf3	672383	EID gene	Yes	-	Yes
chr5	64647484	Intergenic enhancer	64803520	Klf3	646363	EID gene	Yes	-	Yes
chr5	84849061	Intergenic enhancer	84417382	Epha5	2294211	EID gene	Yes	-	Yes
chr5	99401997	Intergenic enhancer	99252927	Rasgef1b	833495	EID gene	Yes	-	Yes
chr5	99479612	Intergenic enhancer	99252927	Rasgef1b	833495	EID gene	Yes	-	Yes
chr5	99600377	Intergenic enhancer	99252927	Rasgef1b	657440	EID gene	Yes	-	Yes
chr5	99613546	Intergenic enhancer	99252927	Rasgef1b	657440	EID gene	Yes	-	Yes
chr5	99841027	Intergenic enhancer	99252927	Rasgef1b	657440	EID gene	Yes	-	Yes
chr5	99848675	Intergenic enhancer	99252927	Rasgef1b	657440	EID gene	Yes	-	Yes
chr5	99872826	Intergenic enhancer	99252927	Rasgef1b	657440	EID gene	Yes	-	Yes
chr5	106118805	Intergenic enhancer	106458166	Barhl2	598054	EID gene	Yes	-	Yes
chr5	106163400	Intergenic enhancer	106458166	Barhl2	598054	EID gene	Yes	-	Yes
chr5	111554978	Intergenic enhancer	111417299	Mn1	818401	EID gene	Yes	-	Yes
chr5	111658132	Intergenic enhancer	111417299	Mn1	818401	EID gene	Yes	-	Yes
chr5	111678197	Intergenic enhancer	111417299	Mn1	818401	EID gene	Yes	-	Yes
chr5	111693415	Intergenic enhancer	111417299	Mn1	818401	EID gene	Yes	-	Yes
chr5	111727643	Intergenic enhancer	111417299	Mn1	818401	EID gene	Yes	-	Yes
chr5	111742095	Intergenic enhancer	111417299	Mn1	818401	EID gene	Yes	-	Yes
chr5	111773673	Intergenic enhancer	111417299	Mn1	818401	EID gene	Yes	-	Yes
chr5	111837271	Intergenic enhancer	111417299	Mn1	792762	EID gene	Yes	-	Yes
chr5	111843762	Intergenic enhancer	111417299	Mn1	792762	EID gene	Yes	-	Yes
chr5	111855679	Intergenic enhancer	111417299	Mn1	792762	EID gene	Yes	-	Yes
chr5	111886138	Intergenic enhancer	111417299	Mn1	792762	EID gene	Yes	-	Yes
chr5	111895371	Intergenic enhancer	111417299	Mn1	792762	EID gene	Yes	-	Yes
chr5	111916814	Intergenic enhancer	111417299	Mn1	792762	EID gene	Yes	-	Yes
chr5	111944442	Intergenic enhancer	111417299	Mn1	792762	EID gene	Yes	-	Yes
chr5	111975619	Intergenic enhancer	111417299	Mn1	792762	EID gene	Yes	-	Yes
chr5	111991600	Intergenic enhancer	111417299	Mn1	792762	EID gene	Yes	-	Yes
chr5	112001289	Intergenic enhancer	111417299	Mn1	792762	EID gene	Yes	-	Yes
chr5	112012912	Intergenic enhancer	111417299	Mn1	792762	EID gene	Yes	-	Yes
chr5	112030016	Intergenic enhancer	111417299	Mn1	792762	EID gene	Yes	-	Yes
chr5	112040066	Intergenic enhancer	111417299	Mn1	792762	EID gene	Yes	-	Yes
chr5	112050105	Intergenic enhancer	111417299	Mn1	792762	EID gene	Yes	-	Yes
chr5	112081687	Intergenic enhancer	111417299	Mn1	792762	EID gene	Yes	-	Yes
chr5	112110278	Intergenic enhancer	111417299	Mn1	792762	EID gene	Yes	-	Yes
chr5	112133939	Intergenic enhancer	111417299	Mn1	792762	EID gene	Yes	-	Yes
chr5	112153792	Intergenic enhancer	111417299	Mn1	792762	EID gene	Yes	-	Yes
chr5	112167331	Intergenic enhancer	111417299	Mn1	792762	EID gene	Yes	-	Yes
chr5	112175057	Intergenic enhancer	111417299	Mn1	792762	EID gene	Yes	-	Yes
chr5	112214452	Intergenic enhancer	111417299	Mn1	792762	EID gene	Yes	-	Yes
chr5	118407839	Intergenic enhancer	118560718	Med13l	1203028	EID gene	Yes	-	Yes
chr5	118421982	Intergenic enhancer	118560718	Med13l	1203028	EID gene	Yes	-	Yes
chr6	12809830	Intergenic enhancer	13069758	Tmem106b	550914	EID gene	Yes	-	Yes
chr6	22794680	Intergenic enhancer	22356081	Fam3c	538676	EID gene	Yes	-	Yes
chr6	22834750	Intergenic enhancer	22356081	Fam3c	538676	EID gene	Yes	-	Yes
chr6	28932533	Intergenic enhancer	28831747	Lrrc4	607258	EID gene	Yes	-	Yes
chr6	31596881	Intergenic enhancer	31563937	Podxl	590634	EID gene	Yes	-	Yes
chr6	31703252	Intergenic enhancer	32588192	Plxna4	590634	EID gene	Yes	-	Yes
chr6	31717757	Intergenic enhancer	32588192	Plxna4	590634	EID gene	Yes	-	Yes
chr6	31818458	Intergenic enhancer	32588192	Plxna4	590634	EID gene	Yes	-	Yes
chr6	32106139	Intergenic enhancer	32588192	Plxna4	784633	EID gene	Yes	-	Yes
chr6	49633758	Intergenic enhancer	49822709	Npy	633940	EID gene	Yes	-	Yes
chr6	49779595	Intergenic enhancer	49822709	Npy	633940	EID gene	Yes	-	Yes
chr6	60710209	Intergenic enhancer	60829855	Snca	664257	EID gene	Yes	-	Yes
chr6	61067278	Intergenic enhancer	61180324	Ccser1	1064088	EID gene	Yes	-	Yes
chr6	99804659	Intergenic enhancer	100287358	Rybp	518404	EID gene	Yes	-	Yes
chr6	99887174	Intergenic enhancer	100287358	Rybp	518404	EID gene	Yes	-	Yes
chr6	99954361	Intergenic enhancer	100287358	Rybp	518404	EID gene	Yes	-	Yes
chr6	99964512	Intergenic enhancer	100287358	Rybp	518404	EID gene	Yes	-	Yes
chr6	99985005	Intergenic enhancer	100287358	Rybp	518404	EID gene	Yes	-	Yes
chr6	100011724	Intergenic enhancer	100287358	Rybp	786624	EID gene	Yes	-	Yes
chr6	100170972	Intergenic enhancer	100287358	Rybp	786624	EID gene	Yes	-	Yes
chr6	103307332	Intergenic enhancer	103510875	Chl1	1806216	EID gene	Yes	-	Yes
chr6	103319268	Intergenic enhancer	103510875	Chl1	1806216	EID gene	Yes	-	Yes
chr6	103332660	Intergenic enhancer	103510875	Chl1	1806216	EID gene	Yes	-	Yes
chr6	103381879	Intergenic enhancer	103510875	Chl1	1806216	EID gene	Yes	-	Yes
chr6	107013309	Intergenic enhancer	107529725	Lrrn1	758845	EID gene	Yes	-	Yes
chr7	36231760	Intergenic enhancer	36698117	Tshz3	913019	EID gene	Yes	-	Yes
chr7	36949700	Intergenic enhancer	36698117	Tshz3	1600683	EID gene	Yes	-	Yes
chr7	37179976	Intergenic enhancer	36698117	Tshz3	1600683	EID gene	Yes	-	Yes
chr7	65388501	Intergenic enhancer	65644897	Tarsl2	696777	EID gene	Yes	-	Yes
chr7	69579134	Intergenic enhancer	70366746	Nr2f2	3313794	EID gene	Yes	-	Yes
chr7	69812978	Intergenic enhancer	70366746	Nr2f2	3313794	EID gene	Yes	-	Yes
chr7	70068224	Intergenic enhancer	68749238	Arrdc4	3313794	EID gene	Yes	-	Yes
chr7	70120365	Intergenic enhancer	68749238	Arrdc4	3313794	EID gene	Yes	-	Yes
chr7	71383888	Intergenic enhancer	70366746	Nr2f2	2780007	EID gene	Yes	-	Yes
chr7	71705638	Intergenic enhancer	70366746	Nr2f2	2780007	EID gene	Yes	-	Yes
chr7	72497550	Intergenic enhancer	73375519	Rgma	2780007	EID gene	Yes	-	Yes
chr7	72541488	Intergenic enhancer	73375519	Rgma	2780007	EID gene	Yes	-	Yes
chr7	72738177	Intergenic enhancer	73375519	Rgma	2780007	EID gene	Yes	-	Yes
chr7	72774858	Intergenic enhancer	73375519	Rgma	2780007	EID gene	Yes	-	Yes
chr7	72866064	Intergenic enhancer	73375519	Rgma	1075676	EID gene	Yes	-	Yes
chr7	73222785	Intergenic enhancer	73375519	Rgma	1075676	EID gene	Yes	-	Yes
chr7	77856046	Intergenic enhancer	78577838	Ntrk3	1264917	EID gene	Yes	-	Yes
chr7	83085680	Intergenic enhancer	82867332	Mex3b	802834	EID gene	Yes	-	Yes
chr7	83383094	Intergenic enhancer	82867332	Mex3b	721661	EID gene	Yes	-	Yes
chr7	83489815	Intergenic enhancer	82867332	Mex3b	721661	EID gene	Yes	-	Yes
chr7	83550035	Intergenic enhancer	82867332	Mex3b	721661	EID gene	Yes	-	Yes
chr7	90887549	Intergenic enhancer	91090785	Dlg2	726692	EID gene	Yes	-	Yes
chr7	91010772	Intergenic enhancer	90475995	Tmem126b	726692	EID gene	Yes	-	Yes
chr7	129744354	Intergenic enhancer	130266808	Fgfr2	727267	EID gene	Yes	-	Yes
chr7	129776895	Intergenic enhancer	130266808	Fgfr2	727267	EID gene	Yes	-	Yes
chr7	129896670	Intergenic enhancer	130266808	Fgfr2	727267	EID gene	Yes	-	Yes
chr7	129939589	Intergenic enhancer	130266808	Fgfr2	651397	EID gene	Yes	-	Yes
chr8	63783752	Intergenic enhancer	62951231	Spock3	630196	EID gene	Yes	-	Yes
chr8	86283076	Intergenic enhancer	85840987	Phkb	501650	EID gene	Yes	-	Yes
chr8	86365884	Intergenic enhancer	85840987	Phkb	501650	EID gene	Yes	-	Yes
chr8	86389152	Intergenic enhancer	85840987	Phkb	501650	EID gene	Yes	-	Yes
chr8	86438640	Intergenic enhancer	85840987	Phkb	501650	EID gene	Yes	-	Yes
chr8	86475828	Intergenic enhancer	85840987	Phkb	501650	EID gene	Yes	-	Yes
chr8	87064513	Intergenic enhancer	87472592	Cbln1	678726	EID gene	Yes	-	Yes
chr8	87152674	Intergenic enhancer	87472592	Cbln1	678726	EID gene	Yes	-	Yes
chr8	87160177	Intergenic enhancer	87472592	Cbln1	678726	EID gene	Yes	-	Yes
chr8	87172147	Intergenic enhancer	87472592	Cbln1	678726	EID gene	Yes	-	Yes
chr8	87236031	Intergenic enhancer	87472592	Cbln1	772811	EID gene	Yes	-	Yes
chr8	87540434	Intergenic enhancer	87959595	Zfp423	772811	EID gene	Yes	-	Yes
chr8	87595364	Intergenic enhancer	87959595	Zfp423	772811	EID gene	Yes	-	Yes
chr8	87615386	Intergenic enhancer	87959595	Zfp423	772811	EID gene	Yes	-	Yes
chr8	90070336	Intergenic enhancer	90348252	Tox3	1683531	EID gene	Yes	-	Yes
chr8	90076754	Intergenic enhancer	90348252	Tox3	1683531	EID gene	Yes	-	Yes
chr8	90496979	Intergenic enhancer	90348252	Tox3	1683531	EID gene	Yes	-	Yes
chr8	91873167	Intergenic enhancer	92357795	Irx5	686218	EID gene	Yes	-	Yes
chr8	103288690	Intergenic enhancer	102785111	Cdh11	4532136	EID gene	Yes	-	Yes
chr8	103846732	Intergenic enhancer	102785111	Cdh11	1342523	EID gene	Yes	-	Yes
chr8	107691423	Intergenic enhancer	108714643	Zfhx3	1147250	EID gene	Yes	-	Yes
chr8	107814850	Intergenic enhancer	108714643	Zfhx3	1147250	EID gene	Yes	-	Yes
chr8	107824717	Intergenic enhancer	108714643	Zfhx3	1147250	EID gene	Yes	-	Yes
chr8	107883485	Intergenic enhancer	108714643	Zfhx3	1147250	EID gene	Yes	-	Yes
chr8	107918716	Intergenic enhancer	108714643	Zfhx3	1147250	EID gene	Yes	-	Yes
chr8	107942463	Intergenic enhancer	108714643	Zfhx3	1147250	EID gene	Yes	-	Yes
chr8	107958717	Intergenic enhancer	108714643	Zfhx3	1147250	EID gene	Yes	-	Yes
chr8	107981043	Intergenic enhancer	108714643	Zfhx3	1147250	EID gene	Yes	-	Yes
chr8	108102750	Intergenic enhancer	108714643	Zfhx3	1147250	EID gene	Yes	-	Yes
chr8	108140566	Intergenic enhancer	108714643	Zfhx3	1147250	EID gene	Yes	-	Yes
chr8	108176192	Intergenic enhancer	108714643	Zfhx3	1658551	EID gene	Yes	-	Yes
chr8	108182702	Intergenic enhancer	108714643	Zfhx3	1658551	EID gene	Yes	-	Yes
chr8	108220998	Intergenic enhancer	108714643	Zfhx3	1658551	EID gene	Yes	-	Yes
chr8	108282204	Intergenic enhancer	108714643	Zfhx3	1658551	EID gene	Yes	-	Yes
chr8	108467424	Intergenic enhancer	107588482	Psmd7	1658551	EID gene	Yes	-	Yes
chr8	109189805	Intergenic enhancer	108714643	Zfhx3	537746	EID gene	Yes	-	Yes
chr8	109215022	Intergenic enhancer	108714643	Zfhx3	537746	EID gene	Yes	-	Yes
chr8	109233080	Intergenic enhancer	108714643	Zfhx3	537746	EID gene	Yes	-	Yes
chr8	109247887	Intergenic enhancer	108714643	Zfhx3	537746	EID gene	Yes	-	Yes
chr8	109311133	Intergenic enhancer	108714643	Zfhx3	537746	EID gene	Yes	-	Yes
chr8	109321268	Intergenic enhancer	108714643	Zfhx3	537746	EID gene	Yes	-	Yes
chr8	109351774	Intergenic enhancer	108714643	Zfhx3	537746	EID gene	Yes	-	Yes
chr8	109360791	Intergenic enhancer	108714643	Zfhx3	537746	EID gene	Yes	-	Yes
chr8	109399802	Intergenic enhancer	108714643	Zfhx3	537746	EID gene	Yes	-	Yes
chr8	109414838	Intergenic enhancer	108714643	Zfhx3	537746	EID gene	Yes	-	Yes
chr8	109437481	Intergenic enhancer	108714643	Zfhx3	537746	EID gene	Yes	-	Yes
chr8	109467014	Intergenic enhancer	108714643	Zfhx3	537746	EID gene	Yes	-	Yes
chr8	113623740	Intergenic enhancer	112570042	Cntnap4	804809	EID gene	Yes	-	Yes
chr8	117865592	Intergenic enhancer	118283610	Cdh13	514243	EID gene	Yes	-	Yes
chr8	127779427	Intergenic enhancer	128359072	Nrp1	926042	EID gene	Yes	-	Yes
chr8	127915931	Intergenic enhancer	128359072	Nrp1	926042	EID gene	Yes	-	Yes
chr8	128030822	Intergenic enhancer	128359072	Nrp1	926042	EID gene	Yes	-	Yes
chr9	23063109	Intergenic enhancer	22475714	Bbs9	947597	EID gene	Yes	-	Yes
chr9	23204619	Intergenic enhancer	22475714	Bbs9	947597	EID gene	Yes	-	Yes
chr9	26520202	Intergenic enhancer	26733807	B3gat1	1131390	EID gene	Yes	-	Yes
chr9	27452820	Intergenic enhancer	28404327	Opcml	1041873	EID gene	Yes	-	Yes
chr9	30068210	Intergenic enhancer	29963269	Ntm	533397	EID gene	Yes	-	Yes
chr9	30235071	Intergenic enhancer	29963269	Ntm	896487	EID gene	Yes	-	Yes
chr9	30265982	Intergenic enhancer	29963269	Ntm	896487	EID gene	Yes	-	Yes
chr9	30284873	Intergenic enhancer	29963269	Ntm	896487	EID gene	Yes	-	Yes
chr9	33902917	Intergenic enhancer	34488730	Kirrel3	1729662	EID gene	Yes	-	Yes
chr9	47056681	Intergenic enhancer	47530169	Cadm1	1226266	EID gene	Yes	-	Yes
chr9	47073423	Intergenic enhancer	47530169	Cadm1	1226266	EID gene	Yes	-	Yes
chr9	47107121	Intergenic enhancer	47530169	Cadm1	1226266	EID gene	Yes	-	Yes
chr9	47143149	Intergenic enhancer	47530169	Cadm1	1226266	EID gene	Yes	-	Yes
chr9	47280428	Intergenic enhancer	47530169	Cadm1	990921	EID gene	Yes	-	Yes
chr9	47923889	Intergenic enhancer	47530169	Cadm1	990921	EID gene	Yes	-	Yes
chr9	50005997	Intergenic enhancer	49799393	Ncam1	711034	EID gene	Yes	-	Yes
chr9	50245521	Intergenic enhancer	49799393	Ncam1	711108	EID gene	Yes	-	Yes
chr9	50306272	Intergenic enhancer	49799393	Ncam1	711108	EID gene	Yes	-	Yes
chr9	50365442	Intergenic enhancer	49799393	Ncam1	711108	EID gene	Yes	-	Yes
chr9	50429722	Intergenic enhancer	49799393	Ncam1	711108	EID gene	Yes	-	Yes
chr9	50451908	Intergenic enhancer	49799393	Ncam1	711108	EID gene	Yes	-	Yes
chr9	60957558	Intergenic enhancer	61372365	Tle3	547574	EID gene	Yes	-	Yes
chr9	61081773	Intergenic enhancer	61372365	Tle3	547574	EID gene	Yes	-	Yes
chr9	61583949	Intergenic enhancer	61372365	Tle3	986719	EID gene	Yes	-	Yes
chr9	74479472	Intergenic enhancer	74861920	Onecut1	720013	EID gene	Yes	-	Yes
chr9	74532150	Intergenic enhancer	74861920	Onecut1	641949	EID gene	Yes	-	Yes
chr9	92174732	Intergenic enhancer	91368971	Zic4	843703	EID gene	Yes	-	Yes
chr9	100272453	Intergenic enhancer	99876170	Sox14	589376	EID gene	Yes	-	Yes
chr9	100439174	Intergenic enhancer	99876170	Sox14	589376	EID gene	Yes	-	Yes
chr9	101266067	Intergenic enhancer	102354693	Ephb1	670484	EID gene	Yes	-	Yes
chr9	101406099	Intergenic enhancer	102354693	Ephb1	670484	EID gene	Yes	-	Yes
chr9	101472394	Intergenic enhancer	102354693	Ephb1	670484	EID gene	Yes	-	Yes
chr9	101496008	Intergenic enhancer	102354693	Ephb1	670484	EID gene	Yes	-	Yes
chr9	101511217	Intergenic enhancer	102354693	Ephb1	670484	EID gene	Yes	-	Yes
chr9	101718230	Intergenic enhancer	102354693	Ephb1	670484	EID gene	Yes	-	Yes
chr9	101742275	Intergenic enhancer	102354693	Ephb1	670484	EID gene	Yes	-	Yes
chr9	113248824	Intergenic enhancer	112235985	Arpp21	1448971	EID gene	Yes	-	Yes
chr9	113267809	Intergenic enhancer	112235985	Arpp21	1448971	EID gene	Yes	-	Yes
chr9	113380590	Intergenic enhancer	112235985	Arpp21	1448971	EID gene	Yes	-	Yes
chr9	113415546	Intergenic enhancer	112235985	Arpp21	1448971	EID gene	Yes	-	Yes
chr9	113450862	Intergenic enhancer	112235985	Arpp21	1448971	EID gene	Yes	-	Yes
chr9	113462935	Intergenic enhancer	112235985	Arpp21	1448971	EID gene	Yes	-	Yes
chr9	113508045	Intergenic enhancer	112235985	Arpp21	1448971	EID gene	Yes	-	Yes
chr9	118187615	Intergenic enhancer	118478188	Eomes	762605	EID gene	Yes	-	Yes
chr9	118227593	Intergenic enhancer	118478188	Eomes	762605	EID gene	Yes	-	Yes
chr9	118256255	Intergenic enhancer	118478188	Eomes	762605	EID gene	Yes	-	Yes
chrX	10911264	Intergenic enhancer	10717364	Mid1ip1	700314	EID gene	Yes	-	Yes
chrX	10991871	Intergenic enhancer	10717364	Mid1ip1	700314	EID gene	Yes	-	Yes
chrX	11384723	Intergenic enhancer	12160355	Bcor	711431	EID gene	Yes	-	Yes
chrX	11435402	Intergenic enhancer	12160355	Bcor	711431	EID gene	Yes	-	Yes
chrX	11493462	Intergenic enhancer	12160355	Bcor	711431	EID gene	Yes	-	Yes
chrX	11632198	Intergenic enhancer	12160355	Bcor	711431	EID gene	Yes	-	Yes
chrX	11664970	Intergenic enhancer	12160355	Bcor	711431	EID gene	Yes	-	Yes
chrX	11807396	Intergenic enhancer	12160355	Bcor	1135989	EID gene	Yes	-	Yes
chrX	11853042	Intergenic enhancer	12160355	Bcor	1135989	EID gene	Yes	-	Yes
chrX	12225708	Intergenic enhancer	12587758	Atp6ap2	1135989	EID gene	Yes	-	Yes
chrX	12297071	Intergenic enhancer	12587758	Atp6ap2	1135989	EID gene	Yes	-	Yes
chrX	57692791	Intergenic enhancer	58030627	Zic3	534766	EID gene	Yes	-	Yes
chrX	77433837	Intergenic enhancer	77511226	Tbl1x	922850	EID gene	Yes	-	Yes
chrX	99540185	Intergenic enhancer	99470735	Pja1	666139	EID gene	Yes	-	Yes
chrX	99550369	Intergenic enhancer	99470735	Pja1	666139	EID gene	Yes	-	Yes
chrX	99568167	Intergenic enhancer	99470735	Pja1	666139	EID gene	Yes	-	Yes
chrX	110076587	Intergenic enhancer	110814378	Pou3f4	1500598	EID gene	Yes	-	Yes
chr1	194208503	Intergenic enhancer	193370282	Camk1g	1371498	EID gene	Yes	Yes	-
chr1	194208503	Intergenic enhancer	194619828	Plxna2	1371498	EID gene	Yes	Yes	-
chr10	9510003	Intergenic enhancer	8886070	Sash1	821526	EID gene	Yes	Yes	-
chr10	9510003	Intergenic enhancer	9675208	Samd5	821526	EID gene	Yes	Yes	-
chr11	19829702	Intergenic enhancer	19018969	Meis1	945178	EID gene	Yes	Yes	-
chr11	19829702	Intergenic enhancer	19924441	Spred2	945178	EID gene	Yes	Yes	-
chr11	19835358	Intergenic enhancer	19018969	Meis1	945178	EID gene	Yes	Yes	-
chr11	19835358	Intergenic enhancer	19924441	Spred2	945178	EID gene	Yes	Yes	-
chr11	45026802	Intergenic enhancer	44618099	Ebf1	896451	EID gene	Yes	Yes	-
chr11	45026802	Intergenic enhancer	45851968	Clint1	896451	EID gene	Yes	Yes	-
chr11	113184204	Intergenic enhancer	112782209	Sox9	2162481	EID gene	Yes	Yes	-
chr11	113184204	Intergenic enhancer	113619326	Sstr2	2162481	EID gene	Yes	Yes	-
chr12	27083400	Intergenic enhancer	26469214	Cmpk2	1949506	EID gene	Yes	Yes	-
chr12	27083400	Intergenic enhancer	27342718	Sox11	1949506	EID gene	Yes	Yes	-
chr12	27141446	Intergenic enhancer	26469214	Cmpk2	1949506	EID gene	Yes	Yes	-
chr12	27141446	Intergenic enhancer	27342718	Sox11	1949506	EID gene	Yes	Yes	-
chr13	84758049	Intergenic enhancer	84222295	Tmem161b	894385	EID gene	Yes	Yes	-
chr13	84758049	Intergenic enhancer	85189384	Ccnh	894385	EID gene	Yes	Yes	-
chr13	84805138	Intergenic enhancer	84222295	Tmem161b	894385	EID gene	Yes	Yes	-
chr13	84805138	Intergenic enhancer	85189384	Ccnh	894385	EID gene	Yes	Yes	-
chr14	24649876	Intergenic enhancer	24490677	Rps24	965843	EID gene	Yes	Yes	-
chr14	24649876	Intergenic enhancer	25459184	Zmiz1	965843	EID gene	Yes	Yes	-
chr14	24749606	Intergenic enhancer	24490677	Rps24	965843	EID gene	Yes	Yes	-
chr14	24749606	Intergenic enhancer	25459184	Zmiz1	965843	EID gene	Yes	Yes	-
chr14	24764761	Intergenic enhancer	24490677	Rps24	965843	EID gene	Yes	Yes	-
chr14	24764761	Intergenic enhancer	25459184	Zmiz1	965843	EID gene	Yes	Yes	-
chr14	24779331	Intergenic enhancer	24490677	Rps24	965843	EID gene	Yes	Yes	-
chr14	24779331	Intergenic enhancer	25459184	Zmiz1	965843	EID gene	Yes	Yes	-
chr14	24807519	Intergenic enhancer	24490677	Rps24	965843	EID gene	Yes	Yes	-
chr14	24807519	Intergenic enhancer	25459184	Zmiz1	965843	EID gene	Yes	Yes	-
chr14	24828210	Intergenic enhancer	24490677	Rps24	965843	EID gene	Yes	Yes	-
chr14	24828210	Intergenic enhancer	25459184	Zmiz1	965843	EID gene	Yes	Yes	-
chr14	24842019	Intergenic enhancer	24490677	Rps24	965843	EID gene	Yes	Yes	-
chr14	24842019	Intergenic enhancer	25459184	Zmiz1	965843	EID gene	Yes	Yes	-
chr14	24876583	Intergenic enhancer	24490677	Rps24	965843	EID gene	Yes	Yes	-
chr14	24876583	Intergenic enhancer	25459184	Zmiz1	965843	EID gene	Yes	Yes	-
chr14	24960543	Intergenic enhancer	24490677	Rps24	965843	EID gene	Yes	Yes	-
chr14	24960543	Intergenic enhancer	25459184	Zmiz1	965843	EID gene	Yes	Yes	-
chr14	24995943	Intergenic enhancer	24490677	Rps24	989650	EID gene	Yes	Yes	-
chr14	24995943	Intergenic enhancer	25459184	Zmiz1	989650	EID gene	Yes	Yes	-
chr14	25018014	Intergenic enhancer	24490677	Rps24	989650	EID gene	Yes	Yes	-
chr14	25018014	Intergenic enhancer	25459184	Zmiz1	989650	EID gene	Yes	Yes	-
chr14	25032423	Intergenic enhancer	24490677	Rps24	989650	EID gene	Yes	Yes	-
chr14	25032423	Intergenic enhancer	25459184	Zmiz1	989650	EID gene	Yes	Yes	-
chr14	25064973	Intergenic enhancer	24490677	Rps24	989650	EID gene	Yes	Yes	-
chr14	25064973	Intergenic enhancer	25459184	Zmiz1	989650	EID gene	Yes	Yes	-
chr14	25108745	Intergenic enhancer	24490677	Rps24	989650	EID gene	Yes	Yes	-
chr14	25108745	Intergenic enhancer	25459184	Zmiz1	989650	EID gene	Yes	Yes	-
chr14	25115135	Intergenic enhancer	24490677	Rps24	989650	EID gene	Yes	Yes	-
chr14	25115135	Intergenic enhancer	25459184	Zmiz1	989650	EID gene	Yes	Yes	-
chr14	25126179	Intergenic enhancer	24490677	Rps24	989650	EID gene	Yes	Yes	-
chr14	25126179	Intergenic enhancer	25459184	Zmiz1	989650	EID gene	Yes	Yes	-
chr14	25156938	Intergenic enhancer	24490677	Rps24	989650	EID gene	Yes	Yes	-
chr14	25156938	Intergenic enhancer	25459184	Zmiz1	989650	EID gene	Yes	Yes	-
chr14	25183016	Intergenic enhancer	24490677	Rps24	989650	EID gene	Yes	Yes	-
chr14	25183016	Intergenic enhancer	25459184	Zmiz1	989650	EID gene	Yes	Yes	-
chr14	25226291	Intergenic enhancer	24490677	Rps24	989650	EID gene	Yes	Yes	-
chr14	25226291	Intergenic enhancer	25459184	Zmiz1	989650	EID gene	Yes	Yes	-
chr14	25304852	Intergenic enhancer	24490677	Rps24	989650	EID gene	Yes	Yes	-
chr14	25304852	Intergenic enhancer	25459184	Zmiz1	989650	EID gene	Yes	Yes	-
chr14	25317929	Intergenic enhancer	24490677	Rps24	989650	EID gene	Yes	Yes	-
chr14	25317929	Intergenic enhancer	25459184	Zmiz1	989650	EID gene	Yes	Yes	-
chr14	25378281	Intergenic enhancer	24490677	Rps24	989650	EID gene	Yes	Yes	-
chr14	25378281	Intergenic enhancer	25459184	Zmiz1	989650	EID gene	Yes	Yes	-
chr16	78238437	Intergenic enhancer	77014068	Usp25	1184964	EID gene	Yes	Yes	-
chr16	78238437	Intergenic enhancer	78301670	Cxadr	1184964	EID gene	Yes	Yes	-
chr18	73165531	Intergenic enhancer	72351069	Dcc	1263847	EID gene	Yes	Yes	-
chr18	73165531	Intergenic enhancer	73572704	Mex3c	1263847	EID gene	Yes	Yes	-
chr19	14890545	Intergenic enhancer	14598183	Tle4	1835038	EID gene	Yes	Yes	-
chr19	14890545	Intergenic enhancer	15925059	Psat1	1835038	EID gene	Yes	Yes	-
chr19	15052910	Intergenic enhancer	14598183	Tle4	1835038	EID gene	Yes	Yes	-
chr19	15052910	Intergenic enhancer	15925059	Psat1	1835038	EID gene	Yes	Yes	-
chr3	133877088	Intergenic enhancer	133544390	Tet2	777545	EID gene	Yes	Yes	-
chr3	133877088	Intergenic enhancer	134236494	Cxxc4	777545	EID gene	Yes	Yes	-
chr3	143100918	Intergenic enhancer	142882004	Pkn2	1313821	EID gene	Yes	Yes	-
chr3	143100918	Intergenic enhancer	144205255	Lmo4	1313821	EID gene	Yes	Yes	-
chr4	13409945	Intergenic enhancer	12906836	Triqk	1371957	EID gene	Yes	Yes	-
chr4	13409945	Intergenic enhancer	13743301	Runx1t1	1371957	EID gene	Yes	Yes	-
chr4	13451401	Intergenic enhancer	12906836	Triqk	1371957	EID gene	Yes	Yes	-
chr4	13451401	Intergenic enhancer	13743301	Runx1t1	1371957	EID gene	Yes	Yes	-
chr4	13461504	Intergenic enhancer	12906836	Triqk	1371957	EID gene	Yes	Yes	-
chr4	13461504	Intergenic enhancer	13743301	Runx1t1	1371957	EID gene	Yes	Yes	-
chr4	13480393	Intergenic enhancer	12906836	Triqk	1371957	EID gene	Yes	Yes	-
chr4	13480393	Intergenic enhancer	13743301	Runx1t1	1371957	EID gene	Yes	Yes	-
chr4	13566287	Intergenic enhancer	12906836	Triqk	1371957	EID gene	Yes	Yes	-
chr4	13566287	Intergenic enhancer	13743301	Runx1t1	1371957	EID gene	Yes	Yes	-
chr4	13593655	Intergenic enhancer	12906836	Triqk	1371957	EID gene	Yes	Yes	-
chr4	13593655	Intergenic enhancer	13743301	Runx1t1	1371957	EID gene	Yes	Yes	-
chr4	23514047	Intergenic enhancer	22488366	Pou3f2	2017696	EID gene	Yes	Yes	-
chr4	23514047	Intergenic enhancer	24496450	Mms22l	2017696	EID gene	Yes	Yes	-
chr4	23601437	Intergenic enhancer	22488366	Pou3f2	2017696	EID gene	Yes	Yes	-
chr4	23601437	Intergenic enhancer	24496450	Mms22l	2017696	EID gene	Yes	Yes	-
chr4	23636422	Intergenic enhancer	22488366	Pou3f2	2017696	EID gene	Yes	Yes	-
chr4	23636422	Intergenic enhancer	24496450	Mms22l	2017696	EID gene	Yes	Yes	-
chr4	124477624	Intergenic enhancer	123917432	Rragc	738756	EID gene	Yes	Yes	-
chr4	124477624	Intergenic enhancer	124657645	Pou3f1	738756	EID gene	Yes	Yes	-
chr5	46347376	Intergenic enhancer	45857540	Lcorl	2183296	EID gene	Yes	Yes	-
chr5	46347376	Intergenic enhancer	47983154	Slit2	2183296	EID gene	Yes	Yes	-
chr6	22503294	Intergenic enhancer	22356081	Fam3c	527419	EID gene	Yes	Yes	-
chr6	22503294	Intergenic enhancer	22875501	Ptprz1	527419	EID gene	Yes	Yes	-
chr7	65421416	Intergenic enhancer	65371244	Tjp1	696777	EID gene	Yes	Yes	-
chr7	65421416	Intergenic enhancer	65644897	Tarsl2	696777	EID gene	Yes	Yes	-
chr8	91991520	Intergenic enhancer	91801654	Irx3	686218	EID gene	Yes	Yes	-
chr8	91991520	Intergenic enhancer	92357795	Irx5	686218	EID gene	Yes	Yes	-
chr8	108245937	Intergenic enhancer	107588482	Psmd7	1658551	EID gene	Yes	Yes	-
chr8	108245937	Intergenic enhancer	108714643	Zfhx3	1658551	EID gene	Yes	Yes	-
chr8	112906731	Intergenic enhancer	112570042	Cntnap4	1295569	EID gene	Yes	Yes	-
chr8	112906731	Intergenic enhancer	113635585	Mon1b	1295569	EID gene	Yes	Yes	-
chr9	101690131	Intergenic enhancer	101251832	Ppp2r3a	670484	EID gene	Yes	Yes	-
chr9	101690131	Intergenic enhancer	102354693	Ephb1	670484	EID gene	Yes	Yes	-
chr9	101908433	Intergenic enhancer	101251832	Ppp2r3a	821739	EID gene	Yes	Yes	-
chr9	101908433	Intergenic enhancer	102354693	Ephb1	821739	EID gene	Yes	Yes	-
chr9	118266637	Intergenic enhancer	118150196	Cmc1	762605	EID gene	Yes	Yes	-
chr9	118266637	Intergenic enhancer	118478188	Eomes	762605	EID gene	Yes	Yes	-
chr1	23256516	Intergenic enhancer	22806158	Rims1	642906	EID gene	Yes	-	-
chr1	23256516	Intergenic enhancer	23761925	B3gat2	642906	EID gene	Yes	-	-
chr1	23256516	Intergenic enhancer	23922381	Smap1	642906	EID gene	Yes	-	-
chr1	23256516	Intergenic enhancer	24005640	Sdhaf4	642906	EID gene	Yes	-	-
chr1	23256516	Intergenic enhancer	24100341	Fam135a	642906	EID gene	Yes	-	-
chr1	35942036	Intergenic enhancer	34678181	Arhgef4	1222395	EID gene	Yes	-	-
chr1	35942036	Intergenic enhancer	34843050	Fam168b	1222395	EID gene	Yes	-	-
chr1	40955183	Intergenic enhancer	42851232	Mrps9	1855443	EID gene	Yes	-	-
chr1	40955183	Intergenic enhancer	42952871	Gpr45	1855443	EID gene	Yes	-	-
chr1	41158711	Intergenic enhancer	42851232	Mrps9	1855443	EID gene	Yes	-	-
chr1	41158711	Intergenic enhancer	42952871	Gpr45	1855443	EID gene	Yes	-	-
chr1	41812245	Intergenic enhancer	42851232	Mrps9	1991523	EID gene	Yes	-	-
chr1	57428891	Intergenic enhancer	57970084	Kctd18	776181	EID gene	Yes	-	-
chr1	57428891	Intergenic enhancer	58392897	Bzw1	776181	EID gene	Yes	-	-
chr1	57428891	Intergenic enhancer	58424088	Clk1	776181	EID gene	Yes	-	-
chr1	61139823	Intergenic enhancer	62703316	Nrp2	700583	EID gene	Yes	-	-
chr1	61139823	Intergenic enhancer	63114267	Ino80d	700583	EID gene	Yes	-	-
chr1	61147042	Intergenic enhancer	62703316	Nrp2	700583	EID gene	Yes	-	-
chr1	61147042	Intergenic enhancer	63114267	Ino80d	700583	EID gene	Yes	-	-
chr1	61180392	Intergenic enhancer	62703316	Nrp2	700583	EID gene	Yes	-	-
chr1	61180392	Intergenic enhancer	63114267	Ino80d	700583	EID gene	Yes	-	-
chr1	61265692	Intergenic enhancer	62703316	Nrp2	700583	EID gene	Yes	-	-
chr1	61300635	Intergenic enhancer	62703316	Nrp2	700583	EID gene	Yes	-	-
chr1	61359666	Intergenic enhancer	62703316	Nrp2	699534	EID gene	Yes	-	-
chr1	61359666	Intergenic enhancer	63114267	Ino80d	699534	EID gene	Yes	-	-
chr1	61415748	Intergenic enhancer	62703316	Nrp2	699534	EID gene	Yes	-	-
chr1	61472844	Intergenic enhancer	62703316	Nrp2	699534	EID gene	Yes	-	-
chr1	61529999	Intergenic enhancer	62703316	Nrp2	699534	EID gene	Yes	-	-
chr1	63994810	Intergenic enhancer	63730624	Fastkd2	510837	EID gene	Yes	-	-
chr1	64004092	Intergenic enhancer	63730624	Fastkd2	510837	EID gene	Yes	-	-
chr1	64004092	Intergenic enhancer	64532803	Creb1	510837	EID gene	Yes	-	-
chr1	64191422	Intergenic enhancer	63730624	Fastkd2	510837	EID gene	Yes	-	-
chr1	64220161	Intergenic enhancer	63730624	Fastkd2	510837	EID gene	Yes	-	-
chr1	64289375	Intergenic enhancer	63730624	Fastkd2	510837	EID gene	Yes	-	-
chr1	72226050	Intergenic enhancer	72711259	Rpl37a	552856	EID gene	Yes	-	-
chr1	72226050	Intergenic enhancer	72824479	Igfbp2	552856	EID gene	Yes	-	-
chr1	73126212	Intergenic enhancer	72874865	Igfbp5	1.03454e+06	EID gene	Yes	-	-
chr1	73271187	Intergenic enhancer	72874865	Igfbp5	1.03454e+06	EID gene	Yes	-	-
chr1	73363667	Intergenic enhancer	72874865	Igfbp5	1.03454e+06	EID gene	Yes	-	-
chr1	73744051	Intergenic enhancer	72711259	Rpl37a	895324	EID gene	Yes	-	-
chr1	73744051	Intergenic enhancer	72824479	Igfbp2	895324	EID gene	Yes	-	-
chr1	73744051	Intergenic enhancer	72874865	Igfbp5	895324	EID gene	Yes	-	-
chr1	73826005	Intergenic enhancer	72307420	Xrcc5	895324	EID gene	Yes	-	-
chr1	73826005	Intergenic enhancer	72583250	Smarcal1	895324	EID gene	Yes	-	-
chr1	73826005	Intergenic enhancer	72711259	Rpl37a	895324	EID gene	Yes	-	-
chr1	73826005	Intergenic enhancer	72824479	Igfbp2	895324	EID gene	Yes	-	-
chr1	73826005	Intergenic enhancer	72874865	Igfbp5	895324	EID gene	Yes	-	-
chr1	75582211	Intergenic enhancer	75317637	Dnpep	1816683	EID gene	Yes	-	-
chr1	75582211	Intergenic enhancer	75375296	Speg	1816683	EID gene	Yes	-	-
chr1	75582211	Intergenic enhancer	75479471	Chpf	1816683	EID gene	Yes	-	-
chr1	75582211	Intergenic enhancer	75479531	Tmem198	1816683	EID gene	Yes	-	-
chr1	75582211	Intergenic enhancer	75506452	Obsl1	1816683	EID gene	Yes	-	-
chr1	75582211	Intergenic enhancer	75507076	Inha	1816683	EID gene	Yes	-	-
chr1	78745540	Intergenic enhancer	79440026	Scg2	723502	EID gene	Yes	-	-
chr1	78745540	Intergenic enhancer	79761769	Wdfy1	723502	EID gene	Yes	-	-
chr1	78745540	Intergenic enhancer	79776017	Mrpl44	723502	EID gene	Yes	-	-
chr1	78761480	Intergenic enhancer	79440026	Scg2	723502	EID gene	Yes	-	-
chr1	79450488	Intergenic enhancer	78657824	Acsl3	781184	EID gene	Yes	-	-
chr1	83749364	Intergenic enhancer	84696221	Dner	672963	EID gene	Yes	-	-
chr1	83749364	Intergenic enhancer	84839304	Trip12	672963	EID gene	Yes	-	-
chr1	83749364	Intergenic enhancer	84935083	Slc16a14	672963	EID gene	Yes	-	-
chr1	83830863	Intergenic enhancer	84696221	Dner	672963	EID gene	Yes	-	-
chr1	83871166	Intergenic enhancer	84696221	Dner	713285	EID gene	Yes	-	-
chr1	83882819	Intergenic enhancer	84696221	Dner	713285	EID gene	Yes	-	-
chr1	98282077	Intergenic enhancer	97770092	Ppip5k2	1588497	EID gene	Yes	-	-
chr1	128669483	Intergenic enhancer	128417416	Dars	851786	EID gene	Yes	-	-
chr1	128679306	Intergenic enhancer	128417416	Dars	851786	EID gene	Yes	-	-
chr1	128687579	Intergenic enhancer	128417416	Dars	851786	EID gene	Yes	-	-
chr1	128758023	Intergenic enhancer	128359705	Mcm6	851786	EID gene	Yes	-	-
chr1	128758023	Intergenic enhancer	128417416	Dars	851786	EID gene	Yes	-	-
chr1	128806012	Intergenic enhancer	128359705	Mcm6	851786	EID gene	Yes	-	-
chr1	128806012	Intergenic enhancer	128417416	Dars	851786	EID gene	Yes	-	-
chr1	137221718	Intergenic enhancer	136346104	Camsap2	1315602	EID gene	Yes	-	-
chr1	137221718	Intergenic enhancer	136624900	Zfp281	1315602	EID gene	Yes	-	-
chr1	137697141	Intergenic enhancer	136624900	Zfp281	1200842	EID gene	Yes	-	-
chr1	137901939	Intergenic enhancer	139377076	Crb1	1200842	EID gene	Yes	-	-
chr1	137928276	Intergenic enhancer	136346104	Camsap2	1200842	EID gene	Yes	-	-
chr1	138022539	Intergenic enhancer	136624900	Zfp281	1200842	EID gene	Yes	-	-
chr1	138022539	Intergenic enhancer	139377076	Crb1	1200842	EID gene	Yes	-	-
chr1	154821944	Intergenic enhancer	153899928	Glul	556126	EID gene	Yes	-	-
chr1	154821944	Intergenic enhancer	155558119	Acbd6	556126	EID gene	Yes	-	-
chr1	154886928	Intergenic enhancer	153899928	Glul	556126	EID gene	Yes	-	-
chr1	157799063	Intergenic enhancer	158362303	Astn1	694577	EID gene	Yes	-	-
chr1	169368391	Intergenic enhancer	167393841	Mgst3	1189800	EID gene	Yes	-	-
chr1	169368391	Intergenic enhancer	167689557	Lmx1a	1189800	EID gene	Yes	-	-
chr1	169440216	Intergenic enhancer	167689557	Lmx1a	1189800	EID gene	Yes	-	-
chr1	169471610	Intergenic enhancer	167598361	Rxrg	1189800	EID gene	Yes	-	-
chr1	169485606	Intergenic enhancer	167689557	Lmx1a	1189800	EID gene	Yes	-	-
chr1	177555858	Intergenic enhancer	177248767	Akt3	505994	EID gene	Yes	-	-
chr1	185482406	Intergenic enhancer	186705989	Tgfb2	645457	EID gene	Yes	-	-
chr1	185482406	Intergenic enhancer	186749358	Rrp15	645457	EID gene	Yes	-	-
chr1	186163546	Intergenic enhancer	186749358	Rrp15	1124451	EID gene	Yes	-	-
chr1	186183481	Intergenic enhancer	186749358	Rrp15	1124451	EID gene	Yes	-	-
chr1	190682143	Intergenic enhancer	189922291	Smyd2	615388	EID gene	Yes	-	-
chr1	190729355	Intergenic enhancer	189922291	Smyd2	615388	EID gene	Yes	-	-
chr1	190764331	Intergenic enhancer	189922291	Smyd2	615388	EID gene	Yes	-	-
chr10	19309483	Intergenic enhancer	19907674	Pex7	574472	EID gene	Yes	-	-
chr10	45000572	Intergenic enhancer	43579168	Cd24a	735020	EID gene	Yes	-	-
chr10	45000572	Intergenic enhancer	44268338	Atg5	735020	EID gene	Yes	-	-
chr10	54799312	Intergenic enhancer	56228689	Tbc1d32	2092431	EID gene	Yes	-	-
chr10	66920541	Intergenic enhancer	67127087	Jmjd1c	2949032	EID gene	Yes	-	-
chr10	66920541	Intergenic enhancer	67285281	Nrbf2	2949032	EID gene	Yes	-	-
chr10	66920541	Intergenic enhancer	67548955	Ado	2949032	EID gene	Yes	-	-
chr10	66920541	Intergenic enhancer	67912662	Zfp365	2949032	EID gene	Yes	-	-
chr10	68909406	Intergenic enhancer	68278726	Arid5b	607767	EID gene	Yes	-	-
chr10	70426724	Intergenic enhancer	71238044	Tfam	518813	EID gene	Yes	-	-
chr10	70800870	Intergenic enhancer	70097120	Ccdc6	595272	EID gene	Yes	-	-
chr10	70800870	Intergenic enhancer	70440667	Fam13c	595272	EID gene	Yes	-	-
chr10	70800870	Intergenic enhancer	71238044	Tfam	595272	EID gene	Yes	-	-
chr10	83805665	Intergenic enhancer	84533888	Ckap4	725795	EID gene	Yes	-	-
chr10	83805665	Intergenic enhancer	84622297	Polr3b	725795	EID gene	Yes	-	-
chr10	83805665	Intergenic enhancer	85102626	Tmem263	725795	EID gene	Yes	-	-
chr10	83914947	Intergenic enhancer	84533888	Ckap4	725795	EID gene	Yes	-	-
chr10	91326861	Intergenic enhancer	93160875	Cdk17	1536728	EID gene	Yes	-	-
chr10	91448197	Intergenic enhancer	93160875	Cdk17	1536728	EID gene	Yes	-	-
chr10	96955756	Intergenic enhancer	96617000	Btg1	837822	EID gene	Yes	-	-
chr10	96981330	Intergenic enhancer	96617000	Btg1	837822	EID gene	Yes	-	-
chr10	97159777	Intergenic enhancer	96617000	Btg1	837822	EID gene	Yes	-	-
chr10	97266227	Intergenic enhancer	95940662	Eea1	606645	EID gene	Yes	-	-
chr10	97266227	Intergenic enhancer	96617000	Btg1	606645	EID gene	Yes	-	-
chr10	97313491	Intergenic enhancer	95515161	Ube2n	606645	EID gene	Yes	-	-
chr10	97313491	Intergenic enhancer	95564146	Nudt4	606645	EID gene	Yes	-	-
chr10	97313491	Intergenic enhancer	95940662	Eea1	606645	EID gene	Yes	-	-
chr10	97313491	Intergenic enhancer	96617000	Btg1	606645	EID gene	Yes	-	-
chr10	97313491	Intergenic enhancer	99107081	Poc1b	606645	EID gene	Yes	-	-
chr10	98007508	Intergenic enhancer	99107081	Poc1b	1230873	EID gene	Yes	-	-
chr10	98007508	Intergenic enhancer	99108134	Galnt4	1230873	EID gene	Yes	-	-
chr10	100630338	Intergenic enhancer	102490418	Nts	1106049	EID gene	Yes	-	-
chr10	103731613	Intergenic enhancer	105574479	Tmtc2	855092	EID gene	Yes	-	-
chr10	110455634	Intergenic enhancer	110920175	Csrp2	877839	EID gene	Yes	-	-
chr10	111929194	Intergenic enhancer	111298678	Bbs10	535803	EID gene	Yes	-	-
chr10	111929194	Intergenic enhancer	111473226	Nap1l1	535803	EID gene	Yes	-	-
chr10	126350698	Intergenic enhancer	125328963	Slc16a7	1490323	EID gene	Yes	-	-
chr10	126502028	Intergenic enhancer	125328963	Slc16a7	930413	EID gene	Yes	-	-
chr10	126522237	Intergenic enhancer	125328963	Slc16a7	930413	EID gene	Yes	-	-
chr10	126929361	Intergenic enhancer	127030814	Tsfm	930413	EID gene	Yes	-	-
chr10	126929361	Intergenic enhancer	127063534	Cdk4	930413	EID gene	Yes	-	-
chr10	126929361	Intergenic enhancer	127070261	Tspan31	930413	EID gene	Yes	-	-
chr11	8424650	Intergenic enhancer	6658532	Ramp3	1378888	EID gene	Yes	-	-
chr11	8424650	Intergenic enhancer	9011191	Hus1	1378888	EID gene	Yes	-	-
chr11	18748741	Intergenic enhancer	17257546	C1d	1832024	EID gene	Yes	-	-
chr11	19027255	Intergenic enhancer	17257546	C1d	1832024	EID gene	Yes	-	-
chr11	19027255	Intergenic enhancer	17953875	Etaa1	1832024	EID gene	Yes	-	-
chr11	19350932	Intergenic enhancer	17953875	Etaa1	1832024	EID gene	Yes	-	-
chr11	19829702	Intergenic enhancer	17953875	Etaa1	945178	EID gene	Yes	-	-
chr11	19829702	Intergenic enhancer	20112951	Actr2	945178	EID gene	Yes	-	-
chr11	19829702	Intergenic enhancer	20249424	Cep68	945178	EID gene	Yes	-	-
chr11	19829702	Intergenic enhancer	20543165	Sertad2	945178	EID gene	Yes	-	-
chr11	19829702	Intergenic enhancer	20741556	Aftph	945178	EID gene	Yes	-	-
chr11	19829702	Intergenic enhancer	20831108	Lgalsl	945178	EID gene	Yes	-	-
chr11	19835358	Intergenic enhancer	20112951	Actr2	945178	EID gene	Yes	-	-
chr11	19835358	Intergenic enhancer	20249424	Cep68	945178	EID gene	Yes	-	-
chr11	19835358	Intergenic enhancer	20543165	Sertad2	945178	EID gene	Yes	-	-
chr11	19835358	Intergenic enhancer	20741556	Aftph	945178	EID gene	Yes	-	-
chr11	22560773	Intergenic enhancer	21571934	Mdh1	540994	EID gene	Yes	-	-
chr11	22560773	Intergenic enhancer	22286795	Ehbp1	540994	EID gene	Yes	-	-
chr11	22584789	Intergenic enhancer	21371267	Ugp2	540994	EID gene	Yes	-	-
chr11	22584789	Intergenic enhancer	22286795	Ehbp1	540994	EID gene	Yes	-	-
chr11	22584789	Intergenic enhancer	22972004	Zrsr1	540994	EID gene	Yes	-	-
chr11	22671993	Intergenic enhancer	21571934	Mdh1	540994	EID gene	Yes	-	-
chr11	22671993	Intergenic enhancer	22972004	Zrsr1	540994	EID gene	Yes	-	-
chr11	22671993	Intergenic enhancer	22990592	Cct4	540994	EID gene	Yes	-	-
chr11	22671993	Intergenic enhancer	23256040	Xpo1	540994	EID gene	Yes	-	-
chr11	22671993	Intergenic enhancer	23306894	Usp34	540994	EID gene	Yes	-	-
chr11	28697759	Intergenic enhancer	29130743	Pnpt1	2060643	EID gene	Yes	-	-
chr11	28697759	Intergenic enhancer	29172589	Smek2	2060643	EID gene	Yes	-	-
chr11	41160625	Intergenic enhancer	42182930	Gabra1	1163408	EID gene	Yes	-	-
chr11	41160625	Intergenic enhancer	42419706	Gabrb2	1163408	EID gene	Yes	-	-
chr11	43269912	Intergenic enhancer	42000857	Gabrg2	675242	EID gene	Yes	-	-
chr11	43269912	Intergenic enhancer	42182930	Gabra1	675242	EID gene	Yes	-	-
chr11	43269912	Intergenic enhancer	42419706	Gabrb2	675242	EID gene	Yes	-	-
chr11	44423846	Intergenic enhancer	43433730	Slu7	538718	EID gene	Yes	-	-
chr11	44423846	Intergenic enhancer	43528748	Ccnjl	538718	EID gene	Yes	-	-
chr11	44423846	Intergenic enhancer	43681997	Pwwp2a	538718	EID gene	Yes	-	-
chr11	44423846	Intergenic enhancer	43748008	Ttc1	538718	EID gene	Yes	-	-
chr11	44423846	Intergenic enhancer	45851968	Clint1	538718	EID gene	Yes	-	-
chr11	45026802	Intergenic enhancer	45944935	Lsm11	896451	EID gene	Yes	-	-
chr11	56158209	Intergenic enhancer	57518644	Fam114a2	1387421	EID gene	Yes	-	-
chr11	56158209	Intergenic enhancer	57518664	Mfap3	1387421	EID gene	Yes	-	-
chr11	56158209	Intergenic enhancer	57645441	Galnt10	1387421	EID gene	Yes	-	-
chr11	56158209	Intergenic enhancer	57801636	Sap30l	1387421	EID gene	Yes	-	-
chr11	56246890	Intergenic enhancer	57645441	Galnt10	1387421	EID gene	Yes	-	-
chr11	56246890	Intergenic enhancer	57801636	Sap30l	1387421	EID gene	Yes	-	-
chr11	56290111	Intergenic enhancer	57518644	Fam114a2	1387421	EID gene	Yes	-	-
chr11	56290111	Intergenic enhancer	57518664	Mfap3	1387421	EID gene	Yes	-	-
chr11	56358152	Intergenic enhancer	57801636	Sap30l	1387421	EID gene	Yes	-	-
chr11	63253656	Intergenic enhancer	64079472	Cox10	759166	EID gene	Yes	-	-
chr11	63253656	Intergenic enhancer	64979034	Elac2	759166	EID gene	Yes	-	-
chr11	63956280	Intergenic enhancer	64979034	Elac2	765487	EID gene	Yes	-	-
chr11	64278734	Intergenic enhancer	63922284	Hs3st3b1	812058	EID gene	Yes	-	-
chr11	64396506	Intergenic enhancer	63922284	Hs3st3b1	812058	EID gene	Yes	-	-
chr11	91131207	Intergenic enhancer	93098365	Car10	895265	EID gene	Yes	-	-
chr11	113184204	Intergenic enhancer	113649528	Cog1	2162481	EID gene	Yes	-	-
chr11	113184204	Intergenic enhancer	113650092	Slc39a11	2162481	EID gene	Yes	-	-
chr11	113184204	Intergenic enhancer	113684151	Fam104a	2162481	EID gene	Yes	-	-
chr11	113184204	Intergenic enhancer	113684433	D11Wsu47e	2162481	EID gene	Yes	-	-
chr11	113184204	Intergenic enhancer	113751815	Cdc42ep4	2162481	EID gene	Yes	-	-
chr11	114403033	Intergenic enhancer	113751815	Cdc42ep4	604684	EID gene	Yes	-	-
chr11	114437725	Intergenic enhancer	113751815	Cdc42ep4	604684	EID gene	Yes	-	-
chr11	114466120	Intergenic enhancer	113684151	Fam104a	604684	EID gene	Yes	-	-
chr11	114466120	Intergenic enhancer	113751815	Cdc42ep4	604684	EID gene	Yes	-	-
chr11	114478502	Intergenic enhancer	113684151	Fam104a	604684	EID gene	Yes	-	-
chr11	114478502	Intergenic enhancer	113751815	Cdc42ep4	604684	EID gene	Yes	-	-
chr11	114499157	Intergenic enhancer	113751815	Cdc42ep4	604684	EID gene	Yes	-	-
chr11	114537286	Intergenic enhancer	113751815	Cdc42ep4	604684	EID gene	Yes	-	-
chr11	114567583	Intergenic enhancer	113684151	Fam104a	604684	EID gene	Yes	-	-
chr11	114567583	Intergenic enhancer	113684433	D11Wsu47e	604684	EID gene	Yes	-	-
chr11	114567583	Intergenic enhancer	113751815	Cdc42ep4	604684	EID gene	Yes	-	-
chr12	12421199	Intergenic enhancer	11265885	Smc6	1354375	EID gene	Yes	-	-
chr12	12421199	Intergenic enhancer	13249174	Ddx1	1354375	EID gene	Yes	-	-
chr12	12421199	Intergenic enhancer	13269126	Nbas	1354375	EID gene	Yes	-	-
chr12	12432028	Intergenic enhancer	11265885	Smc6	1354375	EID gene	Yes	-	-
chr12	12432028	Intergenic enhancer	13249174	Ddx1	1354375	EID gene	Yes	-	-
chr12	12432028	Intergenic enhancer	13269126	Nbas	1354375	EID gene	Yes	-	-
chr12	13025252	Intergenic enhancer	12262132	Fam49a	832597	EID gene	Yes	-	-
chr12	15218765	Intergenic enhancer	13249174	Ddx1	2358571	EID gene	Yes	-	-
chr12	15218765	Intergenic enhancer	13269126	Nbas	2358571	EID gene	Yes	-	-
chr12	21543459	Intergenic enhancer	21373632	Adam17	1008002	EID gene	Yes	-	-
chr12	26143366	Intergenic enhancer	24974931	Kidins220	1238181	EID gene	Yes	-	-
chr12	26219677	Intergenic enhancer	24974931	Kidins220	1238181	EID gene	Yes	-	-
chr12	27294350	Intergenic enhancer	26415262	Rnf144a	1949506	EID gene	Yes	-	-
chr12	27357458	Intergenic enhancer	26469214	Cmpk2	1949506	EID gene	Yes	-	-
chr12	27566039	Intergenic enhancer	26469214	Cmpk2	1949506	EID gene	Yes	-	-
chr12	27598008	Intergenic enhancer	26469214	Cmpk2	1949506	EID gene	Yes	-	-
chr12	27978429	Intergenic enhancer	26469214	Cmpk2	1100494	EID gene	Yes	-	-
chr12	28401618	Intergenic enhancer	26469214	Cmpk2	1100494	EID gene	Yes	-	-
chr12	28432565	Intergenic enhancer	26469214	Cmpk2	1100494	EID gene	Yes	-	-
chr12	28907238	Intergenic enhancer	28750400	Trappc12	770203	EID gene	Yes	-	-
chr12	28907238	Intergenic enhancer	28751797	Tssc1	770203	EID gene	Yes	-	-
chr12	28949126	Intergenic enhancer	28750400	Trappc12	770203	EID gene	Yes	-	-
chr12	28949126	Intergenic enhancer	28751797	Tssc1	770203	EID gene	Yes	-	-
chr12	29049236	Intergenic enhancer	28750400	Trappc12	770203	EID gene	Yes	-	-
chr12	29049236	Intergenic enhancer	28751797	Tssc1	770203	EID gene	Yes	-	-
chr12	29062391	Intergenic enhancer	28675206	Adi1	770203	EID gene	Yes	-	-
chr12	29062391	Intergenic enhancer	28750400	Trappc12	770203	EID gene	Yes	-	-
chr12	29062391	Intergenic enhancer	28751797	Tssc1	770203	EID gene	Yes	-	-
chr12	29084038	Intergenic enhancer	28649601	Rnaseh1	770203	EID gene	Yes	-	-
chr12	29084038	Intergenic enhancer	28675206	Adi1	770203	EID gene	Yes	-	-
chr12	29084038	Intergenic enhancer	28750400	Trappc12	770203	EID gene	Yes	-	-
chr12	29084038	Intergenic enhancer	28751797	Tssc1	770203	EID gene	Yes	-	-
chr12	29095744	Intergenic enhancer	28675206	Adi1	770203	EID gene	Yes	-	-
chr12	29095744	Intergenic enhancer	28750400	Trappc12	770203	EID gene	Yes	-	-
chr12	29095744	Intergenic enhancer	28751797	Tssc1	770203	EID gene	Yes	-	-
chr12	29095744	Intergenic enhancer	29938035	Pxdn	770203	EID gene	Yes	-	-
chr12	29107298	Intergenic enhancer	28649601	Rnaseh1	770203	EID gene	Yes	-	-
chr12	29107298	Intergenic enhancer	28675206	Adi1	770203	EID gene	Yes	-	-
chr12	29107298	Intergenic enhancer	28750400	Trappc12	770203	EID gene	Yes	-	-
chr12	29107298	Intergenic enhancer	28751797	Tssc1	770203	EID gene	Yes	-	-
chr12	29122708	Intergenic enhancer	28635953	Rps7	770203	EID gene	Yes	-	-
chr12	29122708	Intergenic enhancer	28675206	Adi1	770203	EID gene	Yes	-	-
chr12	29122708	Intergenic enhancer	28750400	Trappc12	770203	EID gene	Yes	-	-
chr12	29122708	Intergenic enhancer	28751797	Tssc1	770203	EID gene	Yes	-	-
chr12	29141476	Intergenic enhancer	28635953	Rps7	770203	EID gene	Yes	-	-
chr12	29141476	Intergenic enhancer	28649601	Rnaseh1	770203	EID gene	Yes	-	-
chr12	29141476	Intergenic enhancer	28675206	Adi1	770203	EID gene	Yes	-	-
chr12	29141476	Intergenic enhancer	28750400	Trappc12	770203	EID gene	Yes	-	-
chr12	29141476	Intergenic enhancer	28751797	Tssc1	770203	EID gene	Yes	-	-
chr12	29176310	Intergenic enhancer	28675206	Adi1	766098	EID gene	Yes	-	-
chr12	29176310	Intergenic enhancer	28750400	Trappc12	766098	EID gene	Yes	-	-
chr12	29176310	Intergenic enhancer	28751797	Tssc1	766098	EID gene	Yes	-	-
chr12	29214016	Intergenic enhancer	28675206	Adi1	766098	EID gene	Yes	-	-
chr12	29214016	Intergenic enhancer	28750400	Trappc12	766098	EID gene	Yes	-	-
chr12	29214016	Intergenic enhancer	28751797	Tssc1	766098	EID gene	Yes	-	-
chr12	29233206	Intergenic enhancer	28675206	Adi1	766098	EID gene	Yes	-	-
chr12	29233206	Intergenic enhancer	28750400	Trappc12	766098	EID gene	Yes	-	-
chr12	29233206	Intergenic enhancer	28751797	Tssc1	766098	EID gene	Yes	-	-
chr12	29240331	Intergenic enhancer	28635953	Rps7	766098	EID gene	Yes	-	-
chr12	29240331	Intergenic enhancer	28649601	Rnaseh1	766098	EID gene	Yes	-	-
chr12	29240331	Intergenic enhancer	28750400	Trappc12	766098	EID gene	Yes	-	-
chr12	29240331	Intergenic enhancer	28751797	Tssc1	766098	EID gene	Yes	-	-
chr12	29247066	Intergenic enhancer	28635953	Rps7	766098	EID gene	Yes	-	-
chr12	29247066	Intergenic enhancer	28649601	Rnaseh1	766098	EID gene	Yes	-	-
chr12	29247066	Intergenic enhancer	28675206	Adi1	766098	EID gene	Yes	-	-
chr12	29247066	Intergenic enhancer	28750400	Trappc12	766098	EID gene	Yes	-	-
chr12	29247066	Intergenic enhancer	28751797	Tssc1	766098	EID gene	Yes	-	-
chr12	29258152	Intergenic enhancer	28635953	Rps7	766098	EID gene	Yes	-	-
chr12	29258152	Intergenic enhancer	28649601	Rnaseh1	766098	EID gene	Yes	-	-
chr12	29258152	Intergenic enhancer	28675206	Adi1	766098	EID gene	Yes	-	-
chr12	29258152	Intergenic enhancer	28750400	Trappc12	766098	EID gene	Yes	-	-
chr12	29258152	Intergenic enhancer	28751797	Tssc1	766098	EID gene	Yes	-	-
chr12	29280526	Intergenic enhancer	28635953	Rps7	766098	EID gene	Yes	-	-
chr12	29280526	Intergenic enhancer	28649601	Rnaseh1	766098	EID gene	Yes	-	-
chr12	29280526	Intergenic enhancer	28675206	Adi1	766098	EID gene	Yes	-	-
chr12	29280526	Intergenic enhancer	28750400	Trappc12	766098	EID gene	Yes	-	-
chr12	29280526	Intergenic enhancer	28751797	Tssc1	766098	EID gene	Yes	-	-
chr12	29290778	Intergenic enhancer	28635953	Rps7	766098	EID gene	Yes	-	-
chr12	29290778	Intergenic enhancer	28649601	Rnaseh1	766098	EID gene	Yes	-	-
chr12	29290778	Intergenic enhancer	28675206	Adi1	766098	EID gene	Yes	-	-
chr12	29290778	Intergenic enhancer	28750400	Trappc12	766098	EID gene	Yes	-	-
chr12	29290778	Intergenic enhancer	28751797	Tssc1	766098	EID gene	Yes	-	-
chr12	29343228	Intergenic enhancer	28635953	Rps7	766098	EID gene	Yes	-	-
chr12	29343228	Intergenic enhancer	28649601	Rnaseh1	766098	EID gene	Yes	-	-
chr12	29343228	Intergenic enhancer	28675206	Adi1	766098	EID gene	Yes	-	-
chr12	29343228	Intergenic enhancer	28750400	Trappc12	766098	EID gene	Yes	-	-
chr12	29343228	Intergenic enhancer	28751797	Tssc1	766098	EID gene	Yes	-	-
chr12	29353170	Intergenic enhancer	28649601	Rnaseh1	766098	EID gene	Yes	-	-
chr12	29353170	Intergenic enhancer	28675206	Adi1	766098	EID gene	Yes	-	-
chr12	29353170	Intergenic enhancer	28750400	Trappc12	766098	EID gene	Yes	-	-
chr12	29353170	Intergenic enhancer	28751797	Tssc1	766098	EID gene	Yes	-	-
chr12	29368660	Intergenic enhancer	28635953	Rps7	766098	EID gene	Yes	-	-
chr12	29368660	Intergenic enhancer	28750400	Trappc12	766098	EID gene	Yes	-	-
chr12	29368660	Intergenic enhancer	28751797	Tssc1	766098	EID gene	Yes	-	-
chr12	29445851	Intergenic enhancer	28635953	Rps7	766098	EID gene	Yes	-	-
chr12	29445851	Intergenic enhancer	28750400	Trappc12	766098	EID gene	Yes	-	-
chr12	45466698	Intergenic enhancer	46818767	Nova1	1874053	EID gene	Yes	-	-
chr12	45929092	Intergenic enhancer	46818767	Nova1	4300625	EID gene	Yes	-	-
chr12	45970069	Intergenic enhancer	46818767	Nova1	4300625	EID gene	Yes	-	-
chr12	46075343	Intergenic enhancer	46818767	Nova1	4300625	EID gene	Yes	-	-
chr12	54287217	Intergenic enhancer	53248431	Npas3	548307	EID gene	Yes	-	-
chr12	54313327	Intergenic enhancer	53248431	Npas3	548307	EID gene	Yes	-	-
chr12	54335497	Intergenic enhancer	53248431	Npas3	548307	EID gene	Yes	-	-
chr12	54410514	Intergenic enhancer	53248431	Npas3	548307	EID gene	Yes	-	-
chr12	65349791	Intergenic enhancer	67222549	Mdga2	1107860	EID gene	Yes	-	-
chr12	71249563	Intergenic enhancer	71831067	Daam1	684168	EID gene	Yes	-	-
chr12	71279939	Intergenic enhancer	71831067	Daam1	684168	EID gene	Yes	-	-
chr12	71279939	Intergenic enhancer	72085313	L3hypdh	684168	EID gene	Yes	-	-
chr12	71279939	Intergenic enhancer	72085838	Jkamp	684168	EID gene	Yes	-	-
chr12	71693931	Intergenic enhancer	71136675	Timm9	586557	EID gene	Yes	-	-
chr12	71702457	Intergenic enhancer	71136675	Timm9	586557	EID gene	Yes	-	-
chr12	74316767	Intergenic enhancer	73584795	Prkch	626305	EID gene	Yes	-	-
chr12	74316767	Intergenic enhancer	73964496	Snapc1	626305	EID gene	Yes	-	-
chr12	74316767	Intergenic enhancer	73997776	Syt16	626305	EID gene	Yes	-	-
chr12	74316767	Intergenic enhancer	75596232	Ppp2r5e	626305	EID gene	Yes	-	-
chr12	74316767	Intergenic enhancer	75669537	Wdr89	626305	EID gene	Yes	-	-
chr12	74316767	Intergenic enhancer	75735729	Sgpp1	626305	EID gene	Yes	-	-
chr12	77598032	Intergenic enhancer	76962248	Max	996914	EID gene	Yes	-	-
chr12	77777998	Intergenic enhancer	76837466	Fntb	738686	EID gene	Yes	-	-
chr12	77777998	Intergenic enhancer	76962248	Max	738686	EID gene	Yes	-	-
chr12	77777998	Intergenic enhancer	79089670	Pigh	738686	EID gene	Yes	-	-
chr12	77799199	Intergenic enhancer	76837466	Fntb	738686	EID gene	Yes	-	-
chr12	77799199	Intergenic enhancer	76962248	Max	738686	EID gene	Yes	-	-
chr12	77799199	Intergenic enhancer	78861638	Atp6v1d	738686	EID gene	Yes	-	-
chr12	77799199	Intergenic enhancer	78862071	Eif2s1	738686	EID gene	Yes	-	-
chr12	77949793	Intergenic enhancer	76962248	Max	738686	EID gene	Yes	-	-
chr12	106081308	Intergenic enhancer	108003414	Bcl11b	728597	EID gene	Yes	-	-
chr12	106117311	Intergenic enhancer	108003414	Bcl11b	728597	EID gene	Yes	-	-
chr12	106175166	Intergenic enhancer	108003414	Bcl11b	728597	EID gene	Yes	-	-
chr12	106200310	Intergenic enhancer	108003414	Bcl11b	728597	EID gene	Yes	-	-
chr12	106481003	Intergenic enhancer	108003414	Bcl11b	996249	EID gene	Yes	-	-
chr12	106481003	Intergenic enhancer	108179737	Ccnk	996249	EID gene	Yes	-	-
chr12	106952990	Intergenic enhancer	108003414	Bcl11b	1237226	EID gene	Yes	-	-
chr12	107084899	Intergenic enhancer	106010262	Vrk1	1237226	EID gene	Yes	-	-
chr12	107084899	Intergenic enhancer	108003414	Bcl11b	1237226	EID gene	Yes	-	-
chr12	107105426	Intergenic enhancer	106010262	Vrk1	1237226	EID gene	Yes	-	-
chr12	107105426	Intergenic enhancer	108003414	Bcl11b	1237226	EID gene	Yes	-	-
chr12	107617431	Intergenic enhancer	106010262	Vrk1	901271	EID gene	Yes	-	-
chr12	107807839	Intergenic enhancer	106010262	Vrk1	901271	EID gene	Yes	-	-
chr12	109394208	Intergenic enhancer	108894174	Wars	511068	EID gene	Yes	-	-
chr12	109411478	Intergenic enhancer	108894174	Wars	511068	EID gene	Yes	-	-
chr12	109424728	Intergenic enhancer	108894174	Wars	511068	EID gene	Yes	-	-
chr12	109436937	Intergenic enhancer	108894174	Wars	511068	EID gene	Yes	-	-
chr12	109509631	Intergenic enhancer	108894174	Wars	511068	EID gene	Yes	-	-
chr12	109509631	Intergenic enhancer	109068242	Begain	511068	EID gene	Yes	-	-
chr12	109950019	Intergenic enhancer	108894174	Wars	845025	EID gene	Yes	-	-
chr12	109950019	Intergenic enhancer	109453454	Dlk1	845025	EID gene	Yes	-	-
chr12	110188662	Intergenic enhancer	108894174	Wars	845025	EID gene	Yes	-	-
chr12	118703937	Intergenic enhancer	117843860	Cdca7l	560133	EID gene	Yes	-	-
chr12	118836730	Intergenic enhancer	117516525	Rapgef5	560133	EID gene	Yes	-	-
chr12	118836730	Intergenic enhancer	117843860	Cdca7l	560133	EID gene	Yes	-	-
chr13	6471904	Intergenic enhancer	4609164	Akr1e1	2300479	EID gene	Yes	-	-
chr13	15759664	Intergenic enhancer	14613037	Mrpl32	1107690	EID gene	Yes	-	-
chr13	15759664	Intergenic enhancer	14613241	Psma2	1107690	EID gene	Yes	-	-
chr13	15759664	Intergenic enhancer	14630244	AW209491	1107690	EID gene	Yes	-	-
chr13	28296449	Intergenic enhancer	29855673	Cdkal1	916259	EID gene	Yes	-	-
chr13	28421099	Intergenic enhancer	29855673	Cdkal1	916259	EID gene	Yes	-	-
chr13	28532003	Intergenic enhancer	29855673	Cdkal1	916259	EID gene	Yes	-	-
chr13	28607752	Intergenic enhancer	29855673	Cdkal1	1168925	EID gene	Yes	-	-
chr13	28757752	Intergenic enhancer	29855673	Cdkal1	1168925	EID gene	Yes	-	-
chr13	28768969	Intergenic enhancer	29855673	Cdkal1	1168925	EID gene	Yes	-	-
chr13	28775181	Intergenic enhancer	29855673	Cdkal1	1168925	EID gene	Yes	-	-
chr13	28782205	Intergenic enhancer	29855673	Cdkal1	1168925	EID gene	Yes	-	-
chr13	28793929	Intergenic enhancer	29855673	Cdkal1	1168925	EID gene	Yes	-	-
chr13	28814412	Intergenic enhancer	29855673	Cdkal1	1168925	EID gene	Yes	-	-
chr13	37312758	Intergenic enhancer	35659861	Cdyl	702101	EID gene	Yes	-	-
chr13	37312758	Intergenic enhancer	36117357	Lyrm4	702101	EID gene	Yes	-	-
chr13	37312758	Intergenic enhancer	36117642	Fars2	702101	EID gene	Yes	-	-
chr13	37312758	Intergenic enhancer	36734477	Nrn1	702101	EID gene	Yes	-	-
chr13	37514194	Intergenic enhancer	37994208	Ssr1	702101	EID gene	Yes	-	-
chr13	37514194	Intergenic enhancer	38036988	Riok1	702101	EID gene	Yes	-	-
chr13	43851686	Intergenic enhancer	45002096	Dtnbp1	1041807	EID gene	Yes	-	-
chr13	43851686	Intergenic enhancer	45389741	Mylip	1041807	EID gene	Yes	-	-
chr13	43851686	Intergenic enhancer	45507443	Gmpr	1041807	EID gene	Yes	-	-
chr13	43931111	Intergenic enhancer	45002096	Dtnbp1	1041807	EID gene	Yes	-	-
chr13	43990807	Intergenic enhancer	45002096	Dtnbp1	1041807	EID gene	Yes	-	-
chr13	44026990	Intergenic enhancer	45002096	Dtnbp1	1041807	EID gene	Yes	-	-
chr13	47273649	Intergenic enhancer	47043217	Tpmt	1.02962e+06	EID gene	Yes	-	-
chr13	47273649	Intergenic enhancer	47043498	Kdm1b	1.02962e+06	EID gene	Yes	-	-
chr13	47273649	Intergenic enhancer	47106221	Dek	1.02962e+06	EID gene	Yes	-	-
chr13	47273649	Intergenic enhancer	48513436	Zfp169	1.02962e+06	EID gene	Yes	-	-
chr13	47301000	Intergenic enhancer	47106221	Dek	1.02962e+06	EID gene	Yes	-	-
chr13	47301000	Intergenic enhancer	48513436	Zfp169	1.02962e+06	EID gene	Yes	-	-
chr13	47311208	Intergenic enhancer	48513436	Zfp169	1.02962e+06	EID gene	Yes	-	-
chr13	47311208	Intergenic enhancer	48625672	Ptpdc1	1.02962e+06	EID gene	Yes	-	-
chr13	47430496	Intergenic enhancer	48513436	Zfp169	1.02962e+06	EID gene	Yes	-	-
chr13	47461131	Intergenic enhancer	48513436	Zfp169	1.02962e+06	EID gene	Yes	-	-
chr13	47472000	Intergenic enhancer	48513436	Zfp169	1.02962e+06	EID gene	Yes	-	-
chr13	47645245	Intergenic enhancer	48513436	Zfp169	1.02962e+06	EID gene	Yes	-	-
chr13	47667282	Intergenic enhancer	48513436	Zfp169	1.02962e+06	EID gene	Yes	-	-
chr13	48161607	Intergenic enhancer	47106221	Dek	1234755	EID gene	Yes	-	-
chr13	48228103	Intergenic enhancer	47106221	Dek	1234755	EID gene	Yes	-	-
chr13	48290528	Intergenic enhancer	47106221	Dek	1234755	EID gene	Yes	-	-
chr13	48385015	Intergenic enhancer	47106221	Dek	1234755	EID gene	Yes	-	-
chr13	52113717	Intergenic enhancer	51793678	Sema4d	708896	EID gene	Yes	-	-
chr13	52471050	Intergenic enhancer	51793678	Sema4d	708500	EID gene	Yes	-	-
chr13	53862508	Intergenic enhancer	54071844	Sfxn1	594589	EID gene	Yes	-	-
chr13	57314915	Intergenic enhancer	58113647	Klhl3	544675	EID gene	Yes	-	-
chr13	69984473	Intergenic enhancer	69739897	Ube2ql1	835058	EID gene	Yes	-	-
chr13	70149655	Intergenic enhancer	69739897	Ube2ql1	835058	EID gene	Yes	-	-
chr13	70166184	Intergenic enhancer	69739897	Ube2ql1	835058	EID gene	Yes	-	-
chr13	70178286	Intergenic enhancer	69739897	Ube2ql1	835058	EID gene	Yes	-	-
chr13	70292997	Intergenic enhancer	69739897	Ube2ql1	862759	EID gene	Yes	-	-
chr13	71157751	Intergenic enhancer	72628819	Irx2	1206593	EID gene	Yes	-	-
chr13	71210925	Intergenic enhancer	72628819	Irx2	1206593	EID gene	Yes	-	-
chr13	71458827	Intergenic enhancer	72628819	Irx2	1781516	EID gene	Yes	-	-
chr13	71458827	Intergenic enhancer	73328482	Ndufs6	1781516	EID gene	Yes	-	-
chr13	71558667	Intergenic enhancer	72628819	Irx2	1781516	EID gene	Yes	-	-
chr13	71676750	Intergenic enhancer	72628819	Irx2	1781516	EID gene	Yes	-	-
chr13	71784921	Intergenic enhancer	72628819	Irx2	1781516	EID gene	Yes	-	-
chr13	72026688	Intergenic enhancer	73328482	Ndufs6	1781516	EID gene	Yes	-	-
chr13	72026688	Intergenic enhancer	73331008	Mrpl36	1781516	EID gene	Yes	-	-
chr13	72026688	Intergenic enhancer	73467230	Lpcat1	1781516	EID gene	Yes	-	-
chr13	83760759	Intergenic enhancer	85189384	Ccnh	2262095	EID gene	Yes	-	-
chr13	90152921	Intergenic enhancer	89742512	Vcan	768585	EID gene	Yes	-	-
chr13	90294393	Intergenic enhancer	89742512	Vcan	768585	EID gene	Yes	-	-
chr13	90294393	Intergenic enhancer	90089608	Xrcc4	768585	EID gene	Yes	-	-
chr13	90913948	Intergenic enhancer	89742512	Vcan	786293	EID gene	Yes	-	-
chr13	90913948	Intergenic enhancer	90089608	Xrcc4	786293	EID gene	Yes	-	-
chr13	90913948	Intergenic enhancer	90089666	Tmem167	786293	EID gene	Yes	-	-
chr13	90913948	Intergenic enhancer	91461096	Ssbp2	786293	EID gene	Yes	-	-
chr13	90913948	Intergenic enhancer	91807696	Zcchc9	786293	EID gene	Yes	-	-
chr13	90913948	Intergenic enhancer	92355003	Msh3	786293	EID gene	Yes	-	-
chr13	97775050	Intergenic enhancer	97198357	Hexb	686233	EID gene	Yes	-	-
chr13	97798766	Intergenic enhancer	97198357	Hexb	686233	EID gene	Yes	-	-
chr13	101801542	Intergenic enhancer	100833427	Slc30a5	1772662	EID gene	Yes	-	-
chr13	101801542	Intergenic enhancer	103334492	Mast4	1772662	EID gene	Yes	-	-
chr13	102153593	Intergenic enhancer	100833427	Slc30a5	1772662	EID gene	Yes	-	-
chr13	107073288	Intergenic enhancer	108044473	Smim15	824954	EID gene	Yes	-	-
chr13	107073288	Intergenic enhancer	108158625	Ndufaf2	824954	EID gene	Yes	-	-
chr13	107073288	Intergenic enhancer	108158737	Ercc8	824954	EID gene	Yes	-	-
chr13	107177849	Intergenic enhancer	108044473	Smim15	824954	EID gene	Yes	-	-
chr13	107177849	Intergenic enhancer	108158625	Ndufaf2	824954	EID gene	Yes	-	-
chr13	107177849	Intergenic enhancer	108158737	Ercc8	824954	EID gene	Yes	-	-
chr13	107290696	Intergenic enhancer	108044473	Smim15	824954	EID gene	Yes	-	-
chr13	107290696	Intergenic enhancer	108158625	Ndufaf2	824954	EID gene	Yes	-	-
chr13	107290696	Intergenic enhancer	108158737	Ercc8	824954	EID gene	Yes	-	-
chr13	107407515	Intergenic enhancer	108044473	Smim15	824954	EID gene	Yes	-	-
chr13	107407515	Intergenic enhancer	108158625	Ndufaf2	824954	EID gene	Yes	-	-
chr13	107407515	Intergenic enhancer	108158737	Ercc8	824954	EID gene	Yes	-	-
chr13	107484407	Intergenic enhancer	108044473	Smim15	856670	EID gene	Yes	-	-
chr13	107484407	Intergenic enhancer	108158625	Ndufaf2	856670	EID gene	Yes	-	-
chr13	107484407	Intergenic enhancer	108158737	Ercc8	856670	EID gene	Yes	-	-
chr13	107491555	Intergenic enhancer	108044473	Smim15	856670	EID gene	Yes	-	-
chr13	107491555	Intergenic enhancer	108158625	Ndufaf2	856670	EID gene	Yes	-	-
chr13	107543401	Intergenic enhancer	108044473	Smim15	856670	EID gene	Yes	-	-
chr13	107599121	Intergenic enhancer	108044473	Smim15	856670	EID gene	Yes	-	-
chr13	107644397	Intergenic enhancer	108044473	Smim15	856670	EID gene	Yes	-	-
chr13	107662661	Intergenic enhancer	108044473	Smim15	856670	EID gene	Yes	-	-
chr13	111834576	Intergenic enhancer	112464069	Il6st	507290	EID gene	Yes	-	-
chr13	116724491	Intergenic enhancer	114818236	Mocs2	736196	EID gene	Yes	-	-
chr14	24501152	Intergenic enhancer	25694169	Ppif	965843	EID gene	Yes	-	-
chr14	24533418	Intergenic enhancer	25694169	Ppif	965843	EID gene	Yes	-	-
chr14	24551287	Intergenic enhancer	25694169	Ppif	965843	EID gene	Yes	-	-
chr14	24579289	Intergenic enhancer	25694169	Ppif	965843	EID gene	Yes	-	-
chr14	24587464	Intergenic enhancer	25694169	Ppif	965843	EID gene	Yes	-	-
chr14	24607407	Intergenic enhancer	25694169	Ppif	965843	EID gene	Yes	-	-
chr14	24649876	Intergenic enhancer	24487058	Polr3a	965843	EID gene	Yes	-	-
chr14	24649876	Intergenic enhancer	25694169	Ppif	965843	EID gene	Yes	-	-
chr14	24749606	Intergenic enhancer	25694169	Ppif	965843	EID gene	Yes	-	-
chr14	24764761	Intergenic enhancer	24487058	Polr3a	965843	EID gene	Yes	-	-
chr14	24764761	Intergenic enhancer	25694169	Ppif	965843	EID gene	Yes	-	-
chr14	24779331	Intergenic enhancer	24487058	Polr3a	965843	EID gene	Yes	-	-
chr14	24779331	Intergenic enhancer	25694169	Ppif	965843	EID gene	Yes	-	-
chr14	24807519	Intergenic enhancer	25694169	Ppif	965843	EID gene	Yes	-	-
chr14	24828210	Intergenic enhancer	24487058	Polr3a	965843	EID gene	Yes	-	-
chr14	24828210	Intergenic enhancer	25694169	Ppif	965843	EID gene	Yes	-	-
chr14	24842019	Intergenic enhancer	24487058	Polr3a	965843	EID gene	Yes	-	-
chr14	24876583	Intergenic enhancer	24487058	Polr3a	965843	EID gene	Yes	-	-
chr14	24876583	Intergenic enhancer	25694169	Ppif	965843	EID gene	Yes	-	-
chr14	24995943	Intergenic enhancer	24487058	Polr3a	989650	EID gene	Yes	-	-
chr14	24995943	Intergenic enhancer	25694169	Ppif	989650	EID gene	Yes	-	-
chr14	25018014	Intergenic enhancer	24487058	Polr3a	989650	EID gene	Yes	-	-
chr14	25032423	Intergenic enhancer	24487058	Polr3a	989650	EID gene	Yes	-	-
chr14	25032423	Intergenic enhancer	25694169	Ppif	989650	EID gene	Yes	-	-
chr14	25108745	Intergenic enhancer	24487058	Polr3a	989650	EID gene	Yes	-	-
chr14	25115135	Intergenic enhancer	24487058	Polr3a	989650	EID gene	Yes	-	-
chr14	25115135	Intergenic enhancer	25694169	Ppif	989650	EID gene	Yes	-	-
chr14	25126179	Intergenic enhancer	24487058	Polr3a	989650	EID gene	Yes	-	-
chr14	25156938	Intergenic enhancer	24487058	Polr3a	989650	EID gene	Yes	-	-
chr14	25183016	Intergenic enhancer	24487058	Polr3a	989650	EID gene	Yes	-	-
chr14	25226291	Intergenic enhancer	24487058	Polr3a	989650	EID gene	Yes	-	-
chr14	25304852	Intergenic enhancer	24487058	Polr3a	989650	EID gene	Yes	-	-
chr14	25317929	Intergenic enhancer	24487058	Polr3a	989650	EID gene	Yes	-	-
chr14	25338712	Intergenic enhancer	24487058	Polr3a	989650	EID gene	Yes	-	-
chr14	25363154	Intergenic enhancer	24487058	Polr3a	989650	EID gene	Yes	-	-
chr14	25371803	Intergenic enhancer	24487058	Polr3a	989650	EID gene	Yes	-	-
chr14	25378281	Intergenic enhancer	24487058	Polr3a	989650	EID gene	Yes	-	-
chr14	25397945	Intergenic enhancer	24487058	Polr3a	989650	EID gene	Yes	-	-
chr14	34769586	Intergenic enhancer	34310726	Glud1	1365972	EID gene	Yes	-	-
chr14	45690820	Intergenic enhancer	45219425	Txndc16	788486	EID gene	Yes	-	-
chr14	45690820	Intergenic enhancer	45219716	Gpr137c	788486	EID gene	Yes	-	-
chr14	45690820	Intergenic enhancer	45329823	Psmc6	788486	EID gene	Yes	-	-
chr14	45690820	Intergenic enhancer	45351185	Styx	788486	EID gene	Yes	-	-
chr14	45690820	Intergenic enhancer	45388796	Gnpnat1	788486	EID gene	Yes	-	-
chr14	54060410	Intergenic enhancer	54254128	Abhd4	1690951	EID gene	Yes	-	-
chr14	54060410	Intergenic enhancer	54360840	Oxa1l	1690951	EID gene	Yes	-	-
chr14	54060410	Intergenic enhancer	54426908	Mrpl52	1690951	EID gene	Yes	-	-
chr14	54060410	Intergenic enhancer	54431597	Mmp14	1690951	EID gene	Yes	-	-
chr14	54060410	Intergenic enhancer	54464146	Lrp10	1690951	EID gene	Yes	-	-
chr14	54060410	Intergenic enhancer	54476099	Rem2	1690951	EID gene	Yes	-	-
chr14	54060410	Intergenic enhancer	54517470	Prmt5	1690951	EID gene	Yes	-	-
chr14	54060410	Intergenic enhancer	54554361	Haus4	1690951	EID gene	Yes	-	-
chr14	54060410	Intergenic enhancer	54577661	Ajuba	1690951	EID gene	Yes	-	-
chr14	54060410	Intergenic enhancer	54617995	Psmb5	1690951	EID gene	Yes	-	-
chr14	54060410	Intergenic enhancer	54641364	Cdh24	1690951	EID gene	Yes	-	-
chr14	54060410	Intergenic enhancer	54686965	Acin1	1690951	EID gene	Yes	-	-
chr14	54229460	Intergenic enhancer	54426908	Mrpl52	1690951	EID gene	Yes	-	-
chr14	54229460	Intergenic enhancer	54431597	Mmp14	1690951	EID gene	Yes	-	-
chr14	54229460	Intergenic enhancer	54464146	Lrp10	1690951	EID gene	Yes	-	-
chr14	54229460	Intergenic enhancer	54476099	Rem2	1690951	EID gene	Yes	-	-
chr14	54229460	Intergenic enhancer	54517470	Prmt5	1690951	EID gene	Yes	-	-
chr14	54229460	Intergenic enhancer	54554361	Haus4	1690951	EID gene	Yes	-	-
chr14	54229460	Intergenic enhancer	54577661	Ajuba	1690951	EID gene	Yes	-	-
chr14	54229460	Intergenic enhancer	54617995	Psmb5	1690951	EID gene	Yes	-	-
chr14	54229460	Intergenic enhancer	54641364	Cdh24	1690951	EID gene	Yes	-	-
chr14	54229460	Intergenic enhancer	54686965	Acin1	1690951	EID gene	Yes	-	-
chr14	62174414	Intergenic enhancer	61360445	Ebpl	702483	EID gene	Yes	-	-
chr14	62174414	Intergenic enhancer	61439947	Kpna3	702483	EID gene	Yes	-	-
chr14	62174414	Intergenic enhancer	61556886	Spryd7	702483	EID gene	Yes	-	-
chr14	62174414	Intergenic enhancer	61598225	Trim13	702483	EID gene	Yes	-	-
chr14	72149387	Intergenic enhancer	70766628	Xpo7	1462256	EID gene	Yes	-	-
chr14	80116172	Intergenic enhancer	79587659	Sugt1	4649410	EID gene	Yes	-	-
chr14	80116172	Intergenic enhancer	79771312	Pcdh8	4649410	EID gene	Yes	-	-
chr14	80139241	Intergenic enhancer	79481193	Elf1	4649410	EID gene	Yes	-	-
chr14	80139241	Intergenic enhancer	79481268	Wbp4	4649410	EID gene	Yes	-	-
chr14	80139241	Intergenic enhancer	79587659	Sugt1	4649410	EID gene	Yes	-	-
chr14	80139241	Intergenic enhancer	79771312	Pcdh8	4649410	EID gene	Yes	-	-
chr14	100714514	Intergenic enhancer	99099423	Pibf1	1040740	EID gene	Yes	-	-
chr14	100714514	Intergenic enhancer	99099770	Dis3	1040740	EID gene	Yes	-	-
chr14	100714514	Intergenic enhancer	100149796	Klf12	1040740	EID gene	Yes	-	-
chr14	100720298	Intergenic enhancer	99099423	Pibf1	1040740	EID gene	Yes	-	-
chr14	100720298	Intergenic enhancer	99099770	Dis3	1040740	EID gene	Yes	-	-
chr14	100720298	Intergenic enhancer	100149796	Klf12	1040740	EID gene	Yes	-	-
chr14	101352824	Intergenic enhancer	100149796	Klf12	1147104	EID gene	Yes	-	-
chr14	101375866	Intergenic enhancer	100149796	Klf12	1147104	EID gene	Yes	-	-
chr14	103899518	Intergenic enhancer	105177314	Rbm26	727555	EID gene	Yes	-	-
chr14	104676938	Intergenic enhancer	103844476	Ednrb	593618	EID gene	Yes	-	-
chr14	105328598	Intergenic enhancer	103844476	Ednrb	663956	EID gene	Yes	-	-
chr15	5263098	Intergenic enhancer	4026427	Oxct1	1070667	EID gene	Yes	-	-
chr15	24567084	Intergenic enhancer	25622549	Myo10	2097643	EID gene	Yes	-	-
chr15	24877225	Intergenic enhancer	25622549	Myo10	2097643	EID gene	Yes	-	-
chr15	40115005	Intergenic enhancer	39198285	Rims2	724166	EID gene	Yes	-	-
chr15	43940735	Intergenic enhancer	44428110	Eny2	665022	EID gene	Yes	-	-
chr15	43940735	Intergenic enhancer	44428307	Nudcd1	665022	EID gene	Yes	-	-
chr15	56078197	Intergenic enhancer	55557312	Mrpl13	771407	EID gene	Yes	-	-
chr15	56078197	Intergenic enhancer	55557407	Mtbp	771407	EID gene	Yes	-	-
chr15	56078197	Intergenic enhancer	57694666	Zhx2	771407	EID gene	Yes	-	-
chr15	56078197	Intergenic enhancer	57892418	Derl1	771407	EID gene	Yes	-	-
chr15	56078197	Intergenic enhancer	57912198	Tbc1d31	771407	EID gene	Yes	-	-
chr15	56865243	Intergenic enhancer	55557312	Mrpl13	1307897	EID gene	Yes	-	-
chr15	56865243	Intergenic enhancer	55557407	Mtbp	1307897	EID gene	Yes	-	-
chr15	59823308	Intergenic enhancer	59374197	Nsmce2	1208865	EID gene	Yes	-	-
chr15	71745519	Intergenic enhancer	73061204	Trappc9	2422796	EID gene	Yes	-	-
chr15	72050875	Intergenic enhancer	73061204	Trappc9	543395	EID gene	Yes	-	-
chr15	72050875	Intergenic enhancer	73184947	Ago2	543395	EID gene	Yes	-	-
chr15	72205695	Intergenic enhancer	73061204	Trappc9	543395	EID gene	Yes	-	-
chr15	72205695	Intergenic enhancer	73090411	Chrac1	543395	EID gene	Yes	-	-
chr15	72205695	Intergenic enhancer	73184947	Ago2	543395	EID gene	Yes	-	-
chr15	74161540	Intergenic enhancer	74516195	Adgrb1	606260	EID gene	Yes	-	-
chr15	74176923	Intergenic enhancer	74516195	Adgrb1	606260	EID gene	Yes	-	-
chr15	74194637	Intergenic enhancer	74516195	Adgrb1	606260	EID gene	Yes	-	-
chr15	74204314	Intergenic enhancer	73723144	Ptp4a3	606260	EID gene	Yes	-	-
chr15	74204314	Intergenic enhancer	74516195	Adgrb1	606260	EID gene	Yes	-	-
chr15	74283016	Intergenic enhancer	74516195	Adgrb1	606260	EID gene	Yes	-	-
chr15	74296574	Intergenic enhancer	74516195	Adgrb1	606260	EID gene	Yes	-	-
chr15	74325563	Intergenic enhancer	74516195	Adgrb1	606260	EID gene	Yes	-	-
chr15	74487553	Intergenic enhancer	73624744	Slc45a4	606260	EID gene	Yes	-	-
chr15	74487553	Intergenic enhancer	73723144	Ptp4a3	606260	EID gene	Yes	-	-
chr15	90043447	Intergenic enhancer	89591923	Rabl2	639376	EID gene	Yes	-	-
chr15	97446407	Intergenic enhancer	97247106	Pced1b	615934	EID gene	Yes	-	-
chr16	42190629	Intergenic enhancer	42907644	Zbtb20	633874	EID gene	Yes	-	-
chr16	42190629	Intergenic enhancer	44139259	Atp6v1a	633874	EID gene	Yes	-	-
chr16	42190629	Intergenic enhancer	44139790	Naa50	633874	EID gene	Yes	-	-
chr16	42781900	Intergenic enhancer	43889680	Qtrtd1	596730	EID gene	Yes	-	-
chr16	50700186	Intergenic enhancer	49855660	Cd47	1597786	EID gene	Yes	-	-
chr16	50700186	Intergenic enhancer	50432466	Bbx	1597786	EID gene	Yes	-	-
chr16	51519317	Intergenic enhancer	52453081	Alcam	1481343	EID gene	Yes	-	-
chr16	55556097	Intergenic enhancer	55895279	Nxpe3	3300232	EID gene	Yes	-	-
chr16	63031047	Intergenic enhancer	64851723	Zfp654	645773	EID gene	Yes	-	-
chr16	63091837	Intergenic enhancer	64851723	Zfp654	645773	EID gene	Yes	-	-
chr16	69424847	Intergenic enhancer	70313948	Gbe1	2686169	EID gene	Yes	-	-
chr16	77400089	Intergenic enhancer	78377181	Btg3	1825131	EID gene	Yes	-	-
chr16	77636914	Intergenic enhancer	78377181	Btg3	1825131	EID gene	Yes	-	-
chr16	78238437	Intergenic enhancer	78377181	Btg3	1184964	EID gene	Yes	-	-
chr16	87001634	Intergenic enhancer	85803113	Adamts1	1461060	EID gene	Yes	-	-
chr16	93575133	Intergenic enhancer	91688728	Donson	761407	EID gene	Yes	-	-
chr16	93575133	Intergenic enhancer	91728802	Cryzl1	761407	EID gene	Yes	-	-
chr16	93575133	Intergenic enhancer	91729370	Itsn1	761407	EID gene	Yes	-	-
chr16	93575133	Intergenic enhancer	91931630	Atp5o	761407	EID gene	Yes	-	-
chr16	93575133	Intergenic enhancer	92301302	Smim11	761407	EID gene	Yes	-	-
chr16	93575133	Intergenic enhancer	92466169	Rcan1	761407	EID gene	Yes	-	-
chr17	4227342	Intergenic enhancer	4995073	Arid1b	1313774	EID gene	Yes	-	-
chr17	8507399	Intergenic enhancer	8283786	Mpc1	764152	EID gene	Yes	-	-
chr17	9023497	Intergenic enhancer	10319361	Qk	764152	EID gene	Yes	-	-
chr17	9023497	Intergenic enhancer	10840191	Pacrg	764152	EID gene	Yes	-	-
chr17	9032043	Intergenic enhancer	10319361	Qk	764152	EID gene	Yes	-	-
chr17	9032043	Intergenic enhancer	10840191	Pacrg	764152	EID gene	Yes	-	-
chr17	9279792	Intergenic enhancer	10319361	Qk	1216614	EID gene	Yes	-	-
chr17	9318608	Intergenic enhancer	10319361	Qk	1216614	EID gene	Yes	-	-
chr17	9318608	Intergenic enhancer	10840191	Pacrg	1216614	EID gene	Yes	-	-
chr17	63849622	Intergenic enhancer	64331883	Pja2	707692	EID gene	Yes	-	-
chr17	63849622	Intergenic enhancer	64601648	Man2a1	707692	EID gene	Yes	-	-
chr17	63849622	Intergenic enhancer	65613555	Vapa	707692	EID gene	Yes	-	-
chr17	63849622	Intergenic enhancer	65783354	Ppp4r1	707692	EID gene	Yes	-	-
chr17	64591388	Intergenic enhancer	63863980	Fer	770659	EID gene	Yes	-	-
chr17	64591388	Intergenic enhancer	65613555	Vapa	770659	EID gene	Yes	-	-
chr17	83276300	Intergenic enhancer	83514333	Cox7a2l	1602756	EID gene	Yes	-	-
chr17	83276300	Intergenic enhancer	83706183	Mta3	1602756	EID gene	Yes	-	-
chr18	13032464	Intergenic enhancer	14682914	Ss18	678170	EID gene	Yes	-	-
chr18	13306106	Intergenic enhancer	12941841	Osbpl1a	678170	EID gene	Yes	-	-
chr18	13306106	Intergenic enhancer	14682914	Ss18	678170	EID gene	Yes	-	-
chr18	13397714	Intergenic enhancer	14682914	Ss18	678170	EID gene	Yes	-	-
chr18	14502840	Intergenic enhancer	12941841	Osbpl1a	676131	EID gene	Yes	-	-
chr18	16038247	Intergenic enhancer	15151446	Kctd1	869657	EID gene	Yes	-	-
chr18	30366212	Intergenic enhancer	31447415	Syt4	5144894	EID gene	Yes	-	-
chr18	30366212	Intergenic enhancer	31610532	Slc25a46	5144894	EID gene	Yes	-	-
chr18	30366212	Intergenic enhancer	31634367	Sap130	5144894	EID gene	Yes	-	-
chr18	30366212	Intergenic enhancer	31759823	Ammecr1l	5144894	EID gene	Yes	-	-
chr18	30366212	Intergenic enhancer	31789124	Polr2d	5144894	EID gene	Yes	-	-
chr18	30366212	Intergenic enhancer	31804056	Wdr33	5144894	EID gene	Yes	-	-
chr18	30424419	Intergenic enhancer	31447415	Syt4	5144894	EID gene	Yes	-	-
chr18	30424419	Intergenic enhancer	31610532	Slc25a46	5144894	EID gene	Yes	-	-
chr18	30508883	Intergenic enhancer	31447415	Syt4	5144894	EID gene	Yes	-	-
chr18	30508883	Intergenic enhancer	31610532	Slc25a46	5144894	EID gene	Yes	-	-
chr18	30508883	Intergenic enhancer	31634367	Sap130	5144894	EID gene	Yes	-	-
chr18	30531185	Intergenic enhancer	31447415	Syt4	5144894	EID gene	Yes	-	-
chr18	30531185	Intergenic enhancer	31610532	Slc25a46	5144894	EID gene	Yes	-	-
chr18	30531185	Intergenic enhancer	31634367	Sap130	5144894	EID gene	Yes	-	-
chr18	30639141	Intergenic enhancer	31447415	Syt4	5144894	EID gene	Yes	-	-
chr18	30737445	Intergenic enhancer	31447415	Syt4	5144894	EID gene	Yes	-	-
chr18	34053226	Intergenic enhancer	33213862	Stard4	546074	EID gene	Yes	-	-
chr18	34053226	Intergenic enhancer	34331144	Srp19	546074	EID gene	Yes	-	-
chr18	34053226	Intergenic enhancer	34373415	Reep5	546074	EID gene	Yes	-	-
chr18	34089176	Intergenic enhancer	34331144	Srp19	546074	EID gene	Yes	-	-
chr18	34103057	Intergenic enhancer	34331144	Srp19	546074	EID gene	Yes	-	-
chr18	54824812	Intergenic enhancer	53744608	Cep120	2340108	EID gene	Yes	-	-
chr18	55015470	Intergenic enhancer	53744608	Cep120	2340108	EID gene	Yes	-	-
chr18	55041010	Intergenic enhancer	53744608	Cep120	2340108	EID gene	Yes	-	-
chr18	55041010	Intergenic enhancer	56572939	Aldh7a1	2340108	EID gene	Yes	-	-
chr18	55137084	Intergenic enhancer	53744608	Cep120	2340108	EID gene	Yes	-	-
chr18	76161183	Intergenic enhancer	75697696	Ctif	637793	EID gene	Yes	-	-
chr18	76189879	Intergenic enhancer	75697696	Ctif	637793	EID gene	Yes	-	-
chr18	76189879	Intergenic enhancer	76930026	Ier3ip1	637793	EID gene	Yes	-	-
chr18	76198976	Intergenic enhancer	75697696	Ctif	637793	EID gene	Yes	-	-
chr18	76198976	Intergenic enhancer	76930026	Ier3ip1	637793	EID gene	Yes	-	-
chr18	76198976	Intergenic enhancer	76944114	Hdhd2	637793	EID gene	Yes	-	-
chr18	76339280	Intergenic enhancer	76930026	Ier3ip1	637793	EID gene	Yes	-	-
chr18	76339280	Intergenic enhancer	76944114	Hdhd2	637793	EID gene	Yes	-	-
chr18	76339280	Intergenic enhancer	77065207	Pias2	637793	EID gene	Yes	-	-
chr18	76533863	Intergenic enhancer	76930026	Ier3ip1	637793	EID gene	Yes	-	-
chr18	76533863	Intergenic enhancer	76944114	Hdhd2	637793	EID gene	Yes	-	-
chr18	76549932	Intergenic enhancer	76930026	Ier3ip1	574341	EID gene	Yes	-	-
chr18	76549932	Intergenic enhancer	76944114	Hdhd2	574341	EID gene	Yes	-	-
chr18	82812996	Intergenic enhancer	84589504	Zfp407	1215875	EID gene	Yes	-	-
chr18	82825600	Intergenic enhancer	84589504	Zfp407	1215875	EID gene	Yes	-	-
chr18	82837553	Intergenic enhancer	84589504	Zfp407	1215875	EID gene	Yes	-	-
chr18	82869088	Intergenic enhancer	84589504	Zfp407	1215875	EID gene	Yes	-	-
chr18	83068328	Intergenic enhancer	84088157	Zadh2	1215875	EID gene	Yes	-	-
chr18	83068328	Intergenic enhancer	84589504	Zfp407	1215875	EID gene	Yes	-	-
chr18	83068328	Intergenic enhancer	84685702	Cndp2	1215875	EID gene	Yes	-	-
chr18	83117339	Intergenic enhancer	84088157	Zadh2	1215875	EID gene	Yes	-	-
chr18	83117339	Intergenic enhancer	84589504	Zfp407	1215875	EID gene	Yes	-	-
chr18	83123065	Intergenic enhancer	84088157	Zadh2	1215875	EID gene	Yes	-	-
chr18	83123065	Intergenic enhancer	84589504	Zfp407	1215875	EID gene	Yes	-	-
chr18	83123065	Intergenic enhancer	84685702	Cndp2	1215875	EID gene	Yes	-	-
chr18	83400096	Intergenic enhancer	84088157	Zadh2	1215875	EID gene	Yes	-	-
chr18	83491814	Intergenic enhancer	84088157	Zadh2	1215875	EID gene	Yes	-	-
chr18	83524230	Intergenic enhancer	84088157	Zadh2	1006761	EID gene	Yes	-	-
chr18	83524230	Intergenic enhancer	84589504	Zfp407	1006761	EID gene	Yes	-	-
chr18	83636617	Intergenic enhancer	84088157	Zadh2	1006761	EID gene	Yes	-	-
chr18	83636617	Intergenic enhancer	84589504	Zfp407	1006761	EID gene	Yes	-	-
chr18	83657156	Intergenic enhancer	84088157	Zadh2	1006761	EID gene	Yes	-	-
chr19	14096225	Intergenic enhancer	15925059	Psat1	558912	EID gene	Yes	-	-
chr19	14096225	Intergenic enhancer	15984989	Cep78	558912	EID gene	Yes	-	-
chr19	14248113	Intergenic enhancer	15925059	Psat1	558912	EID gene	Yes	-	-
chr19	14248113	Intergenic enhancer	15984989	Cep78	558912	EID gene	Yes	-	-
chr19	14890545	Intergenic enhancer	15984989	Cep78	1835038	EID gene	Yes	-	-
chr19	15052910	Intergenic enhancer	15984989	Cep78	1835038	EID gene	Yes	-	-
chr19	55143928	Intergenic enhancer	53600395	Smc3	1072140	EID gene	Yes	-	-
chr19	55143928	Intergenic enhancer	53892230	Pdcd4	1072140	EID gene	Yes	-	-
chr19	55143928	Intergenic enhancer	53944305	Shoc2	1072140	EID gene	Yes	-	-
chr19	55143928	Intergenic enhancer	53944627	Bbip1	1072140	EID gene	Yes	-	-
chr2	17853089	Intergenic enhancer	18672434	Commd3	852115	EID gene	Yes	-	-
chr2	17853089	Intergenic enhancer	18677017	Bmi1	852115	EID gene	Yes	-	-
chr2	21918744	Intergenic enhancer	20967721	Arhgap21	595916	EID gene	Yes	-	-
chr2	21918744	Intergenic enhancer	21205723	Thnsl1	595916	EID gene	Yes	-	-
chr2	21918744	Intergenic enhancer	22622326	Gad2	595916	EID gene	Yes	-	-
chr2	21918744	Intergenic enhancer	22895521	Pdss1	595916	EID gene	Yes	-	-
chr2	21918744	Intergenic enhancer	23040241	Abi1	595916	EID gene	Yes	-	-
chr2	21918744	Intergenic enhancer	23068200	Acbd5	595916	EID gene	Yes	-	-
chr2	21918744	Intergenic enhancer	23156504	Yme1l1	595916	EID gene	Yes	-	-
chr2	21959805	Intergenic enhancer	20967721	Arhgap21	595916	EID gene	Yes	-	-
chr2	21959805	Intergenic enhancer	22622326	Gad2	595916	EID gene	Yes	-	-
chr2	21959805	Intergenic enhancer	22895521	Pdss1	595916	EID gene	Yes	-	-
chr2	21959805	Intergenic enhancer	23040241	Abi1	595916	EID gene	Yes	-	-
chr2	21959805	Intergenic enhancer	23068200	Acbd5	595916	EID gene	Yes	-	-
chr2	22029175	Intergenic enhancer	22622326	Gad2	595916	EID gene	Yes	-	-
chr2	22047579	Intergenic enhancer	22622326	Gad2	595916	EID gene	Yes	-	-
chr2	37742130	Intergenic enhancer	37516625	Gpr21	612566	EID gene	Yes	-	-
chr2	37742130	Intergenic enhancer	38926461	Nr6a1	612566	EID gene	Yes	-	-
chr2	37758790	Intergenic enhancer	37422903	Rc3h2	612566	EID gene	Yes	-	-
chr2	37758790	Intergenic enhancer	37430919	Zbtb6	612566	EID gene	Yes	-	-
chr2	37758790	Intergenic enhancer	37443172	Zbtb26	612566	EID gene	Yes	-	-
chr2	37758790	Intergenic enhancer	37443284	Rabgap1	612566	EID gene	Yes	-	-
chr2	37758790	Intergenic enhancer	37516625	Gpr21	612566	EID gene	Yes	-	-
chr2	51047639	Intergenic enhancer	50296801	Mmadhc	1195907	EID gene	Yes	-	-
chr2	51047639	Intergenic enhancer	52072836	Rif1	1195907	EID gene	Yes	-	-
chr2	51066687	Intergenic enhancer	50296801	Mmadhc	1195907	EID gene	Yes	-	-
chr2	51066687	Intergenic enhancer	52072836	Rif1	1195907	EID gene	Yes	-	-
chr2	51087923	Intergenic enhancer	50296801	Mmadhc	1195907	EID gene	Yes	-	-
chr2	51087923	Intergenic enhancer	52072836	Rif1	1195907	EID gene	Yes	-	-
chr2	51467442	Intergenic enhancer	50296801	Mmadhc	774440	EID gene	Yes	-	-
chr2	51584421	Intergenic enhancer	50296801	Mmadhc	774440	EID gene	Yes	-	-
chr2	51600137	Intergenic enhancer	50296801	Mmadhc	774440	EID gene	Yes	-	-
chr2	56257629	Intergenic enhancer	57237677	Gpd2	1827305	EID gene	Yes	-	-
chr2	57615864	Intergenic enhancer	57124003	Nr4a2	740418	EID gene	Yes	-	-
chr2	57699211	Intergenic enhancer	57124003	Nr4a2	633378	EID gene	Yes	-	-
chr2	61454847	Intergenic enhancer	59882606	Wdsub1	672876	EID gene	Yes	-	-
chr2	61454847	Intergenic enhancer	60125740	Baz2b	672876	EID gene	Yes	-	-
chr2	63702609	Intergenic enhancer	65022766	Grb14	1601663	EID gene	Yes	-	-
chr2	72781808	Intergenic enhancer	73271925	Sp9	561895	EID gene	Yes	-	-
chr2	75054978	Intergenic enhancer	75832176	Agps	577158	EID gene	Yes	-	-
chr2	75244483	Intergenic enhancer	74825811	Mtx2	577158	EID gene	Yes	-	-
chr2	75385482	Intergenic enhancer	74825811	Mtx2	577158	EID gene	Yes	-	-
chr2	79048215	Intergenic enhancer	79456636	Neurod1	901658	EID gene	Yes	-	-
chr2	79048215	Intergenic enhancer	80315465	Dnajc10	901658	EID gene	Yes	-	-
chr2	137706854	Intergenic enhancer	136387967	Pak7	2346553	EID gene	Yes	-	-
chr2	137706854	Intergenic enhancer	136713449	Snap25	2346553	EID gene	Yes	-	-
chr2	137706854	Intergenic enhancer	136891217	Slx4ip	2346553	EID gene	Yes	-	-
chr2	137706854	Intergenic enhancer	136891406	Mkks	2346553	EID gene	Yes	-	-
chr2	147876988	Intergenic enhancer	148672614	Nxt1	1016235	EID gene	Yes	-	-
chr2	147876988	Intergenic enhancer	148681119	Gzf1	1016235	EID gene	Yes	-	-
chr2	147876988	Intergenic enhancer	148732420	Napb	1016235	EID gene	Yes	-	-
chr2	148890354	Intergenic enhancer	150749080	Entpd6	550523	EID gene	Yes	-	-
chr2	158957387	Intergenic enhancer	160367065	Mafb	1461349	EID gene	Yes	-	-
chr2	158957387	Intergenic enhancer	160645896	Top1	1461349	EID gene	Yes	-	-
chr2	168990336	Intergenic enhancer	169632508	Tshz2	786269	EID gene	Yes	-	-
chr2	168990336	Intergenic enhancer	170142675	Zfp217	786269	EID gene	Yes	-	-
chr2	168990336	Intergenic enhancer	170496427	Pfdn4	786269	EID gene	Yes	-	-
chr2	169010283	Intergenic enhancer	169632508	Tshz2	786269	EID gene	Yes	-	-
chr2	169010283	Intergenic enhancer	170142675	Zfp217	786269	EID gene	Yes	-	-
chr2	169010283	Intergenic enhancer	170496427	Pfdn4	786269	EID gene	Yes	-	-
chr2	169272783	Intergenic enhancer	169632508	Tshz2	786269	EID gene	Yes	-	-
chr2	169298072	Intergenic enhancer	169632508	Tshz2	705008	EID gene	Yes	-	-
chr2	169405263	Intergenic enhancer	169632508	Tshz2	705008	EID gene	Yes	-	-
chr2	169445765	Intergenic enhancer	169632508	Tshz2	705008	EID gene	Yes	-	-
chr2	170656576	Intergenic enhancer	172345576	Fam210b	1369296	EID gene	Yes	-	-
chr2	170656576	Intergenic enhancer	172371002	Cstf1	1369296	EID gene	Yes	-	-
chr2	170704810	Intergenic enhancer	172345576	Fam210b	1369296	EID gene	Yes	-	-
chr3	34664158	Intergenic enhancer	33844310	Ccdc39	1670242	EID gene	Yes	-	-
chr3	34664158	Intergenic enhancer	34081354	Dnajc19	1670242	EID gene	Yes	-	-
chr3	37769265	Intergenic enhancer	37639946	Spry1	794488	EID gene	Yes	-	-
chr3	38642113	Intergenic enhancer	40540766	Intu	1126987	EID gene	Yes	-	-
chr3	38783136	Intergenic enhancer	37312553	Bbs12	1930872	EID gene	Yes	-	-
chr3	38783136	Intergenic enhancer	40540766	Intu	1930872	EID gene	Yes	-	-
chr3	38796070	Intergenic enhancer	37419949	Spata5	1930872	EID gene	Yes	-	-
chr3	40531715	Intergenic enhancer	40745612	Hspa4l	1532879	EID gene	Yes	-	-
chr3	40531715	Intergenic enhancer	40799950	Plk4	1532879	EID gene	Yes	-	-
chr3	46848615	Intergenic enhancer	45378397	Pcdh10	4302971	EID gene	Yes	-	-
chr3	52196705	Intergenic enhancer	51483965	Rab33b	795343	EID gene	Yes	-	-
chr3	52196705	Intergenic enhancer	51560823	Setd7	795343	EID gene	Yes	-	-
chr3	57203596	Intergenic enhancer	55782509	Mab21l1	1623744	EID gene	Yes	-	-
chr3	66326044	Intergenic enhancer	66985661	Rsrc1	770193	EID gene	Yes	-	-
chr3	66326044	Intergenic enhancer	67374096	Mlf1	770193	EID gene	Yes	-	-
chr3	66326044	Intergenic enhancer	67430114	Gfm1	770193	EID gene	Yes	-	-
chr3	66326044	Intergenic enhancer	67463907	Lxn	770193	EID gene	Yes	-	-
chr3	66326044	Intergenic enhancer	67582767	Mfsd1	770193	EID gene	Yes	-	-
chr3	66537348	Intergenic enhancer	66985661	Rsrc1	770193	EID gene	Yes	-	-
chr3	66537348	Intergenic enhancer	67374096	Mlf1	770193	EID gene	Yes	-	-
chr3	66537348	Intergenic enhancer	67430114	Gfm1	770193	EID gene	Yes	-	-
chr3	79161704	Intergenic enhancer	79567679	Fnip2	2552000	EID gene	Yes	-	-
chr3	79161704	Intergenic enhancer	79591336	Ppid	2552000	EID gene	Yes	-	-
chr3	79161704	Intergenic enhancer	79628767	Etfdh	2552000	EID gene	Yes	-	-
chr3	81917241	Intergenic enhancer	80802693	Gria2	720248	EID gene	Yes	-	-
chr3	81917241	Intergenic enhancer	80913660	Glrb	720248	EID gene	Yes	-	-
chr3	119893308	Intergenic enhancer	118562179	Dpyd	1657830	EID gene	Yes	-	-
chr3	120011876	Intergenic enhancer	118562179	Dpyd	1657830	EID gene	Yes	-	-
chr3	120215385	Intergenic enhancer	118562179	Dpyd	1657830	EID gene	Yes	-	-
chr3	120472707	Intergenic enhancer	118562179	Dpyd	1657830	EID gene	Yes	-	-
chr3	124266976	Intergenic enhancer	123385990	Mettl14	1729389	EID gene	Yes	-	-
chr3	124266976	Intergenic enhancer	123446912	Prss12	1729389	EID gene	Yes	-	-
chr3	124266976	Intergenic enhancer	125404090	Ndst4	1729389	EID gene	Yes	-	-
chr3	132017912	Intergenic enhancer	132684143	Tbck	891161	EID gene	Yes	-	-
chr3	132017912	Intergenic enhancer	132684390	Aimp1	891161	EID gene	Yes	-	-
chr3	133601002	Intergenic enhancer	135438231	Ube2d3	777545	EID gene	Yes	-	-
chr3	133877088	Intergenic enhancer	133091854	Ints12	777545	EID gene	Yes	-	-
chr3	133877088	Intergenic enhancer	133092039	Gstcd	777545	EID gene	Yes	-	-
chr3	133877088	Intergenic enhancer	133310109	Ppa2	777545	EID gene	Yes	-	-
chr3	134114661	Intergenic enhancer	133091854	Ints12	1259021	EID gene	Yes	-	-
chr3	134146598	Intergenic enhancer	133310109	Ppa2	1259021	EID gene	Yes	-	-
chr3	134178796	Intergenic enhancer	133091854	Ints12	1259021	EID gene	Yes	-	-
chr3	134190337	Intergenic enhancer	133091854	Ints12	1259021	EID gene	Yes	-	-
chr3	134190337	Intergenic enhancer	133092039	Gstcd	1259021	EID gene	Yes	-	-
chr3	134190337	Intergenic enhancer	133310109	Ppa2	1259021	EID gene	Yes	-	-
chr3	134282062	Intergenic enhancer	133310109	Ppa2	1259021	EID gene	Yes	-	-
chr3	134282062	Intergenic enhancer	133544390	Tet2	1259021	EID gene	Yes	-	-
chr3	134304950	Intergenic enhancer	133310109	Ppa2	1259021	EID gene	Yes	-	-
chr3	134304950	Intergenic enhancer	133544390	Tet2	1259021	EID gene	Yes	-	-
chr3	134331152	Intergenic enhancer	133310109	Ppa2	1259021	EID gene	Yes	-	-
chr3	134629705	Intergenic enhancer	133091854	Ints12	844898	EID gene	Yes	-	-
chr3	134629705	Intergenic enhancer	133092039	Gstcd	844898	EID gene	Yes	-	-
chr3	134629705	Intergenic enhancer	133310109	Ppa2	844898	EID gene	Yes	-	-
chr3	134629705	Intergenic enhancer	133544390	Tet2	844898	EID gene	Yes	-	-
chr3	139861820	Intergenic enhancer	141465563	Unc5c	1630395	EID gene	Yes	-	-
chr3	143100918	Intergenic enhancer	144570216	Hs2st1	1313821	EID gene	Yes	-	-
chr3	144332799	Intergenic enhancer	142765246	Gtf2b	1530970	EID gene	Yes	-	-
chr3	156526659	Intergenic enhancer	155093378	Fpgt	1585215	EID gene	Yes	-	-
chr4	8876436	Intergenic enhancer	8690405	Chd7	650611	EID gene	Yes	-	-
chr4	8911479	Intergenic enhancer	8690405	Chd7	650611	EID gene	Yes	-	-
chr4	9012950	Intergenic enhancer	8535643	Rab2a	930022	EID gene	Yes	-	-
chr4	9012950	Intergenic enhancer	8690405	Chd7	930022	EID gene	Yes	-	-
chr4	9028309	Intergenic enhancer	8535643	Rab2a	930022	EID gene	Yes	-	-
chr4	9028309	Intergenic enhancer	8690405	Chd7	930022	EID gene	Yes	-	-
chr4	9136520	Intergenic enhancer	8535643	Rab2a	930022	EID gene	Yes	-	-
chr4	9136520	Intergenic enhancer	8690405	Chd7	930022	EID gene	Yes	-	-
chr4	9136520	Intergenic enhancer	9669344	Asph	930022	EID gene	Yes	-	-
chr4	9184935	Intergenic enhancer	8535643	Rab2a	930022	EID gene	Yes	-	-
chr4	12277968	Intergenic enhancer	13743301	Runx1t1	741216	EID gene	Yes	-	-
chr4	12306696	Intergenic enhancer	13743301	Runx1t1	741216	EID gene	Yes	-	-
chr4	12335053	Intergenic enhancer	13743301	Runx1t1	741216	EID gene	Yes	-	-
chr4	12461541	Intergenic enhancer	13743301	Runx1t1	741216	EID gene	Yes	-	-
chr4	12507796	Intergenic enhancer	13743301	Runx1t1	741216	EID gene	Yes	-	-
chr4	12536691	Intergenic enhancer	13743301	Runx1t1	741216	EID gene	Yes	-	-
chr4	12792488	Intergenic enhancer	13743301	Runx1t1	1496637	EID gene	Yes	-	-
chr4	23601437	Intergenic enhancer	22357542	Fbxl4	2017696	EID gene	Yes	-	-
chr4	25816039	Intergenic enhancer	25281821	Ufl1	852013	EID gene	Yes	-	-
chr4	26275917	Intergenic enhancer	24851124	Klhl32	2990980	EID gene	Yes	-	-
chr4	26275917	Intergenic enhancer	25281821	Ufl1	2990980	EID gene	Yes	-	-
chr4	32039774	Intergenic enhancer	32615469	Casp8ap2	3390571	EID gene	Yes	-	-
chr4	32039774	Intergenic enhancer	32657118	Mdn1	3390571	EID gene	Yes	-	-
chr4	32039774	Intergenic enhancer	33031379	Ube2j1	3390571	EID gene	Yes	-	-
chr4	32074906	Intergenic enhancer	32615469	Casp8ap2	3390571	EID gene	Yes	-	-
chr4	32074906	Intergenic enhancer	32657118	Mdn1	3390571	EID gene	Yes	-	-
chr4	32106893	Intergenic enhancer	32615469	Casp8ap2	3390571	EID gene	Yes	-	-
chr4	32106893	Intergenic enhancer	32657118	Mdn1	3390571	EID gene	Yes	-	-
chr4	47518742	Intergenic enhancer	48124918	Stx17	562364	EID gene	Yes	-	-
chr4	47518742	Intergenic enhancer	48279635	Erp44	562364	EID gene	Yes	-	-
chr4	47518742	Intergenic enhancer	48279759	Invs	562364	EID gene	Yes	-	-
chr4	47518742	Intergenic enhancer	48473463	Tex10	562364	EID gene	Yes	-	-
chr4	47518742	Intergenic enhancer	48539945	Msantd3	562364	EID gene	Yes	-	-
chr4	47881907	Intergenic enhancer	47474367	Alg2	600543	EID gene	Yes	-	-
chr4	53878684	Intergenic enhancer	55350041	Rad23b	1123260	EID gene	Yes	-	-
chr4	54021635	Intergenic enhancer	55350041	Rad23b	1123260	EID gene	Yes	-	-
chr4	54029896	Intergenic enhancer	55350041	Rad23b	1123260	EID gene	Yes	-	-
chr4	54329234	Intergenic enhancer	55350041	Rad23b	1123260	EID gene	Yes	-	-
chr4	54353956	Intergenic enhancer	55350041	Rad23b	1123260	EID gene	Yes	-	-
chr4	71483756	Intergenic enhancer	72200893	Tle1	1572801	EID gene	Yes	-	-
chr4	80864702	Intergenic enhancer	82505779	Nfib	2672126	EID gene	Yes	-	-
chr4	80864702	Intergenic enhancer	82859673	Zdhhc21	2672126	EID gene	Yes	-	-
chr4	81179352	Intergenic enhancer	82505779	Nfib	1171554	EID gene	Yes	-	-
chr4	81179352	Intergenic enhancer	82859673	Zdhhc21	1171554	EID gene	Yes	-	-
chr4	82592710	Intergenic enhancer	80910685	Lurap1l	1140315	EID gene	Yes	-	-
chr4	82592710	Intergenic enhancer	81442815	Mpdz	1140315	EID gene	Yes	-	-
chr4	84150983	Intergenic enhancer	84884308	Cntln	609568	EID gene	Yes	-	-
chr4	85707525	Intergenic enhancer	86575672	Rraga	680850	EID gene	Yes	-	-
chr4	87368518	Intergenic enhancer	86857367	Rps6	590019	EID gene	Yes	-	-
chr4	87368518	Intergenic enhancer	88094629	Focad	590019	EID gene	Yes	-	-
chr4	87368518	Intergenic enhancer	88722508	Klhl9	590019	EID gene	Yes	-	-
chr4	87401588	Intergenic enhancer	88094629	Focad	590019	EID gene	Yes	-	-
chr4	96968745	Intergenic enhancer	98383265	Tm2d1	854653	EID gene	Yes	-	-
chr4	96968745	Intergenic enhancer	98395627	Inadl	854653	EID gene	Yes	-	-
chr4	97476959	Intergenic enhancer	98395627	Inadl	1031685	EID gene	Yes	-	-
chr4	97483535	Intergenic enhancer	98383265	Tm2d1	1031685	EID gene	Yes	-	-
chr4	97483535	Intergenic enhancer	98395627	Inadl	1031685	EID gene	Yes	-	-
chr4	99296011	Intergenic enhancer	64092938	Pgm2	64092938	EID gene	Yes	-	-
chr4	99296011	Intergenic enhancer	99829158	Itgb3bp	552252	EID gene	Yes	-	-
chr4	99296011	Intergenic enhancer	99829444	Efcab7	552252	EID gene	Yes	-	-
chr4	123990757	Intergenic enhancer	124714860	Sf3a3	725830	EID gene	Yes	-	-
chr4	123990757	Intergenic enhancer	124741849	Inpp5b	725830	EID gene	Yes	-	-
chr4	124035479	Intergenic enhancer	124714860	Sf3a3	725830	EID gene	Yes	-	-
chr4	124035479	Intergenic enhancer	124741849	Inpp5b	725830	EID gene	Yes	-	-
chr4	124048682	Intergenic enhancer	124714860	Sf3a3	725830	EID gene	Yes	-	-
chr4	124048682	Intergenic enhancer	124741849	Inpp5b	725830	EID gene	Yes	-	-
chr4	124150301	Intergenic enhancer	124714860	Sf3a3	725830	EID gene	Yes	-	-
chr4	124200297	Intergenic enhancer	124714860	Sf3a3	725830	EID gene	Yes	-	-
chr4	124667989	Intergenic enhancer	123718186	Ndufs5	738756	EID gene	Yes	-	-
chr4	124667989	Intergenic enhancer	123750299	Akirin1	738756	EID gene	Yes	-	-
chr4	124667989	Intergenic enhancer	123917432	Rragc	738756	EID gene	Yes	-	-
chr4	125316416	Intergenic enhancer	126046927	Mrps15	673299	EID gene	Yes	-	-
chr4	125399986	Intergenic enhancer	126046927	Mrps15	673299	EID gene	Yes	-	-
chr4	125409495	Intergenic enhancer	126046927	Mrps15	673299	EID gene	Yes	-	-
chr4	127419712	Intergenic enhancer	127988043	Csmd2	570154	EID gene	Yes	-	-
chr4	127419712	Intergenic enhancer	128610098	Zscan20	570154	EID gene	Yes	-	-
chr4	127419712	Intergenic enhancer	128654701	Phc2	570154	EID gene	Yes	-	-
chr4	127640739	Intergenic enhancer	127988043	Csmd2	570154	EID gene	Yes	-	-
chr4	127861736	Intergenic enhancer	128610098	Zscan20	586629	EID gene	Yes	-	-
chr4	130972731	Intergenic enhancer	131843470	Mecr	821216	EID gene	Yes	-	-
chr4	130972731	Intergenic enhancer	131873638	Srsf4	821216	EID gene	Yes	-	-
chr4	130984885	Intergenic enhancer	131843470	Mecr	821216	EID gene	Yes	-	-
chr4	130984885	Intergenic enhancer	131873638	Srsf4	821216	EID gene	Yes	-	-
chr4	131001494	Intergenic enhancer	131843470	Mecr	821216	EID gene	Yes	-	-
chr4	131037678	Intergenic enhancer	131843470	Mecr	821216	EID gene	Yes	-	-
chr4	131037678	Intergenic enhancer	131873638	Srsf4	821216	EID gene	Yes	-	-
chr4	131046388	Intergenic enhancer	131843470	Mecr	821216	EID gene	Yes	-	-
chr4	131046388	Intergenic enhancer	131873638	Srsf4	821216	EID gene	Yes	-	-
chr4	131080406	Intergenic enhancer	131843470	Mecr	821216	EID gene	Yes	-	-
chr4	131080406	Intergenic enhancer	131873638	Srsf4	821216	EID gene	Yes	-	-
chr4	131244087	Intergenic enhancer	131843470	Mecr	821216	EID gene	Yes	-	-
chr4	131244087	Intergenic enhancer	131873638	Srsf4	821216	EID gene	Yes	-	-
chr4	131391825	Intergenic enhancer	131843470	Mecr	818172	EID gene	Yes	-	-
chr4	131432888	Intergenic enhancer	131843470	Mecr	818172	EID gene	Yes	-	-
chr4	131457605	Intergenic enhancer	131843470	Mecr	818172	EID gene	Yes	-	-
chr4	131492477	Intergenic enhancer	131843470	Mecr	818172	EID gene	Yes	-	-
chr4	152624608	Intergenic enhancer	153975081	Dffb	896220	EID gene	Yes	-	-
chr4	152624608	Intergenic enhancer	153975560	Cep104	896220	EID gene	Yes	-	-
chr5	45278169	Intergenic enhancer	44226606	Tapt1	637806	EID gene	Yes	-	-
chr5	46347376	Intergenic enhancer	45450229	Qdpr	2183296	EID gene	Yes	-	-
chr5	46347376	Intergenic enhancer	45493373	Lap3	2183296	EID gene	Yes	-	-
chr5	46347376	Intergenic enhancer	45520228	Med28	2183296	EID gene	Yes	-	-
chr5	64365827	Intergenic enhancer	65107567	Klhl5	672383	EID gene	Yes	-	-
chr5	64365827	Intergenic enhancer	65199695	Wdr19	672383	EID gene	Yes	-	-
chr5	64365827	Intergenic enhancer	65335639	Rfc1	672383	EID gene	Yes	-	-
chr5	64382035	Intergenic enhancer	65107567	Klhl5	672383	EID gene	Yes	-	-
chr5	64382035	Intergenic enhancer	65199695	Wdr19	672383	EID gene	Yes	-	-
chr5	64382035	Intergenic enhancer	65335639	Rfc1	672383	EID gene	Yes	-	-
chr5	64382035	Intergenic enhancer	65391431	Rpl9	672383	EID gene	Yes	-	-
chr5	64382035	Intergenic enhancer	65391496	Lias	672383	EID gene	Yes	-	-
chr5	64389762	Intergenic enhancer	65199695	Wdr19	672383	EID gene	Yes	-	-
chr5	64389762	Intergenic enhancer	65335639	Rfc1	672383	EID gene	Yes	-	-
chr5	99274043	Intergenic enhancer	99978938	Hnrnpd	833495	EID gene	Yes	-	-
chr5	99401997	Intergenic enhancer	99978938	Hnrnpd	833495	EID gene	Yes	-	-
chr5	106118805	Intergenic enhancer	106696830	Zfp644	598054	EID gene	Yes	-	-
chr5	112040066	Intergenic enhancer	111330696	Pitpnb	792762	EID gene	Yes	-	-
chr5	112081687	Intergenic enhancer	111330696	Pitpnb	792762	EID gene	Yes	-	-
chr5	112110278	Intergenic enhancer	111330696	Pitpnb	792762	EID gene	Yes	-	-
chr5	112153792	Intergenic enhancer	110770717	Ep400	792762	EID gene	Yes	-	-
chr5	112153792	Intergenic enhancer	110810081	Ulk1	792762	EID gene	Yes	-	-
chr5	112153792	Intergenic enhancer	111330696	Pitpnb	792762	EID gene	Yes	-	-
chr5	112167331	Intergenic enhancer	110810081	Ulk1	792762	EID gene	Yes	-	-
chr5	112167331	Intergenic enhancer	110839777	Hscb	792762	EID gene	Yes	-	-
chr5	112167331	Intergenic enhancer	110879802	Ttc28	792762	EID gene	Yes	-	-
chr5	112167331	Intergenic enhancer	111330696	Pitpnb	792762	EID gene	Yes	-	-
chr5	112175057	Intergenic enhancer	110770717	Ep400	792762	EID gene	Yes	-	-
chr5	112175057	Intergenic enhancer	110780615	Pus1	792762	EID gene	Yes	-	-
chr5	112175057	Intergenic enhancer	110810081	Ulk1	792762	EID gene	Yes	-	-
chr5	112175057	Intergenic enhancer	110839777	Hscb	792762	EID gene	Yes	-	-
chr5	112175057	Intergenic enhancer	110879802	Ttc28	792762	EID gene	Yes	-	-
chr5	112175057	Intergenic enhancer	111330696	Pitpnb	792762	EID gene	Yes	-	-
chr5	112214452	Intergenic enhancer	110770717	Ep400	792762	EID gene	Yes	-	-
chr5	112214452	Intergenic enhancer	110780615	Pus1	792762	EID gene	Yes	-	-
chr5	112214452	Intergenic enhancer	110810081	Ulk1	792762	EID gene	Yes	-	-
chr5	112214452	Intergenic enhancer	110839777	Hscb	792762	EID gene	Yes	-	-
chr5	112214452	Intergenic enhancer	110879802	Ttc28	792762	EID gene	Yes	-	-
chr5	112214452	Intergenic enhancer	111330696	Pitpnb	792762	EID gene	Yes	-	-
chr5	112214452	Intergenic enhancer	112326368	Tfip11	792762	EID gene	Yes	-	-
chr5	112214452	Intergenic enhancer	112343040	Srrd	792762	EID gene	Yes	-	-
chr5	112214452	Intergenic enhancer	112343094	Hps4	792762	EID gene	Yes	-	-
chr5	112237616	Intergenic enhancer	111330696	Pitpnb	792762	EID gene	Yes	-	-
chr5	112237616	Intergenic enhancer	112276744	Tpst2	792762	EID gene	Yes	-	-
chr5	112237616	Intergenic enhancer	112326368	Tfip11	792762	EID gene	Yes	-	-
chr5	112237616	Intergenic enhancer	112343040	Srrd	792762	EID gene	Yes	-	-
chr5	112237616	Intergenic enhancer	112343094	Hps4	792762	EID gene	Yes	-	-
chr5	112237616	Intergenic enhancer	112395370	Asphd2	792762	EID gene	Yes	-	-
chr5	118769411	Intergenic enhancer	118155458	Fbxw8	1203028	EID gene	Yes	-	-
chr5	118769411	Intergenic enhancer	118169763	Hrk	1203028	EID gene	Yes	-	-
chr5	118769411	Intergenic enhancer	118245025	Rnft2	1203028	EID gene	Yes	-	-
chr5	118769411	Intergenic enhancer	120116512	Rbm19	1203028	EID gene	Yes	-	-
chr5	118769411	Intergenic enhancer	120431885	Lhx5	1203028	EID gene	Yes	-	-
chr5	118769411	Intergenic enhancer	120503623	Plbd2	1203028	EID gene	Yes	-	-
chr5	118818778	Intergenic enhancer	120116512	Rbm19	1203028	EID gene	Yes	-	-
chr5	126008829	Intergenic enhancer	125532417	Tmem132b	1447166	EID gene	Yes	-	-
chr6	16316582	Intergenic enhancer	14901348	Foxp2	1197918	EID gene	Yes	-	-
chr6	28932533	Intergenic enhancer	28421724	Gcc1	607258	EID gene	Yes	-	-
chr6	31703252	Intergenic enhancer	33060260	Chchd3	590634	EID gene	Yes	-	-
chr6	31818458	Intergenic enhancer	33060260	Chchd3	590634	EID gene	Yes	-	-
chr6	49633758	Intergenic enhancer	50110240	Mpp6	633940	EID gene	Yes	-	-
chr6	49779595	Intergenic enhancer	50110240	Mpp6	633940	EID gene	Yes	-	-
chr6	50802964	Intergenic enhancer	52164831	Hoxa2	652613	EID gene	Yes	-	-
chr6	50809674	Intergenic enhancer	51523902	Snx10	652613	EID gene	Yes	-	-
chr6	50823441	Intergenic enhancer	52164831	Hoxa2	652613	EID gene	Yes	-	-
[truncated: 14,431 more rows]
