# Supplementary material for: Extended intergenic DNA contributes to neuron-specific expression of neighboring genes in the mammalian nervous system
Source: Nat Commun. 2022 May 18;13:2733. doi: 10.1038/s41467-022-30192-z (PMC9117226; doi:10.1038/s41467-022-30192-z)
Supplement: Supplementary file 18 — Supplementary Dataset 16 [file 41467_2022_30192_MOESM18_ESM.xlsx]

## Sheet: Sheet1
Supplementary Data 16. Gene induction levels (log2 treated/un-treated) of activity-dependent genes by KCl, BDNF, and forskolin stimulation, used in Supplementary Fig. 12
18 early response genes induced by KCl						202 genes highly induced by 2-hour KCl (>2 fold)						118 genes highly induced by 1 hour BDNF (>1.5 fold)						170 genes highly induced by 1 hour forskolin (>1.5 fold)
Order	Focal gene name	Left gene	Focal gene	Right gene		Order	Focal gene name	Left gene	Focal gene	Right gene		Order	Focal gene name	Left gene	Focal gene	Right gene		Order	Focal gene name	Left gene	Focal gene	Right gene
1	Arc	0	4.18393	-1.29469		1	Abcc10	-0.16332	3.85331	-0.0278015		1	Abhd14b	-0.400064	4.9748	-0.0392788		1	Ackr2	0.35183	2.07221	-0.261794
2	Creb1	-0.692034	1.39593	-0.597496		2	Acat3	-8.72869	7.28604	-0.256704		2	Aifm3	0.028351	1.8401	0.0196496		2	Acot8	0	5.7834	-0.648805
3	Egr1	-0.875766	4.03445	0.160087		3	Acbd7	-1.2788	2.02005	0.642807		3	Aldh16a1	0	4.23534	0.107649		3	Adamts13	-0.0226048	1.71259	-0.0835953
4	Fos	0.511606	3.77449	-0.467524		4	Adhfe1	-0.696963	5.51241	-0.642646		4	Arc	-0.444084	4.62502	-0.4012		4	Adig	0.0714654	1.98231	-0.426211
5	Fosb	-1.15017	4.63681	-1.16021		5	Adnp	-0.371285	2.09782	0		5	Arl4d	-0.383867	2.06756	-0.0751077		5	AI413582	-0.236888	6.78981	1.11823
6	Gadd45b	-0.252343	1.65629	0.0366873		6	Aff2	0	2.42642	1.46298		6	Ascl3	0	1.83997	-0.00254653		6	Akr1d1	0.134975	1.49096	-0.178485
7	Grasp	0.2414	0.436125	2.64619		7	Agbl5	-0.297473	5.22956	-0.455069		7	BC024978	0	3.88746	-0.12257		7	Aldh16a1	0	3.74301	0.141783
8	Hdac9	0.223116	0.947177	0		8	Ankfn1	-0.438892	2.08361	-0.137948		8	BC028528	-0.551445	2.24222	-0.0411669		8	Apold1	0.761415	1.89147	0.0866738
9	Igf1	0	0.0694552	0		9	Ap5m1	0	4.08489	0.302011		9	Bik	0.174258	1.96887	-0.118615		9	Arc	-0.444084	3.11412	-0.541469
10	Jun	0.190575	2.29505	-1.6444		10	Arap1	-1.45629	5.17499	-0.25258		10	Btg2	-0.209387	1.99596	1.13917		10	Areg	-0.836939	1.68546	-1.01131
11	Junb	-1.45608	3.02368	-0.643848		11	Arc	0	4.18393	-1.29469		11	Cacna1s	-0.924293	1.91202	-0.0193489		11	Arid5a	0.50869	1.90129	-0.0939281
12	Mef2a	-5.69908	1.48564	-0.5367		12	Arhgap17	-1.15829	4.81931	-1.26351		12	Ccdc188	-0.340643	1.46866	-0.230807		12	Arl9	0.191704	1.54367	0.558248
13	Mef2c	-0.612029	0.279644	-0.0668596		13	Arhgap27	-0.177343	3.59168	-0.694753		13	Ccdc189	0	5.16868	-0.03917		13	Atoh7	-0.174339	1.87562	0.330605
14	Mef2d	1.00549	1.18746	-1.46765		14	Arpc1b	-0.78749	7.59852	-1.69708		14	Ccdc39	0.396875	5.69312	0.171631		14	Bhlhe40	0.0605379	1.51746	0.0275982
15	Npas4	-1.49047	3.72977	-0.00870209		15	Atp7a	-0.816411	2.86183	0.476016		15	Cdr1	-0.176288	3.68726	0		15	Btg2	-0.161085	1.99793	1.27858
16	Nptx2	0	-0.292006	-0.884071		16	AY358078	0	2.12034	0		16	Cebpzos	-1.20888	6.8515	0.278717		16	C77080	-0.2356	5.66993	0
17	Nr4a1	0.436125	2.64619	-0.598647		17	Bach1	0.0736656	1.95806	-0.297372		17	Chrne	-0.0646806	1.57436	0.334609		17	Calcb	0.231224	2.34292	1.6945
18	Srf	-1.0167	1.38901	-0.374743		18	Brms1l	1.47706	2.21495	0.39165		18	Clec2f	0	1.63611	0		18	Cd14	0.204088	2.26245	0
						19	Brwd3	0	2.14274	-1.03928		19	Col6a5	0.242928	1.46096	0.663239		19	Cdc23	-0.513122	1.80321	0.306588
						20	Btaf1	-0.56997	2.07447	1.12927		20	Cox8b	-0.105887	1.5067	-1.37156		20	Cdc42ep5	0	2.02399	0
						21	Btg2	-0.0790989	1.97642	-1.21921		21	Cpa2	0.84947	2.15757	-0.0863516		21	Ceacam16	0.785313	1.7104	0
						22	C2cd3	-0.282113	5.05695	0.215426		22	Cst7	-0.0227802	1.62538	0.142178		22	Cebpb	-7.63397	9.17484	-0.0516735
						23	Cabp7	-1.54583	2.56737	-0.0132862		23	Cysltr2	0.00529004	2.18597	0.148564		23	Cebpzos	-0.461079	6.83132	-0.0743495
						24	Cand2	-2.05059	5.12964	-0.0649086		24	Ebi3	0.185433	3.67184	-0.179733		24	Cenpk	-0.137036	3.11233	0.111131
						25	Ccdc127	-0.355616	2.21462	-1.16989		25	Egr1	-0.0316819	3.79416	0.195318		25	Cenpq	0	5	-0.264413
						26	Ccdc159	-0.140348	4.72453	-0.124308		26	Egr2	-0.0107245	5.062	-0.212412		26	Chil3	0.793032	2.52726	0
						27	Ccdc39	0.411002	5.05915	0.0470036		27	Egr3	-0.832357	3.22606	-0.0878136		27	Chordc1	0.14766	1.71255	-0.0278917
						28	Ccdc73	2.57082	3.25303	1.25008		28	Egr4	0.0634309	3.87381	0.239495		28	Chrne	0.0402481	1.51478	0.221538
						29	Ccrl2	0	2.23868	-1.01755		29	Epsti1	0.358688	1.48225	-0.203123		29	Cldn3	-0.715263	1.81888	0.223741
						30	Cebpb	-0.740469	7.94356	0.0712563		30	Fam205c	0.210697	1.49788	0.116951		30	Clec2g	0	2.46269	0
						31	Cep295	-0.100829	4.14804	-1.00591		31	Fam24b	0	1.5067	-0.870533		31	Col20a1	-0.145277	2.05609	0.0251917
						32	Cep63	0.575786	6.00472	-1.89465		32	Fam71d	-0.149257	1.78934	0.05143		32	Cox8b	-0.133595	2.5134	-1.60444
						33	Cfap52	-0.24689	3.5837	-1.29068		33	Fos	0.00133354	3.14331	0.0804588		33	Cped1	0.477699	1.53569	-3.71458
						34	Ch25h	-0.401399	2.84804	-0.0891348		34	Fosb	0.000475697	3.20432	-0.384751		34	Cpne1	0.133231	5.91709	-0.424891
						35	Cltrn	0.290622	2.2239	-0.114369		35	Fsip1	-0.10522	2.68109	0.0255395		35	Crygn	0.69411	2.97519	0.246319
						36	Csmd3	0.901911	2.27001	0.411015		36	Fxyd4	0.0677657	1.55379	0.271829		36	Csrnp1	-0.422751	2.0905	-0.676514
						37	Cspp1	-0.378047	5.11223	0.775466		37	Ganc	-0.0997662	3.38126	0		37	Ctla2a	0	2.11243	0.714831
						38	Ctnnd1	-0.135049	7.82361	-0.191716		38	Gast	0.132686	1.75834	-0.124749		38	Cwc25	0.0439669	2.21784	0.255495
						39	Cyb5d1	-0.400766	7.70988	-1.59365		39	Glod5	0	1.60421	-0.00460438		39	Cxcl1	0	1.69982	1.89556
						40	Cyyr1	0.734283	2.47313	1.27465		40	Gls2	0.0709635	3.21171	-1.05553		40	Cxcl2	1.69982	1.89556	-0.802061
						41	Dclre1c	-0.719847	1.98568	-0.283649		41	Gm12963	-0.0537336	2.06872	-0.140203		41	Cyp2d10	0.38403	1.75698	0
						42	Dipk1a	-0.499688	6.05688	0.284463		42	Gm13486	-0.0128935	2.07209	0.278651		42	Cysltr2	-0.0404775	2.37069	-0.130764
						43	Dusp1	-0.396542	2.23039	-0.204467		43	Gm13889	1.40714	1.75661	-5.80467		43	Dio2	0.0807982	2.61772	-0.240192
						44	Egr1	-0.875766	4.03445	0.160087		44	Gm41231	0.220215	1.79882	0		44	Dmkn	-0.741301	1.71644	0
						45	Egr2	-0.432077	3.59629	-0.0466267		45	Gm5481	-0.244304	1.58771	-0.0579864		45	Dusp1	-0.04715	1.8285	0.0124707
						46	Egr3	0	3.15289	-1.09115		46	Gm6551	0.0470952	1.53907	0		46	Dusp5	0.0789539	1.61525	0.221933
						47	Egr4	0.459818	2.33323	0.716393		47	Gm7102	0.136978	1.48806	-0.0307455		47	Egr1	-0.0182895	2.25162	0.0334469
						48	Ehf	-1.11599	2.11796	-0.265048		48	Gm8069	-0.148148	8.92447	0.152249		48	Egr2	-0.0883877	2.97255	-0.261775
						49	Eid3	-0.181606	2.32776	0.736861		49	Gtsf1	-0.133499	1.55701	0		49	Egr3	-0.832357	1.76689	-0.140935
						50	Elf1	0.735704	4.75633	-2.71993		50	Guca1a	-0.142359	3.51221	-0.578146		50	Egr4	0.132058	2.24469	0.216686
						51	Fam120c	1.12897	2.65185	0.610541		51	H1f5	-0.293592	1.47927	-0.811294		51	Eya2	-0.915587	1.65754	-0.0859646
						52	Fam13c	0.260199	5.25119	0.0533143		52	H3c2	0.754952	1.78356	-0.28292		52	Fam24b	0.271762	1.74623	-0.870533
						53	Fam169a	0.66611	5.8715	5.79469		53	Haao	-0.026569	1.54153	0.0500499		53	Fam71d	-0.210489	2.66922	-0.0229673
						54	Fam228b	0	2.7828	-0.974153		54	Hcrt	-0.185387	1.79662	-0.116595		54	Fgf15	0	1.77676	0
						55	Fam229a	0.351369	1.95036	-0.548926		55	Hcst	-0.0994083	2.19108	0.539821		55	Fgf23	0.0425951	1.80996	-0.00133788
						56	Faxc	-0.955874	2.12521	0.767136		56	Hps3	0.115617	4.51146	0.0144236		56	Fgf5	0.489703	1.94413	-0.027021
						57	Fbxl12	0.654782	4.58519	-1.04201		57	Ier2	-0.184127	2.78526	-0.297255		57	Fos	0.0335728	2.73703	0.915148
						58	Fbxo33	-0.268416	2.14643	0.559554		58	Junb	0.0492678	2.50116	0.0331105		58	Fosb	0.0537147	2.52684	-0.210451
						59	Fbxo48	0.181907	1.98988	0		59	Kcnk4	-2.37498	1.99042	-0.084121		59	Gadd45b	0.0576824	2.43994	0.163853
						60	Fndc3b	0.963477	2.03363	0		60	Lbhd1	-0.322647	3.97333	-0.531178		60	Ganc	-0.0691745	3.35572	0
						61	Fos	0.511606	3.77449	-0.467524		61	Lce1g	0.600648	2.05566	-0.0324133		61	Gcnt4	0.463841	1.84402	0.478503
						62	Fosb	-1.15017	4.63681	-1.16021		62	Lefty2	0.344709	1.7475	-0.369066		62	Gem	-0.391639	1.51075	0.0937136
						63	Fosl1	-0.851789	5.99788	-1.75812		63	Lilrb4a	0.0947914	1.53225	-0.805495		63	Gjb2	-0.566625	1.45567	-1.50892
						64	Gabrb2	0	3.25583	0.0970083		64	Lime1	-0.289434	6.31956	0.0660744		64	Gls2	0.15935	3.23674	-0.759726
						65	Gcat	-0.843134	3.67608	-1.04005		65	Lin37	0	6.1288	-0.0351134		65	Gm10142	0	1.72981	0
						66	Gclm	-1.4464	5.35803	-0.146755		66	Ly6a2	-0.195514	1.98449	0		66	Gm12963	0.110765	2.15389	-0.190572
						67	Gfm2	-2.36251	5.79469	0.585889		67	Mgarp	-0.157864	2.77731	-0.0327751		67	Gm13276	-0.349715	1.72987	0
						68	Gga3	-1.12729	6.34069	-1.57709		68	Mrln	-0.128127	1.8218	0.112245		68	Gm35549	0.052191	1.91397	0.0211791
						69	Glt8d1	0.188057	6.20898	0.0953795		69	Myl2	0.187754	2.16615	-0.618304		69	Gm3646	-0.254206	1.79178	0.10836
						70	Gm1043	0.00948083	3.44019	-0.277046		70	Nme9	-0.00127899	1.52224	0.447357		70	Gm5481	-0.212973	2.61588	0.0117134
						71	Gm10509	1.15187	3.70603	0.480413		71	Nnt	0.474854	4.46127	-0.117573		71	Gm550	-0.0675704	1.489	0.645639
						72	Gm14322	0.559838	2.00791	-0.568046		72	Nos3	-0.206027	1.57246	-0.0836028		72	Gm5741	-0.163501	1.9462	0.751214
						73	Gm2808	-0.719242	2.29548	-0.734016		73	Nostrin	0.227224	2.13959	0.205472		73	Gm5767	-0.0383477	1.55715	0.105543
						74	Gmpr2	-1.59062	6.49992	0		74	Npas4	-0.456961	2.20907	-0.0862012		74	Gm6109	0.773798	1.81557	0
						75	Golt1a	0.933233	2.09015	1.09696		75	Nr4a1	0.620204	2.51766	-0.0554604		75	Gm7030	-0.587959	2.42144	0
						76	Gpr63	-1.26147	3.42444	0		76	Nr4a2	0.299623	1.72439	0.133082		76	Gsx1	0.179095	2.03455	0
						77	Gucy1a2	-1.41827	2.42228	0.0144735		77	Nsun5	-0.723118	5.7471	0.058798		77	Guca1a	0.584774	3.06932	-0.450678
						78	Hars2	0	4.99211	-1.08913		78	Pabpc1l	0.103284	1.57833	-0.0353358		78	Gzme	0.22636	1.73664	-0.53312
						79	Hectd2	0.53399	1.99834	-0.937674		79	Pah	-0.0632744	1.52031	0.155068		79	H1f5	-0.379826	2.01635	-1.80399
						80	Hells	0.724409	2.02939	-0.42428		80	Pak4	0.321016	6.48792	0		80	H2bc18	0.173664	2.30952	-1.2073
						81	Hic2	-0.28368	5.14578	0		81	Phkg1	0.819785	2.92667	-0.0270787		81	Hand1	-0.402866	1.52398	0.00170218
						82	Hoxb13	0.061702	1.9641	0.608272		82	Phlda2	-0.596111	1.76281	-0.047241		82	Hc	-0.131777	1.65136	-1.0352
						83	Hps3	-1.18398	4.35091	0.322655		83	Pilrb1	0	2.24268	0		83	Hps3	0.647961	4.15585	-0.46624
						84	Idi1	0.766512	1.95164	-0.143874		84	Pkn3	-0.103303	1.93099	-0.0494511		84	Icam2	0	1.75745	-0.240376
						85	Ier2	-0.416353	2.11906	-0.446834		85	Pstk	-0.870533	2.45494	0.0821964		85	Ier2	-0.0102822	1.63935	-0.0787567
						86	Impact	0.607308	1.97459	0		86	Ptger4	-0.100521	3.46991	-0.103457		86	Il4	0.258426	1.85237	0
						87	Irgm2	-0.698873	2.68033	-0.320054		87	Ptpmt1	-0.555426	6.8371	-0.0256223		87	Inpp5e	-0.0335142	5.22424	-0.0467884
						88	Itgb8	-0.224334	2.19291	-0.370827		88	Rbpjl	1.61998	1.65937	0.0194465		88	Insc	2.34292	1.6945	0.00361765
						89	Itpkc	0	5.87005	-0.373504		89	S100a3	0.208687	4.34488	-0.0153004		89	Irx3	0.0378528	1.77609	0.781073
						90	Jmjd4	-0.722137	6.03702	0.0209057		90	Slc25a26	0.000483794	5.32601	-0.41703		90	Junb	0.0519933	3.09717	-0.005963
						91	Jun	0.190575	2.29505	-1.6444		91	Slc26a5	0.0820345	1.69544	0.209304		91	Kcne4	0.261147	2.92466	0.610164
						92	Junb	-1.45608	3.02368	-0.643848		92	Slc26a6	-0.0810806	1.90136	-1.24835		92	Kcnk4	0.890603	1.67962	-0.0778239
						93	Kbtbd4	-1.29287	6.98337	-8.43182		93	Slpi	0	1.61998	-0.459665		93	Klf14	0.401614	1.71012	-0.0923437
						94	Kcna3	-0.790225	2.056	-0.658884		94	Spaca3	-0.168683	1.46082	-0.139426		94	Klf4	0.0411698	2.90548	0
						95	Kcnj6	0.623184	2.81018	0.6467		95	Spata1	-0.0173012	2.57983	0.062003		95	Krtap15	0	1.54506	0
						96	Kdm1b	0.00801939	4.80617	0.461941		96	Spns2	0	5.80536	-0.59144		96	Lime1	-0.295911	6.19981	-0.0329226
						97	Klf12	-0.0189427	2.47578	1.22291		97	Stat6	-0.0283815	4.71721	0		97	Lrg1	-0.360362	1.78681	-0.0558084
						98	Klf4	0.255682	2.43297	0		98	Susd3	-0.119949	1.76297	-0.298395		98	Lrrc2	0	1.54992	0
						99	Klhl11	-1.1522	2.50699	0.506201		99	Tdh	-0.0463371	1.6578	0.0463926		99	Lrrtm2	0.0268767	5.56023	7.74969e-05
						100	Lcor	0.852923	2.33889	0.0884255		100	Tex29	0.0225216	2.13208	-0.189854		100	Lsmem2	-0.261826	2.67775	-0.291695
						101	Lgr5	-0.33486	2.46274	0.457394		101	Tfpi2	0.0542272	2.08479	0		101	Maff	-0.186347	1.93618	-0.0744648
						102	Lrch4	0	3.22393	0		102	Thoc1	-0.122508	5.06708	-0.0338374		102	Mgarp	-0.305215	2.16925	-0.221414
						103	Lrr1	-1.63048	2.08678	-1.4902		103	Tle6	-0.364847	2.18	-0.128087		103	Mlkl	-0.11141	1.76497	0
						104	Lss	-2.08292	2.2918	0.499279		104	Tmco5	-0.117634	1.57304	0.0178718		104	Mycbpap	1.10199	1.47933	0.286841
						105	Lysmd3	-0.81749	2.58326	0.0803049		105	Tmem210	0.0168046	1.70527	-0.393306		105	Nat8f5	0	1.49251	0
						106	Magel2	-0.569417	2.33253	-0.379632		106	Tmem45a	0	1.49106	-0.404163		106	Nnt	-0.0932811	4.08351	-0.257844
						107	Mapkapk5	0	7.20954	-0.970382		107	Trmt1	2.78526	6.92947	0		107	Nr4a1	0.851953	2.83872	0.223604
						108	Mctp1	0	1.97559	0.112418		108	Tsx	0.0902339	1.97156	1.08049		108	Nr4a2	0.184981	2.98184	0.129117
						109	Med12	1.04606	5.23865	-0.592651		109	Ttc29	0.00218286	1.52228	0		109	Nsun5	-0.723118	5.65885	0.0991657
						110	Mfsd4a	-1.06207	4.8066	0.480527		110	Ttll13	-0.124277	2.55644	-0.0924522		110	Olfm3	-0.0760356	1.64515	0.685448
						111	Mgat4c	-0.385273	1.99303	-0.792235		111	Tulp1	-0.172412	1.51382	0.130313		111	Olfr702	0.422369	1.81871	0
						112	Mogat1	-0.604471	2.11166	0.749915		112	Umad1	0.00529482	5.92896	-0.725381		112	Ostn	0.129117	1.47822	0.726775
						113	Mtbp	-1.57014	3.57805	2.96867		113	Ushbp1	-0.30363	1.57276	0.0172153		113	Pak4	0.398647	6.37221	0
						114	Mtmr11	0.0224647	4.67895	0.158784		114	Wdr63	0.0187734	1.71536	0		114	Pde6g	0.363697	1.62235	-0.265217
						115	Myd88	-0.0367315	5.26279	-1.70803		115	Wfdc17	0.335782	1.94461	0		115	Pfkfb1	0	2.57248	0.0575048
						116	Naa25	-1.27173	6.56875	-1.75644		116	Xpo4	0.0397126	4.82085	-0.32139		116	Pigf	-0.510981	5.80566	-0.138233
						117	Ncf1	-1.19834	3.1414	-0.63999		117	Zfp597	0	5.05327	-0.295631		117	Pik3r6	0.126593	1.64845	0
						118	Nfkbid	0	3.00019	-0.149775		118	Zfp934	0	2.60427	-0.016938		118	Pjvk	0.194713	1.76026	-0.571807
						119	Nfkbiz	0	1.97364	0.209988								119	Plcb2	0.189218	1.7479	-0.354708
						120	Nkiras2	-1.06722	8.02747	-0.469571								120	Plekhd1	-0.0446978	1.68727	-0.491756
						121	Npas4	-1.49047	3.72977	-0.00870209								121	Ppp1r3g	1.17548	2.17075	-0.231295
						122	Nr2c2	-0.651723	2.07257	0.331224								122	Prlr	0.677312	2.26007	0
						123	Nr4a1	0.436125	2.64619	-0.598647								123	Proser3	0.171217	4.66481	-0.804056
						124	Nr4a2	0.569591	2.95307	0.543276								124	Prss2	0	2.13005	-0.00898301
						125	Nudcd1	0.18062	4.67371	0.196159								125	Psmb11	-0.0859277	1.55241	-0.0547036
						126	Nyap2	0.595355	2.17418	1.79159								126	Psmc3ip	0.0801371	5.27721	-0.112412
						127	Paox	-0.78248	4.00678	-0.405564								127	Pstk	-0.870533	2.02502	0.00791764
						128	Papola	0.606129	1.96427	-0.41332								128	Ptger4	0.141776	3.15417	0.0274904
						129	Pcdhb21	0.569233	2.63172	0.0376005								129	Ptgs2	-0.102148	3.44169	-0.736307
						130	Pdpr	-0.842845	2.59387	-0.46633								130	Rasd1	-0.00427825	4.21816	-0.0473881
						131	Pex1	-1.15772	4.72167	0.557981								131	Reg3a	0	1.58262	0
						132	Plcxd3	-0.512267	2.64599	0								132	Rmdn1	-0.0678588	4.38738	-0.188378
						133	Plekhh1	-0.129364	1.97925	0								133	Scgb1c1	-1.99865	2.03675	0.216769
						134	Pm20d2	0	2.00241	1.47427								134	Sik1	-1.19433	2.16635	0
						135	Ppef1	-0.185176	2.33663	0								135	Slc38a8	0.258754	1.60276	-0.0489971
						136	Prex2	0.530892	1.97847	0.0271001								136	Slpi	0	1.60066	-0.531422
						137	Prm1	0	2.57874	-0.389892								137	Smagp	0.0571232	1.65098	0.304123
						138	Prox1	-1.09937	2.10176	-0.458757								138	Sncg	-1.32519	1.80437	-0.149434
						139	Prrg4	1.18736	2.57082	3.25303								139	Spata1	-0.0250022	1.87312	-0.0879349
						140	Ptbp1	-0.656063	8.67876	0								140	Spdya	0.990932	3.33305	0.217305
						141	Ptger4	-0.485789	2.95211	1.07026								141	Spns2	0	5.55865	-0.722705
						142	Ptgs2	0.249118	3.18038	0								142	Sugct	-0.286226	2.97885	-1.30813
						143	Ptprg	-0.0967263	2.21864	-0.180714								143	Sytl4	0.394433	1.45907	0.0139106
						144	Rab2b	-0.653273	6.9416	-0.301807								144	Tdrkh	-0.741476	1.54064	0
						145	Rbm41	0.133756	2.34442	0.500784								145	Tex29	0.0245389	2.41253	0.722363
						146	Rev1	-0.601388	5.45279	0.633474								146	Tiparp	0.0192899	1.55127	0.975038
						147	Ric1	0	1.97308	1.08227								147	Tmco5	-0.091031	1.45798	-0.180899
						148	Ric8a	-1.35094	8.09768	-1.78887								148	Tmem154	-0.103192	1.91519	0.0763158
						149	Rnft1	0.736362	2.31467	-0.501053								149	Tmem176a	-0.515253	6.22311	0.0984386
						150	Rp2	1.42636	2.26411	1.07914								150	Tnni3	-1.54617	3.51888	-0.496984
						151	Ryr2	-0.259739	2.42256	-0.197342								151	Tph1	-0.0793086	1.59876	-0.269263
						152	Sass6	0.174251	2.02353	1.69684								152	Traf7	-0.361672	6.94173	0
						153	Sgo2a	-0.929563	3.89788	0.42656								153	Trf	-0.128041	1.5831	-0.145602
						154	Slc39a13	-1.4261	7.03254	-0.140522								154	Trh	-0.205007	3.02262	0.305116
						155	Slc5a6	-0.211634	3.57491	0.493703								155	Trim65	-0.502503	3.25685	-0.0162637
						156	Slx1b	-1.54494	5.18512	-2.27876								156	Tspyl2	-0.0802453	1.51652	-0.0744744
						157	Sntb1	3.57805	2.96867	-0.498636								157	Txndc11	-0.394812	6.95428	-0.255816
						158	Sorbs1	-0.206975	2.14588	0.223716								158	Ube2u	-0.00859884	1.76465	0.0788682
						159	Sp2	-0.834143	5.73127	-0.544136								159	Ucn	1.02041	1.87845	0.260557
						160	Sphk2	-0.217948	6.93184	-1.92834								160	Ucp1	0.0332066	1.64512	-0.130475
						161	Spidr	-1.01595	4.3361	0.16743								161	Umad1	-0.0273984	5.84822	-0.757783
						162	Spns2	0	6.05397	-0.46669								162	Usp16	-0.0652878	6.79761	0.0285594
						163	Spty2d1	0.907536	2.95925	-0.501246								163	Usp2	0.21702	1.62867	-6.90607
						164	St6galnac3	-0.0466123	1.99614	-0.400824								164	Vamp9	0.94268	1.60294	-0.174117
						165	Stab1	-1.45042	3.77331	-0.545342								165	Vdr	-5.8377	1.83671	0.223379
						166	Stard4	0.115352	2.78054	-0.503695								166	Vmo1	-0.513581	1.45482	-0.421178
						167	Stil	-0.129303	2.0976	0.315663								167	Vwf	0.0810196	1.64234	0.103371
						168	Syt10	-0.257152	2.34893	0.705046								168	Zfp36l2	0.0337059	1.45127	-0.0428761
						169	Taf6	-0.873175	6.73041	-0.299712								169	Zfp58	-0.185585	2.96915	-0.578777
						170	Tenm1	-6.1995	2.19673	0								170	Zfp668	0	5.75471	-0.548105
						171	Tex26	-0.162632	2.90255	-1.01054
						172	Tfap2d	0	2.0052	0.174697
						173	Tiparp	0.319181	2.16181	-0.607736
						174	Tjp1	0.201794	2.13772	0.510962
						175	Tm6sf2	-0.801838	2.7836	-0.60732
						176	Tmco6	-0.35967	4.70031	-0.646732
						177	Tmem140	-0.282349	2.62181	-0.752751
						178	Tmppe	-0.990821	3.89052	0
						179	Tonsl	-1.41143	3.96369	-0.951336
						180	Trim41	-1.4607	7.35314	5.38721
						181	Trim65	-1.54034	2.14306	-0.60959
						182	Trim7	7.35314	5.38721	0.229712
						183	Tsc22d2	0.0110754	2.02315	0.570586
						184	Tshb	0.627333	2.01188	0
						185	Ttll8	0.65729	2.06058	-0.181147
						186	Usp45	-0.999892	4.61818	-0.17956
						187	Usp53	0	2.9459	0
						188	Vps13b	-0.00862475	4.48554	-1.23592
						189	Vps35l	0.309904	6.96121	-1.13271
						190	Vwa5b2	-0.783	4.00681	-0.46625
						191	Vwf	-0.330995	2.01174	0.186226
						192	Wdfy3	-0.436851	2.04925	0.161029
						193	Wdr20	-0.811331	2.36608	-0.863382
						194	Ythdf3	0	1.95852	0
						195	Zbtb11	-10.0005	7.0172	-0.292523
						196	Zbtb33	0.605949	2.17286	0
						197	Zeb2	-0.187678	2.49127	0.917486
						198	Zfp142	-0.93081	6.37188	-0.80577
						199	Zfp384	0.570632	6.84289	-1.51282
						200	Zfp597	0	4.97264	-0.26777
						201	Zfp882	0.34096	3.98045	-0.0972999
						202	Zim1	0	2.32049	0.983564
