# Supplementary material for: Extended intergenic DNA contributes to neuron-specific expression of neighboring genes in the mammalian nervous system
Source: Nat Commun. 2022 May 18;13:2733. doi: 10.1038/s41467-022-30192-z (PMC9117226; doi:10.1038/s41467-022-30192-z)
Supplement: Supplementary file 19 — Supplementary Dataset 17 [file 41467_2022_30192_MOESM19_ESM.xlsx]

## Sheet: cortical_neuron_div6_non_treat
Supplementary Data 17. The processed RNA-seq datasets for cortical neuron experiments, used in this study.
tracking_id	class_code	nearest_ref_id	gene_id	gene_short_name	tss_id	locus_mm10	length	coverage	FPKM	FPKM_conf_lo	FPKM_conf_hi	FPKM_status
ENSMUSG00000000001.4	-	-	ENSMUSG00000000001.4	Gnai3	-	chr3:108107279-108146146	-	-	34.1819	32.9308	35.4329	OK
ENSMUSG00000000003.15	-	-	ENSMUSG00000000003.15	Pbsn	-	chrX:77837900-77853623	-	-	0	0	0	OK
ENSMUSG00000000028.15	-	-	ENSMUSG00000000028.15	Cdc45	-	chr16:18780446-18811987	-	-	0	0	0	OK
ENSMUSG00000000031.16	-	-	ENSMUSG00000000031.16	H19	-	chr7:142575528-142578143	-	-	4.66841	4.03309	5.30374	OK
ENSMUSG00000000037.17	-	-	ENSMUSG00000000037.17	Scml2	-	chrX:161082524-161258213	-	-	0.794686	0.474115	1.11526	OK
ENSMUSG00000000049.11	-	-	ENSMUSG00000000049.11	Apoh	-	chr11:108343353-108414396	-	-	0	0	0	OK
ENSMUSG00000000056.7	-	-	ENSMUSG00000000056.7	Narf	-	chr11:121237252-121255856	-	-	11.2293	10.3795	12.0791	OK
ENSMUSG00000000058.6	-	-	ENSMUSG00000000058.6	Cav2	-	chr6:17281184-17289115	-	-	9.36369	8.52211	10.2053	OK
ENSMUSG00000000078.7	-	-	ENSMUSG00000000078.7	Klf6	-	chr13:5861481-5870394	-	-	24.1426	22.7747	25.5105	OK
ENSMUSG00000000085.16	-	-	ENSMUSG00000000085.16	Scmh1	-	chr4:120405280-120530186	-	-	19.0143	17.5199	20.5088	OK
ENSMUSG00000000088.7	-	-	ENSMUSG00000000088.7	Cox5a	-	chr9:57521273-57532426	-	-	138.007	130.118	145.896	OK
ENSMUSG00000000093.6	-	-	ENSMUSG00000000093.6	Tbx2	-	chr11:85832550-85841948	-	-	1.08532	0.874326	1.29631	OK
ENSMUSG00000000094.12	-	-	ENSMUSG00000000094.12	Tbx4	-	chr11:85886421-85916097	-	-	0.101523	0.0167606	0.186285	OK
ENSMUSG00000000103.12	-	-	ENSMUSG00000000103.12	Zfy2	-	chrY:2106014-2170409	-	-	0	0	0	OK
ENSMUSG00000000120.6	-	-	ENSMUSG00000000120.6	Ngfr	-	chr11:95568817-95587735	-	-	4.32079	3.88871	4.75287	OK
ENSMUSG00000000125.5	-	-	ENSMUSG00000000125.5	Wnt3	-	chr11:103774149-103817957	-	-	0.803803	0.602003	1.0056	OK
ENSMUSG00000000126.11	-	-	ENSMUSG00000000126.11	Wnt9a	-	chr11:59306927-59333552	-	-	7.83543	7.1534	8.51745	OK
ENSMUSG00000000127.15	-	-	ENSMUSG00000000127.15	Fer	-	chr17:63863061-64139496	-	-	5.65913	5.07278	6.24547	OK
ENSMUSG00000000131.15	-	-	ENSMUSG00000000131.15	Xpo6	-	chr7:126101714-126200501	-	-	15.469	14.2218	16.7163	OK
ENSMUSG00000000134.17	-	-	ENSMUSG00000000134.17	Tfe3	-	chrX:7762559-7775202	-	-	16.6488	15.517	17.7806	OK
ENSMUSG00000000142.15	-	-	ENSMUSG00000000142.15	Axin2	-	chr11:108920348-108950783	-	-	7.85462	7.16377	8.54547	OK
ENSMUSG00000000148.17	-	-	ENSMUSG00000000148.17	Brat1	-	chr5:140705010-140719379	-	-	6.87716	6.28744	7.46688	OK
ENSMUSG00000000149.10	-	-	ENSMUSG00000000149.10	Gna12	-	chr5:140758407-140830431	-	-	35.9055	33.9564	37.8545	OK
ENSMUSG00000000154.16	-	-	ENSMUSG00000000154.16	Slc22a18	-	chr7:143473735-143499334	-	-	0.732269	0.401295	1.06324	OK
ENSMUSG00000000157.16	-	-	ENSMUSG00000000157.16	Itgb2l	-	chr16:96422287-96443619	-	-	0	0	0	OK
ENSMUSG00000000159.16	-	-	ENSMUSG00000000159.16	Igsf5	-	chr16:96361667-96422121	-	-	0	0	0	OK
ENSMUSG00000000167.14	-	-	ENSMUSG00000000167.14	Pih1d2	-	chr9:50617320-50625000	-	-	0	0	0	OK
ENSMUSG00000000168.9	-	-	ENSMUSG00000000168.9	Dlat	-	chr9:50634632-50659780	-	-	14.3084	13.2789	15.338	OK
ENSMUSG00000000171.5	-	-	ENSMUSG00000000171.5	Sdhd	-	chr9:50596356-50603812	-	-	53.8081	51.1211	56.4952	OK
ENSMUSG00000000182.9	-	-	ENSMUSG00000000182.9	Fgf23	-	chr6:127072901-127081408	-	-	0.0861844	0	0.17241	OK
ENSMUSG00000000183.6	-	-	ENSMUSG00000000183.6	Fgf6	-	chr6:127015585-127028187	-	-	0.0157691	0	0.038101	OK
ENSMUSG00000000184.12	-	-	ENSMUSG00000000184.12	Ccnd2	-	chr6:127125161-127152193	-	-	175.42	167.852	182.987	OK
ENSMUSG00000000194.13	-	-	ENSMUSG00000000194.13	Gpr107	-	chr2:31152315-31218775	-	-	14.8212	13.7603	15.8821	OK
ENSMUSG00000000197.8	-	-	ENSMUSG00000000197.8	Nalcn	-	chr14:123276633-123627144	-	-	3.48246	3.1704	3.79451	OK
ENSMUSG00000000202.9	-	-	ENSMUSG00000000202.9	Btbd17	-	chr11:114791216-114795945	-	-	3.44912	2.72196	4.17628	OK
ENSMUSG00000000204.16	-	-	ENSMUSG00000000204.16	Slfn4	-	chr11:83175185-83190216	-	-	0.0567545	0	0.124009	OK
ENSMUSG00000000214.11	-	-	ENSMUSG00000000214.11	Th	-	chr7:142892751-142931128	-	-	0.173786	0	0.47222	OK
ENSMUSG00000000215.11	-	-	ENSMUSG00000000215.11	Ins2	-	chr7:142678655-142743381	-	-	0	0	0	OK
ENSMUSG00000000216.8	-	-	ENSMUSG00000000216.8	Scnn1g	-	chr7:121734478-121768475	-	-	0.0125462	0	0.0376387	OK
ENSMUSG00000000223.13	-	-	ENSMUSG00000000223.13	Drp2	-	chrX:134404550-134456573	-	-	3.83377	3.49337	4.17417	OK
ENSMUSG00000000244.17	-	-	ENSMUSG00000000244.17	Tspan32	-	chr7:143005045-143019644	-	-	0.135704	0	0.536698	OK
ENSMUSG00000000247.11	-	-	ENSMUSG00000000247.11	Lhx2	-	chr2:38339280-38369733	-	-	50.0411	47.5588	52.5233	OK
ENSMUSG00000000248.16	-	-	ENSMUSG00000000248.16	Clec2g	-	chr6:128934380-128984707	-	-	0	0	0	OK
ENSMUSG00000000253.13	-	-	ENSMUSG00000000253.13	Gmpr	-	chr13:45507443-45553800	-	-	10.5669	9.40475	11.729	OK
ENSMUSG00000000263.15	-	-	ENSMUSG00000000263.15	Glra1	-	chr11:55514237-55608198	-	-	0	0	0	OK
ENSMUSG00000000266.11	-	-	ENSMUSG00000000266.11	Mid2	-	chrX:140664598-140767715	-	-	4.04545	3.67462	4.41628	OK
ENSMUSG00000000275.16	-	-	ENSMUSG00000000275.16	Trim25	-	chr11:88999375-89020293	-	-	1.60552	1.38078	1.83025	OK
ENSMUSG00000000276.11	-	-	ENSMUSG00000000276.11	Dgke	-	chr11:89035178-89066850	-	-	6.13807	5.7053	6.57085	OK
ENSMUSG00000000278.10	-	-	ENSMUSG00000000278.10	Scpep1	-	chr11:88924019-88955465	-	-	37.9292	35.629	40.2294	OK
ENSMUSG00000000282.12	-	-	ENSMUSG00000000282.12	Mnt	-	chr11:74830919-74845725	-	-	12.4384	11.5932	13.2837	OK
ENSMUSG00000000290.13	-	-	ENSMUSG00000000290.13	Itgb2	-	chr10:77530251-77565708	-	-	1.08708	0.614879	1.55927	OK
ENSMUSG00000000295.13	-	-	ENSMUSG00000000295.13	Hddc2	-	chr10:31313382-31328204	-	-	6.60806	5.3721	7.84403	OK
ENSMUSG00000000296.8	-	-	ENSMUSG00000000296.8	Tpd52l1	-	chr10:31332375-31445958	-	-	5.92081	4.92071	6.92091	OK
ENSMUSG00000000301.16	-	-	ENSMUSG00000000301.16	Pemt	-	chr11:59970613-60046489	-	-	2.40454	1.08812	3.72097	OK
ENSMUSG00000000303.12	-	-	ENSMUSG00000000303.12	Cdh1	-	chr8:106603350-106670246	-	-	0.639485	0.447619	0.83135	OK
ENSMUSG00000000305.12	-	-	ENSMUSG00000000305.12	Cdh4	-	chr2:179442430-179899373	-	-	12.0823	10.7675	13.3971	OK
ENSMUSG00000000308.14	-	-	ENSMUSG00000000308.14	Ckmt1	-	chr2:121357713-121363737	-	-	39.1671	36.804	41.5301	OK
ENSMUSG00000000317.11	-	-	ENSMUSG00000000317.11	Bcl6b	-	chr11:70224127-70229798	-	-	0.310034	0.0606126	0.559455	OK
ENSMUSG00000000318.16	-	-	ENSMUSG00000000318.16	Clec10a	-	chr11:70156196-70170834	-	-	0	0	0	OK
ENSMUSG00000000320.10	-	-	ENSMUSG00000000320.10	Alox12	-	chr11:70241456-70255353	-	-	0.0500074	0	0.117406	OK
ENSMUSG00000000325.16	-	-	ENSMUSG00000000325.16	Arvcf	-	chr16:18348181-18407076	-	-	38.7038	37.2289	40.1788	OK
ENSMUSG00000000326.13	-	-	ENSMUSG00000000326.13	Comt	-	chr16:18406885-18426852	-	-	48.3679	45.7011	51.0346	OK
ENSMUSG00000000339.14	-	-	ENSMUSG00000000339.14	Rtca	-	chr3:116488962-116508208	-	-	20.8265	19.1168	22.5363	OK
ENSMUSG00000000340.10	-	-	ENSMUSG00000000340.10	Dbt	-	chr3:116513069-116549981	-	-	3.49255	2.91064	4.07446	OK
ENSMUSG00000000346.9	-	-	ENSMUSG00000000346.9	Dazap2	-	chr15:100615348-100620761	-	-	35.4195	33.2121	37.6269	OK
ENSMUSG00000000355.13	-	-	ENSMUSG00000000355.13	Mcts1	-	chrX:38600577-38613426	-	-	16.1027	13.9986	18.2067	OK
ENSMUSG00000000359.3	-	-	ENSMUSG00000000359.3	Rem1	-	chr2:152626950-152635198	-	-	0	0	0	OK
ENSMUSG00000000365.9	-	-	ENSMUSG00000000365.9	Rnf17	-	chr14:56402580-56525032	-	-	0.17203	0	0.457845	OK
ENSMUSG00000000374.8	-	-	ENSMUSG00000000374.8	Trappc10	-	chr10:78186724-78244641	-	-	14.1808	13.2811	15.0806	OK
ENSMUSG00000000378.15	-	-	ENSMUSG00000000378.15	Ccm2	-	chr11:6546886-6596744	-	-	23.4804	21.7272	25.2336	OK
ENSMUSG00000000381.10	-	-	ENSMUSG00000000381.10	Wap	-	chr11:6635481-6638637	-	-	0	0	0	OK
ENSMUSG00000000384.15	-	-	ENSMUSG00000000384.15	Tbrg4	-	chr11:6615597-6626067	-	-	10.0955	9.03829	11.1527	OK
ENSMUSG00000000385.8	-	-	ENSMUSG00000000385.8	Tmprss2	-	chr16:97564681-97611195	-	-	0.340061	0	0.826116	OK
ENSMUSG00000000386.16	-	-	ENSMUSG00000000386.16	Mx1	-	chr16:97447034-97462907	-	-	0.386005	0	1.05984	OK
ENSMUSG00000000392.17	-	-	ENSMUSG00000000392.17	Fap	-	chr2:62500942-62574075	-	-	0.244254	0	0.663932	OK
ENSMUSG00000000394.15	-	-	ENSMUSG00000000394.15	Gcg	-	chr2:62474529-62483650	-	-	0.217885	0	0.492364	OK
ENSMUSG00000000399.10	-	-	ENSMUSG00000000399.10	Ndufa9	-	chr6:126821720-126849136	-	-	43.8426	41.1095	46.5756	OK
ENSMUSG00000000402.2	-	-	ENSMUSG00000000402.2	Egfl6	-	chrX:166523006-166585720	-	-	0.013969	0	0.041907	OK
ENSMUSG00000000409.14	-	-	ENSMUSG00000000409.14	Lck	-	chr4:129548343-129573641	-	-	4.09902	2.94227	5.25577	OK
ENSMUSG00000000411.7	-	-	ENSMUSG00000000411.7	Tssk3	-	chr4:129489013-129491022	-	-	0.0638832	0	0.154354	OK
ENSMUSG00000000416.16	-	-	ENSMUSG00000000416.16	Cttnbp2	-	chr6:18366477-18514843	-	-	8.56534	7.79409	9.33659	OK
ENSMUSG00000000420.15	-	-	ENSMUSG00000000420.15	Galnt1	-	chr18:24205343-24286818	-	-	13.0408	12.1572	13.9243	OK
ENSMUSG00000000435.1	-	-	ENSMUSG00000000435.1	Myf5	-	chr10:107482907-107486134	-	-	0	0	0	OK
ENSMUSG00000000439.9	-	-	ENSMUSG00000000439.9	Mkrn2	-	chr6:115601901-115622624	-	-	8.31858	7.68616	8.95099	OK
ENSMUSG00000000440.12	-	-	ENSMUSG00000000440.12	Pparg	-	chr6:115360950-115490399	-	-	0.332865	0	0.80684	OK
ENSMUSG00000000441.17	-	-	ENSMUSG00000000441.17	Raf1	-	chr6:115618066-115676635	-	-	23.576	22.049	25.1031	OK
ENSMUSG00000000486.13	-	-	ENSMUSG00000000486.13	Septin1	-	chr7:127214446-127233130	-	-	0	0	0	OK
ENSMUSG00000000489.7	-	-	ENSMUSG00000000489.7	Pdgfb	-	chr15:79995873-80014977	-	-	13.6968	12.6143	14.7793	OK
ENSMUSG00000000530.16	-	-	ENSMUSG00000000530.16	Acvrl1	-	chr15:101128521-101145336	-	-	1.26229	0.542801	1.98179	OK
ENSMUSG00000000531.5	-	-	ENSMUSG00000000531.5	Grasp	-	chr15:101224187-101232756	-	-	5.51259	4.85958	6.1656	OK
ENSMUSG00000000532.11	-	-	ENSMUSG00000000532.11	Acvr1b	-	chr15:101174066-101213684	-	-	21.4541	20.6084	22.2999	OK
ENSMUSG00000000538.18	-	-	ENSMUSG00000000538.18	Tom1l2	-	chr11:60226713-60352905	-	-	26.5558	25.3952	27.7165	OK
ENSMUSG00000000544.14	-	-	ENSMUSG00000000544.14	Gpa33	-	chr1:166130237-166166510	-	-	0	0	0	OK
ENSMUSG00000000552.10	-	-	ENSMUSG00000000552.10	Zfp385a	-	chr15:103313894-103340093	-	-	24.851	23.3858	26.3161	OK
ENSMUSG00000000555.8	-	-	ENSMUSG00000000555.8	Itga5	-	chr15:103344285-103366763	-	-	4.37625	3.83134	4.92116	OK
ENSMUSG00000000560.9	-	-	ENSMUSG00000000560.9	Gabra2	-	chr5:70957596-71095849	-	-	18.0558	17.1049	19.0067	OK
ENSMUSG00000000561.14	-	-	ENSMUSG00000000561.14	Wdr77	-	chr3:105959368-105970037	-	-	11.5913	10.7266	12.4559	OK
ENSMUSG00000000562.5	-	-	ENSMUSG00000000562.5	Adora3	-	chr3:105870857-105908926	-	-	0.0575346	0	0.179992	OK
ENSMUSG00000000563.17	-	-	ENSMUSG00000000563.17	Atp5pb	-	chr3:105942697-105960099	-	-	83.8	79.2601	88.34	OK
ENSMUSG00000000567.5	-	-	ENSMUSG00000000567.5	Sox9	-	chr11:112782223-112787760	-	-	10.9669	10.3408	11.5929	OK
ENSMUSG00000000568.15	-	-	ENSMUSG00000000568.15	Hnrnpd	-	chr5:99955934-99978938	-	-	78.8041	75.3463	82.2619	OK
ENSMUSG00000000579.14	-	-	ENSMUSG00000000579.14	Dynlt1c	-	chr17:6601670-6609774	-	-	11.7389	10.7965	12.6814	OK
ENSMUSG00000000581.8	-	-	ENSMUSG00000000581.8	C1d	-	chr11:17257578-17269176	-	-	32.1284	27.0576	37.1993	OK
ENSMUSG00000000594.7	-	-	ENSMUSG00000000594.7	Gm2a	-	chr11:55098114-55113029	-	-	13.4122	12.717	14.1073	OK
ENSMUSG00000000600.15	-	-	ENSMUSG00000000600.15	Krit1	-	chr5:3803183-3845564	-	-	8.14809	7.42544	8.87073	OK
ENSMUSG00000000605.9	-	-	ENSMUSG00000000605.9	Clcn4	-	chr7:7282308-7300851	-	-	36.7457	34.8173	38.674	OK
ENSMUSG00000000606.18	-	-	ENSMUSG00000000606.18	Vmn2r88	-	chr14:51410819-51420721	-	-	0.0147254	0	0.0814715	OK
ENSMUSG00000000617.14	-	-	ENSMUSG00000000617.14	Grm6	-	chr11:50850684-50866208	-	-	0.0112883	0	0.0744072	OK
ENSMUSG00000000627.15	-	-	ENSMUSG00000000627.15	Sema4f	-	chr6:82911884-82939769	-	-	11.7547	10.8327	12.6767	OK
ENSMUSG00000000628.10	-	-	ENSMUSG00000000628.10	Hk2	-	chr6:82725024-82774454	-	-	4.25705	3.81428	4.69982	OK
ENSMUSG00000000631.20	-	-	ENSMUSG00000000631.20	Myo18a	-	chr11:77763245-77865980	-	-	38.457	0	1.66455	FAIL
ENSMUSG00000000632.13	-	-	ENSMUSG00000000632.13	Sez6	-	chr11:77930799-77979048	-	-	40.6437	38.8969	42.3905	OK
ENSMUSG00000000673.9	-	-	ENSMUSG00000000673.9	Haao	-	chr17:83831155-83847963	-	-	0.0120051	0	0.305372	OK
ENSMUSG00000000682.7	-	-	ENSMUSG00000000682.7	Cd52	-	chr4:134082447-134095082	-	-	2.45981	1.39096	3.52866	OK
ENSMUSG00000000686.11	-	-	ENSMUSG00000000686.11	Abhd15	-	chr11:77515120-77538607	-	-	0	0	0	OK
ENSMUSG00000000690.5	-	-	ENSMUSG00000000690.5	Hoxb6	-	chr11:96292475-96301569	-	-	0.0308006	0	0.128092	OK
ENSMUSG00000000693.10	-	-	ENSMUSG00000000693.10	Loxl3	-	chr6:83034172-83052562	-	-	5.49212	4.88608	6.09817	OK
ENSMUSG00000000701.8	-	-	ENSMUSG00000000701.8	Tcl1b5	-	chr12:105176343-105181145	-	-	0	0	0	OK
ENSMUSG00000000706.16	-	-	ENSMUSG00000000706.16	Btn1a1	-	chr13:23456991-23465901	-	-	0.0435137	0	0.182952	OK
ENSMUSG00000000708.14	-	-	ENSMUSG00000000708.14	Kat2b	-	chr17:53566860-53672720	-	-	4.36799	3.50252	5.23346	OK
ENSMUSG00000000711.3	-	-	ENSMUSG00000000711.3	Rab5b	-	chr10:128677174-128696264	-	-	32.7155	30.8735	34.5575	OK
ENSMUSG00000000724.10	-	-	ENSMUSG00000000724.10	Cryba1	-	chr11:77718614-77725283	-	-	0	0	0	OK
ENSMUSG00000000730.13	-	-	ENSMUSG00000000730.13	Dnmt3l	-	chr10:78041946-78063622	-	-	0	0	0	OK
ENSMUSG00000000731.15	-	-	ENSMUSG00000000731.15	Aire	-	chr10:78030021-78043610	-	-	0	0	0	OK
ENSMUSG00000000732.9	-	-	ENSMUSG00000000732.9	Icosl	-	chr10:78069301-78083913	-	-	0.218824	0.0828914	0.354756	OK
ENSMUSG00000000751.13	-	-	ENSMUSG00000000751.13	Rpa1	-	chr11:75298165-75348324	-	-	18.4374	17.1673	19.7074	OK
ENSMUSG00000000753.15	-	-	ENSMUSG00000000753.15	Serpinf1	-	chr11:75409768-75422701	-	-	21.7677	19.7412	23.7941	OK
ENSMUSG00000000759.14	-	-	ENSMUSG00000000759.14	Tubgcp3	-	chr8:12614276-12672248	-	-	8.88216	8.01942	9.74491	OK
ENSMUSG00000000766.18	-	-	ENSMUSG00000000766.18	Oprm1	-	chr10:6758505-7038198	-	-	0	0	0	OK
ENSMUSG00000000776.13	-	-	ENSMUSG00000000776.13	Polr3d	-	chr14:70438756-70443447	-	-	15.7018	14.3789	17.0247	OK
ENSMUSG00000000782.16	-	-	ENSMUSG00000000782.16	Tcf7	-	chr11:52252370-52283331	-	-	5.1609	4.5461	5.7757	OK
ENSMUSG00000000787.12	-	-	ENSMUSG00000000787.12	Ddx3x	-	chrX:13280969-13294052	-	-	45.0867	42.8577	47.3156	OK
ENSMUSG00000000791.9	-	-	ENSMUSG00000000791.9	Il12rb1	-	chr8:70808448-70821424	-	-	0.0275354	0	0.299679	OK
ENSMUSG00000000792.2	-	-	ENSMUSG00000000792.2	Slc5a5	-	chr8:70882888-70892757	-	-	0.128331	0.0454694	0.211193	OK
ENSMUSG00000000794.9	-	-	ENSMUSG00000000794.9	Kcnn3	-	chr3:89520163-89675132	-	-	3.04707	2.72352	3.37061	OK
ENSMUSG00000000804.14	-	-	ENSMUSG00000000804.14	Usp32	-	chr11:84984441-85140161	-	-	11.2748	10.3706	12.179	OK
ENSMUSG00000000805.18	-	-	ENSMUSG00000000805.18	Car4	-	chr11:84957785-84966044	-	-	0.310015	0	0.732908	OK
ENSMUSG00000000811.13	-	-	ENSMUSG00000000811.13	Txnrd3	-	chr6:89643987-89675529	-	-	4.64679	0	75.3452	OK
ENSMUSG00000000817.10	-	-	ENSMUSG00000000817.10	Fasl	-	chr1:161780688-161788495	-	-	0.0200436	0	0.203953	OK
ENSMUSG00000000823.16	-	-	ENSMUSG00000000823.16	Zfp512b	-	chr2:181582102-181592803	-	-	18.788	17.7429	19.8332	OK
ENSMUSG00000000826.16	-	-	ENSMUSG00000000826.16	Dnajc5	-	chr2:181520484-181555133	-	-	60.6903	58.6425	62.7382	OK
ENSMUSG00000000827.18	-	-	ENSMUSG00000000827.18	Tpd52l2	-	chr2:181497141-181517966	-	-	21.0788	19.3129	22.8447	OK
ENSMUSG00000000838.17	-	-	ENSMUSG00000000838.17	Fmr1	-	chrX:68678540-68717963	-	-	9.26624	8.59436	9.93812	OK
ENSMUSG00000000861.15	-	-	ENSMUSG00000000861.15	Bcl11a	-	chr11:24078055-24174123	-	-	32.244	30.5422	33.9457	OK
ENSMUSG00000000869.12	-	-	ENSMUSG00000000869.12	Il4	-	chr11:53602981-53618669	-	-	0.288365	0	0.735096	OK
ENSMUSG00000000876.11	-	-	ENSMUSG00000000876.11	Pxmp4	-	chr2:154585757-154603708	-	-	5.12222	4.51998	5.72446	OK
ENSMUSG00000000881.12	-	-	ENSMUSG00000000881.12	Dlg3	-	chrX:100767721-100818410	-	-	12.8712	11.9978	13.7445	OK
ENSMUSG00000000884.17	-	-	ENSMUSG00000000884.17	Gnb1l	-	chr16:18498712-18566679	-	-	3.21465	2.31675	4.11254	OK
ENSMUSG00000000889.8	-	-	ENSMUSG00000000889.8	Dbh	-	chr2:27165232-27183200	-	-	0.0297232	0	0.379001	OK
ENSMUSG00000000901.17	-	-	ENSMUSG00000000901.17	Mmp11	-	chr10:75923221-75936496	-	-	4.125	3.37399	4.87601	OK
ENSMUSG00000000902.13	-	-	ENSMUSG00000000902.13	Smarcb1	-	chr10:75896768-75921617	-	-	45.3197	42.7902	47.8491	OK
ENSMUSG00000000903.3	-	-	ENSMUSG00000000903.3	Vpreb3	-	chr10:75943056-75949657	-	-	0.0782502	0	0.338077	OK
ENSMUSG00000000915.15	-	-	ENSMUSG00000000915.15	Hip1r	-	chr5:123973627-124005558	-	-	9.56505	8.77398	10.3561	OK
ENSMUSG00000000916.15	-	-	ENSMUSG00000000916.15	Nsun5	-	chr5:135369952-135376805	-	-	0	0	0	OK
ENSMUSG00000000934.9	-	-	ENSMUSG00000000934.9	Top1mt	-	chr15:75657034-75678800	-	-	4.86413	4.17317	5.55509	OK
ENSMUSG00000000938.11	-	-	ENSMUSG00000000938.11	Hoxa10	-	chr6:52231196-52240854	-	-	0	0	0	OK
ENSMUSG00000000942.10	-	-	ENSMUSG00000000942.10	Hoxa4	-	chr6:52189670-52191753	-	-	0	0	0	OK
ENSMUSG00000000948.16	-	-	ENSMUSG00000000948.16	Gm38393	-	chr7:59974148-60005064	-	-	0	0	0	OK
ENSMUSG00000000957.11	-	-	ENSMUSG00000000957.11	Mmp14	-	chr14:54431611-54445364	-	-	34.9325	32.8726	36.9924	OK
ENSMUSG00000000958.10	-	-	ENSMUSG00000000958.10	Slc7a7	-	chr14:54369441-54417780	-	-	0	0	0	OK
ENSMUSG00000000959.7	-	-	ENSMUSG00000000959.7	Oxa1l	-	chr14:54360833-54369673	-	-	11.9148	10.9062	12.9235	OK
ENSMUSG00000000976.13	-	-	ENSMUSG00000000976.13	Heatr6	-	chr11:83753695-83783754	-	-	3.94531	3.46539	4.42523	OK
ENSMUSG00000000982.5	-	-	ENSMUSG00000000982.5	Ccl3	-	chr11:83647843-83649355	-	-	1.90841	1.23235	2.58447	OK
ENSMUSG00000000983.13	-	-	ENSMUSG00000000983.13	Wfdc18	-	chr11:83709014-83711348	-	-	0	0	0	OK
ENSMUSG00000001014.6	-	-	ENSMUSG00000001014.6	Icam4	-	chr9:21029372-21030595	-	-	0	0	0	OK
ENSMUSG00000001016.12	-	-	ENSMUSG00000001016.12	Ilf2	-	chr3:90476125-90488379	-	-	40.0746	37.8557	42.2935	OK
ENSMUSG00000001017.15	-	-	ENSMUSG00000001017.15	Chtop	-	chr3:90498955-90509498	-	-	85.1485	81.7312	88.5659	OK
ENSMUSG00000001018.15	-	-	ENSMUSG00000001018.15	Snapin	-	chr3:90488025-90491033	-	-	10.7034	9.64672	11.7601	OK
ENSMUSG00000001020.8	-	-	ENSMUSG00000001020.8	S100a4	-	chr3:90603770-90606045	-	-	12.9529	10.4523	15.4534	OK
ENSMUSG00000001021.13	-	-	ENSMUSG00000001021.13	S100a3	-	chr3:90584658-90602702	-	-	0	0	0	OK
ENSMUSG00000001023.10	-	-	ENSMUSG00000001023.10	S100a5	-	chr3:90608522-90611780	-	-	0	0	0	OK
ENSMUSG00000001025.8	-	-	ENSMUSG00000001025.8	S100a6	-	chr3:90612881-90624181	-	-	72.5237	66.1972	78.8501	OK
ENSMUSG00000001027.7	-	-	ENSMUSG00000001027.7	Scn4a	-	chr11:106349454-106353288	-	-	0	0	0	OK
ENSMUSG00000001027.7	-	-	ENSMUSG00000001027.7	Scn4a	-	chr11:106318591-106349389	-	-	0.0220101	0	0.0440309	OK
ENSMUSG00000001029.15	-	-	ENSMUSG00000001029.15	Icam2	-	chr11:106377655-106388075	-	-	0	0	0	OK
ENSMUSG00000001034.17	-	-	ENSMUSG00000001034.17	Mapk7	-	chr11:61488811-61494406	-	-	14.26	13.2823	15.2377	OK
ENSMUSG00000001036.17	-	-	ENSMUSG00000001036.17	Epn2	-	chr11:61517248-61579687	-	-	16.0232	14.9702	17.0762	OK
ENSMUSG00000001039.12	-	-	ENSMUSG00000001039.12	B9d1	-	chr11:61505143-61512931	-	-	19.6235	16.5209	22.7261	OK
ENSMUSG00000001052.15	-	-	ENSMUSG00000001052.15	Sec24b	-	chr3:129982758-130061553	-	-	19.6447	17.7324	21.557	OK
ENSMUSG00000001053.15	-	-	ENSMUSG00000001053.15	N4bp3	-	chr11:51643062-51650842	-	-	7.54175	6.74793	8.33558	OK
ENSMUSG00000001054.9	-	-	ENSMUSG00000001054.9	Rmnd5b	-	chr11:51623670-51635896	-	-	15.0043	13.7068	16.3018	OK
ENSMUSG00000001056.3	-	-	ENSMUSG00000001056.3	Nhp2	-	chr11:51619734-51623714	-	-	42.9134	39.7091	46.1177	OK
ENSMUSG00000001076.7	-	-	ENSMUSG00000001076.7	C1ql4	-	chr15:99084085-99087817	-	-	0.108711	0	0.217475	OK
ENSMUSG00000001082.12	-	-	ENSMUSG00000001082.12	Mfsd10	-	chr5:34633641-34637212	-	-	5.95538	4.67327	7.23749	OK
ENSMUSG00000001089.14	-	-	ENSMUSG00000001089.14	Luzp1	-	chr4:136469760-136554780	-	-	7.15829	6.45161	7.86497	OK
ENSMUSG00000001095.5	-	-	ENSMUSG00000001095.5	Slc13a2	-	chr11:78397086-78422217	-	-	0.0157909	0	0.0609715	OK
ENSMUSG00000001098.15	-	-	ENSMUSG00000001098.15	Kctd10	-	chr5:114363566-114380508	-	-	66.3543	63.0652	69.6433	OK
ENSMUSG00000001100.10	-	-	ENSMUSG00000001100.10	Poldip2	-	chr11:78512192-78522736	-	-	27.8708	25.9881	29.7535	OK
ENSMUSG00000001103.7	-	-	ENSMUSG00000001103.7	Sebox	-	chr11:78503446-78505081	-	-	0.0627493	0	0.188551	OK
ENSMUSG00000001105.15	-	-	ENSMUSG00000001105.15	Ift20	-	chr11:78536360-78541737	-	-	28.7976	26.1568	31.4383	OK
ENSMUSG00000001119.7	-	-	ENSMUSG00000001119.7	Col6a1	-	chr10:76708791-76726168	-	-	5.5188	5.00486	6.03273	OK
ENSMUSG00000001120.15	-	-	ENSMUSG00000001120.15	Pcbp3	-	chr10:76761856-76961887	-	-	16.6106	15.2589	17.9623	OK
ENSMUSG00000001123.15	-	-	ENSMUSG00000001123.15	Lgals9	-	chr11:78962973-78984946	-	-	1.41748	0.9963	1.83865	OK
ENSMUSG00000001127.12	-	-	ENSMUSG00000001127.12	Araf	-	chrX:20797813-20860519	-	-	32.8122	30.4874	35.1371	OK
ENSMUSG00000001128.7	-	-	ENSMUSG00000001128.7	Cfp	-	chrX:20925453-20931555	-	-	1.30507	0.826116	1.78402	OK
ENSMUSG00000001131.11	-	-	ENSMUSG00000001131.11	Timp1	-	chrX:20870165-20874735	-	-	7.36961	6.08065	8.65857	OK
ENSMUSG00000001134.9	-	-	ENSMUSG00000001134.9	Uxt	-	chrX:20941721-20962017	-	-	0	0	0	OK
ENSMUSG00000001138.13	-	-	ENSMUSG00000001138.13	Cnnm3	-	chr1:36511866-36528237	-	-	3.23495	2.8479	3.622	OK
ENSMUSG00000001143.13	-	-	ENSMUSG00000001143.13	Lman2l	-	chr1:36419870-36445271	-	-	12.5497	11.5652	13.5343	OK
ENSMUSG00000001150.7	-	-	ENSMUSG00000001150.7	Mcm3ap	-	chr10:76468926-76515857	-	-	8.09508	7.34744	8.84273	OK
ENSMUSG00000001151.10	-	-	ENSMUSG00000001151.10	Pcnt	-	chr10:76351262-76442786	-	-	2.08847	1.7419	2.43504	OK
ENSMUSG00000001155.13	-	-	ENSMUSG00000001155.13	Ftcd	-	chr10:76575647-76590338	-	-	0	0	0	OK
ENSMUSG00000001156.9	-	-	ENSMUSG00000001156.9	Mxd1	-	chr6:86647041-86669161	-	-	2.23472	1.81982	2.64963	OK
ENSMUSG00000001157.13	-	-	ENSMUSG00000001157.13	Gmcl1	-	chr6:86691767-86733383	-	-	5.51471	4.9156	6.11383	OK
ENSMUSG00000001158.13	-	-	ENSMUSG00000001158.13	Snrnp27	-	chr6:86675150-86684522	-	-	16.8372	14.8301	18.8443	OK
ENSMUSG00000001166.17	-	-	ENSMUSG00000001166.17	Oas1c	-	chr5:120800193-120812514	-	-	1.06836	0.647815	1.48891	OK
ENSMUSG00000001168.16	-	-	ENSMUSG00000001168.16	Oas1h	-	chr5:120861420-120873506	-	-	0	0	0	OK
ENSMUSG00000001173.15	-	-	ENSMUSG00000001173.15	Ocrl	-	chrX:47912386-47965868	-	-	7.52656	6.9129	8.14023	OK
ENSMUSG00000001175.16	-	-	ENSMUSG00000001175.16	Calm1	-	chr12:100199434-100209814	-	-	255.881	244.891	266.87	OK
ENSMUSG00000001211.15	-	-	ENSMUSG00000001211.15	Agpat3	-	chr10:78269177-78352489	-	-	34.172	32.6321	35.7119	OK
ENSMUSG00000001225.12	-	-	ENSMUSG00000001225.12	Slc26a3	-	chr12:31390870-31473917	-	-	0.0322483	0	0.188657	OK
ENSMUSG00000001227.12	-	-	ENSMUSG00000001227.12	Sema6b	-	chr17:56123084-56140343	-	-	21.4629	20.1771	22.7487	OK
ENSMUSG00000001228.14	-	-	ENSMUSG00000001228.14	Uhrf1	-	chr17:56303320-56323486	-	-	4.65205	4.08339	5.22071	OK
ENSMUSG00000001229.9	-	-	ENSMUSG00000001229.9	Dpp9	-	chr17:56186806-56218905	-	-	12.536	11.6233	13.4487	OK
ENSMUSG00000001240.13	-	-	ENSMUSG00000001240.13	Ramp2	-	chr11:101246027-101259546	-	-	0	0	0	OK
ENSMUSG00000001247.16	-	-	ENSMUSG00000001247.16	Lsr	-	chr7:30957769-30973464	-	-	0	0	0	OK
ENSMUSG00000001248.15	-	-	ENSMUSG00000001248.15	Gramd1a	-	chr7:31130126-31155896	-	-	32.2834	30.6532	33.9135	OK
ENSMUSG00000001249.14	-	-	ENSMUSG00000001249.14	Hpn	-	chr7:31098724-31115290	-	-	0.403313	0	0.91913	OK
ENSMUSG00000001260.10	-	-	ENSMUSG00000001260.10	Gabrg1	-	chr5:70751046-70842617	-	-	1.65286	1.38723	1.91849	OK
ENSMUSG00000001270.9	-	-	ENSMUSG00000001270.9	Ckb	-	chr12:111669360-111672338	-	-	1189.8	1139.41	1240.19	OK
ENSMUSG00000001280.13	-	-	ENSMUSG00000001280.13	Sp1	-	chr15:102406142-102436404	-	-	4.0059	2.474	5.5378	OK
ENSMUSG00000001281.10	-	-	ENSMUSG00000001281.10	Itgb7	-	chr15:102215994-102231944	-	-	0.0281718	0	0.388894	OK
ENSMUSG00000001285.12	-	-	ENSMUSG00000001285.12	Myg1	-	chr15:102331708-102338139	-	-	0	0	0	OK
ENSMUSG00000001288.15	-	-	ENSMUSG00000001288.15	Rarg	-	chr15:102234937-102257517	-	-	3.91758	2.96954	4.86562	OK
ENSMUSG00000001289.12	-	-	ENSMUSG00000001289.12	Pfdn5	-	chr15:102326115-102331873	-	-	140.967	130.851	151.084	OK
ENSMUSG00000001300.16	-	-	ENSMUSG00000001300.16	Efnb2	-	chr8:8617433-8661242	-	-	34.3211	32.5602	36.0821	OK
ENSMUSG00000001305.5	-	-	ENSMUSG00000001305.5	Rrp15	-	chr1:186720977-186749358	-	-	5.45816	4.6227	6.29362	OK
ENSMUSG00000001313.12	-	-	ENSMUSG00000001313.12	Rnd2	-	chr11:101464998-101471853	-	-	14.197	12.7692	15.6248	OK
ENSMUSG00000001323.17	-	-	ENSMUSG00000001323.17	Srr	-	chr11:74906358-74925948	-	-	13.8006	12.8598	14.7415	OK
ENSMUSG00000001333.9	-	-	ENSMUSG00000001333.9	Sync	-	chr4:129287616-129308559	-	-	0	0	0	OK
ENSMUSG00000001334.9	-	-	ENSMUSG00000001334.9	Fndc5	-	chr4:129136998-129144593	-	-	2.62095	2.23688	3.00501	OK
ENSMUSG00000001348.15	-	-	ENSMUSG00000001348.15	Acp5	-	chr9:22126726-22135711	-	-	0.240537	0	0.524244	OK
ENSMUSG00000001349.5	-	-	ENSMUSG00000001349.5	Cnn1	-	chr9:22099215-22109630	-	-	27.3626	25.1764	29.5487	OK
ENSMUSG00000001366.14	-	-	ENSMUSG00000001366.14	Fbxo9	-	chr9:78081498-78109065	-	-	13.3255	12.0886	14.5624	OK
ENSMUSG00000001376.17	-	-	ENSMUSG00000001376.17	Vps50	-	chr6:3498381-3603531	-	-	8.6105	7.72477	9.49623	OK
ENSMUSG00000001380.7	-	-	ENSMUSG00000001380.7	Hars	-	chr18:36766527-36783205	-	-	38.063	35.7001	40.4258	OK
ENSMUSG00000001383.9	-	-	ENSMUSG00000001383.9	Zmat2	-	chr18:36793875-36799666	-	-	39.9059	37.5769	42.2349	OK
ENSMUSG00000001403.13	-	-	ENSMUSG00000001403.13	Ube2c	-	chr2:164769897-164778822	-	-	13.2273	11.5821	14.8725	OK
ENSMUSG00000001415.10	-	-	ENSMUSG00000001415.10	Smg5	-	chr3:88336259-88362338	-	-	15.1341	14.1029	16.1654	OK
ENSMUSG00000001416.13	-	-	ENSMUSG00000001416.13	Cct3	-	chr3:88297115-88321767	-	-	156.427	147.987	164.868	OK
ENSMUSG00000001418.13	-	-	ENSMUSG00000001418.13	Glmp	-	chr3:88325022-88331313	-	-	57.0466	52.3084	61.7847	OK
ENSMUSG00000001419.17	-	-	ENSMUSG00000001419.17	Mef2d	-	chr3:88142371-88172086	-	-	27.1535	25.8146	28.4924	OK
ENSMUSG00000001420.13	-	-	ENSMUSG00000001420.13	Tmem79	-	chr3:88328654-88336148	-	-	0	0	0	OK
ENSMUSG00000001424.14	-	-	ENSMUSG00000001424.14	Snd1	-	chr6:28475138-28935162	-	-	41.4201	38.9502	43.8899	OK
ENSMUSG00000001435.15	-	-	ENSMUSG00000001435.15	Col18a1	-	chr10:77052177-77166548	-	-	45.1506	42.9495	47.3518	OK
ENSMUSG00000001436.15	-	-	ENSMUSG00000001436.15	Slc19a1	-	chr10:77032240-77061002	-	-	3.054	2.29739	3.8106	OK
ENSMUSG00000001440.5	-	-	ENSMUSG00000001440.5	Kpnb1	-	chr11:97159713-97187881	-	-	44.6729	42.5384	46.8073	OK
ENSMUSG00000001441.13	-	-	ENSMUSG00000001441.13	Npepps	-	chr11:97205841-97280638	-	-	31.7683	29.9309	33.6056	OK
ENSMUSG00000001444.2	-	-	ENSMUSG00000001444.2	Tbx21	-	chr11:97098070-97115331	-	-	0.030545	0	0.0738024	OK
ENSMUSG00000001445.10	-	-	ENSMUSG00000001445.10	Mrpl10	-	chr11:97041559-97049213	-	-	22.6391	20.9043	24.374	OK
ENSMUSG00000001467.5	-	-	ENSMUSG00000001467.5	Cyp51	-	chr5:4081144-4104746	-	-	37.5704	35.5881	39.5526	OK
ENSMUSG00000001473.7	-	-	ENSMUSG00000001473.7	Tubb6	-	chr18:67390716-67402749	-	-	64.8031	61.1902	68.4161	OK
ENSMUSG00000001493.9	-	-	ENSMUSG00000001493.9	Meox1	-	chr11:101877509-101894374	-	-	0	0	0	OK
ENSMUSG00000001494.6	-	-	ENSMUSG00000001494.6	Sost	-	chr11:101962457-101967015	-	-	0.0186775	0	0.0560326	OK
ENSMUSG00000001496.15	-	-	ENSMUSG00000001496.15	Nkx2-1	-	chr12:56531957-56536908	-	-	1.70882	1.3618	2.05584	OK
ENSMUSG00000001497.18	-	-	ENSMUSG00000001497.18	Pax9	-	chr12:56691766-56712822	-	-	0.0539561	0	0.124696	OK
ENSMUSG00000001504.10	-	-	ENSMUSG00000001504.10	Irx2	-	chr13:72628819-72634198	-	-	0.181631	0	0.530594	OK
ENSMUSG00000001506.10	-	-	ENSMUSG00000001506.10	Col1a1	-	chr11:94936223-94953042	-	-	26.5364	25.0479	28.0249	OK
ENSMUSG00000001507.16	-	-	ENSMUSG00000001507.16	Itga3	-	chr11:95044473-95076801	-	-	27.6092	26.1234	29.095	OK
ENSMUSG00000001508.15	-	-	ENSMUSG00000001508.15	Sgca	-	chr11:94962790-94976327	-	-	3.59533	2.65451	4.53615	OK
ENSMUSG00000001510.8	-	-	ENSMUSG00000001510.8	Dlx3	-	chr11:95120118-95125296	-	-	0.0726287	0.00766762	0.13759	OK
ENSMUSG00000001517.14	-	-	ENSMUSG00000001517.14	Foxm1	-	chr6:128362966-128376146	-	-	3.71348	3.22312	4.20385	OK
ENSMUSG00000001518.12	-	-	ENSMUSG00000001518.12	Itfg2	-	chr6:128409443-128424931	-	-	6.87594	5.89267	7.85922	OK
ENSMUSG00000001520.12	-	-	ENSMUSG00000001520.12	Nrip2	-	chr6:128399295-128416427	-	-	0	0	0	OK
ENSMUSG00000001521.12	-	-	ENSMUSG00000001521.12	Tulp3	-	chr6:128321160-128355851	-	-	10.305	9.37878	11.2311	OK
ENSMUSG00000001524.14	-	-	ENSMUSG00000001524.14	Gtf2h4	-	chr17:35667729-35673739	-	-	6.68114	5.21851	8.14376	OK
ENSMUSG00000001525.10	-	-	ENSMUSG00000001525.10	Tubb5	-	chr17:35833920-35838306	-	-	637.743	610.75	664.737	OK
ENSMUSG00000001542.7	-	-	ENSMUSG00000001542.7	Ell2	-	chr13:75706756-75772364	-	-	2.15033	1.57966	2.72099	OK
ENSMUSG00000001552.14	-	-	ENSMUSG00000001552.14	Jup	-	chr11:100368957-100397763	-	-	21.4089	20.0058	22.8121	OK
ENSMUSG00000001555.10	-	-	ENSMUSG00000001555.10	Fkbp10	-	chr11:100415696-100424824	-	-	17.9822	16.6909	19.2734	OK
ENSMUSG00000001558.5	-	-	ENSMUSG00000001558.5	Klhl10	-	chr11:100441916-100457022	-	-	0.325956	0.135871	0.516041	OK
ENSMUSG00000001566.9	-	-	ENSMUSG00000001566.9	Mnx1	-	chr5:29473033-29478470	-	-	0	0	0	OK
ENSMUSG00000001569.10	-	-	ENSMUSG00000001569.10	Nom1	-	chr5:29434663-29457843	-	-	2.47453	2.17505	2.77401	OK
ENSMUSG00000001576.15	-	-	ENSMUSG00000001576.15	Ergic1	-	chr17:26561488-26656934	-	-	59.6018	56.5274	62.6761	OK
ENSMUSG00000001583.13	-	-	ENSMUSG00000001583.13	Tnk1	-	chr11:69851004-69858730	-	-	0	0	0	OK
ENSMUSG00000001588.12	-	-	ENSMUSG00000001588.12	Acap1	-	chr11:69881566-69895539	-	-	0.0782145	0	0.215739	OK
ENSMUSG00000001604.14	-	-	ENSMUSG00000001604.14	Tcea3	-	chr4:136247728-136274898	-	-	4.26413	3.46637	5.0619	OK
ENSMUSG00000001622.15	-	-	ENSMUSG00000001622.15	Csn3	-	chr5:87925578-87932665	-	-	0.129688	0	0.362332	OK
ENSMUSG00000001627.12	-	-	ENSMUSG00000001627.12	Ifrd1	-	chr12:40201566-40248504	-	-	34.2595	31.1274	37.3917	OK
ENSMUSG00000001630.13	-	-	ENSMUSG00000001630.13	Stk38l	-	chr6:146724994-146778812	-	-	3.70099	3.17431	4.22768	OK
ENSMUSG00000001632.16	-	-	ENSMUSG00000001632.16	Brpf1	-	chr6:113307136-113324860	-	-	7.308	6.7378	7.87819	OK
ENSMUSG00000001642.18	-	-	ENSMUSG00000001642.18	Akr1b3	-	chr6:34302433-34317478	-	-	17.257	15.6346	18.8795	OK
ENSMUSG00000001655.6	-	-	ENSMUSG00000001655.6	Hoxc13	-	chr15:102921102-102928814	-	-	0.0927164	0.0170138	0.168419	OK
ENSMUSG00000001656.3	-	-	ENSMUSG00000001656.3	Hoxc11	-	chr15:102954426-102957708	-	-	0.0191324	0	0.0573971	OK
ENSMUSG00000001657.7	-	-	ENSMUSG00000001657.7	Hoxc8	-	chr15:102990606-102994111	-	-	0	0	0	OK
ENSMUSG00000001661.5	-	-	ENSMUSG00000001661.5	Hoxc6	-	chr15:102998256-103011881	-	-	0	0	0	OK
ENSMUSG00000001663.10	-	-	ENSMUSG00000001663.10	Gstt1	-	chr10:75783812-75798584	-	-	6.09817	5.02605	7.1703	OK
ENSMUSG00000001665.11	-	-	ENSMUSG00000001665.11	Gstt3	-	chr10:75774114-75781414	-	-	2.74598	2.16401	3.32795	OK
ENSMUSG00000001666.8	-	-	ENSMUSG00000001666.8	Ddt	-	chr10:75771229-75773414	-	-	17.7901	15.3482	20.232	OK
ENSMUSG00000001670.13	-	-	ENSMUSG00000001670.13	Tat	-	chr8:109990436-109999803	-	-	0	0	0	OK
ENSMUSG00000001672.14	-	-	ENSMUSG00000001672.14	Marveld3	-	chr8:109947913-109962203	-	-	0.168353	0	0.37478	OK
ENSMUSG00000001674.11	-	-	ENSMUSG00000001674.11	Ddx18	-	chr1:121553834-121567989	-	-	5.48572	4.73356	6.23788	OK
ENSMUSG00000001687.15	-	-	ENSMUSG00000001687.15	Ubl3	-	chr5:148504634-148552789	-	-	40.7861	38.6202	42.952	OK
ENSMUSG00000001700.10	-	-	ENSMUSG00000001700.10	Gramd3	-	chr18:56400336-56503792	-	-	5.49525	4.87782	6.11268	OK
ENSMUSG00000001707.8	-	-	ENSMUSG00000001707.8	Eef1e1	-	chr13:38644206-38659058	-	-	27.0848	23.7685	30.4011	OK
ENSMUSG00000001729.14	-	-	ENSMUSG00000001729.14	Akt1	-	chr12:112653820-112674884	-	-	84.7438	80.5704	88.9172	OK
ENSMUSG00000001739.14	-	-	ENSMUSG00000001739.14	Cldn15	-	chr5:136966615-136975858	-	-	0.105418	0	0.267606	OK
ENSMUSG00000001741.12	-	-	ENSMUSG00000001741.12	Il16	-	chr7:83642824-83745726	-	-	0	0	0	OK
ENSMUSG00000001750.16	-	-	ENSMUSG00000001750.16	Tcirg1	-	chr19:3896049-3907133	-	-	5.78296	4.78123	6.78468	OK
ENSMUSG00000001751.9	-	-	ENSMUSG00000001751.9	Naglu	-	chr11:101070011-101077672	-	-	5.06563	4.4556	5.67566	OK
ENSMUSG00000001755.12	-	-	ENSMUSG00000001755.12	Coasy	-	chr11:101082564-101086619	-	-	10.9332	9.98464	11.8818	OK
ENSMUSG00000001761.7	-	-	ENSMUSG00000001761.7	Smo	-	chr6:29735502-29761365	-	-	14.5203	13.5501	15.4906	OK
ENSMUSG00000001763.14	-	-	ENSMUSG00000001763.14	Tspan33	-	chr6:29694221-29718559	-	-	2.64499	2.17535	3.11462	OK
ENSMUSG00000001767.5	-	-	ENSMUSG00000001767.5	Crnkl1	-	chr2:145917478-145935014	-	-	5.45801	4.83571	6.08032	OK
ENSMUSG00000001768.16	-	-	ENSMUSG00000001768.16	Rin2	-	chr2:145675214-145887616	-	-	3.36675	2.68197	4.05154	OK
ENSMUSG00000001773.14	-	-	ENSMUSG00000001773.14	Folh1	-	chr7:86718976-86775943	-	-	1.49176	1.13278	1.85075	OK
ENSMUSG00000001774.8	-	-	ENSMUSG00000001774.8	Chordc1	-	chr9:18292124-18317442	-	-	3.90303	3.31613	4.48993	OK
ENSMUSG00000001783.3	-	-	ENSMUSG00000001783.3	Rtcb	-	chr10:85938636-85957823	-	-	50.6086	47.7202	53.4969	OK
ENSMUSG00000001785.13	-	-	ENSMUSG00000001785.13	Pwp1	-	chr10:85829493-85889096	-	-	8.98999	8.13859	9.84139	OK
ENSMUSG00000001786.14	-	-	ENSMUSG00000001786.14	Fbxo7	-	chr10:86021971-86051873	-	-	10.9082	10.1932	11.6232	OK
ENSMUSG00000001794.13	-	-	ENSMUSG00000001794.13	Capns1	-	chr7:30186935-30198811	-	-	129.541	123.346	135.735	OK
ENSMUSG00000001802.16	-	-	ENSMUSG00000001802.16	Lrp3	-	chr7:35200026-35215498	-	-	22.8531	21.6868	24.0194	OK
ENSMUSG00000001804.9	-	-	ENSMUSG00000001804.9	Dsg4	-	chr18:20436174-20471821	-	-	0.0213948	0	0.0516938	OK
ENSMUSG00000001815.15	-	-	ENSMUSG00000001815.15	Evx2	-	chr2:74652990-74659557	-	-	0.0263971	0	0.0881013	OK
ENSMUSG00000001819.4	-	-	ENSMUSG00000001819.4	Hoxd13	-	chr2:74668309-74671599	-	-	0	0	0	OK
ENSMUSG00000001823.5	-	-	ENSMUSG00000001823.5	Hoxd12	-	chr2:74675012-74677705	-	-	0.0149749	0	0.0449247	OK
ENSMUSG00000001827.12	-	-	ENSMUSG00000001827.12	Folr1	-	chr7:101858330-101870788	-	-	13.0924	10.2852	15.8997	OK
ENSMUSG00000001829.17	-	-	ENSMUSG00000001829.17	Clpb	-	chr7:101663632-101795506	-	-	12.648	11.6984	13.5976	OK
ENSMUSG00000001833.17	-	-	ENSMUSG00000001833.17	Septin7	-	chr9:25252438-25308571	-	-	53.2223	50.333	56.1116	OK
ENSMUSG00000001844.10	-	-	ENSMUSG00000001844.10	Zdhhc4	-	chr5:143316488-143329256	-	-	10.7237	9.43663	12.0107	OK
ENSMUSG00000001847.14	-	-	ENSMUSG00000001847.14	Rac1	-	chr5:143503633-143528036	-	-	107.111	101.926	112.297	OK
ENSMUSG00000001855.15	-	-	ENSMUSG00000001855.15	Nup214	-	chr2:31974435-32053975	-	-	6.24745	5.47329	7.02162	OK
ENSMUSG00000001864.13	-	-	ENSMUSG00000001864.13	Aif1l	-	chr2:31950138-31973442	-	-	3.21847	2.27417	4.16277	OK
ENSMUSG00000001865.2	-	-	ENSMUSG00000001865.2	Cpa3	-	chr3:20215619-20242181	-	-	0.0554208	0	0.258319	OK
ENSMUSG00000001870.16	-	-	ENSMUSG00000001870.16	Ltbp1	-	chr17:75005567-75392512	-	-	3.61871	3.14015	4.09727	OK
ENSMUSG00000001891.16	-	-	ENSMUSG00000001891.16	Ugp2	-	chr11:21321137-21371201	-	-	17.4534	16.1899	18.717	OK
ENSMUSG00000001901.15	-	-	ENSMUSG00000001901.15	Kcnh6	-	chr11:106008123-106034549	-	-	0.121723	0	0.261229	OK
ENSMUSG00000001909.16	-	-	ENSMUSG00000001909.16	Trmt1	-	chr8:84686306-84699808	-	-	0	0	0	OK
ENSMUSG00000001910.5	-	-	ENSMUSG00000001910.5	Nacc1	-	chr8:84670478-84687902	-	-	40.7495	38.6605	42.8386	OK
ENSMUSG00000001911.16	-	-	ENSMUSG00000001911.16	Nfix	-	chr8:84699875-84800344	-	-	120.159	114.852	125.466	OK
ENSMUSG00000001918.17	-	-	ENSMUSG00000001918.17	Slc1a5	-	chr7:16781339-16798274	-	-	2.01346	1.42757	2.59935	OK
ENSMUSG00000001924.15	-	-	ENSMUSG00000001924.15	Uba1	-	chrX:20658325-20683179	-	-	144.03	137.65	150.41	OK
ENSMUSG00000001930.17	-	-	ENSMUSG00000001930.17	Vwf	-	chr6:125546773-125686679	-	-	0.0857202	0	0.387348	OK
ENSMUSG00000001942.8	-	-	ENSMUSG00000001942.8	Siae	-	chr9:37555697-37649655	-	-	4.49914	4.01485	4.98343	OK
ENSMUSG00000001943.8	-	-	ENSMUSG00000001943.8	Vsig2	-	chr9:37539254-37544205	-	-	0.516101	0	1.07301	OK
ENSMUSG00000001946.14	-	-	ENSMUSG00000001946.14	Esam	-	chr9:37528077-37538319	-	-	0.710484	0.144219	1.27675	OK
ENSMUSG00000001948.10	-	-	ENSMUSG00000001948.10	Spa17	-	chr9:37603289-37613722	-	-	0	0	0	OK
ENSMUSG00000001962.8	-	-	ENSMUSG00000001962.8	Fam50a	-	chrX:74313032-74320149	-	-	19.7541	17.9721	21.5362	OK
ENSMUSG00000001964.14	-	-	ENSMUSG00000001964.14	Emd	-	chrX:74254686-74261548	-	-	39.3547	36.8772	41.8322	OK
ENSMUSG00000001983.7	-	-	ENSMUSG00000001983.7	Taco1	-	chr11:106066060-106073612	-	-	7.48086	6.48559	8.47613	OK
ENSMUSG00000001985.9	-	-	ENSMUSG00000001985.9	Grik3	-	chr4:125490699-125714173	-	-	5.5521	5.25059	5.85361	OK
ENSMUSG00000001986.16	-	-	ENSMUSG00000001986.16	Gria3	-	chrX:41400853-41678601	-	-	17.8144	16.6646	18.9642	OK
ENSMUSG00000001988.9	-	-	ENSMUSG00000001988.9	Npas1	-	chr7:16455720-16477728	-	-	2.71865	2.23009	3.20721	OK
ENSMUSG00000001995.9	-	-	ENSMUSG00000001995.9	Sipa1l2	-	chr8:125418062-125569808	-	-	9.75359	9.22416	10.283	OK
ENSMUSG00000001998.15	-	-	ENSMUSG00000001998.15	Ap4e1	-	chr2:127008716-127067909	-	-	2.05242	1.70865	2.39619	OK
ENSMUSG00000001999.15	-	-	ENSMUSG00000001999.15	Blvra	-	chr2:127070664-127097084	-	-	3.73967	2.96109	4.51824	OK
ENSMUSG00000002006.12	-	-	ENSMUSG00000002006.12	Pdzd4	-	chrX:73793358-73824969	-	-	51.9563	49.692	54.2205	OK
ENSMUSG00000002007.5	-	-	ENSMUSG00000002007.5	Srpk3	-	chrX:73774404-73778925	-	-	0.0586671	0	0.278016	OK
ENSMUSG00000002010.17	-	-	ENSMUSG00000002010.17	Idh3g	-	chrX:73778962-73786897	-	-	52.9313	49.2499	56.6126	OK
ENSMUSG00000002012.13	-	-	ENSMUSG00000002012.13	Pnck	-	chrX:73655993-73660117	-	-	9.95103	8.62335	11.2787	OK
ENSMUSG00000002014.12	-	-	ENSMUSG00000002014.12	Ssr4	-	chrX:73787027-73790830	-	-	31.2738	28.3581	34.1895	OK
ENSMUSG00000002015.5	-	-	ENSMUSG00000002015.5	Bcap31	-	chrX:73686177-73716175	-	-	39.2473	36.9353	41.5592	OK
ENSMUSG00000002017.10	-	-	ENSMUSG00000002017.10	Fam98a	-	chr17:75537085-75551946	-	-	16.0059	14.9056	17.1061	OK
ENSMUSG00000002020.15	-	-	ENSMUSG00000002020.15	Ltbp2	-	chr12:84783211-84876532	-	-	31.224	29.6701	32.7778	OK
ENSMUSG00000002028.13	-	-	ENSMUSG00000002028.13	Kmt2a	-	chr9:44803354-44881296	-	-	4.56301	4.23358	4.89245	OK
ENSMUSG00000002031.13	-	-	ENSMUSG00000002031.13	Ift46	-	chr9:44767907-44793447	-	-	14.5771	12.509	16.6451	OK
ENSMUSG00000002032.17	-	-	ENSMUSG00000002032.17	Tmem25	-	chr9:44793768-44799307	-	-	2.68942	2.02562	3.35321	OK
ENSMUSG00000002033.14	-	-	ENSMUSG00000002033.14	Cd3g	-	chr9:44969571-44980431	-	-	0	0	0	OK
ENSMUSG00000002043.17	-	-	ENSMUSG00000002043.17	Trappc6a	-	chr7:19508394-19516145	-	-	10.6458	8.97983	12.3117	OK
ENSMUSG00000002052.6	-	-	ENSMUSG00000002052.6	Supt6	-	chr11:78206745-78245987	-	-	24.0697	22.8303	25.309	OK
ENSMUSG00000002055.9	-	-	ENSMUSG00000002055.9	Spag5	-	chr11:78301528-78322457	-	-	2.21799	1.59151	2.84447	OK
ENSMUSG00000002057.4	-	-	ENSMUSG00000002057.4	Foxn1	-	chr11:78357576-78386558	-	-	0	0	0	OK
ENSMUSG00000002058.13	-	-	ENSMUSG00000002058.13	Unc119	-	chr11:78343481-78349164	-	-	26.3969	24.2693	28.5246	OK
ENSMUSG00000002059.18	-	-	ENSMUSG00000002059.18	Rab34	-	chr11:78188429-78192193	-	-	13.2131	11.8297	14.5965	OK
ENSMUSG00000002064.10	-	-	ENSMUSG00000002064.10	Sdf2	-	chr11:78245745-78255496	-	-	44.2268	41.1896	47.2639	OK
ENSMUSG00000002068.16	-	-	ENSMUSG00000002068.16	Ccne1	-	chr7:38097983-38107534	-	-	2.70932	2.10858	3.31007	OK
ENSMUSG00000002076.12	-	-	ENSMUSG00000002076.12	Hsf2bp	-	chr17:31944768-32036349	-	-	0	0	0	OK
ENSMUSG00000002083.13	-	-	ENSMUSG00000002083.13	Bbc3	-	chr7:16308392-16318205	-	-	25.4459	23.5774	27.3145	OK
ENSMUSG00000002100.15	-	-	ENSMUSG00000002100.15	Mybpc3	-	chr2:91118143-91136516	-	-	0.00888932	0	0.0392468	OK
ENSMUSG00000002102.15	-	-	ENSMUSG00000002102.15	Psmc3	-	chr2:91054008-91066369	-	-	84.5927	80.0319	89.1534	OK
ENSMUSG00000002103.16	-	-	ENSMUSG00000002103.16	Acp2	-	chr2:91202884-91214098	-	-	9.90614	9.10896	10.7033	OK
ENSMUSG00000002104.11	-	-	ENSMUSG00000002104.11	Rapsn	-	chr2:91035619-91045729	-	-	0.470707	0.189716	0.751698	OK
ENSMUSG00000002105.15	-	-	ENSMUSG00000002105.15	Slc39a13	-	chr2:91061790-91070417	-	-	12.4238	11.2047	13.6429	OK
ENSMUSG00000002107.18	-	-	ENSMUSG00000002107.18	Celf2	-	chr2:6539693-7509563	-	-	36.2004	34.3651	38.0356	OK
ENSMUSG00000002108.10	-	-	ENSMUSG00000002108.10	Nr1h3	-	chr2:91184060-91202834	-	-	0.462144	0.116015	0.808274	OK
ENSMUSG00000002109.14	-	-	ENSMUSG00000002109.14	Ddb2	-	chr2:91211571-91236982	-	-	0	0	0	OK
ENSMUSG00000002111.8	-	-	ENSMUSG00000002111.8	Spi1	-	chr2:91082389-91115756	-	-	0.398973	0.0614735	0.736472	OK
ENSMUSG00000002129.11	-	-	ENSMUSG00000002129.11	Sf3a1	-	chr11:4160349-4182541	-	-	16.8094	15.7683	17.8506	OK
ENSMUSG00000002147.18	-	-	ENSMUSG00000002147.18	Stat6	-	chr10:127642985-127660957	-	-	0	0	0	OK
ENSMUSG00000002190.13	-	-	ENSMUSG00000002190.13	Clgn	-	chr8:83389866-83428552	-	-	1.66621	1.35596	1.97645	OK
ENSMUSG00000002204.9	-	-	ENSMUSG00000002204.9	Napsa	-	chr7:44572379-44586862	-	-	0.246767	0	0.63875	OK
ENSMUSG00000002205.16	-	-	ENSMUSG00000002205.16	Vrk3	-	chr7:44748412-44777515	-	-	7.89424	6.92741	8.86108	OK
ENSMUSG00000002210.11	-	-	ENSMUSG00000002210.11	Smg9	-	chr7:24399618-24422778	-	-	9.86009	8.82259	10.8976	OK
ENSMUSG00000002221.11	-	-	ENSMUSG00000002221.11	Paxip1	-	chr5:27740079-27791691	-	-	3.44073	2.87552	4.00595	OK
ENSMUSG00000002222.14	-	-	ENSMUSG00000002222.14	Rmnd5a	-	chr6:71388633-71440637	-	-	11.8653	11.1377	12.593	OK
ENSMUSG00000002227.15	-	-	ENSMUSG00000002227.15	Mov10	-	chr3:104794835-104818563	-	-	2.00022	1.5627	2.43774	OK
ENSMUSG00000002228.7	-	-	ENSMUSG00000002228.7	Ppm1j	-	chr3:104781055-104786018	-	-	0.296929	0	0.641629	OK
ENSMUSG00000002233.13	-	-	ENSMUSG00000002233.13	Rhoc	-	chr3:104788374-104794459	-	-	48.372	45.2471	51.497	OK
ENSMUSG00000002240.12	-	-	ENSMUSG00000002240.12	Prr27	-	chr5:87825685-87846387	-	-	0	0	0	OK
ENSMUSG00000002249.21	-	-	ENSMUSG00000002249.21	Tead3	-	chr17:28331670-28350817	-	-	6.09297	0	12.5448	OK
ENSMUSG00000002250.16	-	-	ENSMUSG00000002250.16	Ppard	-	chr17:28232699-28301474	-	-	8.22368	7.47493	8.97244	OK
ENSMUSG00000002257.8	-	-	ENSMUSG00000002257.8	Def6	-	chr17:28207777-28228608	-	-	3.36085	2.58587	4.13583	OK
ENSMUSG00000002265.17	-	-	ENSMUSG00000002265.17	Peg3	-	chr7:6703891-6730431	-	-	15.3969	14.572	16.2217	OK
ENSMUSG00000002266.17	-	-	ENSMUSG00000002266.17	Zim1	-	chr7:6671268-6696450	-	-	1.45341	1.08666	1.82016	OK
ENSMUSG00000002274.13	-	-	ENSMUSG00000002274.13	Metrn	-	chr17:25793220-25797136	-	-	53.0312	49.5529	56.5094	OK
ENSMUSG00000002279.19	-	-	ENSMUSG00000002279.19	Lmf1	-	chr17:25579084-25662826	-	-	4.66914	3.95489	5.38338	OK
ENSMUSG00000002280.11	-	-	ENSMUSG00000002280.11	Ciao3	-	chr17:25773775-25783332	-	-	8.8602	7.69361	10.0268	OK
ENSMUSG00000002289.16	-	-	ENSMUSG00000002289.16	Angptl4	-	chr17:33773749-33781830	-	-	0.188739	0	0.487772	OK
ENSMUSG00000002297.16	-	-	ENSMUSG00000002297.16	Dbf4	-	chr5:8396972-8422716	-	-	4.80819	4.15297	5.46341	OK
ENSMUSG00000002307.16	-	-	ENSMUSG00000002307.16	Daxx	-	chr17:33909413-33915590	-	-	9.01512	8.01005	10.0202	OK
ENSMUSG00000002308.16	-	-	ENSMUSG00000002308.16	Cd320	-	chr17:33843090-33849774	-	-	8.38205	6.81085	9.95324	OK
ENSMUSG00000002319.16	-	-	ENSMUSG00000002319.16	Ipo4	-	chr14:55625399-55635957	-	-	17.4484	16.1476	18.7493	OK
ENSMUSG00000002320.15	-	-	ENSMUSG00000002320.15	Tm9sf1	-	chr14:55635964-55643806	-	-	20.7475	19.2532	22.2418	OK
ENSMUSG00000002324.8	-	-	ENSMUSG00000002324.8	Rec8	-	chr14:55618036-55625395	-	-	5.04588	4.30381	5.78795	OK
ENSMUSG00000002325.15	-	-	ENSMUSG00000002325.15	Irf9	-	chr14:55603570-55610030	-	-	3.47494	2.93092	4.01897	OK
ENSMUSG00000002326.6	-	-	ENSMUSG00000002326.6	Gmpr2	-	chr14:55671940-55679200	-	-	8.69429	7.73977	9.64881	OK
ENSMUSG00000002329.7	-	-	ENSMUSG00000002329.7	Mdp1	-	chr14:55657878-55660508	-	-	15.4749	14.1956	16.7541	OK
ENSMUSG00000002332.16	-	-	ENSMUSG00000002332.16	Dhrs1	-	chr14:55739019-55745690	-	-	49.6752	46.5449	52.8054	OK
ENSMUSG00000002341.8	-	-	ENSMUSG00000002341.8	Ncan	-	chr8:70093084-70120873	-	-	58.4504	57.3492	59.5516	OK
ENSMUSG00000002342.17	-	-	ENSMUSG00000002342.17	Tmem161a	-	chr8:70172355-70183681	-	-	9.21141	7.93156	10.4912	OK
ENSMUSG00000002343.11	-	-	ENSMUSG00000002343.11	Armc6	-	chr8:70220171-70234466	-	-	16.3553	15.0625	17.648	OK
ENSMUSG00000002345.18	-	-	ENSMUSG00000002345.18	Borcs8	-	chr8:70139498-70147319	-	-	23.6002	21.0758	26.1247	OK
ENSMUSG00000002346.16	-	-	ENSMUSG00000002346.16	Slc25a42	-	chr8:70184339-70212305	-	-	3.52106	3.05226	3.98986	OK
ENSMUSG00000002365.10	-	-	ENSMUSG00000002365.10	Snx9	-	chr17:5841328-5931954	-	-	4.6013	4.07994	5.12265	OK
ENSMUSG00000002372.9	-	-	ENSMUSG00000002372.9	Ranbp3	-	chr17:56673293-56711764	-	-	26.3276	24.7086	27.9465	OK
ENSMUSG00000002379.7	-	-	ENSMUSG00000002379.7	Ndufa11	-	chr17:56717766-56722141	-	-	78.886	72.4577	85.3144	OK
ENSMUSG00000002384.2	-	-	ENSMUSG00000002384.2	Bmp8b	-	chr4:123105164-123132099	-	-	0	0	0	OK
ENSMUSG00000002393.14	-	-	ENSMUSG00000002393.14	Nr2f6	-	chr8:71374122-71381960	-	-	18.311	16.8323	19.7897	OK
ENSMUSG00000002395.14	-	-	ENSMUSG00000002395.14	Use1	-	chr8:71366847-71369732	-	-	34.5327	31.4346	37.6307	OK
ENSMUSG00000002396.8	-	-	ENSMUSG00000002396.8	Ocel1	-	chr8:71371297-71379361	-	-	2.62731	2.15127	3.10335	OK
ENSMUSG00000002409.18	-	-	ENSMUSG00000002409.18	Dyrk1b	-	chr7:28179468-28187294	-	-	4.80333	4.21671	5.38996	OK
ENSMUSG00000002413.15	-	-	ENSMUSG00000002413.15	Braf	-	chr6:39603236-39725463	-	-	7.28591	6.68748	7.88433	OK
ENSMUSG00000002416.13	-	-	ENSMUSG00000002416.13	Ndufb2	-	chr6:39592573-39603382	-	-	88.3	80.6466	95.9535	OK
ENSMUSG00000002428.12	-	-	ENSMUSG00000002428.12	Hltf	-	chr3:20057810-20118490	-	-	3.19026	2.77274	3.60777	OK
ENSMUSG00000002455.14	-	-	ENSMUSG00000002455.14	Prpf6	-	chr2:181591867-181655660	-	-	18.1501	16.8789	19.4212	OK
ENSMUSG00000002458.13	-	-	ENSMUSG00000002458.13	Rgs19	-	chr2:181688418-181693977	-	-	11.2839	9.56815	12.9996	OK
ENSMUSG00000002459.17	-	-	ENSMUSG00000002459.17	Rgs20	-	chr1:4909575-5070285	-	-	0	0	0	OK
ENSMUSG00000002475.16	-	-	ENSMUSG00000002475.16	Abhd3	-	chr18:10642091-10706771	-	-	0.830064	0.376302	1.28383	OK
ENSMUSG00000002477.5	-	-	ENSMUSG00000002477.5	Snrpd1	-	chr18:10617774-10642079	-	-	21.6569	19.3038	24.01	OK
ENSMUSG00000002486.15	-	-	ENSMUSG00000002486.15	Tchp	-	chr5:114707759-114722327	-	-	5.8642	5.14151	6.58689	OK
ENSMUSG00000002489.16	-	-	ENSMUSG00000002489.16	Tiam1	-	chr16:89787110-90143769	-	-	5.2091	4.40033	6.01787	OK
ENSMUSG00000002496.10	-	-	ENSMUSG00000002496.10	Tsc2	-	chr17:24595815-24632630	-	-	11.0603	9.91416	12.2065	OK
ENSMUSG00000002500.15	-	-	ENSMUSG00000002500.15	Rpl3l	-	chr17:24727819-24736143	-	-	0.0882499	0	0.312094	OK
ENSMUSG00000002504.15	-	-	ENSMUSG00000002504.15	Slc9a3r2	-	chr17:24639285-24650327	-	-	11.7234	10.7193	12.7276	OK
ENSMUSG00000002524.17	-	-	ENSMUSG00000002524.17	Puf60	-	chr15:76070181-76080924	-	-	62.5304	59.4541	65.6067	OK
ENSMUSG00000002546.17	-	-	ENSMUSG00000002546.17	Golga2	-	chr2:32287383-32307921	-	-	21.3903	20.1976	22.5829	OK
ENSMUSG00000002550.16	-	-	ENSMUSG00000002550.16	Uck1	-	chr2:32255001-32260159	-	-	26.4784	24.5053	28.4515	OK
ENSMUSG00000002565.16	-	-	ENSMUSG00000002565.16	Scin	-	chr12:40059768-40134228	-	-	0.0125284	0	0.0576552	OK
ENSMUSG00000002578.18	-	-	ENSMUSG00000002578.18	Ikzf4	-	chr10:128630842-128669358	-	-	2.54095	1.93931	3.14259	OK
ENSMUSG00000002580.7	-	-	ENSMUSG00000002580.7	Mien1	-	chr11:98437707-98438991	-	-	52.5568	48.3239	56.7898	OK
ENSMUSG00000002588.13	-	-	ENSMUSG00000002588.13	Pon1	-	chr6:5168089-5193946	-	-	0	0	0	OK
ENSMUSG00000002602.16	-	-	ENSMUSG00000002602.16	Axl	-	chr7:25757272-25788705	-	-	12.5365	11.5471	13.5259	OK
ENSMUSG00000002603.15	-	-	ENSMUSG00000002603.15	Tgfb1	-	chr7:25687001-25705077	-	-	2.06628	1.51178	2.62077	OK
ENSMUSG00000002608.8	-	-	ENSMUSG00000002608.8	Ccdc97	-	chr7:25711105-25719088	-	-	15.7052	14.4725	16.9379	OK
ENSMUSG00000002617.14	-	-	ENSMUSG00000002617.14	Zfp40	-	chr17:23173868-23193252	-	-	2.7945	2.3402	3.2488	OK
ENSMUSG00000002625.10	-	-	ENSMUSG00000002625.10	Akap8l	-	chr17:32321423-32350607	-	-	13.2888	12.1454	14.4321	OK
ENSMUSG00000002633.4	-	-	ENSMUSG00000002633.4	Shh	-	chr5:28456814-28467256	-	-	6.9415	6.26576	7.61725	OK
ENSMUSG00000002635.11	-	-	ENSMUSG00000002635.11	Pdcd2l	-	chr7:34184498-34196661	-	-	6.39744	5.30287	7.492	OK
ENSMUSG00000002658.9	-	-	ENSMUSG00000002658.9	Gtf2f1	-	chr17:57003404-57011288	-	-	29.1745	27.5371	30.8118	OK
ENSMUSG00000002660.8	-	-	ENSMUSG00000002660.8	Clpp	-	chr17:56990304-56996188	-	-	30.6469	27.9728	33.321	OK
ENSMUSG00000002661.14	-	-	ENSMUSG00000002661.14	Alkbh7	-	chr17:56997338-56999322	-	-	10.1419	8.65	11.6338	OK
ENSMUSG00000002664.2	-	-	ENSMUSG00000002664.2	Pspn	-	chr17:56999456-57000018	-	-	0.235065	0	0.56796	OK
ENSMUSG00000002668.8	-	-	ENSMUSG00000002668.8	Dennd1c	-	chr17:57065904-57078514	-	-	0.354872	0	0.870432	OK
ENSMUSG00000002679.14	-	-	ENSMUSG00000002679.14	Med6	-	chr12:81573556-81595008	-	-	10.8968	8.93334	12.8603	OK
ENSMUSG00000002688.8	-	-	ENSMUSG00000002688.8	Prkd1	-	chr12:50341230-50649098	-	-	5.75023	5.25984	6.24061	OK
ENSMUSG00000002699.13	-	-	ENSMUSG00000002699.13	Lcp2	-	chr11:34046919-34092295	-	-	0.112043	0	0.507593	OK
ENSMUSG00000002718.14	-	-	ENSMUSG00000002718.14	Cse1l	-	chr2:166906039-166946389	-	-	12.3864	11.437	13.3358	OK
ENSMUSG00000002728.14	-	-	ENSMUSG00000002728.14	Naa20	-	chr2:145902098-145916425	-	-	16.423	14.5089	18.3371	OK
ENSMUSG00000002731.6	-	-	ENSMUSG00000002731.6	Prkra	-	chr2:76629897-76648015	-	-	12.5384	11.2955	13.7813	OK
ENSMUSG00000002732.14	-	-	ENSMUSG00000002732.14	Fkbp7	-	chr2:76663043-76673116	-	-	2.76841	1.89804	3.63879	OK
ENSMUSG00000002733.8	-	-	ENSMUSG00000002733.8	Plekha3	-	chr2:76675280-76696828	-	-	6.99328	6.27153	7.71503	OK
ENSMUSG00000002741.9	-	-	ENSMUSG00000002741.9	Ykt6	-	chr11:5955692-5967780	-	-	66.2323	62.8396	69.625	OK
ENSMUSG00000002748.7	-	-	ENSMUSG00000002748.7	Baz1b	-	chr5:135187263-135246129	-	-	13.5563	12.7395	14.3731	OK
ENSMUSG00000002763.16	-	-	ENSMUSG00000002763.16	Pex6	-	chr17:46711462-46725541	-	-	13.0114	12.0385	13.9844	OK
ENSMUSG00000002767.13	-	-	ENSMUSG00000002767.13	Mrpl2	-	chr17:46646228-46650139	-	-	21.1632	18.4355	23.8909	OK
ENSMUSG00000002768.8	-	-	ENSMUSG00000002768.8	Mea1	-	chr17:46678792-46683111	-	-	68.647	64.0651	73.2288	OK
ENSMUSG00000002769.9	-	-	ENSMUSG00000002769.9	Gnmt	-	chr17:46725663-46729168	-	-	0.311116	0	0.662928	OK
ENSMUSG00000002771.12	-	-	ENSMUSG00000002771.12	Grin2d	-	chr7:45831882-45878378	-	-	1.58907	1.35489	1.82324	OK
ENSMUSG00000002778.14	-	-	ENSMUSG00000002778.14	Kdelr1	-	chr7:45872771-45883732	-	-	34.3164	31.9646	36.6683	OK
ENSMUSG00000002781.19	-	-	ENSMUSG00000002781.19	Tmem143	-	chr7:45896940-45917413	-	-	6.20084	5.41073	6.99094	OK
ENSMUSG00000002791.17	-	-	ENSMUSG00000002791.17	Pdxk-ps	-	chr17:32076082-32107350	-	-	0.0163006	0	0.201209	OK
ENSMUSG00000002797.9	-	-	ENSMUSG00000002797.9	Ggct	-	chr6:54982579-54992950	-	-	6.67263	4.8439	8.50137	OK
ENSMUSG00000002799.6	-	-	ENSMUSG00000002799.6	Jag2	-	chr12:112907818-112929776	-	-	7.34961	6.5765	8.12273	OK
ENSMUSG00000002803.14	-	-	ENSMUSG00000002803.14	Btbd6	-	chr12:112976481-112978945	-	-	11.1203	10.0246	12.216	OK
ENSMUSG00000002804.4	-	-	ENSMUSG00000002804.4	Nudt14	-	chr12:112934290-112942124	-	-	10.0588	8.45333	11.6643	OK
ENSMUSG00000002808.7	-	-	ENSMUSG00000002808.7	Epdr1	-	chr13:19591705-19619927	-	-	25.6498	23.3832	27.9164	OK
ENSMUSG00000002812.4	-	-	ENSMUSG00000002812.4	Flii	-	chr11:60714122-60727263	-	-	18.1828	17.0302	19.3353	OK
ENSMUSG00000002814.15	-	-	ENSMUSG00000002814.15	Top3a	-	chr11:60740057-60777365	-	-	1.54578	1.20554	1.88601	OK
ENSMUSG00000002820.6	-	-	ENSMUSG00000002820.6	Atg4d	-	chr9:21265292-21277772	-	-	7.1986	6.34711	8.05008	OK
ENSMUSG00000002825.8	-	-	ENSMUSG00000002825.8	Qtrt1	-	chr9:21411836-21420274	-	-	6.09427	4.91205	7.27648	OK
ENSMUSG00000002831.14	-	-	ENSMUSG00000002831.14	Plin4	-	chr17:56100590-56109803	-	-	0	0	0	OK
ENSMUSG00000002833.11	-	-	ENSMUSG00000002833.11	Hdgfl2	-	chr17:56079633-56100607	-	-	34.9035	32.8491	36.9578	OK
ENSMUSG00000002835.9	-	-	ENSMUSG00000002835.9	Chaf1a	-	chr17:56040438-56072289	-	-	3.88091	3.48048	4.28134	OK
ENSMUSG00000002844.9	-	-	ENSMUSG00000002844.9	Adprh	-	chr16:38444029-38452703	-	-	27.7728	26.1023	29.4434	OK
ENSMUSG00000002845.14	-	-	ENSMUSG00000002845.14	Tmem39a	-	chr16:38558697-38592162	-	-	5.64887	4.48726	6.81048	OK
ENSMUSG00000002846.9	-	-	ENSMUSG00000002846.9	Timmdc1	-	chr16:38498346-38522663	-	-	10.2791	9.15524	11.4029	OK
ENSMUSG00000002847.7	-	-	ENSMUSG00000002847.7	Pla1a	-	chr16:38396116-38433145	-	-	0.471161	0.117195	0.825128	OK
ENSMUSG00000002870.8	-	-	ENSMUSG00000002870.8	Mcm2	-	chr6:88883473-88898780	-	-	7.5729	6.5068	8.639	OK
ENSMUSG00000002871.14	-	-	ENSMUSG00000002871.14	Tpra1	-	chr6:88902250-88912238	-	-	15.607	12.0332	19.1807	OK
ENSMUSG00000002881.14	-	-	ENSMUSG00000002881.14	Nab1	-	chr1:52457293-52500679	-	-	10.7896	9.95298	11.6262	OK
ENSMUSG00000002885.14	-	-	ENSMUSG00000002885.14	Adgre5	-	chr8:83723250-83741326	-	-	4.71811	4.0052	5.43103	OK
ENSMUSG00000002897.5	-	-	ENSMUSG00000002897.5	Il17ra	-	chr6:120463246-120487559	-	-	2.15164	1.86547	2.43781	OK
ENSMUSG00000002900.17	-	-	ENSMUSG00000002900.17	Lamb1	-	chr12:31265233-31329644	-	-	16.7622	0	1.01152	FAIL
ENSMUSG00000002908.17	-	-	ENSMUSG00000002908.17	Kcnn1	-	chr8:70842048-70863258	-	-	1.53278	0.97871	2.08685	OK
ENSMUSG00000002910.11	-	-	ENSMUSG00000002910.11	Arrdc2	-	chr8:70835128-70839720	-	-	3.28199	2.46207	4.10191	OK
ENSMUSG00000002930.6	-	-	ENSMUSG00000002930.6	Ppp1r17	-	chr6:56017496-56032689	-	-	0.0446431	0	0.107866	OK
ENSMUSG00000002944.15	-	-	ENSMUSG00000002944.15	Cd36	-	chr5:17781689-17888801	-	-	0.727278	0.315979	1.13858	OK
ENSMUSG00000002948.19	-	-	ENSMUSG00000002948.19	Map2k7	-	chr8:4238739-4247897	-	-	13.2114	12.1926	14.2303	OK
ENSMUSG00000002949.15	-	-	ENSMUSG00000002949.15	Timm44	-	chr8:4259730-4275913	-	-	20.0466	17.504	22.5891	OK
ENSMUSG00000002957.11	-	-	ENSMUSG00000002957.11	Ap2a2	-	chr7:141562172-141633011	-	-	48.1982	45.8447	50.5517	OK
ENSMUSG00000002963.17	-	-	ENSMUSG00000002963.17	Pnkp	-	chr7:44857138-44862992	-	-	7.40146	5.43757	9.36535	OK
ENSMUSG00000002968.9	-	-	ENSMUSG00000002968.9	Med25	-	chr7:44876764-44892712	-	-	23.575	22.1396	25.0104	OK
ENSMUSG00000002980.14	-	-	ENSMUSG00000002980.14	Bcam	-	chr7:19756130-19771016	-	-	16.5026	15.104	17.9011	OK
ENSMUSG00000002981.10	-	-	ENSMUSG00000002981.10	Clptm1	-	chr7:19631570-19665033	-	-	32.6304	30.9138	34.347	OK
ENSMUSG00000002983.17	-	-	ENSMUSG00000002983.17	Relb	-	chr7:19606216-19629438	-	-	4.24972	3.63597	4.86347	OK
ENSMUSG00000002984.17	-	-	ENSMUSG00000002984.17	Tomm40	-	chr7:19701312-19715438	-	-	39.7496	37.106	42.3932	OK
ENSMUSG00000002985.16	-	-	ENSMUSG00000002985.16	Apoe	-	chr7:19696108-19699188	-	-	980.24	950.227	1010.25	OK
ENSMUSG00000002992.17	-	-	ENSMUSG00000002992.17	Apoc2	-	chr7:19671578-19677941	-	-	0.231674	0	0.61286	OK
ENSMUSG00000002996.17	-	-	ENSMUSG00000002996.17	Hbp1	-	chr12:31926253-31950535	-	-	6.42275	5.70778	7.13772	OK
ENSMUSG00000002997.15	-	-	ENSMUSG00000002997.15	Prkar2b	-	chr12:31958475-32061296	-	-	36.2816	34.3134	38.2497	OK
ENSMUSG00000003031.14	-	-	ENSMUSG00000003031.14	Cdkn1b	-	chr6:134920400-134925513	-	-	31.672	29.9215	33.4224	OK
ENSMUSG00000003032.8	-	-	ENSMUSG00000003032.8	Klf4	-	chr4:55527142-55532466	-	-	9.02449	8.21873	9.83026	OK
ENSMUSG00000003033.15	-	-	ENSMUSG00000003033.15	Ap1m1	-	chr8:72240017-72257385	-	-	39.2973	36.8882	41.7064	OK
ENSMUSG00000003037.16	-	-	ENSMUSG00000003037.16	Rab8a	-	chr8:72161199-72183904	-	-	10.969	10.0529	11.885	OK
ENSMUSG00000003038.15	-	-	ENSMUSG00000003038.15	Hmgn2	-	chr4:133964737-133968650	-	-	49.5027	46.1873	52.818	OK
ENSMUSG00000003039.9	-	-	ENSMUSG00000003039.9	Fam32a	-	chr8:72219729-72224418	-	-	32.2714	30.4282	34.1145	OK
ENSMUSG00000003051.13	-	-	ENSMUSG00000003051.13	Elf3	-	chr1:135253574-135258568	-	-	0	0	0	OK
ENSMUSG00000003053.17	-	-	ENSMUSG00000003053.17	Cyp2c29	-	chr19:39269404-39330713	-	-	0	0	0	OK
ENSMUSG00000003062.13	-	-	ENSMUSG00000003062.13	Stard3nl	-	chr13:19357675-19395795	-	-	25.9471	23.854	28.0402	OK
ENSMUSG00000003068.17	-	-	ENSMUSG00000003068.17	Stk11	-	chr10:80115802-80130682	-	-	37.0323	34.88	39.1847	OK
ENSMUSG00000003070.6	-	-	ENSMUSG00000003070.6	Efna2	-	chr10:80179481-80190010	-	-	3.73788	3.21438	4.26139	OK
ENSMUSG00000003072.15	-	-	ENSMUSG00000003072.15	Atp5d	-	chr10:80138631-80145818	-	-	164.552	155.754	173.349	OK
ENSMUSG00000003099.11	-	-	ENSMUSG00000003099.11	Ppp5c	-	chr7:17004639-17027924	-	-	38.2052	35.8214	40.5889	OK
ENSMUSG00000003119.14	-	-	ENSMUSG00000003119.14	Cdk12	-	chr11:98203058-98278504	-	-	5.25193	4.73103	5.77282	OK
ENSMUSG00000003123.15	-	-	ENSMUSG00000003123.15	Lipe	-	chr7:25379526-25398710	-	-	1.84132	1.41327	2.26937	OK
ENSMUSG00000003131.7	-	-	ENSMUSG00000003131.7	Pafah1b2	-	chr9:45962858-46012690	-	-	17.8958	16.73	19.0616	OK
ENSMUSG00000003134.10	-	-	ENSMUSG00000003134.10	Tbc1d8	-	chr1:39371491-39478755	-	-	3.38927	2.92082	3.85772	OK
ENSMUSG00000003135.15	-	-	ENSMUSG00000003135.15	Cnot11	-	chr1:39534991-39546889	-	-	7.22677	6.59672	7.85683	OK
ENSMUSG00000003153.10	-	-	ENSMUSG00000003153.10	Slc2a3	-	chr6:122727808-122801640	-	-	21.3846	19.9407	22.8284	OK
ENSMUSG00000003154.15	-	-	ENSMUSG00000003154.15	Foxj2	-	chr6:122819913-122845366	-	-	7.23449	6.69967	7.76931	OK
ENSMUSG00000003161.15	-	-	ENSMUSG00000003161.15	Sri	-	chr5:8046077-8069379	-	-	48.143	44.1598	52.1262	OK
ENSMUSG00000003166.20	-	-	ENSMUSG00000003166.20	Dgcr2	-	chr16:17839481-17898562	-	-	32.74	31.18	34.2999	OK
ENSMUSG00000003184.15	-	-	ENSMUSG00000003184.15	Irf3	-	chr7:44997647-45002848	-	-	11.0159	9.80034	12.2314	OK
ENSMUSG00000003190.12	-	-	ENSMUSG00000003190.12	Bcl2l12	-	chr7:44991221-44998712	-	-	0	0	0	OK
ENSMUSG00000003198.10	-	-	ENSMUSG00000003198.10	Zfp959	-	chr17:55892092-55898928	-	-	1.14361	0.797461	1.48976	OK
ENSMUSG00000003199.16	-	-	ENSMUSG00000003199.16	Mpnd	-	chr17:56005710-56016790	-	-	46.1388	43.1779	49.0998	OK
ENSMUSG00000003200.10	-	-	ENSMUSG00000003200.10	Sh3gl1	-	chr17:56016749-56036635	-	-	24.7676	23.0558	26.4793	OK
ENSMUSG00000003206.7	-	-	ENSMUSG00000003206.7	Ebi3	-	chr17:55952639-55957022	-	-	0	0	0	OK
ENSMUSG00000003208.9	-	-	ENSMUSG00000003208.9	Yju2	-	chr17:55959098-55968285	-	-	6.63401	5.77486	7.49316	OK
ENSMUSG00000003226.7	-	-	ENSMUSG00000003226.7	Ranbp2	-	chr10:58446919-58494356	-	-	9.08659	8.55488	9.6183	OK
ENSMUSG00000003227.4	-	-	ENSMUSG00000003227.4	Edar	-	chr10:58600788-58675654	-	-	0.163301	0.0816507	0.244952	OK
ENSMUSG00000003228.9	-	-	ENSMUSG00000003228.9	Grk5	-	chr19:60889748-61095968	-	-	1.68575	1.36738	2.00412	OK
ENSMUSG00000003233.12	-	-	ENSMUSG00000003233.12	Dvl3	-	chr16:20516981-20534010	-	-	21.9187	20.7151	23.1223	OK
ENSMUSG00000003234.16	-	-	ENSMUSG00000003234.16	Abcf3	-	chr16:20548576-20561379	-	-	23.6592	21.065	26.2533	OK
ENSMUSG00000003235.13	-	-	ENSMUSG00000003235.13	Eif2b5	-	chr16:20498816-20509323	-	-	23.2389	21.7061	24.7716	OK
ENSMUSG00000003269.17	-	-	ENSMUSG00000003269.17	Cyth2	-	chr7:45806636-45814581	-	-	60.8859	57.0213	64.7506	OK
ENSMUSG00000003271.17	-	-	ENSMUSG00000003271.17	Sult2b1	-	chr7:45729982-45784669	-	-	0	0	0	OK
ENSMUSG00000003273.14	-	-	ENSMUSG00000003273.14	Car11	-	chr7:45699842-45704682	-	-	17.0519	15.4369	18.6669	OK
ENSMUSG00000003279.17	-	-	ENSMUSG00000003279.17	Dlgap1	-	chr17:69969072-70821413	-	-	19.1412	18.2616	20.0207	OK
ENSMUSG00000003282.9	-	-	ENSMUSG00000003282.9	Plag1	-	chr4:3900995-3938423	-	-	0.0384202	0	0.231968	OK
ENSMUSG00000003283.15	-	-	ENSMUSG00000003283.15	Hck	-	chr2:153108467-153151441	-	-	1.06951	0.781982	1.35705	OK
ENSMUSG00000003299.10	-	-	ENSMUSG00000003299.10	Mrpl4	-	chr9:21002737-21008839	-	-	15.6513	14.0277	17.2749	OK
ENSMUSG00000003308.15	-	-	ENSMUSG00000003308.15	Keap1	-	chr9:21229729-21239361	-	-	22.3133	21.0965	23.5301	OK
ENSMUSG00000003309.14	-	-	ENSMUSG00000003309.14	Ap1m2	-	chr9:21294274-21312337	-	-	0.415156	0.0608719	0.76944	OK
ENSMUSG00000003316.14	-	-	ENSMUSG00000003316.14	Glg1	-	chr8:111154420-111259216	-	-	30.1162	28.6399	31.5925	OK
ENSMUSG00000003341.9	-	-	ENSMUSG00000003341.9	Atp8b3	-	chr10:80519583-80539124	-	-	0.0417013	0	0.185257	OK
ENSMUSG00000003344.14	-	-	ENSMUSG00000003344.14	Btbd2	-	chr10:80642616-80657071	-	-	25.8014	24.2492	27.3537	OK
ENSMUSG00000003345.16	-	-	ENSMUSG00000003345.16	Csnk1g2	-	chr10:80622837-80640749	-	-	52.174	49.5128	54.8353	OK
ENSMUSG00000003346.14	-	-	ENSMUSG00000003346.14	Abhd17a	-	chr10:80583653-80590341	-	-	52.2048	48.949	55.4605	OK
ENSMUSG00000003348.10	-	-	ENSMUSG00000003348.10	Mob3a	-	chr10:80685252-80701977	-	-	14.6693	13.4156	15.9229	OK
ENSMUSG00000003352.14	-	-	ENSMUSG00000003352.14	Cacnb3	-	chr15:98630839-98644529	-	-	41.7651	39.5749	43.9552	OK
ENSMUSG00000003354.6	-	-	ENSMUSG00000003354.6	Ccdc65	-	chr15:98708206-98723336	-	-	2.3544	1.86375	2.84505	OK
ENSMUSG00000003355.7	-	-	ENSMUSG00000003355.7	Fkbp11	-	chr15:98724365-98728198	-	-	1.44163	0.825283	2.05798	OK
ENSMUSG00000003360.15	-	-	ENSMUSG00000003360.15	Ddx23	-	chr15:98645133-98662894	-	-	21.2435	19.8151	22.6719	OK
ENSMUSG00000003363.15	-	-	ENSMUSG00000003363.15	Pld3	-	chr7:27531999-27553218	-	-	55.3728	52.2937	58.452	OK
ENSMUSG00000003378.9	-	-	ENSMUSG00000003378.9	Grik5	-	chr7:25009848-25072346	-	-	38.7523	36.7026	40.802	OK
ENSMUSG00000003379.7	-	-	ENSMUSG00000003379.7	Cd79a	-	chr7:24897380-24902197	-	-	0	0	0	OK
ENSMUSG00000003380.11	-	-	ENSMUSG00000003380.11	Rabac1	-	chr7:24969751-24972754	-	-	92.791	87.0275	98.5544	OK
ENSMUSG00000003382.18	-	-	ENSMUSG00000003382.18	Etv3	-	chr3:87525406-87540156	-	-	5.50222	5.03959	5.96486	OK
ENSMUSG00000003402.14	-	-	ENSMUSG00000003402.14	Prkcsh	-	chr9:22002805-22014222	-	-	47.7567	45.3538	50.1596	OK
ENSMUSG00000003410.8	-	-	ENSMUSG00000003410.8	Elavl3	-	chr9:22015004-22052023	-	-	86.0813	82.1716	89.9909	OK
ENSMUSG00000003411.10	-	-	ENSMUSG00000003411.10	Rab3b	-	chr4:108879062-108943324	-	-	34.487	31.8298	37.1443	OK
ENSMUSG00000003418.11	-	-	ENSMUSG00000003418.11	St8sia6	-	chr2:13651020-13794064	-	-	0.0902241	0	0.209409	OK
ENSMUSG00000003420.8	-	-	ENSMUSG00000003420.8	Fcgrt	-	chr7:45092989-45103851	-	-	2.33959	1.56759	3.1116	OK
ENSMUSG00000003421.13	-	-	ENSMUSG00000003421.13	Nosip	-	chr7:45062428-45078210	-	-	16.456	14.9936	17.9183	OK
ENSMUSG00000003423.15	-	-	ENSMUSG00000003423.15	Pih1d1	-	chr7:45154302-45160065	-	-	44.7624	40.9472	48.5776	OK
ENSMUSG00000003429.11	-	-	ENSMUSG00000003429.11	Rps11	-	chr7:45122378-45124439	-	-	160.484	150.922	170.046	OK
ENSMUSG00000003435.9	-	-	ENSMUSG00000003435.9	Supt5	-	chr7:28314890-28338746	-	-	31.5939	29.9218	33.2661	OK
ENSMUSG00000003436.11	-	-	ENSMUSG00000003436.11	Dll3	-	chr7:28293552-28302238	-	-	0.770282	0.335985	1.20458	OK
ENSMUSG00000003437.14	-	-	ENSMUSG00000003437.14	Paf1	-	chr7:28392950-28399388	-	-	67.7292	62.1678	73.2907	OK
ENSMUSG00000003438.17	-	-	ENSMUSG00000003438.17	Timm50	-	chr7:28305515-28312072	-	-	13.4898	12.0145	14.9652	OK
ENSMUSG00000003444.8	-	-	ENSMUSG00000003444.8	Med29	-	chr7:28386145-28392708	-	-	8.75478	7.6274	9.88217	OK
ENSMUSG00000003452.15	-	-	ENSMUSG00000003452.15	Bicd1	-	chr6:149408885-149563329	-	-	2.71306	2.24859	3.17754	OK
ENSMUSG00000003458.12	-	-	ENSMUSG00000003458.12	Ncstn	-	chr1:172066012-172082795	-	-	29.7444	27.977	31.5117	OK
ENSMUSG00000003464.13	-	-	ENSMUSG00000003464.13	Pex19	-	chr1:172126754-172136493	-	-	38.603	36.4105	40.7955	OK
ENSMUSG00000003469.9	-	-	ENSMUSG00000003469.9	Phyhip	-	chr14:70457475-70468832	-	-	9.41926	8.51684	10.3217	OK
ENSMUSG00000003476.16	-	-	ENSMUSG00000003476.16	Crhr2	-	chr6:55090048-55133016	-	-	0.234385	0	0.587356	OK
ENSMUSG00000003477.5	-	-	ENSMUSG00000003477.5	Inmt	-	chr6:55170625-55175043	-	-	0	0	0	OK
ENSMUSG00000003484.4	-	-	ENSMUSG00000003484.4	Cyp4f18	-	chr8:71988481-72009626	-	-	0	0	0	OK
ENSMUSG00000003500.13	-	-	ENSMUSG00000003500.13	Impdh1	-	chr6:29200433-29216364	-	-	23.5498	21.913	25.1865	OK
ENSMUSG00000003505.15	-	-	ENSMUSG00000003505.15	Psg18	-	chr7:18345421-18355009	-	-	0.0537446	0	0.242415	OK
ENSMUSG00000003518.13	-	-	ENSMUSG00000003518.13	Dusp3	-	chr11:101971142-101987013	-	-	25.2182	23.7297	26.7066	OK
ENSMUSG00000003526.12	-	-	ENSMUSG00000003526.12	Prodh	-	chr16:18060356-18090203	-	-	1.851	1.33045	2.37154	OK
ENSMUSG00000003527.9	-	-	ENSMUSG00000003527.9	Ess2	-	chr16:17900708-17911348	-	-	9.15081	8.34687	9.95476	OK
ENSMUSG00000003528.15	-	-	ENSMUSG00000003528.15	Slc25a1	-	chr16:17925222-17928219	-	-	43.007	40.2757	45.7383	OK
ENSMUSG00000003531.15	-	-	ENSMUSG00000003531.15	Dgcr6	-	chr16:18052859-18071632	-	-	42.6833	39.8751	45.4915	OK
ENSMUSG00000003534.17	-	-	ENSMUSG00000003534.17	Ddr1	-	chr17:35681566-35704621	-	-	72.2719	69.5754	74.9684	OK
ENSMUSG00000003541.6	-	-	ENSMUSG00000003541.6	Ier3	-	chr17:35821683-35822923	-	-	13.9522	12.5082	15.3962	OK
ENSMUSG00000003545.3	-	-	ENSMUSG00000003545.3	Fosb	-	chr7:19302695-19310051	-	-	11.4665	10.6364	12.2966	OK
ENSMUSG00000003546.10	-	-	ENSMUSG00000003546.10	Klc4	-	chr17:46630623-46646022	-	-	6.83405	6.11914	7.54896	OK
ENSMUSG00000003549.9	-	-	ENSMUSG00000003549.9	Ercc1	-	chr7:19344777-19356524	-	-	8.12312	6.88721	9.35903	OK
ENSMUSG00000003555.8	-	-	ENSMUSG00000003555.8	Cyp17a1	-	chr19:46667164-46673172	-	-	0.021533	0	0.260918	OK
ENSMUSG00000003559.8	-	-	ENSMUSG00000003559.8	As3mt	-	chr19:46707457-46741099	-	-	0.970579	0.588828	1.35233	OK
ENSMUSG00000003573.15	-	-	ENSMUSG00000003573.15	Homer3	-	chr8:70282826-70294361	-	-	16.2359	14.9219	17.55	OK
ENSMUSG00000003575.13	-	-	ENSMUSG00000003575.13	Crtc1	-	chr8:70382354-70439579	-	-	15.7457	14.7161	16.7752	OK
ENSMUSG00000003581.14	-	-	ENSMUSG00000003581.14	Rnf215	-	chr11:4135201-4141172	-	-	12.5212	11.3217	13.7208	OK
ENSMUSG00000003585.13	-	-	ENSMUSG00000003585.13	Sec14l2	-	chr11:4097038-4123415	-	-	1.65415	1.23554	2.07276	OK
ENSMUSG00000003604.14	-	-	ENSMUSG00000003604.14	Aven	-	chr2:112492963-112634573	-	-	1.38557	1.08725	1.68389	OK
ENSMUSG00000003617.16	-	-	ENSMUSG00000003617.16	Cp	-	chr3:19957053-20009145	-	-	9.08273	8.33933	9.82614	OK
ENSMUSG00000003623.4	-	-	ENSMUSG00000003623.4	Crot	-	chr5:8966032-8997324	-	-	5.96142	5.34849	6.57436	OK
ENSMUSG00000003644.17	-	-	ENSMUSG00000003644.17	Rps6ka1	-	chr4:133847289-133887797	-	-	5.6339	4.86174	6.40606	OK
ENSMUSG00000003657.9	-	-	ENSMUSG00000003657.9	Calb2	-	chr8:110137501-110168210	-	-	9.55636	8.43332	10.6794	OK
ENSMUSG00000003660.10	-	-	ENSMUSG00000003660.10	Snrnp200	-	chr2:127208385-127240451	-	-	19.8179	18.7379	20.8979	OK
ENSMUSG00000003662.10	-	-	ENSMUSG00000003662.10	Ciao1	-	chr2:127240937-127247816	-	-	15.7864	13.7728	17.8	OK
ENSMUSG00000003665.7	-	-	ENSMUSG00000003665.7	Has1	-	chr17:17843322-17855205	-	-	0.0733911	0	0.147911	OK
ENSMUSG00000003680.16	-	-	ENSMUSG00000003680.16	Taf6l	-	chr19:8774486-8786417	-	-	6.11078	5.14442	7.07713	OK
ENSMUSG00000003721.14	-	-	ENSMUSG00000003721.14	Insig2	-	chr1:121304352-121332589	-	-	12.4311	9.41101	15.4512	OK
ENSMUSG00000003731.13	-	-	ENSMUSG00000003731.13	Kpna6	-	chr4:129643979-129672767	-	-	12.2593	11.3746	13.1439	OK
ENSMUSG00000003746.16	-	-	ENSMUSG00000003746.16	Man1a	-	chr10:53904784-54076609	-	-	15.9372	14.9067	16.9677	OK
ENSMUSG00000003752.9	-	-	ENSMUSG00000003752.9	Itpkc	-	chr7:27207171-27228661	-	-	4.73425	4.17098	5.29752	OK
ENSMUSG00000003762.13	-	-	ENSMUSG00000003762.13	Coq8b	-	chr7:27233022-27257950	-	-	12.4358	11.3387	13.5328	OK
ENSMUSG00000003778.14	-	-	ENSMUSG00000003778.14	Brd8	-	chr18:34598614-34624601	-	-	11.9704	11.157	12.7839	OK
ENSMUSG00000003779.16	-	-	ENSMUSG00000003779.16	Kif20a	-	chr18:34624612-34633277	-	-	5.10168	4.52015	5.68321	OK
ENSMUSG00000003808.18	-	-	ENSMUSG00000003808.18	Farsa	-	chr8:84856988-84869257	-	-	21.8388	20.1834	23.4943	OK
ENSMUSG00000003809.14	-	-	ENSMUSG00000003809.14	Gcdh	-	chr8:84886392-84893921	-	-	5.68696	4.89224	6.48168	OK
ENSMUSG00000003810.13	-	-	ENSMUSG00000003810.13	Mast2	-	chr4:116306761-116464183	-	-	21.1542	20.0934	22.215	OK
ENSMUSG00000003812.13	-	-	ENSMUSG00000003812.13	Dnase2a	-	chr8:84908559-84922915	-	-	0	0	0	OK
ENSMUSG00000003813.15	-	-	ENSMUSG00000003813.15	Rad23a	-	chr8:84834018-84840665	-	-	12.9892	11.6712	14.3072	OK
ENSMUSG00000003814.8	-	-	ENSMUSG00000003814.8	Calr	-	chr8:84841849-84846934	-	-	307.781	294.247	321.315	OK
ENSMUSG00000003824.12	-	-	ENSMUSG00000003824.12	Syce2	-	chr8:84872110-84888221	-	-	4.2773	3.09174	5.46285	OK
ENSMUSG00000003847.16	-	-	ENSMUSG00000003847.16	Nfat5	-	chr8:107293469-107379517	-	-	3.25939	2.89044	3.62833	OK
ENSMUSG00000003848.14	-	-	ENSMUSG00000003848.14	Nob1	-	chr8:107412485-107425051	-	-	12.9742	11.7487	14.1997	OK
ENSMUSG00000003849.8	-	-	ENSMUSG00000003849.8	Nqo1	-	chr8:107388224-107403206	-	-	4.40694	3.7301	5.08378	OK
ENSMUSG00000003863.18	-	-	ENSMUSG00000003863.18	Ppfia3	-	chr7:45339121-45367019	-	-	20.9989	20.0098	21.988	OK
ENSMUSG00000003865.16	-	-	ENSMUSG00000003865.16	Gys1	-	chr7:45434843-45456619	-	-	9.07385	8.2923	9.8554	OK
ENSMUSG00000003868.14	-	-	ENSMUSG00000003868.14	Ruvbl2	-	chr7:45421759-45438096	-	-	18.1668	16.0039	20.3297	OK
ENSMUSG00000003872.9	-	-	ENSMUSG00000003872.9	Lin7b	-	chr7:45367890-45370583	-	-	0	0	0	OK
ENSMUSG00000003873.11	-	-	ENSMUSG00000003873.11	Bax	-	chr7:45461696-45466898	-	-	100.98	95.5144	106.445	OK
ENSMUSG00000003882.5	-	-	ENSMUSG00000003882.5	Il7r	-	chr15:9505787-9530176	-	-	0.0105553	0	0.216733	OK
ENSMUSG00000003923.14	-	-	ENSMUSG00000003923.14	Tfam	-	chr10:71225463-71238280	-	-	5.22262	4.63112	5.81411	OK
ENSMUSG00000003929.11	-	-	ENSMUSG00000003929.11	Zfp81	-	chr17:33329341-33358878	-	-	2.58073	2.28676	2.8747	OK
ENSMUSG00000003934.5	-	-	ENSMUSG00000003934.5	Efnb3	-	chr11:69554091-69560205	-	-	46.5724	45.0908	48.054	OK
ENSMUSG00000003948.17	-	-	ENSMUSG00000003948.17	Mmd	-	chr11:90249455-90278589	-	-	33.393	31.4372	35.3487	OK
ENSMUSG00000003949.16	-	-	ENSMUSG00000003949.16	Hlf	-	chr11:90336535-90390895	-	-	0.853305	0	1.86322	OK
ENSMUSG00000003955.8	-	-	ENSMUSG00000003955.8	Fam162a	-	chr16:36043760-36071594	-	-	34.4159	31.1153	37.7165	OK
ENSMUSG00000003970.9	-	-	ENSMUSG00000003970.9	Rpl8	-	chr15:76904077-76906314	-	-	473.496	451.542	495.45	OK
ENSMUSG00000003974.6	-	-	ENSMUSG00000003974.6	Grm3	-	chr5:9485540-9725170	-	-	3.52814	3.10932	3.94696	OK
ENSMUSG00000003992.15	-	-	ENSMUSG00000003992.15	Ssbp2	-	chr13:91460282-91703429	-	-	32.6774	30.5948	34.76	OK
ENSMUSG00000004018.9	-	-	ENSMUSG00000004018.9	Fancl	-	chr11:26386134-26471876	-	-	0.983873	0.511333	1.45641	OK
ENSMUSG00000004031.13	-	-	ENSMUSG00000004031.13	Brinp2	-	chr1:158245268-158356326	-	-	13.4814	12.5534	14.4095	OK
ENSMUSG00000004032.10	-	-	ENSMUSG00000004032.10	Gstm5	-	chr3:107895820-107898686	-	-	22.038	19.7907	24.2853	OK
ENSMUSG00000004035.12	-	-	ENSMUSG00000004035.12	Gstm7	-	chr3:107926333-107931817	-	-	7.69435	6.61564	8.77306	OK
ENSMUSG00000004038.9	-	-	ENSMUSG00000004038.9	Gstm3	-	chr3:107963695-107969283	-	-	0.046607	0	0.148251	OK
ENSMUSG00000004040.16	-	-	ENSMUSG00000004040.16	Stat3	-	chr11:100885097-100939540	-	-	27.8569	26.2064	29.5073	OK
ENSMUSG00000004043.14	-	-	ENSMUSG00000004043.14	Stat5a	-	chr11:100859350-100885169	-	-	0	0	0	OK
ENSMUSG00000004044.9	-	-	ENSMUSG00000004044.9	Cavin1	-	chr11:100956732-100970887	-	-	77.9661	74.2587	81.6734	OK
ENSMUSG00000004054.9	-	-	ENSMUSG00000004054.9	Map3k11	-	chr19:5688741-5702865	-	-	5.55955	4.84772	6.27139	OK
ENSMUSG00000004056.15	-	-	ENSMUSG00000004056.15	Akt2	-	chr7:27591551-27640826	-	-	23.8583	22.4761	25.2405	OK
ENSMUSG00000004069.17	-	-	ENSMUSG00000004069.17	Dnaja3	-	chr16:4639988-4707695	-	-	11.6968	10.6867	12.7069	OK
ENSMUSG00000004070.15	-	-	ENSMUSG00000004070.15	Hmox2	-	chr16:4726360-4766742	-	-	14.1884	12.7992	15.5776	OK
ENSMUSG00000004071.13	-	-	ENSMUSG00000004071.13	Cdip1	-	chr16:4750347-4790292	-	-	35.4038	33.624	37.1835	OK
ENSMUSG00000004085.14	-	-	ENSMUSG00000004085.14	Map3k20	-	chr2:72285636-72442610	-	-	5.49182	4.91235	6.07128	OK
ENSMUSG00000004096.9	-	-	ENSMUSG00000004096.9	Cwc15	-	chr9:14500616-14510577	-	-	32.62	29.9442	35.2958	OK
ENSMUSG00000004098.7	-	-	ENSMUSG00000004098.7	Col5a3	-	chr9:20770049-20815067	-	-	5.23827	4.82073	5.65581	OK
ENSMUSG00000004099.16	-	-	ENSMUSG00000004099.16	Dnmt1	-	chr9:20907208-20959888	-	-	13.8794	13.1055	14.6534	OK
ENSMUSG00000004100.12	-	-	ENSMUSG00000004100.12	Ppan	-	chr9:20888174-20892178	-	-	13.8629	12.6306	15.0952	OK
ENSMUSG00000004105.8	-	-	ENSMUSG00000004105.8	Angptl2	-	chr2:33216068-33247717	-	-	14.4279	13.4119	15.4438	OK
ENSMUSG00000004110.17	-	-	ENSMUSG00000004110.17	Cacna1e	-	chr1:154390730-154884501	-	-	4.48746	4.12686	4.84805	OK
ENSMUSG00000004113.18	-	-	ENSMUSG00000004113.18	Cacna1b	-	chr2:24603886-24763152	-	-	8.54352	7.74745	9.33959	OK
ENSMUSG00000004127.12	-	-	ENSMUSG00000004127.12	Trmt10a	-	chr3:138143447-138159821	-	-	1.4965	1.09613	1.89688	OK
ENSMUSG00000004151.17	-	-	ENSMUSG00000004151.17	Etv1	-	chr12:38779379-38870484	-	-	2.25134	1.79647	2.70621	OK
ENSMUSG00000004187.11	-	-	ENSMUSG00000004187.11	Kifc2	-	chr15:76659857-76668196	-	-	12.554	11.5616	13.5465	OK
ENSMUSG00000004207.14	-	-	ENSMUSG00000004207.14	Psap	-	chr10:60277626-60302597	-	-	449.701	430.465	468.937	OK
ENSMUSG00000004221.16	-	-	ENSMUSG00000004221.16	Ikbkg	-	chrX:74393289-74453854	-	-	5.33865	4.41936	6.25795	OK
ENSMUSG00000004231.15	-	-	ENSMUSG00000004231.15	Pax2	-	chr19:44756044-44837871	-	-	0.299581	0.175584	0.423578	OK
ENSMUSG00000004233.14	-	-	ENSMUSG00000004233.14	Wars2	-	chr3:99141067-99239186	-	-	1.62637	1.19309	2.05965	OK
ENSMUSG00000004263.15	-	-	ENSMUSG00000004263.15	Atn1	-	chr6:124742543-124756524	-	-	45.1743	42.8967	47.4519	OK
ENSMUSG00000004264.17	-	-	ENSMUSG00000004264.17	Phb2	-	chr6:124712335-124716950	-	-	65.5183	61.6558	69.3809	OK
ENSMUSG00000004266.15	-	-	ENSMUSG00000004266.15	Ptpn6	-	chr6:124720706-124738714	-	-	0.77763	0	1.8388	OK
ENSMUSG00000004267.16	-	-	ENSMUSG00000004267.16	Eno2	-	chr6:124760052-124769673	-	-	26.7867	25.2795	28.294	OK
ENSMUSG00000004268.11	-	-	ENSMUSG00000004268.11	Emg1	-	chr6:124704084-124712178	-	-	21.6111	19.5356	23.6866	OK
ENSMUSG00000004270.13	-	-	ENSMUSG00000004270.13	Lpcat3	-	chr6:124663026-124704418	-	-	9.24499	8.25404	10.2359	OK
ENSMUSG00000004285.12	-	-	ENSMUSG00000004285.12	Atp6v1f	-	chr6:29467717-29470512	-	-	91.9866	85.6992	98.2741	OK
ENSMUSG00000004296.14	-	-	ENSMUSG00000004296.14	Il12b	-	chr11:44400062-44414033	-	-	0.0209461	0	0.0936726	OK
ENSMUSG00000004317.14	-	-	ENSMUSG00000004317.14	Clcn5	-	chrX:7153809-7319358	-	-	3.21396	2.86423	3.56369	OK
ENSMUSG00000004319.15	-	-	ENSMUSG00000004319.15	Clcn3	-	chr8:60910388-60983300	-	-	27.0498	25.8318	28.2679	OK
ENSMUSG00000004328.15	-	-	ENSMUSG00000004328.15	Hif3a	-	chr7:17031506-17062427	-	-	0.187297	0	0.590242	OK
ENSMUSG00000004341.8	-	-	ENSMUSG00000004341.8	Gpx6	-	chr13:21312124-21319624	-	-	0	0	0	OK
ENSMUSG00000004344.12	-	-	ENSMUSG00000004344.12	Gpx5	-	chr13:21286428-21292731	-	-	0	0	0	OK
ENSMUSG00000004347.17	-	-	ENSMUSG00000004347.17	Pde1c	-	chr6:56069803-56652487	-	-	0.766297	0.440227	1.09237	OK
ENSMUSG00000004356.8	-	-	ENSMUSG00000004356.8	Utp20	-	chr10:88746606-88826804	-	-	3.36038	2.90836	3.8124	OK
ENSMUSG00000004359.16	-	-	ENSMUSG00000004359.16	Spic	-	chr10:88674771-88685015	-	-	0.16625	0	0.438749	OK
ENSMUSG00000004360.9	-	-	ENSMUSG00000004360.9	9330159F19Rik	-	chr10:29211605-29230779	-	-	19.2143	18.1108	20.3177	OK
ENSMUSG00000004364.14	-	-	ENSMUSG00000004364.14	Cul3	-	chr1:80264922-80340480	-	-	21.7196	20.4548	22.9845	OK
ENSMUSG00000004366.4	-	-	ENSMUSG00000004366.4	Sst	-	chr16:23889572-23890958	-	-	85.4468	80.725	90.1685	OK
ENSMUSG00000004371.15	-	-	ENSMUSG00000004371.15	Il11	-	chr7:4772372-4782859	-	-	0.159265	0	0.332748	OK
ENSMUSG00000004383.18	-	-	ENSMUSG00000004383.18	Large1	-	chr8:72814598-73353540	-	-	24.55	23.4315	25.6685	OK
ENSMUSG00000004393.10	-	-	ENSMUSG00000004393.10	Ddx56	-	chr11:6258918-6267772	-	-	13.0084	11.8147	14.2021	OK
ENSMUSG00000004394.12	-	-	ENSMUSG00000004394.12	Tmed4	-	chr11:6270368-6274870	-	-	29.3673	27.4079	31.3266	OK
ENSMUSG00000004415.15	-	-	ENSMUSG00000004415.15	Col26a1	-	chr5:136741758-136883209	-	-	8.64758	7.51605	9.77911	OK
ENSMUSG00000004446.12	-	-	ENSMUSG00000004446.12	Bid	-	chr6:120891929-120916853	-	-	6.40454	5.61474	7.19433	OK
ENSMUSG00000004451.14	-	-	ENSMUSG00000004451.14	Ralb	-	chr1:119470304-119504794	-	-	16.475	15.2042	17.7458	OK
ENSMUSG00000004455.16	-	-	ENSMUSG00000004455.16	Ppp1cc	-	chr5:122158277-122175273	-	-	27.8208	26.1842	29.4575	OK
ENSMUSG00000004460.17	-	-	ENSMUSG00000004460.17	Dnajb11	-	chr16:22857844-22879634	-	-	41.3236	38.8046	43.8425	OK
ENSMUSG00000004462.7	-	-	ENSMUSG00000004462.7	Tbccd1	-	chr16:22813213-22857669	-	-	3.72147	3.06364	4.37931	OK
ENSMUSG00000004473.10	-	-	ENSMUSG00000004473.10	Clec11a	-	chr7:44302686-44306902	-	-	0.415944	0.270384	0.561504	OK
ENSMUSG00000004500.9	-	-	ENSMUSG00000004500.9	Zfp324	-	chr7:12965837-12974236	-	-	3.7027	3.24648	4.15893	OK
ENSMUSG00000004508.6	-	-	ENSMUSG00000004508.6	Gab2	-	chr7:97081585-97308946	-	-	8.5038	7.92976	9.07784	OK
ENSMUSG00000004530.12	-	-	ENSMUSG00000004530.12	Coro1c	-	chr5:113842435-113908758	-	-	65.1932	61.7033	68.6832	OK
ENSMUSG00000004535.12	-	-	ENSMUSG00000004535.12	Tax1bp1	-	chr6:52713728-52766780	-	-	32.4239	30.5526	34.2952	OK
ENSMUSG00000004540.7	-	-	ENSMUSG00000004540.7	Psg17	-	chr7:18813936-18821607	-	-	0.0550438	0	0.118603	OK
ENSMUSG00000004542.15	-	-	ENSMUSG00000004542.15	Psg19	-	chr7:18789566-18798520	-	-	0.0183004	0	0.179893	OK
ENSMUSG00000004552.16	-	-	ENSMUSG00000004552.16	Ctse	-	chr1:131638305-131675505	-	-	0.0248824	0	0.111628	OK
ENSMUSG00000004558.15	-	-	ENSMUSG00000004558.15	Ndrg2	-	chr14:51905270-51914158	-	-	21.6801	19.9931	23.367	OK
ENSMUSG00000004561.14	-	-	ENSMUSG00000004561.14	Mettl17	-	chr14:51884841-51893039	-	-	3.96221	1.37288	6.55155	OK
ENSMUSG00000004562.16	-	-	ENSMUSG00000004562.16	Arhgef40	-	chr14:51984718-52006251	-	-	6.73887	5.71119	7.76655	OK
ENSMUSG00000004565.15	-	-	ENSMUSG00000004565.15	Pnpla6	-	chr8:3515383-3544267	-	-	7.56612	6.50803	8.6242	OK
ENSMUSG00000004567.16	-	-	ENSMUSG00000004567.16	Mcoln1	-	chr8:3500456-3515232	-	-	15.4957	14.1369	16.8545	OK
ENSMUSG00000004568.13	-	-	ENSMUSG00000004568.13	Arhgef18	-	chr8:3353414-3456601	-	-	11.2068	10.347	12.0666	OK
ENSMUSG00000004591.16	-	-	ENSMUSG00000004591.16	Pkn2	-	chr3:142790901-142882004	-	-	4.89235	4.40502	5.37968	OK
ENSMUSG00000004609.11	-	-	ENSMUSG00000004609.11	Cd33	-	chr7:43524215-43544428	-	-	0.192131	0	0.452176	OK
ENSMUSG00000004610.4	-	-	ENSMUSG00000004610.4	Etfb	-	chr7:43444082-43457800	-	-	58.0771	53.7092	62.4451	OK
ENSMUSG00000004612.9	-	-	ENSMUSG00000004612.9	Nkg7	-	chr7:43437072-43438249	-	-	0	0	0	OK
ENSMUSG00000004626.14	-	-	ENSMUSG00000004626.14	Stxbp2	-	chr8:3630954-3643644	-	-	14.2701	12.0547	16.4854	OK
ENSMUSG00000004630.18	-	-	ENSMUSG00000004630.18	Pcp2	-	chr8:3623370-3625545	-	-	0	0	0	OK
ENSMUSG00000004631.15	-	-	ENSMUSG00000004631.15	Sgce	-	chr6:4674349-4747207	-	-	10.6549	9.57805	11.7318	OK
ENSMUSG00000004633.17	-	-	ENSMUSG00000004633.17	Chn2	-	chr6:54039553-54301810	-	-	0	0	0	OK
ENSMUSG00000004637.15	-	-	ENSMUSG00000004637.15	Wwox	-	chr8:114439654-115352708	-	-	3.9187	3.26748	4.56991	OK
ENSMUSG00000004642.13	-	-	ENSMUSG00000004642.13	Slbp	-	chr5:33634951-33652574	-	-	9.165	8.15223	10.1778	OK
ENSMUSG00000004651.6	-	-	ENSMUSG00000004651.6	Tyr	-	chr7:87424770-87493512	-	-	0.0329703	0	0.177448	OK
ENSMUSG00000004654.6	-	-	ENSMUSG00000004654.6	Ghrhr	-	chr6:55376294-55388530	-	-	0.0256776	0	0.121223	OK
ENSMUSG00000004655.5	-	-	ENSMUSG00000004655.5	Aqp1	-	chr6:55336431-55348555	-	-	0.806812	0.589379	1.02424	OK
ENSMUSG00000004661.15	-	-	ENSMUSG00000004661.15	Arid3b	-	chr9:57790352-57836793	-	-	0.980607	0.585337	1.37588	OK
ENSMUSG00000004665.10	-	-	ENSMUSG00000004665.10	Cnn2	-	chr10:79988583-79996062	-	-	83.4813	79.343	87.6195	OK
ENSMUSG00000004667.18	-	-	ENSMUSG00000004667.18	Polr2e	-	chr10:80035948-80039795	-	-	31.0445	28.5442	33.5448	OK
ENSMUSG00000004668.14	-	-	ENSMUSG00000004668.14	Abca13	-	chr11:9191941-9684259	-	-	0.0290182	0	0.175254	OK
ENSMUSG00000004677.17	-	-	ENSMUSG00000004677.17	Myo9b	-	chr8:71272713-71360713	-	-	15.9603	14.94	16.9805	OK
ENSMUSG00000004698.11	-	-	ENSMUSG00000004698.11	Hdac9	-	chr12:34047579-34917095	-	-	11.1618	10.5038	11.8198	OK
ENSMUSG00000004707.14	-	-	ENSMUSG00000004707.14	Ly9	-	chr1:171588623-171607410	-	-	0.14271	0.0108936	0.274526	OK
ENSMUSG00000004709.14	-	-	ENSMUSG00000004709.14	Cd244a	-	chr1:171559192-171609746	-	-	0.122079	0	0.266819	OK
ENSMUSG00000004730.15	-	-	ENSMUSG00000004730.15	Adgre1	-	chr17:57358690-57483527	-	-	0.645965	0.0816446	1.21028	OK
ENSMUSG00000004748.5	-	-	ENSMUSG00000004748.5	Mtfp1	-	chr11:4091479-4095445	-	-	2.77042	2.11496	3.42589	OK
ENSMUSG00000004768.14	-	-	ENSMUSG00000004768.14	Rab23	-	chr1:33719886-33742564	-	-	10.9948	9.98831	12.0012	OK
ENSMUSG00000004771.12	-	-	ENSMUSG00000004771.12	Rab11a	-	chr9:64715298-64737758	-	-	106.455	99.3607	113.549	OK
ENSMUSG00000004788.11	-	-	ENSMUSG00000004788.11	Eif2b2	-	chr12:85219480-85226628	-	-	88.4235	79.8209	97.0261	OK
ENSMUSG00000004789.10	-	-	ENSMUSG00000004789.10	Dlst	-	chr12:85110832-85134845	-	-	55.3524	52.6636	58.0413	OK
ENSMUSG00000004791.7	-	-	ENSMUSG00000004791.7	Pgf	-	chr12:85166634-85177790	-	-	1.22962	0.836171	1.62307	OK
ENSMUSG00000004798.14	-	-	ENSMUSG00000004798.14	Ulk2	-	chr11:61775648-61855073	-	-	17.7489	16.7794	18.7185	OK
ENSMUSG00000004814.10	-	-	ENSMUSG00000004814.10	Ccl24	-	chr5:135569936-135573049	-	-	0	0	0	OK
ENSMUSG00000004815.12	-	-	ENSMUSG00000004815.12	Dgkq	-	chr5:108646692-108669672	-	-	4.29687	3.81546	4.77829	OK
ENSMUSG00000004821.1	-	-	ENSMUSG00000004821.1	Tmed11	-	chr5:108777234-108795363	-	-	0	0	0	OK
ENSMUSG00000004837.2	-	-	ENSMUSG00000004837.2	Grap	-	chr11:61653264-61672784	-	-	0.356189	0	0.799136	OK
ENSMUSG00000004842.18	-	-	ENSMUSG00000004842.18	Pou1f1	-	chr16:65520510-65535005	-	-	0	0	0	OK
ENSMUSG00000004843.7	-	-	ENSMUSG00000004843.7	Chmp2b	-	chr16:65539127-65562726	-	-	22.1007	20.4542	23.7473	OK
ENSMUSG00000004846.10	-	-	ENSMUSG00000004846.10	Plod3	-	chr5:136987018-136996648	-	-	13.1285	12.1468	14.1102	OK
ENSMUSG00000004849.14	-	-	ENSMUSG00000004849.14	Ap1s1	-	chr5:137034992-137046135	-	-	76.1116	71.7216	80.5015	OK
ENSMUSG00000004864.13	-	-	ENSMUSG00000004864.13	Mapk13	-	chr17:28769296-28780233	-	-	1.0967	0.637369	1.55603	OK
ENSMUSG00000004865.16	-	-	ENSMUSG00000004865.16	Srpk1	-	chr17:28587647-28622709	-	-	11.2352	10.4011	12.0694	OK
ENSMUSG00000004872.15	-	-	ENSMUSG00000004872.15	Pax3	-	chr1:78101266-78197134	-	-	0.0353925	0	0.0851478	OK
ENSMUSG00000004880.11	-	-	ENSMUSG00000004880.11	Lbr	-	chr1:181815334-181843046	-	-	3.4413	2.74839	4.13422	OK
ENSMUSG00000004885.5	-	-	ENSMUSG00000004885.5	Crabp2	-	chr3:87948665-87953376	-	-	1.11965	0.638218	1.60109	OK
ENSMUSG00000004891.16	-	-	ENSMUSG00000004891.16	Nes	-	chr3:87971077-87980451	-	-	108.819	104.047	113.591	OK
ENSMUSG00000004892.13	-	-	ENSMUSG00000004892.13	Bcan	-	chr3:87987530-88000230	-	-	10.4231	9.4888	11.3574	OK
ENSMUSG00000004894.10	-	-	ENSMUSG00000004894.10	Hapln2	-	chr3:88021749-88027583	-	-	0.0816537	0	0.305255	OK
ENSMUSG00000004895.9	-	-	ENSMUSG00000004895.9	Prcc	-	chr3:87858902-87885608	-	-	24.9661	23.6026	26.3297	OK
ENSMUSG00000004896.16	-	-	ENSMUSG00000004896.16	Rrnad1	-	chr3:87922600-87930717	-	-	0	0	0	OK
ENSMUSG00000004897.16	-	-	ENSMUSG00000004897.16	Hdgf	-	chr3:87906320-87916132	-	-	153.616	145.772	161.461	OK
ENSMUSG00000004902.7	-	-	ENSMUSG00000004902.7	Slc25a18	-	chr6:120773577-120794336	-	-	0	0	0	OK
ENSMUSG00000004929.12	-	-	ENSMUSG00000004929.12	Thop1	-	chr10:81070034-81082559	-	-	17.9503	16.6813	19.2192	OK
ENSMUSG00000004931.11	-	-	ENSMUSG00000004931.11	Apba3	-	chr10:81266959-81273246	-	-	5.4609	4.51075	6.41106	OK
ENSMUSG00000004933.17	-	-	ENSMUSG00000004933.17	Matk	-	chr10:81252934-81263365	-	-	17.2582	15.9913	18.5251	OK
ENSMUSG00000004934.14	-	-	ENSMUSG00000004934.14	Pias4	-	chr10:81153265-81167923	-	-	8.27129	7.39278	9.1498	OK
ENSMUSG00000004936.8	-	-	ENSMUSG00000004936.8	Map2k1	-	chr9:64185769-64253631	-	-	29.0284	27.1989	30.8579	OK
ENSMUSG00000004937.6	-	-	ENSMUSG00000004937.6	Sgta	-	chr10:81044074-81060181	-	-	66.506	63.3008	69.7112	OK
ENSMUSG00000004939.7	-	-	ENSMUSG00000004939.7	Nmrk2	-	chr10:81198169-81202051	-	-	0	0	0	OK
ENSMUSG00000004945.15	-	-	ENSMUSG00000004945.15	Tmem242	-	chr17:5410869-5440259	-	-	37.9174	34.8287	41.0061	OK
ENSMUSG00000004947.15	-	-	ENSMUSG00000004947.15	Dtx2	-	chr5:135994799-136032872	-	-	3.10027	2.51242	3.68811	OK
ENSMUSG00000004948.12	-	-	ENSMUSG00000004948.12	Zp3	-	chr5:135980098-135988624	-	-	0.030747	0	0.161689	OK
ENSMUSG00000004951.10	-	-	ENSMUSG00000004951.10	Hspb1	-	chr5:135887918-135889563	-	-	17.6572	15.6477	19.6667	OK
ENSMUSG00000004952.13	-	-	ENSMUSG00000004952.13	Rasa4	-	chr5:136083915-136111860	-	-	1.15228	0.684989	1.61957	OK
ENSMUSG00000004961.7	-	-	ENSMUSG00000004961.7	Syt5	-	chr7:4539764-4547541	-	-	40.5813	37.9884	43.1742	OK
ENSMUSG00000004980.16	-	-	ENSMUSG00000004980.16	Hnrnpa2b1	-	chr6:51460931-51469894	-	-	221.697	213.156	230.237	OK
ENSMUSG00000004988.9	-	-	ENSMUSG00000004988.9	Fxyd4	-	chr6:117933558-117937692	-	-	0	0	0	OK
ENSMUSG00000004994.12	-	-	ENSMUSG00000004994.12	Ccdc130	-	chr8:84257794-84270380	-	-	5.2938	4.24936	6.33824	OK
ENSMUSG00000004996.9	-	-	ENSMUSG00000004996.9	Mri1	-	chr8:84249905-84257326	-	-	4.74673	3.90019	5.59328	OK
ENSMUSG00000005034.15	-	-	ENSMUSG00000005034.15	Prkacb	-	chr3:146729573-146812990	-	-	46.2016	44.1858	48.2174	OK
ENSMUSG00000005043.13	-	-	ENSMUSG00000005043.13	Sgsh	-	chr11:119343424-119355536	-	-	2.94057	2.4406	3.44053	OK
ENSMUSG00000005045.16	-	-	ENSMUSG00000005045.16	Chd5	-	chr4:152338650-152390194	-	-	25.262	24.1254	26.3987	OK
ENSMUSG00000005054.7	-	-	ENSMUSG00000005054.7	Cstb	-	chr10:78425668-78427622	-	-	32.9845	29.6902	36.2788	OK
ENSMUSG00000005057.13	-	-	ENSMUSG00000005057.13	Sh2b2	-	chr5:136218146-136246556	-	-	5.77126	5.11563	6.42688	OK
ENSMUSG00000005069.12	-	-	ENSMUSG00000005069.12	Pex5	-	chr6:124396815-124415067	-	-	23.1079	21.7771	24.4387	OK
ENSMUSG00000005078.16	-	-	ENSMUSG00000005078.16	Jkamp	-	chr12:72085588-72101461	-	-	18.1891	16.6335	19.7447	OK
ENSMUSG00000005087.17	-	-	ENSMUSG00000005087.17	Cd44	-	chr2:102811140-102901665	-	-	14.1882	13.2629	15.1134	OK
ENSMUSG00000005089.15	-	-	ENSMUSG00000005089.15	Slc1a2	-	chr2:102658658-102790784	-	-	4.8904	3.94707	5.83373	OK
ENSMUSG00000005102.13	-	-	ENSMUSG00000005102.13	Eif2ak4	-	chr2:118388617-118475234	-	-	2.34245	1.99568	2.68922	OK
ENSMUSG00000005103.12	-	-	ENSMUSG00000005103.12	Wdr1	-	chr5:38526812-38563221	-	-	75.8148	72.0714	79.5581	OK
ENSMUSG00000005107.13	-	-	ENSMUSG00000005107.13	Slc2a9	-	chr5:38349272-38503143	-	-	1.97285	1.50561	2.44009	OK
ENSMUSG00000005124.10	-	-	ENSMUSG00000005124.10	Ccn4	-	chr15:66891319-66923201	-	-	6.43324	5.88178	6.98471	OK
ENSMUSG00000005125.13	-	-	ENSMUSG00000005125.13	Ndrg1	-	chr15:66929317-66969640	-	-	31.5412	29.5471	33.5354	OK
ENSMUSG00000005131.4	-	-	ENSMUSG00000005131.4	4930550C14Rik	-	chr9:53402324-53434402	-	-	0.499063	0.199571	0.798556	OK
ENSMUSG00000005142.10	-	-	ENSMUSG00000005142.10	Man2b1	-	chr8:85083269-85098282	-	-	13.6516	12.7101	14.5931	OK
ENSMUSG00000005148.8	-	-	ENSMUSG00000005148.8	Klf5	-	chr14:99298690-99315036	-	-	5.6608	5.10161	6.21998	OK
ENSMUSG00000005150.16	-	-	ENSMUSG00000005150.16	Wdr83	-	chr8:85075034-85081306	-	-	10.558	9.21408	11.9019	OK
ENSMUSG00000005161.15	-	-	ENSMUSG00000005161.15	Prdx2	-	chr8:84969586-84974834	-	-	223.247	213.844	232.651	OK
ENSMUSG00000005198.15	-	-	ENSMUSG00000005198.15	Polr2a	-	chr11:69733996-69758637	-	-	19.7765	18.7044	20.8485	OK
ENSMUSG00000005202.2	-	-	ENSMUSG00000005202.2	Shbg	-	chr11:69614803-69617905	-	-	0	0	0	OK
ENSMUSG00000005204.12	-	-	ENSMUSG00000005204.12	Senp3	-	chr11:69673114-69682084	-	-	30.6387	28.6295	32.6478	OK
ENSMUSG00000005220.10	-	-	ENSMUSG00000005220.10	Corin	-	chr5:72300024-72504473	-	-	0.023749	0	0.220686	OK
ENSMUSG00000005225.15	-	-	ENSMUSG00000005225.15	Plekha8	-	chr6:54595110-54645839	-	-	1.49627	1.29939	1.69315	OK
ENSMUSG00000005232.11	-	-	ENSMUSG00000005232.11	G6pc2	-	chr2:69211072-69227841	-	-	0.0448697	0	0.255551	OK
ENSMUSG00000005233.16	-	-	ENSMUSG00000005233.16	Spc25	-	chr2:69193894-69206194	-	-	4.91608	4.00014	5.83203	OK
ENSMUSG00000005237.14	-	-	ENSMUSG00000005237.14	Dnah2	-	chr11:69420808-69549110	-	-	0.870736	0.343703	1.39777	OK
ENSMUSG00000005251.15	-	-	ENSMUSG00000005251.15	Ripk4	-	chr16:97741932-97763787	-	-	0.589591	0.432224	0.746959	OK
ENSMUSG00000005262.13	-	-	ENSMUSG00000005262.13	Ufd1	-	chr16:18811778-18835261	-	-	19.2202	17.6217	20.8187	OK
ENSMUSG00000005267.13	-	-	ENSMUSG00000005267.13	Zfp287	-	chr11:62700355-62731905	-	-	2.84494	2.46242	3.22746	OK
ENSMUSG00000005268.20	-	-	ENSMUSG00000005268.20	Prlr	-	chr15:10177237-10349180	-	-	0.0960061	0	0.356597	OK
ENSMUSG00000005299.6	-	-	ENSMUSG00000005299.6	Letm1	-	chr5:33739672-33782817	-	-	16.4186	15.4137	17.4235	OK
ENSMUSG00000005312.15	-	-	ENSMUSG00000005312.15	Ubqln1	-	chr13:58176155-58215653	-	-	42.6918	40.8407	44.5429	OK
ENSMUSG00000005320.9	-	-	ENSMUSG00000005320.9	Fgfr4	-	chr13:55152639-55168759	-	-	0.0673214	0	0.281816	OK
ENSMUSG00000005338.13	-	-	ENSMUSG00000005338.13	Cadm3	-	chr1:173333257-173367695	-	-	92.684	89.2653	96.1028	OK
ENSMUSG00000005339.10	-	-	ENSMUSG00000005339.10	Fcer1a	-	chr1:173221283-173227214	-	-	0	0	0	OK
ENSMUSG00000005354.16	-	-	ENSMUSG00000005354.16	Txn2	-	chr15:77915046-77929006	-	-	50.7601	47.3535	54.1667	OK
ENSMUSG00000005355.9	-	-	ENSMUSG00000005355.9	Casp14	-	chr10:78711990-78718294	-	-	0.0697707	0	0.157866	OK
ENSMUSG00000005357.9	-	-	ENSMUSG00000005357.9	Slc1a6	-	chr10:78780495-78814765	-	-	2.74319	2.24081	3.24556	OK
ENSMUSG00000005360.14	-	-	ENSMUSG00000005360.14	Slc1a3	-	chr15:8634123-8710764	-	-	61.0241	58.0793	63.969	OK
ENSMUSG00000005362.14	-	-	ENSMUSG00000005362.14	Crbn	-	chr6:106780200-106800077	-	-	11.4794	10.4753	12.4835	OK
ENSMUSG00000005364.11	-	-	ENSMUSG00000005364.11	Il5ra	-	chr6:106710356-106749037	-	-	0.0168523	0	0.0842213	OK
ENSMUSG00000005370.4	-	-	ENSMUSG00000005370.4	Msh6	-	chr17:87975061-87990892	-	-	11.3688	10.5251	12.2126	OK
ENSMUSG00000005371.15	-	-	ENSMUSG00000005371.15	Fbxo11	-	chr17:87990858-88065291	-	-	12.2554	11.4484	13.0624	OK
ENSMUSG00000005373.13	-	-	ENSMUSG00000005373.13	Mlxipl	-	chr5:135089889-135138382	-	-	0.0923035	0	0.363014	OK
ENSMUSG00000005374.13	-	-	ENSMUSG00000005374.13	Tbl2	-	chr5:135149656-135165760	-	-	3.10281	2.62004	3.58558	OK
ENSMUSG00000005378.17	-	-	ENSMUSG00000005378.17	Bud23	-	chr5:135052956-135064959	-	-	8.46783	6.96192	9.97374	OK
ENSMUSG00000005397.8	-	-	ENSMUSG00000005397.8	Nid1	-	chr13:13437550-13512269	-	-	9.39703	8.7624	10.0317	OK
ENSMUSG00000005410.6	-	-	ENSMUSG00000005410.6	Mcm5	-	chr8:75109568-75128439	-	-	7.23883	6.51101	7.96665	OK
ENSMUSG00000005413.8	-	-	ENSMUSG00000005413.8	Hmox1	-	chr8:75093620-75100589	-	-	53.7967	50.5568	57.0367	OK
ENSMUSG00000005417.17	-	-	ENSMUSG00000005417.17	Mprip	-	chr11:59661304-59780860	-	-	79.7051	76.9425	82.4677	OK
ENSMUSG00000005442.13	-	-	ENSMUSG00000005442.13	Cic	-	chr7:25267703-25294159	-	-	40.6437	38.935	42.3525	OK
ENSMUSG00000005447.12	-	-	ENSMUSG00000005447.12	Pafah1b3	-	chr7:25295048-25297986	-	-	57.4493	53.5488	61.3498	OK
ENSMUSG00000005465.9	-	-	ENSMUSG00000005465.9	Il27ra	-	chr8:84030293-84042589	-	-	0	0	0	OK
ENSMUSG00000005469.10	-	-	ENSMUSG00000005469.10	Prkaca	-	chr8:83972992-83996443	-	-	57.4811	54.3882	60.5739	OK
ENSMUSG00000005470.8	-	-	ENSMUSG00000005470.8	Asf1b	-	chr8:83955506-83970197	-	-	1.99226	1.41167	2.57286	OK
ENSMUSG00000005474.9	-	-	ENSMUSG00000005474.9	Myl10	-	chr5:136693145-136701094	-	-	0	0	0	OK
ENSMUSG00000005481.18	-	-	ENSMUSG00000005481.18	Ddx39	-	chr8:83715176-83726892	-	-	13.0851	11.8907	14.2796	OK
ENSMUSG00000005483.10	-	-	ENSMUSG00000005483.10	Dnajb1	-	chr8:83608192-83612653	-	-	18.6232	17.3808	19.8656	OK
ENSMUSG00000005493.15	-	-	ENSMUSG00000005493.15	Msh4	-	chr3:153857148-153906138	-	-	0	0	0	OK
ENSMUSG00000005501.14	-	-	ENSMUSG00000005501.14	Usp40	-	chr1:87945118-88008551	-	-	0	0	0	OK
ENSMUSG00000005503.8	-	-	ENSMUSG00000005503.8	Evx1	-	chr6:52313497-52318378	-	-	0.04107	0	0.162339	OK
ENSMUSG00000005505.12	-	-	ENSMUSG00000005505.12	Kbtbd4	-	chr2:90904739-90911626	-	-	14.6142	13.4221	15.8064	OK
ENSMUSG00000005506.16	-	-	ENSMUSG00000005506.16	Celf1	-	chr2:90940381-91019497	-	-	18.4193	17.4346	19.404	OK
ENSMUSG00000005510.9	-	-	ENSMUSG00000005510.9	Ndufs3	-	chr2:90894633-90904827	-	-	48.9986	45.4801	52.517	OK
ENSMUSG00000005514.14	-	-	ENSMUSG00000005514.14	Por	-	chr5:135670032-135735326	-	-	28.3369	26.6648	30.009	OK
ENSMUSG00000005533.10	-	-	ENSMUSG00000005533.10	Igf1r	-	chr7:67952826-68233668	-	-	7.37838	6.91894	7.83781	OK
ENSMUSG00000005534.10	-	-	ENSMUSG00000005534.10	Insr	-	chr8:3122060-3279617	-	-	4.80517	4.38931	5.22103	OK
ENSMUSG00000005540.10	-	-	ENSMUSG00000005540.10	Fcer2a	-	chr8:3681736-3694175	-	-	0.187974	0	0.42461	OK
ENSMUSG00000005547.14	-	-	ENSMUSG00000005547.14	Cyp2a5	-	chr7:26835304-26843548	-	-	0	0	0	OK
ENSMUSG00000005553.14	-	-	ENSMUSG00000005553.14	Atp4a	-	chr7:30712208-30725534	-	-	0.0533739	0	0.230141	OK
ENSMUSG00000005566.14	-	-	ENSMUSG00000005566.14	Trim28	-	chr7:12999113-13031035	-	-	52.6988	49.9847	55.4129	OK
ENSMUSG00000005575.16	-	-	ENSMUSG00000005575.16	Ube2m	-	chr7:13035119-13038275	-	-	96.0854	90.9296	101.241	OK
ENSMUSG00000005580.11	-	-	ENSMUSG00000005580.11	Adcy9	-	chr16:4287528-4420498	-	-	2.72055	2.41373	3.02737	OK
ENSMUSG00000005583.16	-	-	ENSMUSG00000005583.16	Mef2c	-	chr13:83504033-83667080	-	-	51.5256	49.0241	54.0271	OK
ENSMUSG00000005609.16	-	-	ENSMUSG00000005609.16	Ctr9	-	chr7:111028950-111056377	-	-	13.9036	12.8437	14.9636	OK
ENSMUSG00000005610.17	-	-	ENSMUSG00000005610.17	Eif4g2	-	chr7:111067749-111083030	-	-	166.679	160.438	172.921	OK
ENSMUSG00000005611.15	-	-	ENSMUSG00000005611.15	Mrvi1	-	chr7:110868265-110982461	-	-	0.426635	0.130244	0.723025	OK
ENSMUSG00000005615.15	-	-	ENSMUSG00000005615.15	Pcyt1a	-	chr16:32430920-32475070	-	-	16.502	15.5573	17.4468	OK
ENSMUSG00000005621.11	-	-	ENSMUSG00000005621.11	Zfp592	-	chr7:80993680-81045164	-	-	3.79888	3.32209	4.27567	OK
ENSMUSG00000005625.15	-	-	ENSMUSG00000005625.15	Psmd4	-	chr3:95032693-95042614	-	-	66.4386	62.8752	70.002	OK
ENSMUSG00000005628.12	-	-	ENSMUSG00000005628.12	Tmod4	-	chr3:95124475-95129209	-	-	0.285223	0	0.696678	OK
ENSMUSG00000005640.11	-	-	ENSMUSG00000005640.11	Insrr	-	chr3:87796950-87816101	-	-	0	0	0	OK
ENSMUSG00000005649.17	-	-	ENSMUSG00000005649.17	Cabp5	-	chr7:13398131-13408887	-	-	0.0440863	0	0.225575	OK
ENSMUSG00000005656.9	-	-	ENSMUSG00000005656.9	Snx6	-	chr12:54746348-54795703	-	-	16.9431	15.3241	18.5621	OK
ENSMUSG00000005667.8	-	-	ENSMUSG00000005667.8	Mthfd2	-	chr6:83305690-83325908	-	-	10.1705	9.04822	11.2929	OK
ENSMUSG00000005672.12	-	-	ENSMUSG00000005672.12	Kit	-	chr5:75574915-75656722	-	-	6.84271	6.1784	7.50702	OK
ENSMUSG00000005674.9	-	-	ENSMUSG00000005674.9	Tomm40l	-	chr1:171216010-171222514	-	-	14.7253	13.5032	15.9473	OK
ENSMUSG00000005677.14	-	-	ENSMUSG00000005677.14	Nr1i3	-	chr1:171213969-171220701	-	-	0	0	0	OK
ENSMUSG00000005681.12	-	-	ENSMUSG00000005681.12	Apoa2	-	chr1:171225053-171226379	-	-	1.31028	0.407498	2.21306	OK
ENSMUSG00000005682.9	-	-	ENSMUSG00000005682.9	Pan2	-	chr10:128303334-128321358	-	-	3.10936	2.7727	3.44602	OK
ENSMUSG00000005683.8	-	-	ENSMUSG00000005683.8	Cs	-	chr10:128337733-128362479	-	-	93.5188	89.0725	97.9652	OK
ENSMUSG00000005686.17	-	-	ENSMUSG00000005686.17	Ampd3	-	chr7:110768205-110812405	-	-	0	0	0	OK
ENSMUSG00000005687.14	-	-	ENSMUSG00000005687.14	Bcas2	-	chr3:103171654-103179166	-	-	25.8531	23.901	27.8051	OK
ENSMUSG00000005696.11	-	-	ENSMUSG00000005696.11	Sh2d1a	-	chrX:42502452-42529330	-	-	0	0	0	OK
ENSMUSG00000005698.15	-	-	ENSMUSG00000005698.15	Ctcf	-	chr8:105636567-105682922	-	-	16.8336	15.611	18.0562	OK
ENSMUSG00000005699.16	-	-	ENSMUSG00000005699.16	Pard6a	-	chr8:105701147-105703496	-	-	14.83	13.2552	16.4049	OK
ENSMUSG00000005705.10	-	-	ENSMUSG00000005705.10	Agrp	-	chr8:105566697-105637393	-	-	0	0	0	OK
ENSMUSG00000005716.16	-	-	ENSMUSG00000005716.16	Pvalb	-	chr15:78191113-78206400	-	-	0.181344	0	0.41152	OK
ENSMUSG00000005718.8	-	-	ENSMUSG00000005718.8	Tfap4	-	chr16:4544660-4559854	-	-	0.818273	0.527456	1.10909	OK
ENSMUSG00000005732.14	-	-	ENSMUSG00000005732.14	Ranbp1	-	chr16:18239783-18248732	-	-	71.2469	66.7723	75.7215	OK
ENSMUSG00000005763.15	-	-	ENSMUSG00000005763.15	Cd247	-	chr1:165788680-165877277	-	-	0	0	0	OK
ENSMUSG00000005774.12	-	-	ENSMUSG00000005774.12	Rfx5	-	chr3:94954074-94961561	-	-	3.66768	2.99123	4.34412	OK
ENSMUSG00000005779.12	-	-	ENSMUSG00000005779.12	Psmb4	-	chr3:94884092-94886961	-	-	120.644	114.134	127.154	OK
ENSMUSG00000005800.3	-	-	ENSMUSG00000005800.3	Mmp8	-	chr9:7558455-7568485	-	-	0	0	0	OK
ENSMUSG00000005802.12	-	-	ENSMUSG00000005802.12	Slc30a4	-	chr2:122681232-122702663	-	-	6.54233	6.04039	7.04428	OK
ENSMUSG00000005803.14	-	-	ENSMUSG00000005803.14	Sqor	-	chr2:122765236-122809569	-	-	3.02535	2.09693	3.95378	OK
ENSMUSG00000005804.14	-	-	ENSMUSG00000005804.14	Bloc1s6	-	chr2:122738502-122749475	-	-	19.9212	18.2438	21.5986	OK
ENSMUSG00000005813.12	-	-	ENSMUSG00000005813.12	Metap1	-	chr3:138458955-138489515	-	-	13.7736	12.6812	14.866	OK
ENSMUSG00000005823.9	-	-	ENSMUSG00000005823.9	Gpr108	-	chr17:57234634-57248446	-	-	4.51001	3.90895	5.11107	OK
ENSMUSG00000005824.7	-	-	ENSMUSG00000005824.7	Tnfsf14	-	chr17:57189491-57194177	-	-	0.0211213	0	0.0633639	OK
ENSMUSG00000005836.10	-	-	ENSMUSG00000005836.10	Gata6	-	chr18:11052063-11085635	-	-	0.161702	0	0.442037	OK
ENSMUSG00000005846.12	-	-	ENSMUSG00000005846.12	Rsl1d1	-	chr16:11192969-11203331	-	-	23.385	21.6643	25.1057	OK
ENSMUSG00000005864.7	-	-	ENSMUSG00000005864.7	Cnga2	-	chrX:71991848-72010218	-	-	0.0489176	0	0.250166	OK
ENSMUSG00000005871.15	-	-	ENSMUSG00000005871.15	Apc	-	chr18:34220923-34322552	-	-	30.225	29.0832	31.3669	OK
ENSMUSG00000005873.6	-	-	ENSMUSG00000005873.6	Reep5	-	chr18:34344884-34374070	-	-	87.5109	83.2534	91.7683	OK
ENSMUSG00000005881.13	-	-	ENSMUSG00000005881.13	Ergic3	-	chr2:156008044-156018279	-	-	56.4448	52.8993	59.9904	OK
ENSMUSG00000005882.18	-	-	ENSMUSG00000005882.18	Uqcc1	-	chr2:155846893-155930310	-	-	12.1259	10.9462	13.3056	OK
ENSMUSG00000005883.15	-	-	ENSMUSG00000005883.15	Spo11	-	chr2:172977699-172993576	-	-	0.0820772	0	0.335963	OK
ENSMUSG00000005886.14	-	-	ENSMUSG00000005886.14	Ncoa2	-	chr1:13139104-13374083	-	-	8.19209	7.56308	8.82111	OK
ENSMUSG00000005891.7	-	-	ENSMUSG00000005891.7	Prl4a1	-	chr13:28016211-28023559	-	-	0	0	0	OK
ENSMUSG00000005892.4	-	-	ENSMUSG00000005892.4	Trh	-	chr6:92242060-92244650	-	-	0.408772	0.190274	0.627269	OK
ENSMUSG00000005893.14	-	-	ENSMUSG00000005893.14	Nr2c2	-	chr6:92091389-92174294	-	-	8.39863	7.79086	9.0064	OK
ENSMUSG00000005897.14	-	-	ENSMUSG00000005897.14	Nr2c1	-	chr10:94148022-94197211	-	-	1.76696	1.4535	2.08043	OK
ENSMUSG00000005899.14	-	-	ENSMUSG00000005899.14	Smpd4	-	chr16:17619353-17644828	-	-	8.26764	7.31966	9.21561	OK
ENSMUSG00000005907.14	-	-	ENSMUSG00000005907.14	Pex1	-	chr5:3596065-3637232	-	-	3.08509	2.42904	3.74114	OK
ENSMUSG00000005917.15	-	-	ENSMUSG00000005917.15	Otx1	-	chr11:21994763-22002897	-	-	4.3397	3.82055	4.85884	OK
ENSMUSG00000005936.19	-	-	ENSMUSG00000005936.19	Kctd20	-	chr17:28951949-28969549	-	-	20.2328	18.943	21.5227	OK
ENSMUSG00000005947.11	-	-	ENSMUSG00000005947.11	Itgae	-	chr11:73090582-73147446	-	-	0	0	0	OK
ENSMUSG00000005949.9	-	-	ENSMUSG00000005949.9	Ctns	-	chr11:73183595-73199042	-	-	2.47062	1.99548	2.94576	OK
ENSMUSG00000005950.14	-	-	ENSMUSG00000005950.14	P2rx5	-	chr11:73160420-73172685	-	-	0.525088	0.303314	0.746862	OK
ENSMUSG00000005951.13	-	-	ENSMUSG00000005951.13	Shpk	-	chr11:73199459-73224511	-	-	5.56831	4.9691	6.16753	OK
ENSMUSG00000005952.15	-	-	ENSMUSG00000005952.15	Trpv1	-	chr11:73234291-73261242	-	-	0.13308	0	0.357788	OK
ENSMUSG00000005958.15	-	-	ENSMUSG00000005958.15	Ephb3	-	chr16:21204754-21223305	-	-	4.48981	3.99241	4.9872	OK
ENSMUSG00000005968.14	-	-	ENSMUSG00000005968.14	Tuft1	-	chr3:94612756-94658872	-	-	7.17084	6.33744	8.00423	OK
ENSMUSG00000005973.6	-	-	ENSMUSG00000005973.6	Rcn1	-	chr2:105386290-105399319	-	-	34.688	32.8909	36.4851	OK
ENSMUSG00000005980.15	-	-	ENSMUSG00000005980.15	Dnase1	-	chr16:4036941-4040024	-	-	0	0	0	OK
ENSMUSG00000005981.11	-	-	ENSMUSG00000005981.11	Trap1	-	chr16:4039970-4077827	-	-	20.0247	18.5404	21.5089	OK
ENSMUSG00000005982.14	-	-	ENSMUSG00000005982.14	Naa60	-	chr16:3872374-3904770	-	-	27.6541	25.724	29.5843	OK
ENSMUSG00000005983.15	-	-	ENSMUSG00000005983.15	1700037C18Rik	-	chr16:3895178-3908689	-	-	0	0	0	OK
ENSMUSG00000005986.16	-	-	ENSMUSG00000005986.16	Ankrd13d	-	chr19:4270179-4283137	-	-	12.319	11.1794	13.4586	OK
ENSMUSG00000005994.14	-	-	ENSMUSG00000005994.14	Tyrp1	-	chr4:80834122-80851719	-	-	0.278705	0	0.558754	OK
ENSMUSG00000006005.18	-	-	ENSMUSG00000006005.18	Tpr	-	chr1:150392837-150449935	-	-	30.932	29.2162	32.6478	OK
ENSMUSG00000006007.14	-	-	ENSMUSG00000006007.14	Pdc	-	chr1:150319416-150333906	-	-	0.0665906	0	0.241339	OK
ENSMUSG00000006010.14	-	-	ENSMUSG00000006010.14	Odr4	-	chr1:150361304-150393080	-	-	0	0	0	OK
ENSMUSG00000006014.16	-	-	ENSMUSG00000006014.16	Prg4	-	chr1:150449411-150466165	-	-	0	0	0	OK
ENSMUSG00000006019.15	-	-	ENSMUSG00000006019.15	Dhx34	-	chr7:16197146-16222037	-	-	2.72246	2.35512	3.08979	OK
ENSMUSG00000006021.5	-	-	ENSMUSG00000006021.5	Kptn	-	chr7:16119894-16127516	-	-	8.25094	7.16296	9.33893	OK
ENSMUSG00000006024.13	-	-	ENSMUSG00000006024.13	Napa	-	chr7:16098457-16117975	-	-	83.4253	77.279	89.5716	OK
ENSMUSG00000006050.12	-	-	ENSMUSG00000006050.12	Sra1	-	chr18:36666680-36670815	-	-	22.1502	19.9278	24.3726	OK
ENSMUSG00000006056.13	-	-	ENSMUSG00000006056.13	Calcoco2	-	chr11:96099325-96111964	-	-	0	0	0	OK
ENSMUSG00000006057.15	-	-	ENSMUSG00000006057.15	Atp5g1	-	chr11:96068851-96075670	-	-	35.4382	31.7055	39.1709	OK
ENSMUSG00000006058.10	-	-	ENSMUSG00000006058.10	Snf8	-	chr11:96034884-96047430	-	-	28.7162	26.1676	31.2648	OK
ENSMUSG00000006095.12	-	-	ENSMUSG00000006095.12	Tbcb	-	chr7:30224130-30232272	-	-	104.818	98.5148	111.121	OK
ENSMUSG00000006127.9	-	-	ENSMUSG00000006127.9	Inpp5k	-	chr11:75630987-75648871	-	-	10.3132	9.39063	11.2358	OK
ENSMUSG00000006134.4	-	-	ENSMUSG00000006134.4	Crkl	-	chr16:17451986-17487434	-	-	10.5068	9.76519	11.2483	OK
ENSMUSG00000006143.12	-	-	ENSMUSG00000006143.12	Upk3bl	-	chr5:136054491-136064326	-	-	0	0	0	OK
ENSMUSG00000006154.13	-	-	ENSMUSG00000006154.13	Eps8l1	-	chr7:4460673-4480487	-	-	2.05882	1.09615	3.0215	OK
ENSMUSG00000006169.20	-	-	ENSMUSG00000006169.20	Clint1	-	chr11:45851963-45910625	-	-	17.2906	16.2516	18.3297	OK
ENSMUSG00000006179.9	-	-	ENSMUSG00000006179.9	Prss16	-	chr13:22002172-22009742	-	-	0.0836203	0	0.281803	OK
ENSMUSG00000006191.17	-	-	ENSMUSG00000006191.17	Cdkal1	-	chr13:29191745-29855674	-	-	1.82824	1.28491	2.37158	OK
ENSMUSG00000006200.3	-	-	ENSMUSG00000006200.3	Rhox6	-	chrX:37826909-37829857	-	-	0	0	0	OK
ENSMUSG00000006204.7	-	-	ENSMUSG00000006204.7	Cdcp3	-	chr7:131174401-131306451	-	-	0	0	0	OK
ENSMUSG00000006205.13	-	-	ENSMUSG00000006205.13	Htra1	-	chr7:130936110-130985660	-	-	30.1979	28.2812	32.1146	OK
ENSMUSG00000006215.12	-	-	ENSMUSG00000006215.12	Zbtb17	-	chr4:141444653-141467930	-	-	6.82446	6.08083	7.5681	OK
ENSMUSG00000006216.10	-	-	ENSMUSG00000006216.10	Clcnkb	-	chr4:141404352-141416014	-	-	0	0	0	OK
ENSMUSG00000006218.4	-	-	ENSMUSG00000006218.4	Fam131c	-	chr4:141368219-141384175	-	-	8.23629	7.26682	9.20576	OK
ENSMUSG00000006219.12	-	-	ENSMUSG00000006219.12	Fblim1	-	chr4:141576061-141606096	-	-	5.44591	4.45053	6.44129	OK
ENSMUSG00000006221.7	-	-	ENSMUSG00000006221.7	Hspb7	-	chr4:141420778-141425311	-	-	0.3541	0.214685	0.493514	OK
ENSMUSG00000006235.6	-	-	ENSMUSG00000006235.6	Epor	-	chr9:21958896-21963506	-	-	0.323669	0.0298657	0.617473	OK
ENSMUSG00000006241.16	-	-	ENSMUSG00000006241.16	Ccdc159	-	chr9:21927470-21935872	-	-	1.7926	1.32214	2.26305	OK
ENSMUSG00000006262.15	-	-	ENSMUSG00000006262.15	Mob1b	-	chr5:88720854-88764220	-	-	2.78196	2.51881	3.04512	OK
ENSMUSG00000006269.7	-	-	ENSMUSG00000006269.7	Atp6v1b1	-	chr6:83742989-83758855	-	-	0.0193629	0	0.235207	OK
ENSMUSG00000006270.7	-	-	ENSMUSG00000006270.7	Vax1	-	chr19:59166186-59170056	-	-	1.21795	0.199218	2.23668	OK
ENSMUSG00000006273.14	-	-	ENSMUSG00000006273.14	Atp6v1b2	-	chr8:69088645-69113711	-	-	71.6174	68.0501	75.1846	OK
ENSMUSG00000006276.10	-	-	ENSMUSG00000006276.10	Eps15l1	-	chr8:72340998-72421460	-	-	11.7923	10.9478	12.6367	OK
ENSMUSG00000006281.8	-	-	ENSMUSG00000006281.8	Tep1	-	chr14:50824058-50870560	-	-	0.657149	0.126476	1.18782	OK
ENSMUSG00000006288.8	-	-	ENSMUSG00000006288.8	Ttc5	-	chr14:50765414-50785519	-	-	18.5239	17.0735	19.9743	OK
ENSMUSG00000006289.14	-	-	ENSMUSG00000006289.14	Osgep	-	chr14:50906477-50924893	-	-	14.3031	12.4111	16.1951	OK
ENSMUSG00000006299.13	-	-	ENSMUSG00000006299.13	Aamp	-	chr1:74279839-74284738	-	-	64.1547	60.5864	67.723	OK
ENSMUSG00000006301.17	-	-	ENSMUSG00000006301.17	Tmbim1	-	chr1:74288246-74305622	-	-	13.3567	12.1958	14.5176	OK
ENSMUSG00000006304.14	-	-	ENSMUSG00000006304.14	Arpc2	-	chr1:74236083-74268209	-	-	103.746	99.1797	108.313	OK
ENSMUSG00000006307.16	-	-	ENSMUSG00000006307.16	Kmt2b	-	chr7:30568857-30588726	-	-	6.34273	5.79678	6.88867	OK
ENSMUSG00000006310.10	-	-	ENSMUSG00000006310.10	Zbtb32	-	chr7:30589680-30598909	-	-	0.33106	0.0580654	0.604055	OK
ENSMUSG00000006311.8	-	-	ENSMUSG00000006311.8	Etv2	-	chr7:30633615-30635852	-	-	0.0808254	0	0.195289	OK
ENSMUSG00000006313.5	-	-	ENSMUSG00000006313.5	Upk1a	-	chr7:30603091-30612847	-	-	0.0566644	0	0.136912	OK
ENSMUSG00000006315.9	-	-	ENSMUSG00000006315.9	Tmem147	-	chr7:30727700-30729540	-	-	41.8068	38.3844	45.2292	OK
ENSMUSG00000006333.14	-	-	ENSMUSG00000006333.14	Rps9	-	chr7:3703992-3706897	-	-	310.325	294.78	325.87	OK
ENSMUSG00000006335.16	-	-	ENSMUSG00000006335.16	Tfpt	-	chr7:3620323-3629929	-	-	13.8476	12.1986	15.4965	OK
ENSMUSG00000006342.15	-	-	ENSMUSG00000006342.15	Susd2	-	chr10:75636705-75644008	-	-	0.751367	0.538539	0.964196	OK
ENSMUSG00000006344.17	-	-	ENSMUSG00000006344.17	Ggt5	-	chr10:75589339-75617200	-	-	0.395978	0.126298	0.665658	OK
ENSMUSG00000006345.10	-	-	ENSMUSG00000006345.10	Ggt1	-	chr10:75561603-75586200	-	-	0.62579	0	1.28257	OK
ENSMUSG00000006356.10	-	-	ENSMUSG00000006356.10	Crip2	-	chr12:113140235-113145506	-	-	174.67	166.186	183.154	OK
ENSMUSG00000006360.11	-	-	ENSMUSG00000006360.11	Crip1	-	chr12:113146315-113153879	-	-	4.63149	3.02812	6.23487	OK
ENSMUSG00000006369.14	-	-	ENSMUSG00000006369.14	Fbln1	-	chr15:85205948-85286535	-	-	7.94699	7.17693	8.71706	OK
ENSMUSG00000006373.10	-	-	ENSMUSG00000006373.10	Pgrmc1	-	chrX:36598205-36606079	-	-	133.429	130.04	136.818	OK
ENSMUSG00000006378.15	-	-	ENSMUSG00000006378.15	Gcat	-	chr15:79030873-79038353	-	-	6.13124	4.94002	7.32246	OK
ENSMUSG00000006386.15	-	-	ENSMUSG00000006386.15	Tek	-	chr4:94739288-94874976	-	-	0.0888705	0	0.293425	OK
ENSMUSG00000006389.13	-	-	ENSMUSG00000006389.13	Mpl	-	chr4:118442414-118457513	-	-	0	0	0	OK
ENSMUSG00000006390.15	-	-	ENSMUSG00000006390.15	Elovl1	-	chr4:118428092-118432953	-	-	8.35365	7.1808	9.5265	OK
ENSMUSG00000006392.16	-	-	ENSMUSG00000006392.16	Med8	-	chr4:118409336-118415782	-	-	19.6346	17.7594	21.5098	OK
ENSMUSG00000006395.16	-	-	ENSMUSG00000006395.16	Hyi	-	chr4:118359989-118362744	-	-	0	0	0	OK
ENSMUSG00000006398.15	-	-	ENSMUSG00000006398.15	Cdc20	-	chr4:118432900-118437352	-	-	19.2071	17.6574	20.7568	OK
ENSMUSG00000006403.13	-	-	ENSMUSG00000006403.13	Adamts4	-	chr1:171250420-171260637	-	-	0	0	0	OK
ENSMUSG00000006411.12	-	-	ENSMUSG00000006411.12	Nectin4	-	chr1:171370098-171388598	-	-	1.37173	1.1111	1.63236	OK
ENSMUSG00000006412.10	-	-	ENSMUSG00000006412.10	Pfdn2	-	chr1:171345669-171359254	-	-	73.7273	67.8335	79.621	OK
ENSMUSG00000006418.17	-	-	ENSMUSG00000006418.17	Rnf114	-	chr2:167492644-167516173	-	-	20.201	18.7967	21.6052	OK
ENSMUSG00000006423.15	-	-	ENSMUSG00000006423.15	C330007P06Rik	-	chrX:36823736-36874111	-	-	7.98752	7.26468	8.71036	OK
ENSMUSG00000006435.16	-	-	ENSMUSG00000006435.16	Neurl1a	-	chr19:47178819-47259441	-	-	8.24685	7.6197	8.87399	OK
ENSMUSG00000006442.10	-	-	ENSMUSG00000006442.10	Srm	-	chr4:148591502-148594993	-	-	47.2566	44.1175	50.3957	OK
ENSMUSG00000006445.3	-	-	ENSMUSG00000006445.3	Epha2	-	chr4:141301239-141329384	-	-	10.3795	9.55398	11.205	OK
ENSMUSG00000006456.10	-	-	ENSMUSG00000006456.10	Rbm14	-	chr19:4800568-4811634	-	-	0	0	0	OK
ENSMUSG00000006457.4	-	-	ENSMUSG00000006457.4	Actn3	-	chr19:4861215-4877909	-	-	0.651351	0.442266	0.860437	OK
ENSMUSG00000006462.6	-	-	ENSMUSG00000006462.6	A530013C23Rik	-	chr2:167691176-167729172	-	-	0.0445286	0	0.109536	OK
ENSMUSG00000006463.13	-	-	ENSMUSG00000006463.13	Zdhhc24	-	chr19:4878667-4885397	-	-	6.04846	5.3844	6.71252	OK
ENSMUSG00000006464.9	-	-	ENSMUSG00000006464.9	Bbs1	-	chr19:4886877-4906628	-	-	3.69559	3.26865	4.12254	OK
ENSMUSG00000006469.13	-	-	ENSMUSG00000006469.13	Slc34a3	-	chr2:25228897-25234364	-	-	0.123131	0	0.448124	OK
ENSMUSG00000006471.18	-	-	ENSMUSG00000006471.18	Ndor1	-	chr2:25244820-25256022	-	-	2.25071	1.70244	2.79897	OK
ENSMUSG00000006476.19	-	-	ENSMUSG00000006476.19	Nsmf	-	chr2:25054354-25062881	-	-	50.2536	47.8393	52.6678	OK
ENSMUSG00000006488.17	-	-	ENSMUSG00000006488.17	Prl7a1	-	chr13:27633365-27642493	-	-	0.187351	0	0.432128	OK
ENSMUSG00000006490.3	-	-	ENSMUSG00000006490.3	Prl8a9	-	chr13:27557994-27564606	-	-	0	0	0	OK
ENSMUSG00000006494.11	-	-	ENSMUSG00000006494.11	Pdk1	-	chr2:71873223-71903858	-	-	6.7929	6.04972	7.53607	OK
ENSMUSG00000006498.16	-	-	ENSMUSG00000006498.16	Ptbp1	-	chr10:79854426-79864771	-	-	25.9472	24.0934	27.8011	OK
ENSMUSG00000006522.17	-	-	ENSMUSG00000006522.17	Itih3	-	chr14:30908571-30923760	-	-	1.86	0	6.93593	OK
ENSMUSG00000006526.13	-	-	ENSMUSG00000006526.13	Stimate	-	chr14:30825589-30877210	-	-	5.84332	4.90992	6.77672	OK
ENSMUSG00000006527.16	-	-	ENSMUSG00000006527.16	Sfmbt1	-	chr14:30714848-30822721	-	-	2.98023	2.6243	3.33617	OK
ENSMUSG00000006529.16	-	-	ENSMUSG00000006529.16	Itih1	-	chr14:30929179-30943289	-	-	0	0	0	OK
ENSMUSG00000006538.12	-	-	ENSMUSG00000006538.12	Ihh	-	chr1:74945314-74951672	-	-	0.0599851	0	0.159629	OK
ENSMUSG00000006542.13	-	-	ENSMUSG00000006542.13	Prkag3	-	chr1:74738921-74749221	-	-	0.176858	0	0.396266	OK
ENSMUSG00000006546.3	-	-	ENSMUSG00000006546.3	Cryba2	-	chr1:74889933-74893143	-	-	0	0	0	OK
ENSMUSG00000006567.11	-	-	ENSMUSG00000006567.11	Atp7b	-	chr8:21992784-22060305	-	-	2.44551	2.18811	2.70291	OK
ENSMUSG00000006570.3	-	-	ENSMUSG00000006570.3	Defb2	-	chr8:21839925-21843482	-	-	0.26816	0	0.804481	OK
ENSMUSG00000006574.15	-	-	ENSMUSG00000006574.15	Slc4a1	-	chr11:102348823-102366203	-	-	0	0	0	OK
ENSMUSG00000006575.14	-	-	ENSMUSG00000006575.14	Rundc3a	-	chr11:102393402-102402555	-	-	63.7359	60.4755	66.9963	OK
ENSMUSG00000006576.16	-	-	ENSMUSG00000006576.16	Slc4a3	-	chr1:75546265-75562172	-	-	21.604	20.4506	22.7574	OK
ENSMUSG00000006586.15	-	-	ENSMUSG00000006586.15	Runx1t1	-	chr4:13743435-13893649	-	-	3.47884	3.02964	3.92805	OK
ENSMUSG00000006599.13	-	-	ENSMUSG00000006599.13	Gtf2h1	-	chr7:46796102-46823800	-	-	11.9047	10.9293	12.8801	OK
ENSMUSG00000006611.15	-	-	ENSMUSG00000006611.15	Hfe	-	chr13:23702033-23710854	-	-	2.15798	1.4805	2.83546	OK
ENSMUSG00000006638.15	-	-	ENSMUSG00000006638.15	Abhd1	-	chr5:30950065-30955091	-	-	0	0	0	OK
ENSMUSG00000006641.12	-	-	ENSMUSG00000006641.12	Slc5a6	-	chr5:31036035-31048924	-	-	1.22446	0.853182	1.59573	OK
ENSMUSG00000006642.3	-	-	ENSMUSG00000006642.3	Tcf23	-	chr5:30968661-30977018	-	-	0	0	0	OK
ENSMUSG00000006649.17	-	-	ENSMUSG00000006649.17	Nphs1	-	chr7:30458314-30487223	-	-	17.2716	15.8832	18.66	OK
ENSMUSG00000006651.8	-	-	ENSMUSG00000006651.8	Aplp1	-	chr7:30434981-30445535	-	-	154.214	147.084	161.345	OK
ENSMUSG00000006673.14	-	-	ENSMUSG00000006673.14	Qrich1	-	chr9:108516805-108560163	-	-	22.106	20.7084	23.5037	OK
ENSMUSG00000006675.10	-	-	ENSMUSG00000006675.10	P4htm	-	chr9:108578861-108597667	-	-	10.4079	9.30002	11.5157	OK
ENSMUSG00000006676.16	-	-	ENSMUSG00000006676.16	Usp19	-	chr9:108490601-108502337	-	-	24.6503	23.4489	25.8517	OK
ENSMUSG00000006678.6	-	-	ENSMUSG00000006678.6	Pola1	-	chrX:93304766-93632155	-	-	1.20284	0.933853	1.47184	OK
ENSMUSG00000006699.17	-	-	ENSMUSG00000006699.17	Cdc42	-	chr4:137319695-137357720	-	-	139.066	133.656	144.475	OK
ENSMUSG00000006705.13	-	-	ENSMUSG00000006705.13	Pknox1	-	chr17:31564733-31607693	-	-	4.1517	3.36119	4.9422	OK
ENSMUSG00000006711.15	-	-	ENSMUSG00000006711.15	D130043K22Rik	-	chr13:24845134-24901270	-	-	2.4038	1.89972	2.90788	OK
ENSMUSG00000006715.11	-	-	ENSMUSG00000006715.11	Gmnn	-	chr13:24751844-24761923	-	-	3.98382	3.02827	4.93937	OK
ENSMUSG00000006717.7	-	-	ENSMUSG00000006717.7	Acot13	-	chr13:24817947-24831540	-	-	22.5234	19.8678	25.1789	OK
ENSMUSG00000006720.16	-	-	ENSMUSG00000006720.16	Zfp184	-	chr13:21945093-21960779	-	-	1.64887	1.28735	2.0104	OK
ENSMUSG00000006724.12	-	-	ENSMUSG00000006724.12	Cyp27b1	-	chr10:127048249-127053006	-	-	0.0961196	0	0.264767	OK
ENSMUSG00000006728.12	-	-	ENSMUSG00000006728.12	Cdk4	-	chr10:127063533-127067920	-	-	49.3442	46.53	52.1583	OK
ENSMUSG00000006731.10	-	-	ENSMUSG00000006731.10	B4galnt1	-	chr10:127165224-127172330	-	-	27.9809	26.2042	29.7575	OK
ENSMUSG00000006732.14	-	-	ENSMUSG00000006732.14	Mettl1	-	chr10:127041413-127046365	-	-	5.922	5.09581	6.7482	OK
ENSMUSG00000006736.9	-	-	ENSMUSG00000006736.9	Tspan31	-	chr10:127067279-127070264	-	-	29.7248	27.4914	31.9583	OK
ENSMUSG00000006740.14	-	-	ENSMUSG00000006740.14	Kif5b	-	chr18:6201001-6242174	-	-	23.7261	22.4399	25.0124	OK
ENSMUSG00000006763.14	-	-	ENSMUSG00000006763.14	Saal1	-	chr7:46686107-46710680	-	-	2.17034	1.84103	2.49966	OK
ENSMUSG00000006764.8	-	-	ENSMUSG00000006764.8	Tph2	-	chr10:115078640-115185022	-	-	0.389157	0.103072	0.675242	OK
ENSMUSG00000006777.7	-	-	ENSMUSG00000006777.7	Krt23	-	chr11:99477973-99493137	-	-	0	0	0	OK
ENSMUSG00000006782.16	-	-	ENSMUSG00000006782.16	Cnp	-	chr11:100574903-100591729	-	-	44.6738	42.1116	47.2361	OK
ENSMUSG00000006784.14	-	-	ENSMUSG00000006784.14	Ttc25	-	chr11:100545606-100572568	-	-	1.50025	1.11322	1.88728	OK
ENSMUSG00000006800.14	-	-	ENSMUSG00000006800.14	Sulf2	-	chr2:166073088-166155663	-	-	70.7159	67.9533	73.4786	OK
ENSMUSG00000006818.5	-	-	ENSMUSG00000006818.5	Sod2	-	chr17:13006845-13040063	-	-	53.7527	49.9596	57.5458	OK
ENSMUSG00000006850.8	-	-	ENSMUSG00000006850.8	Tmco6	-	chr18:36735038-36742397	-	-	0	0	0	OK
ENSMUSG00000006906.10	-	-	ENSMUSG00000006906.10	Stambp	-	chr6:83543210-83572729	-	-	10.9437	9.94333	11.9441	OK
ENSMUSG00000006920.14	-	-	ENSMUSG00000006920.14	Ezh1	-	chr11:101191114-101226463	-	-	3.67608	3.16005	4.19212	OK
ENSMUSG00000006930.15	-	-	ENSMUSG00000006930.15	Hap1	-	chr11:100347326-100356128	-	-	13.8323	12.8168	14.8479	OK
ENSMUSG00000006931.15	-	-	ENSMUSG00000006931.15	P3h4	-	chr11:100408455-100414836	-	-	4.53196	3.73459	5.32933	OK
ENSMUSG00000006932.17	-	-	ENSMUSG00000006932.17	Ctnnb1	-	chr9:120929215-120960507	-	-	269.395	260.044	278.747	OK
ENSMUSG00000006941.5	-	-	ENSMUSG00000006941.5	Eif1b	-	chr9:120492231-120495330	-	-	86.8032	81.5662	92.0402	OK
ENSMUSG00000006948.7	-	-	ENSMUSG00000006948.7	Klk4	-	chr7:43881159-43885804	-	-	0	0	0	OK
ENSMUSG00000006958.14	-	-	ENSMUSG00000006958.14	Chrd	-	chr16:20733126-20742384	-	-	1.11178	0.804478	1.41909	OK
ENSMUSG00000006998.16	-	-	ENSMUSG00000006998.16	Psmd2	-	chr16:20651651-20663414	-	-	99.4336	94.7184	104.149	OK
ENSMUSG00000007021.5	-	-	ENSMUSG00000007021.5	Syngr3	-	chr17:24685091-24689955	-	-	57.481	54.2794	60.6827	OK
ENSMUSG00000007029.16	-	-	ENSMUSG00000007029.16	Vars	-	chr17:35000986-35016322	-	-	11.2423	10.1761	12.3084	OK
ENSMUSG00000007030.8	-	-	ENSMUSG00000007030.8	Vwa7	-	chr17:35016578-35026741	-	-	1.57131	1.3276	1.81501	OK
ENSMUSG00000007033.4	-	-	ENSMUSG00000007033.4	Hspa1l	-	chr17:34972702-34979285	-	-	1.38261	1.04011	1.72512	OK
ENSMUSG00000007034.15	-	-	ENSMUSG00000007034.15	Slc44a4	-	chr17:34914465-34930436	-	-	0	0	0	OK
ENSMUSG00000007035.15	-	-	ENSMUSG00000007035.15	Msh5	-	chr17:35028604-35046745	-	-	0.306208	0	0.815397	OK
ENSMUSG00000007036.15	-	-	ENSMUSG00000007036.15	Abhd16a	-	chr17:35089262-35102987	-	-	11.8521	10.6739	13.0303	OK
ENSMUSG00000007038.5	-	-	ENSMUSG00000007038.5	Neu1	-	chr17:34931252-34935953	-	-	9.27936	8.42063	10.1381	OK
ENSMUSG00000007039.12	-	-	ENSMUSG00000007039.12	Ddah2	-	chr17:35059034-35062095	-	-	81.4306	76.5657	86.2955	OK
ENSMUSG00000007041.9	-	-	ENSMUSG00000007041.9	Clic1	-	chr17:35049965-35058749	-	-	55.5944	52.2064	58.9824	OK
ENSMUSG00000007050.17	-	-	ENSMUSG00000007050.17	Lsm2	-	chr17:34981861-34985891	-	-	15.1105	13.1246	17.0964	OK
ENSMUSG00000007080.14	-	-	ENSMUSG00000007080.14	Pole	-	chr5:110286305-110337474	-	-	1.49407	1.16168	1.82647	OK
ENSMUSG00000007097.14	-	-	ENSMUSG00000007097.14	Atp1a2	-	chr1:172271708-172298064	-	-	3.52449	3.10624	3.94274	OK
ENSMUSG00000007107.6	-	-	ENSMUSG00000007107.6	Atp1a4	-	chr1:172223512-172258414	-	-	0.117957	0	0.350743	OK
ENSMUSG00000007122.11	-	-	ENSMUSG00000007122.11	Casq1	-	chr1:172209893-172219868	-	-	30.2358	28.0402	32.4313	OK
ENSMUSG00000007207.10	-	-	ENSMUSG00000007207.10	Stx1a	-	chr5:135023481-135051100	-	-	58.1984	55.0266	61.3703	OK
ENSMUSG00000007209.4	-	-	ENSMUSG00000007209.4	Ceacam9	-	chr7:16721928-16726132	-	-	0	0	0	OK
ENSMUSG00000007216.6	-	-	ENSMUSG00000007216.6	Zfp775	-	chr6:48602062-48623227	-	-	2.13633	1.81378	2.45888	OK
ENSMUSG00000007279.14	-	-	ENSMUSG00000007279.14	Scube2	-	chr7:109798675-109865679	-	-	0.0625749	0	0.192086	OK
ENSMUSG00000007338.10	-	-	ENSMUSG00000007338.10	Mrpl49	-	chr19:6053621-6057785	-	-	12.9129	11.5839	14.242	OK
ENSMUSG00000007379.15	-	-	ENSMUSG00000007379.15	Dennd2c	-	chr3:103102603-103169769	-	-	0.566432	0.415351	0.717512	OK
ENSMUSG00000007411.16	-	-	ENSMUSG00000007411.16	Mark3	-	chr12:111574522-111656221	-	-	36.7732	34.9666	38.5799	OK
ENSMUSG00000007415.15	-	-	ENSMUSG00000007415.15	Gatad1	-	chr5:3632931-3657185	-	-	37.0945	34.0452	40.1438	OK
ENSMUSG00000007440.10	-	-	ENSMUSG00000007440.10	Pcdha11	-	chr18:37005202-37187657	-	-	0	0	0	OK
ENSMUSG00000007457.3	-	-	ENSMUSG00000007457.3	2310003L06Rik	-	chr5:87969458-87972870	-	-	0.0247265	0	0.0946615	OK
ENSMUSG00000007458.14	-	-	ENSMUSG00000007458.14	M6pr	-	chr6:122308719-122317680	-	-	25.4601	23.8245	27.0957	OK
ENSMUSG00000007476.18	-	-	ENSMUSG00000007476.18	Lrrc8a	-	chr2:30237714-30263790	-	-	11.6622	10.8627	12.4616	OK
ENSMUSG00000007480.5	-	-	ENSMUSG00000007480.5	Mc5r	-	chr18:68337595-68342446	-	-	0.321586	0.0959965	0.547176	OK
ENSMUSG00000007564.15	-	-	ENSMUSG00000007564.15	Ppp2r1a	-	chr17:20945310-20965916	-	-	172.892	164.998	180.785	OK
ENSMUSG00000007570.16	-	-	ENSMUSG00000007570.16	Fance	-	chr17:28313518-28326572	-	-	7.18656	6.2132	8.15992	OK
ENSMUSG00000007589.9	-	-	ENSMUSG00000007589.9	Tinf2	-	chr14:55674688-55681820	-	-	0	0	0	OK
ENSMUSG00000007591.15	-	-	ENSMUSG00000007591.15	Tssk4	-	chr14:55650183-55652539	-	-	0.161555	0	0.368652	OK
ENSMUSG00000007594.10	-	-	ENSMUSG00000007594.10	Hapln4	-	chr8:70083456-70090862	-	-	0.15261	0	0.633443	OK
ENSMUSG00000007603.9	-	-	ENSMUSG00000007603.9	Dus3l	-	chr17:56764756-56770093	-	-	17.7576	16.5174	18.9978	OK
ENSMUSG00000007610.15	-	-	ENSMUSG00000007610.15	Gtpbp3	-	chr8:71488102-71499583	-	-	3.65561	3.08915	4.22208	OK
ENSMUSG00000007613.15	-	-	ENSMUSG00000007613.15	Tgfbr1	-	chr4:47353221-47414931	-	-	3.85645	3.44505	4.26785	OK
ENSMUSG00000007617.18	-	-	ENSMUSG00000007617.18	Homer1	-	chr13:93299634-93405129	-	-	20.0099	18.8546	21.1653	OK
ENSMUSG00000007646.13	-	-	ENSMUSG00000007646.13	Rad51c	-	chr11:87376644-87404954	-	-	1.03016	0.728102	1.33222	OK
ENSMUSG00000007653.12	-	-	ENSMUSG00000007653.12	Gabrb2	-	chr11:42419756-42629028	-	-	7.07832	6.39814	7.7585	OK
ENSMUSG00000007655.16	-	-	ENSMUSG00000007655.16	Cav1	-	chr6:17306334-17341452	-	-	25.0203	23.2747	26.7659	OK
ENSMUSG00000007656.13	-	-	ENSMUSG00000007656.13	Arpp19	-	chr9:75037613-75060313	-	-	43.3178	40.0442	46.5913	OK
ENSMUSG00000007659.18	-	-	ENSMUSG00000007659.18	Bcl2l1	-	chr2:152780667-152831728	-	-	64.9167	61.832	68.0014	OK
ENSMUSG00000007670.10	-	-	ENSMUSG00000007670.10	Khsrp	-	chr17:57021050-57031522	-	-	22.1233	20.8109	23.4358	OK
ENSMUSG00000007682.6	-	-	ENSMUSG00000007682.6	Dio2	-	chr12:90724551-90738438	-	-	1.52895	0	36.8792	OK
ENSMUSG00000007721.6	-	-	ENSMUSG00000007721.6	Ccdc124	-	chr8:70868226-70873935	-	-	64.5606	60.6816	68.4397	OK
ENSMUSG00000007739.10	-	-	ENSMUSG00000007739.10	Cct4	-	chr11:22990518-23003780	-	-	58.2392	55.4169	61.0615	OK
ENSMUSG00000007777.9	-	-	ENSMUSG00000007777.9	0610009B22Rik	-	chr11:51685385-51688874	-	-	9.78042	8.23762	11.3232	OK
ENSMUSG00000007783.10	-	-	ENSMUSG00000007783.10	Cpt1c	-	chr7:44959371-44974851	-	-	21.5101	20.0748	22.9455	OK
ENSMUSG00000007805.4	-	-	ENSMUSG00000007805.4	Twist2	-	chr1:91801460-91848028	-	-	0	0	0	OK
ENSMUSG00000007812.16	-	-	ENSMUSG00000007812.16	Zfp655	-	chr5:145231714-145247302	-	-	3.21977	2.77479	3.66475	OK
ENSMUSG00000007815.13	-	-	ENSMUSG00000007815.13	Rhoa	-	chr9:108306128-108337934	-	-	85.9102	81.5775	90.2428	OK
ENSMUSG00000007817.15	-	-	ENSMUSG00000007817.15	Zmiz1	-	chr14:25459184-25666743	-	-	24.9492	23.5552	26.3433	OK
ENSMUSG00000007827.10	-	-	ENSMUSG00000007827.10	Ankrd26	-	chr6:118501307-118562226	-	-	0.926092	0.541304	1.31088	OK
ENSMUSG00000007833.15	-	-	ENSMUSG00000007833.15	Aldh16a1	-	chr7:45140683-45154584	-	-	0	0	0	OK
ENSMUSG00000007836.6	-	-	ENSMUSG00000007836.6	Hnrnpa0	-	chr13:58125878-58128556	-	-	107.718	105.212	110.224	OK
ENSMUSG00000007837.11	-	-	ENSMUSG00000007837.11	Prrg2	-	chr7:45053583-45062677	-	-	6.02695	4.95528	7.09861	OK
ENSMUSG00000007850.16	-	-	ENSMUSG00000007850.16	Hnrnph1	-	chr11:50376989-50386528	-	-	64.9329	61.8262	68.0395	OK
ENSMUSG00000007867.9	-	-	ENSMUSG00000007867.9	Ift43	-	chr12:86082540-86162459	-	-	18.61	16.3124	20.9076	OK
ENSMUSG00000007872.3	-	-	ENSMUSG00000007872.3	Id3	-	chr4:136143496-136145755	-	-	52.383	48.9746	55.7914	OK
ENSMUSG00000007877.2	-	-	ENSMUSG00000007877.2	Tcap	-	chr11:98383810-98384953	-	-	0.228143	0.0240857	0.432201	OK
ENSMUSG00000007880.16	-	-	ENSMUSG00000007880.16	Arid1a	-	chr4:133679007-133756769	-	-	18.2475	17.4058	19.0892	OK
ENSMUSG00000007888.15	-	-	ENSMUSG00000007888.15	Crlf1	-	chr8:70493157-70504081	-	-	29.0486	25.0374	33.0598	OK
ENSMUSG00000007891.16	-	-	ENSMUSG00000007891.16	Ctsd	-	chr7:142375910-142388038	-	-	323.464	309.259	337.67	OK
ENSMUSG00000007892.8	-	-	ENSMUSG00000007892.8	Rplp1	-	chr9:61913283-61914542	-	-	673.164	655.894	690.435	OK
ENSMUSG00000007907.4	-	-	ENSMUSG00000007907.4	Cabs1	-	chr5:87979438-87981544	-	-	0	0	0	OK
ENSMUSG00000007908.14	-	-	ENSMUSG00000007908.14	Hmgcll1	-	chr9:76014854-76136350	-	-	3.98782	3.38784	4.5878	OK
ENSMUSG00000007944.8	-	-	ENSMUSG00000007944.8	Ttc9b	-	chr7:27653914-27657346	-	-	27.6618	25.788	29.5355	OK
ENSMUSG00000007946.11	-	-	ENSMUSG00000007946.11	Phox2a	-	chr7:101818312-101822726	-	-	0	0	0	OK
ENSMUSG00000007950.9	-	-	ENSMUSG00000007950.9	Abhd8	-	chr8:71456704-71463655	-	-	53.6619	50.627	56.6969	OK
ENSMUSG00000007987.12	-	-	ENSMUSG00000007987.12	Ift22	-	chr5:136908149-136915404	-	-	31.4569	28.3523	34.5616	OK
ENSMUSG00000007989.7	-	-	ENSMUSG00000007989.7	Fzd3	-	chr14:65192448-65262463	-	-	9.18378	8.61054	9.75703	OK
ENSMUSG00000008028.15	-	-	ENSMUSG00000008028.15	1700008O03Rik	-	chr7:44360042-44385820	-	-	0	0	0	OK
ENSMUSG00000008035.12	-	-	ENSMUSG00000008035.12	Mid1ip1	-	chrX:10715012-10719690	-	-	77.4404	73.8714	81.0094	OK
ENSMUSG00000008036.11	-	-	ENSMUSG00000008036.11	Ap2s1	-	chr7:16738409-16749294	-	-	129.774	122.213	137.335	OK
ENSMUSG00000008090.14	-	-	ENSMUSG00000008090.14	Fgfrl1	-	chr5:108692381-108706924	-	-	44.8561	42.4791	47.2331	OK
ENSMUSG00000008129.14	-	-	ENSMUSG00000008129.14	4930432K21Rik	-	chr8:84148024-84172590	-	-	0.580399	0.18141	0.979389	OK
ENSMUSG00000008136.14	-	-	ENSMUSG00000008136.14	Fhl2	-	chr1:43123073-43196984	-	-	7.07159	6.06907	8.07412	OK
ENSMUSG00000008140.18	-	-	ENSMUSG00000008140.18	Emc10	-	chr7:44489936-44496529	-	-	83.2264	79.5605	86.8923	OK
ENSMUSG00000008153.12	-	-	ENSMUSG00000008153.12	Clstn3	-	chr6:124430580-124464794	-	-	38.1803	36.1331	40.2276	OK
ENSMUSG00000008167.14	-	-	ENSMUSG00000008167.14	Fbxw9	-	chr8:85060054-85067124	-	-	37.5174	35.4433	39.5915	OK
ENSMUSG00000008193.13	-	-	ENSMUSG00000008193.13	Spib	-	chr7:44525992-44532071	-	-	0.135203	0	0.316522	OK
ENSMUSG00000008200.15	-	-	ENSMUSG00000008200.15	Fnbp4	-	chr2:90745369-90781021	-	-	8.89725	8.12965	9.66486	OK
ENSMUSG00000008206.16	-	-	ENSMUSG00000008206.16	Cers4	-	chr8:4493025-4531680	-	-	16.365	15.2958	17.4343	OK
ENSMUSG00000008226.14	-	-	ENSMUSG00000008226.14	Scrn3	-	chr2:73312600-73337818	-	-	1.69134	1.22443	2.15824	OK
ENSMUSG00000008301.11	-	-	ENSMUSG00000008301.11	Phax	-	chr18:56562442-56587712	-	-	17.8192	16.3989	19.2395	OK
ENSMUSG00000008305.18	-	-	ENSMUSG00000008305.18	Tle1	-	chr4:72117141-72200919	-	-	14.5165	13.4567	15.5763	OK
ENSMUSG00000008307.11	-	-	ENSMUSG00000008307.11	1700109H08Rik	-	chr5:3571565-3584356	-	-	0	0	0	OK
ENSMUSG00000008318.10	-	-	ENSMUSG00000008318.10	Relt	-	chr7:100845846-100863446	-	-	2.25097	1.55918	2.94276	OK
ENSMUSG00000008333.12	-	-	ENSMUSG00000008333.12	Snrpb2	-	chr2:143063038-143072853	-	-	9.06386	8.10546	10.0223	OK
ENSMUSG00000008348.9	-	-	ENSMUSG00000008348.9	Ubc	-	chr5:125385964-125390202	-	-	247.607	236.704	258.51	OK
ENSMUSG00000008373.16	-	-	ENSMUSG00000008373.16	Prpf31	-	chr7:3629984-3642486	-	-	24.5323	22.5945	26.47	OK
ENSMUSG00000008384.8	-	-	ENSMUSG00000008384.8	Sertad1	-	chr7:27486909-27490316	-	-	15.1112	13.5019	16.7206	OK
ENSMUSG00000008393.9	-	-	ENSMUSG00000008393.9	Carhsp1	-	chr16:8658579-8672155	-	-	52.2628	50.6	53.9255	OK
ENSMUSG00000008398.16	-	-	ENSMUSG00000008398.16	Elk3	-	chr10:93247413-93311135	-	-	6.36428	5.80477	6.92379	OK
ENSMUSG00000008429.8	-	-	ENSMUSG00000008429.8	Herpud2	-	chr9:25108131-25151820	-	-	13.2586	12.3064	14.2108	OK
ENSMUSG00000008435.15	-	-	ENSMUSG00000008435.15	Rdh13	-	chr7:4424769-4445649	-	-	5.79573	5.00957	6.5819	OK
ENSMUSG00000008438.3	-	-	ENSMUSG00000008438.3	Adam21	-	chr12:81558583-81568474	-	-	0.129128	0.0457518	0.212505	OK
ENSMUSG00000008450.8	-	-	ENSMUSG00000008450.8	Nutf2	-	chr8:105860579-105879330	-	-	15.856	13.9163	17.7957	OK
ENSMUSG00000008461.6	-	-	ENSMUSG00000008461.6	Fut1	-	chr7:45617288-45621059	-	-	0.0587548	0	0.283186	OK
ENSMUSG00000008475.13	-	-	ENSMUSG00000008475.13	Arpc5	-	chr1:152766541-152775597	-	-	122.429	116.459	128.399	OK
ENSMUSG00000008482.9	-	-	ENSMUSG00000008482.9	Rnf151	-	chr17:24715838-24718063	-	-	0	0	0	OK
ENSMUSG00000008489.18	-	-	ENSMUSG00000008489.18	Elavl2	-	chr4:91250762-91400785	-	-	11.0007	10.1355	11.8659	OK
ENSMUSG00000008496.19	-	-	ENSMUSG00000008496.19	Pou2f2	-	chr7:25087343-25179726	-	-	0.792038	0.452765	1.13131	OK
ENSMUSG00000008540.11	-	-	ENSMUSG00000008540.11	Mgst1	-	chr6:138140315-138156755	-	-	18.0246	15.5995	20.4498	OK
ENSMUSG00000008575.17	-	-	ENSMUSG00000008575.17	Nfib	-	chr4:82290172-82705750	-	-	23.2739	22.2526	24.2951	OK
ENSMUSG00000008590.4	-	-	ENSMUSG00000008590.4	Htr3b	-	chr9:48935007-48964990	-	-	0.015798	0	0.047394	OK
ENSMUSG00000008601.12	-	-	ENSMUSG00000008601.12	Rab25	-	chr3:88542028-88548300	-	-	0.393377	0	1.21062	OK
ENSMUSG00000008604.11	-	-	ENSMUSG00000008604.11	Ubqln4	-	chr3:88553757-88569725	-	-	22.2858	20.852	23.7197	OK
ENSMUSG00000008658.16	-	-	ENSMUSG00000008658.16	Rbfox1	-	chr16:5885354-7411526	-	-	20.1526	18.7882	21.5171	OK
ENSMUSG00000008668.15	-	-	ENSMUSG00000008668.15	Rps18	-	chr17:33951998-33956001	-	-	307.496	292.804	322.187	OK
ENSMUSG00000008682.13	-	-	ENSMUSG00000008682.13	Rpl10	-	chrX:74270811-74273135	-	-	67.3781	61.57	73.1863	OK
ENSMUSG00000008683.16	-	-	ENSMUSG00000008683.16	Rps15a	-	chr7:118104371-118116188	-	-	315.833	289.873	341.794	OK
ENSMUSG00000008690.15	-	-	ENSMUSG00000008690.15	Ncaph2	-	chr15:89355718-89372826	-	-	21.5021	20.2537	22.7505	OK
ENSMUSG00000008730.17	-	-	ENSMUSG00000008730.17	Hipk1	-	chr3:103739814-103791563	-	-	8.57663	8.00873	9.14453	OK
ENSMUSG00000008734.9	-	-	ENSMUSG00000008734.9	Gprc5b	-	chr7:118972046-118995211	-	-	12.4902	11.639	13.3414	OK
ENSMUSG00000008763.16	-	-	ENSMUSG00000008763.16	Man1a2	-	chr3:100562207-100685503	-	-	8.30782	7.57386	9.04177	OK
ENSMUSG00000008789.10	-	-	ENSMUSG00000008789.10	Ceacam5	-	chr7:17713237-17761132	-	-	0.0114048	0	0.0342145	OK
ENSMUSG00000008813.13	-	-	ENSMUSG00000008813.13	Tppp2	-	chr14:51918424-51920700	-	-	0	0	0	OK
ENSMUSG00000008822.15	-	-	ENSMUSG00000008822.15	Acyp1	-	chr12:85272397-85288438	-	-	14.0729	11.8964	16.2493	OK
ENSMUSG00000008843.4	-	-	ENSMUSG00000008843.4	Cldn13	-	chr5:134914248-134915526	-	-	0	0	0	OK
ENSMUSG00000008845.9	-	-	ENSMUSG00000008845.9	Cd163	-	chr6:124304655-124330527	-	-	0	0	0	OK
ENSMUSG00000008855.17	-	-	ENSMUSG00000008855.17	Hdac5	-	chr11:102194431-102230166	-	-	31.0177	29.5491	32.4864	OK
ENSMUSG00000008859.8	-	-	ENSMUSG00000008859.8	Rala	-	chr13:17880570-17944239	-	-	43.9449	41.5306	46.3593	OK
ENSMUSG00000008874.3	-	-	ENSMUSG00000008874.3	Clec3a	-	chr8:114418085-114425846	-	-	0.0846182	0	0.253855	OK
ENSMUSG00000008892.12	-	-	ENSMUSG00000008892.12	Vdac3	-	chr8:22577074-22593813	-	-	42.8899	40.1917	45.588	OK
ENSMUSG00000008932.10	-	-	ENSMUSG00000008932.10	Slc1a7	-	chr4:107968331-108013532	-	-	0	0	0	OK
ENSMUSG00000008958.14	-	-	ENSMUSG00000008958.14	Vps72	-	chr3:95111021-95123051	-	-	28.0261	25.7474	30.3048	OK
ENSMUSG00000008976.16	-	-	ENSMUSG00000008976.16	Gabpa	-	chr16:84834924-84863779	-	-	5.30578	4.628	5.98355	OK
ENSMUSG00000008999.7	-	-	ENSMUSG00000008999.7	Bmp7	-	chr2:172868011-172940321	-	-	1.84002	1.54078	2.13926	OK
ENSMUSG00000009013.5	-	-	ENSMUSG00000009013.5	Dynll1	-	chr5:115297109-115300999	-	-	138.627	131.07	146.185	OK
ENSMUSG00000009030.14	-	-	ENSMUSG00000009030.14	Pdcl	-	chr2:37350073-37359332	-	-	23.9631	21.4643	26.4619	OK
ENSMUSG00000009035.15	-	-	ENSMUSG00000009035.15	Tmem184b	-	chr15:79360683-79403569	-	-	21.2992	20.0989	22.4995	OK
ENSMUSG00000009047.4	-	-	ENSMUSG00000009047.4	Gm5965	-	chr16:88777895-88778728	-	-	0	0	0	OK
ENSMUSG00000009070.14	-	-	ENSMUSG00000009070.14	Rsph14	-	chr10:74957476-75032586	-	-	0	0	0	OK
ENSMUSG00000009073.16	-	-	ENSMUSG00000009073.16	Nf2	-	chr11:4765844-4849536	-	-	34.2851	32.4292	36.1411	OK
ENSMUSG00000009075.2	-	-	ENSMUSG00000009075.2	Cabp7	-	chr11:4736891-4746778	-	-	0	0	0	OK
ENSMUSG00000009076.10	-	-	ENSMUSG00000009076.10	Zmat5	-	chr11:4704677-4737669	-	-	12.5119	10.714	14.3098	OK
ENSMUSG00000009079.16	-	-	ENSMUSG00000009079.16	Ewsr1	-	chr11:5069688-5099266	-	-	135.778	128.493	143.062	OK
ENSMUSG00000009090.17	-	-	ENSMUSG00000009090.17	Ap1b1	-	chr11:4986823-5042791	-	-	25.1525	23.7832	26.5217	OK
ENSMUSG00000009092.5	-	-	ENSMUSG00000009092.5	Derl3	-	chr10:75893412-75895941	-	-	0.891829	0.253758	1.5299	OK
ENSMUSG00000009093.7	-	-	ENSMUSG00000009093.7	Gstt4	-	chr10:75814942-75822543	-	-	0	0	0	OK
ENSMUSG00000009097.10	-	-	ENSMUSG00000009097.10	Tbx1	-	chr16:18580978-18590671	-	-	0.0629502	0	0.225142	OK
ENSMUSG00000009108.15	-	-	ENSMUSG00000009108.15	Gnat2	-	chr3:108092788-108101432	-	-	0.157674	0	0.467947	OK
ENSMUSG00000009112.4	-	-	ENSMUSG00000009112.4	Bcl2l13	-	chr6:120836211-120892842	-	-	7.44468	6.73651	8.15285	OK
ENSMUSG00000009114.17	-	-	ENSMUSG00000009114.17	2610028H24Rik	-	chr10:76449080-76461110	-	-	0	0	0	OK
ENSMUSG00000009115.5	-	-	ENSMUSG00000009115.5	Spatc1l	-	chr10:76562271-76570201	-	-	0.0398658	0	0.170961	OK
ENSMUSG00000009145.6	-	-	ENSMUSG00000009145.6	Dqx1	-	chr6:83057843-83067318	-	-	0.034392	0	0.11806	OK
ENSMUSG00000009185.2	-	-	ENSMUSG00000009185.2	Ccl8	-	chr11:82115184-82116799	-	-	0	0	0	OK
ENSMUSG00000009207.15	-	-	ENSMUSG00000009207.15	Lnpk	-	chr2:74520290-74579435	-	-	5.62326	4.85288	6.39365	OK
ENSMUSG00000009210.10	-	-	ENSMUSG00000009210.10	Prr29	-	chr11:106365471-106377558	-	-	0	0	0	OK
ENSMUSG00000009214.9	-	-	ENSMUSG00000009214.9	Mymk	-	chr2:27061635-27072179	-	-	0.239662	0.0487463	0.430578	OK
ENSMUSG00000009216.7	-	-	ENSMUSG00000009216.7	Fam163b	-	chr2:27110379-27142491	-	-	18.4602	17.4901	19.4304	OK
ENSMUSG00000009246.14	-	-	ENSMUSG00000009246.14	Trpm5	-	chr7:143069152-143094642	-	-	0	0	0	OK
ENSMUSG00000009248.6	-	-	ENSMUSG00000009248.6	Ascl2	-	chr7:142966828-142969264	-	-	0.271603	0.066753	0.476454	OK
ENSMUSG00000009281.6	-	-	ENSMUSG00000009281.6	Rarres2	-	chr6:48569695-48572789	-	-	0	0	0	OK
ENSMUSG00000009291.13	-	-	ENSMUSG00000009291.13	Pttg1ip	-	chr10:77581719-77598732	-	-	35.6062	33.3642	37.8481	OK
ENSMUSG00000009292.18	-	-	ENSMUSG00000009292.18	Trpm2	-	chr10:77907721-77970563	-	-	0.885096	0.342226	1.42797	OK
ENSMUSG00000009293.17	-	-	ENSMUSG00000009293.17	Ube2g2	-	chr10:77622274-77645993	-	-	29.7536	27.7361	31.7711	OK
ENSMUSG00000009350.13	-	-	ENSMUSG00000009350.13	Mpo	-	chr11:87793580-87804413	-	-	0.0316243	0	0.260063	OK
ENSMUSG00000009356.12	-	-	ENSMUSG00000009356.12	Lpo	-	chr11:87806427-87828289	-	-	0.115582	0	0.432903	OK
ENSMUSG00000009376.15	-	-	ENSMUSG00000009376.15	Met	-	chr6:17463799-17573980	-	-	10.0425	9.35411	10.7308	OK
ENSMUSG00000009378.4	-	-	ENSMUSG00000009378.4	Slc16a12	-	chr19:34668402-34747289	-	-	0.720219	0.305797	1.13464	OK
ENSMUSG00000009394.13	-	-	ENSMUSG00000009394.13	Syn2	-	chr6:115134901-115282006	-	-	23.3851	22.1986	24.5716	OK
ENSMUSG00000009406.13	-	-	ENSMUSG00000009406.13	Elk1	-	chrX:20933394-20950608	-	-	8.70514	7.99645	9.41383	OK
ENSMUSG00000009418.16	-	-	ENSMUSG00000009418.16	Nav1	-	chr1:135434579-135688105	-	-	20.9602	20.0655	21.8549	OK
ENSMUSG00000009470.17	-	-	ENSMUSG00000009470.17	Tnpo1	-	chr13:98839018-98926384	-	-	8.87894	8.31752	9.44036	OK
ENSMUSG00000009471.4	-	-	ENSMUSG00000009471.4	Myod1	-	chr7:46376473-46379099	-	-	0	0	0	OK
ENSMUSG00000009487.10	-	-	ENSMUSG00000009487.10	Otog	-	chr7:46240986-46311434	-	-	0.0214914	0	0.0674088	OK
ENSMUSG00000009535.13	-	-	ENSMUSG00000009535.13	Rnmt	-	chr18:68300354-68324852	-	-	13.9794	12.9154	15.0435	OK
ENSMUSG00000009545.14	-	-	ENSMUSG00000009545.14	Kcnq1	-	chr7:143106361-143427042	-	-	0	0	0	OK
ENSMUSG00000009549.14	-	-	ENSMUSG00000009549.14	Srp14	-	chr2:118475849-118479711	-	-	68.2781	63.3932	73.1629	OK
ENSMUSG00000009551.2	-	-	ENSMUSG00000009551.2	6330409D20Rik	-	chr2:32732619-32741016	-	-	0	0	0	OK
ENSMUSG00000009555.16	-	-	ENSMUSG00000009555.16	Cdk9	-	chr2:32705783-32713076	-	-	30.8244	28.6487	33.0001	OK
ENSMUSG00000009563.16	-	-	ENSMUSG00000009563.16	Tor2a	-	chr2:32757233-32762244	-	-	10.9796	9.4949	12.4644	OK
ENSMUSG00000009566.12	-	-	ENSMUSG00000009566.12	Fpgs	-	chr2:32682608-32704145	-	-	3.33827	2.50829	4.16825	OK
ENSMUSG00000009569.14	-	-	ENSMUSG00000009569.14	Mrtfb	-	chr16:13256480-13417529	-	-	5.16896	4.74021	5.59772	OK
ENSMUSG00000009575.14	-	-	ENSMUSG00000009575.14	Cbx5	-	chr15:103191543-103239816	-	-	18.832	17.8084	19.8555	OK
ENSMUSG00000009580.15	-	-	ENSMUSG00000009580.15	Odam	-	chr5:87885028-87894174	-	-	0	0	0	OK
ENSMUSG00000009585.18	-	-	ENSMUSG00000009585.18	Apobec3	-	chr15:79891658-79915906	-	-	2.59048	1.90368	3.27727	OK
ENSMUSG00000009588.9	-	-	ENSMUSG00000009588.9	St6galnac1	-	chr11:116765024-116775507	-	-	0	0	0	OK
ENSMUSG00000009596.9	-	-	ENSMUSG00000009596.9	Taf7l	-	chrX:134460117-134476490	-	-	0.0401782	0	0.189344	OK
ENSMUSG00000009614.16	-	-	ENSMUSG00000009614.16	Sardh	-	chr2:27188392-27248337	-	-	5.39096	4.58778	6.19415	OK
ENSMUSG00000009621.18	-	-	ENSMUSG00000009621.18	Vav2	-	chr2:27262103-27427033	-	-	6.95456	6.0482	7.86092	OK
ENSMUSG00000009628.14	-	-	ENSMUSG00000009628.14	Tex15	-	chr8:33516737-33585582	-	-	1.35818	1.07544	1.64092	OK
ENSMUSG00000009630.10	-	-	ENSMUSG00000009630.10	Ppp2cb	-	chr8:33599624-33619441	-	-	51.2914	48.9255	53.6573	OK
ENSMUSG00000009633.3	-	-	ENSMUSG00000009633.3	G0s2	-	chr1:193272160-193273217	-	-	0.607964	0.255625	0.960304	OK
ENSMUSG00000009640.11	-	-	ENSMUSG00000009640.11	Dmap1	-	chr4:117674680-117682273	-	-	12.8007	11.5293	14.0721	OK
ENSMUSG00000009646.13	-	-	ENSMUSG00000009646.13	Pla2g12b	-	chr10:59403659-59421976	-	-	0	0	0	OK
ENSMUSG00000009647.13	-	-	ENSMUSG00000009647.13	Mcu	-	chr10:59446983-59616692	-	-	13.7413	12.6992	14.7834	OK
ENSMUSG00000009654.4	-	-	ENSMUSG00000009654.4	Oit3	-	chr10:59422957-59441778	-	-	0.555905	0.217747	0.894062	OK
ENSMUSG00000009670.11	-	-	ENSMUSG00000009670.11	Tex11	-	chrX:100838647-101059667	-	-	0	0	0	OK
ENSMUSG00000009681.10	-	-	ENSMUSG00000009681.10	Bcr	-	chr10:75060591-75184921	-	-	16.6718	15.7169	17.6268	OK
ENSMUSG00000009687.14	-	-	ENSMUSG00000009687.14	Fxyd5	-	chr7:31032721-31042481	-	-	1.34229	0.397831	2.28674	OK
ENSMUSG00000009731.4	-	-	ENSMUSG00000009731.4	Kcnd1	-	chrX:7822288-7838280	-	-	1.43794	1.19322	1.68267	OK
ENSMUSG00000009733.9	-	-	ENSMUSG00000009733.9	Tfcp2	-	chr15:100498011-100552008	-	-	6.05671	5.24713	6.86629	OK
ENSMUSG00000009734.18	-	-	ENSMUSG00000009734.18	Pou6f2	-	chr13:18121097-18397686	-	-	0.0913695	0	0.389434	OK
ENSMUSG00000009739.17	-	-	ENSMUSG00000009739.17	Pou6f1	-	chr15:100575317-100599984	-	-	17.155	16.1739	18.1361	OK
ENSMUSG00000009741.15	-	-	ENSMUSG00000009741.15	Ubp1	-	chr9:113930933-113977202	-	-	19.5866	18.3833	20.7898	OK
ENSMUSG00000009772.15	-	-	ENSMUSG00000009772.15	Nuak2	-	chr1:132316125-132333488	-	-	20.8346	19.6132	22.056	OK
ENSMUSG00000009828.15	-	-	ENSMUSG00000009828.15	Cilk1	-	chr9:78109191-78172107	-	-	5.40242	4.85871	5.94614	OK
ENSMUSG00000009863.14	-	-	ENSMUSG00000009863.14	Sdhb	-	chr4:140961202-140979193	-	-	67.5823	63.3565	71.8081	OK
ENSMUSG00000009876.13	-	-	ENSMUSG00000009876.13	Cox4i2	-	chr2:152754172-152765037	-	-	0.383026	0.00510169	0.76095	OK
ENSMUSG00000009894.15	-	-	ENSMUSG00000009894.15	Snap47	-	chr11:59407133-59451186	-	-	116.331	110.581	122.082	OK
ENSMUSG00000009900.7	-	-	ENSMUSG00000009900.7	Wnt3a	-	chr11:59248032-59290752	-	-	0.0409839	0	0.0883081	OK
ENSMUSG00000009905.5	-	-	ENSMUSG00000009905.5	Kdsr	-	chr1:106720458-106759727	-	-	2.83097	2.4926	3.16933	OK
ENSMUSG00000009907.17	-	-	ENSMUSG00000009907.17	Vps4b	-	chr1:106764070-106796728	-	-	6.94402	6.31207	7.57598	OK
ENSMUSG00000009927.9	-	-	ENSMUSG00000009927.9	Rps25	-	chr9:44407138-44410427	-	-	132.16	123.375	140.946	OK
ENSMUSG00000009941.10	-	-	ENSMUSG00000009941.10	Nxf2	-	chrX:134944525-134964754	-	-	0.0215461	0	0.104986	OK
ENSMUSG00000009995.17	-	-	ENSMUSG00000009995.17	Taz	-	chrX:74281911-74290151	-	-	8.51902	7.39661	9.64143	OK
ENSMUSG00000010021.13	-	-	ENSMUSG00000010021.13	Kif19a	-	chr11:114765387-114790739	-	-	0.273375	0	0.673377	OK
ENSMUSG00000010025.19	-	-	ENSMUSG00000010025.19	Aldh3a2	-	chr11:61223416-61267464	-	-	10.1119	9.17501	11.0488	OK
ENSMUSG00000010044.12	-	-	ENSMUSG00000010044.12	Zmynd10	-	chr9:107547297-107551319	-	-	0.621862	0.154916	1.08881	OK
ENSMUSG00000010045.2	-	-	ENSMUSG00000010045.2	Tmem115	-	chr9:107533944-107538673	-	-	18.2117	17.0733	19.3502	OK
ENSMUSG00000010047.12	-	-	ENSMUSG00000010047.12	Hyal2	-	chr9:107567944-107572779	-	-	11.2649	10.0569	12.4728	OK
ENSMUSG00000010048.10	-	-	ENSMUSG00000010048.10	Ifrd2	-	chr9:107587641-107593385	-	-	2.0665	1.51754	2.61546	OK
ENSMUSG00000010051.15	-	-	ENSMUSG00000010051.15	Hyal1	-	chr9:107576926-107581710	-	-	9.64316	8.81273	10.4736	OK
ENSMUSG00000010054.4	-	-	ENSMUSG00000010054.4	Tusc2	-	chr9:107563254-107566112	-	-	24.1187	22.1836	26.0539	OK
ENSMUSG00000010057.8	-	-	ENSMUSG00000010057.8	Nprl2	-	chr9:107542225-107545706	-	-	7.78673	6.74529	8.82817	OK
ENSMUSG00000010064.15	-	-	ENSMUSG00000010064.15	Slc38a3	-	chr9:107650633-107669530	-	-	29.2995	27.5616	31.0373	OK
ENSMUSG00000010066.15	-	-	ENSMUSG00000010066.15	Cacna2d2	-	chr9:107399611-107529343	-	-	3.20664	2.80561	3.60767	OK
ENSMUSG00000010067.13	-	-	ENSMUSG00000010067.13	Rassf1	-	chr9:107551554-107562267	-	-	11.9735	10.7841	13.1629	OK
ENSMUSG00000010080.15	-	-	ENSMUSG00000010080.15	Epn3	-	chr11:94489598-94499974	-	-	0.142905	0	0.501992	OK
ENSMUSG00000010086.17	-	-	ENSMUSG00000010086.17	Rnf112	-	chr11:61448441-61454131	-	-	12.5781	11.6447	13.5115	OK
ENSMUSG00000010095.13	-	-	ENSMUSG00000010095.13	Slc3a2	-	chr19:8706881-8723369	-	-	202.023	190.168	213.877	OK
ENSMUSG00000010097.15	-	-	ENSMUSG00000010097.15	Nxf1	-	chr19:8757072-8770922	-	-	14.6236	13.4657	15.7815	OK
ENSMUSG00000010110.17	-	-	ENSMUSG00000010110.17	Stx5a	-	chr19:8741412-8756069	-	-	22.7743	21.1579	24.3906	OK
ENSMUSG00000010122.14	-	-	ENSMUSG00000010122.14	Slc47a1	-	chr11:61343400-61378345	-	-	0	0	0	OK
ENSMUSG00000010136.14	-	-	ENSMUSG00000010136.14	Pifo	-	chr3:105996956-106014646	-	-	1.16902	0.66294	1.6751	OK
ENSMUSG00000010142.12	-	-	ENSMUSG00000010142.12	Tnfrsf13b	-	chr11:61126754-61149372	-	-	0.177765	0	0.592427	OK
ENSMUSG00000010175.13	-	-	ENSMUSG00000010175.13	Prox1	-	chr1:190118034-190170714	-	-	1.26524	1.10028	1.4302	OK
ENSMUSG00000010205.11	-	-	ENSMUSG00000010205.11	Raver1	-	chr9:21074157-21092008	-	-	11.5587	10.7024	12.415	OK
ENSMUSG00000010277.7	-	-	ENSMUSG00000010277.7	2610507B11Rik	-	chr11:78261751-78290623	-	-	22.5787	21.3741	23.7832	OK
ENSMUSG00000010290.7	-	-	ENSMUSG00000010290.7	AI597479	-	chr1:43098709-43115947	-	-	7.40461	6.83664	7.97258	OK
ENSMUSG00000010307.7	-	-	ENSMUSG00000010307.7	Tmem86a	-	chr7:47050600-47054777	-	-	4.11575	3.46648	4.76503	OK
ENSMUSG00000010311.15	-	-	ENSMUSG00000010311.15	Optc	-	chr1:133897198-133907999	-	-	0.87758	0.556978	1.19818	OK
ENSMUSG00000010342.16	-	-	ENSMUSG00000010342.16	Tex14	-	chr11:87405064-87555823	-	-	0.0308098	0	0.315305	OK
ENSMUSG00000010358.13	-	-	ENSMUSG00000010358.13	Ifi35	-	chr11:101448406-101458698	-	-	5.37344	4.51981	6.22707	OK
ENSMUSG00000010362.9	-	-	ENSMUSG00000010362.9	Rdm1	-	chr11:101627194-101636100	-	-	4.9584	3.59889	6.31791	OK
ENSMUSG00000010376.15	-	-	ENSMUSG00000010376.15	Nedd8	-	chr14:55662262-55672124	-	-	140.099	131.124	149.073	OK
ENSMUSG00000010392.8	-	-	ENSMUSG00000010392.8	Gosr1	-	chr11:76726601-76763579	-	-	7.30967	6.64766	7.97169	OK
ENSMUSG00000010406.12	-	-	ENSMUSG00000010406.12	Mrpl52	-	chr14:54426908-54429756	-	-	35.227	30.5147	39.9393	OK
ENSMUSG00000010435.7	-	-	ENSMUSG00000010435.7	Spaca7	-	chr8:12573028-12600744	-	-	0	0	0	OK
ENSMUSG00000010453.12	-	-	ENSMUSG00000010453.12	Kansl3	-	chr1:36335729-36369181	-	-	11.9685	10.9443	12.9926	OK
ENSMUSG00000010461.15	-	-	ENSMUSG00000010461.15	Eya4	-	chr10:23102962-23350786	-	-	0.671221	0.394336	0.948107	OK
ENSMUSG00000010476.14	-	-	ENSMUSG00000010476.14	Ebf3	-	chr7:137193672-137314445	-	-	0.128836	0	0.286453	OK
ENSMUSG00000010492.10	-	-	ENSMUSG00000010492.10	Uckl1os	-	chr2:181578479-181585170	-	-	0	0	0	OK
ENSMUSG00000010505.16	-	-	ENSMUSG00000010505.16	Myt1	-	chr2:181763331-181827797	-	-	0.999451	0.476917	1.52199	OK
ENSMUSG00000010517.7	-	-	ENSMUSG00000010517.7	Faf1	-	chr4:109676587-109963960	-	-	7.11614	6.41307	7.81922	OK
ENSMUSG00000010529.6	-	-	ENSMUSG00000010529.6	Gm266	-	chr12:111484608-111485823	-	-	0.848363	0.508711	1.18801	OK
ENSMUSG00000010538.14	-	-	ENSMUSG00000010538.14	Tsacc	-	chr3:88282756-88296999	-	-	1.44738	0.670175	2.22458	OK
ENSMUSG00000010554.14	-	-	ENSMUSG00000010554.14	Mettl16	-	chr11:74770829-74828525	-	-	5.86534	5.12248	6.6082	OK
ENSMUSG00000010592.9	-	-	ENSMUSG00000010592.9	Dazl	-	chr17:50279394-50293636	-	-	0.133568	0	0.396141	OK
ENSMUSG00000010601.14	-	-	ENSMUSG00000010601.14	Apol7a	-	chr15:77388218-77399110	-	-	0	0	0	OK
ENSMUSG00000010607.8	-	-	ENSMUSG00000010607.8	Pigyl	-	chr9:22156845-22158358	-	-	27.3043	24.328	30.2806	OK
ENSMUSG00000010608.15	-	-	ENSMUSG00000010608.15	Rbm25	-	chr12:83631235-83683123	-	-	35.8002	33.9466	37.6538	OK
ENSMUSG00000010609.15	-	-	ENSMUSG00000010609.15	Psen2	-	chr1:180227003-180263438	-	-	6.92014	5.99449	7.84579	OK
ENSMUSG00000010651.4	-	-	ENSMUSG00000010651.4	Acaa1b	-	chr9:119148022-119157093	-	-	3.49315	2.87549	4.11081	OK
ENSMUSG00000010660.3	-	-	ENSMUSG00000010660.3	Plcd1	-	chr9:119071526-119093502	-	-	5.09553	4.496	5.69506	OK
ENSMUSG00000010663.5	-	-	ENSMUSG00000010663.5	Fads1	-	chr19:10182887-10196877	-	-	54.2316	51.4762	56.987	OK
ENSMUSG00000010721.15	-	-	ENSMUSG00000010721.15	Lmbr1	-	chr5:29229801-29378390	-	-	5.56628	4.98631	6.14624	OK
ENSMUSG00000010751.15	-	-	ENSMUSG00000010751.15	Tnfrsf22	-	chr7:143634805-143649661	-	-	0.502705	0.307583	0.697827	OK
ENSMUSG00000010755.17	-	-	ENSMUSG00000010755.17	Cars	-	chr7:143557229-143600090	-	-	16.3096	15.0315	17.5877	OK
ENSMUSG00000010760.5	-	-	ENSMUSG00000010760.5	Phlda2	-	chr7:143501544-143503150	-	-	0	0	0	OK
ENSMUSG00000010796.11	-	-	ENSMUSG00000010796.11	Asz1	-	chr6:18050963-18109061	-	-	0	0	0	OK
ENSMUSG00000010797.6	-	-	ENSMUSG00000010797.6	Wnt2	-	chr6:17988939-18030585	-	-	0.798146	0.56458	1.03171	OK
ENSMUSG00000010803.13	-	-	ENSMUSG00000010803.13	Gabra1	-	chr11:42130938-42182930	-	-	1.8558	1.27902	2.43259	OK
ENSMUSG00000010825.17	-	-	ENSMUSG00000010825.17	Grid2ip	-	chr5:143357337-143392152	-	-	0.170152	0.0107532	0.329551	OK
ENSMUSG00000010830.8	-	-	ENSMUSG00000010830.8	Kdelr3	-	chr15:79516410-79527739	-	-	0	0	0	OK
ENSMUSG00000010841.13	-	-	ENSMUSG00000010841.13	Cfap97d1	-	chr11:101984278-101992264	-	-	0	0	0	OK
ENSMUSG00000010911.12	-	-	ENSMUSG00000010911.12	Apip	-	chr2:103073674-103092644	-	-	7.77408	6.31217	9.23599	OK
ENSMUSG00000010914.10	-	-	ENSMUSG00000010914.10	Pdhx	-	chr2:103021074-103073513	-	-	11.3054	10.3357	12.275	OK
ENSMUSG00000010936.11	-	-	ENSMUSG00000010936.11	Vac14	-	chr8:110618584-110720398	-	-	13.014	12.0444	13.9836	OK
ENSMUSG00000011008.13	-	-	ENSMUSG00000011008.13	Mcoln2	-	chr3:146149832-146195513	-	-	0.0751445	0	0.373545	OK
ENSMUSG00000011034.6	-	-	ENSMUSG00000011034.6	Slc5a1	-	chr5:33104218-33162870	-	-	0.0539626	0.00990232	0.0980229	OK
ENSMUSG00000011096.17	-	-	ENSMUSG00000011096.17	Akt1s1	-	chr7:44848990-44855421	-	-	52.8317	49.5404	56.123	OK
ENSMUSG00000011114.18	-	-	ENSMUSG00000011114.18	Tbrg1	-	chr9:37648762-37657312	-	-	25.7795	24.0631	27.4959	OK
ENSMUSG00000011118.4	-	-	ENSMUSG00000011118.4	Panx3	-	chr9:37659901-37669235	-	-	0.014994	0	0.158316	OK
ENSMUSG00000011148.14	-	-	ENSMUSG00000011148.14	Adssl1	-	chr12:112620044-112641360	-	-	1.16829	0.73206	1.60452	OK
ENSMUSG00000011154.17	-	-	ENSMUSG00000011154.17	Cfap161	-	chr7:83774100-83794880	-	-	0.826781	0.250606	1.40296	OK
ENSMUSG00000011158.8	-	-	ENSMUSG00000011158.8	Brf1	-	chr12:112960084-113000704	-	-	12.6611	11.5704	13.7519	OK
ENSMUSG00000011171.11	-	-	ENSMUSG00000011171.11	Vipr2	-	chr12:116077725-116146261	-	-	0.124259	0	0.490798	OK
ENSMUSG00000011179.8	-	-	ENSMUSG00000011179.8	Odc1	-	chr12:17544793-17551505	-	-	117.061	112.165	121.958	OK
ENSMUSG00000011254.16	-	-	ENSMUSG00000011254.16	Thg1l	-	chr11:45946842-45955494	-	-	3.93225	3.30187	4.56263	OK
ENSMUSG00000011256.16	-	-	ENSMUSG00000011256.16	Adam19	-	chr11:46055991-46147343	-	-	6.82027	6.26253	7.378	OK
ENSMUSG00000011257.19	-	-	ENSMUSG00000011257.19	Pabpc4	-	chr4:123262350-123298925	-	-	21.3958	20.166	22.6256	OK
ENSMUSG00000011263.16	-	-	ENSMUSG00000011263.16	Exoc3l2	-	chr7:19463330-19496762	-	-	0.401105	0.234462	0.567748	OK
ENSMUSG00000011267.8	-	-	ENSMUSG00000011267.8	Zfp296	-	chr7:19577286-19580656	-	-	0	0	0	OK
ENSMUSG00000011305.11	-	-	ENSMUSG00000011305.11	Plin5	-	chr17:56111600-56117596	-	-	0.273025	0.121607	0.424443	OK
ENSMUSG00000011306.7	-	-	ENSMUSG00000011306.7	Sugp1	-	chr8:70042812-70072347	-	-	11.468	10.5264	12.4097	OK
ENSMUSG00000011349.5	-	-	ENSMUSG00000011349.5	Dmrtc2	-	chr7:24870056-24877651	-	-	0	0	0	OK
ENSMUSG00000011350.15	-	-	ENSMUSG00000011350.15	Gm5893	-	chr7:24818794-24840275	-	-	0	0	0	OK
ENSMUSG00000011382.8	-	-	ENSMUSG00000011382.8	Dhdh	-	chr7:45470986-45488805	-	-	0	0	0	OK
ENSMUSG00000011427.16	-	-	ENSMUSG00000011427.16	Zfp790	-	chr7:29816113-29831005	-	-	2.33468	1.86134	2.80802	OK
ENSMUSG00000011463.5	-	-	ENSMUSG00000011463.5	Cpb1	-	chr3:20248263-20275733	-	-	0.19449	0	0.448716	OK
ENSMUSG00000011486.14	-	-	ENSMUSG00000011486.14	Slc25a41	-	chr17:57032772-57041654	-	-	0	0	0	OK
ENSMUSG00000011589.9	-	-	ENSMUSG00000011589.9	Fsd1	-	chr17:55986508-55996881	-	-	20.4511	18.557	22.3452	OK
ENSMUSG00000011632.7	-	-	ENSMUSG00000011632.7	Pinlyp	-	chr7:24541657-24546118	-	-	0.158345	0	0.341186	OK
ENSMUSG00000011658.16	-	-	ENSMUSG00000011658.16	Fuz	-	chr7:44896078-44902631	-	-	0	0	0	OK
ENSMUSG00000011751.16	-	-	ENSMUSG00000011751.16	Sptbn4	-	chr7:27356382-27447686	-	-	12.9481	12.2161	13.6801	OK
ENSMUSG00000011752.7	-	-	ENSMUSG00000011752.7	Pgam1	-	chr19:41911922-41918660	-	-	144.684	137.707	151.662	OK
ENSMUSG00000011831.16	-	-	ENSMUSG00000011831.16	Evi5	-	chr5:107744794-107875107	-	-	11.7895	10.8259	12.7531	OK
ENSMUSG00000011832.16	-	-	ENSMUSG00000011832.16	Evi5l	-	chr8:4166566-4211257	-	-	22.6576	21.2998	24.0154	OK
ENSMUSG00000011837.4	-	-	ENSMUSG00000011837.4	Snapc2	-	chr8:4253079-4256220	-	-	19.0928	17.438	20.7477	OK
ENSMUSG00000011877.13	-	-	ENSMUSG00000011877.13	Git1	-	chr11:77493561-77507786	-	-	34.3705	32.7425	35.9985	OK
ENSMUSG00000011884.13	-	-	ENSMUSG00000011884.13	Gltp	-	chr5:114669397-114690984	-	-	16.8442	15.4158	18.2726	OK
ENSMUSG00000011958.17	-	-	ENSMUSG00000011958.17	Bnip2	-	chr9:69989465-70008317	-	-	17.776	16.5252	19.0269	OK
ENSMUSG00000011960.12	-	-	ENSMUSG00000011960.12	Ccnt1	-	chr15:98538688-98570923	-	-	5.4665	4.91272	6.02029	OK
ENSMUSG00000012017.4	-	-	ENSMUSG00000012017.4	Scarf2	-	chr16:17797281-17808293	-	-	4.40225	3.8649	4.9396	OK
ENSMUSG00000012042.9	-	-	ENSMUSG00000012042.9	4930579F01Rik	-	chr3:138164077-138239663	-	-	0	0	0	OK
ENSMUSG00000012076.8	-	-	ENSMUSG00000012076.8	Brms1l	-	chr12:55836323-55869736	-	-	25.0649	22.0092	28.1205	OK
ENSMUSG00000012114.17	-	-	ENSMUSG00000012114.17	Med15	-	chr16:17651207-17732891	-	-	12.5707	11.4749	13.6666	OK
ENSMUSG00000012117.13	-	-	ENSMUSG00000012117.13	Dhdds	-	chr4:133969027-134000918	-	-	13.9632	12.9744	14.952	OK
ENSMUSG00000012123.17	-	-	ENSMUSG00000012123.17	Crybg2	-	chr4:134060814-134092504	-	-	0.564637	0	1.52642	OK
ENSMUSG00000012126.16	-	-	ENSMUSG00000012126.16	Ubxn11	-	chr4:134102569-134127593	-	-	0	0	0	OK
ENSMUSG00000012187.13	-	-	ENSMUSG00000012187.13	Mogat1	-	chr1:78510990-78538173	-	-	0	0	0	OK
ENSMUSG00000012211.13	-	-	ENSMUSG00000012211.13	Tex22	-	chr12:113074501-113088917	-	-	0.0629286	0	0.347722	OK
ENSMUSG00000012282.2	-	-	ENSMUSG00000012282.2	Wnt8a	-	chr18:34542312-34548273	-	-	0.0449553	0	0.10862	OK
ENSMUSG00000012296.16	-	-	ENSMUSG00000012296.16	Tjap1	-	chr17:46257850-46283026	-	-	16.5671	15.059	18.0753	OK
ENSMUSG00000012350.15	-	-	ENSMUSG00000012350.15	Ehf	-	chr2:103263432-103303278	-	-	0.10491	0	0.390651	OK
ENSMUSG00000012396.12	-	-	ENSMUSG00000012396.12	Nanog	-	chr6:122707488-122714633	-	-	0.116433	0	0.235484	OK
ENSMUSG00000012405.16	-	-	ENSMUSG00000012405.16	Rpl15	-	chr14:18267822-18271391	-	-	92.229	87.3258	97.1322	OK
ENSMUSG00000012422.14	-	-	ENSMUSG00000012422.14	Tmem167	-	chr13:90089122-90143907	-	-	4.62827	4.27903	4.97751	OK
ENSMUSG00000012428.9	-	-	ENSMUSG00000012428.9	Steap4	-	chr5:7960456-7982213	-	-	2.88105	2.50315	3.25895	OK
ENSMUSG00000012429.9	-	-	ENSMUSG00000012429.9	Mplkip	-	chr13:17695191-17699748	-	-	5.21416	4.06135	6.36696	OK
ENSMUSG00000012443.4	-	-	ENSMUSG00000012443.4	Kif11	-	chr19:37376402-37421859	-	-	2.58726	2.28281	2.89172	OK
ENSMUSG00000012483.4	-	-	ENSMUSG00000012483.4	Rpa3	-	chr6:8255935-8259173	-	-	3.47645	2.45712	4.49579	OK
ENSMUSG00000012519.14	-	-	ENSMUSG00000012519.14	Mlkl	-	chr8:111311796-111338177	-	-	0.568688	0.255305	0.882072	OK
ENSMUSG00000012520.10	-	-	ENSMUSG00000012520.10	Phox2b	-	chr5:67094398-67099301	-	-	0	0	0	OK
ENSMUSG00000012535.14	-	-	ENSMUSG00000012535.14	Tnpo3	-	chr6:29540826-29609887	-	-	24.9358	23.3849	26.4868	OK
ENSMUSG00000012609.19	-	-	ENSMUSG00000012609.19	Ttll5	-	chr12:85824658-86061893	-	-	3.63854	3.15309	4.12399	OK
ENSMUSG00000012640.16	-	-	ENSMUSG00000012640.16	Zfp715	-	chr7:43296196-43313294	-	-	3.52835	3.00804	4.04866	OK
ENSMUSG00000012705.16	-	-	ENSMUSG00000012705.16	Retn	-	chr8:3655769-3660110	-	-	0.15134	0	0.373777	OK
ENSMUSG00000012777.14	-	-	ENSMUSG00000012777.14	Acp4	-	chr7:44252147-44257378	-	-	0	0	0	OK
ENSMUSG00000012819.15	-	-	ENSMUSG00000012819.15	Cdh23	-	chr10:60302747-60696490	-	-	0.569231	0.149653	0.98881	OK
ENSMUSG00000012848.15	-	-	ENSMUSG00000012848.15	Rps5	-	chr7:12922289-12926686	-	-	226.626	214.666	238.586	OK
ENSMUSG00000012889.8	-	-	ENSMUSG00000012889.8	Podnl1	-	chr8:84125988-84132527	-	-	0.0249156	0	0.0805354	OK
ENSMUSG00000013033.16	-	-	ENSMUSG00000013033.16	Adgrl1	-	chr8:83900104-83941954	-	-	50.9134	48.5812	53.2457	OK
ENSMUSG00000013076.17	-	-	ENSMUSG00000013076.17	Amotl1	-	chr9:14541965-14645056	-	-	8.6331	8.0389	9.22731	OK
ENSMUSG00000013083.8	-	-	ENSMUSG00000013083.8	2200002J24Rik	-	chr7:30698925-30700536	-	-	0	0	0	OK
ENSMUSG00000013089.15	-	-	ENSMUSG00000013089.15	Etv5	-	chr16:22381308-22439719	-	-	18.914	17.6328	20.1953	OK
ENSMUSG00000013091.5	-	-	ENSMUSG00000013091.5	Tmem190	-	chr7:4782936-4784341	-	-	0.235591	0	0.732365	OK
ENSMUSG00000013150.15	-	-	ENSMUSG00000013150.15	Gfod2	-	chr8:105713853-105758664	-	-	11.2011	10.395	12.0071	OK
ENSMUSG00000013155.10	-	-	ENSMUSG00000013155.10	Enkd1	-	chr8:105703650-105708210	-	-	6.09221	5.19466	6.98977	OK
ENSMUSG00000013158.6	-	-	ENSMUSG00000013158.6	4933405L10Rik	-	chr8:105707654-105710246	-	-	0	0	0	OK
ENSMUSG00000013160.7	-	-	ENSMUSG00000013160.7	Atp6v0d1	-	chr8:105524464-105566047	-	-	79.9191	75.5787	84.2596	OK
ENSMUSG00000013236.17	-	-	ENSMUSG00000013236.17	Ptprs	-	chr17:56412425-56476483	-	-	78.1369	75.6163	80.6575	OK
ENSMUSG00000013275.9	-	-	ENSMUSG00000013275.9	Slc41a1	-	chr1:131827492-131848865	-	-	20.5686	19.3304	21.8068	OK
ENSMUSG00000013338.16	-	-	ENSMUSG00000013338.16	Fer1l4	-	chr2:156019138-156052947	-	-	0.0361201	0	0.28023	OK
ENSMUSG00000013353.10	-	-	ENSMUSG00000013353.10	4931406B18Rik	-	chr7:43492043-43505940	-	-	0.00931119	0	0.200646	OK
ENSMUSG00000013367.5	-	-	ENSMUSG00000013367.5	Iglon5	-	chr7:43472903-43490075	-	-	16.9343	15.7083	18.1603	OK
ENSMUSG00000013415.9	-	-	ENSMUSG00000013415.9	Igf2bp1	-	chr11:95957162-96005940	-	-	1.03842	0.718183	1.35865	OK
ENSMUSG00000013418.8	-	-	ENSMUSG00000013418.8	B4galnt2	-	chr11:95865942-95914891	-	-	0	0	0	OK
ENSMUSG00000013419.7	-	-	ENSMUSG00000013419.7	Zfp651	-	chr9:121759329-121771742	-	-	53.0456	50.5777	55.5135	OK
ENSMUSG00000013465.19	-	-	ENSMUSG00000013465.19	Nelfb	-	chr2:25199711-25211489	-	-	17.563	16.2314	18.8946	OK
ENSMUSG00000013483.14	-	-	ENSMUSG00000013483.14	Card14	-	chr11:119307767-119345375	-	-	0	0	0	OK
ENSMUSG00000013495.15	-	-	ENSMUSG00000013495.15	Tmem175	-	chr5:108629769-108648782	-	-	8.44562	7.57333	9.3179	OK
ENSMUSG00000013523.13	-	-	ENSMUSG00000013523.13	Bcas1	-	chr2:170346990-170427845	-	-	0.0691891	0	0.386046	OK
ENSMUSG00000013539.14	-	-	ENSMUSG00000013539.14	Tango2	-	chr16:18300824-18348103	-	-	20.284	18.5078	22.0602	OK
ENSMUSG00000013562.12	-	-	ENSMUSG00000013562.12	4833413E03Rik	-	chr17:31557125-31559113	-	-	0.198688	0	0.484511	OK
ENSMUSG00000013584.5	-	-	ENSMUSG00000013584.5	Aldh1a2	-	chr9:71215788-71296243	-	-	0.54108	0.3494	0.732759	OK
ENSMUSG00000013593.12	-	-	ENSMUSG00000013593.12	Ndufs2	-	chr1:171234852-171251388	-	-	56.1259	53.048	59.2038	OK
ENSMUSG00000013611.14	-	-	ENSMUSG00000013611.14	Snx31	-	chr15:36504061-36555573	-	-	0.0280266	0	0.305191	OK
ENSMUSG00000013622.15	-	-	ENSMUSG00000013622.15	Atraid	-	chr5:31048311-31054623	-	-	31.4497	28.3915	34.5079	OK
ENSMUSG00000013629.16	-	-	ENSMUSG00000013629.16	Cad	-	chr5:31054779-31078479	-	-	8.31553	7.52117	9.10989	OK
ENSMUSG00000013643.13	-	-	ENSMUSG00000013643.13	Lypd8	-	chr11:58379042-58390728	-	-	0	0	0	OK
ENSMUSG00000013646.17	-	-	ENSMUSG00000013646.17	Sh3bp5l	-	chr11:58330723-58347728	-	-	17.7113	16.4983	18.9243	OK
ENSMUSG00000013653.2	-	-	ENSMUSG00000013653.2	1810065E05Rik	-	chr11:58421110-58426024	-	-	0	0	0	OK
ENSMUSG00000013662.6	-	-	ENSMUSG00000013662.6	Atad1	-	chr19:32671637-32739786	-	-	27.3212	25.823	28.8194	OK
ENSMUSG00000013663.7	-	-	ENSMUSG00000013663.7	Pten	-	chr19:32757496-32826160	-	-	20.3874	19.3486	21.4262	OK
ENSMUSG00000013668.9	-	-	ENSMUSG00000013668.9	4933402N03Rik	-	chr7:131137712-131146314	-	-	0	0	0	OK
ENSMUSG00000013698.12	-	-	ENSMUSG00000013698.12	Pea15a	-	chr1:172196727-172206804	-	-	596.462	571.127	621.797	OK
ENSMUSG00000013701.13	-	-	ENSMUSG00000013701.13	Timm23	-	chr14:32180161-32201898	-	-	22.837	19.8871	25.7868	OK
ENSMUSG00000013707.3	-	-	ENSMUSG00000013707.3	Tnfaip8l2	-	chr3:95139520-95142360	-	-	0.48439	0.215699	0.753081	OK
ENSMUSG00000013736.16	-	-	ENSMUSG00000013736.16	Trnt1	-	chr6:106769119-106782474	-	-	8.34796	7.3261	9.36983	OK
ENSMUSG00000013766.11	-	-	ENSMUSG00000013766.11	Ly6g6e	-	chr17:35076901-35078804	-	-	0.340589	0	0.714971	OK
ENSMUSG00000013787.15	-	-	ENSMUSG00000013787.15	Ehmt2	-	chr17:34898468-34914052	-	-	35.071	33.5691	36.5729	OK
ENSMUSG00000013822.7	-	-	ENSMUSG00000013822.7	Elof1	-	chr9:22112988-22117172	-	-	32.8385	30.1413	35.5357	OK
ENSMUSG00000013833.15	-	-	ENSMUSG00000013833.15	Med16	-	chr10:79894707-79908923	-	-	10.3105	9.45048	11.1704	OK
ENSMUSG00000013846.10	-	-	ENSMUSG00000013846.10	St3gal1	-	chr15:67102874-67176830	-	-	6.46825	5.85751	7.079	OK
ENSMUSG00000013858.14	-	-	ENSMUSG00000013858.14	Tmem259	-	chr10:79974947-79984330	-	-	42.0758	39.8205	44.3312	OK
ENSMUSG00000013878.18	-	-	ENSMUSG00000013878.18	Rnf170	-	chr8:26119367-26151790	-	-	3.0612	2.57327	3.54912	OK
ENSMUSG00000013921.15	-	-	ENSMUSG00000013921.15	Clip3	-	chr7:30291727-30308367	-	-	95.2448	90.7591	99.7304	OK
ENSMUSG00000013928.13	-	-	ENSMUSG00000013928.13	Thap8	-	chr7:30280093-30290237	-	-	0	0	0	OK
ENSMUSG00000013936.12	-	-	ENSMUSG00000013936.12	Myl2	-	chr5:122100950-122113472	-	-	0	0	0	OK
ENSMUSG00000013973.12	-	-	ENSMUSG00000013973.12	Dedd	-	chr1:171329144-171342331	-	-	8.43854	6.69137	10.1857	OK
ENSMUSG00000013974.3	-	-	ENSMUSG00000013974.3	Mcemp1	-	chr8:3665753-3669259	-	-	0	0	0	OK
ENSMUSG00000013997.10	-	-	ENSMUSG00000013997.10	Nit1	-	chr1:171338007-171345646	-	-	16.9935	15.533	18.454	OK
ENSMUSG00000014030.15	-	-	ENSMUSG00000014030.15	Pax5	-	chr4:44524756-44710487	-	-	0.0135437	0	0.55157	OK
ENSMUSG00000014039.18	-	-	ENSMUSG00000014039.18	Prdm15	-	chr16:97791466-97851850	-	-	1.5375	0.949551	2.12545	OK
ENSMUSG00000014074.17	-	-	ENSMUSG00000014074.17	Rnf168	-	chr16:32277458-32301434	-	-	5.62553	5.12029	6.13076	OK
ENSMUSG00000014075.15	-	-	ENSMUSG00000014075.15	Tctex1d2	-	chr16:32419701-32429099	-	-	5.61535	4.48606	6.74464	OK
ENSMUSG00000014077.13	-	-	ENSMUSG00000014077.13	Chp1	-	chr2:119547696-119587027	-	-	26.1104	24.4359	27.7849	OK
ENSMUSG00000014104.12	-	-	ENSMUSG00000014104.12	Sval2	-	chr6:41852988-41864413	-	-	0	0	0	OK
ENSMUSG00000014158.12	-	-	ENSMUSG00000014158.12	Trpv4	-	chr5:114622151-114658421	-	-	0.921114	0.649736	1.19249	OK
ENSMUSG00000014164.15	-	-	ENSMUSG00000014164.15	Klhl3	-	chr13:58000227-58113592	-	-	3.79079	3.46957	4.11201	OK
ENSMUSG00000014177.10	-	-	ENSMUSG00000014177.10	Tvp23b	-	chr11:62879454-62916780	-	-	10.4908	9.33206	11.6496	OK
ENSMUSG00000014195.16	-	-	ENSMUSG00000014195.16	Dnajc7	-	chr11:100582817-100620188	-	-	37.6388	35.2336	40.0441	OK
ENSMUSG00000014198.15	-	-	ENSMUSG00000014198.15	Zfp385c	-	chr11:100627542-100692455	-	-	0	0	0	OK
ENSMUSG00000014226.10	-	-	ENSMUSG00000014226.10	Cacybp	-	chr1:160202366-160212875	-	-	31.4321	29.4031	33.4611	OK
ENSMUSG00000014232.14	-	-	ENSMUSG00000014232.14	Cluap1	-	chr16:3908800-3941147	-	-	17.9699	16.4744	19.4655	OK
ENSMUSG00000014243.5	-	-	ENSMUSG00000014243.5	Zswim7	-	chr11:62267223-62281375	-	-	5.75724	4.53615	6.97834	OK
ENSMUSG00000014245.8	-	-	ENSMUSG00000014245.8	Pigl	-	chr11:62458459-62514417	-	-	0	0	0	OK
ENSMUSG00000014294.4	-	-	ENSMUSG00000014294.4	Ndufa2	-	chr18:36742331-36744557	-	-	72.6928	66.7513	78.6343	OK
ENSMUSG00000014301.13	-	-	ENSMUSG00000014301.13	Pam16	-	chr16:4616463-4624988	-	-	0	0	0	OK
ENSMUSG00000014303.13	-	-	ENSMUSG00000014303.13	Glis2	-	chr16:4594712-4624924	-	-	9.94565	9.13883	10.7525	OK
ENSMUSG00000014313.15	-	-	ENSMUSG00000014313.15	Cox6c	-	chr15:35925885-35938246	-	-	184.533	174.226	194.841	OK
ENSMUSG00000014329.14	-	-	ENSMUSG00000014329.14	Bicc1	-	chr10:70922831-71159700	-	-	3.14676	2.82231	3.47122	OK
ENSMUSG00000014349.7	-	-	ENSMUSG00000014349.7	Ube2z	-	chr11:96047431-96065388	-	-	27.7456	26.7326	28.7585	OK
ENSMUSG00000014351.12	-	-	ENSMUSG00000014351.12	Gip	-	chr11:96024544-96030831	-	-	0	0	0	OK
ENSMUSG00000014353.15	-	-	ENSMUSG00000014353.15	Tmem87b	-	chr2:128818117-128854261	-	-	3.65444	3.22139	4.08749	OK
ENSMUSG00000014355.10	-	-	ENSMUSG00000014355.10	Anapc1	-	chr2:128610103-128687391	-	-	10.0408	9.35848	10.7231	OK
ENSMUSG00000014361.5	-	-	ENSMUSG00000014361.5	Mertk	-	chr2:128698955-128802894	-	-	1.87097	1.56553	2.1764	OK
ENSMUSG00000014402.15	-	-	ENSMUSG00000014402.15	Tsg101	-	chr7:46888948-46919969	-	-	26.7528	24.4319	29.0737	OK
ENSMUSG00000014418.16	-	-	ENSMUSG00000014418.16	Hps5	-	chr7:46760465-46796064	-	-	4.11449	3.38215	4.84682	OK
ENSMUSG00000014426.9	-	-	ENSMUSG00000014426.9	Map3k4	-	chr17:12227620-12318796	-	-	6.50418	5.73943	7.26894	OK
ENSMUSG00000014453.4	-	-	ENSMUSG00000014453.4	Blk	-	chr14:63372835-63417037	-	-	0.095195	0	0.326053	OK
ENSMUSG00000014496.8	-	-	ENSMUSG00000014496.8	Ankrd28	-	chr14:31698767-31830651	-	-	7.01641	6.43301	7.59981	OK
ENSMUSG00000014498.9	-	-	ENSMUSG00000014498.9	Ankrd52	-	chr10:128377114-128408704	-	-	18.4644	17.4585	19.4703	OK
ENSMUSG00000014503.15	-	-	ENSMUSG00000014503.15	Pkd2l2	-	chr18:34408488-34444116	-	-	0	0	0	OK
ENSMUSG00000014504.16	-	-	ENSMUSG00000014504.16	Srp19	-	chr18:34330846-34336599	-	-	31.1168	28.2636	33.9699	OK
ENSMUSG00000014529.9	-	-	ENSMUSG00000014529.9	Tmbim7	-	chr5:3651180-3680325	-	-	0	0	0	OK
ENSMUSG00000014542.3	-	-	ENSMUSG00000014542.3	Clec4f	-	chr6:83644541-83656187	-	-	0	0	0	OK
ENSMUSG00000014543.14	-	-	ENSMUSG00000014543.14	Klra17	-	chr6:129831153-129876672	-	-	0	0	0	OK
ENSMUSG00000014547.10	-	-	ENSMUSG00000014547.10	Wdfy2	-	chr14:62837677-62961509	-	-	3.73582	3.4078	4.06384	OK
ENSMUSG00000014550.14	-	-	ENSMUSG00000014550.14	Rbsn	-	chr6:92186711-92214925	-	-	9.73418	8.95097	10.5174	OK
ENSMUSG00000014551.8	-	-	ENSMUSG00000014551.8	Mrps25	-	chr6:92169524-92184033	-	-	5.48866	4.96464	6.01268	OK
ENSMUSG00000014554.13	-	-	ENSMUSG00000014554.13	Dguok	-	chr6:83480216-83506969	-	-	7.53386	6.22708	8.84064	OK
ENSMUSG00000014592.21	-	-	ENSMUSG00000014592.21	Camta1	-	chr4:150917321-151861876	-	-	18.2423	17.265	19.2196	OK
ENSMUSG00000014599.10	-	-	ENSMUSG00000014599.10	Csf1	-	chr3:107741047-107760469	-	-	67.4323	64.2408	70.6237	OK
ENSMUSG00000014601.13	-	-	ENSMUSG00000014601.13	Strip1	-	chr3:107612531-107631694	-	-	26.3245	24.7314	27.9176	OK
ENSMUSG00000014602.15	-	-	ENSMUSG00000014602.15	Kif1a	-	chr1:93015463-93101951	-	-	111.833	106.968	116.698	OK
ENSMUSG00000014603.3	-	-	ENSMUSG00000014603.3	Alx3	-	chr3:107595030-107605776	-	-	0.124716	0	0.340595	OK
ENSMUSG00000014606.14	-	-	ENSMUSG00000014606.14	Slc25a11	-	chr11:70644195-70647479	-	-	34.3762	32.0517	36.7007	OK
ENSMUSG00000014609.16	-	-	ENSMUSG00000014609.16	Chrne	-	chr11:70614882-70619216	-	-	0	0	0	OK
ENSMUSG00000014633.15	-	-	ENSMUSG00000014633.15	Cmc2	-	chr8:116888684-116921455	-	-	6.32423	4.82393	7.82454	OK
ENSMUSG00000014668.15	-	-	ENSMUSG00000014668.15	Chfr	-	chr5:110135841-110171972	-	-	16.9009	15.7848	18.0171	OK
ENSMUSG00000014686.8	-	-	ENSMUSG00000014686.8	Ceacam16	-	chr7:19852096-19861299	-	-	0	0	0	OK
ENSMUSG00000014704.10	-	-	ENSMUSG00000014704.10	Hoxa2	-	chr6:52162416-52164831	-	-	0.0224838	0	0.0849091	OK
ENSMUSG00000014725.16	-	-	ENSMUSG00000014725.16	Adam28	-	chr14:68606026-68655842	-	-	0.0143431	0	0.126619	OK
ENSMUSG00000014747.6	-	-	ENSMUSG00000014747.6	Ankrd53	-	chr6:83762643-83768326	-	-	0.191528	0.0350265	0.348029	OK
ENSMUSG00000014748.13	-	-	ENSMUSG00000014748.13	Tex261	-	chr6:83768884-83775813	-	-	14.049	12.9549	15.1432	OK
ENSMUSG00000014763.8	-	-	ENSMUSG00000014763.8	Fam120b	-	chr17:15396201-15433583	-	-	9.59996	8.97574	10.2242	OK
ENSMUSG00000014767.17	-	-	ENSMUSG00000014767.17	Tbp	-	chr17:15499887-15528379	-	-	4.52929	3.76057	5.29802	OK
ENSMUSG00000014769.10	-	-	ENSMUSG00000014769.10	Psmb1	-	chr17:15475020-15499751	-	-	39.4861	37.2509	41.7214	OK
ENSMUSG00000014771.13	-	-	ENSMUSG00000014771.13	Pdcd2	-	chr17:15519207-15527301	-	-	6.33712	5.22405	7.45019	OK
ENSMUSG00000014773.13	-	-	ENSMUSG00000014773.13	Dll1	-	chr17:15367353-15376872	-	-	2.07481	1.64461	2.50501	OK
ENSMUSG00000014776.7	-	-	ENSMUSG00000014776.7	Nol3	-	chr8:105276139-105281939	-	-	0	0	0	OK
ENSMUSG00000014778.10	-	-	ENSMUSG00000014778.10	Fhod1	-	chr8:105329162-105347953	-	-	1.65343	1.31829	1.98858	OK
ENSMUSG00000014782.16	-	-	ENSMUSG00000014782.16	Plekhg4	-	chr8:105373273-105382862	-	-	0.599315	0.302732	0.895897	OK
ENSMUSG00000014786.8	-	-	ENSMUSG00000014786.8	Slc9a5	-	chr8:105348842-105369881	-	-	3.95912	3.53721	4.38102	OK
ENSMUSG00000014791.10	-	-	ENSMUSG00000014791.10	Elmo3	-	chr8:105305600-105310760	-	-	0.598801	0.31847	0.879132	OK
ENSMUSG00000014813.9	-	-	ENSMUSG00000014813.9	Stc1	-	chr14:69029237-69041804	-	-	3.76036	3.3616	4.15913	OK
ENSMUSG00000014837.15	-	-	ENSMUSG00000014837.15	4931428F04Rik	-	chr8:105280408-105289864	-	-	48.7392	46.6746	50.8039	OK
ENSMUSG00000014846.12	-	-	ENSMUSG00000014846.12	Tppp3	-	chr8:105467492-105471526	-	-	39.0233	35.8817	42.1649	OK
ENSMUSG00000014850.15	-	-	ENSMUSG00000014850.15	Msh3	-	chr13:92211871-92355003	-	-	3.97217	3.22425	4.7201	OK
ENSMUSG00000014852.16	-	-	ENSMUSG00000014852.16	Adamts13	-	chr2:26973415-27009628	-	-	0.246897	0	0.573469	OK
ENSMUSG00000014856.12	-	-	ENSMUSG00000014856.12	Tmem208	-	chr8:105326353-105335219	-	-	15.3995	13.443	17.356	OK
ENSMUSG00000014859.9	-	-	ENSMUSG00000014859.9	E2f4	-	chr8:105297662-105305370	-	-	8.25637	7.35119	9.16155	OK
ENSMUSG00000014867.9	-	-	ENSMUSG00000014867.9	Surf4	-	chr2:26920039-26933928	-	-	64.1919	61.0057	67.378	OK
ENSMUSG00000014873.15	-	-	ENSMUSG00000014873.15	Surf2	-	chr2:26916366-26920183	-	-	0	0	0	OK
ENSMUSG00000014905.4	-	-	ENSMUSG00000014905.4	Dnajb9	-	chr12:44205558-44210326	-	-	8.39084	7.51824	9.26343	OK
ENSMUSG00000014907.10	-	-	ENSMUSG00000014907.10	Naf1	-	chr8:66860216-66890564	-	-	5.02529	4.45117	5.59941	OK
ENSMUSG00000014932.15	-	-	ENSMUSG00000014932.15	Yes1	-	chr5:32611170-32687057	-	-	2.45362	2.09153	2.81571	OK
ENSMUSG00000014956.15	-	-	ENSMUSG00000014956.15	Ppp1cb	-	chr5:32458842-32517433	-	-	61.6857	57.8029	65.5685	OK
ENSMUSG00000014959.12	-	-	ENSMUSG00000014959.12	Gorasp2	-	chr2:70661575-70712636	-	-	41.7593	39.2687	44.2499	OK
ENSMUSG00000014980.14	-	-	ENSMUSG00000014980.14	Tsen15	-	chr1:152370734-152386688	-	-	9.55835	8.09536	11.0213	OK
ENSMUSG00000015001.17	-	-	ENSMUSG00000015001.17	Oc90	-	chr15:65876052-65912397	-	-	0	0	0	OK
ENSMUSG00000015002.18	-	-	ENSMUSG00000015002.18	Efr3a	-	chr15:65787033-65873816	-	-	6.1214	5.40692	6.83588	OK
ENSMUSG00000015023.7	-	-	ENSMUSG00000015023.7	Ddx19a	-	chr8:110974995-110997800	-	-	11.5842	10.6004	12.568	OK
ENSMUSG00000015053.14	-	-	ENSMUSG00000015053.14	Gata2	-	chr6:88193890-88207032	-	-	0.542547	0.108582	0.976512	OK
ENSMUSG00000015083.11	-	-	ENSMUSG00000015083.11	C8g	-	chr2:25498650-25501719	-	-	0.740733	0.205622	1.27584	OK
ENSMUSG00000015085.8	-	-	ENSMUSG00000015085.8	Entpd2	-	chr2:25395873-25401321	-	-	0	0	0	OK
ENSMUSG00000015087.14	-	-	ENSMUSG00000015087.14	Rabl6	-	chr2:25583017-25608521	-	-	19.5684	18.165	20.9719	OK
ENSMUSG00000015090.13	-	-	ENSMUSG00000015090.13	Ptgds	-	chr2:25466708-25470046	-	-	2.85702	2.03191	3.68212	OK
ENSMUSG00000015092.9	-	-	ENSMUSG00000015092.9	Edf1	-	chr2:25557846-25562082	-	-	141.368	132.92	149.816	OK
ENSMUSG00000015093.15	-	-	ENSMUSG00000015093.15	Clic3	-	chr2:25456837-25458776	-	-	0.522132	0.0737343	0.97053	OK
ENSMUSG00000015094.16	-	-	ENSMUSG00000015094.16	Npdc1	-	chr2:25399350-25409494	-	-	110.036	104.297	115.776	OK
ENSMUSG00000015095.12	-	-	ENSMUSG00000015095.12	Fbxw5	-	chr2:25500749-25505471	-	-	30.312	28.392	32.2319	OK
ENSMUSG00000015112.15	-	-	ENSMUSG00000015112.15	Slc25a13	-	chr6:6041217-6217173	-	-	1.33151	0.898106	1.76492	OK
ENSMUSG00000015120.15	-	-	ENSMUSG00000015120.15	Ube2i	-	chr17:25261915-25274622	-	-	57.7187	54.2002	61.2371	OK
ENSMUSG00000015126.9	-	-	ENSMUSG00000015126.9	Tsr3	-	chr17:25240169-25242798	-	-	15.3203	13.7166	16.9241	OK
ENSMUSG00000015127.14	-	-	ENSMUSG00000015127.14	Unkl	-	chr17:25188396-25234443	-	-	4.76921	4.1932	5.34522	OK
ENSMUSG00000015133.17	-	-	ENSMUSG00000015133.17	Lrrk1	-	chr7:66226911-66388350	-	-	9.79181	9.00161	10.582	OK
ENSMUSG00000015134.15	-	-	ENSMUSG00000015134.15	Aldh1a3	-	chr7:66390889-66427517	-	-	2.91883	2.40678	3.43089	OK
ENSMUSG00000015143.15	-	-	ENSMUSG00000015143.15	Actn1	-	chr12:80167546-80260371	-	-	82.5936	78.7108	86.4763	OK
ENSMUSG00000015149.14	-	-	ENSMUSG00000015149.14	Sirt2	-	chr7:28766734-28788661	-	-	32.6469	30.6709	34.623	OK
ENSMUSG00000015165.16	-	-	ENSMUSG00000015165.16	Hnrnpl	-	chr7:28808540-28822266	-	-	105.242	101.075	109.41	OK
ENSMUSG00000015176.11	-	-	ENSMUSG00000015176.11	Nolc1	-	chr19:46075862-46085530	-	-	21.7951	20.5125	23.0776	OK
ENSMUSG00000015189.12	-	-	ENSMUSG00000015189.12	Casd1	-	chr6:4600838-4643355	-	-	5.50665	4.80824	6.20506	OK
ENSMUSG00000015202.13	-	-	ENSMUSG00000015202.13	Cnksr3	-	chr10:7119062-7212237	-	-	2.27852	1.94604	2.611	OK
ENSMUSG00000015214.14	-	-	ENSMUSG00000015214.14	Mtmr1	-	chrX:71364759-71419196	-	-	3.62974	2.94328	4.3162	OK
ENSMUSG00000015217.11	-	-	ENSMUSG00000015217.11	Hmgb3	-	chrX:71555917-71560676	-	-	41.9222	39.5259	44.3185	OK
ENSMUSG00000015222.18	-	-	ENSMUSG00000015222.18	Map2	-	chr1:66175272-66442583	-	-	131.734	127.334	136.135	OK
ENSMUSG00000015224.10	-	-	ENSMUSG00000015224.10	Cyp2j9	-	chr4:96568428-96591578	-	-	1.10015	0.799393	1.40091	OK
ENSMUSG00000015242.14	-	-	ENSMUSG00000015242.14	Nipsnap3a	-	chr4:52989271-53001162	-	-	0	0	0	OK
ENSMUSG00000015243.4	-	-	ENSMUSG00000015243.4	Abca1	-	chr4:53030786-53159895	-	-	28.0332	26.7102	29.3562	OK
ENSMUSG00000015247.10	-	-	ENSMUSG00000015247.10	Nipsnap3b	-	chr4:53011879-53022060	-	-	11.8458	10.5882	13.1035	OK
ENSMUSG00000015289.4	-	-	ENSMUSG00000015289.4	Lage3	-	chrX:74351275-74353618	-	-	36.508	33.1541	39.8619	OK
ENSMUSG00000015290.15	-	-	ENSMUSG00000015290.15	Ubl4a	-	chrX:74365717-74373218	-	-	15.551	14.2988	16.8032	OK
ENSMUSG00000015291.10	-	-	ENSMUSG00000015291.10	Gdi1	-	chrX:74304997-74311862	-	-	160.194	153.725	166.663	OK
ENSMUSG00000015305.6	-	-	ENSMUSG00000015305.6	Sash1	-	chr10:8722218-8886070	-	-	6.90935	6.41062	7.40808	OK
ENSMUSG00000015312.9	-	-	ENSMUSG00000015312.9	Gadd45b	-	chr10:80930072-80932204	-	-	13.9082	12.4298	15.3866	OK
ENSMUSG00000015314.10	-	-	ENSMUSG00000015314.10	Slamf6	-	chr1:171917514-171953170	-	-	0.0192337	0	0.296053	OK
ENSMUSG00000015316.11	-	-	ENSMUSG00000015316.11	Slamf1	-	chr1:171767126-171801184	-	-	0.02806	0	0.0794649	OK
ENSMUSG00000015335.16	-	-	ENSMUSG00000015335.16	Zdhhc12	-	chr2:30090943-30093648	-	-	7.09341	6.0286	8.15822	OK
ENSMUSG00000015337.5	-	-	ENSMUSG00000015337.5	Endog	-	chr2:30171492-30174069	-	-	7.35636	6.12533	8.5874	OK
ENSMUSG00000015340.10	-	-	ENSMUSG00000015340.10	Cybb	-	chrX:9435251-9487771	-	-	0.40921	0.0146577	0.803763	OK
ENSMUSG00000015341.17	-	-	ENSMUSG00000015341.17	Golga7	-	chr8:23241345-23257074	-	-	30.6536	28.7449	32.5622	OK
ENSMUSG00000015342.6	-	-	ENSMUSG00000015342.6	Xk	-	chrX:9272755-9313250	-	-	1.34119	1.14183	1.54056	OK
ENSMUSG00000015354.8	-	-	ENSMUSG00000015354.8	Pcolce2	-	chr9:95637600-95698096	-	-	0.862653	0.371024	1.35428	OK
ENSMUSG00000015355.13	-	-	ENSMUSG00000015355.13	Cd48	-	chr1:171682008-171705258	-	-	0.174531	0	0.370105	OK
ENSMUSG00000015357.10	-	-	ENSMUSG00000015357.10	Clpx	-	chr9:65294259-65330658	-	-	8.23915	7.46905	9.00926	OK
ENSMUSG00000015363.13	-	-	ENSMUSG00000015363.13	Trabd	-	chr15:89075123-89087077	-	-	9.81072	8.96153	10.6599	OK
ENSMUSG00000015365.15	-	-	ENSMUSG00000015365.15	Mov10l1	-	chr15:88982908-89055152	-	-	0.0325294	0	0.331858	OK
ENSMUSG00000015377.10	-	-	ENSMUSG00000015377.10	Dennd6b	-	chr15:89182212-89196496	-	-	5.26986	4.71823	5.8215	OK
ENSMUSG00000015396.4	-	-	ENSMUSG00000015396.4	Cd83	-	chr13:43784774-43803132	-	-	0.677162	0.454956	0.899368	OK
ENSMUSG00000015401.12	-	-	ENSMUSG00000015401.12	Cltrn	-	chrX:164088829-164118860	-	-	0	0	0	OK
ENSMUSG00000015405.15	-	-	ENSMUSG00000015405.15	Ace2	-	chrX:164139331-164188420	-	-	0.772606	0.57787	0.967342	OK
ENSMUSG00000015437.5	-	-	ENSMUSG00000015437.5	Gzmb	-	chr14:56258837-56262260	-	-	0	0	0	OK
ENSMUSG00000015441.4	-	-	ENSMUSG00000015441.4	Gzmf	-	chr14:56205262-56211417	-	-	0	0	0	OK
ENSMUSG00000015443.9	-	-	ENSMUSG00000015443.9	Gzmn	-	chr14:56165796-56174599	-	-	0	0	0	OK
ENSMUSG00000015451.16	-	-	ENSMUSG00000015451.16	C4a	-	chr17:34809091-34823464	-	-	1.27616	0.481148	2.07117	OK
ENSMUSG00000015452.14	-	-	ENSMUSG00000015452.14	Ager	-	chr17:34597861-34600936	-	-	1.03965	0.634341	1.44496	OK
ENSMUSG00000015461.15	-	-	ENSMUSG00000015461.15	Atf6b	-	chr17:34647145-34655074	-	-	24.6737	22.9812	26.3661	OK
ENSMUSG00000015467.14	-	-	ENSMUSG00000015467.14	Egfl8	-	chr17:34613348-34615971	-	-	0	0	0	OK
ENSMUSG00000015468.14	-	-	ENSMUSG00000015468.14	Notch4	-	chr17:34564267-34588503	-	-	1.28358	0.443146	2.12402	OK
ENSMUSG00000015474.16	-	-	ENSMUSG00000015474.16	Ppt2	-	chr17:34616661-34628510	-	-	0	0	0	OK
ENSMUSG00000015476.6	-	-	ENSMUSG00000015476.6	Prrt1	-	chr17:34629532-34633126	-	-	15.1472	13.8661	16.4283	OK
ENSMUSG00000015478.13	-	-	ENSMUSG00000015478.13	Rnf5	-	chr17:34601090-34603690	-	-	43.6268	40.5984	46.6552	OK
ENSMUSG00000015484.3	-	-	ENSMUSG00000015484.3	Fam163a	-	chr1:156075965-156205026	-	-	0.104853	0.0416244	0.168082	OK
ENSMUSG00000015488.14	-	-	ENSMUSG00000015488.14	Cacfd1	-	chr2:27009925-27021089	-	-	23.8817	22.3536	25.4099	OK
ENSMUSG00000015501.10	-	-	ENSMUSG00000015501.10	Hivep2	-	chr10:13966074-14151374	-	-	16.3802	15.5962	17.1642	OK
ENSMUSG00000015519.12	-	-	ENSMUSG00000015519.12	2310057J18Rik	-	chr10:28972287-28986303	-	-	0	0	0	OK
ENSMUSG00000015522.18	-	-	ENSMUSG00000015522.18	Arnt	-	chr3:95434387-95497240	-	-	4.56803	3.93577	5.20029	OK
ENSMUSG00000015533.9	-	-	ENSMUSG00000015533.9	Itga2	-	chr13:114833080-114932100	-	-	0.514884	0.259674	0.770095	OK
ENSMUSG00000015536.14	-	-	ENSMUSG00000015536.14	Mocs2	-	chr13:114818235-114832275	-	-	33.2541	30.5791	35.9292	OK
ENSMUSG00000015542.17	-	-	ENSMUSG00000015542.17	Nat9	-	chr11:115182831-115187859	-	-	8.67779	7.34675	10.0088	OK
ENSMUSG00000015568.16	-	-	ENSMUSG00000015568.16	Lpl	-	chr8:68880490-68907448	-	-	10.6099	9.83914	11.3807	OK
ENSMUSG00000015575.15	-	-	ENSMUSG00000015575.15	Atp6v0e	-	chr17:26663230-26699647	-	-	37.1595	33.8819	40.437	OK
ENSMUSG00000015579.5	-	-	ENSMUSG00000015579.5	Nkx2-5	-	chr17:26838663-26845009	-	-	0.179184	0.00464229	0.353725	OK
ENSMUSG00000015597.17	-	-	ENSMUSG00000015597.17	Zfp318	-	chr17:46383730-46420920	-	-	6.98338	6.41772	7.54905	OK
ENSMUSG00000015599.9	-	-	ENSMUSG00000015599.9	Ttbk1	-	chr17:46442447-46487675	-	-	14.984	14.2191	15.7488	OK
ENSMUSG00000015605.6	-	-	ENSMUSG00000015605.6	Srf	-	chr17:46548328-46556175	-	-	20.8979	19.4273	22.3685	OK
ENSMUSG00000015619.10	-	-	ENSMUSG00000015619.10	Gata3	-	chr2:9857077-9890034	-	-	0.0813507	0	0.547857	OK
ENSMUSG00000015627.5	-	-	ENSMUSG00000015627.5	Gata5	-	chr2:180325132-180334699	-	-	0	0	0	OK
ENSMUSG00000015647.9	-	-	ENSMUSG00000015647.9	Lama5	-	chr2:180176372-180225859	-	-	17.4449	16.5077	18.3822	OK
ENSMUSG00000015652.9	-	-	ENSMUSG00000015652.9	Steap1	-	chr5:5736316-5749326	-	-	1.00359	0.610235	1.39694	OK
ENSMUSG00000015653.13	-	-	ENSMUSG00000015653.13	Steap2	-	chr5:5664828-5694578	-	-	1.52656	1.27569	1.77743	OK
ENSMUSG00000015656.17	-	-	ENSMUSG00000015656.17	Hspa8	-	chr9:40800983-40810087	-	-	505.685	484.055	527.314	OK
ENSMUSG00000015659.12	-	-	ENSMUSG00000015659.12	Serac1	-	chr17:6042195-6079741	-	-	2.1787	1.79092	2.56649	OK
ENSMUSG00000015665.8	-	-	ENSMUSG00000015665.8	Awat1	-	chrX:100572250-100578205	-	-	0	0	0	OK
ENSMUSG00000015668.13	-	-	ENSMUSG00000015668.13	Pdzd11	-	chrX:100622882-100626568	-	-	21.166	19.0925	23.2396	OK
ENSMUSG00000015671.11	-	-	ENSMUSG00000015671.11	Psma2	-	chr13:14613239-14674236	-	-	15.547	14.4355	16.6586	OK
ENSMUSG00000015672.4	-	-	ENSMUSG00000015672.4	Mrpl32	-	chr13:14608183-14613165	-	-	13.3548	11.3561	15.3534	OK
ENSMUSG00000015697.14	-	-	ENSMUSG00000015697.14	Setdb1	-	chr3:95323524-95357202	-	-	7.4514	6.85068	8.05211	OK
ENSMUSG00000015702.13	-	-	ENSMUSG00000015702.13	Anxa9	-	chr3:95296095-95307176	-	-	0	0	0	OK
ENSMUSG00000015709.9	-	-	ENSMUSG00000015709.9	Arnt2	-	chr7:84246277-84410176	-	-	41.8355	40.1124	43.5585	OK
ENSMUSG00000015711.8	-	-	ENSMUSG00000015711.8	Prune1	-	chr3:95253673-95282076	-	-	18.2476	17.0358	19.4594	OK
ENSMUSG00000015714.11	-	-	ENSMUSG00000015714.11	Cers2	-	chr3:95314790-95323599	-	-	29.3568	27.4348	31.2788	OK
ENSMUSG00000015721.18	-	-	ENSMUSG00000015721.18	Nlrp5	-	chr7:23385888-23441922	-	-	0	0	0	OK
ENSMUSG00000015733.13	-	-	ENSMUSG00000015733.13	Capza2	-	chr6:17636233-17666972	-	-	39.678	37.361	41.995	OK
ENSMUSG00000015745.9	-	-	ENSMUSG00000015745.9	Plekho1	-	chr3:95988428-95996001	-	-	27.8174	25.4488	30.1861	OK
ENSMUSG00000015747.5	-	-	ENSMUSG00000015747.5	Vps45	-	chr3:95999831-96058466	-	-	7.10269	6.04828	8.15711	OK
ENSMUSG00000015748.13	-	-	ENSMUSG00000015748.13	Prpf3	-	chr3:95830123-95855885	-	-	4.72066	4.05017	5.39114	OK
ENSMUSG00000015749.12	-	-	ENSMUSG00000015749.12	Anp32e	-	chr3:95929245-95947390	-	-	41.9541	39.7001	44.208	OK
ENSMUSG00000015750.15	-	-	ENSMUSG00000015750.15	Aph1a	-	chr3:95893968-95898288	-	-	30.2788	28.3089	32.2487	OK
ENSMUSG00000015755.16	-	-	ENSMUSG00000015755.16	Tab2	-	chr10:7905652-7956230	-	-	18.5218	17.3973	19.6462	OK
ENSMUSG00000015757.10	-	-	ENSMUSG00000015757.10	Ppil4	-	chr10:7792890-7823135	-	-	8.24375	7.53958	8.94792	OK
ENSMUSG00000015759.11	-	-	ENSMUSG00000015759.11	Cnih1	-	chr14:46775566-46788411	-	-	24.8672	22.9412	26.7932	OK
ENSMUSG00000015766.14	-	-	ENSMUSG00000015766.14	Eps8	-	chr6:137477244-137654876	-	-	3.75665	2.9992	4.5141	OK
ENSMUSG00000015776.12	-	-	ENSMUSG00000015776.12	Med22	-	chr2:26905261-26910677	-	-	21.3385	19.4316	23.2454	OK
ENSMUSG00000015787.15	-	-	ENSMUSG00000015787.15	Abo	-	chr2:26842502-26864979	-	-	0	0	0	OK
ENSMUSG00000015790.16	-	-	ENSMUSG00000015790.16	Surf1	-	chr2:26913380-26916530	-	-	0	0	0	OK
ENSMUSG00000015804.14	-	-	ENSMUSG00000015804.14	Med28	-	chr5:45520228-45529276	-	-	43.1451	39.6778	46.6123	OK
ENSMUSG00000015806.12	-	-	ENSMUSG00000015806.12	Qdpr	-	chr5:45434020-45450236	-	-	41.7066	38.866	44.5472	OK
ENSMUSG00000015812.8	-	-	ENSMUSG00000015812.8	Gnrh1	-	chr14:67745180-67749439	-	-	0.851568	0.0652889	1.63785	OK
ENSMUSG00000015829.13	-	-	ENSMUSG00000015829.13	Tnr	-	chr1:159523768-159931729	-	-	4.35119	3.96268	4.7397	OK
ENSMUSG00000015837.15	-	-	ENSMUSG00000015837.15	Sqstm1	-	chr11:50199365-50210827	-	-	195.514	186.554	204.475	OK
ENSMUSG00000015839.6	-	-	ENSMUSG00000015839.6	Nfe2l2	-	chr2:75675512-75704641	-	-	44.6479	42.1594	47.1363	OK
ENSMUSG00000015843.10	-	-	ENSMUSG00000015843.10	Rxrg	-	chr1:167598383-167639623	-	-	1.20071	0.870983	1.53044	OK
ENSMUSG00000015846.15	-	-	ENSMUSG00000015846.15	Rxra	-	chr2:27676439-27762957	-	-	3.54887	3.12333	3.97441	OK
ENSMUSG00000015850.11	-	-	ENSMUSG00000015850.11	Adamtsl4	-	chr3:95676200-95687917	-	-	3.67522	2.83966	4.51079	OK
ENSMUSG00000015852.13	-	-	ENSMUSG00000015852.13	Fcrls	-	chr3:87250757-87263738	-	-	2.92951	2.44335	3.41567	OK
ENSMUSG00000015854.7	-	-	ENSMUSG00000015854.7	Cd5l	-	chr3:87357880-87371073	-	-	0.22774	0.0957555	0.359724	OK
ENSMUSG00000015869.16	-	-	ENSMUSG00000015869.16	Prpsap1	-	chr11:116470844-116494202	-	-	16.5975	15.1751	18.0198	OK
ENSMUSG00000015879.8	-	-	ENSMUSG00000015879.8	Fam184b	-	chr5:45529704-45639614	-	-	4.23766	3.8118	4.66353	OK
ENSMUSG00000015880.13	-	-	ENSMUSG00000015880.13	Ncapg	-	chr5:45669918-45700546	-	-	0	0	0	OK
ENSMUSG00000015882.18	-	-	ENSMUSG00000015882.18	Lcorl	-	chr5:45697180-45857615	-	-	6.5598	5.76384	7.35577	OK
ENSMUSG00000015889.8	-	-	ENSMUSG00000015889.8	Lta4h	-	chr10:93453410-93484875	-	-	10.6298	9.53817	11.7215	OK
ENSMUSG00000015890.2	-	-	ENSMUSG00000015890.2	Amdhd1	-	chr10:93523337-93540033	-	-	0.125822	0.0368523	0.214791	OK
ENSMUSG00000015932.8	-	-	ENSMUSG00000015932.8	Dstn	-	chr2:143915319-143943324	-	-	139.851	136.433	143.269	OK
ENSMUSG00000015937.15	-	-	ENSMUSG00000015937.15	Macroh2a1	-	chr13:56073618-56136361	-	-	55.8033	52.4429	59.1636	OK
ENSMUSG00000015942.9	-	-	ENSMUSG00000015942.9	Gtf2ird2	-	chr5:134184018-134224355	-	-	4.08146	3.56491	4.59801	OK
ENSMUSG00000015942.9	-	-	ENSMUSG00000015942.9	Gtf2ird2	-	chr5:134198016-134198644	-	-	0.233202	0	0.50248	OK
ENSMUSG00000015943.11	-	-	ENSMUSG00000015943.11	Bola1	-	chr3:96196587-96219709	-	-	16.1625	14.0417	18.2834	OK
ENSMUSG00000015944.9	-	-	ENSMUSG00000015944.9	Castor2	-	chr5:134099710-134144343	-	-	8.92441	8.26567	9.58316	OK
ENSMUSG00000015947.10	-	-	ENSMUSG00000015947.10	Fcgr1	-	chr3:96282908-96293969	-	-	0.66721	0.192776	1.14164	OK
ENSMUSG00000015950.13	-	-	ENSMUSG00000015950.13	Ncf1	-	chr5:134220052-134229625	-	-	0	0	0	OK
ENSMUSG00000015957.12	-	-	ENSMUSG00000015957.12	Wnt11	-	chr7:98835111-98855195	-	-	0.351663	0.0179393	0.685388	OK
ENSMUSG00000015961.8	-	-	ENSMUSG00000015961.8	Adss	-	chr1:177762961-177796511	-	-	13.0644	12.0538	14.075	OK
ENSMUSG00000015962.5	-	-	ENSMUSG00000015962.5	1700016C15Rik	-	chr1:177729813-177753324	-	-	0	0	0	OK
ENSMUSG00000015966.17	-	-	ENSMUSG00000015966.17	Il17rb	-	chr14:29996134-30008896	-	-	0	0	0	OK
ENSMUSG00000015968.18	-	-	ENSMUSG00000015968.18	Cacna1d	-	chr14:30039938-30491455	-	-	6.61407	5.88563	7.34252	OK
ENSMUSG00000015970.19	-	-	ENSMUSG00000015970.19	Chdh	-	chr14:30009022-30040527	-	-	0	0	0	OK
ENSMUSG00000015971.5	-	-	ENSMUSG00000015971.5	Actr8	-	chr14:29978336-30006354	-	-	9.98877	9.00454	10.973	OK
ENSMUSG00000015980.14	-	-	ENSMUSG00000015980.14	Lrrc27	-	chr7:139212987-139242979	-	-	0	0	0	OK
ENSMUSG00000015981.12	-	-	ENSMUSG00000015981.12	Stk32c	-	chr7:139103637-139213307	-	-	13.3043	12.1875	14.421	OK
ENSMUSG00000015994.10	-	-	ENSMUSG00000015994.10	Fnta	-	chr8:25998721-26015650	-	-	24.2286	22.4863	25.9709	OK
ENSMUSG00000016018.4	-	-	ENSMUSG00000016018.4	Mtrex	-	chr13:112867417-112927398	-	-	8.98941	8.192	9.78682	OK
ENSMUSG00000016024.9	-	-	ENSMUSG00000016024.9	Lbp	-	chr2:158306492-158332852	-	-	7.50108	6.69973	8.30242	OK
ENSMUSG00000016028.11	-	-	ENSMUSG00000016028.11	Celsr1	-	chr15:85898928-86034203	-	-	6.37905	5.84134	6.91675	OK
ENSMUSG00000016087.13	-	-	ENSMUSG00000016087.13	Fli1	-	chr9:32422203-32542861	-	-	0.150522	0	0.333657	OK
ENSMUSG00000016128.14	-	-	ENSMUSG00000016128.14	Stard13	-	chr5:151037509-151233836	-	-	1.88929	1.23819	2.5404	OK
ENSMUSG00000016150.15	-	-	ENSMUSG00000016150.15	Tenm1	-	chrX:42527865-43429126	-	-	5.00276	4.6786	5.32692	OK
ENSMUSG00000016179.11	-	-	ENSMUSG00000016179.11	Camk1g	-	chr1:193346345-193370298	-	-	8.46939	7.64281	9.29597	OK
ENSMUSG00000016181.9	-	-	ENSMUSG00000016181.9	Utp25	-	chr1:193091103-193130272	-	-	2.28619	1.44365	3.12872	OK
ENSMUSG00000016194.14	-	-	ENSMUSG00000016194.14	Hsd11b1	-	chr1:193221633-193264075	-	-	0.329059	0	0.752627	OK
ENSMUSG00000016200.14	-	-	ENSMUSG00000016200.14	Syt14	-	chr1:192891232-193035775	-	-	1.80689	1.59864	2.01514	OK
ENSMUSG00000016206.6	-	-	ENSMUSG00000016206.6	H2-M3	-	chr17:37270219-37274484	-	-	0.866493	0.555239	1.17775	OK
ENSMUSG00000016239.11	-	-	ENSMUSG00000016239.11	Lonrf3	-	chrX:36328352-36362341	-	-	0.96183	0.685882	1.23778	OK
ENSMUSG00000016252.7	-	-	ENSMUSG00000016252.7	Atp5e	-	chr2:174461071-174464105	-	-	143.913	133.106	154.721	OK
ENSMUSG00000016253.12	-	-	ENSMUSG00000016253.12	Nelfcd	-	chr2:174415803-174427502	-	-	14.8006	13.5806	16.0207	OK
ENSMUSG00000016255.5	-	-	ENSMUSG00000016255.5	Tubb1	-	chr2:174450694-174457882	-	-	0.0286769	0	0.0860308	OK
ENSMUSG00000016256.10	-	-	ENSMUSG00000016256.10	Ctsz	-	chr2:174427492-174439039	-	-	47.0534	44.0336	50.0733	OK
ENSMUSG00000016257.15	-	-	ENSMUSG00000016257.15	Prelid3b	-	chr2:174465066-174473081	-	-	21.4966	19.7001	23.2932	OK
ENSMUSG00000016262.14	-	-	ENSMUSG00000016262.14	Sertad4	-	chr1:192844487-192855756	-	-	8.58	7.81538	9.34463	OK
ENSMUSG00000016283.13	-	-	ENSMUSG00000016283.13	H2-M2	-	chr17:37480850-37483552	-	-	0	0	0	OK
ENSMUSG00000016308.12	-	-	ENSMUSG00000016308.12	Ube2a	-	chrX:36873899-36884222	-	-	12.2692	10.7366	13.8018	OK
ENSMUSG00000016319.3	-	-	ENSMUSG00000016319.3	Slc25a5	-	chrX:36795650-36798807	-	-	146.862	139.341	154.383	OK
ENSMUSG00000016327.9	-	-	ENSMUSG00000016327.9	Atp1b4	-	chrX:38316183-38336769	-	-	0	0	0	OK
ENSMUSG00000016344.14	-	-	ENSMUSG00000016344.14	Ppdpf	-	chr2:181187246-181188771	-	-	47.0082	43.5634	50.453	OK
ENSMUSG00000016346.17	-	-	ENSMUSG00000016346.17	Kcnq2	-	chr2:181075578-181135300	-	-	25.2533	24.1859	26.3206	OK
ENSMUSG00000016349.10	-	-	ENSMUSG00000016349.10	Eef1a2	-	chr2:181147652-181157014	-	-	81.9435	79.4691	84.4178	OK
ENSMUSG00000016356.18	-	-	ENSMUSG00000016356.18	Col20a1	-	chr2:180986534-181018363	-	-	0	0	0	OK
ENSMUSG00000016382.15	-	-	ENSMUSG00000016382.15	Pls3	-	chrX:75785653-75875182	-	-	32.3587	30.6936	34.0238	OK
ENSMUSG00000016386.15	-	-	ENSMUSG00000016386.15	Mpped2	-	chr2:106693268-106868356	-	-	15.9187	14.4854	17.352	OK
ENSMUSG00000016409.4	-	-	ENSMUSG00000016409.4	Nkap	-	chrX:37126794-37150746	-	-	3.66006	3.21861	4.10151	OK
ENSMUSG00000016427.7	-	-	ENSMUSG00000016427.7	Ndufa1	-	chrX:37187587-37191163	-	-	121.967	113.523	130.411	OK
ENSMUSG00000016458.15	-	-	ENSMUSG00000016458.15	Wt1	-	chr2:105126528-105173616	-	-	0.105735	0	0.270638	OK
ENSMUSG00000016477.18	-	-	ENSMUSG00000016477.18	E2f3	-	chr13:29906574-29986063	-	-	5.69266	5.13399	6.25133	OK
ENSMUSG00000016481.15	-	-	ENSMUSG00000016481.15	Cr1l	-	chr1:195097381-195131586	-	-	9.579	8.35425	10.8037	OK
ENSMUSG00000016487.15	-	-	ENSMUSG00000016487.15	Ppfibp1	-	chr6:146888486-147032025	-	-	8.67042	7.95974	9.38111	OK
ENSMUSG00000016493.13	-	-	ENSMUSG00000016493.13	Cd46	-	chr1:195036825-195092249	-	-	0.519297	0.344788	0.693807	OK
ENSMUSG00000016494.9	-	-	ENSMUSG00000016494.9	Cd34	-	chr1:194938818-194961279	-	-	3.65046	3.13831	4.16261	OK
ENSMUSG00000016495.12	-	-	ENSMUSG00000016495.12	Plgrkt	-	chr19:29348598-29367390	-	-	12.6086	10.7638	14.4534	OK
ENSMUSG00000016496.7	-	-	ENSMUSG00000016496.7	Cd274	-	chr19:29367454-29388095	-	-	0.338274	0.216986	0.459562	OK
ENSMUSG00000016498.10	-	-	ENSMUSG00000016498.10	Pdcd1lg2	-	chr19:29410918-29471161	-	-	0.0479101	0	0.143067	OK
ENSMUSG00000016503.18	-	-	ENSMUSG00000016503.18	Gtf3a	-	chr5:146948656-146955614	-	-	21.7951	19.9951	23.5952	OK
ENSMUSG00000016510.11	-	-	ENSMUSG00000016510.11	Mtif3	-	chr5:146951572-146963800	-	-	8.89851	7.64149	10.1555	OK
ENSMUSG00000016520.7	-	-	ENSMUSG00000016520.7	Lnx2	-	chr5:147016654-147076586	-	-	2.29835	1.97542	2.62129	OK
ENSMUSG00000016524.12	-	-	ENSMUSG00000016524.12	Il19	-	chr1:130932655-130940115	-	-	0.0646549	0	0.297788	OK
ENSMUSG00000016526.8	-	-	ENSMUSG00000016526.8	Dyrk3	-	chr1:131127454-131138340	-	-	4.6691	4.13604	5.20215	OK
ENSMUSG00000016528.10	-	-	ENSMUSG00000016528.10	Mapkapk2	-	chr1:131053699-131097826	-	-	22.4977	21.0501	23.9453	OK
ENSMUSG00000016529.5	-	-	ENSMUSG00000016529.5	Il10	-	chr1:131019844-131024974	-	-	0	0	0	OK
ENSMUSG00000016534.15	-	-	ENSMUSG00000016534.15	Lamp2	-	chrX:38401356-38456454	-	-	32.0537	30.3215	33.7858	OK
ENSMUSG00000016541.10	-	-	ENSMUSG00000016541.10	Atxn10	-	chr15:85336244-85463212	-	-	99.4361	96.6049	102.267	OK
ENSMUSG00000016552.13	-	-	ENSMUSG00000016552.13	Foxred2	-	chr15:77940521-77956722	-	-	3.621	3.21237	4.02963	OK
ENSMUSG00000016554.9	-	-	ENSMUSG00000016554.9	Eif3d	-	chr15:77958997-77970813	-	-	47.5249	44.5323	50.5175	OK
ENSMUSG00000016559.14	-	-	ENSMUSG00000016559.14	H3f3b	-	chr11:116021911-116027962	-	-	239.496	230.83	248.162	OK
ENSMUSG00000016619.10	-	-	ENSMUSG00000016619.10	Nup50	-	chr15:84923410-84942963	-	-	14.1896	13.188	15.1911	OK
ENSMUSG00000016624.15	-	-	ENSMUSG00000016624.15	Phf21b	-	chr15:84785380-84856049	-	-	1.96232	1.32376	2.60087	OK
ENSMUSG00000016626.10	-	-	ENSMUSG00000016626.10	Nlrp14	-	chr7:107166989-107198102	-	-	0	0	0	OK
ENSMUSG00000016637.7	-	-	ENSMUSG00000016637.7	Ift27	-	chr15:78159462-78174107	-	-	23.5322	21.2483	25.8161	OK
ENSMUSG00000016664.16	-	-	ENSMUSG00000016664.16	Pacsin2	-	chr15:83375606-83464606	-	-	33.6065	31.2865	35.9265	OK
ENSMUSG00000016756.17	-	-	ENSMUSG00000016756.17	Cmah	-	chr13:24327403-24477377	-	-	0.0120063	0	0.199131	OK
ENSMUSG00000016757.11	-	-	ENSMUSG00000016757.11	Ttll12	-	chr15:83575089-83595157	-	-	15.2867	14.2702	16.3031	OK
ENSMUSG00000016758.4	-	-	ENSMUSG00000016758.4	Bik	-	chr15:83526861-83544634	-	-	0	0	0	OK
ENSMUSG00000016763.15	-	-	ENSMUSG00000016763.15	Scube1	-	chr15:83604998-83725021	-	-	8.57407	8.01077	9.13737	OK
ENSMUSG00000016831.12	-	-	ENSMUSG00000016831.12	Tox4	-	chr14:52279145-52296401	-	-	13.4293	12.559	14.2997	OK
ENSMUSG00000016833.14	-	-	ENSMUSG00000016833.14	Mrps18c	-	chr5:100798626-100804471	-	-	13.4629	11.0045	15.9212	OK
ENSMUSG00000016918.15	-	-	ENSMUSG00000016918.15	Sulf1	-	chr1:12692276-12861192	-	-	5.44488	4.86476	6.025	OK
ENSMUSG00000016921.14	-	-	ENSMUSG00000016921.14	Srsf6	-	chr2:162931527-162937121	-	-	51.2832	48.9394	53.6271	OK
ENSMUSG00000016933.17	-	-	ENSMUSG00000016933.17	Plcg1	-	chr2:160731299-160775760	-	-	19.3802	18.2033	20.557	OK
ENSMUSG00000016940.18	-	-	ENSMUSG00000016940.18	Kctd2	-	chr11:115420127-115431274	-	-	15.8334	14.4636	17.2032	OK
ENSMUSG00000016942.6	-	-	ENSMUSG00000016942.6	Tmprss6	-	chr15:78439666-78468634	-	-	0.0359178	0	0.372274	OK
ENSMUSG00000016946.6	-	-	ENSMUSG00000016946.6	Kctd5	-	chr17:24047733-24073485	-	-	22.3973	20.8774	23.9171	OK
ENSMUSG00000016982.6	-	-	ENSMUSG00000016982.6	Pom121l2	-	chr13:21981193-21988734	-	-	0.0326614	0	0.100309	OK
ENSMUSG00000016984.7	-	-	ENSMUSG00000016984.7	Etaa1	-	chr11:17938755-17953875	-	-	1.17202	0.968764	1.37528	OK
ENSMUSG00000016995.17	-	-	ENSMUSG00000016995.17	Matn4	-	chr2:164389392-164405160	-	-	3.90136	3.38445	4.41828	OK
ENSMUSG00000016998.2	-	-	ENSMUSG00000016998.2	Svs4	-	chr2:164275951-164278459	-	-	0	0	0	OK
ENSMUSG00000017000.2	-	-	ENSMUSG00000017000.2	Svs6	-	chr2:164316750-164318453	-	-	0	0	0	OK
ENSMUSG00000017002.14	-	-	ENSMUSG00000017002.14	Slpi	-	chr2:164354069-164389095	-	-	0	0	0	OK
ENSMUSG00000017003.7	-	-	ENSMUSG00000017003.7	Svs3a	-	chr2:164289267-164291500	-	-	0	0	0	OK
ENSMUSG00000017004.7	-	-	ENSMUSG00000017004.7	Svs5	-	chr2:164332739-164334396	-	-	0	0	0	OK
ENSMUSG00000017007.9	-	-	ENSMUSG00000017007.9	Rbpjl	-	chr2:164403140-164415448	-	-	0	0	0	OK
ENSMUSG00000017009.3	-	-	ENSMUSG00000017009.3	Sdc4	-	chr2:164424246-164443887	-	-	32.1684	30.2178	34.1191	OK
ENSMUSG00000017049.4	-	-	ENSMUSG00000017049.4	Ccdc70	-	chr8:21969774-21974041	-	-	0	0	0	OK
ENSMUSG00000017057.9	-	-	ENSMUSG00000017057.9	Il13ra1	-	chrX:36112109-36171259	-	-	0.439561	0.306174	0.572948	OK
ENSMUSG00000017064.4	-	-	ENSMUSG00000017064.4	Prl5a1	-	chr13:28142483-28151611	-	-	0	0	0	OK
ENSMUSG00000017119.19	-	-	ENSMUSG00000017119.19	Nbr1	-	chr11:101552148-101581951	-	-	25.6265	23.7722	27.4809	OK
ENSMUSG00000017132.17	-	-	ENSMUSG00000017132.17	Cyth1	-	chr11:118132018-118248592	-	-	10.1377	9.1904	11.085	OK
ENSMUSG00000017144.8	-	-	ENSMUSG00000017144.8	Rnd3	-	chr2:51130437-51149111	-	-	34.916	32.917	36.915	OK
ENSMUSG00000017146.12	-	-	ENSMUSG00000017146.12	Brca1	-	chr11:101488763-101551955	-	-	1.03315	0.637662	1.42865	OK
ENSMUSG00000017165.1	-	-	ENSMUSG00000017165.1	Gast	-	chr11:100334406-100336996	-	-	0	0	0	OK
ENSMUSG00000017167.6	-	-	ENSMUSG00000017167.6	Cntnap1	-	chr11:101170522-101190724	-	-	1.28945	1.04762	1.53128	OK
ENSMUSG00000017176.17	-	-	ENSMUSG00000017176.17	Nt5c3b	-	chr11:100422320-100441808	-	-	17.7009	15.9694	19.4324	OK
ENSMUSG00000017188.3	-	-	ENSMUSG00000017188.3	Coa3	-	chr11:101277967-101279114	-	-	60.747	56.3882	65.1058	OK
ENSMUSG00000017195.15	-	-	ENSMUSG00000017195.15	Zpbp2	-	chr11:98551096-98558665	-	-	0.0313746	0	0.232291	OK
ENSMUSG00000017204.4	-	-	ENSMUSG00000017204.4	Gsdma	-	chr11:98664350-98677708	-	-	0.0138486	0	0.0415459	OK
ENSMUSG00000017210.14	-	-	ENSMUSG00000017210.14	Med24	-	chr11:98704590-98729435	-	-	12.7	11.6337	13.7662	OK
ENSMUSG00000017211.14	-	-	ENSMUSG00000017211.14	Gsdma2	-	chr11:98646758-98657964	-	-	0	0	0	OK
ENSMUSG00000017221.14	-	-	ENSMUSG00000017221.14	Psmd3	-	chr11:98682553-98695979	-	-	68.2781	64.678	71.8782	OK
ENSMUSG00000017264.16	-	-	ENSMUSG00000017264.16	Exosc10	-	chr4:148558428-148582401	-	-	15.2759	14.0518	16.4999	OK
ENSMUSG00000017286.15	-	-	ENSMUSG00000017286.15	Glod4	-	chr11:76120986-76243725	-	-	22.5533	20.5174	24.5893	OK
ENSMUSG00000017288.15	-	-	ENSMUSG00000017288.15	Vps53	-	chr11:76046225-76179647	-	-	16.88	15.5379	18.2222	OK
ENSMUSG00000017291.13	-	-	ENSMUSG00000017291.13	Taok1	-	chr11:77529161-77607815	-	-	7.803	7.42525	8.18075	OK
ENSMUSG00000017299.13	-	-	ENSMUSG00000017299.13	Dnttip1	-	chr2:164745982-164768607	-	-	18.1849	16.1741	20.1956	OK
ENSMUSG00000017300.9	-	-	ENSMUSG00000017300.9	Tnnc2	-	chr2:164777160-164779967	-	-	0	0	0	OK
ENSMUSG00000017307.16	-	-	ENSMUSG00000017307.16	Acot8	-	chr2:164792764-164804882	-	-	0	0	0	OK
ENSMUSG00000017309.11	-	-	ENSMUSG00000017309.11	Cd300lg	-	chr11:102041508-102055620	-	-	0.0162184	0	0.119619	OK
ENSMUSG00000017310.7	-	-	ENSMUSG00000017310.7	Spint4	-	chr2:164698500-164702453	-	-	0	0	0	OK
ENSMUSG00000017311.15	-	-	ENSMUSG00000017311.15	Pyy	-	chr11:102106675-102107832	-	-	0	0	0	OK
ENSMUSG00000017314.12	-	-	ENSMUSG00000017314.12	Mpp2	-	chr11:102057014-102088515	-	-	6.73255	5.93575	7.52935	OK
ENSMUSG00000017316.13	-	-	ENSMUSG00000017316.13	Ppy	-	chr11:102099929-102101319	-	-	0	0	0	OK
ENSMUSG00000017344.4	-	-	ENSMUSG00000017344.4	Vtn	-	chr11:78499090-78502324	-	-	0.279533	0.0250824	0.533984	OK
ENSMUSG00000017376.15	-	-	ENSMUSG00000017376.15	Nlk	-	chr11:78567167-78697373	-	-	6.71327	6.11257	7.31397	OK
ENSMUSG00000017386.10	-	-	ENSMUSG00000017386.10	Traf4	-	chr11:78158498-78165589	-	-	28.7433	26.9387	30.548	OK
ENSMUSG00000017390.15	-	-	ENSMUSG00000017390.15	Aldoc	-	chr11:78322967-78327781	-	-	51.2418	48.4387	54.045	OK
ENSMUSG00000017400.10	-	-	ENSMUSG00000017400.10	Stac2	-	chr11:98036622-98053462	-	-	3.18283	2.72162	3.64404	OK
ENSMUSG00000017404.12	-	-	ENSMUSG00000017404.12	Rpl19	-	chr11:98026709-98030492	-	-	160.154	150.944	169.364	OK
ENSMUSG00000017405.14	-	-	ENSMUSG00000017405.14	Nek8	-	chr11:78166105-78176675	-	-	2.70637	2.21004	3.2027	OK
ENSMUSG00000017412.15	-	-	ENSMUSG00000017412.15	Cacnb4	-	chr2:52428319-52676831	-	-	3.13489	2.38743	3.88234	OK
ENSMUSG00000017417.14	-	-	ENSMUSG00000017417.14	Plxdc1	-	chr11:97923237-97986444	-	-	0.548347	0.309715	0.78698	OK
ENSMUSG00000017418.14	-	-	ENSMUSG00000017418.14	Arl5b	-	chr2:15049394-15082456	-	-	5.26047	4.75763	5.76332	OK
ENSMUSG00000017421.18	-	-	ENSMUSG00000017421.18	Zfp207	-	chr11:80383278-80405733	-	-	24.8693	23.4374	26.3013	OK
ENSMUSG00000017428.16	-	-	ENSMUSG00000017428.16	Psmd11	-	chr11:80428614-80473248	-	-	20.6053	19.157	22.0535	OK
ENSMUSG00000017446.14	-	-	ENSMUSG00000017446.14	C1qtnf1	-	chr11:118428202-118449963	-	-	2.23931	1.75557	2.72304	OK
ENSMUSG00000017453.4	-	-	ENSMUSG00000017453.4	Pipox	-	chr11:77880614-77894096	-	-	6.47264	5.46781	7.47746	OK
ENSMUSG00000017466.9	-	-	ENSMUSG00000017466.9	Timp2	-	chr11:118301068-118355740	-	-	155.692	148.794	162.589	OK
ENSMUSG00000017485.11	-	-	ENSMUSG00000017485.11	Top2b	-	chr14:16365178-16435462	-	-	14.4604	13.6367	15.284	OK
ENSMUSG00000017491.9	-	-	ENSMUSG00000017491.9	Rarb	-	chr14:16430838-16819156	-	-	0	0	0	OK
ENSMUSG00000017493.12	-	-	ENSMUSG00000017493.12	Igfbp4	-	chr11:99041243-99054392	-	-	7.88318	6.65134	9.11502	OK
ENSMUSG00000017499.15	-	-	ENSMUSG00000017499.15	Cdc6	-	chr11:98907800-98923940	-	-	0.867088	0.603746	1.13043	OK
ENSMUSG00000017548.15	-	-	ENSMUSG00000017548.15	Suz12	-	chr11:79993105-80034123	-	-	5.4635	4.88684	6.04015	OK
ENSMUSG00000017550.14	-	-	ENSMUSG00000017550.14	Atad5	-	chr11:80089399-80135794	-	-	0.804444	0.568722	1.04017	OK
ENSMUSG00000017561.16	-	-	ENSMUSG00000017561.16	Crlf3	-	chr11:80046492-80080991	-	-	2.52088	1.94333	3.09844	OK
ENSMUSG00000017588.2	-	-	ENSMUSG00000017588.2	Krt27	-	chr11:99345564-99351104	-	-	0.0256776	0	0.0770327	OK
ENSMUSG00000017607.9	-	-	ENSMUSG00000017607.9	Tns4	-	chr11:99065677-99089306	-	-	0.0077159	0	0.184676	OK
ENSMUSG00000017615.12	-	-	ENSMUSG00000017615.12	Tnfaip1	-	chr11:78522849-78536332	-	-	32.8924	31.4043	34.3804	OK
ENSMUSG00000017631.19	-	-	ENSMUSG00000017631.19	Abr	-	chr11:76416733-76623558	-	-	42.5912	40.7019	44.4805	OK
ENSMUSG00000017639.13	-	-	ENSMUSG00000017639.13	Rab11fip4	-	chr11:79591211-79698023	-	-	29.3289	27.8834	30.7744	OK
ENSMUSG00000017652.16	-	-	ENSMUSG00000017652.16	Cd40	-	chr2:165055626-165072948	-	-	0.447253	0.0153799	0.879126	OK
ENSMUSG00000017664.16	-	-	ENSMUSG00000017664.16	Slc35c2	-	chr2:165276553-165287869	-	-	13.6845	12.3665	15.0024	OK
ENSMUSG00000017667.9	-	-	ENSMUSG00000017667.9	Zfp334	-	chr2:165374263-165388259	-	-	3.44204	3.19457	3.68951	OK
ENSMUSG00000017670.16	-	-	ENSMUSG00000017670.16	Elmo2	-	chr2:165288030-165326479	-	-	24.4202	22.9833	25.857	OK
ENSMUSG00000017677.11	-	-	ENSMUSG00000017677.11	Wsb1	-	chr11:79239371-79254671	-	-	56.3627	53.4297	59.2957	OK
ENSMUSG00000017679.16	-	-	ENSMUSG00000017679.16	Ttpal	-	chr2:163602313-163619013	-	-	9.08917	8.29352	9.88481	OK
ENSMUSG00000017686.17	-	-	ENSMUSG00000017686.17	Rhot1	-	chr11:80209018-80267907	-	-	12.0422	11.1944	12.8901	OK
ENSMUSG00000017688.14	-	-	ENSMUSG00000017688.14	Hnf4g	-	chr3:3508029-3658052	-	-	0	0	0	OK
ENSMUSG00000017692.8	-	-	ENSMUSG00000017692.8	Rhbdl3	-	chr11:80300911-80355955	-	-	1.64717	1.33363	1.96071	OK
ENSMUSG00000017697.3	-	-	ENSMUSG00000017697.3	Ada	-	chr2:163726583-163750239	-	-	1.65702	1.23315	2.08089	OK
ENSMUSG00000017707.9	-	-	ENSMUSG00000017707.9	Serinc3	-	chr2:163623271-163645131	-	-	35.2137	33.3232	37.1042	OK
ENSMUSG00000017713.9	-	-	ENSMUSG00000017713.9	Tha1	-	chr11:117867951-117873481	-	-	0.818568	0.530288	1.10685	OK
ENSMUSG00000017715.11	-	-	ENSMUSG00000017715.11	Pgs1	-	chr11:117986291-118024011	-	-	20.9542	19.6307	22.2776	OK
ENSMUSG00000017716.15	-	-	ENSMUSG00000017716.15	Birc5	-	chr11:117849250-117855743	-	-	6.29869	5.20449	7.39289	OK
ENSMUSG00000017718.15	-	-	ENSMUSG00000017718.15	Afmid	-	chr11:117825923-117839908	-	-	0	0	0	OK
ENSMUSG00000017720.2	-	-	ENSMUSG00000017720.2	Trp53tg5	-	chr2:164470300-164473724	-	-	0	0	0	OK
ENSMUSG00000017721.15	-	-	ENSMUSG00000017721.15	Pigt	-	chr2:164497519-164508301	-	-	43.562	41.1388	45.9851	OK
ENSMUSG00000017723.11	-	-	ENSMUSG00000017723.11	Wfdc2	-	chr2:164562412-164568510	-	-	1.12541	0.17684	2.07398	OK
ENSMUSG00000017724.14	-	-	ENSMUSG00000017724.14	Etv4	-	chr11:101769741-101785371	-	-	11.0926	9.77744	12.4078	OK
ENSMUSG00000017733.4	-	-	ENSMUSG00000017733.4	Eppin	-	chr2:164588342-164593594	-	-	0.0584544	0	0.175363	OK
ENSMUSG00000017734.15	-	-	ENSMUSG00000017734.15	Dbndd2	-	chr2:164486105-164493319	-	-	4.72799	4.17078	5.2852	OK
ENSMUSG00000017737.2	-	-	ENSMUSG00000017737.2	Mmp9	-	chr2:164940779-164955850	-	-	0.176658	0	0.504391	OK
ENSMUSG00000017740.17	-	-	ENSMUSG00000017740.17	Slc12a5	-	chr2:164960801-164999731	-	-	16.712	15.7765	17.6474	OK
ENSMUSG00000017747.13	-	-	ENSMUSG00000017747.13	Ghdc	-	chr11:100766031-100770957	-	-	3.70704	3.12818	4.2859	OK
ENSMUSG00000017754.13	-	-	ENSMUSG00000017754.13	Pltp	-	chr2:164839517-164857711	-	-	53.3431	50.2169	56.4693	OK
ENSMUSG00000017756.9	-	-	ENSMUSG00000017756.9	Slc12a7	-	chr13:73733093-73816754	-	-	7.51337	6.70849	8.31825	OK
ENSMUSG00000017760.16	-	-	ENSMUSG00000017760.16	Ctsa	-	chr2:164832872-164841032	-	-	29.078	27.0952	31.0607	OK
ENSMUSG00000017764.2	-	-	ENSMUSG00000017764.2	Zswim1	-	chr2:164822685-164826871	-	-	7.83352	7.08332	8.58371	OK
ENSMUSG00000017765.17	-	-	ENSMUSG00000017765.17	Slc12a4	-	chr8:105943589-105966097	-	-	24.12	22.8085	25.4315	OK
ENSMUSG00000017767.3	-	-	ENSMUSG00000017767.3	Spata25	-	chr2:164826388-164828537	-	-	0	0	0	OK
ENSMUSG00000017774.19	-	-	ENSMUSG00000017774.19	Myo1c	-	chr11:75650503-75673910	-	-	13.4692	12.5558	14.3825	OK
ENSMUSG00000017776.15	-	-	ENSMUSG00000017776.15	Crk	-	chr11:75679258-75706908	-	-	37.6828	35.8688	39.4968	OK
ENSMUSG00000017778.14	-	-	ENSMUSG00000017778.14	Cox7c	-	chr13:86044815-86046904	-	-	103.842	94.7973	112.888	OK
ENSMUSG00000017781.17	-	-	ENSMUSG00000017781.17	Pitpna	-	chr11:75588096-75628804	-	-	125.923	120.577	131.27	OK
ENSMUSG00000017801.15	-	-	ENSMUSG00000017801.15	Mlx	-	chr11:101087276-101092207	-	-	19.921	17.6741	22.1679	OK
ENSMUSG00000017802.14	-	-	ENSMUSG00000017802.14	Retreg3	-	chr11:101096321-101119893	-	-	16.6436	15.5105	17.7767	OK
ENSMUSG00000017817.11	-	-	ENSMUSG00000017817.11	Jph2	-	chr2:163336241-163397993	-	-	9.88489	9.16372	10.6061	OK
ENSMUSG00000017830.15	-	-	ENSMUSG00000017830.15	Dhx58	-	chr11:100694883-100704271	-	-	0.33161	0	0.713497	OK
ENSMUSG00000017831.8	-	-	ENSMUSG00000017831.8	Rab5a	-	chr17:53479233-53507680	-	-	39.5881	37.292	41.8842	OK
ENSMUSG00000017832.2	-	-	ENSMUSG00000017832.2	Hspb9	-	chr11:100713849-100714575	-	-	0.147675	0	0.437292	OK
ENSMUSG00000017837.12	-	-	ENSMUSG00000017837.12	Nkiras2	-	chr11:100619243-100627607	-	-	34.1366	31.9954	36.2779	OK
ENSMUSG00000017843.14	-	-	ENSMUSG00000017843.14	Ppp2r5c	-	chr12:110447119-110583062	-	-	35.7537	34.0292	37.4781	OK
ENSMUSG00000017858.12	-	-	ENSMUSG00000017858.12	Ift52	-	chr2:163017353-163046141	-	-	5.99777	5.16407	6.83148	OK
ENSMUSG00000017861.11	-	-	ENSMUSG00000017861.11	Mybl2	-	chr2:163054686-163084688	-	-	1.38247	1.01312	1.75183	OK
ENSMUSG00000017868.16	-	-	ENSMUSG00000017868.16	Sgk2	-	chr2:162987329-163014127	-	-	0.04209	0	0.213168	OK
ENSMUSG00000017897.18	-	-	ENSMUSG00000017897.18	Eya2	-	chr2:165595031-165771727	-	-	0.824038	0.319862	1.32821	OK
ENSMUSG00000017922.14	-	-	ENSMUSG00000017922.14	Prl3c1	-	chr13:27196658-27203749	-	-	0	0	0	OK
ENSMUSG00000017929.13	-	-	ENSMUSG00000017929.13	B4galt5	-	chr2:167298443-167349183	-	-	11.2798	10.2827	12.2768	OK
ENSMUSG00000017943.15	-	-	ENSMUSG00000017943.15	Gdap1l1	-	chr2:163438475-163455324	-	-	33.919	31.8559	35.9821	OK
ENSMUSG00000017950.16	-	-	ENSMUSG00000017950.16	Hnf4a	-	chr2:163506807-163572910	-	-	0	0	0	OK
ENSMUSG00000017969.13	-	-	ENSMUSG00000017969.13	Ptgis	-	chr2:167191804-167240604	-	-	0	0	0	OK
ENSMUSG00000017978.18	-	-	ENSMUSG00000017978.18	Cadps2	-	chr6:23262772-23839421	-	-	3.04707	2.69312	3.40103	OK
ENSMUSG00000017999.16	-	-	ENSMUSG00000017999.16	Ddx27	-	chr2:167015192-167034947	-	-	10.7695	9.80877	11.7301	OK
ENSMUSG00000018001.18	-	-	ENSMUSG00000018001.18	Cyth3	-	chr5:143622446-143710250	-	-	15.7435	14.6224	16.8646	OK
ENSMUSG00000018008.8	-	-	ENSMUSG00000018008.8	Cyth4	-	chr15:78597046-78622019	-	-	0.864304	0.165056	1.56355	OK
ENSMUSG00000018012.11	-	-	ENSMUSG00000018012.11	Rac3	-	chr11:120721469-120723969	-	-	106.942	100.895	112.989	OK
ENSMUSG00000018040.9	-	-	ENSMUSG00000018040.9	Rrp7a	-	chr15:83113432-83122801	-	-	23.8115	22.4283	25.1946	OK
ENSMUSG00000018042.18	-	-	ENSMUSG00000018042.18	Cyb5r3	-	chr15:83153493-83172592	-	-	127.881	122.704	133.058	OK
ENSMUSG00000018068.13	-	-	ENSMUSG00000018068.13	Ints2	-	chr11:86210680-86257575	-	-	2.19943	1.32422	3.07464	OK
ENSMUSG00000018076.12	-	-	ENSMUSG00000018076.12	Med13l	-	chr5:118560678-118765438	-	-	6.71888	6.24592	7.19184	OK
ENSMUSG00000018102.5	-	-	ENSMUSG00000018102.5	H2bc4	-	chr13:23684198-23692908	-	-	27.9285	25.91	29.947	OK
ENSMUSG00000018126.15	-	-	ENSMUSG00000018126.15	Baiap2l2	-	chr15:79258194-79285537	-	-	1.76156	0.976663	2.54645	OK
ENSMUSG00000018143.10	-	-	ENSMUSG00000018143.10	Mafk	-	chr5:139791512-139802653	-	-	25.4049	23.9384	26.8714	OK
ENSMUSG00000018160.15	-	-	ENSMUSG00000018160.15	Med1	-	chr11:98152153-98193293	-	-	6.25025	5.66191	6.83859	OK
ENSMUSG00000018166.8	-	-	ENSMUSG00000018166.8	Erbb3	-	chr10:128567522-128589652	-	-	0.114962	0.0621395	0.167785	OK
ENSMUSG00000018167.10	-	-	ENSMUSG00000018167.10	Stard3	-	chr11:98358367-98381112	-	-	6.70973	5.90357	7.51588	OK
ENSMUSG00000018168.8	-	-	ENSMUSG00000018168.8	Ikzf3	-	chr11:98464901-98546031	-	-	0	0	0	OK
ENSMUSG00000018169.12	-	-	ENSMUSG00000018169.12	Mfng	-	chr15:78755881-78773475	-	-	0.127701	0	0.444812	OK
ENSMUSG00000018171.9	-	-	ENSMUSG00000018171.9	Vmp1	-	chr11:86583864-86683836	-	-	39.0136	36.0155	42.0118	OK
ENSMUSG00000018189.12	-	-	ENSMUSG00000018189.12	Uchl5	-	chr1:143777271-143807466	-	-	11.2292	9.10707	13.3513	OK
ENSMUSG00000018196.18	-	-	ENSMUSG00000018196.18	Glrx2	-	chr1:143716337-143749676	-	-	19.2477	16.6148	21.8807	OK
ENSMUSG00000018199.9	-	-	ENSMUSG00000018199.9	Ro60	-	chr1:143750789-143777068	-	-	6.45567	6.0312	6.88015	OK
ENSMUSG00000018209.15	-	-	ENSMUSG00000018209.15	Stk4	-	chr2:164070321-164155524	-	-	8.80533	8.09822	9.51244	OK
ENSMUSG00000018211.13	-	-	ENSMUSG00000018211.13	Wfdc15b	-	chr2:164214453-164221660	-	-	0	0	0	OK
ENSMUSG00000018217.12	-	-	ENSMUSG00000018217.12	Pmp22	-	chr11:63128981-63159547	-	-	27.6425	25.671	29.614	OK
ENSMUSG00000018238.6	-	-	ENSMUSG00000018238.6	Gdf9	-	chr11:53431022-53437904	-	-	0.501985	0.10286	0.90111	OK
ENSMUSG00000018239.9	-	-	ENSMUSG00000018239.9	Zcchc10	-	chr11:53324678-53333301	-	-	1.84231	1.22654	2.45808	OK
ENSMUSG00000018259.13	-	-	ENSMUSG00000018259.13	Prl8a2	-	chr13:27345672-27354216	-	-	0	0	0	OK
ENSMUSG00000018263.11	-	-	ENSMUSG00000018263.11	Tbx5	-	chr5:119832667-119885219	-	-	0	0	0	OK
ENSMUSG00000018286.6	-	-	ENSMUSG00000018286.6	Psmb6	-	chr11:70525366-70527858	-	-	139.534	131.45	147.618	OK
ENSMUSG00000018287.12	-	-	ENSMUSG00000018287.12	Spag7	-	chr11:70663770-70669416	-	-	28.2566	25.8979	30.6153	OK
ENSMUSG00000018293.4	-	-	ENSMUSG00000018293.4	Pfn1	-	chr11:70651849-70654644	-	-	267.616	254.276	280.956	OK
ENSMUSG00000018322.10	-	-	ENSMUSG00000018322.10	Tomm34	-	chr2:164053539-164071169	-	-	17.1967	15.8463	18.5472	OK
ENSMUSG00000018326.9	-	-	ENSMUSG00000018326.9	Ywhab	-	chr2:163994959-164018588	-	-	124.428	118.714	130.142	OK
ENSMUSG00000018334.18	-	-	ENSMUSG00000018334.18	Ksr1	-	chr11:79013439-79146407	-	-	4.24487	3.68661	4.80314	OK
ENSMUSG00000018339.11	-	-	ENSMUSG00000018339.11	Gpx3	-	chr11:54902452-54910377	-	-	17.3928	0	88.1126	OK
ENSMUSG00000018340.13	-	-	ENSMUSG00000018340.13	Anxa6	-	chr11:54979107-55033445	-	-	38.6461	36.7023	40.5899	OK
ENSMUSG00000018341.12	-	-	ENSMUSG00000018341.12	Il12rb2	-	chr6:67291317-67376188	-	-	0	0	0	OK
ENSMUSG00000018347.16	-	-	ENSMUSG00000018347.16	Zkscan6	-	chr11:65807174-65829239	-	-	3.9959	3.44467	4.54713	OK
ENSMUSG00000018362.14	-	-	ENSMUSG00000018362.14	Kpna2	-	chr11:106988628-106999541	-	-	12.345	11.1804	13.5096	OK
ENSMUSG00000018363.16	-	-	ENSMUSG00000018363.16	Smurf2	-	chr11:106820065-106920715	-	-	5.95568	5.44057	6.47079	OK
ENSMUSG00000018372.13	-	-	ENSMUSG00000018372.13	Cep95	-	chr11:106789251-106819930	-	-	1.61227	0.999196	2.22534	OK
ENSMUSG00000018377.10	-	-	ENSMUSG00000018377.10	Vezf1	-	chr11:88068278-88084729	-	-	8.58604	7.94796	9.22412	OK
ENSMUSG00000018378.13	-	-	ENSMUSG00000018378.13	Cuedc1	-	chr11:88098057-88194140	-	-	19.8821	18.4606	21.3036	OK
ENSMUSG00000018379.17	-	-	ENSMUSG00000018379.17	Srsf1	-	chr11:88047372-88053755	-	-	104.934	99.5201	110.347	OK
ENSMUSG00000018381.15	-	-	ENSMUSG00000018381.15	Abi3	-	chr11:95830073-95842476	-	-	0	0	0	OK
ENSMUSG00000018387.12	-	-	ENSMUSG00000018387.12	Shroom1	-	chr11:53457204-53467766	-	-	0.139893	0	0.420845	OK
ENSMUSG00000018395.19	-	-	ENSMUSG00000018395.19	Kif3a	-	chr11:53567378-53601967	-	-	40.4964	38.5225	42.4704	OK
ENSMUSG00000018398.18	-	-	ENSMUSG00000018398.18	Septin8	-	chr11:53519256-53549565	-	-	24.1277	22.928	25.3273	OK
ENSMUSG00000018401.17	-	-	ENSMUSG00000018401.17	Mtmr4	-	chr11:87592161-87616302	-	-	12.4372	11.5697	13.3048	OK
ENSMUSG00000018405.7	-	-	ENSMUSG00000018405.7	Mrm1	-	chr11:84813060-84819515	-	-	5.96169	5.15354	6.76984	OK
ENSMUSG00000018411.17	-	-	ENSMUSG00000018411.17	Mapt	-	chr11:104231389-104332090	-	-	311.687	298.471	324.902	OK
ENSMUSG00000018412.16	-	-	ENSMUSG00000018412.16	Kansl1	-	chr11:104333228-104468861	-	-	11.825	11.1361	12.514	OK
ENSMUSG00000018415.14	-	-	ENSMUSG00000018415.14	Gid4	-	chr11:60417144-60450927	-	-	6.2881	5.74855	6.82765	OK
ENSMUSG00000018417.14	-	-	ENSMUSG00000018417.14	Myo1b	-	chr1:51749764-51916071	-	-	5.60726	4.83697	6.37755	OK
ENSMUSG00000018425.18	-	-	ENSMUSG00000018425.18	Dhx40	-	chr11:86768845-86807746	-	-	5.73056	5.14511	6.31602	OK
ENSMUSG00000018427.8	-	-	ENSMUSG00000018427.8	Ypel2	-	chr11:86936424-86993707	-	-	0.915246	0.610314	1.22018	OK
ENSMUSG00000018428.15	-	-	ENSMUSG00000018428.15	Akap1	-	chr11:88830791-88864586	-	-	17.4558	16.3897	18.5219	OK
ENSMUSG00000018433.14	-	-	ENSMUSG00000018433.14	Nol11	-	chr11:107166662-107189381	-	-	5.14041	4.51667	5.76414	OK
ENSMUSG00000018442.13	-	-	ENSMUSG00000018442.13	Derl2	-	chr11:71007163-71019841	-	-	4.84921	4.25786	5.44056	OK
ENSMUSG00000018446.8	-	-	ENSMUSG00000018446.8	C1qbp	-	chr11:70977835-70983026	-	-	37.9715	35.1514	40.7915	OK
ENSMUSG00000018449.12	-	-	ENSMUSG00000018449.12	Rpain	-	chr11:70970212-70977833	-	-	19.8813	14.7828	24.9799	OK
ENSMUSG00000018451.7	-	-	ENSMUSG00000018451.7	6330403K07Rik	-	chr11:71031940-71033513	-	-	68.7038	64.979	72.4285	OK
ENSMUSG00000018459.15	-	-	ENSMUSG00000018459.15	Slc13a3	-	chr2:165405027-165473230	-	-	1.11006	0.635123	1.58499	OK
ENSMUSG00000018470.8	-	-	ENSMUSG00000018470.8	Kcnab3	-	chr11:69326257-69333042	-	-	0.852126	0.589059	1.11519	OK
ENSMUSG00000018474.18	-	-	ENSMUSG00000018474.18	Chd3	-	chr11:69343272-69369406	-	-	64.9389	61.9821	67.8957	OK
ENSMUSG00000018476.7	-	-	ENSMUSG00000018476.7	Kdm6b	-	chr11:69398507-69413675	-	-	11.3573	10.6581	12.0565	OK
ENSMUSG00000018479.12	-	-	ENSMUSG00000018479.12	1700125H20Rik	-	chr11:85170403-85181145	-	-	0.206423	0	0.504222	OK
ENSMUSG00000018481.9	-	-	ENSMUSG00000018481.9	Appbp2	-	chr11:85187261-85235130	-	-	11.289	10.5994	11.9787	OK
ENSMUSG00000018486.2	-	-	ENSMUSG00000018486.2	Wnt9b	-	chr11:103727363-103749821	-	-	0.0325471	0	0.06511	OK
ENSMUSG00000018500.2	-	-	ENSMUSG00000018500.2	Adora2b	-	chr11:62248983-62266453	-	-	0.169173	0.0495495	0.288796	OK
ENSMUSG00000018501.17	-	-	ENSMUSG00000018501.17	Ncor1	-	chr11:62316425-62458541	-	-	19.368	18.3265	20.4094	OK
ENSMUSG00000018507.16	-	-	ENSMUSG00000018507.16	Trpv2	-	chr11:62574485-62600515	-	-	5.45109	4.59733	6.30486	OK
ENSMUSG00000018509.8	-	-	ENSMUSG00000018509.8	Cenpv	-	chr11:62524945-62539261	-	-	16.1263	14.1576	18.0949	OK
ENSMUSG00000018537.16	-	-	ENSMUSG00000018537.16	Pcgf2	-	chr11:97688822-97700497	-	-	11.8221	10.7257	12.9185	OK
ENSMUSG00000018541.10	-	-	ENSMUSG00000018541.10	Cwc25	-	chr11:97745480-97766556	-	-	6.12565	5.50344	6.74786	OK
ENSMUSG00000018543.8	-	-	ENSMUSG00000018543.8	1700001P01Rik	-	chr11:97771480-97775918	-	-	0	0	0	OK
ENSMUSG00000018547.8	-	-	ENSMUSG00000018547.8	Pip4k2b	-	chr11:97715156-97744704	-	-	40.2624	38.2674	42.2575	OK
ENSMUSG00000018548.15	-	-	ENSMUSG00000018548.15	Trim37	-	chr11:87127076-87220683	-	-	21.0511	19.8978	22.2044	OK
ENSMUSG00000018554.13	-	-	ENSMUSG00000018554.13	Ybx2	-	chr11:69935795-69941605	-	-	4.14392	2.94969	5.33815	OK
ENSMUSG00000018559.16	-	-	ENSMUSG00000018559.16	Ctdnep1	-	chr11:69981155-69990601	-	-	30.0335	27.8932	32.1738	OK
ENSMUSG00000018565.17	-	-	ENSMUSG00000018565.17	Elp5	-	chr11:69968221-69982517	-	-	31.7111	29.236	34.1861	OK
ENSMUSG00000018566.14	-	-	ENSMUSG00000018566.14	Slc2a4	-	chr11:69942538-69948188	-	-	2.24075	1.67147	2.81004	OK
ENSMUSG00000018567.14	-	-	ENSMUSG00000018567.14	Gabarap	-	chr11:69991142-69994951	-	-	126.404	120.183	132.624	OK
ENSMUSG00000018569.12	-	-	ENSMUSG00000018569.12	Cldn7	-	chr11:69964778-69967885	-	-	0.216096	0	0.587178	OK
ENSMUSG00000018570.17	-	-	ENSMUSG00000018570.17	2810408A11Rik	-	chr11:69897351-69900987	-	-	1.14956	0.652785	1.64633	OK
ENSMUSG00000018572.10	-	-	ENSMUSG00000018572.10	Phf23	-	chr11:69995776-70000009	-	-	23.2842	21.6321	24.9363	OK
ENSMUSG00000018574.14	-	-	ENSMUSG00000018574.14	Acadvl	-	chr11:70010182-70015411	-	-	21.6468	20.0743	23.2193	OK
ENSMUSG00000018581.15	-	-	ENSMUSG00000018581.15	Dnah11	-	chr12:117877981-118199043	-	-	0.0593613	0	0.254924	OK
ENSMUSG00000018583.5	-	-	ENSMUSG00000018583.5	G3bp1	-	chr11:55469684-55504838	-	-	15.6466	14.7548	16.5385	OK
ENSMUSG00000018585.9	-	-	ENSMUSG00000018585.9	Atox1	-	chr11:55446640-55461239	-	-	52.867	47.7933	57.9407	OK
ENSMUSG00000018589.8	-	-	ENSMUSG00000018589.8	Glra2	-	chrX:165129016-165327393	-	-	7.00689	6.42106	7.59273	OK
ENSMUSG00000018593.13	-	-	ENSMUSG00000018593.13	Sparc	-	chr11:55394499-55423183	-	-	813.898	788.925	838.871	OK
ENSMUSG00000018595.6	-	-	ENSMUSG00000018595.6	Glra4	-	chrX:136757673-136780141	-	-	0	0	0	OK
ENSMUSG00000018599.5	-	-	ENSMUSG00000018599.5	Mief2	-	chr11:60728397-60732951	-	-	10.3704	9.3702	11.3707	OK
ENSMUSG00000018604.18	-	-	ENSMUSG00000018604.18	Tbx3	-	chr5:119670668-119684724	-	-	0.138764	0	0.33283	OK
ENSMUSG00000018620.3	-	-	ENSMUSG00000018620.3	Mmp20	-	chr9:7628230-7674979	-	-	0.0113536	0	0.0340607	OK
ENSMUSG00000018623.9	-	-	ENSMUSG00000018623.9	Mmp7	-	chr9:7692089-7699585	-	-	0	0	0	OK
ENSMUSG00000018634.10	-	-	ENSMUSG00000018634.10	Crhr1	-	chr11:104132854-104175523	-	-	2.4426	2.05395	2.83125	OK
ENSMUSG00000018648.15	-	-	ENSMUSG00000018648.15	Dusp14	-	chr11:84048040-84069261	-	-	16.1997	14.7043	17.6951	OK
ENSMUSG00000018651.14	-	-	ENSMUSG00000018651.14	Tada2a	-	chr11:84078919-84129600	-	-	5.29094	4.52261	6.05927	OK
ENSMUSG00000018654.17	-	-	ENSMUSG00000018654.17	Ikzf1	-	chr11:11685002-11772926	-	-	0.12753	0	0.486202	OK
ENSMUSG00000018656.5	-	-	ENSMUSG00000018656.5	Tcaf3	-	chr6:42584865-42597692	-	-	0	0	0	OK
ENSMUSG00000018659.12	-	-	ENSMUSG00000018659.12	Pnpo	-	chr11:96937824-96943986	-	-	11.2222	10.1635	12.2809	OK
ENSMUSG00000018661.17	-	-	ENSMUSG00000018661.17	Cog1	-	chr11:113649168-113667054	-	-	8.33085	7.55652	9.10518	OK
ENSMUSG00000018666.13	-	-	ENSMUSG00000018666.13	Cbx1	-	chr11:96789126-96808640	-	-	28.6154	26.715	30.5158	OK
ENSMUSG00000018669.14	-	-	ENSMUSG00000018669.14	Cdk5rap3	-	chr11:96907425-96916496	-	-	17.6434	16.2462	19.0406	OK
ENSMUSG00000018672.15	-	-	ENSMUSG00000018672.15	Copz2	-	chr11:96849869-96861203	-	-	7.91799	6.45229	9.3837	OK
ENSMUSG00000018677.9	-	-	ENSMUSG00000018677.9	Slc25a39	-	chr11:102402984-102407946	-	-	32.8002	30.629	34.9714	OK
ENSMUSG00000018678.13	-	-	ENSMUSG00000018678.13	Sp2	-	chr11:96953340-96982959	-	-	6.89977	6.23126	7.56828	OK
ENSMUSG00000018697.14	-	-	ENSMUSG00000018697.14	Aatf	-	chr11:84422854-84513522	-	-	9.15554	8.16853	10.1426	OK
ENSMUSG00000018698.15	-	-	ENSMUSG00000018698.15	Lhx1	-	chr11:84518283-84525535	-	-	0.115507	0	0.361692	OK
ENSMUSG00000018707.13	-	-	ENSMUSG00000018707.13	Dync1h1	-	chr12:110601451-110666945	-	-	63.8497	61.0493	66.6501	OK
ENSMUSG00000018727.19	-	-	ENSMUSG00000018727.19	Cpsf4l	-	chr11:113698171-113710017	-	-	0.391073	0.0985746	0.683572	OK
ENSMUSG00000018733.10	-	-	ENSMUSG00000018733.10	Pex12	-	chr11:83294641-83302586	-	-	0	0	0	OK
ENSMUSG00000018736.14	-	-	ENSMUSG00000018736.14	Ndel1	-	chr11:68821433-68871858	-	-	20.3269	18.882	21.7718	OK
ENSMUSG00000018740.14	-	-	ENSMUSG00000018740.14	Slc25a35	-	chr11:68968130-68974365	-	-	0.697422	0.460958	0.933886	OK
ENSMUSG00000018750.14	-	-	ENSMUSG00000018750.14	Zbtb4	-	chr11:69765911-69784023	-	-	9.79222	8.95991	10.6245	OK
ENSMUSG00000018752.19	-	-	ENSMUSG00000018752.19	Tnfsfm13	-	chr11:69682576-69696098	-	-	0.708071	0.44119	0.974953	OK
ENSMUSG00000018761.14	-	-	ENSMUSG00000018761.14	Mpdu1	-	chr11:69656696-69662642	-	-	23.1005	21.089	25.1119	OK
ENSMUSG00000018765.5	-	-	ENSMUSG00000018765.5	Fxr2	-	chr11:69632989-69653297	-	-	23.8438	22.2184	25.4692	OK
ENSMUSG00000018770.9	-	-	ENSMUSG00000018770.9	Atp5g3	-	chr2:73908446-73911326	-	-	206.363	196.545	216.18	OK
ENSMUSG00000018774.13	-	-	ENSMUSG00000018774.13	Cd68	-	chr11:69664212-69666153	-	-	6.62366	5.61711	7.63021	OK
ENSMUSG00000018776.10	-	-	ENSMUSG00000018776.10	Slc35g3	-	chr11:69759889-69761968	-	-	0.21413	0.0368244	0.391436	OK
ENSMUSG00000018796.13	-	-	ENSMUSG00000018796.13	Acsl1	-	chr8:46471036-46536051	-	-	7.94624	6.97363	8.91886	OK
ENSMUSG00000018800.14	-	-	ENSMUSG00000018800.14	Abca5	-	chr11:110269368-110337716	-	-	1.64966	1.39862	1.90069	OK
ENSMUSG00000018809.2	-	-	ENSMUSG00000018809.2	Smyd4	-	chr11:75348432-75405705	-	-	2.20968	1.76721	2.65214	OK
ENSMUSG00000018819.10	-	-	ENSMUSG00000018819.10	Lsp1	-	chr7:142460808-142494867	-	-	3.2529	2.45066	4.05514	OK
ENSMUSG00000018820.13	-	-	ENSMUSG00000018820.13	Zfyve27	-	chr19:42163950-42194590	-	-	16.2054	15.1092	17.3016	OK
ENSMUSG00000018821.3	-	-	ENSMUSG00000018821.3	Avpi1	-	chr19:42123272-42129059	-	-	11.1645	9.71416	12.6149	OK
ENSMUSG00000018822.7	-	-	ENSMUSG00000018822.7	Sfrp5	-	chr19:42197970-42202252	-	-	0.184257	0.0614191	0.307095	OK
ENSMUSG00000018830.10	-	-	ENSMUSG00000018830.10	Myh11	-	chr16:14194534-14291372	-	-	0.681505	0.543847	0.819163	OK
ENSMUSG00000018841.17	-	-	ENSMUSG00000018841.17	Rad51d	-	chr11:82876433-82890614	-	-	3.64227	3.0143	4.27023	OK
ENSMUSG00000018844.6	-	-	ENSMUSG00000018844.6	Fndc8	-	chr11:82892123-82900801	-	-	0	0	0	OK
ENSMUSG00000018845.14	-	-	ENSMUSG00000018845.14	Unc45b	-	chr11:82910549-82943403	-	-	0.0570823	0	0.276734	OK
ENSMUSG00000018846.8	-	-	ENSMUSG00000018846.8	Pank3	-	chr11:35769483-35791285	-	-	9.36481	8.93603	9.7936	OK
ENSMUSG00000018848.4	-	-	ENSMUSG00000018848.4	Rars	-	chr11:35808380-35834506	-	-	16.9295	15.5722	18.2867	OK
ENSMUSG00000018849.6	-	-	ENSMUSG00000018849.6	Wwc1	-	chr11:35838399-35980527	-	-	82.0499	78.265	85.8348	OK
ENSMUSG00000018858.15	-	-	ENSMUSG00000018858.15	Mrpl58	-	chr11:115403751-115412674	-	-	26.2564	23.5184	28.9944	OK
ENSMUSG00000018861.8	-	-	ENSMUSG00000018861.8	Fdxr	-	chr11:115268023-115277050	-	-	4.56153	3.89141	5.23164	OK
ENSMUSG00000018862.11	-	-	ENSMUSG00000018862.11	Otop3	-	chr11:115334730-115346927	-	-	0.0161002	0	0.0720005	OK
ENSMUSG00000018865.9	-	-	ENSMUSG00000018865.9	Sult4a1	-	chr15:84076096-84105754	-	-	57.2575	54.205	60.3099	OK
ENSMUSG00000018868.4	-	-	ENSMUSG00000018868.4	Pnpla5	-	chr15:84112355-84123175	-	-	0	0	0	OK
ENSMUSG00000018882.12	-	-	ENSMUSG00000018882.12	Mrpl45	-	chr11:97315715-97329920	-	-	8.07956	7.25623	8.90289	OK
ENSMUSG00000018893.15	-	-	ENSMUSG00000018893.15	Mb	-	chr15:77015486-77050670	-	-	0.591726	0.10618	1.07727	OK
ENSMUSG00000018899.16	-	-	ENSMUSG00000018899.16	Irf1	-	chr11:53770013-53778374	-	-	6.37279	5.53733	7.20826	OK
[truncated: 53,242 more rows]

## Sheet: cortical_neuron_div6_ttx
Supplementary Data 17. The processed RNA-seq datasets for cortical neuron experiments, used in this study.
tracking_id	class_code	nearest_ref_id	gene_id	gene_short_name	tss_id	locus_mm10	length	coverage	FPKM	FPKM_conf_lo	FPKM_conf_hi	FPKM_status
ENSMUSG00000000001.4	-	-	ENSMUSG00000000001.4	Gnai3	-	chr3:108107279-108146146	-	-	19.8261	18.6427	21.0094	OK
ENSMUSG00000000003.15	-	-	ENSMUSG00000000003.15	Pbsn	-	chrX:77837900-77853623	-	-	0	0	0	OK
ENSMUSG00000000028.15	-	-	ENSMUSG00000000028.15	Cdc45	-	chr16:18780446-18811987	-	-	0	0	0	OK
ENSMUSG00000000031.16	-	-	ENSMUSG00000000031.16	H19	-	chr7:142575528-142578143	-	-	8.0323	7.00136	9.06325	OK
ENSMUSG00000000037.17	-	-	ENSMUSG00000000037.17	Scml2	-	chrX:161082524-161258213	-	-	0.317448	0	0.709283	OK
ENSMUSG00000000049.11	-	-	ENSMUSG00000000049.11	Apoh	-	chr11:108343353-108414396	-	-	0	0	0	OK
ENSMUSG00000000056.7	-	-	ENSMUSG00000000056.7	Narf	-	chr11:121237252-121255856	-	-	8.96216	8.0172	9.90713	OK
ENSMUSG00000000058.6	-	-	ENSMUSG00000000058.6	Cav2	-	chr6:17281184-17289115	-	-	3.54721	2.92412	4.17031	OK
ENSMUSG00000000078.7	-	-	ENSMUSG00000000078.7	Klf6	-	chr13:5861481-5870394	-	-	28.2145	26.498	29.9311	OK
ENSMUSG00000000085.16	-	-	ENSMUSG00000000085.16	Scmh1	-	chr4:120405280-120530186	-	-	17.8286	15.8623	19.7949	OK
ENSMUSG00000000088.7	-	-	ENSMUSG00000000088.7	Cox5a	-	chr9:57521273-57532426	-	-	279.472	264.854	294.09	OK
ENSMUSG00000000093.6	-	-	ENSMUSG00000000093.6	Tbx2	-	chr11:85832550-85841948	-	-	0.829673	0.60116	1.05819	OK
ENSMUSG00000000094.12	-	-	ENSMUSG00000000094.12	Tbx4	-	chr11:85886421-85916097	-	-	0.199526	0.0620842	0.336968	OK
ENSMUSG00000000103.12	-	-	ENSMUSG00000000103.12	Zfy2	-	chrY:2106014-2170409	-	-	0	0	0	OK
ENSMUSG00000000120.6	-	-	ENSMUSG00000000120.6	Ngfr	-	chr11:95568817-95587735	-	-	3.81498	3.30676	4.3232	OK
ENSMUSG00000000125.5	-	-	ENSMUSG00000000125.5	Wnt3	-	chr11:103774149-103817957	-	-	0.782032	0.538799	1.02527	OK
ENSMUSG00000000126.11	-	-	ENSMUSG00000000126.11	Wnt9a	-	chr11:59306927-59333552	-	-	6.87345	6.15314	7.59376	OK
ENSMUSG00000000127.15	-	-	ENSMUSG00000000127.15	Fer	-	chr17:63863061-64139496	-	-	5.55404	4.77429	6.3338	OK
ENSMUSG00000000131.15	-	-	ENSMUSG00000000131.15	Xpo6	-	chr7:126101714-126200501	-	-	46.924	42.3981	51.4499	OK
ENSMUSG00000000134.17	-	-	ENSMUSG00000000134.17	Tfe3	-	chrX:7762559-7775202	-	-	13.6756	12.2865	15.0647	OK
ENSMUSG00000000142.15	-	-	ENSMUSG00000000142.15	Axin2	-	chr11:108920348-108950783	-	-	8.26123	7.18959	9.33287	OK
ENSMUSG00000000148.17	-	-	ENSMUSG00000000148.17	Brat1	-	chr5:140705010-140719379	-	-	5.20774	4.57914	5.83634	OK
ENSMUSG00000000149.10	-	-	ENSMUSG00000000149.10	Gna12	-	chr5:140758407-140830431	-	-	34.5858	32.4875	36.684	OK
ENSMUSG00000000154.16	-	-	ENSMUSG00000000154.16	Slc22a18	-	chr7:143473735-143499334	-	-	1.0394	0.542998	1.53579	OK
ENSMUSG00000000157.16	-	-	ENSMUSG00000000157.16	Itgb2l	-	chr16:96422287-96443619	-	-	0.020529	0	0.235652	OK
ENSMUSG00000000159.16	-	-	ENSMUSG00000000159.16	Igsf5	-	chr16:96361667-96422121	-	-	0	0	0	OK
ENSMUSG00000000167.14	-	-	ENSMUSG00000000167.14	Pih1d2	-	chr9:50617320-50625000	-	-	0	0	0	OK
ENSMUSG00000000168.9	-	-	ENSMUSG00000000168.9	Dlat	-	chr9:50634632-50659780	-	-	9.01373	7.97418	10.0533	OK
ENSMUSG00000000171.5	-	-	ENSMUSG00000000171.5	Sdhd	-	chr9:50596356-50603812	-	-	65.8463	62.1681	69.5245	OK
ENSMUSG00000000182.9	-	-	ENSMUSG00000000182.9	Fgf23	-	chr6:127072901-127081408	-	-	0.0329373	0	0.098812	OK
ENSMUSG00000000183.6	-	-	ENSMUSG00000000183.6	Fgf6	-	chr6:127015585-127028187	-	-	0	0	0	OK
ENSMUSG00000000184.12	-	-	ENSMUSG00000000184.12	Ccnd2	-	chr6:127125161-127152193	-	-	162.746	155.486	170.006	OK
ENSMUSG00000000194.13	-	-	ENSMUSG00000000194.13	Gpr107	-	chr2:31152315-31218775	-	-	16.7671	15.3586	18.1756	OK
ENSMUSG00000000197.8	-	-	ENSMUSG00000000197.8	Nalcn	-	chr14:123276633-123627144	-	-	1.40021	1.15823	1.64219	OK
ENSMUSG00000000202.9	-	-	ENSMUSG00000000202.9	Btbd17	-	chr11:114791216-114795945	-	-	7.31631	6.06548	8.56714	OK
ENSMUSG00000000204.16	-	-	ENSMUSG00000000204.16	Slfn4	-	chr11:83175185-83190216	-	-	0.0153128	0	0.0945004	OK
ENSMUSG00000000214.11	-	-	ENSMUSG00000000214.11	Th	-	chr7:142892751-142931128	-	-	0.359029	0	0.816736	OK
ENSMUSG00000000215.11	-	-	ENSMUSG00000000215.11	Ins2	-	chr7:142678655-142743381	-	-	1.16535	0	3.23562	OK
ENSMUSG00000000216.8	-	-	ENSMUSG00000000216.8	Scnn1g	-	chr7:121734478-121768475	-	-	0	0	0	OK
ENSMUSG00000000223.13	-	-	ENSMUSG00000000223.13	Drp2	-	chrX:134404550-134456573	-	-	2.28984	1.97068	2.60899	OK
ENSMUSG00000000244.17	-	-	ENSMUSG00000000244.17	Tspan32	-	chr7:143005045-143019644	-	-	0.177108	0	0.781334	OK
ENSMUSG00000000247.11	-	-	ENSMUSG00000000247.11	Lhx2	-	chr2:38339280-38369733	-	-	32.752	30.5175	34.9865	OK
ENSMUSG00000000248.16	-	-	ENSMUSG00000000248.16	Clec2g	-	chr6:128934380-128984707	-	-	0	0	0	OK
ENSMUSG00000000253.13	-	-	ENSMUSG00000000253.13	Gmpr	-	chr13:45507443-45553800	-	-	16.9041	15.0809	18.7273	OK
ENSMUSG00000000263.15	-	-	ENSMUSG00000000263.15	Glra1	-	chr11:55514237-55608198	-	-	0	0	0	OK
ENSMUSG00000000266.11	-	-	ENSMUSG00000000266.11	Mid2	-	chrX:140664598-140767715	-	-	1.51891	1.20128	1.83654	OK
ENSMUSG00000000275.16	-	-	ENSMUSG00000000275.16	Trim25	-	chr11:88999375-89020293	-	-	0.96223	0.741625	1.18283	OK
ENSMUSG00000000276.11	-	-	ENSMUSG00000000276.11	Dgke	-	chr11:89035178-89066850	-	-	2.5593	2.27316	2.84543	OK
ENSMUSG00000000278.10	-	-	ENSMUSG00000000278.10	Scpep1	-	chr11:88924019-88955465	-	-	35.7064	33.2037	38.2091	OK
ENSMUSG00000000282.12	-	-	ENSMUSG00000000282.12	Mnt	-	chr11:74830919-74845725	-	-	8.76233	7.94597	9.57869	OK
ENSMUSG00000000290.13	-	-	ENSMUSG00000000290.13	Itgb2	-	chr10:77530251-77565708	-	-	0.869644	0.39895	1.34034	OK
ENSMUSG00000000295.13	-	-	ENSMUSG00000000295.13	Hddc2	-	chr10:31313382-31328204	-	-	15.5414	13.186	17.8968	OK
ENSMUSG00000000296.8	-	-	ENSMUSG00000000296.8	Tpd52l1	-	chr10:31332375-31445958	-	-	4.78257	3.66905	5.89608	OK
ENSMUSG00000000301.16	-	-	ENSMUSG00000000301.16	Pemt	-	chr11:59970613-60046489	-	-	8.79095	5.93227	11.6496	OK
ENSMUSG00000000303.12	-	-	ENSMUSG00000000303.12	Cdh1	-	chr8:106603350-106670246	-	-	0.495215	0.277351	0.713079	OK
ENSMUSG00000000305.12	-	-	ENSMUSG00000000305.12	Cdh4	-	chr2:179442430-179899373	-	-	7.72347	5.94798	9.49895	OK
ENSMUSG00000000308.14	-	-	ENSMUSG00000000308.14	Ckmt1	-	chr2:121357713-121363737	-	-	128.184	118.791	137.576	OK
ENSMUSG00000000317.11	-	-	ENSMUSG00000000317.11	Bcl6b	-	chr11:70224127-70229798	-	-	0.677153	0.277044	1.07726	OK
ENSMUSG00000000318.16	-	-	ENSMUSG00000000318.16	Clec10a	-	chr11:70156196-70170834	-	-	0	0	0	OK
ENSMUSG00000000320.10	-	-	ENSMUSG00000000320.10	Alox12	-	chr11:70241456-70255353	-	-	0.141268	0.0207216	0.261815	OK
ENSMUSG00000000325.16	-	-	ENSMUSG00000000325.16	Arvcf	-	chr16:18348181-18407076	-	-	34.1044	32.0768	36.132	OK
ENSMUSG00000000326.13	-	-	ENSMUSG00000000326.13	Comt	-	chr16:18406885-18426852	-	-	59.7695	56.1019	63.4371	OK
ENSMUSG00000000339.14	-	-	ENSMUSG00000000339.14	Rtca	-	chr3:116488962-116508208	-	-	33.2814	30.5959	35.9669	OK
ENSMUSG00000000340.10	-	-	ENSMUSG00000000340.10	Dbt	-	chr3:116513069-116549981	-	-	2.36744	1.62505	3.10983	OK
ENSMUSG00000000346.9	-	-	ENSMUSG00000000346.9	Dazap2	-	chr15:100615348-100620761	-	-	27.8935	25.7341	30.0528	OK
ENSMUSG00000000355.13	-	-	ENSMUSG00000000355.13	Mcts1	-	chrX:38600577-38613426	-	-	35.6244	30.4947	40.7541	OK
ENSMUSG00000000359.3	-	-	ENSMUSG00000000359.3	Rem1	-	chr2:152626950-152635198	-	-	0.042524	0	0.390073	OK
ENSMUSG00000000365.9	-	-	ENSMUSG00000000365.9	Rnf17	-	chr14:56402580-56525032	-	-	0.0269315	0	0.293524	OK
ENSMUSG00000000374.8	-	-	ENSMUSG00000000374.8	Trappc10	-	chr10:78186724-78244641	-	-	8.02397	7.25116	8.79678	OK
ENSMUSG00000000378.15	-	-	ENSMUSG00000000378.15	Ccm2	-	chr11:6546886-6596744	-	-	35.8733	33.2978	38.4489	OK
ENSMUSG00000000381.10	-	-	ENSMUSG00000000381.10	Wap	-	chr11:6635481-6638637	-	-	0	0	0	OK
ENSMUSG00000000384.15	-	-	ENSMUSG00000000384.15	Tbrg4	-	chr11:6615597-6626067	-	-	10.3071	8.95007	11.6641	OK
ENSMUSG00000000385.8	-	-	ENSMUSG00000000385.8	Tmprss2	-	chr16:97564681-97611195	-	-	0.909599	0	1.99706	OK
ENSMUSG00000000386.16	-	-	ENSMUSG00000000386.16	Mx1	-	chr16:97447034-97462907	-	-	0.208499	0	0.7922	OK
ENSMUSG00000000392.17	-	-	ENSMUSG00000000392.17	Fap	-	chr2:62500942-62574075	-	-	0	0	0	OK
ENSMUSG00000000394.15	-	-	ENSMUSG00000000394.15	Gcg	-	chr2:62474529-62483650	-	-	0.112333	0	0.486269	OK
ENSMUSG00000000399.10	-	-	ENSMUSG00000000399.10	Ndufa9	-	chr6:126821720-126849136	-	-	64.2525	60.2354	68.2695	OK
ENSMUSG00000000402.2	-	-	ENSMUSG00000000402.2	Egfl6	-	chrX:166523006-166585720	-	-	0	0	0	OK
ENSMUSG00000000409.14	-	-	ENSMUSG00000000409.14	Lck	-	chr4:129548343-129573641	-	-	4.66019	3.22918	6.0912	OK
ENSMUSG00000000411.7	-	-	ENSMUSG00000000411.7	Tssk3	-	chr4:129489013-129491022	-	-	0.0488226	0	0.146468	OK
ENSMUSG00000000416.16	-	-	ENSMUSG00000000416.16	Cttnbp2	-	chr6:18366477-18514843	-	-	4.13696	3.18333	5.09059	OK
ENSMUSG00000000420.15	-	-	ENSMUSG00000000420.15	Galnt1	-	chr18:24205343-24286818	-	-	8.58574	7.69332	9.47816	OK
ENSMUSG00000000435.1	-	-	ENSMUSG00000000435.1	Myf5	-	chr10:107482907-107486134	-	-	0	0	0	OK
ENSMUSG00000000439.9	-	-	ENSMUSG00000000439.9	Mkrn2	-	chr6:115601901-115622624	-	-	9.37168	8.54306	10.2003	OK
ENSMUSG00000000440.12	-	-	ENSMUSG00000000440.12	Pparg	-	chr6:115360950-115490399	-	-	0.271267	0	0.907775	OK
ENSMUSG00000000441.17	-	-	ENSMUSG00000000441.17	Raf1	-	chr6:115618066-115676635	-	-	20.4662	18.7923	22.1401	OK
ENSMUSG00000000486.13	-	-	ENSMUSG00000000486.13	Septin1	-	chr7:127214446-127233130	-	-	0	0	0	OK
ENSMUSG00000000489.7	-	-	ENSMUSG00000000489.7	Pdgfb	-	chr15:79995873-80014977	-	-	12.7379	11.4694	14.0064	OK
ENSMUSG00000000530.16	-	-	ENSMUSG00000000530.16	Acvrl1	-	chr15:101128521-101145336	-	-	1.62178	0.571639	2.67192	OK
ENSMUSG00000000531.5	-	-	ENSMUSG00000000531.5	Grasp	-	chr15:101224187-101232756	-	-	5.05638	4.27958	5.83319	OK
ENSMUSG00000000532.11	-	-	ENSMUSG00000000532.11	Acvr1b	-	chr15:101174066-101213684	-	-	12.912	12.0961	13.7279	OK
ENSMUSG00000000538.18	-	-	ENSMUSG00000000538.18	Tom1l2	-	chr11:60226713-60352905	-	-	25.5779	23.9141	27.2417	OK
ENSMUSG00000000544.14	-	-	ENSMUSG00000000544.14	Gpa33	-	chr1:166130237-166166510	-	-	0.176019	0	0.55303	OK
ENSMUSG00000000552.10	-	-	ENSMUSG00000000552.10	Zfp385a	-	chr15:103313894-103340093	-	-	27.2241	25.3555	29.0927	OK
ENSMUSG00000000555.8	-	-	ENSMUSG00000000555.8	Itga5	-	chr15:103344285-103366763	-	-	3.63446	2.954	4.31493	OK
ENSMUSG00000000560.9	-	-	ENSMUSG00000000560.9	Gabra2	-	chr5:70957596-71095849	-	-	31.3282	29.6771	32.9793	OK
ENSMUSG00000000561.14	-	-	ENSMUSG00000000561.14	Wdr77	-	chr3:105959368-105970037	-	-	9.95704	9.01256	10.9015	OK
ENSMUSG00000000562.5	-	-	ENSMUSG00000000562.5	Adora3	-	chr3:105870857-105908926	-	-	0.103338	0	0.299835	OK
ENSMUSG00000000563.17	-	-	ENSMUSG00000000563.17	Atp5pb	-	chr3:105942697-105960099	-	-	136.065	129.697	142.432	OK
ENSMUSG00000000567.5	-	-	ENSMUSG00000000567.5	Sox9	-	chr11:112782223-112787760	-	-	12.0879	11.2677	12.9081	OK
ENSMUSG00000000568.15	-	-	ENSMUSG00000000568.15	Hnrnpd	-	chr5:99955934-99978938	-	-	70.1751	66.4795	73.8706	OK
ENSMUSG00000000579.14	-	-	ENSMUSG00000000579.14	Dynlt1c	-	chr17:6601670-6609774	-	-	13.2459	12.0005	14.4914	OK
ENSMUSG00000000581.8	-	-	ENSMUSG00000000581.8	C1d	-	chr11:17257578-17269176	-	-	40.9785	34.0803	47.8766	OK
ENSMUSG00000000594.7	-	-	ENSMUSG00000000594.7	Gm2a	-	chr11:55098114-55113029	-	-	14.5184	13.6236	15.4132	OK
ENSMUSG00000000600.15	-	-	ENSMUSG00000000600.15	Krit1	-	chr5:3803183-3845564	-	-	2.8849	2.28809	3.48171	OK
ENSMUSG00000000605.9	-	-	ENSMUSG00000000605.9	Clcn4	-	chr7:7282308-7300851	-	-	34.8418	32.7797	36.9039	OK
ENSMUSG00000000606.18	-	-	ENSMUSG00000000606.18	Vmn2r88	-	chr14:51410819-51420721	-	-	0	0	0	OK
ENSMUSG00000000617.14	-	-	ENSMUSG00000000617.14	Grm6	-	chr11:50850684-50866208	-	-	0	0	0	OK
ENSMUSG00000000627.15	-	-	ENSMUSG00000000627.15	Sema4f	-	chr6:82911884-82939769	-	-	12.1702	10.9987	13.3416	OK
ENSMUSG00000000628.10	-	-	ENSMUSG00000000628.10	Hk2	-	chr6:82725024-82774454	-	-	8.10829	7.35616	8.86042	OK
ENSMUSG00000000631.20	-	-	ENSMUSG00000000631.20	Myo18a	-	chr11:77763245-77865980	-	-	35.6392	33.515	37.7635	OK
ENSMUSG00000000632.13	-	-	ENSMUSG00000000632.13	Sez6	-	chr11:77930799-77979048	-	-	31.3732	29.5922	33.1543	OK
ENSMUSG00000000673.9	-	-	ENSMUSG00000000673.9	Haao	-	chr17:83831155-83847963	-	-	0.0183543	0	0.46694	OK
ENSMUSG00000000682.7	-	-	ENSMUSG00000000682.7	Cd52	-	chr4:134082447-134095082	-	-	2.05951	0.818792	3.30023	OK
ENSMUSG00000000686.11	-	-	ENSMUSG00000000686.11	Abhd15	-	chr11:77515120-77538607	-	-	0	0	0	OK
ENSMUSG00000000690.5	-	-	ENSMUSG00000000690.5	Hoxb6	-	chr11:96292475-96301569	-	-	0.0905373	0	0.247294	OK
ENSMUSG00000000693.10	-	-	ENSMUSG00000000693.10	Loxl3	-	chr6:83034172-83052562	-	-	4.94667	4.17959	5.71375	OK
ENSMUSG00000000701.8	-	-	ENSMUSG00000000701.8	Tcl1b5	-	chr12:105176343-105181145	-	-	0	0	0	OK
ENSMUSG00000000706.16	-	-	ENSMUSG00000000706.16	Btn1a1	-	chr13:23456991-23465901	-	-	0.0930472	0	0.339247	OK
ENSMUSG00000000708.14	-	-	ENSMUSG00000000708.14	Kat2b	-	chr17:53566860-53672720	-	-	1.97879	1.17849	2.77909	OK
ENSMUSG00000000711.3	-	-	ENSMUSG00000000711.3	Rab5b	-	chr10:128677174-128696264	-	-	24.1236	22.4604	25.7869	OK
ENSMUSG00000000724.10	-	-	ENSMUSG00000000724.10	Cryba1	-	chr11:77718614-77725283	-	-	0	0	0	OK
ENSMUSG00000000730.13	-	-	ENSMUSG00000000730.13	Dnmt3l	-	chr10:78041946-78063622	-	-	0.228841	0	1.07687	OK
ENSMUSG00000000731.15	-	-	ENSMUSG00000000731.15	Aire	-	chr10:78030021-78043610	-	-	0.0494916	0	0.393063	OK
ENSMUSG00000000732.9	-	-	ENSMUSG00000000732.9	Icosl	-	chr10:78069301-78083913	-	-	0.282185	0.0887939	0.475577	OK
ENSMUSG00000000751.13	-	-	ENSMUSG00000000751.13	Rpa1	-	chr11:75298165-75348324	-	-	18.8571	17.3477	20.3665	OK
ENSMUSG00000000753.15	-	-	ENSMUSG00000000753.15	Serpinf1	-	chr11:75409768-75422701	-	-	27.6336	24.7886	30.4785	OK
ENSMUSG00000000759.14	-	-	ENSMUSG00000000759.14	Tubgcp3	-	chr8:12614276-12672248	-	-	6.81632	5.7386	7.89405	OK
ENSMUSG00000000766.18	-	-	ENSMUSG00000000766.18	Oprm1	-	chr10:6758505-7038198	-	-	0	0	0	OK
ENSMUSG00000000776.13	-	-	ENSMUSG00000000776.13	Polr3d	-	chr14:70438756-70443447	-	-	19.9633	18.1202	21.8065	OK
ENSMUSG00000000782.16	-	-	ENSMUSG00000000782.16	Tcf7	-	chr11:52252370-52283331	-	-	3.81047	3.16116	4.45978	OK
ENSMUSG00000000787.12	-	-	ENSMUSG00000000787.12	Ddx3x	-	chrX:13280969-13294052	-	-	19.4138	18.0966	20.731	OK
ENSMUSG00000000791.9	-	-	ENSMUSG00000000791.9	Il12rb1	-	chr8:70808448-70821424	-	-	0.0631458	0	0.481274	OK
ENSMUSG00000000792.2	-	-	ENSMUSG00000000792.2	Slc5a5	-	chr8:70882888-70892757	-	-	0.1962	0.0695162	0.322884	OK
ENSMUSG00000000794.9	-	-	ENSMUSG00000000794.9	Kcnn3	-	chr3:89520163-89675132	-	-	0.999129	0.784895	1.21336	OK
ENSMUSG00000000804.14	-	-	ENSMUSG00000000804.14	Usp32	-	chr11:84984441-85140161	-	-	3.38634	2.50889	4.26379	OK
ENSMUSG00000000805.18	-	-	ENSMUSG00000000805.18	Car4	-	chr11:84957785-84966044	-	-	0.350832	0	1.05379	OK
ENSMUSG00000000811.13	-	-	ENSMUSG00000000811.13	Txnrd3	-	chr6:89643987-89675529	-	-	4.64819	0	112.764	OK
ENSMUSG00000000817.10	-	-	ENSMUSG00000000817.10	Fasl	-	chr1:161780688-161788495	-	-	0.122564	0	0.426649	OK
ENSMUSG00000000823.16	-	-	ENSMUSG00000000823.16	Zfp512b	-	chr2:181582102-181592803	-	-	14.4001	13.1921	15.6081	OK
ENSMUSG00000000826.16	-	-	ENSMUSG00000000826.16	Dnajc5	-	chr2:181520484-181555133	-	-	37.5731	35.6235	39.5227	OK
ENSMUSG00000000827.18	-	-	ENSMUSG00000000827.18	Tpd52l2	-	chr2:181497141-181517966	-	-	34.7123	31.7331	37.6916	OK
ENSMUSG00000000838.17	-	-	ENSMUSG00000000838.17	Fmr1	-	chrX:68678540-68717963	-	-	3.40031	2.80467	3.99595	OK
ENSMUSG00000000861.15	-	-	ENSMUSG00000000861.15	Bcl11a	-	chr11:24078055-24174123	-	-	29.0401	26.9226	31.1576	OK
ENSMUSG00000000869.12	-	-	ENSMUSG00000000869.12	Il4	-	chr11:53602981-53618669	-	-	0.440418	0	1.12289	OK
ENSMUSG00000000876.11	-	-	ENSMUSG00000000876.11	Pxmp4	-	chr2:154585757-154603708	-	-	5.78548	4.99138	6.57958	OK
ENSMUSG00000000881.12	-	-	ENSMUSG00000000881.12	Dlg3	-	chrX:100767721-100818410	-	-	18.3259	16.8422	19.8096	OK
ENSMUSG00000000884.17	-	-	ENSMUSG00000000884.17	Gnb1l	-	chr16:18498712-18566679	-	-	5.20863	3.88624	6.53102	OK
ENSMUSG00000000889.8	-	-	ENSMUSG00000000889.8	Dbh	-	chr2:27165232-27183200	-	-	0.136324	0	0.680187	OK
ENSMUSG00000000901.17	-	-	ENSMUSG00000000901.17	Mmp11	-	chr10:75923221-75936496	-	-	3.17279	2.20162	4.14395	OK
ENSMUSG00000000902.13	-	-	ENSMUSG00000000902.13	Smarcb1	-	chr10:75896768-75921617	-	-	63.3968	59.7887	67.0049	OK
ENSMUSG00000000903.3	-	-	ENSMUSG00000000903.3	Vpreb3	-	chr10:75943056-75949657	-	-	0.119537	0	0.516473	OK
ENSMUSG00000000915.15	-	-	ENSMUSG00000000915.15	Hip1r	-	chr5:123973627-124005558	-	-	12.5485	11.411	13.6861	OK
ENSMUSG00000000916.15	-	-	ENSMUSG00000000916.15	Nsun5	-	chr5:135369952-135376805	-	-	20.0477	18.0479	22.0474	OK
ENSMUSG00000000934.9	-	-	ENSMUSG00000000934.9	Top1mt	-	chr15:75657034-75678800	-	-	9.81033	8.59359	11.0271	OK
ENSMUSG00000000938.11	-	-	ENSMUSG00000000938.11	Hoxa10	-	chr6:52231196-52240854	-	-	0	0	0	OK
ENSMUSG00000000942.10	-	-	ENSMUSG00000000942.10	Hoxa4	-	chr6:52189670-52191753	-	-	0.0380359	0	0.146532	OK
ENSMUSG00000000948.16	-	-	ENSMUSG00000000948.16	Gm38393	-	chr7:59974148-60005064	-	-	0	0	0	OK
ENSMUSG00000000957.11	-	-	ENSMUSG00000000957.11	Mmp14	-	chr14:54431611-54445364	-	-	47.1593	44.2838	50.0348	OK
ENSMUSG00000000958.10	-	-	ENSMUSG00000000958.10	Slc7a7	-	chr14:54369441-54417780	-	-	0	0	0	OK
ENSMUSG00000000959.7	-	-	ENSMUSG00000000959.7	Oxa1l	-	chr14:54360833-54369673	-	-	27.7352	24.6134	30.8569	OK
ENSMUSG00000000976.13	-	-	ENSMUSG00000000976.13	Heatr6	-	chr11:83753695-83783754	-	-	2.93077	2.14361	3.71793	OK
ENSMUSG00000000982.5	-	-	ENSMUSG00000000982.5	Ccl3	-	chr11:83647843-83649355	-	-	1.54912	0.797689	2.30056	OK
ENSMUSG00000000983.13	-	-	ENSMUSG00000000983.13	Wfdc18	-	chr11:83709014-83711348	-	-	0	0	0	OK
ENSMUSG00000001014.6	-	-	ENSMUSG00000001014.6	Icam4	-	chr9:21029372-21030595	-	-	0	0	0	OK
ENSMUSG00000001016.12	-	-	ENSMUSG00000001016.12	Ilf2	-	chr3:90476125-90488379	-	-	65.2031	61.6714	68.7349	OK
ENSMUSG00000001017.15	-	-	ENSMUSG00000001017.15	Chtop	-	chr3:90498955-90509498	-	-	74.1448	70.3972	77.8925	OK
ENSMUSG00000001018.15	-	-	ENSMUSG00000001018.15	Snapin	-	chr3:90488025-90491033	-	-	9.75723	8.52787	10.9866	OK
ENSMUSG00000001020.8	-	-	ENSMUSG00000001020.8	S100a4	-	chr3:90603770-90606045	-	-	31.7473	26.8783	36.6164	OK
ENSMUSG00000001021.13	-	-	ENSMUSG00000001021.13	S100a3	-	chr3:90584658-90602702	-	-	0	0	0	OK
ENSMUSG00000001023.10	-	-	ENSMUSG00000001023.10	S100a5	-	chr3:90608522-90611780	-	-	0	0	0	OK
ENSMUSG00000001025.8	-	-	ENSMUSG00000001025.8	S100a6	-	chr3:90612881-90624181	-	-	172.325	159.965	184.686	OK
ENSMUSG00000001027.7	-	-	ENSMUSG00000001027.7	Scn4a	-	chr11:106318591-106349389	-	-	0	0	0	OK
ENSMUSG00000001027.7	-	-	ENSMUSG00000001027.7	Scn4a	-	chr11:106349454-106353288	-	-	0	0	0	OK
ENSMUSG00000001029.15	-	-	ENSMUSG00000001029.15	Icam2	-	chr11:106377655-106388075	-	-	0.0974691	0	0.533401	OK
ENSMUSG00000001034.17	-	-	ENSMUSG00000001034.17	Mapk7	-	chr11:61488811-61494406	-	-	11.7998	10.6871	12.9124	OK
ENSMUSG00000001036.17	-	-	ENSMUSG00000001036.17	Epn2	-	chr11:61517248-61579687	-	-	12.8593	11.69	14.0286	OK
ENSMUSG00000001039.12	-	-	ENSMUSG00000001039.12	B9d1	-	chr11:61505143-61512931	-	-	51.508	44.8117	58.2043	OK
ENSMUSG00000001052.15	-	-	ENSMUSG00000001052.15	Sec24b	-	chr3:129982758-130061553	-	-	20.3804	17.8572	22.9037	OK
ENSMUSG00000001053.15	-	-	ENSMUSG00000001053.15	N4bp3	-	chr11:51643062-51650842	-	-	13.3036	11.9933	14.6139	OK
ENSMUSG00000001054.9	-	-	ENSMUSG00000001054.9	Rmnd5b	-	chr11:51623670-51635896	-	-	11.8683	10.495	13.2416	OK
ENSMUSG00000001056.3	-	-	ENSMUSG00000001056.3	Nhp2	-	chr11:51619734-51623714	-	-	120.052	113.155	126.949	OK
ENSMUSG00000001076.7	-	-	ENSMUSG00000001076.7	C1ql4	-	chr15:99084085-99087817	-	-	0.166174	0	0.332429	OK
ENSMUSG00000001082.12	-	-	ENSMUSG00000001082.12	Mfsd10	-	chr5:34633641-34637212	-	-	7.84221	5.69111	9.99331	OK
ENSMUSG00000001089.14	-	-	ENSMUSG00000001089.14	Luzp1	-	chr4:136469760-136554780	-	-	4.61851	3.73265	5.50437	OK
ENSMUSG00000001095.5	-	-	ENSMUSG00000001095.5	Slc13a2	-	chr11:78397086-78422217	-	-	0	0	0	OK
ENSMUSG00000001098.15	-	-	ENSMUSG00000001098.15	Kctd10	-	chr5:114363566-114380508	-	-	59.551	56.2858	62.8161	OK
ENSMUSG00000001100.10	-	-	ENSMUSG00000001100.10	Poldip2	-	chr11:78512192-78522736	-	-	33.0456	30.6054	35.4858	OK
ENSMUSG00000001103.7	-	-	ENSMUSG00000001103.7	Sebox	-	chr11:78503446-78505081	-	-	0.0479563	0	0.21466	OK
ENSMUSG00000001105.15	-	-	ENSMUSG00000001105.15	Ift20	-	chr11:78536360-78541737	-	-	56.8366	52.5224	61.1508	OK
ENSMUSG00000001119.7	-	-	ENSMUSG00000001119.7	Col6a1	-	chr10:76708791-76726168	-	-	4.87274	4.29247	5.45302	OK
ENSMUSG00000001120.15	-	-	ENSMUSG00000001120.15	Pcbp3	-	chr10:76761856-76961887	-	-	20.4689	18.598	22.3398	OK
ENSMUSG00000001123.15	-	-	ENSMUSG00000001123.15	Lgals9	-	chr11:78962973-78984946	-	-	1.64513	1.08006	2.2102	OK
ENSMUSG00000001127.12	-	-	ENSMUSG00000001127.12	Araf	-	chrX:20797813-20860519	-	-	31.103	28.4736	33.7323	OK
ENSMUSG00000001128.7	-	-	ENSMUSG00000001128.7	Cfp	-	chrX:20925453-20931555	-	-	3.21414	2.35849	4.06978	OK
ENSMUSG00000001131.11	-	-	ENSMUSG00000001131.11	Timp1	-	chrX:20870165-20874735	-	-	20.8871	18.2066	23.5676	OK
ENSMUSG00000001134.9	-	-	ENSMUSG00000001134.9	Uxt	-	chrX:20941721-20962017	-	-	0	0	0	OK
ENSMUSG00000001138.13	-	-	ENSMUSG00000001138.13	Cnnm3	-	chr1:36511866-36528237	-	-	2.35926	1.88028	2.83824	OK
ENSMUSG00000001143.13	-	-	ENSMUSG00000001143.13	Lman2l	-	chr1:36419870-36445271	-	-	13.1851	11.8989	14.4714	OK
ENSMUSG00000001150.7	-	-	ENSMUSG00000001150.7	Mcm3ap	-	chr10:76468926-76515857	-	-	30.4599	25.5281	35.3916	OK
ENSMUSG00000001151.10	-	-	ENSMUSG00000001151.10	Pcnt	-	chr10:76351262-76442786	-	-	1.7483	1.25834	2.23825	OK
ENSMUSG00000001155.13	-	-	ENSMUSG00000001155.13	Ftcd	-	chr10:76575647-76590338	-	-	0.0197202	0	0.265645	OK
ENSMUSG00000001156.9	-	-	ENSMUSG00000001156.9	Mxd1	-	chr6:86647041-86669161	-	-	1.81667	1.25877	2.37456	OK
ENSMUSG00000001157.13	-	-	ENSMUSG00000001157.13	Gmcl1	-	chr6:86691767-86733383	-	-	5.2768	4.55778	5.99583	OK
ENSMUSG00000001158.13	-	-	ENSMUSG00000001158.13	Snrnp27	-	chr6:86675150-86684522	-	-	43.2248	39.1078	47.3419	OK
ENSMUSG00000001166.17	-	-	ENSMUSG00000001166.17	Oas1c	-	chr5:120800193-120812514	-	-	1.48017	0.848842	2.1115	OK
ENSMUSG00000001168.16	-	-	ENSMUSG00000001168.16	Oas1h	-	chr5:120861420-120873506	-	-	0	0	0	OK
ENSMUSG00000001173.15	-	-	ENSMUSG00000001173.15	Ocrl	-	chrX:47912386-47965868	-	-	5.65815	4.93157	6.38472	OK
ENSMUSG00000001175.16	-	-	ENSMUSG00000001175.16	Calm1	-	chr12:100199434-100209814	-	-	253.481	242.364	264.599	OK
ENSMUSG00000001211.15	-	-	ENSMUSG00000001211.15	Agpat3	-	chr10:78269177-78352489	-	-	33.3504	30.989	35.7119	OK
ENSMUSG00000001225.12	-	-	ENSMUSG00000001225.12	Slc26a3	-	chr12:31390870-31473917	-	-	0.0592904	0	0.290545	OK
ENSMUSG00000001227.12	-	-	ENSMUSG00000001227.12	Sema6b	-	chr17:56123084-56140343	-	-	32.0714	30.1383	34.0045	OK
ENSMUSG00000001228.14	-	-	ENSMUSG00000001228.14	Uhrf1	-	chr17:56303320-56323486	-	-	3.81275	3.14894	4.47655	OK
ENSMUSG00000001229.9	-	-	ENSMUSG00000001229.9	Dpp9	-	chr17:56186806-56218905	-	-	7.43007	6.65032	8.20981	OK
ENSMUSG00000001240.13	-	-	ENSMUSG00000001240.13	Ramp2	-	chr11:101246027-101259546	-	-	0	0	0	OK
ENSMUSG00000001247.16	-	-	ENSMUSG00000001247.16	Lsr	-	chr7:30957769-30973464	-	-	0	0	0	OK
ENSMUSG00000001248.15	-	-	ENSMUSG00000001248.15	Gramd1a	-	chr7:31130126-31155896	-	-	81.2152	75.9381	86.4922	OK
ENSMUSG00000001249.14	-	-	ENSMUSG00000001249.14	Hpn	-	chr7:31098724-31115290	-	-	0.62093	0	1.34986	OK
ENSMUSG00000001260.10	-	-	ENSMUSG00000001260.10	Gabrg1	-	chr5:70751046-70842617	-	-	0.939246	0.677991	1.2005	OK
ENSMUSG00000001270.9	-	-	ENSMUSG00000001270.9	Ckb	-	chr12:111669360-111672338	-	-	2575.01	2466.8	2683.22	OK
ENSMUSG00000001280.13	-	-	ENSMUSG00000001280.13	Sp1	-	chr15:102406142-102436404	-	-	2.2247	1.48088	2.96852	OK
ENSMUSG00000001281.10	-	-	ENSMUSG00000001281.10	Itgb7	-	chr15:102215994-102231944	-	-	0.191038	0	0.891265	OK
ENSMUSG00000001285.12	-	-	ENSMUSG00000001285.12	Myg1	-	chr15:102331708-102338139	-	-	0	0	0	OK
ENSMUSG00000001288.15	-	-	ENSMUSG00000001288.15	Rarg	-	chr15:102234937-102257517	-	-	3.24954	1.95878	4.54029	OK
ENSMUSG00000001289.12	-	-	ENSMUSG00000001289.12	Pfdn5	-	chr15:102326115-102331873	-	-	338.251	318.864	357.638	OK
ENSMUSG00000001300.16	-	-	ENSMUSG00000001300.16	Efnb2	-	chr8:8617433-8661242	-	-	16.509	15.3651	17.6529	OK
ENSMUSG00000001305.5	-	-	ENSMUSG00000001305.5	Rrp15	-	chr1:186720977-186749358	-	-	12.3953	10.7925	13.998	OK
ENSMUSG00000001313.12	-	-	ENSMUSG00000001313.12	Rnd2	-	chr11:101464998-101471853	-	-	30.8253	28.1394	33.5113	OK
ENSMUSG00000001323.17	-	-	ENSMUSG00000001323.17	Srr	-	chr11:74906358-74925948	-	-	10.0808	9.02425	11.1373	OK
ENSMUSG00000001333.9	-	-	ENSMUSG00000001333.9	Sync	-	chr4:129287616-129308559	-	-	0	0	0	OK
ENSMUSG00000001334.9	-	-	ENSMUSG00000001334.9	Fndc5	-	chr4:129136998-129144593	-	-	4.04875	3.45955	4.63794	OK
ENSMUSG00000001348.15	-	-	ENSMUSG00000001348.15	Acp5	-	chr9:22126726-22135711	-	-	0.222926	0	0.613955	OK
ENSMUSG00000001349.5	-	-	ENSMUSG00000001349.5	Cnn1	-	chr9:22099215-22109630	-	-	31.9955	29.6903	34.3006	OK
ENSMUSG00000001366.14	-	-	ENSMUSG00000001366.14	Fbxo9	-	chr9:78081498-78109065	-	-	13.7805	12.2334	15.3276	OK
ENSMUSG00000001376.17	-	-	ENSMUSG00000001376.17	Vps50	-	chr6:3498381-3603531	-	-	8.50255	7.28771	9.71739	OK
ENSMUSG00000001380.7	-	-	ENSMUSG00000001380.7	Hars	-	chr18:36766527-36783205	-	-	55.5986	52.1001	59.097	OK
ENSMUSG00000001383.9	-	-	ENSMUSG00000001383.9	Zmat2	-	chr18:36793875-36799666	-	-	77.4482	73.177	81.7194	OK
ENSMUSG00000001403.13	-	-	ENSMUSG00000001403.13	Ube2c	-	chr2:164769897-164778822	-	-	15.7907	13.5955	17.9859	OK
ENSMUSG00000001415.10	-	-	ENSMUSG00000001415.10	Smg5	-	chr3:88336259-88362338	-	-	15.7928	14.5207	17.0649	OK
ENSMUSG00000001416.13	-	-	ENSMUSG00000001416.13	Cct3	-	chr3:88297115-88321767	-	-	462.769	440.364	485.175	OK
ENSMUSG00000001418.13	-	-	ENSMUSG00000001418.13	Glmp	-	chr3:88325022-88331313	-	-	93.7319	85.1546	102.309	OK
ENSMUSG00000001419.17	-	-	ENSMUSG00000001419.17	Mef2d	-	chr3:88142371-88172086	-	-	12.666	11.5581	13.7738	OK
ENSMUSG00000001420.13	-	-	ENSMUSG00000001420.13	Tmem79	-	chr3:88328654-88336148	-	-	0	0	0	OK
ENSMUSG00000001424.14	-	-	ENSMUSG00000001424.14	Snd1	-	chr6:28475138-28935162	-	-	46.4252	43.2715	49.5789	OK
ENSMUSG00000001435.15	-	-	ENSMUSG00000001435.15	Col18a1	-	chr10:77052177-77166548	-	-	40.0051	37.8568	42.1535	OK
ENSMUSG00000001436.15	-	-	ENSMUSG00000001436.15	Slc19a1	-	chr10:77032240-77061002	-	-	3.06193	1.9812	4.14265	OK
ENSMUSG00000001440.5	-	-	ENSMUSG00000001440.5	Kpnb1	-	chr11:97159713-97187881	-	-	35.6968	33.7914	37.6022	OK
ENSMUSG00000001441.13	-	-	ENSMUSG00000001441.13	Npepps	-	chr11:97205841-97280638	-	-	40.8819	38.4044	43.3594	OK
ENSMUSG00000001444.2	-	-	ENSMUSG00000001444.2	Tbx21	-	chr11:97098070-97115331	-	-	0.0700462	0	0.150928	OK
ENSMUSG00000001445.10	-	-	ENSMUSG00000001445.10	Mrpl10	-	chr11:97041559-97049213	-	-	29.2317	26.8445	31.6188	OK
ENSMUSG00000001467.5	-	-	ENSMUSG00000001467.5	Cyp51	-	chr5:4081144-4104746	-	-	39.0348	36.7881	41.2815	OK
ENSMUSG00000001473.7	-	-	ENSMUSG00000001473.7	Tubb6	-	chr18:67390716-67402749	-	-	86.7867	81.7954	91.778	OK
ENSMUSG00000001493.9	-	-	ENSMUSG00000001493.9	Meox1	-	chr11:101877509-101894374	-	-	0.052605	0	0.127103	OK
ENSMUSG00000001494.6	-	-	ENSMUSG00000001494.6	Sost	-	chr11:101962457-101967015	-	-	0.0285532	0	0.0856595	OK
ENSMUSG00000001496.15	-	-	ENSMUSG00000001496.15	Nkx2-1	-	chr12:56531957-56536908	-	-	1.52055	1.11669	1.92441	OK
ENSMUSG00000001497.18	-	-	ENSMUSG00000001497.18	Pax9	-	chr12:56691766-56712822	-	-	0.101229	0	0.220893	OK
ENSMUSG00000001504.10	-	-	ENSMUSG00000001504.10	Irx2	-	chr13:72628819-72634198	-	-	0.198399	0	0.772657	OK
ENSMUSG00000001506.10	-	-	ENSMUSG00000001506.10	Col1a1	-	chr11:94936223-94953042	-	-	22.3189	20.7299	23.9078	OK
ENSMUSG00000001507.16	-	-	ENSMUSG00000001507.16	Itga3	-	chr11:95044473-95076801	-	-	21.513	20.2622	22.7638	OK
ENSMUSG00000001508.15	-	-	ENSMUSG00000001508.15	Sgca	-	chr11:94962790-94976327	-	-	7.59939	5.74005	9.45873	OK
ENSMUSG00000001510.8	-	-	ENSMUSG00000001510.8	Dlx3	-	chr11:95120118-95125296	-	-	0.0666219	0	0.14355	OK
ENSMUSG00000001517.14	-	-	ENSMUSG00000001517.14	Foxm1	-	chr6:128362966-128376146	-	-	2.93422	2.31584	3.5526	OK
ENSMUSG00000001518.12	-	-	ENSMUSG00000001518.12	Itfg2	-	chr6:128409443-128424931	-	-	7.75078	6.33532	9.16623	OK
ENSMUSG00000001520.12	-	-	ENSMUSG00000001520.12	Nrip2	-	chr6:128399295-128416427	-	-	0	0	0	OK
ENSMUSG00000001521.12	-	-	ENSMUSG00000001521.12	Tulp3	-	chr6:128321160-128355851	-	-	7.93666	7.01529	8.85803	OK
ENSMUSG00000001524.14	-	-	ENSMUSG00000001524.14	Gtf2h4	-	chr17:35667729-35673739	-	-	11.3468	8.91578	13.7777	OK
ENSMUSG00000001525.10	-	-	ENSMUSG00000001525.10	Tubb5	-	chr17:35833920-35838306	-	-	1064.31	1019.36	1109.26	OK
ENSMUSG00000001542.7	-	-	ENSMUSG00000001542.7	Ell2	-	chr13:75706756-75772364	-	-	1.36132	0.545749	2.17689	OK
ENSMUSG00000001552.14	-	-	ENSMUSG00000001552.14	Jup	-	chr11:100368957-100397763	-	-	18.2021	16.6787	19.7254	OK
ENSMUSG00000001555.10	-	-	ENSMUSG00000001555.10	Fkbp10	-	chr11:100415696-100424824	-	-	23.4262	21.6459	25.2065	OK
ENSMUSG00000001558.5	-	-	ENSMUSG00000001558.5	Klhl10	-	chr11:100441916-100457022	-	-	0.527612	0.230176	0.825048	OK
ENSMUSG00000001566.9	-	-	ENSMUSG00000001566.9	Mnx1	-	chr5:29473033-29478470	-	-	0	0	0	OK
ENSMUSG00000001569.10	-	-	ENSMUSG00000001569.10	Nom1	-	chr5:29434663-29457843	-	-	2.19308	1.80116	2.585	OK
ENSMUSG00000001576.15	-	-	ENSMUSG00000001576.15	Ergic1	-	chr17:26561488-26656934	-	-	56.7956	53.9202	59.6711	OK
ENSMUSG00000001583.13	-	-	ENSMUSG00000001583.13	Tnk1	-	chr11:69851004-69858730	-	-	0	0	0	OK
ENSMUSG00000001588.12	-	-	ENSMUSG00000001588.12	Acap1	-	chr11:69881566-69895539	-	-	0.0282547	0	0.186824	OK
ENSMUSG00000001604.14	-	-	ENSMUSG00000001604.14	Tcea3	-	chr4:136247728-136274898	-	-	5.16398	4.07379	6.25417	OK
ENSMUSG00000001622.15	-	-	ENSMUSG00000001622.15	Csn3	-	chr5:87925578-87932665	-	-	0	0	0	OK
ENSMUSG00000001627.12	-	-	ENSMUSG00000001627.12	Ifrd1	-	chr12:40201566-40248504	-	-	35.4119	31.1162	39.7077	OK
ENSMUSG00000001630.13	-	-	ENSMUSG00000001630.13	Stk38l	-	chr6:146724994-146778812	-	-	3.10514	2.54944	3.66085	OK
ENSMUSG00000001632.16	-	-	ENSMUSG00000001632.16	Brpf1	-	chr6:113307136-113324860	-	-	4.83514	4.26205	5.40823	OK
ENSMUSG00000001642.18	-	-	ENSMUSG00000001642.18	Akr1b3	-	chr6:34302433-34317478	-	-	61.9325	55.9431	67.9218	OK
ENSMUSG00000001655.6	-	-	ENSMUSG00000001655.6	Hoxc13	-	chr15:102921102-102928814	-	-	0.0944969	0	0.189039	OK
ENSMUSG00000001656.3	-	-	ENSMUSG00000001656.3	Hoxc11	-	chr15:102954426-102957708	-	-	0.0292484	0	0.0877451	OK
ENSMUSG00000001657.7	-	-	ENSMUSG00000001657.7	Hoxc8	-	chr15:102990606-102994111	-	-	0	0	0	OK
ENSMUSG00000001661.5	-	-	ENSMUSG00000001661.5	Hoxc6	-	chr15:102998256-103011881	-	-	0	0	0	OK
ENSMUSG00000001663.10	-	-	ENSMUSG00000001663.10	Gstt1	-	chr10:75783812-75798584	-	-	11.9471	10.088	13.8062	OK
ENSMUSG00000001665.11	-	-	ENSMUSG00000001665.11	Gstt3	-	chr10:75774114-75781414	-	-	3.33131	2.51471	4.1479	OK
ENSMUSG00000001666.8	-	-	ENSMUSG00000001666.8	Ddt	-	chr10:75771229-75773414	-	-	31.76	27.6952	35.8248	OK
ENSMUSG00000001670.13	-	-	ENSMUSG00000001670.13	Tat	-	chr8:109990436-109999803	-	-	0	0	0	OK
ENSMUSG00000001672.14	-	-	ENSMUSG00000001672.14	Marveld3	-	chr8:109947913-109962203	-	-	0	0	0	OK
ENSMUSG00000001674.11	-	-	ENSMUSG00000001674.11	Ddx18	-	chr1:121553834-121567989	-	-	9.03454	7.84912	10.22	OK
ENSMUSG00000001687.15	-	-	ENSMUSG00000001687.15	Ubl3	-	chr5:148504634-148552789	-	-	32.5606	30.3465	34.7748	OK
ENSMUSG00000001700.10	-	-	ENSMUSG00000001700.10	Gramd3	-	chr18:56400336-56503792	-	-	4.82294	4.12367	5.52222	OK
ENSMUSG00000001707.8	-	-	ENSMUSG00000001707.8	Eef1e1	-	chr13:38644206-38659058	-	-	30.3911	26.0406	34.7416	OK
ENSMUSG00000001729.14	-	-	ENSMUSG00000001729.14	Akt1	-	chr12:112653820-112674884	-	-	81.2401	76.8683	85.6119	OK
ENSMUSG00000001739.14	-	-	ENSMUSG00000001739.14	Cldn15	-	chr5:136966615-136975858	-	-	0.161152	0	0.409121	OK
ENSMUSG00000001741.12	-	-	ENSMUSG00000001741.12	Il16	-	chr7:83642824-83745726	-	-	0	0	0	OK
ENSMUSG00000001750.16	-	-	ENSMUSG00000001750.16	Tcirg1	-	chr19:3896049-3907133	-	-	7.72335	6.34056	9.10614	OK
ENSMUSG00000001751.9	-	-	ENSMUSG00000001751.9	Naglu	-	chr11:101070011-101077672	-	-	4.57419	3.86071	5.28767	OK
ENSMUSG00000001755.12	-	-	ENSMUSG00000001755.12	Coasy	-	chr11:101082564-101086619	-	-	15.34	13.9239	16.7561	OK
ENSMUSG00000001761.7	-	-	ENSMUSG00000001761.7	Smo	-	chr6:29735502-29761365	-	-	8.34946	7.55367	9.14526	OK
ENSMUSG00000001763.14	-	-	ENSMUSG00000001763.14	Tspan33	-	chr6:29694221-29718559	-	-	4.97954	4.19062	5.76845	OK
ENSMUSG00000001767.5	-	-	ENSMUSG00000001767.5	Crnkl1	-	chr2:145917478-145935014	-	-	4.50863	3.7523	5.26497	OK
ENSMUSG00000001768.16	-	-	ENSMUSG00000001768.16	Rin2	-	chr2:145675214-145887616	-	-	3.19393	2.29454	4.09332	OK
ENSMUSG00000001773.14	-	-	ENSMUSG00000001773.14	Folh1	-	chr7:86718976-86775943	-	-	0.591756	0.193696	0.989817	OK
ENSMUSG00000001774.8	-	-	ENSMUSG00000001774.8	Chordc1	-	chr9:18292124-18317442	-	-	3.00308	2.20856	3.79759	OK
ENSMUSG00000001783.3	-	-	ENSMUSG00000001783.3	Rtcb	-	chr10:85938636-85957823	-	-	75.424	71.0928	79.7552	OK
ENSMUSG00000001785.13	-	-	ENSMUSG00000001785.13	Pwp1	-	chr10:85829493-85889096	-	-	6.91709	6.01162	7.82256	OK
ENSMUSG00000001786.14	-	-	ENSMUSG00000001786.14	Fbxo7	-	chr10:86021971-86051873	-	-	6.92093	6.07636	7.7655	OK
ENSMUSG00000001794.13	-	-	ENSMUSG00000001794.13	Capns1	-	chr7:30186935-30198811	-	-	198.521	189.18	207.862	OK
ENSMUSG00000001802.16	-	-	ENSMUSG00000001802.16	Lrp3	-	chr7:35200026-35215498	-	-	19.819	18.3437	21.2944	OK
ENSMUSG00000001804.9	-	-	ENSMUSG00000001804.9	Dsg4	-	chr18:20436174-20471821	-	-	0	0	0	OK
ENSMUSG00000001815.15	-	-	ENSMUSG00000001815.15	Evx2	-	chr2:74652990-74659557	-	-	0	0	0	OK
ENSMUSG00000001819.4	-	-	ENSMUSG00000001819.4	Hoxd13	-	chr2:74668309-74671599	-	-	0	0	0	OK
ENSMUSG00000001823.5	-	-	ENSMUSG00000001823.5	Hoxd12	-	chr2:74675012-74677705	-	-	0	0	0	OK
ENSMUSG00000001827.12	-	-	ENSMUSG00000001827.12	Folr1	-	chr7:101858330-101870788	-	-	19.9139	17.1147	22.713	OK
ENSMUSG00000001829.17	-	-	ENSMUSG00000001829.17	Clpb	-	chr7:101663632-101795506	-	-	14.7447	13.4172	16.0722	OK
ENSMUSG00000001833.17	-	-	ENSMUSG00000001833.17	Septin7	-	chr9:25252438-25308571	-	-	40.4226	38.0084	42.8368	OK
ENSMUSG00000001844.10	-	-	ENSMUSG00000001844.10	Zdhhc4	-	chr5:143316488-143329256	-	-	10.8041	9.13392	12.4742	OK
ENSMUSG00000001847.14	-	-	ENSMUSG00000001847.14	Rac1	-	chr5:143503633-143528036	-	-	99.363	94.1223	104.604	OK
ENSMUSG00000001855.15	-	-	ENSMUSG00000001855.15	Nup214	-	chr2:31974435-32053975	-	-	20.131	16.2806	23.9813	OK
ENSMUSG00000001864.13	-	-	ENSMUSG00000001864.13	Aif1l	-	chr2:31950138-31973442	-	-	3.85571	2.71638	4.99505	OK
ENSMUSG00000001865.2	-	-	ENSMUSG00000001865.2	Cpa3	-	chr3:20215619-20242181	-	-	0	0	0	OK
ENSMUSG00000001870.16	-	-	ENSMUSG00000001870.16	Ltbp1	-	chr17:75005567-75392512	-	-	3.33373	2.60335	4.06411	OK
ENSMUSG00000001891.16	-	-	ENSMUSG00000001891.16	Ugp2	-	chr11:21321137-21371201	-	-	12.8123	11.5257	14.099	OK
ENSMUSG00000001901.15	-	-	ENSMUSG00000001901.15	Kcnh6	-	chr11:106008123-106034549	-	-	0.101509	0	0.305251	OK
ENSMUSG00000001909.16	-	-	ENSMUSG00000001909.16	Trmt1	-	chr8:84686306-84699808	-	-	0	0	0	OK
ENSMUSG00000001910.5	-	-	ENSMUSG00000001910.5	Nacc1	-	chr8:84670478-84687902	-	-	43.3694	40.961	45.7778	OK
ENSMUSG00000001911.16	-	-	ENSMUSG00000001911.16	Nfix	-	chr8:84699875-84800344	-	-	114.012	108.495	119.529	OK
ENSMUSG00000001918.17	-	-	ENSMUSG00000001918.17	Slc1a5	-	chr7:16781339-16798274	-	-	2.77391	1.89426	3.65356	OK
ENSMUSG00000001924.15	-	-	ENSMUSG00000001924.15	Uba1	-	chrX:20658325-20683179	-	-	141.543	135.043	148.043	OK
ENSMUSG00000001930.17	-	-	ENSMUSG00000001930.17	Vwf	-	chr6:125546773-125686679	-	-	0.0499306	0	0.590312	OK
ENSMUSG00000001942.8	-	-	ENSMUSG00000001942.8	Siae	-	chr9:37555697-37649655	-	-	2.85283	2.36639	3.33928	OK
ENSMUSG00000001943.8	-	-	ENSMUSG00000001943.8	Vsig2	-	chr9:37539254-37544205	-	-	0.108938	0	0.570938	OK
ENSMUSG00000001946.14	-	-	ENSMUSG00000001946.14	Esam	-	chr9:37528077-37538319	-	-	1.08612	0.327423	1.84481	OK
ENSMUSG00000001948.10	-	-	ENSMUSG00000001948.10	Spa17	-	chr9:37603289-37613722	-	-	0	0	0	OK
ENSMUSG00000001962.8	-	-	ENSMUSG00000001962.8	Fam50a	-	chrX:74313032-74320149	-	-	34.8852	31.9219	37.8485	OK
ENSMUSG00000001964.14	-	-	ENSMUSG00000001964.14	Emd	-	chrX:74254686-74261548	-	-	43.9423	40.8672	47.0174	OK
ENSMUSG00000001983.7	-	-	ENSMUSG00000001983.7	Taco1	-	chr11:106066060-106073612	-	-	4.53278	3.59158	5.47398	OK
ENSMUSG00000001985.9	-	-	ENSMUSG00000001985.9	Grik3	-	chr4:125490699-125714173	-	-	2.21753	1.98238	2.45268	OK
ENSMUSG00000001986.16	-	-	ENSMUSG00000001986.16	Gria3	-	chrX:41400853-41678601	-	-	8.32122	7.51361	9.12884	OK
ENSMUSG00000001988.9	-	-	ENSMUSG00000001988.9	Npas1	-	chr7:16455720-16477728	-	-	4.69085	3.87009	5.51162	OK
ENSMUSG00000001995.9	-	-	ENSMUSG00000001995.9	Sipa1l2	-	chr8:125418062-125569808	-	-	5.4428	4.9688	5.91679	OK
ENSMUSG00000001998.15	-	-	ENSMUSG00000001998.15	Ap4e1	-	chr2:127008716-127067909	-	-	0.658603	0.270218	1.04699	OK
ENSMUSG00000001999.15	-	-	ENSMUSG00000001999.15	Blvra	-	chr2:127070664-127097084	-	-	4.5996	3.49752	5.70167	OK
ENSMUSG00000002006.12	-	-	ENSMUSG00000002006.12	Pdzd4	-	chrX:73793358-73824969	-	-	73.1264	69.4161	76.8366	OK
ENSMUSG00000002007.5	-	-	ENSMUSG00000002007.5	Srpk3	-	chrX:73774404-73778925	-	-	0.471895	0	1.10381	OK
ENSMUSG00000002010.17	-	-	ENSMUSG00000002010.17	Idh3g	-	chrX:73778962-73786897	-	-	66.9762	62.3416	71.6108	OK
ENSMUSG00000002012.13	-	-	ENSMUSG00000002012.13	Pnck	-	chrX:73655993-73660117	-	-	19.6043	17.4534	21.7551	OK
ENSMUSG00000002014.12	-	-	ENSMUSG00000002014.12	Ssr4	-	chrX:73787027-73790830	-	-	53.4871	48.8405	58.1336	OK
ENSMUSG00000002015.5	-	-	ENSMUSG00000002015.5	Bcap31	-	chrX:73686177-73716175	-	-	51.6692	48.3689	54.9695	OK
ENSMUSG00000002017.10	-	-	ENSMUSG00000002017.10	Fam98a	-	chr17:75537085-75551946	-	-	13.9503	12.694	15.2067	OK
ENSMUSG00000002020.15	-	-	ENSMUSG00000002020.15	Ltbp2	-	chr12:84783211-84876532	-	-	22.614	21.4353	23.7928	OK
ENSMUSG00000002028.13	-	-	ENSMUSG00000002028.13	Kmt2a	-	chr9:44803354-44881296	-	-	1.99792	1.62882	2.36703	OK
ENSMUSG00000002031.13	-	-	ENSMUSG00000002031.13	Ift46	-	chr9:44767907-44793447	-	-	22.1559	19.0632	25.2487	OK
ENSMUSG00000002032.17	-	-	ENSMUSG00000002032.17	Tmem25	-	chr9:44793768-44799307	-	-	3.31881	2.39676	4.24085	OK
ENSMUSG00000002033.14	-	-	ENSMUSG00000002033.14	Cd3g	-	chr9:44969571-44980431	-	-	0	0	0	OK
ENSMUSG00000002043.17	-	-	ENSMUSG00000002043.17	Trappc6a	-	chr7:19508394-19516145	-	-	24.8997	21.6709	28.1286	OK
ENSMUSG00000002052.6	-	-	ENSMUSG00000002052.6	Supt6	-	chr11:78206745-78245987	-	-	36.9769	35.0817	38.8721	OK
ENSMUSG00000002055.9	-	-	ENSMUSG00000002055.9	Spag5	-	chr11:78301528-78322457	-	-	1.76106	0.996766	2.52535	OK
ENSMUSG00000002057.4	-	-	ENSMUSG00000002057.4	Foxn1	-	chr11:78357576-78386558	-	-	0	0	0	OK
ENSMUSG00000002058.13	-	-	ENSMUSG00000002058.13	Unc119	-	chr11:78343481-78349164	-	-	47.0808	43.4952	50.6663	OK
ENSMUSG00000002059.18	-	-	ENSMUSG00000002059.18	Rab34	-	chr11:78188429-78192193	-	-	18.109	16.0724	20.1457	OK
ENSMUSG00000002064.10	-	-	ENSMUSG00000002064.10	Sdf2	-	chr11:78245745-78255496	-	-	67.6234	62.982	72.2649	OK
ENSMUSG00000002068.16	-	-	ENSMUSG00000002068.16	Ccne1	-	chr7:38097983-38107534	-	-	4.79269	3.82799	5.75739	OK
ENSMUSG00000002076.12	-	-	ENSMUSG00000002076.12	Hsf2bp	-	chr17:31944768-32036349	-	-	0	0	0	OK
ENSMUSG00000002083.13	-	-	ENSMUSG00000002083.13	Bbc3	-	chr7:16308392-16318205	-	-	40.447	37.5143	43.3798	OK
ENSMUSG00000002100.15	-	-	ENSMUSG00000002100.15	Mybpc3	-	chr2:91118143-91136516	-	-	0	0	0	OK
ENSMUSG00000002102.15	-	-	ENSMUSG00000002102.15	Psmc3	-	chr2:91054008-91066369	-	-	177.886	168.868	186.904	OK
ENSMUSG00000002103.16	-	-	ENSMUSG00000002103.16	Acp2	-	chr2:91202884-91214098	-	-	10.572	9.54226	11.6017	OK
ENSMUSG00000002104.11	-	-	ENSMUSG00000002104.11	Rapsn	-	chr2:91035619-91045729	-	-	0.507891	0.143741	0.87204	OK
ENSMUSG00000002105.15	-	-	ENSMUSG00000002105.15	Slc39a13	-	chr2:91061790-91070417	-	-	0	0	0	OK
ENSMUSG00000002107.18	-	-	ENSMUSG00000002107.18	Celf2	-	chr2:6539693-7509563	-	-	40.53	38.6859	42.3741	OK
ENSMUSG00000002108.10	-	-	ENSMUSG00000002108.10	Nr1h3	-	chr2:91184060-91202834	-	-	0.829498	0.127861	1.53114	OK
ENSMUSG00000002109.14	-	-	ENSMUSG00000002109.14	Ddb2	-	chr2:91211571-91236982	-	-	0	0	0	OK
ENSMUSG00000002111.8	-	-	ENSMUSG00000002111.8	Spi1	-	chr2:91082389-91115756	-	-	0.668014	0.00656837	1.32946	OK
ENSMUSG00000002129.11	-	-	ENSMUSG00000002129.11	Sf3a1	-	chr11:4160349-4182541	-	-	14.3251	13.2108	15.4393	OK
ENSMUSG00000002147.18	-	-	ENSMUSG00000002147.18	Stat6	-	chr10:127642985-127660957	-	-	2.69272	2.03207	3.35337	OK
ENSMUSG00000002190.13	-	-	ENSMUSG00000002190.13	Clgn	-	chr8:83389866-83428552	-	-	1.85737	1.44278	2.27196	OK
ENSMUSG00000002204.9	-	-	ENSMUSG00000002204.9	Napsa	-	chr7:44572379-44586862	-	-	0.0779359	0	0.479193	OK
ENSMUSG00000002205.16	-	-	ENSMUSG00000002205.16	Vrk3	-	chr7:44748412-44777515	-	-	10.3226	8.93876	11.7065	OK
ENSMUSG00000002210.11	-	-	ENSMUSG00000002210.11	Smg9	-	chr7:24399618-24422778	-	-	16.563	14.9039	18.2221	OK
ENSMUSG00000002221.11	-	-	ENSMUSG00000002221.11	Paxip1	-	chr5:27740079-27791691	-	-	1.97102	1.2104	2.73163	OK
ENSMUSG00000002222.14	-	-	ENSMUSG00000002222.14	Rmnd5a	-	chr6:71388633-71440637	-	-	9.01851	8.20463	9.83238	OK
ENSMUSG00000002227.15	-	-	ENSMUSG00000002227.15	Mov10	-	chr3:104794835-104818563	-	-	1.94048	1.33236	2.5486	OK
ENSMUSG00000002228.7	-	-	ENSMUSG00000002228.7	Ppm1j	-	chr3:104781055-104786018	-	-	0.279327	0	0.788592	OK
ENSMUSG00000002233.13	-	-	ENSMUSG00000002233.13	Rhoc	-	chr3:104788374-104794459	-	-	82.0197	76.793	87.2463	OK
ENSMUSG00000002240.12	-	-	ENSMUSG00000002240.12	Prr27	-	chr5:87825685-87846387	-	-	0	0	0	OK
ENSMUSG00000002249.21	-	-	ENSMUSG00000002249.21	Tead3	-	chr17:28331670-28350817	-	-	5.58399	0	15.4409	OK
ENSMUSG00000002250.16	-	-	ENSMUSG00000002250.16	Ppard	-	chr17:28232699-28301474	-	-	4.92821	4.1866	5.66983	OK
ENSMUSG00000002257.8	-	-	ENSMUSG00000002257.8	Def6	-	chr17:28207777-28228608	-	-	5.85732	4.67875	7.03589	OK
ENSMUSG00000002265.17	-	-	ENSMUSG00000002265.17	Peg3	-	chr7:6703891-6730431	-	-	6.66106	6.12299	7.19913	OK
ENSMUSG00000002266.17	-	-	ENSMUSG00000002266.17	Zim1	-	chr7:6671268-6696450	-	-	0.237213	0	0.527581	OK
ENSMUSG00000002274.13	-	-	ENSMUSG00000002274.13	Metrn	-	chr17:25793220-25797136	-	-	189.746	180.595	198.896	OK
ENSMUSG00000002279.19	-	-	ENSMUSG00000002279.19	Lmf1	-	chr17:25579084-25662826	-	-	6.98602	5.85789	8.11415	OK
ENSMUSG00000002280.11	-	-	ENSMUSG00000002280.11	Ciao3	-	chr17:25773775-25783332	-	-	15.563	13.6797	17.4464	OK
ENSMUSG00000002289.16	-	-	ENSMUSG00000002289.16	Angptl4	-	chr17:33773749-33781830	-	-	0.879527	0.0642407	1.69481	OK
ENSMUSG00000002297.16	-	-	ENSMUSG00000002297.16	Dbf4	-	chr5:8396972-8422716	-	-	3.61088	2.82138	4.40038	OK
ENSMUSG00000002307.16	-	-	ENSMUSG00000002307.16	Daxx	-	chr17:33909413-33915590	-	-	18.7052	15.8125	21.5979	OK
ENSMUSG00000002308.16	-	-	ENSMUSG00000002308.16	Cd320	-	chr17:33843090-33849774	-	-	14.0709	12.2686	15.8732	OK
ENSMUSG00000002319.16	-	-	ENSMUSG00000002319.16	Ipo4	-	chr14:55625399-55635957	-	-	11.4556	10.0305	12.8807	OK
ENSMUSG00000002320.15	-	-	ENSMUSG00000002320.15	Tm9sf1	-	chr14:55635964-55643806	-	-	20.1707	18.5032	21.8382	OK
ENSMUSG00000002324.8	-	-	ENSMUSG00000002324.8	Rec8	-	chr14:55618036-55625395	-	-	7.39143	6.27664	8.50622	OK
ENSMUSG00000002325.15	-	-	ENSMUSG00000002325.15	Irf9	-	chr14:55603570-55610030	-	-	2.8082	2.1637	3.4527	OK
ENSMUSG00000002326.6	-	-	ENSMUSG00000002326.6	Gmpr2	-	chr14:55671940-55679200	-	-	0	0	0	OK
ENSMUSG00000002329.7	-	-	ENSMUSG00000002329.7	Mdp1	-	chr14:55657878-55660508	-	-	45.2202	42.4194	48.021	OK
ENSMUSG00000002332.16	-	-	ENSMUSG00000002332.16	Dhrs1	-	chr14:55739019-55745690	-	-	100.815	93.306	108.324	OK
ENSMUSG00000002341.8	-	-	ENSMUSG00000002341.8	Ncan	-	chr8:70093084-70120873	-	-	42.7396	41.5875	43.8918	OK
ENSMUSG00000002342.17	-	-	ENSMUSG00000002342.17	Tmem161a	-	chr8:70172355-70183681	-	-	14.1578	12.204	16.1116	OK
ENSMUSG00000002343.11	-	-	ENSMUSG00000002343.11	Armc6	-	chr8:70220171-70234466	-	-	42.6951	39.4728	45.9173	OK
ENSMUSG00000002345.18	-	-	ENSMUSG00000002345.18	Borcs8	-	chr8:70139498-70147319	-	-	40.8422	36.7156	44.9688	OK
ENSMUSG00000002346.16	-	-	ENSMUSG00000002346.16	Slc25a42	-	chr8:70184339-70212305	-	-	2.08665	1.64995	2.52335	OK
ENSMUSG00000002365.10	-	-	ENSMUSG00000002365.10	Snx9	-	chr17:5841328-5931954	-	-	3.97101	3.39202	4.55001	OK
ENSMUSG00000002372.9	-	-	ENSMUSG00000002372.9	Ranbp3	-	chr17:56673293-56711764	-	-	36.3008	33.8227	38.779	OK
ENSMUSG00000002379.7	-	-	ENSMUSG00000002379.7	Ndufa11	-	chr17:56717766-56722141	-	-	247.199	231.362	263.036	OK
ENSMUSG00000002384.2	-	-	ENSMUSG00000002384.2	Bmp8b	-	chr4:123105164-123132099	-	-	0	0	0	OK
ENSMUSG00000002393.14	-	-	ENSMUSG00000002393.14	Nr2f6	-	chr8:71374122-71381960	-	-	23.9444	21.8632	26.0257	OK
ENSMUSG00000002395.14	-	-	ENSMUSG00000002395.14	Use1	-	chr8:71366847-71369732	-	-	97.2081	90.2652	104.151	OK
ENSMUSG00000002396.8	-	-	ENSMUSG00000002396.8	Ocel1	-	chr8:71371297-71379361	-	-	2.20029	1.54707	2.85352	OK
ENSMUSG00000002409.18	-	-	ENSMUSG00000002409.18	Dyrk1b	-	chr7:28179468-28187294	-	-	4.51505	3.8208	5.20929	OK
ENSMUSG00000002413.15	-	-	ENSMUSG00000002413.15	Braf	-	chr6:39603236-39725463	-	-	3.25047	2.72199	3.77895	OK
ENSMUSG00000002416.13	-	-	ENSMUSG00000002416.13	Ndufb2	-	chr6:39592573-39603382	-	-	196.735	183.02	210.449	OK
ENSMUSG00000002428.12	-	-	ENSMUSG00000002428.12	Hltf	-	chr3:20057810-20118490	-	-	1.92294	1.43608	2.4098	OK
ENSMUSG00000002455.14	-	-	ENSMUSG00000002455.14	Prpf6	-	chr2:181591867-181655660	-	-	30.901	28.8237	32.9783	OK
ENSMUSG00000002458.13	-	-	ENSMUSG00000002458.13	Rgs19	-	chr2:181688418-181693977	-	-	15.5804	11.9868	19.174	OK
ENSMUSG00000002459.17	-	-	ENSMUSG00000002459.17	Rgs20	-	chr1:4909575-5070285	-	-	0	0	0	OK
ENSMUSG00000002475.16	-	-	ENSMUSG00000002475.16	Abhd3	-	chr18:10642091-10706771	-	-	0.574044	0.0263034	1.12178	OK
ENSMUSG00000002477.5	-	-	ENSMUSG00000002477.5	Snrpd1	-	chr18:10617774-10642079	-	-	46.0719	41.7127	50.4312	OK
ENSMUSG00000002486.15	-	-	ENSMUSG00000002486.15	Tchp	-	chr5:114707759-114722327	-	-	8.08121	7.09013	9.07229	OK
ENSMUSG00000002489.16	-	-	ENSMUSG00000002489.16	Tiam1	-	chr16:89787110-90143769	-	-	2.66673	1.5073	3.82616	OK
ENSMUSG00000002496.10	-	-	ENSMUSG00000002496.10	Tsc2	-	chr17:24595815-24632630	-	-	12.3446	10.6618	14.0273	OK
ENSMUSG00000002500.15	-	-	ENSMUSG00000002500.15	Rpl3l	-	chr17:24727819-24736143	-	-	0.25217	0	0.664647	OK
ENSMUSG00000002504.15	-	-	ENSMUSG00000002504.15	Slc9a3r2	-	chr17:24639285-24650327	-	-	20.8912	19.1681	22.6143	OK
ENSMUSG00000002524.17	-	-	ENSMUSG00000002524.17	Puf60	-	chr15:76070181-76080924	-	-	135.051	128.691	141.411	OK
ENSMUSG00000002546.17	-	-	ENSMUSG00000002546.17	Golga2	-	chr2:32287383-32307921	-	-	18.1947	16.7487	19.6408	OK
ENSMUSG00000002550.16	-	-	ENSMUSG00000002550.16	Uck1	-	chr2:32255001-32260159	-	-	36.3299	33.4939	39.1658	OK
ENSMUSG00000002565.16	-	-	ENSMUSG00000002565.16	Scin	-	chr12:40059768-40134228	-	-	0.0871465	0	0.196186	OK
ENSMUSG00000002578.18	-	-	ENSMUSG00000002578.18	Ikzf4	-	chr10:128630842-128669358	-	-	3.07366	2.31768	3.82963	OK
ENSMUSG00000002580.7	-	-	ENSMUSG00000002580.7	Mien1	-	chr11:98437707-98438991	-	-	93.0366	85.9316	100.141	OK
ENSMUSG00000002588.13	-	-	ENSMUSG00000002588.13	Pon1	-	chr6:5168089-5193946	-	-	0	0	0	OK
ENSMUSG00000002602.16	-	-	ENSMUSG00000002602.16	Axl	-	chr7:25757272-25788705	-	-	8.29576	7.17937	9.41215	OK
ENSMUSG00000002603.15	-	-	ENSMUSG00000002603.15	Tgfb1	-	chr7:25687001-25705077	-	-	1.99791	1.2255	2.77032	OK
ENSMUSG00000002608.8	-	-	ENSMUSG00000002608.8	Ccdc97	-	chr7:25711105-25719088	-	-	13.6882	12.3123	15.0641	OK
ENSMUSG00000002617.14	-	-	ENSMUSG00000002617.14	Zfp40	-	chr17:23173868-23193252	-	-	1.52673	0.985041	2.06841	OK
ENSMUSG00000002625.10	-	-	ENSMUSG00000002625.10	Akap8l	-	chr17:32321423-32350607	-	-	62.8389	56.7856	68.8922	OK
ENSMUSG00000002633.4	-	-	ENSMUSG00000002633.4	Shh	-	chr5:28456814-28467256	-	-	4.54821	3.90643	5.19	OK
ENSMUSG00000002635.11	-	-	ENSMUSG00000002635.11	Pdcd2l	-	chr7:34184498-34196661	-	-	8.1889	6.68975	9.68805	OK
ENSMUSG00000002658.9	-	-	ENSMUSG00000002658.9	Gtf2f1	-	chr17:57003404-57011288	-	-	61.9961	59.0497	64.9425	OK
ENSMUSG00000002660.8	-	-	ENSMUSG00000002660.8	Clpp	-	chr17:56990304-56996188	-	-	75.2593	69.7499	80.7687	OK
ENSMUSG00000002661.14	-	-	ENSMUSG00000002661.14	Alkbh7	-	chr17:56997338-56999322	-	-	19.6117	17.0415	22.182	OK
ENSMUSG00000002664.2	-	-	ENSMUSG00000002664.2	Pspn	-	chr17:56999456-57000018	-	-	0	0	0	OK
ENSMUSG00000002668.8	-	-	ENSMUSG00000002668.8	Dennd1c	-	chr17:57065904-57078514	-	-	0	0	0	OK
ENSMUSG00000002679.14	-	-	ENSMUSG00000002679.14	Med6	-	chr12:81573556-81595008	-	-	18.5783	15.13	22.0266	OK
ENSMUSG00000002688.8	-	-	ENSMUSG00000002688.8	Prkd1	-	chr12:50341230-50649098	-	-	5.17241	4.60082	5.74401	OK
ENSMUSG00000002699.13	-	-	ENSMUSG00000002699.13	Lcp2	-	chr11:34046919-34092295	-	-	0.0934382	0	0.69092	OK
ENSMUSG00000002718.14	-	-	ENSMUSG00000002718.14	Cse1l	-	chr2:166906039-166946389	-	-	7.01393	6.11008	7.91778	OK
ENSMUSG00000002728.14	-	-	ENSMUSG00000002728.14	Naa20	-	chr2:145902098-145916425	-	-	11.1827	9.12593	13.2394	OK
ENSMUSG00000002731.6	-	-	ENSMUSG00000002731.6	Prkra	-	chr2:76629897-76648015	-	-	14.2156	12.613	15.8181	OK
ENSMUSG00000002732.14	-	-	ENSMUSG00000002732.14	Fkbp7	-	chr2:76663043-76673116	-	-	3.53973	2.33909	4.74038	OK
ENSMUSG00000002733.8	-	-	ENSMUSG00000002733.8	Plekha3	-	chr2:76675280-76696828	-	-	4.25826	3.58623	4.93028	OK
ENSMUSG00000002741.9	-	-	ENSMUSG00000002741.9	Ykt6	-	chr11:5955692-5967780	-	-	87.9493	83.3257	92.5729	OK
ENSMUSG00000002748.7	-	-	ENSMUSG00000002748.7	Baz1b	-	chr5:135187263-135246129	-	-	9.17893	8.46233	9.89552	OK
ENSMUSG00000002763.16	-	-	ENSMUSG00000002763.16	Pex6	-	chr17:46711462-46725541	-	-	18.5917	17.2312	19.9522	OK
ENSMUSG00000002767.13	-	-	ENSMUSG00000002767.13	Mrpl2	-	chr17:46646228-46650139	-	-	40.0404	35.6357	44.4452	OK
ENSMUSG00000002768.8	-	-	ENSMUSG00000002768.8	Mea1	-	chr17:46678792-46683111	-	-	199.108	189.373	208.843	OK
ENSMUSG00000002769.9	-	-	ENSMUSG00000002769.9	Gnmt	-	chr17:46725663-46729168	-	-	0.423901	0	0.942069	OK
ENSMUSG00000002771.12	-	-	ENSMUSG00000002771.12	Grin2d	-	chr7:45831882-45878378	-	-	2.07056	1.73768	2.40344	OK
ENSMUSG00000002778.14	-	-	ENSMUSG00000002778.14	Kdelr1	-	chr7:45872771-45883732	-	-	53.549	50.0458	57.0522	OK
ENSMUSG00000002781.19	-	-	ENSMUSG00000002781.19	Tmem143	-	chr7:45896940-45917413	-	-	6.84287	5.7487	7.93704	OK
ENSMUSG00000002791.17	-	-	ENSMUSG00000002791.17	Pdxk-ps	-	chr17:32076082-32107350	-	-	0	0	0	OK
ENSMUSG00000002797.9	-	-	ENSMUSG00000002797.9	Ggct	-	chr6:54982579-54992950	-	-	10.508	7.86224	13.1538	OK
ENSMUSG00000002799.6	-	-	ENSMUSG00000002799.6	Jag2	-	chr12:112907818-112929776	-	-	7.99923	6.92947	9.06899	OK
ENSMUSG00000002803.14	-	-	ENSMUSG00000002803.14	Btbd6	-	chr12:112976481-112978945	-	-	16.2331	14.5849	17.8812	OK
ENSMUSG00000002804.4	-	-	ENSMUSG00000002804.4	Nudt14	-	chr12:112934290-112942124	-	-	26.9112	23.7089	30.1134	OK
ENSMUSG00000002808.7	-	-	ENSMUSG00000002808.7	Epdr1	-	chr13:19591705-19619927	-	-	11.3534	10.1181	12.5887	OK
ENSMUSG00000002812.4	-	-	ENSMUSG00000002812.4	Flii	-	chr11:60714122-60727263	-	-	12.151	11.0774	13.2246	OK
ENSMUSG00000002814.15	-	-	ENSMUSG00000002814.15	Top3a	-	chr11:60740057-60777365	-	-	1.68162	1.2104	2.15284	OK
ENSMUSG00000002820.6	-	-	ENSMUSG00000002820.6	Atg4d	-	chr9:21265292-21277772	-	-	8.80818	7.62453	9.99183	OK
ENSMUSG00000002825.8	-	-	ENSMUSG00000002825.8	Qtrt1	-	chr9:21411836-21420274	-	-	10.8509	8.52664	13.1752	OK
ENSMUSG00000002831.14	-	-	ENSMUSG00000002831.14	Plin4	-	chr17:56100590-56109803	-	-	0	0	0	OK
ENSMUSG00000002833.11	-	-	ENSMUSG00000002833.11	Hdgfl2	-	chr17:56079633-56100607	-	-	68.3382	64.7383	71.938	OK
ENSMUSG00000002835.9	-	-	ENSMUSG00000002835.9	Chaf1a	-	chr17:56040438-56072289	-	-	4.70294	4.15339	5.25248	OK
ENSMUSG00000002844.9	-	-	ENSMUSG00000002844.9	Adprh	-	chr16:38444029-38452703	-	-	37.8546	35.5034	40.2058	OK
ENSMUSG00000002845.14	-	-	ENSMUSG00000002845.14	Tmem39a	-	chr16:38558697-38592162	-	-	4.97633	3.30446	6.6482	OK
ENSMUSG00000002846.9	-	-	ENSMUSG00000002846.9	Timmdc1	-	chr16:38498346-38522663	-	-	18.6083	16.7192	20.4973	OK
ENSMUSG00000002847.7	-	-	ENSMUSG00000002847.7	Pla1a	-	chr16:38396116-38433145	-	-	0.900346	0.346064	1.45463	OK
ENSMUSG00000002870.8	-	-	ENSMUSG00000002870.8	Mcm2	-	chr6:88883473-88898780	-	-	5.10451	3.666	6.54302	OK
ENSMUSG00000002871.14	-	-	ENSMUSG00000002871.14	Tpra1	-	chr6:88902250-88912238	-	-	7.48307	5.38208	9.58406	OK
ENSMUSG00000002881.14	-	-	ENSMUSG00000002881.14	Nab1	-	chr1:52457293-52500679	-	-	5.41185	4.58755	6.23615	OK
ENSMUSG00000002885.14	-	-	ENSMUSG00000002885.14	Adgre5	-	chr8:83723250-83741326	-	-	3.87532	2.92191	4.82872	OK
ENSMUSG00000002897.5	-	-	ENSMUSG00000002897.5	Il17ra	-	chr6:120463246-120487559	-	-	2.30352	1.91993	2.68712	OK
ENSMUSG00000002900.17	-	-	ENSMUSG00000002900.17	Lamb1	-	chr12:31265233-31329644	-	-	13.4545	12.3798	14.5292	OK
ENSMUSG00000002908.17	-	-	ENSMUSG00000002908.17	Kcnn1	-	chr8:70842048-70863258	-	-	1.80113	1.20474	2.39751	OK
ENSMUSG00000002910.11	-	-	ENSMUSG00000002910.11	Arrdc2	-	chr8:70835128-70839720	-	-	5.28659	4.09757	6.4756	OK
ENSMUSG00000002930.6	-	-	ENSMUSG00000002930.6	Ppp1r17	-	chr6:56017496-56032689	-	-	0	0	0	OK
ENSMUSG00000002944.15	-	-	ENSMUSG00000002944.15	Cd36	-	chr5:17781689-17888801	-	-	0.158246	0	0.411262	OK
ENSMUSG00000002948.19	-	-	ENSMUSG00000002948.19	Map2k7	-	chr8:4238739-4247897	-	-	10.0424	8.86951	11.2152	OK
ENSMUSG00000002949.15	-	-	ENSMUSG00000002949.15	Timm44	-	chr8:4259730-4275913	-	-	35.5719	31.2523	39.8915	OK
ENSMUSG00000002957.11	-	-	ENSMUSG00000002957.11	Ap2a2	-	chr7:141562172-141633011	-	-	54.9249	52.1123	57.7375	OK
ENSMUSG00000002963.17	-	-	ENSMUSG00000002963.17	Pnkp	-	chr7:44857138-44862992	-	-	13.1865	11.488	14.885	OK
ENSMUSG00000002968.9	-	-	ENSMUSG00000002968.9	Med25	-	chr7:44876764-44892712	-	-	22.6876	20.9306	24.4445	OK
ENSMUSG00000002980.14	-	-	ENSMUSG00000002980.14	Bcam	-	chr7:19756130-19771016	-	-	24.4864	22.3782	26.5946	OK
ENSMUSG00000002981.10	-	-	ENSMUSG00000002981.10	Clptm1	-	chr7:19631570-19665033	-	-	32.583	30.4851	34.6809	OK
ENSMUSG00000002983.17	-	-	ENSMUSG00000002983.17	Relb	-	chr7:19606216-19629438	-	-	6.23979	5.32311	7.15648	OK
ENSMUSG00000002984.17	-	-	ENSMUSG00000002984.17	Tomm40	-	chr7:19701312-19715438	-	-	79.5179	74.6406	84.3952	OK
ENSMUSG00000002985.16	-	-	ENSMUSG00000002985.16	Apoe	-	chr7:19696108-19699188	-	-	1819.17	1741.34	1897	OK
ENSMUSG00000002992.17	-	-	ENSMUSG00000002992.17	Apoc2	-	chr7:19671578-19677941	-	-	0.117972	0	0.553128	OK
ENSMUSG00000002996.17	-	-	ENSMUSG00000002996.17	Hbp1	-	chr12:31926253-31950535	-	-	5.60555	4.76637	6.44473	OK
ENSMUSG00000002997.15	-	-	ENSMUSG00000002997.15	Prkar2b	-	chr12:31958475-32061296	-	-	18.805	17.425	20.185	OK
ENSMUSG00000003031.14	-	-	ENSMUSG00000003031.14	Cdkn1b	-	chr6:134920400-134925513	-	-	21.5153	19.8517	23.1789	OK
ENSMUSG00000003032.8	-	-	ENSMUSG00000003032.8	Klf4	-	chr4:55527142-55532466	-	-	8.44109	7.4904	9.39178	OK
ENSMUSG00000003033.15	-	-	ENSMUSG00000003033.15	Ap1m1	-	chr8:72240017-72257385	-	-	34.4219	31.8693	36.9745	OK
ENSMUSG00000003037.16	-	-	ENSMUSG00000003037.16	Rab8a	-	chr8:72161199-72183904	-	-	15.6965	14.3369	17.0561	OK
ENSMUSG00000003038.15	-	-	ENSMUSG00000003038.15	Hmgn2	-	chr4:133964737-133968650	-	-	70.8403	66.0016	75.6789	OK
ENSMUSG00000003039.9	-	-	ENSMUSG00000003039.9	Fam32a	-	chr8:72219729-72224418	-	-	33.8647	31.611	36.1185	OK
ENSMUSG00000003051.13	-	-	ENSMUSG00000003051.13	Elf3	-	chr1:135253574-135258568	-	-	0	0	0	OK
ENSMUSG00000003053.17	-	-	ENSMUSG00000003053.17	Cyp2c29	-	chr19:39269404-39330713	-	-	0	0	0	OK
ENSMUSG00000003062.13	-	-	ENSMUSG00000003062.13	Stard3nl	-	chr13:19357675-19395795	-	-	44.9994	40.6471	49.3517	OK
ENSMUSG00000003068.17	-	-	ENSMUSG00000003068.17	Stk11	-	chr10:80115802-80130682	-	-	52.7913	49.6546	55.928	OK
ENSMUSG00000003070.6	-	-	ENSMUSG00000003070.6	Efna2	-	chr10:80179481-80190010	-	-	4.36165	3.66766	5.05564	OK
ENSMUSG00000003072.15	-	-	ENSMUSG00000003072.15	Atp5d	-	chr10:80138631-80145818	-	-	418.617	398.125	439.109	OK
ENSMUSG00000003099.11	-	-	ENSMUSG00000003099.11	Ppp5c	-	chr7:17004639-17027924	-	-	34.8386	32.2298	37.4475	OK
ENSMUSG00000003119.14	-	-	ENSMUSG00000003119.14	Cdk12	-	chr11:98203058-98278504	-	-	2.28405	1.71466	2.85345	OK
ENSMUSG00000003123.15	-	-	ENSMUSG00000003123.15	Lipe	-	chr7:25379526-25398710	-	-	2.77613	2.09973	3.45254	OK
ENSMUSG00000003131.7	-	-	ENSMUSG00000003131.7	Pafah1b2	-	chr9:45962858-46012690	-	-	18.2176	16.7495	19.6857	OK
ENSMUSG00000003134.10	-	-	ENSMUSG00000003134.10	Tbc1d8	-	chr1:39371491-39478755	-	-	1.92916	1.37249	2.48584	OK
ENSMUSG00000003135.15	-	-	ENSMUSG00000003135.15	Cnot11	-	chr1:39534991-39546889	-	-	9.74644	8.81589	10.677	OK
ENSMUSG00000003153.10	-	-	ENSMUSG00000003153.10	Slc2a3	-	chr6:122727808-122801640	-	-	19.9027	18.1717	21.6337	OK
ENSMUSG00000003154.15	-	-	ENSMUSG00000003154.15	Foxj2	-	chr6:122819913-122845366	-	-	6.65923	6.01031	7.30815	OK
ENSMUSG00000003161.15	-	-	ENSMUSG00000003161.15	Sri	-	chr5:8046077-8069379	-	-	58.3256	52.9245	63.7268	OK
ENSMUSG00000003166.20	-	-	ENSMUSG00000003166.20	Dgcr2	-	chr16:17839481-17898562	-	-	30.5977	28.8025	32.3928	OK
ENSMUSG00000003184.15	-	-	ENSMUSG00000003184.15	Irf3	-	chr7:44997647-45002848	-	-	35.9406	32.0121	39.869	OK
ENSMUSG00000003190.12	-	-	ENSMUSG00000003190.12	Bcl2l12	-	chr7:44991221-44998712	-	-	0	0	0	OK
ENSMUSG00000003198.10	-	-	ENSMUSG00000003198.10	Zfp959	-	chr17:55892092-55898928	-	-	1.36949	0.892775	1.8462	OK
ENSMUSG00000003199.16	-	-	ENSMUSG00000003199.16	Mpnd	-	chr17:56005710-56016790	-	-	67.8824	63.6158	72.1491	OK
ENSMUSG00000003200.10	-	-	ENSMUSG00000003200.10	Sh3gl1	-	chr17:56016749-56036635	-	-	28.873	26.6857	31.0603	OK
ENSMUSG00000003206.7	-	-	ENSMUSG00000003206.7	Ebi3	-	chr17:55952639-55957022	-	-	0	0	0	OK
ENSMUSG00000003208.9	-	-	ENSMUSG00000003208.9	Yju2	-	chr17:55959098-55968285	-	-	9.55951	8.28663	10.8324	OK
ENSMUSG00000003226.7	-	-	ENSMUSG00000003226.7	Ranbp2	-	chr10:58446919-58494356	-	-	2.8131	2.51761	3.10859	OK
ENSMUSG00000003227.4	-	-	ENSMUSG00000003227.4	Edar	-	chr10:58600788-58675654	-	-	0.0780225	0.00823706	0.147808	OK
ENSMUSG00000003228.9	-	-	ENSMUSG00000003228.9	Grk5	-	chr19:60889748-61095968	-	-	1.09259	0.672381	1.51279	OK
ENSMUSG00000003233.12	-	-	ENSMUSG00000003233.12	Dvl3	-	chr16:20516981-20534010	-	-	8.63545	7.83966	9.43124	OK
ENSMUSG00000003234.16	-	-	ENSMUSG00000003234.16	Abcf3	-	chr16:20548576-20561379	-	-	42.4421	38.562	46.3221	OK
ENSMUSG00000003235.13	-	-	ENSMUSG00000003235.13	Eif2b5	-	chr16:20498816-20509323	-	-	50.5769	47.2838	53.87	OK
ENSMUSG00000003269.17	-	-	ENSMUSG00000003269.17	Cyth2	-	chr7:45806636-45814581	-	-	89.1025	83.0414	95.1635	OK
ENSMUSG00000003271.17	-	-	ENSMUSG00000003271.17	Sult2b1	-	chr7:45729982-45784669	-	-	0	0	0	OK
ENSMUSG00000003273.14	-	-	ENSMUSG00000003273.14	Car11	-	chr7:45699842-45704682	-	-	18.8329	16.8558	20.8101	OK
ENSMUSG00000003279.17	-	-	ENSMUSG00000003279.17	Dlgap1	-	chr17:69969072-70821413	-	-	17.2425	16.0419	18.443	OK
ENSMUSG00000003282.9	-	-	ENSMUSG00000003282.9	Plag1	-	chr4:3900995-3938423	-	-	0.0587425	0	0.354694	OK
ENSMUSG00000003283.15	-	-	ENSMUSG00000003283.15	Hck	-	chr2:153108467-153151441	-	-	1.04276	0.682409	1.40311	OK
ENSMUSG00000003299.10	-	-	ENSMUSG00000003299.10	Mrpl4	-	chr9:21002737-21008839	-	-	18.1796	16.1322	20.2271	OK
ENSMUSG00000003308.15	-	-	ENSMUSG00000003308.15	Keap1	-	chr9:21229729-21239361	-	-	28.403	26.5888	30.2172	OK
ENSMUSG00000003309.14	-	-	ENSMUSG00000003309.14	Ap1m2	-	chr9:21294274-21312337	-	-	0.323767	0	0.711078	OK
ENSMUSG00000003316.14	-	-	ENSMUSG00000003316.14	Glg1	-	chr8:111154420-111259216	-	-	38.7917	36.751	40.8323	OK
ENSMUSG00000003341.9	-	-	ENSMUSG00000003341.9	Atp8b3	-	chr10:80519583-80539124	-	-	0.0765105	0	0.29777	OK
ENSMUSG00000003344.14	-	-	ENSMUSG00000003344.14	Btbd2	-	chr10:80642616-80657071	-	-	29.6693	27.6255	31.7131	OK
ENSMUSG00000003345.16	-	-	ENSMUSG00000003345.16	Csnk1g2	-	chr10:80622837-80640749	-	-	69.4102	65.3085	73.5118	OK
ENSMUSG00000003346.14	-	-	ENSMUSG00000003346.14	Abhd17a	-	chr10:80583653-80590341	-	-	82.846	77.7348	87.9573	OK
ENSMUSG00000003348.10	-	-	ENSMUSG00000003348.10	Mob3a	-	chr10:80685252-80701977	-	-	17.1271	15.5936	18.6606	OK
ENSMUSG00000003352.14	-	-	ENSMUSG00000003352.14	Cacnb3	-	chr15:98630839-98644529	-	-	48.5799	45.9389	51.2208	OK
ENSMUSG00000003354.6	-	-	ENSMUSG00000003354.6	Ccdc65	-	chr15:98708206-98723336	-	-	2.56638	1.92153	3.21123	OK
ENSMUSG00000003355.7	-	-	ENSMUSG00000003355.7	Fkbp11	-	chr15:98724365-98728198	-	-	2.85696	1.7904	3.92352	OK
ENSMUSG00000003360.15	-	-	ENSMUSG00000003360.15	Ddx23	-	chr15:98645133-98662894	-	-	23.2068	21.4107	25.0029	OK
ENSMUSG00000003363.15	-	-	ENSMUSG00000003363.15	Pld3	-	chr7:27531999-27553218	-	-	105.078	97.0687	113.087	OK
ENSMUSG00000003378.9	-	-	ENSMUSG00000003378.9	Grik5	-	chr7:25009848-25072346	-	-	60.3059	57.5934	63.0184	OK
ENSMUSG00000003379.7	-	-	ENSMUSG00000003379.7	Cd79a	-	chr7:24897380-24902197	-	-	0.168374	0	0.33683	OK
ENSMUSG00000003380.11	-	-	ENSMUSG00000003380.11	Rabac1	-	chr7:24969751-24972754	-	-	183.635	172.985	194.284	OK
ENSMUSG00000003382.18	-	-	ENSMUSG00000003382.18	Etv3	-	chr3:87525406-87540156	-	-	2.19319	1.86048	2.5259	OK
ENSMUSG00000003402.14	-	-	ENSMUSG00000003402.14	Prkcsh	-	chr9:22002805-22014222	-	-	74.1804	70.345	78.0158	OK
ENSMUSG00000003410.8	-	-	ENSMUSG00000003410.8	Elavl3	-	chr9:22015004-22052023	-	-	131.741	125.758	137.724	OK
ENSMUSG00000003411.10	-	-	ENSMUSG00000003411.10	Rab3b	-	chr4:108879062-108943324	-	-	43.775	40.1199	47.4302	OK
ENSMUSG00000003418.11	-	-	ENSMUSG00000003418.11	St8sia6	-	chr2:13651020-13794064	-	-	0.0580856	0	0.199463	OK
ENSMUSG00000003420.8	-	-	ENSMUSG00000003420.8	Fcgrt	-	chr7:45092989-45103851	-	-	4.25431	3.01552	5.4931	OK
ENSMUSG00000003421.13	-	-	ENSMUSG00000003421.13	Nosip	-	chr7:45062428-45078210	-	-	26.4596	24.1513	28.7679	OK
ENSMUSG00000003423.15	-	-	ENSMUSG00000003423.15	Pih1d1	-	chr7:45154302-45160065	-	-	64.4585	60.0547	68.8623	OK
ENSMUSG00000003429.11	-	-	ENSMUSG00000003429.11	Rps11	-	chr7:45122378-45124439	-	-	237.74	223.462	252.019	OK
ENSMUSG00000003435.9	-	-	ENSMUSG00000003435.9	Supt5	-	chr7:28314890-28338746	-	-	32.4136	30.4753	34.3519	OK
ENSMUSG00000003436.11	-	-	ENSMUSG00000003436.11	Dll3	-	chr7:28293552-28302238	-	-	0.309503	0	0.623248	OK
ENSMUSG00000003437.14	-	-	ENSMUSG00000003437.14	Paf1	-	chr7:28392950-28399388	-	-	168.11	157.058	179.162	OK
ENSMUSG00000003438.17	-	-	ENSMUSG00000003438.17	Timm50	-	chr7:28305515-28312072	-	-	25.6146	23.185	28.0443	OK
ENSMUSG00000003444.8	-	-	ENSMUSG00000003444.8	Med29	-	chr7:28386145-28392708	-	-	12.6987	11.0231	14.3743	OK
ENSMUSG00000003452.15	-	-	ENSMUSG00000003452.15	Bicd1	-	chr6:149408885-149563329	-	-	0.691417	0.163061	1.21977	OK
ENSMUSG00000003458.12	-	-	ENSMUSG00000003458.12	Ncstn	-	chr1:172066012-172082795	-	-	17.5625	16.1331	18.9918	OK
ENSMUSG00000003464.13	-	-	ENSMUSG00000003464.13	Pex19	-	chr1:172126754-172136493	-	-	30.6106	28.4473	32.7739	OK
ENSMUSG00000003469.9	-	-	ENSMUSG00000003469.9	Phyhip	-	chr14:70457475-70468832	-	-	14.3803	13.0039	15.7568	OK
ENSMUSG00000003476.16	-	-	ENSMUSG00000003476.16	Crhr2	-	chr6:55090048-55133016	-	-	0.168976	0	0.538935	OK
ENSMUSG00000003477.5	-	-	ENSMUSG00000003477.5	Inmt	-	chr6:55170625-55175043	-	-	0.119567	0	0.359131	OK
ENSMUSG00000003484.4	-	-	ENSMUSG00000003484.4	Cyp4f18	-	chr8:71988481-72009626	-	-	0	0	0	OK
ENSMUSG00000003500.13	-	-	ENSMUSG00000003500.13	Impdh1	-	chr6:29200433-29216364	-	-	29.3929	27.0225	31.7632	OK
ENSMUSG00000003505.15	-	-	ENSMUSG00000003505.15	Psg18	-	chr7:18345421-18355009	-	-	0	0	0	OK
ENSMUSG00000003518.13	-	-	ENSMUSG00000003518.13	Dusp3	-	chr11:101971142-101987013	-	-	17.6097	16.2581	18.9614	OK
ENSMUSG00000003526.12	-	-	ENSMUSG00000003526.12	Prodh	-	chr16:18060356-18090203	-	-	3.18123	2.35179	4.01066	OK
ENSMUSG00000003527.9	-	-	ENSMUSG00000003527.9	Ess2	-	chr16:17900708-17911348	-	-	9.65523	8.6187	10.6918	OK
ENSMUSG00000003528.15	-	-	ENSMUSG00000003528.15	Slc25a1	-	chr16:17925222-17928219	-	-	63.6067	59.5305	67.6829	OK
ENSMUSG00000003531.15	-	-	ENSMUSG00000003531.15	Dgcr6	-	chr16:18052859-18071632	-	-	122.401	115.057	129.746	OK
ENSMUSG00000003534.17	-	-	ENSMUSG00000003534.17	Ddr1	-	chr17:35681566-35704621	-	-	60.0403	57.3328	62.7478	OK
ENSMUSG00000003541.6	-	-	ENSMUSG00000003541.6	Ier3	-	chr17:35821683-35822923	-	-	13.4266	11.6567	15.1965	OK
ENSMUSG00000003545.3	-	-	ENSMUSG00000003545.3	Fosb	-	chr7:19302695-19310051	-	-	8.98656	8.14568	9.82744	OK
ENSMUSG00000003546.10	-	-	ENSMUSG00000003546.10	Klc4	-	chr17:46630623-46646022	-	-	9.05476	8.01869	10.0908	OK
ENSMUSG00000003549.9	-	-	ENSMUSG00000003549.9	Ercc1	-	chr7:19344777-19356524	-	-	13.0639	11.1474	14.9804	OK
ENSMUSG00000003555.8	-	-	ENSMUSG00000003555.8	Cyp17a1	-	chr19:46667164-46673172	-	-	0.135709	0	0.556845	OK
ENSMUSG00000003559.8	-	-	ENSMUSG00000003559.8	As3mt	-	chr19:46707457-46741099	-	-	1.67117	1.06724	2.27509	OK
ENSMUSG00000003573.15	-	-	ENSMUSG00000003573.15	Homer3	-	chr8:70282826-70294361	-	-	25.2425	23.3453	27.1398	OK
ENSMUSG00000003575.13	-	-	ENSMUSG00000003575.13	Crtc1	-	chr8:70382354-70439579	-	-	10.3205	9.4434	11.1977	OK
ENSMUSG00000003581.14	-	-	ENSMUSG00000003581.14	Rnf215	-	chr11:4135201-4141172	-	-	16.8963	15.1968	18.5957	OK
ENSMUSG00000003585.13	-	-	ENSMUSG00000003585.13	Sec14l2	-	chr11:4097038-4123415	-	-	1.67128	1.09872	2.24383	OK
ENSMUSG00000003604.14	-	-	ENSMUSG00000003604.14	Aven	-	chr2:112492963-112634573	-	-	3.4362	2.90032	3.97207	OK
ENSMUSG00000003617.16	-	-	ENSMUSG00000003617.16	Cp	-	chr3:19957053-20009145	-	-	5.62472	4.78581	6.46363	OK
ENSMUSG00000003623.4	-	-	ENSMUSG00000003623.4	Crot	-	chr5:8966032-8997324	-	-	4.40391	3.77523	5.03259	OK
ENSMUSG00000003644.17	-	-	ENSMUSG00000003644.17	Rps6ka1	-	chr4:133847289-133887797	-	-	5.62068	4.584	6.65736	OK
ENSMUSG00000003657.9	-	-	ENSMUSG00000003657.9	Calb2	-	chr8:110137501-110168210	-	-	25.9069	23.518	28.2958	OK
ENSMUSG00000003660.10	-	-	ENSMUSG00000003660.10	Snrnp200	-	chr2:127208385-127240451	-	-	33.2914	29.752	36.8308	OK
ENSMUSG00000003662.10	-	-	ENSMUSG00000003662.10	Ciao1	-	chr2:127240937-127247816	-	-	22.319	19.2759	25.3621	OK
ENSMUSG00000003665.7	-	-	ENSMUSG00000003665.7	Has1	-	chr17:17843322-17855205	-	-	0.0564491	0	0.144416	OK
ENSMUSG00000003680.16	-	-	ENSMUSG00000003680.16	Taf6l	-	chr19:8774486-8786417	-	-	8.77363	7.34549	10.2018	OK
ENSMUSG00000003721.14	-	-	ENSMUSG00000003721.14	Insig2	-	chr1:121304352-121332589	-	-	4.86132	3.29679	6.42584	OK
ENSMUSG00000003731.13	-	-	ENSMUSG00000003731.13	Kpna6	-	chr4:129643979-129672767	-	-	8.43486	7.47124	9.39847	OK
ENSMUSG00000003746.16	-	-	ENSMUSG00000003746.16	Man1a	-	chr10:53904784-54076609	-	-	5.3541	4.70823	5.99997	OK
ENSMUSG00000003752.9	-	-	ENSMUSG00000003752.9	Itpkc	-	chr7:27207171-27228661	-	-	0	0	0	OK
ENSMUSG00000003762.13	-	-	ENSMUSG00000003762.13	Coq8b	-	chr7:27233022-27257950	-	-	13.7772	12.3784	15.1759	OK
ENSMUSG00000003778.14	-	-	ENSMUSG00000003778.14	Brd8	-	chr18:34598614-34624601	-	-	9.15838	8.31993	9.99683	OK
ENSMUSG00000003779.16	-	-	ENSMUSG00000003779.16	Kif20a	-	chr18:34624612-34633277	-	-	3.47769	2.82311	4.13228	OK
ENSMUSG00000003808.18	-	-	ENSMUSG00000003808.18	Farsa	-	chr8:84856988-84869257	-	-	28.005	25.8676	30.1423	OK
ENSMUSG00000003809.14	-	-	ENSMUSG00000003809.14	Gcdh	-	chr8:84886392-84893921	-	-	6.96042	5.82322	8.09762	OK
ENSMUSG00000003810.13	-	-	ENSMUSG00000003810.13	Mast2	-	chr4:116306761-116464183	-	-	16.9262	15.6899	18.1625	OK
ENSMUSG00000003812.13	-	-	ENSMUSG00000003812.13	Dnase2a	-	chr8:84908559-84922915	-	-	7.67209	6.56761	8.77658	OK
ENSMUSG00000003813.15	-	-	ENSMUSG00000003813.15	Rad23a	-	chr8:84834018-84840665	-	-	12.5284	10.903	14.1538	OK
ENSMUSG00000003814.8	-	-	ENSMUSG00000003814.8	Calr	-	chr8:84841849-84846934	-	-	433.003	413.863	452.144	OK
ENSMUSG00000003824.12	-	-	ENSMUSG00000003824.12	Syce2	-	chr8:84872110-84888221	-	-	9.83854	7.83467	11.8424	OK
ENSMUSG00000003847.16	-	-	ENSMUSG00000003847.16	Nfat5	-	chr8:107293469-107379517	-	-	1.5482	1.03431	2.06209	OK
ENSMUSG00000003848.14	-	-	ENSMUSG00000003848.14	Nob1	-	chr8:107412485-107425051	-	-	18.2814	16.4447	20.1181	OK
ENSMUSG00000003849.8	-	-	ENSMUSG00000003849.8	Nqo1	-	chr8:107388224-107403206	-	-	6.50152	5.49006	7.51297	OK
ENSMUSG00000003863.18	-	-	ENSMUSG00000003863.18	Ppfia3	-	chr7:45339121-45367019	-	-	34.8498	32.4411	37.2585	OK
ENSMUSG00000003865.16	-	-	ENSMUSG00000003865.16	Gys1	-	chr7:45434843-45456619	-	-	13.3644	12.199	14.5298	OK
ENSMUSG00000003868.14	-	-	ENSMUSG00000003868.14	Ruvbl2	-	chr7:45421759-45438096	-	-	29.1702	26.6871	31.6532	OK
ENSMUSG00000003872.9	-	-	ENSMUSG00000003872.9	Lin7b	-	chr7:45367890-45370583	-	-	35.6401	31.482	39.7981	OK
ENSMUSG00000003873.11	-	-	ENSMUSG00000003873.11	Bax	-	chr7:45461696-45466898	-	-	247.466	235.538	259.395	OK
ENSMUSG00000003882.5	-	-	ENSMUSG00000003882.5	Il7r	-	chr15:9505787-9530176	-	-	0	0	0	OK
ENSMUSG00000003923.14	-	-	ENSMUSG00000003923.14	Tfam	-	chr10:71225463-71238280	-	-	4.5474	3.81069	5.2841	OK
ENSMUSG00000003929.11	-	-	ENSMUSG00000003929.11	Zfp81	-	chr17:33329341-33358878	-	-	1.5466	1.24032	1.85287	OK
ENSMUSG00000003934.5	-	-	ENSMUSG00000003934.5	Efnb3	-	chr11:69554091-69560205	-	-	41.5727	39.8446	43.3008	OK
ENSMUSG00000003948.17	-	-	ENSMUSG00000003948.17	Mmd	-	chr11:90249455-90278589	-	-	24.3168	22.5344	26.0992	OK
ENSMUSG00000003949.16	-	-	ENSMUSG00000003949.16	Hlf	-	chr11:90336535-90390895	-	-	0.513965	0	1.05702	OK
ENSMUSG00000003955.8	-	-	ENSMUSG00000003955.8	Fam162a	-	chr16:36043760-36071594	-	-	118.746	110.774	126.719	OK
ENSMUSG00000003970.9	-	-	ENSMUSG00000003970.9	Rpl8	-	chr15:76904077-76906314	-	-	1200.11	1146.83	1253.39	OK
ENSMUSG00000003974.6	-	-	ENSMUSG00000003974.6	Grm3	-	chr5:9485540-9725170	-	-	1.4096	1.08103	1.73817	OK
ENSMUSG00000003992.15	-	-	ENSMUSG00000003992.15	Ssbp2	-	chr13:91460282-91703429	-	-	30.3818	27.8692	32.8944	OK
ENSMUSG00000004018.9	-	-	ENSMUSG00000004018.9	Fancl	-	chr11:26386134-26471876	-	-	1.27094	0.712568	1.82932	OK
ENSMUSG00000004031.13	-	-	ENSMUSG00000004031.13	Brinp2	-	chr1:158245268-158356326	-	-	9.09479	8.19974	9.98985	OK
ENSMUSG00000004032.10	-	-	ENSMUSG00000004032.10	Gstm5	-	chr3:107895820-107898686	-	-	41.5975	37.8081	45.387	OK
ENSMUSG00000004035.12	-	-	ENSMUSG00000004035.12	Gstm7	-	chr3:107926333-107931817	-	-	16.1604	14.221	18.0997	OK
ENSMUSG00000004038.9	-	-	ENSMUSG00000004038.9	Gstm3	-	chr3:107963695-107969283	-	-	0.189971	0	0.380035	OK
ENSMUSG00000004040.16	-	-	ENSMUSG00000004040.16	Stat3	-	chr11:100885097-100939540	-	-	19.0119	17.3843	20.6394	OK
ENSMUSG00000004043.14	-	-	ENSMUSG00000004043.14	Stat5a	-	chr11:100859350-100885169	-	-	0	0	0	OK
ENSMUSG00000004044.9	-	-	ENSMUSG00000004044.9	Cavin1	-	chr11:100956732-100970887	-	-	99.1476	94.3142	103.981	OK
ENSMUSG00000004054.9	-	-	ENSMUSG00000004054.9	Map3k11	-	chr19:5688741-5702865	-	-	7.28536	6.24295	8.32777	OK
ENSMUSG00000004056.15	-	-	ENSMUSG00000004056.15	Akt2	-	chr7:27591551-27640826	-	-	28.6858	26.7342	30.6374	OK
ENSMUSG00000004069.17	-	-	ENSMUSG00000004069.17	Dnaja3	-	chr16:4639988-4707695	-	-	11.9132	10.6954	13.131	OK
ENSMUSG00000004070.15	-	-	ENSMUSG00000004070.15	Hmox2	-	chr16:4726360-4766742	-	-	40.1861	37.0819	43.2903	OK
ENSMUSG00000004071.13	-	-	ENSMUSG00000004071.13	Cdip1	-	chr16:4750347-4790292	-	-	33.7833	31.7421	35.8246	OK
ENSMUSG00000004085.14	-	-	ENSMUSG00000004085.14	Map3k20	-	chr2:72285636-72442610	-	-	6.0275	5.23737	6.81764	OK
ENSMUSG00000004096.9	-	-	ENSMUSG00000004096.9	Cwc15	-	chr9:14500616-14510577	-	-	49.6661	45.5167	53.8154	OK
ENSMUSG00000004098.7	-	-	ENSMUSG00000004098.7	Col5a3	-	chr9:20770049-20815067	-	-	6.15465	5.61259	6.69671	OK
ENSMUSG00000004099.16	-	-	ENSMUSG00000004099.16	Dnmt1	-	chr9:20907208-20959888	-	-	10.0803	9.28118	10.8795	OK
ENSMUSG00000004100.12	-	-	ENSMUSG00000004100.12	Ppan	-	chr9:20888174-20892178	-	-	28.8739	26.6189	31.1289	OK
ENSMUSG00000004105.8	-	-	ENSMUSG00000004105.8	Angptl2	-	chr2:33216068-33247717	-	-	10.1585	9.1946	11.1225	OK
ENSMUSG00000004110.17	-	-	ENSMUSG00000004110.17	Cacna1e	-	chr1:154390730-154884501	-	-	3.13388	2.70826	3.5595	OK
ENSMUSG00000004113.18	-	-	ENSMUSG00000004113.18	Cacna1b	-	chr2:24603886-24763152	-	-	4.14573	3.43383	4.85762	OK
ENSMUSG00000004127.12	-	-	ENSMUSG00000004127.12	Trmt10a	-	chr3:138143447-138159821	-	-	1.44753	0.881544	2.01351	OK
ENSMUSG00000004151.17	-	-	ENSMUSG00000004151.17	Etv1	-	chr12:38779379-38870484	-	-	0.891443	0.419963	1.36292	OK
ENSMUSG00000004187.11	-	-	ENSMUSG00000004187.11	Kifc2	-	chr15:76659857-76668196	-	-	13.8388	12.6341	15.0436	OK
ENSMUSG00000004207.14	-	-	ENSMUSG00000004207.14	Psap	-	chr10:60277626-60302597	-	-	611.724	592.374	631.075	OK
ENSMUSG00000004221.16	-	-	ENSMUSG00000004221.16	Ikbkg	-	chrX:74393289-74453854	-	-	4.22528	3.38269	5.06787	OK
ENSMUSG00000004231.15	-	-	ENSMUSG00000004231.15	Pax2	-	chr19:44756044-44837871	-	-	0.31448	0.145973	0.482986	OK
ENSMUSG00000004233.14	-	-	ENSMUSG00000004233.14	Wars2	-	chr3:99141067-99239186	-	-	1.34956	0.881915	1.81721	OK
ENSMUSG00000004263.15	-	-	ENSMUSG00000004263.15	Atn1	-	chr6:124742543-124756524	-	-	22.0757	20.5182	23.6332	OK
ENSMUSG00000004264.17	-	-	ENSMUSG00000004264.17	Phb2	-	chr6:124712335-124716950	-	-	101.061	94.919	107.202	OK
ENSMUSG00000004266.15	-	-	ENSMUSG00000004266.15	Ptpn6	-	chr6:124720706-124738714	-	-	0.792545	0	2.41298	OK
ENSMUSG00000004267.16	-	-	ENSMUSG00000004267.16	Eno2	-	chr6:124760052-124769673	-	-	33.9709	31.7805	36.1612	OK
ENSMUSG00000004268.11	-	-	ENSMUSG00000004268.11	Emg1	-	chr6:124704084-124712178	-	-	37.3023	33.9048	40.6997	OK
ENSMUSG00000004270.13	-	-	ENSMUSG00000004270.13	Lpcat3	-	chr6:124663026-124704418	-	-	9.20844	7.94967	10.4672	OK
ENSMUSG00000004285.12	-	-	ENSMUSG00000004285.12	Atp6v1f	-	chr6:29467717-29470512	-	-	170.872	159.873	181.87	OK
ENSMUSG00000004296.14	-	-	ENSMUSG00000004296.14	Il12b	-	chr11:44400062-44414033	-	-	0	0	0	OK
ENSMUSG00000004317.14	-	-	ENSMUSG00000004317.14	Clcn5	-	chrX:7153809-7319358	-	-	1.97357	1.55973	2.38741	OK
ENSMUSG00000004319.15	-	-	ENSMUSG00000004319.15	Clcn3	-	chr8:60910388-60983300	-	-	12.5542	11.6331	13.4753	OK
ENSMUSG00000004328.15	-	-	ENSMUSG00000004328.15	Hif3a	-	chr7:17031506-17062427	-	-	0.32476	0	1.14203	OK
ENSMUSG00000004341.8	-	-	ENSMUSG00000004341.8	Gpx6	-	chr13:21312124-21319624	-	-	0.0463129	0	0.310724	OK
ENSMUSG00000004344.12	-	-	ENSMUSG00000004344.12	Gpx5	-	chr13:21286428-21292731	-	-	0	0	0	OK
ENSMUSG00000004347.17	-	-	ENSMUSG00000004347.17	Pde1c	-	chr6:56069803-56652487	-	-	0.416903	0	0.895025	OK
ENSMUSG00000004356.8	-	-	ENSMUSG00000004356.8	Utp20	-	chr10:88746606-88826804	-	-	13.088	11.0522	15.1239	OK
ENSMUSG00000004359.16	-	-	ENSMUSG00000004359.16	Spic	-	chr10:88674771-88685015	-	-	0.0456866	0	0.275969	OK
ENSMUSG00000004360.9	-	-	ENSMUSG00000004360.9	9330159F19Rik	-	chr10:29211605-29230779	-	-	10.3664	9.4602	11.2726	OK
ENSMUSG00000004364.14	-	-	ENSMUSG00000004364.14	Cul3	-	chr1:80264922-80340480	-	-	9.63091	8.59633	10.6655	OK
ENSMUSG00000004366.4	-	-	ENSMUSG00000004366.4	Sst	-	chr16:23889572-23890958	-	-	141.202	133.707	148.697	OK
ENSMUSG00000004371.15	-	-	ENSMUSG00000004371.15	Il11	-	chr7:4772372-4782859	-	-	0.456509	0.148591	0.764428	OK
ENSMUSG00000004383.18	-	-	ENSMUSG00000004383.18	Large1	-	chr8:72814598-73353540	-	-	15.7672	14.6986	16.8358	OK
ENSMUSG00000004393.10	-	-	ENSMUSG00000004393.10	Ddx56	-	chr11:6258918-6267772	-	-	17.8855	16.1661	19.6049	OK
ENSMUSG00000004394.12	-	-	ENSMUSG00000004394.12	Tmed4	-	chr11:6270368-6274870	-	-	30.747	28.4143	33.0797	OK
ENSMUSG00000004415.15	-	-	ENSMUSG00000004415.15	Col26a1	-	chr5:136741758-136883209	-	-	9.36806	7.79743	10.9387	OK
ENSMUSG00000004446.12	-	-	ENSMUSG00000004446.12	Bid	-	chr6:120891929-120916853	-	-	5.09719	4.21575	5.97863	OK
ENSMUSG00000004451.14	-	-	ENSMUSG00000004451.14	Ralb	-	chr1:119470304-119504794	-	-	19.9246	18.2467	21.6024	OK
ENSMUSG00000004455.16	-	-	ENSMUSG00000004455.16	Ppp1cc	-	chr5:122158277-122175273	-	-	23.5322	21.7494	25.315	OK
ENSMUSG00000004460.17	-	-	ENSMUSG00000004460.17	Dnajb11	-	chr16:22857844-22879634	-	-	58.4881	54.8455	62.1306	OK
ENSMUSG00000004462.7	-	-	ENSMUSG00000004462.7	Tbccd1	-	chr16:22813213-22857669	-	-	4.64163	3.12302	6.16023	OK
ENSMUSG00000004473.10	-	-	ENSMUSG00000004473.10	Clec11a	-	chr7:44302686-44306902	-	-	0.501028	0.303766	0.69829	OK
ENSMUSG00000004500.9	-	-	ENSMUSG00000004500.9	Zfp324	-	chr7:12965837-12974236	-	-	1.76288	1.26232	2.26344	OK
ENSMUSG00000004508.6	-	-	ENSMUSG00000004508.6	Gab2	-	chr7:97081585-97308946	-	-	5.06742	4.58391	5.55093	OK
ENSMUSG00000004530.12	-	-	ENSMUSG00000004530.12	Coro1c	-	chr5:113842435-113908758	-	-	89.9546	84.7615	95.1477	OK
ENSMUSG00000004535.12	-	-	ENSMUSG00000004535.12	Tax1bp1	-	chr6:52713728-52766780	-	-	24.4214	22.6245	26.2183	OK
ENSMUSG00000004540.7	-	-	ENSMUSG00000004540.7	Psg17	-	chr7:18813936-18821607	-	-	0.0280494	0	0.0841483	OK
ENSMUSG00000004542.15	-	-	ENSMUSG00000004542.15	Psg19	-	chr7:18789566-18798520	-	-	0	0	0	OK
ENSMUSG00000004552.16	-	-	ENSMUSG00000004552.16	Ctse	-	chr1:131638305-131675505	-	-	0	0	0	OK
ENSMUSG00000004558.15	-	-	ENSMUSG00000004558.15	Ndrg2	-	chr14:51905270-51914158	-	-	49.2352	46.1252	52.3451	OK
ENSMUSG00000004561.14	-	-	ENSMUSG00000004561.14	Mettl17	-	chr14:51884841-51893039	-	-	4.80808	0.926692	8.68947	OK
ENSMUSG00000004562.16	-	-	ENSMUSG00000004562.16	Arhgef40	-	chr14:51984718-52006251	-	-	4.53476	3.14863	5.9209	OK
ENSMUSG00000004565.15	-	-	ENSMUSG00000004565.15	Pnpla6	-	chr8:3515383-3544267	-	-	15.0838	12.7034	17.4643	OK
ENSMUSG00000004567.16	-	-	ENSMUSG00000004567.16	Mcoln1	-	chr8:3500456-3515232	-	-	17.9527	16.0958	19.8095	OK
ENSMUSG00000004568.13	-	-	ENSMUSG00000004568.13	Arhgef18	-	chr8:3353414-3456601	-	-	6.73303	5.9687	7.49737	OK
ENSMUSG00000004591.16	-	-	ENSMUSG00000004591.16	Pkn2	-	chr3:142790901-142882004	-	-	1.84545	1.34256	2.34834	OK
ENSMUSG00000004609.11	-	-	ENSMUSG00000004609.11	Cd33	-	chr7:43524215-43544428	-	-	0.0675555	0	0.381521	OK
ENSMUSG00000004610.4	-	-	ENSMUSG00000004610.4	Etfb	-	chr7:43444082-43457800	-	-	129.698	121.366	138.029	OK
ENSMUSG00000004612.9	-	-	ENSMUSG00000004612.9	Nkg7	-	chr7:43437072-43438249	-	-	0	0	0	OK
ENSMUSG00000004626.14	-	-	ENSMUSG00000004626.14	Stxbp2	-	chr8:3630954-3643644	-	-	30.8514	26.894	34.8088	OK
ENSMUSG00000004630.18	-	-	ENSMUSG00000004630.18	Pcp2	-	chr8:3623370-3625545	-	-	0	0	0	OK
ENSMUSG00000004631.15	-	-	ENSMUSG00000004631.15	Sgce	-	chr6:4674349-4747207	-	-	12.9119	11.4397	14.3841	OK
ENSMUSG00000004633.17	-	-	ENSMUSG00000004633.17	Chn2	-	chr6:54039553-54301810	-	-	0	0	0	OK
ENSMUSG00000004637.15	-	-	ENSMUSG00000004637.15	Wwox	-	chr8:114439654-115352708	-	-	3.9149	3.0591	4.7707	OK
ENSMUSG00000004642.13	-	-	ENSMUSG00000004642.13	Slbp	-	chr5:33634951-33652574	-	-	9.66164	8.37794	10.9453	OK
ENSMUSG00000004651.6	-	-	ENSMUSG00000004651.6	Tyr	-	chr7:87424770-87493512	-	-	0.00921033	0	0.227212	OK
ENSMUSG00000004654.6	-	-	ENSMUSG00000004654.6	Ghrhr	-	chr6:55376294-55388530	-	-	0.0225972	0	0.149594	OK
ENSMUSG00000004655.5	-	-	ENSMUSG00000004655.5	Aqp1	-	chr6:55336431-55348555	-	-	1.10132	0.787758	1.41487	OK
ENSMUSG00000004661.15	-	-	ENSMUSG00000004661.15	Arid3b	-	chr9:57790352-57836793	-	-	1.02856	0.434572	1.62255	OK
ENSMUSG00000004665.10	-	-	ENSMUSG00000004665.10	Cnn2	-	chr10:79988583-79996062	-	-	122.013	115.922	128.105	OK
ENSMUSG00000004667.18	-	-	ENSMUSG00000004667.18	Polr2e	-	chr10:80035948-80039795	-	-	63.6346	59.0172	68.2521	OK
ENSMUSG00000004668.14	-	-	ENSMUSG00000004668.14	Abca13	-	chr11:9191941-9684259	-	-	0.0136524	0	0.23669	OK
ENSMUSG00000004677.17	-	-	ENSMUSG00000004677.17	Myo9b	-	chr8:71272713-71360713	-	-	13.4416	12.3611	14.522	OK
ENSMUSG00000004698.11	-	-	ENSMUSG00000004698.11	Hdac9	-	chr12:34047579-34917095	-	-	4.98261	4.45058	5.51464	OK
ENSMUSG00000004707.14	-	-	ENSMUSG00000004707.14	Ly9	-	chr1:171588623-171607410	-	-	0.299983	0.0781054	0.52186	OK
ENSMUSG00000004709.14	-	-	ENSMUSG00000004709.14	Cd244a	-	chr1:171559192-171609746	-	-	0.0933455	0	0.272708	OK
ENSMUSG00000004730.15	-	-	ENSMUSG00000004730.15	Adgre1	-	chr17:57358690-57483527	-	-	0.564344	0.0697534	1.05893	OK
ENSMUSG00000004748.5	-	-	ENSMUSG00000004748.5	Mtfp1	-	chr11:4091479-4095445	-	-	6.89785	5.71783	8.07788	OK
ENSMUSG00000004768.14	-	-	ENSMUSG00000004768.14	Rab23	-	chr1:33719886-33742564	-	-	6.82552	5.77021	7.88082	OK
ENSMUSG00000004771.12	-	-	ENSMUSG00000004771.12	Rab11a	-	chr9:64715298-64737758	-	-	33.9355	31.4424	36.4286	OK
ENSMUSG00000004788.11	-	-	ENSMUSG00000004788.11	Eif2b2	-	chr12:85219480-85226628	-	-	158.62	145.255	171.984	OK
ENSMUSG00000004789.10	-	-	ENSMUSG00000004789.10	Dlst	-	chr12:85110832-85134845	-	-	73.9386	70.3045	77.5728	OK
ENSMUSG00000004791.7	-	-	ENSMUSG00000004791.7	Pgf	-	chr12:85166634-85177790	-	-	3.56141	2.77356	4.34925	OK
ENSMUSG00000004798.14	-	-	ENSMUSG00000004798.14	Ulk2	-	chr11:61775648-61855073	-	-	8.71485	7.99818	9.43151	OK
ENSMUSG00000004814.10	-	-	ENSMUSG00000004814.10	Ccl24	-	chr5:135569936-135573049	-	-	0	0	0	OK
ENSMUSG00000004815.12	-	-	ENSMUSG00000004815.12	Dgkq	-	chr5:108646692-108669672	-	-	0	0	0	OK
ENSMUSG00000004821.1	-	-	ENSMUSG00000004821.1	Tmed11	-	chr5:108777234-108795363	-	-	0	0	0	OK
ENSMUSG00000004837.2	-	-	ENSMUSG00000004837.2	Grap	-	chr11:61653264-61672784	-	-	0.725982	0.0276495	1.42432	OK
ENSMUSG00000004842.18	-	-	ENSMUSG00000004842.18	Pou1f1	-	chr16:65520510-65535005	-	-	0.190139	0	0.470439	OK
ENSMUSG00000004843.7	-	-	ENSMUSG00000004843.7	Chmp2b	-	chr16:65539127-65562726	-	-	16.5746	14.9535	18.1957	OK
ENSMUSG00000004846.10	-	-	ENSMUSG00000004846.10	Plod3	-	chr5:136987018-136996648	-	-	13.9074	12.7048	15.11	OK
ENSMUSG00000004849.14	-	-	ENSMUSG00000004849.14	Ap1s1	-	chr5:137034992-137046135	-	-	151.79	143.555	160.025	OK
ENSMUSG00000004864.13	-	-	ENSMUSG00000004864.13	Mapk13	-	chr17:28769296-28780233	-	-	1.83757	1.14089	2.53425	OK
ENSMUSG00000004865.16	-	-	ENSMUSG00000004865.16	Srpk1	-	chr17:28587647-28622709	-	-	11.1407	10.1698	12.1115	OK
ENSMUSG00000004872.15	-	-	ENSMUSG00000004872.15	Pax3	-	chr1:78101266-78197134	-	-	0	0	0	OK
ENSMUSG00000004880.11	-	-	ENSMUSG00000004880.11	Lbr	-	chr1:181815334-181843046	-	-	2.327	1.37611	3.2779	OK
ENSMUSG00000004885.5	-	-	ENSMUSG00000004885.5	Crabp2	-	chr3:87948665-87953376	-	-	1.3546	0.67859	2.03062	OK
ENSMUSG00000004891.16	-	-	ENSMUSG00000004891.16	Nes	-	chr3:87971077-87980451	-	-	162.524	156.947	168.101	OK
ENSMUSG00000004892.13	-	-	ENSMUSG00000004892.13	Bcan	-	chr3:87987530-88000230	-	-	12.111	10.8554	13.3666	OK
ENSMUSG00000004894.10	-	-	ENSMUSG00000004894.10	Hapln2	-	chr3:88021749-88027583	-	-	0.210857	0	0.620402	OK
ENSMUSG00000004895.9	-	-	ENSMUSG00000004895.9	Prcc	-	chr3:87858902-87885608	-	-	35.4167	33.4177	37.4158	OK
ENSMUSG00000004896.16	-	-	ENSMUSG00000004896.16	Rrnad1	-	chr3:87922600-87930717	-	-	0	0	0	OK
ENSMUSG00000004897.16	-	-	ENSMUSG00000004897.16	Hdgf	-	chr3:87906320-87916132	-	-	111.599	105.789	117.409	OK
ENSMUSG00000004902.7	-	-	ENSMUSG00000004902.7	Slc25a18	-	chr6:120773577-120794336	-	-	0	0	0	OK
ENSMUSG00000004929.12	-	-	ENSMUSG00000004929.12	Thop1	-	chr10:81070034-81082559	-	-	28.8459	26.839	30.8527	OK
ENSMUSG00000004931.11	-	-	ENSMUSG00000004931.11	Apba3	-	chr10:81266959-81273246	-	-	6.15494	4.91369	7.39619	OK
ENSMUSG00000004933.17	-	-	ENSMUSG00000004933.17	Matk	-	chr10:81252934-81263365	-	-	48.2804	45.4566	51.1042	OK
ENSMUSG00000004934.14	-	-	ENSMUSG00000004934.14	Pias4	-	chr10:81153265-81167923	-	-	18.2805	16.6655	19.8954	OK
ENSMUSG00000004936.8	-	-	ENSMUSG00000004936.8	Map2k1	-	chr9:64185769-64253631	-	-	22.6909	20.8952	24.4867	OK
ENSMUSG00000004937.6	-	-	ENSMUSG00000004937.6	Sgta	-	chr10:81044074-81060181	-	-	104.642	99.823	109.461	OK
ENSMUSG00000004939.7	-	-	ENSMUSG00000004939.7	Nmrk2	-	chr10:81198169-81202051	-	-	0	0	0	OK
ENSMUSG00000004945.15	-	-	ENSMUSG00000004945.15	Tmem242	-	chr17:5410869-5440259	-	-	64.5714	59.5151	69.6277	OK
ENSMUSG00000004947.15	-	-	ENSMUSG00000004947.15	Dtx2	-	chr5:135994799-136032872	-	-	4.12358	3.27124	4.97592	OK
ENSMUSG00000004948.12	-	-	ENSMUSG00000004948.12	Zp3	-	chr5:135980098-135988624	-	-	0	0	0	OK
ENSMUSG00000004951.10	-	-	ENSMUSG00000004951.10	Hspb1	-	chr5:135887918-135889563	-	-	35.9779	32.357	39.5988	OK
ENSMUSG00000004952.13	-	-	ENSMUSG00000004952.13	Rasa4	-	chr5:136083915-136111860	-	-	1.78373	1.07734	2.49011	OK
ENSMUSG00000004961.7	-	-	ENSMUSG00000004961.7	Syt5	-	chr7:4539764-4547541	-	-	60.7332	56.8326	64.6339	OK
ENSMUSG00000004980.16	-	-	ENSMUSG00000004980.16	Hnrnpa2b1	-	chr6:51460931-51469894	-	-	182.624	173.425	191.822	OK
ENSMUSG00000004988.9	-	-	ENSMUSG00000004988.9	Fxyd4	-	chr6:117933558-117937692	-	-	0.517573	0	1.38435	OK
ENSMUSG00000004994.12	-	-	ENSMUSG00000004994.12	Ccdc130	-	chr8:84257794-84270380	-	-	8.8327	7.18527	10.4801	OK
ENSMUSG00000004996.9	-	-	ENSMUSG00000004996.9	Mri1	-	chr8:84249905-84257326	-	-	7.55747	5.91976	9.19518	OK
ENSMUSG00000005034.15	-	-	ENSMUSG00000005034.15	Prkacb	-	chr3:146729573-146812990	-	-	26.1596	24.4981	27.8212	OK
ENSMUSG00000005043.13	-	-	ENSMUSG00000005043.13	Sgsh	-	chr11:119343424-119355536	-	-	3.17424	2.59013	3.75835	OK
ENSMUSG00000005045.16	-	-	ENSMUSG00000005045.16	Chd5	-	chr4:152338650-152390194	-	-	26.3413	24.7754	27.9071	OK
ENSMUSG00000005054.7	-	-	ENSMUSG00000005054.7	Cstb	-	chr10:78425668-78427622	-	-	51.0138	45.9503	56.0773	OK
ENSMUSG00000005057.13	-	-	ENSMUSG00000005057.13	Sh2b2	-	chr5:136218146-136246556	-	-	4.00093	2.33352	5.66834	OK
ENSMUSG00000005069.12	-	-	ENSMUSG00000005069.12	Pex5	-	chr6:124396815-124415067	-	-	27.0504	25.3575	28.7434	OK
ENSMUSG00000005078.16	-	-	ENSMUSG00000005078.16	Jkamp	-	chr12:72085588-72101461	-	-	19.5352	17.5722	21.4982	OK
ENSMUSG00000005087.17	-	-	ENSMUSG00000005087.17	Cd44	-	chr2:102811140-102901665	-	-	7.06754	6.40217	7.7329	OK
ENSMUSG00000005089.15	-	-	ENSMUSG00000005089.15	Slc1a2	-	chr2:102658658-102790784	-	-	2.85379	1.61141	4.09618	OK
ENSMUSG00000005102.13	-	-	ENSMUSG00000005102.13	Eif2ak4	-	chr2:118388617-118475234	-	-	1.21938	0.807677	1.63108	OK
ENSMUSG00000005103.12	-	-	ENSMUSG00000005103.12	Wdr1	-	chr5:38526812-38563221	-	-	72.6087	68.6635	76.554	OK
ENSMUSG00000005107.13	-	-	ENSMUSG00000005107.13	Slc2a9	-	chr5:38349272-38503143	-	-	1.84071	1.2024	2.47903	OK
ENSMUSG00000005124.10	-	-	ENSMUSG00000005124.10	Ccn4	-	chr15:66891319-66923201	-	-	3.77639	3.22168	4.3311	OK
ENSMUSG00000005125.13	-	-	ENSMUSG00000005125.13	Ndrg1	-	chr15:66929317-66969640	-	-	35.7037	33.1467	38.2606	OK
ENSMUSG00000005131.4	-	-	ENSMUSG00000005131.4	4930550C14Rik	-	chr9:53402324-53434402	-	-	0.203309	0	0.506455	OK
ENSMUSG00000005142.10	-	-	ENSMUSG00000005142.10	Man2b1	-	chr8:85083269-85098282	-	-	14.9023	13.7412	16.0634	OK
ENSMUSG00000005148.8	-	-	ENSMUSG00000005148.8	Klf5	-	chr14:99298690-99315036	-	-	7.82155	7.01552	8.62757	OK
ENSMUSG00000005150.16	-	-	ENSMUSG00000005150.16	Wdr83	-	chr8:85075034-85081306	-	-	15.7117	13.6727	17.7506	OK
ENSMUSG00000005161.15	-	-	ENSMUSG00000005161.15	Prdx2	-	chr8:84969586-84974834	-	-	556.794	534.521	579.066	OK
ENSMUSG00000005198.15	-	-	ENSMUSG00000005198.15	Polr2a	-	chr11:69733996-69758637	-	-	7.47412	6.79428	8.15395	OK
ENSMUSG00000005202.2	-	-	ENSMUSG00000005202.2	Shbg	-	chr11:69614803-69617905	-	-	0	0	0	OK
ENSMUSG00000005204.12	-	-	ENSMUSG00000005204.12	Senp3	-	chr11:69673114-69682084	-	-	33.4794	30.773	36.1859	OK
ENSMUSG00000005220.10	-	-	ENSMUSG00000005220.10	Corin	-	chr5:72300024-72504473	-	-	0.0363109	0	0.338533	OK
ENSMUSG00000005225.15	-	-	ENSMUSG00000005225.15	Plekha8	-	chr6:54595110-54645839	-	-	1.02072	0.819906	1.22153	OK
ENSMUSG00000005232.11	-	-	ENSMUSG00000005232.11	G6pc2	-	chr2:69211072-69227841	-	-	0	0	0	OK
ENSMUSG00000005233.16	-	-	ENSMUSG00000005233.16	Spc25	-	chr2:69193894-69206194	-	-	7.12639	5.74482	8.50796	OK
ENSMUSG00000005237.14	-	-	ENSMUSG00000005237.14	Dnah2	-	chr11:69420808-69549110	-	-	1.06671	0.436241	1.69717	OK
ENSMUSG00000005251.15	-	-	ENSMUSG00000005251.15	Ripk4	-	chr16:97741932-97763787	-	-	0.474435	0.301196	0.647674	OK
ENSMUSG00000005262.13	-	-	ENSMUSG00000005262.13	Ufd1	-	chr16:18811778-18835261	-	-	16.9298	15.0639	18.7958	OK
ENSMUSG00000005267.13	-	-	ENSMUSG00000005267.13	Zfp287	-	chr11:62700355-62731905	-	-	1.7753	1.399	2.15161	OK
ENSMUSG00000005268.20	-	-	ENSMUSG00000005268.20	Prlr	-	chr15:10177237-10349180	-	-	0.179989	0	0.585091	OK
ENSMUSG00000005299.6	-	-	ENSMUSG00000005299.6	Letm1	-	chr5:33739672-33782817	-	-	19.4107	18.1092	20.7121	OK
ENSMUSG00000005312.15	-	-	ENSMUSG00000005312.15	Ubqln1	-	chr13:58176155-58215653	-	-	33.2146	31.462	34.9671	OK
ENSMUSG00000005320.9	-	-	ENSMUSG00000005320.9	Fgfr4	-	chr13:55152639-55168759	-	-	0.137236	0	0.469298	OK
ENSMUSG00000005338.13	-	-	ENSMUSG00000005338.13	Cadm3	-	chr1:173333257-173367695	-	-	51.9506	49.4904	54.4108	OK
ENSMUSG00000005339.10	-	-	ENSMUSG00000005339.10	Fcer1a	-	chr1:173221283-173227214	-	-	0	0	0	OK
ENSMUSG00000005354.16	-	-	ENSMUSG00000005354.16	Txn2	-	chr15:77915046-77929006	-	-	75.4253	70.3295	80.521	OK
ENSMUSG00000005355.9	-	-	ENSMUSG00000005355.9	Casp14	-	chr10:78711990-78718294	-	-	0	0	0	OK
ENSMUSG00000005357.9	-	-	ENSMUSG00000005357.9	Slc1a6	-	chr10:78780495-78814765	-	-	3.5238	2.81504	4.23256	OK
ENSMUSG00000005360.14	-	-	ENSMUSG00000005360.14	Slc1a3	-	chr15:8634123-8710764	-	-	34.5664	32.5085	36.6243	OK
ENSMUSG00000005362.14	-	-	ENSMUSG00000005362.14	Crbn	-	chr6:106780200-106800077	-	-	5.02768	4.21389	5.84146	OK
ENSMUSG00000005364.11	-	-	ENSMUSG00000005364.11	Il5ra	-	chr6:106710356-106749037	-	-	0.0257635	0	0.128765	OK
ENSMUSG00000005370.4	-	-	ENSMUSG00000005370.4	Msh6	-	chr17:87975061-87990892	-	-	6.7836	5.97854	7.58866	OK
ENSMUSG00000005371.15	-	-	ENSMUSG00000005371.15	Fbxo11	-	chr17:87990858-88065291	-	-	5.79193	5.09601	6.48785	OK
ENSMUSG00000005373.13	-	-	ENSMUSG00000005373.13	Mlxipl	-	chr5:135089889-135138382	-	-	0.244803	0	0.706986	OK
ENSMUSG00000005374.13	-	-	ENSMUSG00000005374.13	Tbl2	-	chr5:135149656-135165760	-	-	3.72442	3.17687	4.27197	OK
ENSMUSG00000005378.17	-	-	ENSMUSG00000005378.17	Bud23	-	chr5:135052956-135064959	-	-	9.48683	7.68358	11.2901	OK
ENSMUSG00000005397.8	-	-	ENSMUSG00000005397.8	Nid1	-	chr13:13437550-13512269	-	-	2.84526	2.42972	3.26081	OK
ENSMUSG00000005410.6	-	-	ENSMUSG00000005410.6	Mcm5	-	chr8:75109568-75128439	-	-	7.76156	6.8516	8.67153	OK
ENSMUSG00000005413.8	-	-	ENSMUSG00000005413.8	Hmox1	-	chr8:75093620-75100589	-	-	49.7125	46.2341	53.191	OK
ENSMUSG00000005417.17	-	-	ENSMUSG00000005417.17	Mprip	-	chr11:59661304-59780860	-	-	98.8549	94.6031	103.107	OK
ENSMUSG00000005442.13	-	-	ENSMUSG00000005442.13	Cic	-	chr7:25267703-25294159	-	-	155.334	143.089	167.579	OK
ENSMUSG00000005447.12	-	-	ENSMUSG00000005447.12	Pafah1b3	-	chr7:25295048-25297986	-	-	120.227	112.832	127.623	OK
ENSMUSG00000005465.9	-	-	ENSMUSG00000005465.9	Il27ra	-	chr8:84030293-84042589	-	-	0	0	0	OK
ENSMUSG00000005469.10	-	-	ENSMUSG00000005469.10	Prkaca	-	chr8:83972992-83996443	-	-	69.1261	65.2035	73.0487	OK
ENSMUSG00000005470.8	-	-	ENSMUSG00000005470.8	Asf1b	-	chr8:83955506-83970197	-	-	1.84071	1.05765	2.62378	OK
ENSMUSG00000005474.9	-	-	ENSMUSG00000005474.9	Myl10	-	chr5:136693145-136701094	-	-	0	0	0	OK
ENSMUSG00000005481.18	-	-	ENSMUSG00000005481.18	Ddx39	-	chr8:83715176-83726892	-	-	18.2856	16.5684	20.0029	OK
ENSMUSG00000005483.10	-	-	ENSMUSG00000005483.10	Dnajb1	-	chr8:83608192-83612653	-	-	22.0196	20.4231	23.616	OK
ENSMUSG00000005493.15	-	-	ENSMUSG00000005493.15	Msh4	-	chr3:153857148-153906138	-	-	0	0	0	OK
ENSMUSG00000005501.14	-	-	ENSMUSG00000005501.14	Usp40	-	chr1:87945118-88008551	-	-	0	0	0	OK
ENSMUSG00000005503.8	-	-	ENSMUSG00000005503.8	Evx1	-	chr6:52313497-52318378	-	-	0	0	0	OK
ENSMUSG00000005505.12	-	-	ENSMUSG00000005505.12	Kbtbd4	-	chr2:90904739-90911626	-	-	0	0	0	OK
ENSMUSG00000005506.16	-	-	ENSMUSG00000005506.16	Celf1	-	chr2:90940381-91019497	-	-	20.6397	19.2007	22.0787	OK
ENSMUSG00000005510.9	-	-	ENSMUSG00000005510.9	Ndufs3	-	chr2:90894633-90904827	-	-	104.522	97.7826	111.262	OK
ENSMUSG00000005514.14	-	-	ENSMUSG00000005514.14	Por	-	chr5:135670032-135735326	-	-	28.7008	26.7435	30.6582	OK
ENSMUSG00000005533.10	-	-	ENSMUSG00000005533.10	Igf1r	-	chr7:67952826-68233668	-	-	7.95259	7.38818	8.517	OK
ENSMUSG00000005534.10	-	-	ENSMUSG00000005534.10	Insr	-	chr8:3122060-3279617	-	-	2.36665	1.91594	2.81737	OK
ENSMUSG00000005540.10	-	-	ENSMUSG00000005540.10	Fcer2a	-	chr8:3681736-3694175	-	-	0.0522491	0	0.368785	OK
ENSMUSG00000005547.14	-	-	ENSMUSG00000005547.14	Cyp2a5	-	chr7:26835304-26843548	-	-	0	0	0	OK
ENSMUSG00000005553.14	-	-	ENSMUSG00000005553.14	Atp4a	-	chr7:30712208-30725534	-	-	0.164631	0	0.514048	OK
ENSMUSG00000005566.14	-	-	ENSMUSG00000005566.14	Trim28	-	chr7:12999113-13031035	-	-	139.072	129.975	148.17	OK
ENSMUSG00000005575.16	-	-	ENSMUSG00000005575.16	Ube2m	-	chr7:13035119-13038275	-	-	221.375	211.45	231.3	OK
ENSMUSG00000005580.11	-	-	ENSMUSG00000005580.11	Adcy9	-	chr16:4287528-4420498	-	-	0.689289	0.497352	0.881225	OK
ENSMUSG00000005583.16	-	-	ENSMUSG00000005583.16	Mef2c	-	chr13:83504033-83667080	-	-	36.7696	34.5803	38.9589	OK
ENSMUSG00000005609.16	-	-	ENSMUSG00000005609.16	Ctr9	-	chr7:111028950-111056377	-	-	16.7259	15.3002	18.1515	OK
ENSMUSG00000005610.17	-	-	ENSMUSG00000005610.17	Eif4g2	-	chr7:111067749-111083030	-	-	79.4919	76.0027	82.9811	OK
ENSMUSG00000005611.15	-	-	ENSMUSG00000005611.15	Mrvi1	-	chr7:110868265-110982461	-	-	0.490634	0.0593554	0.921914	OK
ENSMUSG00000005615.15	-	-	ENSMUSG00000005615.15	Pcyt1a	-	chr16:32430920-32475070	-	-	9.8601	8.95099	10.7692	OK
ENSMUSG00000005621.11	-	-	ENSMUSG00000005621.11	Zfp592	-	chr7:80993680-81045164	-	-	2.40535	1.84255	2.96814	OK
ENSMUSG00000005625.15	-	-	ENSMUSG00000005625.15	Psmd4	-	chr3:95032693-95042614	-	-	132.886	126.495	139.276	OK
ENSMUSG00000005628.12	-	-	ENSMUSG00000005628.12	Tmod4	-	chr3:95124475-95129209	-	-	0.491804	0	1.13286	OK
ENSMUSG00000005640.11	-	-	ENSMUSG00000005640.11	Insrr	-	chr3:87796950-87816101	-	-	0.26503	0	0.908281	OK
ENSMUSG00000005649.17	-	-	ENSMUSG00000005649.17	Cabp5	-	chr7:13398131-13408887	-	-	0.033697	0	0.302612	OK
ENSMUSG00000005656.9	-	-	ENSMUSG00000005656.9	Snx6	-	chr12:54746348-54795703	-	-	16.3538	14.2645	18.443	OK
ENSMUSG00000005667.8	-	-	ENSMUSG00000005667.8	Mthfd2	-	chr6:83305690-83325908	-	-	11.0816	9.5895	12.5738	OK
ENSMUSG00000005672.12	-	-	ENSMUSG00000005672.12	Kit	-	chr5:75574915-75656722	-	-	4.55478	3.55836	5.55119	OK
ENSMUSG00000005674.9	-	-	ENSMUSG00000005674.9	Tomm40l	-	chr1:171216010-171222514	-	-	24.6032	22.6715	26.5349	OK
ENSMUSG00000005677.14	-	-	ENSMUSG00000005677.14	Nr1i3	-	chr1:171213969-171220701	-	-	0	0	0	OK
ENSMUSG00000005681.12	-	-	ENSMUSG00000005681.12	Apoa2	-	chr1:171225053-171226379	-	-	4.00124	2.14236	5.86012	OK
ENSMUSG00000005682.9	-	-	ENSMUSG00000005682.9	Pan2	-	chr10:128303334-128321358	-	-	2.24049	1.88291	2.59806	OK
ENSMUSG00000005683.8	-	-	ENSMUSG00000005683.8	Cs	-	chr10:128337733-128362479	-	-	61.3374	57.9737	64.7012	OK
ENSMUSG00000005686.17	-	-	ENSMUSG00000005686.17	Ampd3	-	chr7:110768205-110812405	-	-	0	0	0	OK
ENSMUSG00000005687.14	-	-	ENSMUSG00000005687.14	Bcas2	-	chr3:103171654-103179166	-	-	46.321	42.9006	49.7415	OK
ENSMUSG00000005696.11	-	-	ENSMUSG00000005696.11	Sh2d1a	-	chrX:42502452-42529330	-	-	6.28982	5.36764	7.21199	OK
ENSMUSG00000005698.15	-	-	ENSMUSG00000005698.15	Ctcf	-	chr8:105636567-105682922	-	-	7.84826	6.90198	8.79454	OK
ENSMUSG00000005699.16	-	-	ENSMUSG00000005699.16	Pard6a	-	chr8:105701147-105703496	-	-	28.5107	25.8772	31.1442	OK
ENSMUSG00000005705.10	-	-	ENSMUSG00000005705.10	Agrp	-	chr8:105566697-105637393	-	-	0	0	0	OK
ENSMUSG00000005716.16	-	-	ENSMUSG00000005716.16	Pvalb	-	chr15:78191113-78206400	-	-	1.24712	0.615309	1.87894	OK
ENSMUSG00000005718.8	-	-	ENSMUSG00000005718.8	Tfap4	-	chr16:4544660-4559854	-	-	1.17277	0.736181	1.60936	OK
ENSMUSG00000005732.14	-	-	ENSMUSG00000005732.14	Ranbp1	-	chr16:18239783-18248732	-	-	93.4465	87.3177	99.5754	OK
ENSMUSG00000005763.15	-	-	ENSMUSG00000005763.15	Cd247	-	chr1:165788680-165877277	-	-	2.45831	1.76911	3.14751	OK
ENSMUSG00000005774.12	-	-	ENSMUSG00000005774.12	Rfx5	-	chr3:94954074-94961561	-	-	2.11394	1.35703	2.87085	OK
ENSMUSG00000005779.12	-	-	ENSMUSG00000005779.12	Psmb4	-	chr3:94884092-94886961	-	-	275.632	261.832	289.432	OK
ENSMUSG00000005800.3	-	-	ENSMUSG00000005800.3	Mmp8	-	chr9:7558455-7568485	-	-	0.0240018	0	0.0720055	OK
ENSMUSG00000005802.12	-	-	ENSMUSG00000005802.12	Slc30a4	-	chr2:122681232-122702663	-	-	2.67975	2.32615	3.03335	OK
ENSMUSG00000005803.14	-	-	ENSMUSG00000005803.14	Sqor	-	chr2:122765236-122809569	-	-	3.05793	1.90183	4.21403	OK
ENSMUSG00000005804.14	-	-	ENSMUSG00000005804.14	Bloc1s6	-	chr2:122738502-122749475	-	-	12.9202	11.3855	14.4548	OK
ENSMUSG00000005813.12	-	-	ENSMUSG00000005813.12	Metap1	-	chr3:138458955-138489515	-	-	14.7984	13.4404	16.1563	OK
ENSMUSG00000005823.9	-	-	ENSMUSG00000005823.9	Gpr108	-	chr17:57234634-57248446	-	-	5.67224	4.83736	6.50713	OK
ENSMUSG00000005824.7	-	-	ENSMUSG00000005824.7	Tnfsf14	-	chr17:57189491-57194177	-	-	0	0	0	OK
ENSMUSG00000005836.10	-	-	ENSMUSG00000005836.10	Gata6	-	chr18:11052063-11085635	-	-	0.0706352	0	0.480859	OK
ENSMUSG00000005846.12	-	-	ENSMUSG00000005846.12	Rsl1d1	-	chr16:11192969-11203331	-	-	26.5373	24.3453	28.7293	OK
ENSMUSG00000005864.7	-	-	ENSMUSG00000005864.7	Cnga2	-	chrX:71991848-72010218	-	-	0.0373942	0	0.338934	OK
ENSMUSG00000005871.15	-	-	ENSMUSG00000005871.15	Apc	-	chr18:34220923-34322552	-	-	10.4918	9.80918	11.1744	OK
ENSMUSG00000005873.6	-	-	ENSMUSG00000005873.6	Reep5	-	chr18:34344884-34374070	-	-	95.8891	90.9524	100.826	OK
ENSMUSG00000005881.13	-	-	ENSMUSG00000005881.13	Ergic3	-	chr2:156008044-156018279	-	-	185.863	174.338	197.387	OK
ENSMUSG00000005882.18	-	-	ENSMUSG00000005882.18	Uqcc1	-	chr2:155846893-155930310	-	-	14.5578	12.9144	16.2012	OK
ENSMUSG00000005883.15	-	-	ENSMUSG00000005883.15	Spo11	-	chr2:172977699-172993576	-	-	0.062744	0	0.335016	OK
ENSMUSG00000005886.14	-	-	ENSMUSG00000005886.14	Ncoa2	-	chr1:13139104-13374083	-	-	2.1706	1.52675	2.81445	OK
ENSMUSG00000005891.7	-	-	ENSMUSG00000005891.7	Prl4a1	-	chr13:28016211-28023559	-	-	0	0	0	OK
ENSMUSG00000005892.4	-	-	ENSMUSG00000005892.4	Trh	-	chr6:92242060-92244650	-	-	0.758718	0.390686	1.12675	OK
ENSMUSG00000005893.14	-	-	ENSMUSG00000005893.14	Nr2c2	-	chr6:92091389-92174294	-	-	1.39081	1.01355	1.76808	OK
ENSMUSG00000005897.14	-	-	ENSMUSG00000005897.14	Nr2c1	-	chr10:94148022-94197211	-	-	0.83534	0.590553	1.08013	OK
ENSMUSG00000005899.14	-	-	ENSMUSG00000005899.14	Smpd4	-	chr16:17619353-17644828	-	-	7.94445	6.32471	9.56418	OK
ENSMUSG00000005907.14	-	-	ENSMUSG00000005907.14	Pex1	-	chr5:3596065-3637232	-	-	0	0	0	OK
ENSMUSG00000005917.15	-	-	ENSMUSG00000005917.15	Otx1	-	chr11:21994763-22002897	-	-	2.85141	2.31526	3.38756	OK
ENSMUSG00000005936.19	-	-	ENSMUSG00000005936.19	Kctd20	-	chr17:28951949-28969549	-	-	23.1616	21.5927	24.7304	OK
ENSMUSG00000005947.11	-	-	ENSMUSG00000005947.11	Itgae	-	chr11:73090582-73147446	-	-	0.0885657	0.0018105	0.175321	OK
ENSMUSG00000005949.9	-	-	ENSMUSG00000005949.9	Ctns	-	chr11:73183595-73199042	-	-	1.8942	1.34111	2.4473	OK
ENSMUSG00000005950.14	-	-	ENSMUSG00000005950.14	P2rx5	-	chr11:73160420-73172685	-	-	0.973034	0.60886	1.33721	OK
ENSMUSG00000005951.13	-	-	ENSMUSG00000005951.13	Shpk	-	chr11:73199459-73224511	-	-	6.62584	5.83105	7.42063	OK
ENSMUSG00000005952.15	-	-	ENSMUSG00000005952.15	Trpv1	-	chr11:73234291-73261242	-	-	0.0847768	0	0.3306	OK
ENSMUSG00000005958.15	-	-	ENSMUSG00000005958.15	Ephb3	-	chr16:21204754-21223305	-	-	5.09269	4.43842	5.74695	OK
ENSMUSG00000005968.14	-	-	ENSMUSG00000005968.14	Tuft1	-	chr3:94612756-94658872	-	-	7.17306	6.07678	8.26933	OK
ENSMUSG00000005973.6	-	-	ENSMUSG00000005973.6	Rcn1	-	chr2:105386290-105399319	-	-	40.5657	38.2546	42.8769	OK
ENSMUSG00000005980.15	-	-	ENSMUSG00000005980.15	Dnase1	-	chr16:4036941-4040024	-	-	0	0	0	OK
ENSMUSG00000005981.11	-	-	ENSMUSG00000005981.11	Trap1	-	chr16:4039970-4077827	-	-	23.3125	21.3821	25.243	OK
ENSMUSG00000005982.14	-	-	ENSMUSG00000005982.14	Naa60	-	chr16:3872374-3904770	-	-	22.8388	20.7825	24.8951	OK
ENSMUSG00000005983.15	-	-	ENSMUSG00000005983.15	1700037C18Rik	-	chr16:3895178-3908689	-	-	0	0	0	OK
ENSMUSG00000005986.16	-	-	ENSMUSG00000005986.16	Ankrd13d	-	chr19:4270179-4283137	-	-	18.3929	16.6751	20.1106	OK
ENSMUSG00000005994.14	-	-	ENSMUSG00000005994.14	Tyrp1	-	chr4:80834122-80851719	-	-	0.176498	0	0.440427	OK
ENSMUSG00000006005.18	-	-	ENSMUSG00000006005.18	Tpr	-	chr1:150392837-150449935	-	-	24.9126	22.5715	27.2536	OK
ENSMUSG00000006007.14	-	-	ENSMUSG00000006007.14	Pdc	-	chr1:150319416-150333906	-	-	0	0	0	OK
ENSMUSG00000006010.14	-	-	ENSMUSG00000006010.14	Odr4	-	chr1:150361304-150393080	-	-	10.2833	9.2571	11.3094	OK
ENSMUSG00000006014.16	-	-	ENSMUSG00000006014.16	Prg4	-	chr1:150449411-150466165	-	-	0	0	0	OK
ENSMUSG00000006019.15	-	-	ENSMUSG00000006019.15	Dhx34	-	chr7:16197146-16222037	-	-	4.95688	4.13757	5.77619	OK
ENSMUSG00000006021.5	-	-	ENSMUSG00000006021.5	Kptn	-	chr7:16119894-16127516	-	-	14.3562	12.5882	16.1243	OK
ENSMUSG00000006024.13	-	-	ENSMUSG00000006024.13	Napa	-	chr7:16098457-16117975	-	-	101.408	93.3212	109.496	OK
ENSMUSG00000006050.12	-	-	ENSMUSG00000006050.12	Sra1	-	chr18:36666680-36670815	-	-	52.9275	48.606	57.249	OK
ENSMUSG00000006056.13	-	-	ENSMUSG00000006056.13	Calcoco2	-	chr11:96099325-96111964	-	-	0	0	0	OK
ENSMUSG00000006057.15	-	-	ENSMUSG00000006057.15	Atp5g1	-	chr11:96068851-96075670	-	-	64.145	57.8274	70.4627	OK
ENSMUSG00000006058.10	-	-	ENSMUSG00000006058.10	Snf8	-	chr11:96034884-96047430	-	-	63.1737	58.3031	68.0442	OK
ENSMUSG00000006095.12	-	-	ENSMUSG00000006095.12	Tbcb	-	chr7:30224130-30232272	-	-	261.862	247.279	276.446	OK
ENSMUSG00000006127.9	-	-	ENSMUSG00000006127.9	Inpp5k	-	chr11:75630987-75648871	-	-	11.6501	10.491	12.8093	OK
ENSMUSG00000006134.4	-	-	ENSMUSG00000006134.4	Crkl	-	chr16:17451986-17487434	-	-	4.79601	4.18941	5.40261	OK
ENSMUSG00000006143.12	-	-	ENSMUSG00000006143.12	Upk3bl	-	chr5:136054491-136064326	-	-	0.1085	0	0.585899	OK
ENSMUSG00000006154.13	-	-	ENSMUSG00000006154.13	Eps8l1	-	chr7:4460673-4480487	-	-	1.81347	0.445881	3.18107	OK
ENSMUSG00000006169.20	-	-	ENSMUSG00000006169.20	Clint1	-	chr11:45851963-45910625	-	-	7.86084	7.05756	8.66412	OK
ENSMUSG00000006179.9	-	-	ENSMUSG00000006179.9	Prss16	-	chr13:22002172-22009742	-	-	0.154543	0	0.435694	OK
ENSMUSG00000006191.17	-	-	ENSMUSG00000006191.17	Cdkal1	-	chr13:29191745-29855674	-	-	1.25448	0.534287	1.97467	OK
ENSMUSG00000006200.3	-	-	ENSMUSG00000006200.3	Rhox6	-	chrX:37826909-37829857	-	-	0	0	0	OK
ENSMUSG00000006204.7	-	-	ENSMUSG00000006204.7	Cdcp3	-	chr7:131174401-131306451	-	-	0.00643142	0	0.116952	OK
ENSMUSG00000006205.13	-	-	ENSMUSG00000006205.13	Htra1	-	chr7:130936110-130985660	-	-	43.0103	40.1261	45.8944	OK
ENSMUSG00000006215.12	-	-	ENSMUSG00000006215.12	Zbtb17	-	chr4:141444653-141467930	-	-	12.7802	11.4558	14.1045	OK
ENSMUSG00000006216.10	-	-	ENSMUSG00000006216.10	Clcnkb	-	chr4:141404352-141416014	-	-	0.0233286	0	0.397537	OK
ENSMUSG00000006218.4	-	-	ENSMUSG00000006218.4	Fam131c	-	chr4:141368219-141384175	-	-	12.4825	11.0074	13.9576	OK
ENSMUSG00000006219.12	-	-	ENSMUSG00000006219.12	Fblim1	-	chr4:141576061-141606096	-	-	3.30399	1.94485	4.66313	OK
ENSMUSG00000006221.7	-	-	ENSMUSG00000006221.7	Hspb7	-	chr4:141420778-141425311	-	-	0.166573	0.048788	0.284357	OK
ENSMUSG00000006235.6	-	-	ENSMUSG00000006235.6	Epor	-	chr9:21958896-21963506	-	-	0.170182	0	0.410904	OK
ENSMUSG00000006241.16	-	-	ENSMUSG00000006241.16	Ccdc159	-	chr9:21927470-21935872	-	-	0	0	0	OK
ENSMUSG00000006262.15	-	-	ENSMUSG00000006262.15	Mob1b	-	chr5:88720854-88764220	-	-	1.38306	1.13185	1.63427	OK
ENSMUSG00000006269.7	-	-	ENSMUSG00000006269.7	Atp6v1b1	-	chr6:83742989-83758855	-	-	0.0381163	0	0.372797	OK
ENSMUSG00000006270.7	-	-	ENSMUSG00000006270.7	Vax1	-	chr19:59166186-59170056	-	-	1.17891	0	2.68228	OK
ENSMUSG00000006273.14	-	-	ENSMUSG00000006273.14	Atp6v1b2	-	chr8:69088645-69113711	-	-	58.6185	55.3075	61.9295	OK
ENSMUSG00000006276.10	-	-	ENSMUSG00000006276.10	Eps15l1	-	chr8:72340998-72421460	-	-	10.6598	9.67189	11.6476	OK
ENSMUSG00000006281.8	-	-	ENSMUSG00000006281.8	Tep1	-	chr14:50824058-50870560	-	-	0.613072	0	1.28244	OK
ENSMUSG00000006288.8	-	-	ENSMUSG00000006288.8	Ttc5	-	chr14:50765414-50785519	-	-	24.1591	22.0583	26.2599	OK
ENSMUSG00000006289.14	-	-	ENSMUSG00000006289.14	Osgep	-	chr14:50906477-50924893	-	-	19.1432	16.4025	21.8839	OK
ENSMUSG00000006299.13	-	-	ENSMUSG00000006299.13	Aamp	-	chr1:74279839-74284738	-	-	118.204	112.421	123.987	OK
ENSMUSG00000006301.17	-	-	ENSMUSG00000006301.17	Tmbim1	-	chr1:74288246-74305622	-	-	17.8457	16.1913	19.5002	OK
ENSMUSG00000006304.14	-	-	ENSMUSG00000006304.14	Arpc2	-	chr1:74236083-74268209	-	-	147.551	140.797	154.305	OK
ENSMUSG00000006307.16	-	-	ENSMUSG00000006307.16	Kmt2b	-	chr7:30568857-30588726	-	-	4.25597	3.62239	4.88955	OK
ENSMUSG00000006310.10	-	-	ENSMUSG00000006310.10	Zbtb32	-	chr7:30589680-30598909	-	-	0.37113	0.0430814	0.699178	OK
ENSMUSG00000006311.8	-	-	ENSMUSG00000006311.8	Etv2	-	chr7:30633615-30635852	-	-	0.123528	0	0.298468	OK
ENSMUSG00000006313.5	-	-	ENSMUSG00000006313.5	Upk1a	-	chr7:30603091-30612847	-	-	0.389768	0.129923	0.649613	OK
ENSMUSG00000006315.9	-	-	ENSMUSG00000006315.9	Tmem147	-	chr7:30727700-30729540	-	-	81.1934	75.3727	87.0142	OK
ENSMUSG00000006333.14	-	-	ENSMUSG00000006333.14	Rps9	-	chr7:3703992-3706897	-	-	685.788	653.196	718.38	OK
ENSMUSG00000006335.16	-	-	ENSMUSG00000006335.16	Tfpt	-	chr7:3620323-3629929	-	-	28.5108	25.6469	31.3748	OK
ENSMUSG00000006342.15	-	-	ENSMUSG00000006342.15	Susd2	-	chr10:75636705-75644008	-	-	0.56594	0.317239	0.814641	OK
ENSMUSG00000006344.17	-	-	ENSMUSG00000006344.17	Ggt5	-	chr10:75589339-75617200	-	-	0.984158	0.529309	1.43901	OK
ENSMUSG00000006345.10	-	-	ENSMUSG00000006345.10	Ggt1	-	chr10:75561603-75586200	-	-	1.07614	0.0701555	2.08213	OK
ENSMUSG00000006356.10	-	-	ENSMUSG00000006356.10	Crip2	-	chr12:113140235-113145506	-	-	260.954	248.235	273.674	OK
ENSMUSG00000006360.11	-	-	ENSMUSG00000006360.11	Crip1	-	chr12:113146315-113153879	-	-	14.2975	10.7934	17.8016	OK
ENSMUSG00000006369.14	-	-	ENSMUSG00000006369.14	Fbln1	-	chr15:85205948-85286535	-	-	8.92675	7.88762	9.96589	OK
ENSMUSG00000006373.10	-	-	ENSMUSG00000006373.10	Pgrmc1	-	chrX:36598205-36606079	-	-	123.988	119.996	127.98	OK
ENSMUSG00000006378.15	-	-	ENSMUSG00000006378.15	Gcat	-	chr15:79030873-79038353	-	-	5.33877	4.54774	6.12981	OK
ENSMUSG00000006386.15	-	-	ENSMUSG00000006386.15	Tek	-	chr4:94739288-94874976	-	-	0.0988204	0	0.409591	OK
ENSMUSG00000006389.13	-	-	ENSMUSG00000006389.13	Mpl	-	chr4:118442414-118457513	-	-	0.0195774	0	0.297876	OK
ENSMUSG00000006390.15	-	-	ENSMUSG00000006390.15	Elovl1	-	chr4:118428092-118432953	-	-	14.4779	12.6779	16.2779	OK
ENSMUSG00000006392.16	-	-	ENSMUSG00000006392.16	Med8	-	chr4:118409336-118415782	-	-	25.4947	22.8502	28.1392	OK
ENSMUSG00000006395.16	-	-	ENSMUSG00000006395.16	Hyi	-	chr4:118359989-118362744	-	-	6.93734	5.36804	8.50664	OK
ENSMUSG00000006398.15	-	-	ENSMUSG00000006398.15	Cdc20	-	chr4:118432900-118437352	-	-	23.7457	21.672	25.8195	OK
ENSMUSG00000006403.13	-	-	ENSMUSG00000006403.13	Adamts4	-	chr1:171250420-171260637	-	-	0	0	0	OK
ENSMUSG00000006411.12	-	-	ENSMUSG00000006411.12	Nectin4	-	chr1:171370098-171388598	-	-	1.71551	1.35155	2.07948	OK
ENSMUSG00000006412.10	-	-	ENSMUSG00000006412.10	Pfdn2	-	chr1:171345669-171359254	-	-	115.386	106.253	124.52	OK
ENSMUSG00000006418.17	-	-	ENSMUSG00000006418.17	Rnf114	-	chr2:167492644-167516173	-	-	21.1183	19.2925	22.9441	OK
ENSMUSG00000006423.15	-	-	ENSMUSG00000006423.15	C330007P06Rik	-	chrX:36823736-36874111	-	-	3.46476	2.84003	4.08949	OK
ENSMUSG00000006435.16	-	-	ENSMUSG00000006435.16	Neurl1a	-	chr19:47178819-47259441	-	-	9.11702	8.29403	9.94001	OK
ENSMUSG00000006442.10	-	-	ENSMUSG00000006442.10	Srm	-	chr4:148591502-148594993	-	-	64.2071	59.7817	68.6324	OK
ENSMUSG00000006445.3	-	-	ENSMUSG00000006445.3	Epha2	-	chr4:141301239-141329384	-	-	6.12808	5.35713	6.89902	OK
ENSMUSG00000006456.10	-	-	ENSMUSG00000006456.10	Rbm14	-	chr19:4800568-4811634	-	-	18.5893	17.0819	20.0968	OK
ENSMUSG00000006457.4	-	-	ENSMUSG00000006457.4	Actn3	-	chr19:4861215-4877909	-	-	1.87253	1.15725	2.58782	OK
ENSMUSG00000006462.6	-	-	ENSMUSG00000006462.6	A530013C23Rik	-	chr2:167691176-167729172	-	-	0.022692	0	0.095203	OK
ENSMUSG00000006463.13	-	-	ENSMUSG00000006463.13	Zdhhc24	-	chr19:4878667-4885397	-	-	4.17767	3.48315	4.87218	OK
ENSMUSG00000006464.9	-	-	ENSMUSG00000006464.9	Bbs1	-	chr19:4886877-4906628	-	-	2.1656	1.68728	2.64391	OK
ENSMUSG00000006469.13	-	-	ENSMUSG00000006469.13	Slc34a3	-	chr2:25228897-25234364	-	-	0.242022	0	0.742807	OK
ENSMUSG00000006471.18	-	-	ENSMUSG00000006471.18	Ndor1	-	chr2:25244820-25256022	-	-	1.61674	0.919714	2.31377	OK
ENSMUSG00000006476.19	-	-	ENSMUSG00000006476.19	Nsmf	-	chr2:25054354-25062881	-	-	68.739	65.1772	72.3008	OK
ENSMUSG00000006488.17	-	-	ENSMUSG00000006488.17	Prl7a1	-	chr13:27633365-27642493	-	-	0.143156	0	0.447996	OK
ENSMUSG00000006490.3	-	-	ENSMUSG00000006490.3	Prl8a9	-	chr13:27557994-27564606	-	-	0	0	0	OK
ENSMUSG00000006494.11	-	-	ENSMUSG00000006494.11	Pdk1	-	chr2:71873223-71903858	-	-	9.286	8.19564	10.3764	OK
ENSMUSG00000006498.16	-	-	ENSMUSG00000006498.16	Ptbp1	-	chr10:79854426-79864771	-	-	0	0	0	OK
ENSMUSG00000006522.17	-	-	ENSMUSG00000006522.17	Itih3	-	chr14:30908571-30923760	-	-	0.878397	0	8.60394	OK
ENSMUSG00000006526.13	-	-	ENSMUSG00000006526.13	Stimate	-	chr14:30825589-30877210	-	-	4.86169	4.0846	5.63878	OK
ENSMUSG00000006527.16	-	-	ENSMUSG00000006527.16	Sfmbt1	-	chr14:30714848-30822721	-	-	1.74215	1.44064	2.04365	OK
ENSMUSG00000006529.16	-	-	ENSMUSG00000006529.16	Itih1	-	chr14:30929179-30943289	-	-	0	0	0	OK
ENSMUSG00000006538.12	-	-	ENSMUSG00000006538.12	Ihh	-	chr1:74945314-74951672	-	-	0.0445937	0	0.180276	OK
ENSMUSG00000006542.13	-	-	ENSMUSG00000006542.13	Prkag3	-	chr1:74738921-74749221	-	-	0.0609849	0	0.322064	OK
ENSMUSG00000006546.3	-	-	ENSMUSG00000006546.3	Cryba2	-	chr1:74889933-74893143	-	-	0	0	0	OK
ENSMUSG00000006567.11	-	-	ENSMUSG00000006567.11	Atp7b	-	chr8:21992784-22060305	-	-	1.69884	1.44383	1.95385	OK
ENSMUSG00000006570.3	-	-	ENSMUSG00000006570.3	Defb2	-	chr8:21839925-21843482	-	-	0.408698	0	1.2261	OK
ENSMUSG00000006574.15	-	-	ENSMUSG00000006574.15	Slc4a1	-	chr11:102348823-102366203	-	-	0	0	0	OK
ENSMUSG00000006575.14	-	-	ENSMUSG00000006575.14	Rundc3a	-	chr11:102393402-102402555	-	-	88.8435	84.5654	93.1215	OK
ENSMUSG00000006576.16	-	-	ENSMUSG00000006576.16	Slc4a3	-	chr1:75546265-75562172	-	-	16.8132	15.5794	18.047	OK
ENSMUSG00000006586.15	-	-	ENSMUSG00000006586.15	Runx1t1	-	chr4:13743435-13893649	-	-	3.04483	2.44383	3.64583	OK
ENSMUSG00000006599.13	-	-	ENSMUSG00000006599.13	Gtf2h1	-	chr7:46796102-46823800	-	-	10.3761	9.28804	11.4642	OK
ENSMUSG00000006611.15	-	-	ENSMUSG00000006611.15	Hfe	-	chr13:23702033-23710854	-	-	1.62865	0.929811	2.32749	OK
ENSMUSG00000006638.15	-	-	ENSMUSG00000006638.15	Abhd1	-	chr5:30950065-30955091	-	-	0	0	0	OK
ENSMUSG00000006641.12	-	-	ENSMUSG00000006641.12	Slc5a6	-	chr5:31036035-31048924	-	-	0	0	0	OK
ENSMUSG00000006642.3	-	-	ENSMUSG00000006642.3	Tcf23	-	chr5:30968661-30977018	-	-	0.013709	0	0.0411269	OK
ENSMUSG00000006649.17	-	-	ENSMUSG00000006649.17	Nphs1	-	chr7:30458314-30487223	-	-	33.1513	30.6847	35.6179	OK
ENSMUSG00000006651.8	-	-	ENSMUSG00000006651.8	Aplp1	-	chr7:30434981-30445535	-	-	156.751	149.133	164.368	OK
ENSMUSG00000006673.14	-	-	ENSMUSG00000006673.14	Qrich1	-	chr9:108516805-108560163	-	-	12.7058	11.3871	14.0245	OK
ENSMUSG00000006675.10	-	-	ENSMUSG00000006675.10	P4htm	-	chr9:108578861-108597667	-	-	19.3777	17.4996	21.2558	OK
ENSMUSG00000006676.16	-	-	ENSMUSG00000006676.16	Usp19	-	chr9:108490601-108502337	-	-	21.8465	20.3715	23.3214	OK
ENSMUSG00000006678.6	-	-	ENSMUSG00000006678.6	Pola1	-	chrX:93304766-93632155	-	-	0.700115	0.356793	1.04344	OK
ENSMUSG00000006699.17	-	-	ENSMUSG00000006699.17	Cdc42	-	chr4:137319695-137357720	-	-	152.507	146.082	158.932	OK
ENSMUSG00000006705.13	-	-	ENSMUSG00000006705.13	Pknox1	-	chr17:31564733-31607693	-	-	2.69653	1.91376	3.4793	OK
ENSMUSG00000006711.15	-	-	ENSMUSG00000006711.15	D130043K22Rik	-	chr13:24845134-24901270	-	-	1.5203	1.00219	2.03841	OK
ENSMUSG00000006715.11	-	-	ENSMUSG00000006715.11	Gmnn	-	chr13:24751844-24761923	-	-	5.92613	4.49827	7.35398	OK
ENSMUSG00000006717.7	-	-	ENSMUSG00000006717.7	Acot13	-	chr13:24817947-24831540	-	-	38.8503	34.5153	43.1853	OK
ENSMUSG00000006720.16	-	-	ENSMUSG00000006720.16	Zfp184	-	chr13:21945093-21960779	-	-	2.25544	1.70623	2.80464	OK
ENSMUSG00000006724.12	-	-	ENSMUSG00000006724.12	Cyp27b1	-	chr10:127048249-127053006	-	-	0.0979647	0	0.345317	OK
ENSMUSG00000006728.12	-	-	ENSMUSG00000006728.12	Cdk4	-	chr10:127063533-127067920	-	-	136.579	126.44	146.719	OK
ENSMUSG00000006731.10	-	-	ENSMUSG00000006731.10	B4galnt1	-	chr10:127165224-127172330	-	-	29.0451	26.961	31.1291	OK
ENSMUSG00000006732.14	-	-	ENSMUSG00000006732.14	Mettl1	-	chr10:127041413-127046365	-	-	15.0993	13.5043	16.6942	OK
ENSMUSG00000006736.9	-	-	ENSMUSG00000006736.9	Tspan31	-	chr10:127067279-127070264	-	-	31.1077	28.3319	33.8836	OK
ENSMUSG00000006740.14	-	-	ENSMUSG00000006740.14	Kif5b	-	chr18:6201001-6242174	-	-	16.7822	15.6074	17.957	OK
ENSMUSG00000006763.14	-	-	ENSMUSG00000006763.14	Saal1	-	chr7:46686107-46710680	-	-	3.88589	3.22023	4.55155	OK
ENSMUSG00000006764.8	-	-	ENSMUSG00000006764.8	Tph2	-	chr10:115078640-115185022	-	-	0.3746	0	0.793616	OK
ENSMUSG00000006777.7	-	-	ENSMUSG00000006777.7	Krt23	-	chr11:99477973-99493137	-	-	0	0	0	OK
ENSMUSG00000006782.16	-	-	ENSMUSG00000006782.16	Cnp	-	chr11:100574903-100591729	-	-	84.3779	79.7749	88.9809	OK
ENSMUSG00000006784.14	-	-	ENSMUSG00000006784.14	Ttc25	-	chr11:100545606-100572568	-	-	2.73622	2.07321	3.39924	OK
ENSMUSG00000006800.14	-	-	ENSMUSG00000006800.14	Sulf2	-	chr2:166073088-166155663	-	-	46.1022	43.6772	48.5272	OK
ENSMUSG00000006818.5	-	-	ENSMUSG00000006818.5	Sod2	-	chr17:13006845-13040063	-	-	41.7824	38.4802	45.0845	OK
ENSMUSG00000006850.8	-	-	ENSMUSG00000006850.8	Tmco6	-	chr18:36735038-36742397	-	-	0	0	0	OK
ENSMUSG00000006906.10	-	-	ENSMUSG00000006906.10	Stambp	-	chr6:83543210-83572729	-	-	14.3055	12.6102	16.0008	OK
ENSMUSG00000006920.14	-	-	ENSMUSG00000006920.14	Ezh1	-	chr11:101191114-101226463	-	-	3.66522	2.97441	4.35603	OK
ENSMUSG00000006930.15	-	-	ENSMUSG00000006930.15	Hap1	-	chr11:100347326-100356128	-	-	14.4402	13.1725	15.708	OK
ENSMUSG00000006931.15	-	-	ENSMUSG00000006931.15	P3h4	-	chr11:100408455-100414836	-	-	7.35963	6.11099	8.60827	OK
ENSMUSG00000006932.17	-	-	ENSMUSG00000006932.17	Ctnnb1	-	chr9:120929215-120960507	-	-	288.151	275.708	300.593	OK
ENSMUSG00000006941.5	-	-	ENSMUSG00000006941.5	Eif1b	-	chr9:120492231-120495330	-	-	157.616	148.517	166.715	OK
ENSMUSG00000006948.7	-	-	ENSMUSG00000006948.7	Klk4	-	chr7:43881159-43885804	-	-	0	0	0	OK
ENSMUSG00000006958.14	-	-	ENSMUSG00000006958.14	Chrd	-	chr16:20733126-20742384	-	-	1.33048	0.896392	1.76457	OK
ENSMUSG00000006998.16	-	-	ENSMUSG00000006998.16	Psmd2	-	chr16:20651651-20663414	-	-	227.892	216.689	239.095	OK
ENSMUSG00000007021.5	-	-	ENSMUSG00000007021.5	Syngr3	-	chr17:24685091-24689955	-	-	56.4637	52.9452	59.9823	OK
ENSMUSG00000007029.16	-	-	ENSMUSG00000007029.16	Vars	-	chr17:35000986-35016322	-	-	26.9777	23.9244	30.0309	OK
ENSMUSG00000007030.8	-	-	ENSMUSG00000007030.8	Vwa7	-	chr17:35016578-35026741	-	-	1.63208	1.32725	1.93691	OK
ENSMUSG00000007033.4	-	-	ENSMUSG00000007033.4	Hspa1l	-	chr17:34972702-34979285	-	-	1.47662	1.05953	1.89371	OK
ENSMUSG00000007034.15	-	-	ENSMUSG00000007034.15	Slc44a4	-	chr17:34914465-34930436	-	-	0.026025	0	0.109539	OK
ENSMUSG00000007035.15	-	-	ENSMUSG00000007035.15	Msh5	-	chr17:35028604-35046745	-	-	0.95756	0.0497485	1.86537	OK
ENSMUSG00000007036.15	-	-	ENSMUSG00000007036.15	Abhd16a	-	chr17:35089262-35102987	-	-	15.1566	13.5629	16.7502	OK
ENSMUSG00000007038.5	-	-	ENSMUSG00000007038.5	Neu1	-	chr17:34931252-34935953	-	-	11.6494	10.4624	12.8365	OK
ENSMUSG00000007039.12	-	-	ENSMUSG00000007039.12	Ddah2	-	chr17:35059034-35062095	-	-	136.015	128.385	143.646	OK
ENSMUSG00000007041.9	-	-	ENSMUSG00000007041.9	Clic1	-	chr17:35049965-35058749	-	-	109.998	103.723	116.274	OK
ENSMUSG00000007050.17	-	-	ENSMUSG00000007050.17	Lsm2	-	chr17:34981861-34985891	-	-	27.6362	24.4186	30.8538	OK
ENSMUSG00000007080.14	-	-	ENSMUSG00000007080.14	Pole	-	chr5:110286305-110337474	-	-	2.22699	1.59135	2.86263	OK
ENSMUSG00000007097.14	-	-	ENSMUSG00000007097.14	Atp1a2	-	chr1:172271708-172298064	-	-	7.4684	6.74404	8.19276	OK
ENSMUSG00000007107.6	-	-	ENSMUSG00000007107.6	Atp1a4	-	chr1:172223512-172258414	-	-	0.0819743	0	0.429056	OK
ENSMUSG00000007122.11	-	-	ENSMUSG00000007122.11	Casq1	-	chr1:172209893-172219868	-	-	76.192	71.2683	81.1156	OK
ENSMUSG00000007207.10	-	-	ENSMUSG00000007207.10	Stx1a	-	chr5:135023481-135051100	-	-	74.9084	70.662	79.1548	OK
ENSMUSG00000007209.4	-	-	ENSMUSG00000007209.4	Ceacam9	-	chr7:16721928-16726132	-	-	0.371243	0	1.02289	OK
ENSMUSG00000007216.6	-	-	ENSMUSG00000007216.6	Zfp775	-	chr6:48602062-48623227	-	-	2.9935	2.52015	3.46685	OK
ENSMUSG00000007279.14	-	-	ENSMUSG00000007279.14	Scube2	-	chr7:109798675-109865679	-	-	0.0477802	0	0.232511	OK
ENSMUSG00000007338.10	-	-	ENSMUSG00000007338.10	Mrpl49	-	chr19:6053621-6057785	-	-	22.3383	20.1947	24.4819	OK
ENSMUSG00000007379.15	-	-	ENSMUSG00000007379.15	Dennd2c	-	chr3:103102603-103169769	-	-	0.555707	0.342098	0.769317	OK
ENSMUSG00000007411.16	-	-	ENSMUSG00000007411.16	Mark3	-	chr12:111574522-111656221	-	-	89.0421	81.3597	96.7246	OK
ENSMUSG00000007415.15	-	-	ENSMUSG00000007415.15	Gatad1	-	chr5:3632931-3657185	-	-	19.2328	17.6608	20.8048	OK
ENSMUSG00000007440.10	-	-	ENSMUSG00000007440.10	Pcdha11	-	chr18:37005202-37187657	-	-	0	0	0	OK
ENSMUSG00000007457.3	-	-	ENSMUSG00000007457.3	2310003L06Rik	-	chr5:87969458-87972870	-	-	0	0	0	OK
ENSMUSG00000007458.14	-	-	ENSMUSG00000007458.14	M6pr	-	chr6:122308719-122317680	-	-	23.0911	21.3333	24.8489	OK
ENSMUSG00000007476.18	-	-	ENSMUSG00000007476.18	Lrrc8a	-	chr2:30237714-30263790	-	-	10.6776	9.85425	11.501	OK
ENSMUSG00000007480.5	-	-	ENSMUSG00000007480.5	Mc5r	-	chr18:68337595-68342446	-	-	0.0724394	0	0.192112	OK
ENSMUSG00000007564.15	-	-	ENSMUSG00000007564.15	Ppp2r1a	-	chr17:20945310-20965916	-	-	415.851	396.806	434.897	OK
ENSMUSG00000007570.16	-	-	ENSMUSG00000007570.16	Fance	-	chr17:28313518-28326572	-	-	14.0943	11.8502	16.3383	OK
ENSMUSG00000007589.9	-	-	ENSMUSG00000007589.9	Tinf2	-	chr14:55674688-55681820	-	-	0	0	0	OK
ENSMUSG00000007591.15	-	-	ENSMUSG00000007591.15	Tssk4	-	chr14:55650183-55652539	-	-	0.500128	0.131802	0.868453	OK
ENSMUSG00000007594.10	-	-	ENSMUSG00000007594.10	Hapln4	-	chr8:70083456-70090862	-	-	0.435543	0	1.17742	OK
ENSMUSG00000007603.9	-	-	ENSMUSG00000007603.9	Dus3l	-	chr17:56764756-56770093	-	-	16.6429	15.2536	18.0321	OK
ENSMUSG00000007610.15	-	-	ENSMUSG00000007610.15	Gtpbp3	-	chr8:71488102-71499583	-	-	6.58168	5.11978	8.04357	OK
ENSMUSG00000007613.15	-	-	ENSMUSG00000007613.15	Tgfbr1	-	chr4:47353221-47414931	-	-	1.64596	1.03177	2.26016	OK
ENSMUSG00000007617.18	-	-	ENSMUSG00000007617.18	Homer1	-	chr13:93299634-93405129	-	-	6.05871	5.34847	6.76896	OK
ENSMUSG00000007646.13	-	-	ENSMUSG00000007646.13	Rad51c	-	chr11:87376644-87404954	-	-	1.32902	0.89906	1.75899	OK
ENSMUSG00000007653.12	-	-	ENSMUSG00000007653.12	Gabrb2	-	chr11:42419756-42629028	-	-	0.453286	0.0602739	0.846298	OK
ENSMUSG00000007655.16	-	-	ENSMUSG00000007655.16	Cav1	-	chr6:17306334-17341452	-	-	14.3232	12.4603	16.1861	OK
ENSMUSG00000007656.13	-	-	ENSMUSG00000007656.13	Arpp19	-	chr9:75037613-75060313	-	-	101.989	92.1559	111.821	OK
ENSMUSG00000007659.18	-	-	ENSMUSG00000007659.18	Bcl2l1	-	chr2:152780667-152831728	-	-	91.3876	86.5429	96.2323	OK
ENSMUSG00000007670.10	-	-	ENSMUSG00000007670.10	Khsrp	-	chr17:57021050-57031522	-	-	13.3254	12.2299	14.4208	OK
ENSMUSG00000007682.6	-	-	ENSMUSG00000007682.6	Dio2	-	chr12:90724551-90738438	-	-	1.03474	0	55.0883	OK
ENSMUSG00000007721.6	-	-	ENSMUSG00000007721.6	Ccdc124	-	chr8:70868226-70873935	-	-	164.243	155.485	173.002	OK
ENSMUSG00000007739.10	-	-	ENSMUSG00000007739.10	Cct4	-	chr11:22990518-23003780	-	-	53.6313	50.3759	56.8867	OK
ENSMUSG00000007777.9	-	-	ENSMUSG00000007777.9	0610009B22Rik	-	chr11:51685385-51688874	-	-	10.47	8.50644	12.4335	OK
ENSMUSG00000007783.10	-	-	ENSMUSG00000007783.10	Cpt1c	-	chr7:44959371-44974851	-	-	26.513	24.699	28.327	OK
ENSMUSG00000007805.4	-	-	ENSMUSG00000007805.4	Twist2	-	chr1:91801460-91848028	-	-	0.093507	0	0.261627	OK
ENSMUSG00000007812.16	-	-	ENSMUSG00000007812.16	Zfp655	-	chr5:145231714-145247302	-	-	1.71885	1.22033	2.21737	OK
ENSMUSG00000007815.13	-	-	ENSMUSG00000007815.13	Rhoa	-	chr9:108306128-108337934	-	-	69.9837	65.9483	74.0192	OK
ENSMUSG00000007817.15	-	-	ENSMUSG00000007817.15	Zmiz1	-	chr14:25459184-25666743	-	-	10.6573	9.59586	11.7188	OK
ENSMUSG00000007827.10	-	-	ENSMUSG00000007827.10	Ankrd26	-	chr6:118501307-118562226	-	-	0.687996	0.117872	1.25812	OK
ENSMUSG00000007833.15	-	-	ENSMUSG00000007833.15	Aldh16a1	-	chr7:45140683-45154584	-	-	0	0	0	OK
ENSMUSG00000007836.6	-	-	ENSMUSG00000007836.6	Hnrnpa0	-	chr13:58125878-58128556	-	-	107.048	104	110.096	OK
ENSMUSG00000007837.11	-	-	ENSMUSG00000007837.11	Prrg2	-	chr7:45053583-45062677	-	-	11.1113	9.34561	12.8769	OK
ENSMUSG00000007850.16	-	-	ENSMUSG00000007850.16	Hnrnph1	-	chr11:50376989-50386528	-	-	108.612	102.12	115.104	OK
ENSMUSG00000007867.9	-	-	ENSMUSG00000007867.9	Ift43	-	chr12:86082540-86162459	-	-	30.2965	26.6651	33.928	OK
ENSMUSG00000007872.3	-	-	ENSMUSG00000007872.3	Id3	-	chr4:136143496-136145755	-	-	62.5571	58.1567	66.9574	OK
ENSMUSG00000007877.2	-	-	ENSMUSG00000007877.2	Tcap	-	chr11:98383810-98384953	-	-	0.976241	0.454418	1.49806	OK
ENSMUSG00000007880.16	-	-	ENSMUSG00000007880.16	Arid1a	-	chr4:133679007-133756769	-	-	10.1546	9.44157	10.8677	OK
ENSMUSG00000007888.15	-	-	ENSMUSG00000007888.15	Crlf1	-	chr8:70493157-70504081	-	-	27.1165	24.733	29.5	OK
ENSMUSG00000007891.16	-	-	ENSMUSG00000007891.16	Ctsd	-	chr7:142375910-142388038	-	-	627.276	606.293	648.258	OK
ENSMUSG00000007892.8	-	-	ENSMUSG00000007892.8	Rplp1	-	chr9:61913283-61914542	-	-	1782.01	1747.12	1816.9	OK
ENSMUSG00000007907.4	-	-	ENSMUSG00000007907.4	Cabs1	-	chr5:87979438-87981544	-	-	0	0	0	OK
ENSMUSG00000007908.14	-	-	ENSMUSG00000007908.14	Hmgcll1	-	chr9:76014854-76136350	-	-	2.19019	1.6436	2.73677	OK
ENSMUSG00000007944.8	-	-	ENSMUSG00000007944.8	Ttc9b	-	chr7:27653914-27657346	-	-	80.6082	76.0596	85.1569	OK
ENSMUSG00000007946.11	-	-	ENSMUSG00000007946.11	Phox2a	-	chr7:101818312-101822726	-	-	0	0	0	OK
ENSMUSG00000007950.9	-	-	ENSMUSG00000007950.9	Abhd8	-	chr8:71456704-71463655	-	-	70.1313	66.0098	74.2528	OK
ENSMUSG00000007987.12	-	-	ENSMUSG00000007987.12	Ift22	-	chr5:136908149-136915404	-	-	59.1688	53.8841	64.4535	OK
ENSMUSG00000007989.7	-	-	ENSMUSG00000007989.7	Fzd3	-	chr14:65192448-65262463	-	-	3.5375	3.02153	4.05346	OK
ENSMUSG00000008028.15	-	-	ENSMUSG00000008028.15	1700008O03Rik	-	chr7:44360042-44385820	-	-	0	0	0	OK
ENSMUSG00000008035.12	-	-	ENSMUSG00000008035.12	Mid1ip1	-	chrX:10715012-10719690	-	-	71.582	67.7377	75.4263	OK
ENSMUSG00000008036.11	-	-	ENSMUSG00000008036.11	Ap2s1	-	chr7:16738409-16749294	-	-	392.05	372.235	411.864	OK
ENSMUSG00000008090.14	-	-	ENSMUSG00000008090.14	Fgfrl1	-	chr5:108692381-108706924	-	-	40.3678	37.8808	42.8548	OK
ENSMUSG00000008129.14	-	-	ENSMUSG00000008129.14	4930432K21Rik	-	chr8:84148024-84172590	-	-	1.19251	0.730031	1.65499	OK
ENSMUSG00000008136.14	-	-	ENSMUSG00000008136.14	Fhl2	-	chr1:43123073-43196984	-	-	7.73792	6.41682	9.05903	OK
ENSMUSG00000008140.18	-	-	ENSMUSG00000008140.18	Emc10	-	chr7:44489936-44496529	-	-	127.416	121.736	133.096	OK
ENSMUSG00000008153.12	-	-	ENSMUSG00000008153.12	Clstn3	-	chr6:124430580-124464794	-	-	50.232	47.4442	53.0199	OK
ENSMUSG00000008167.14	-	-	ENSMUSG00000008167.14	Fbxw9	-	chr8:85060054-85067124	-	-	77.7648	73.8733	81.6564	OK
ENSMUSG00000008193.13	-	-	ENSMUSG00000008193.13	Spib	-	chr7:44525992-44532071	-	-	0.144692	0	0.369976	OK
ENSMUSG00000008200.15	-	-	ENSMUSG00000008200.15	Fnbp4	-	chr2:90745369-90781021	-	-	5.51555	4.67693	6.35418	OK
ENSMUSG00000008206.16	-	-	ENSMUSG00000008206.16	Cers4	-	chr8:4493025-4531680	-	-	23.0923	21.5848	24.5998	OK
ENSMUSG00000008226.14	-	-	ENSMUSG00000008226.14	Scrn3	-	chr2:73312600-73337818	-	-	0	0	0	OK
ENSMUSG00000008301.11	-	-	ENSMUSG00000008301.11	Phax	-	chr18:56562442-56587712	-	-	33.8261	31.3355	36.3167	OK
ENSMUSG00000008305.18	-	-	ENSMUSG00000008305.18	Tle1	-	chr4:72117141-72200919	-	-	11.6665	10.5181	12.8149	OK
ENSMUSG00000008307.11	-	-	ENSMUSG00000008307.11	1700109H08Rik	-	chr5:3571565-3584356	-	-	0	0	0	OK
ENSMUSG00000008318.10	-	-	ENSMUSG00000008318.10	Relt	-	chr7:100845846-100863446	-	-	3.01752	2.12698	3.90806	OK
ENSMUSG00000008333.12	-	-	ENSMUSG00000008333.12	Snrpb2	-	chr2:143063038-143072853	-	-	13.0977	11.6783	14.517	OK
ENSMUSG00000008348.9	-	-	ENSMUSG00000008348.9	Ubc	-	chr5:125385964-125390202	-	-	282.753	270.045	295.461	OK
ENSMUSG00000008373.16	-	-	ENSMUSG00000008373.16	Prpf31	-	chr7:3629984-3642486	-	-	35.6621	32.8908	38.4334	OK
ENSMUSG00000008384.8	-	-	ENSMUSG00000008384.8	Sertad1	-	chr7:27486909-27490316	-	-	41.3504	37.9035	44.7972	OK
ENSMUSG00000008393.9	-	-	ENSMUSG00000008393.9	Carhsp1	-	chr16:8658579-8672155	-	-	57.3646	55.2152	59.5141	OK
ENSMUSG00000008398.16	-	-	ENSMUSG00000008398.16	Elk3	-	chr10:93247413-93311135	-	-	5.60421	4.97419	6.23423	OK
ENSMUSG00000008429.8	-	-	ENSMUSG00000008429.8	Herpud2	-	chr9:25108131-25151820	-	-	7.39911	6.55004	8.24817	OK
ENSMUSG00000008435.15	-	-	ENSMUSG00000008435.15	Rdh13	-	chr7:4424769-4445649	-	-	6.19695	5.11293	7.28097	OK
ENSMUSG00000008438.3	-	-	ENSMUSG00000008438.3	Adam21	-	chr12:81558583-81568474	-	-	0.0789673	0	0.157973	OK
ENSMUSG00000008450.8	-	-	ENSMUSG00000008450.8	Nutf2	-	chr8:105860579-105879330	-	-	23.7203	20.8279	26.6128	OK
ENSMUSG00000008461.6	-	-	ENSMUSG00000008461.6	Fut1	-	chr7:45617288-45621059	-	-	0	0	0	OK
ENSMUSG00000008475.13	-	-	ENSMUSG00000008475.13	Arpc5	-	chr1:152766541-152775597	-	-	115.04	108.946	121.133	OK
ENSMUSG00000008482.9	-	-	ENSMUSG00000008482.9	Rnf151	-	chr17:24715838-24718063	-	-	0.202757	0	0.573173	OK
ENSMUSG00000008489.18	-	-	ENSMUSG00000008489.18	Elavl2	-	chr4:91250762-91400785	-	-	5.96905	4.96509	6.973	OK
ENSMUSG00000008496.19	-	-	ENSMUSG00000008496.19	Pou2f2	-	chr7:25087343-25179726	-	-	1.79295	1.37587	2.21002	OK
ENSMUSG00000008540.11	-	-	ENSMUSG00000008540.11	Mgst1	-	chr6:138140315-138156755	-	-	13.2275	10.818	15.6369	OK
ENSMUSG00000008575.17	-	-	ENSMUSG00000008575.17	Nfib	-	chr4:82290172-82705750	-	-	37.1099	35.3897	38.8301	OK
ENSMUSG00000008590.4	-	-	ENSMUSG00000008590.4	Htr3b	-	chr9:48935007-48964990	-	-	0	0	0	OK
ENSMUSG00000008601.12	-	-	ENSMUSG00000008601.12	Rab25	-	chr3:88542028-88548300	-	-	0.05952	0	0.498224	OK
ENSMUSG00000008604.11	-	-	ENSMUSG00000008604.11	Ubqln4	-	chr3:88553757-88569725	-	-	27.6004	25.6866	29.5142	OK
ENSMUSG00000008658.16	-	-	ENSMUSG00000008658.16	Rbfox1	-	chr16:5885354-7411526	-	-	11.9411	10.7811	13.1012	OK
ENSMUSG00000008668.15	-	-	ENSMUSG00000008668.15	Rps18	-	chr17:33951998-33956001	-	-	599.754	573.401	626.106	OK
ENSMUSG00000008682.13	-	-	ENSMUSG00000008682.13	Rpl10	-	chrX:74270811-74273135	-	-	87.5077	79.5502	95.4652	OK
ENSMUSG00000008683.16	-	-	ENSMUSG00000008683.16	Rps15a	-	chr7:118104371-118116188	-	-	568.412	524.316	612.508	OK
ENSMUSG00000008690.15	-	-	ENSMUSG00000008690.15	Ncaph2	-	chr15:89355718-89372826	-	-	33.5804	31.6625	35.4984	OK
ENSMUSG00000008730.17	-	-	ENSMUSG00000008730.17	Hipk1	-	chr3:103739814-103791563	-	-	4.71232	4.1991	5.22554	OK
ENSMUSG00000008734.9	-	-	ENSMUSG00000008734.9	Gprc5b	-	chr7:118972046-118995211	-	-	13.7812	12.7172	14.8452	OK
ENSMUSG00000008763.16	-	-	ENSMUSG00000008763.16	Man1a2	-	chr3:100562207-100685503	-	-	4.44457	3.56347	5.32567	OK
ENSMUSG00000008789.10	-	-	ENSMUSG00000008789.10	Ceacam5	-	chr7:17713237-17761132	-	-	0	0	0	OK
ENSMUSG00000008813.13	-	-	ENSMUSG00000008813.13	Tppp2	-	chr14:51918424-51920700	-	-	0	0	0	OK
ENSMUSG00000008822.15	-	-	ENSMUSG00000008822.15	Acyp1	-	chr12:85272397-85288438	-	-	27.5279	23.7452	31.3106	OK
ENSMUSG00000008843.4	-	-	ENSMUSG00000008843.4	Cldn13	-	chr5:134914248-134915526	-	-	0.120904	0	0.292126	OK
ENSMUSG00000008845.9	-	-	ENSMUSG00000008845.9	Cd163	-	chr6:124304655-124330527	-	-	0	0	0	OK
ENSMUSG00000008855.17	-	-	ENSMUSG00000008855.17	Hdac5	-	chr11:102194431-102230166	-	-	64.416	60.2104	68.6216	OK
ENSMUSG00000008859.8	-	-	ENSMUSG00000008859.8	Rala	-	chr13:17880570-17944239	-	-	43.0272	40.3867	45.6677	OK
ENSMUSG00000008874.3	-	-	ENSMUSG00000008874.3	Clec3a	-	chr8:114418085-114425846	-	-	0	0	0	OK
ENSMUSG00000008892.12	-	-	ENSMUSG00000008892.12	Vdac3	-	chr8:22577074-22593813	-	-	66.9956	62.678	71.3132	OK
ENSMUSG00000008932.10	-	-	ENSMUSG00000008932.10	Slc1a7	-	chr4:107968331-108013532	-	-	0	0	0	OK
ENSMUSG00000008958.14	-	-	ENSMUSG00000008958.14	Vps72	-	chr3:95111021-95123051	-	-	31.1292	28.2518	34.0065	OK
ENSMUSG00000008976.16	-	-	ENSMUSG00000008976.16	Gabpa	-	chr16:84834924-84863779	-	-	3.31161	2.44977	4.17345	OK
ENSMUSG00000008999.7	-	-	ENSMUSG00000008999.7	Bmp7	-	chr2:172868011-172940321	-	-	1.73121	1.3649	2.09753	OK
ENSMUSG00000009013.5	-	-	ENSMUSG00000009013.5	Dynll1	-	chr5:115297109-115300999	-	-	190.819	180.211	201.426	OK
ENSMUSG00000009030.14	-	-	ENSMUSG00000009030.14	Pdcl	-	chr2:37350073-37359332	-	-	9.07428	7.38309	10.7655	OK
ENSMUSG00000009035.15	-	-	ENSMUSG00000009035.15	Tmem184b	-	chr15:79360683-79403569	-	-	15.4154	14.0255	16.8052	OK
ENSMUSG00000009047.4	-	-	ENSMUSG00000009047.4	Gm5965	-	chr16:88777895-88778728	-	-	0	0	0	OK
ENSMUSG00000009070.14	-	-	ENSMUSG00000009070.14	Rsph14	-	chr10:74957476-75032586	-	-	0.135747	0	0.619282	OK
ENSMUSG00000009073.16	-	-	ENSMUSG00000009073.16	Nf2	-	chr11:4765844-4849536	-	-	30.8673	28.8847	32.8498	OK
ENSMUSG00000009075.2	-	-	ENSMUSG00000009075.2	Cabp7	-	chr11:4736891-4746778	-	-	0	0	0	OK
ENSMUSG00000009076.10	-	-	ENSMUSG00000009076.10	Zmat5	-	chr11:4704677-4737669	-	-	23.3961	20.3384	26.4538	OK
ENSMUSG00000009079.16	-	-	ENSMUSG00000009079.16	Ewsr1	-	chr11:5069688-5099266	-	-	218.249	206.06	230.439	OK
ENSMUSG00000009090.17	-	-	ENSMUSG00000009090.17	Ap1b1	-	chr11:4986823-5042791	-	-	28.3191	26.4793	30.1588	OK
ENSMUSG00000009092.5	-	-	ENSMUSG00000009092.5	Derl3	-	chr10:75893412-75895941	-	-	0.91701	0	1.87452	OK
ENSMUSG00000009093.7	-	-	ENSMUSG00000009093.7	Gstt4	-	chr10:75814942-75822543	-	-	0	0	0	OK
ENSMUSG00000009097.10	-	-	ENSMUSG00000009097.10	Tbx1	-	chr16:18580978-18590671	-	-	0.214909	0	0.548538	OK
ENSMUSG00000009108.15	-	-	ENSMUSG00000009108.15	Gnat2	-	chr3:108092788-108101432	-	-	0.220657	0	0.561523	OK
ENSMUSG00000009112.4	-	-	ENSMUSG00000009112.4	Bcl2l13	-	chr6:120836211-120892842	-	-	3.86593	3.0034	4.72846	OK
ENSMUSG00000009114.17	-	-	ENSMUSG00000009114.17	2610028H24Rik	-	chr10:76449080-76461110	-	-	0	0	0	OK
ENSMUSG00000009115.5	-	-	ENSMUSG00000009115.5	Spatc1l	-	chr10:76562271-76570201	-	-	0	0	0	OK
ENSMUSG00000009145.6	-	-	ENSMUSG00000009145.6	Dqx1	-	chr6:83057843-83067318	-	-	0.0350542	0	0.156747	OK
ENSMUSG00000009185.2	-	-	ENSMUSG00000009185.2	Ccl8	-	chr11:82115184-82116799	-	-	0	0	0	OK
ENSMUSG00000009207.15	-	-	ENSMUSG00000009207.15	Lnpk	-	chr2:74520290-74579435	-	-	2.09704	1.35165	2.84243	OK
ENSMUSG00000009210.10	-	-	ENSMUSG00000009210.10	Prr29	-	chr11:106365471-106377558	-	-	0	0	0	OK
ENSMUSG00000009214.9	-	-	ENSMUSG00000009214.9	Mymk	-	chr2:27061635-27072179	-	-	0.104235	0	0.308255	OK
ENSMUSG00000009216.7	-	-	ENSMUSG00000009216.7	Fam163b	-	chr2:27110379-27142491	-	-	11.9062	10.9348	12.8775	OK
ENSMUSG00000009246.14	-	-	ENSMUSG00000009246.14	Trpm5	-	chr7:143069152-143094642	-	-	0	0	0	OK
ENSMUSG00000009248.6	-	-	ENSMUSG00000009248.6	Ascl2	-	chr7:142966828-142969264	-	-	0.452925	0.131825	0.774025	OK
ENSMUSG00000009281.6	-	-	ENSMUSG00000009281.6	Rarres2	-	chr6:48569695-48572789	-	-	0	0	0	OK
ENSMUSG00000009291.13	-	-	ENSMUSG00000009291.13	Pttg1ip	-	chr10:77581719-77598732	-	-	28.4658	26.1252	30.8063	OK
ENSMUSG00000009292.18	-	-	ENSMUSG00000009292.18	Trpm2	-	chr10:77907721-77970563	-	-	1.71355	1.04351	2.38359	OK
ENSMUSG00000009293.17	-	-	ENSMUSG00000009293.17	Ube2g2	-	chr10:77622274-77645993	-	-	38.6261	35.8403	41.4119	OK
ENSMUSG00000009350.13	-	-	ENSMUSG00000009350.13	Mpo	-	chr11:87793580-87804413	-	-	0.0209751	0	0.37255	OK
ENSMUSG00000009356.12	-	-	ENSMUSG00000009356.12	Lpo	-	chr11:87806427-87828289	-	-	0.0589028	0	0.533014	OK
ENSMUSG00000009376.15	-	-	ENSMUSG00000009376.15	Met	-	chr6:17463799-17573980	-	-	4.83455	4.19583	5.47327	OK
ENSMUSG00000009378.4	-	-	ENSMUSG00000009378.4	Slc16a12	-	chr19:34668402-34747289	-	-	0.292713	0	0.885953	OK
ENSMUSG00000009394.13	-	-	ENSMUSG00000009394.13	Syn2	-	chr6:115134901-115282006	-	-	22.7494	21.2239	24.2749	OK
ENSMUSG00000009406.13	-	-	ENSMUSG00000009406.13	Elk1	-	chrX:20933394-20950608	-	-	5.82181	5.15756	6.48606	OK
ENSMUSG00000009418.16	-	-	ENSMUSG00000009418.16	Nav1	-	chr1:135434579-135688105	-	-	14.8834	14.0367	15.73	OK
ENSMUSG00000009470.17	-	-	ENSMUSG00000009470.17	Tnpo1	-	chr13:98839018-98926384	-	-	3.34256	2.924	3.76112	OK
ENSMUSG00000009471.4	-	-	ENSMUSG00000009471.4	Myod1	-	chr7:46376473-46379099	-	-	0.0320203	0	0.096061	OK
ENSMUSG00000009487.10	-	-	ENSMUSG00000009487.10	Otog	-	chr7:46240986-46311434	-	-	0.0478618	0	0.128105	OK
ENSMUSG00000009535.13	-	-	ENSMUSG00000009535.13	Rnmt	-	chr18:68300354-68324852	-	-	10.7683	9.6287	11.9078	OK
ENSMUSG00000009545.14	-	-	ENSMUSG00000009545.14	Kcnq1	-	chr7:143106361-143427042	-	-	0	0	0	OK
ENSMUSG00000009549.14	-	-	ENSMUSG00000009549.14	Srp14	-	chr2:118475849-118479711	-	-	113.956	106.047	121.865	OK
ENSMUSG00000009551.2	-	-	ENSMUSG00000009551.2	6330409D20Rik	-	chr2:32732619-32741016	-	-	0	0	0	OK
ENSMUSG00000009555.16	-	-	ENSMUSG00000009555.16	Cdk9	-	chr2:32705783-32713076	-	-	48.2983	44.9122	51.6844	OK
ENSMUSG00000009563.16	-	-	ENSMUSG00000009563.16	Tor2a	-	chr2:32757233-32762244	-	-	17.9135	15.5894	20.2377	OK
ENSMUSG00000009566.12	-	-	ENSMUSG00000009566.12	Fpgs	-	chr2:32682608-32704145	-	-	3.70435	2.69528	4.71342	OK
ENSMUSG00000009569.14	-	-	ENSMUSG00000009569.14	Mrtfb	-	chr16:13256480-13417529	-	-	2.24956	1.83355	2.66557	OK
ENSMUSG00000009575.14	-	-	ENSMUSG00000009575.14	Cbx5	-	chr15:103191543-103239816	-	-	12.0139	11.087	12.9407	OK
ENSMUSG00000009580.15	-	-	ENSMUSG00000009580.15	Odam	-	chr5:87885028-87894174	-	-	0	0	0	OK
ENSMUSG00000009585.18	-	-	ENSMUSG00000009585.18	Apobec3	-	chr15:79891658-79915906	-	-	2.42544	1.44887	3.402	OK
ENSMUSG00000009588.9	-	-	ENSMUSG00000009588.9	St6galnac1	-	chr11:116765024-116775507	-	-	0	0	0	OK
ENSMUSG00000009596.9	-	-	ENSMUSG00000009596.9	Taf7l	-	chrX:134460117-134476490	-	-	0	0	0	OK
ENSMUSG00000009614.16	-	-	ENSMUSG00000009614.16	Sardh	-	chr2:27188392-27248337	-	-	19.3198	16.5349	22.1047	OK
ENSMUSG00000009621.18	-	-	ENSMUSG00000009621.18	Vav2	-	chr2:27262103-27427033	-	-	6.42493	5.59644	7.25342	OK
ENSMUSG00000009628.14	-	-	ENSMUSG00000009628.14	Tex15	-	chr8:33516737-33585582	-	-	0.749151	0.437749	1.06055	OK
ENSMUSG00000009630.10	-	-	ENSMUSG00000009630.10	Ppp2cb	-	chr8:33599624-33619441	-	-	40.6195	37.9898	43.2492	OK
ENSMUSG00000009633.3	-	-	ENSMUSG00000009633.3	G0s2	-	chr1:193272160-193273217	-	-	1.54843	0.855951	2.24091	OK
ENSMUSG00000009640.11	-	-	ENSMUSG00000009640.11	Dmap1	-	chr4:117674680-117682273	-	-	24.5609	22.3757	26.746	OK
ENSMUSG00000009646.13	-	-	ENSMUSG00000009646.13	Pla2g12b	-	chr10:59403659-59421976	-	-	0.0856392	0	0.359653	OK
ENSMUSG00000009647.13	-	-	ENSMUSG00000009647.13	Mcu	-	chr10:59446983-59616692	-	-	12.5369	11.3475	13.7264	OK
ENSMUSG00000009654.4	-	-	ENSMUSG00000009654.4	Oit3	-	chr10:59422957-59441778	-	-	0.658662	0.163942	1.15338	OK
ENSMUSG00000009670.11	-	-	ENSMUSG00000009670.11	Tex11	-	chrX:100838647-101059667	-	-	0.0175441	0	0.0826213	OK
ENSMUSG00000009681.10	-	-	ENSMUSG00000009681.10	Bcr	-	chr10:75060591-75184921	-	-	22.2786	20.5026	24.0545	OK
ENSMUSG00000009687.14	-	-	ENSMUSG00000009687.14	Fxyd5	-	chr7:31032721-31042481	-	-	2.72949	1.21552	4.24346	OK
ENSMUSG00000009731.4	-	-	ENSMUSG00000009731.4	Kcnd1	-	chrX:7822288-7838280	-	-	1.5855	1.2778	1.89321	OK
ENSMUSG00000009733.9	-	-	ENSMUSG00000009733.9	Tfcp2	-	chr15:100498011-100552008	-	-	4.68154	3.67844	5.68463	OK
ENSMUSG00000009734.18	-	-	ENSMUSG00000009734.18	Pou6f2	-	chr13:18121097-18397686	-	-	0.254999	0	0.728144	OK
ENSMUSG00000009739.17	-	-	ENSMUSG00000009739.17	Pou6f1	-	chr15:100575317-100599984	-	-	16.1184	14.7897	17.447	OK
ENSMUSG00000009741.15	-	-	ENSMUSG00000009741.15	Ubp1	-	chr9:113930933-113977202	-	-	18.8629	17.2795	20.4463	OK
ENSMUSG00000009772.15	-	-	ENSMUSG00000009772.15	Nuak2	-	chr1:132316125-132333488	-	-	21.1687	19.7302	22.6071	OK
ENSMUSG00000009828.15	-	-	ENSMUSG00000009828.15	Cilk1	-	chr9:78109191-78172107	-	-	3.61386	3.07523	4.1525	OK
ENSMUSG00000009863.14	-	-	ENSMUSG00000009863.14	Sdhb	-	chr4:140961202-140979193	-	-	110.6	103.815	117.385	OK
ENSMUSG00000009876.13	-	-	ENSMUSG00000009876.13	Cox4i2	-	chr2:152754172-152765037	-	-	2.43843	1.41703	3.45984	OK
ENSMUSG00000009894.15	-	-	ENSMUSG00000009894.15	Snap47	-	chr11:59407133-59451186	-	-	137.306	130.208	144.404	OK
ENSMUSG00000009900.7	-	-	ENSMUSG00000009900.7	Wnt3a	-	chr11:59248032-59290752	-	-	0	0	0	OK
ENSMUSG00000009905.5	-	-	ENSMUSG00000009905.5	Kdsr	-	chr1:106720458-106759727	-	-	2.71035	2.28573	3.13496	OK
ENSMUSG00000009907.17	-	-	ENSMUSG00000009907.17	Vps4b	-	chr1:106764070-106796728	-	-	4.45166	3.7798	5.12352	OK
ENSMUSG00000009927.9	-	-	ENSMUSG00000009927.9	Rps25	-	chr9:44407138-44410427	-	-	457.218	433.98	480.455	OK
ENSMUSG00000009941.10	-	-	ENSMUSG00000009941.10	Nxf2	-	chrX:134944525-134964754	-	-	0.098812	0	0.25806	OK
ENSMUSG00000009995.17	-	-	ENSMUSG00000009995.17	Taz	-	chrX:74281911-74290151	-	-	11.0363	9.51427	12.5582	OK
ENSMUSG00000010021.13	-	-	ENSMUSG00000010021.13	Kif19a	-	chr11:114765387-114790739	-	-	0.540378	0	1.18945	OK
ENSMUSG00000010025.19	-	-	ENSMUSG00000010025.19	Aldh3a2	-	chr11:61223416-61267464	-	-	8.53212	7.34606	9.71817	OK
ENSMUSG00000010044.12	-	-	ENSMUSG00000010044.12	Zmynd10	-	chr9:107547297-107551319	-	-	1.1931	0.410479	1.97571	OK
ENSMUSG00000010045.2	-	-	ENSMUSG00000010045.2	Tmem115	-	chr9:107533944-107538673	-	-	21.8774	20.3355	23.4192	OK
ENSMUSG00000010047.12	-	-	ENSMUSG00000010047.12	Hyal2	-	chr9:107567944-107572779	-	-	10.5273	9.02767	12.0269	OK
ENSMUSG00000010048.10	-	-	ENSMUSG00000010048.10	Ifrd2	-	chr9:107587641-107593385	-	-	4.55301	3.10819	5.99784	OK
ENSMUSG00000010051.15	-	-	ENSMUSG00000010051.15	Hyal1	-	chr9:107576926-107581710	-	-	9.14696	7.9982	10.2957	OK
ENSMUSG00000010054.4	-	-	ENSMUSG00000010054.4	Tusc2	-	chr9:107563254-107566112	-	-	29.2585	26.6618	31.8552	OK
ENSMUSG00000010057.8	-	-	ENSMUSG00000010057.8	Nprl2	-	chr9:107542225-107545706	-	-	10.4494	8.97635	11.9225	OK
ENSMUSG00000010064.15	-	-	ENSMUSG00000010064.15	Slc38a3	-	chr9:107650633-107669530	-	-	22.7636	20.9905	24.5368	OK
ENSMUSG00000010066.15	-	-	ENSMUSG00000010066.15	Cacna2d2	-	chr9:107399611-107529343	-	-	1.69748	1.23958	2.15537	OK
ENSMUSG00000010067.13	-	-	ENSMUSG00000010067.13	Rassf1	-	chr9:107551554-107562267	-	-	18.4457	16.6203	20.2711	OK
ENSMUSG00000010080.15	-	-	ENSMUSG00000010080.15	Epn3	-	chr11:94489598-94499974	-	-	0.172976	0	0.549864	OK
ENSMUSG00000010086.17	-	-	ENSMUSG00000010086.17	Rnf112	-	chr11:61448441-61454131	-	-	15.7642	14.4956	17.0328	OK
ENSMUSG00000010095.13	-	-	ENSMUSG00000010095.13	Slc3a2	-	chr19:8706881-8723369	-	-	114.107	108.316	119.897	OK
ENSMUSG00000010097.15	-	-	ENSMUSG00000010097.15	Nxf1	-	chr19:8757072-8770922	-	-	50.3407	43.8613	56.8202	OK
ENSMUSG00000010110.17	-	-	ENSMUSG00000010110.17	Stx5a	-	chr19:8741412-8756069	-	-	24.2476	22.188	26.3071	OK
ENSMUSG00000010122.14	-	-	ENSMUSG00000010122.14	Slc47a1	-	chr11:61343400-61378345	-	-	0	0	0	OK
ENSMUSG00000010136.14	-	-	ENSMUSG00000010136.14	Pifo	-	chr3:105996956-106014646	-	-	1.56317	0.846649	2.27968	OK
ENSMUSG00000010142.12	-	-	ENSMUSG00000010142.12	Tnfrsf13b	-	chr11:61126754-61149372	-	-	0.113413	0	0.657447	OK
ENSMUSG00000010175.13	-	-	ENSMUSG00000010175.13	Prox1	-	chr1:190118034-190170714	-	-	0.481894	0.351865	0.611923	OK
ENSMUSG00000010205.11	-	-	ENSMUSG00000010205.11	Raver1	-	chr9:21074157-21092008	-	-	7.76686	6.97786	8.55586	OK
ENSMUSG00000010277.7	-	-	ENSMUSG00000010277.7	2610507B11Rik	-	chr11:78261751-78290623	-	-	14.6888	13.6608	15.7168	OK
ENSMUSG00000010290.7	-	-	ENSMUSG00000010290.7	AI597479	-	chr1:43098709-43115947	-	-	4.6896	4.13047	5.24874	OK
ENSMUSG00000010307.7	-	-	ENSMUSG00000010307.7	Tmem86a	-	chr7:47050600-47054777	-	-	4.59655	3.74112	5.45198	OK
ENSMUSG00000010311.15	-	-	ENSMUSG00000010311.15	Optc	-	chr1:133897198-133907999	-	-	0.899569	0.477609	1.32153	OK
ENSMUSG00000010342.16	-	-	ENSMUSG00000010342.16	Tex14	-	chr11:87405064-87555823	-	-	0.197593	0	0.822117	OK
ENSMUSG00000010358.13	-	-	ENSMUSG00000010358.13	Ifi35	-	chr11:101448406-101458698	-	-	11.0524	9.48911	12.6158	OK
ENSMUSG00000010362.9	-	-	ENSMUSG00000010362.9	Rdm1	-	chr11:101627194-101636100	-	-	7.55831	6.06626	9.05037	OK
ENSMUSG00000010376.15	-	-	ENSMUSG00000010376.15	Nedd8	-	chr14:55662262-55672124	-	-	367.772	348.457	387.088	OK
ENSMUSG00000010392.8	-	-	ENSMUSG00000010392.8	Gosr1	-	chr11:76726601-76763579	-	-	4.55708	3.8544	5.25976	OK
ENSMUSG00000010406.12	-	-	ENSMUSG00000010406.12	Mrpl52	-	chr14:54426908-54429756	-	-	86.7634	77.514	96.0129	OK
ENSMUSG00000010435.7	-	-	ENSMUSG00000010435.7	Spaca7	-	chr8:12573028-12600744	-	-	0	0	0	OK
ENSMUSG00000010453.12	-	-	ENSMUSG00000010453.12	Kansl3	-	chr1:36335729-36369181	-	-	10.7438	9.459	12.0285	OK
ENSMUSG00000010461.15	-	-	ENSMUSG00000010461.15	Eya4	-	chr10:23102962-23350786	-	-	0.31149	0	0.690789	OK
ENSMUSG00000010476.14	-	-	ENSMUSG00000010476.14	Ebf3	-	chr7:137193672-137314445	-	-	0.069524	0	0.25622	OK
ENSMUSG00000010492.10	-	-	ENSMUSG00000010492.10	Uckl1os	-	chr2:181578479-181585170	-	-	0	0	0	OK
ENSMUSG00000010505.16	-	-	ENSMUSG00000010505.16	Myt1	-	chr2:181763331-181827797	-	-	0.608686	0.00712217	1.21025	OK
ENSMUSG00000010517.7	-	-	ENSMUSG00000010517.7	Faf1	-	chr4:109676587-109963960	-	-	7.38768	6.46263	8.31274	OK
ENSMUSG00000010529.6	-	-	ENSMUSG00000010529.6	Gm266	-	chr12:111484608-111485823	-	-	1.97096	1.32853	2.6134	OK
ENSMUSG00000010538.14	-	-	ENSMUSG00000010538.14	Tsacc	-	chr3:88282756-88296999	-	-	2.10546	0.922478	3.28844	OK
ENSMUSG00000010554.14	-	-	ENSMUSG00000010554.14	Mettl16	-	chr11:74770829-74828525	-	-	2.27794	1.83117	2.72472	OK
ENSMUSG00000010592.9	-	-	ENSMUSG00000010592.9	Dazl	-	chr17:50279394-50293636	-	-	0.0931486	0	0.475267	OK
ENSMUSG00000010601.14	-	-	ENSMUSG00000010601.14	Apol7a	-	chr15:77388218-77399110	-	-	0	0	0	OK
ENSMUSG00000010607.8	-	-	ENSMUSG00000010607.8	Pigyl	-	chr9:22156845-22158358	-	-	66.6631	60.6786	72.6475	OK
ENSMUSG00000010608.15	-	-	ENSMUSG00000010608.15	Rbm25	-	chr12:83631235-83683123	-	-	143.825	138.189	149.461	OK
ENSMUSG00000010609.15	-	-	ENSMUSG00000010609.15	Psen2	-	chr1:180227003-180263438	-	-	16.1419	14.1953	18.0884	OK
ENSMUSG00000010651.4	-	-	ENSMUSG00000010651.4	Acaa1b	-	chr9:119148022-119157093	-	-	10.2858	8.96495	11.6067	OK
ENSMUSG00000010660.3	-	-	ENSMUSG00000010660.3	Plcd1	-	chr9:119071526-119093502	-	-	5.4836	4.7156	6.25161	OK
ENSMUSG00000010663.5	-	-	ENSMUSG00000010663.5	Fads1	-	chr19:10182887-10196877	-	-	48.0318	45.594	50.4696	OK
ENSMUSG00000010721.15	-	-	ENSMUSG00000010721.15	Lmbr1	-	chr5:29229801-29378390	-	-	3.57197	3.06286	4.08109	OK
ENSMUSG00000010751.15	-	-	ENSMUSG00000010751.15	Tnfrsf22	-	chr7:143634805-143649661	-	-	0.574138	0.190519	0.957758	OK
ENSMUSG00000010755.17	-	-	ENSMUSG00000010755.17	Cars	-	chr7:143557229-143600090	-	-	79.0568	72.1711	85.9425	OK
ENSMUSG00000010760.5	-	-	ENSMUSG00000010760.5	Phlda2	-	chr7:143501544-143503150	-	-	0	0	0	OK
ENSMUSG00000010796.11	-	-	ENSMUSG00000010796.11	Asz1	-	chr6:18050963-18109061	-	-	0	0	0	OK
ENSMUSG00000010797.6	-	-	ENSMUSG00000010797.6	Wnt2	-	chr6:17988939-18030585	-	-	0.90865	0.597817	1.21948	OK
ENSMUSG00000010803.13	-	-	ENSMUSG00000010803.13	Gabra1	-	chr11:42130938-42182930	-	-	0.982949	0.154411	1.81149	OK
ENSMUSG00000010825.17	-	-	ENSMUSG00000010825.17	Grid2ip	-	chr5:143357337-143392152	-	-	0.0542252	0	0.227302	OK
ENSMUSG00000010830.8	-	-	ENSMUSG00000010830.8	Kdelr3	-	chr15:79516410-79527739	-	-	0	0	0	OK
ENSMUSG00000010841.13	-	-	ENSMUSG00000010841.13	Cfap97d1	-	chr11:101984278-101992264	-	-	0	0	0	OK
ENSMUSG00000010911.12	-	-	ENSMUSG00000010911.12	Apip	-	chr2:103073674-103092644	-	-	17.6033	14.9664	20.2401	OK
ENSMUSG00000010914.10	-	-	ENSMUSG00000010914.10	Pdhx	-	chr2:103021074-103073513	-	-	10.7966	9.6645	11.9286	OK
ENSMUSG00000010936.11	-	-	ENSMUSG00000010936.11	Vac14	-	chr8:110618584-110720398	-	-	11.4975	10.4427	12.5524	OK
ENSMUSG00000011008.13	-	-	ENSMUSG00000011008.13	Mcoln2	-	chr3:146149832-146195513	-	-	0.0233084	0	0.40823	OK
ENSMUSG00000011034.6	-	-	ENSMUSG00000011034.6	Slc5a1	-	chr5:33104218-33162870	-	-	0.110006	0.0322202	0.187793	OK
ENSMUSG00000011096.17	-	-	ENSMUSG00000011096.17	Akt1s1	-	chr7:44848990-44855421	-	-	74.696	69.2637	80.1283	OK
ENSMUSG00000011114.18	-	-	ENSMUSG00000011114.18	Tbrg1	-	chr9:37648762-37657312	-	-	40.5675	37.9593	43.1758	OK
ENSMUSG00000011118.4	-	-	ENSMUSG00000011118.4	Panx3	-	chr9:37659901-37669235	-	-	0.022923	0	0.242072	OK
ENSMUSG00000011148.14	-	-	ENSMUSG00000011148.14	Adssl1	-	chr12:112620044-112641360	-	-	1.4149	0.534293	2.29551	OK
ENSMUSG00000011154.17	-	-	ENSMUSG00000011154.17	Cfap161	-	chr7:83774100-83794880	-	-	0.65117	0.174945	1.1274	OK
ENSMUSG00000011158.8	-	-	ENSMUSG00000011158.8	Brf1	-	chr12:112960084-113000704	-	-	16.7116	15.1625	18.2607	OK
ENSMUSG00000011171.11	-	-	ENSMUSG00000011171.11	Vipr2	-	chr12:116077725-116146261	-	-	0.134713	0	0.646226	OK
ENSMUSG00000011179.8	-	-	ENSMUSG00000011179.8	Odc1	-	chr12:17544793-17551505	-	-	194.161	186.799	201.523	OK
ENSMUSG00000011254.16	-	-	ENSMUSG00000011254.16	Thg1l	-	chr11:45946842-45955494	-	-	5.38695	4.46196	6.31195	OK
ENSMUSG00000011256.16	-	-	ENSMUSG00000011256.16	Adam19	-	chr11:46055991-46147343	-	-	3.19459	2.72341	3.66577	OK
ENSMUSG00000011257.19	-	-	ENSMUSG00000011257.19	Pabpc4	-	chr4:123262350-123298925	-	-	32.6065	30.7514	34.4616	OK
ENSMUSG00000011263.16	-	-	ENSMUSG00000011263.16	Exoc3l2	-	chr7:19463330-19496762	-	-	0.586358	0.327721	0.844995	OK
ENSMUSG00000011267.8	-	-	ENSMUSG00000011267.8	Zfp296	-	chr7:19577286-19580656	-	-	0	0	0	OK
ENSMUSG00000011305.11	-	-	ENSMUSG00000011305.11	Plin5	-	chr17:56111600-56117596	-	-	0.447194	0.202833	0.691555	OK
ENSMUSG00000011306.7	-	-	ENSMUSG00000011306.7	Sugp1	-	chr8:70042812-70072347	-	-	15.8408	14.4892	17.1924	OK
ENSMUSG00000011349.5	-	-	ENSMUSG00000011349.5	Dmrtc2	-	chr7:24870056-24877651	-	-	0.0747568	0	0.180626	OK
ENSMUSG00000011350.15	-	-	ENSMUSG00000011350.15	Gm5893	-	chr7:24818794-24840275	-	-	0	0	0	OK
ENSMUSG00000011382.8	-	-	ENSMUSG00000011382.8	Dhdh	-	chr7:45470986-45488805	-	-	0	0	0	OK
ENSMUSG00000011427.16	-	-	ENSMUSG00000011427.16	Zfp790	-	chr7:29816113-29831005	-	-	0.966193	0.578712	1.35367	OK
ENSMUSG00000011463.5	-	-	ENSMUSG00000011463.5	Cpb1	-	chr3:20248263-20275733	-	-	0.276104	0	0.605862	OK
ENSMUSG00000011486.14	-	-	ENSMUSG00000011486.14	Slc25a41	-	chr17:57032772-57041654	-	-	0.154124	0	0.392743	OK
ENSMUSG00000011589.9	-	-	ENSMUSG00000011589.9	Fsd1	-	chr17:55986508-55996881	-	-	28.2089	25.4175	31.0002	OK
ENSMUSG00000011632.7	-	-	ENSMUSG00000011632.7	Pinlyp	-	chr7:24541657-24546118	-	-	0.645247	0.188989	1.10151	OK
ENSMUSG00000011658.16	-	-	ENSMUSG00000011658.16	Fuz	-	chr7:44896078-44902631	-	-	13.6514	11.7215	15.5813	OK
ENSMUSG00000011751.16	-	-	ENSMUSG00000011751.16	Sptbn4	-	chr7:27356382-27447686	-	-	15.1724	14.0945	16.2502	OK
ENSMUSG00000011752.7	-	-	ENSMUSG00000011752.7	Pgam1	-	chr19:41911922-41918660	-	-	208.282	198.155	218.41	OK
ENSMUSG00000011831.16	-	-	ENSMUSG00000011831.16	Evi5	-	chr5:107744794-107875107	-	-	4.74233	3.69768	5.78698	OK
ENSMUSG00000011832.16	-	-	ENSMUSG00000011832.16	Evi5l	-	chr8:4166566-4211257	-	-	29.3788	27.4767	31.2808	OK
ENSMUSG00000011837.4	-	-	ENSMUSG00000011837.4	Snapc2	-	chr8:4253079-4256220	-	-	29.3044	26.7677	31.8412	OK
ENSMUSG00000011877.13	-	-	ENSMUSG00000011877.13	Git1	-	chr11:77493561-77507786	-	-	26.5355	24.9751	28.0959	OK
ENSMUSG00000011884.13	-	-	ENSMUSG00000011884.13	Gltp	-	chr5:114669397-114690984	-	-	10.8508	9.52336	12.1782	OK
ENSMUSG00000011958.17	-	-	ENSMUSG00000011958.17	Bnip2	-	chr9:69989465-70008317	-	-	28.838	26.8668	30.8091	OK
ENSMUSG00000011960.12	-	-	ENSMUSG00000011960.12	Ccnt1	-	chr15:98538688-98570923	-	-	4.22779	3.52193	4.93364	OK
ENSMUSG00000012017.4	-	-	ENSMUSG00000012017.4	Scarf2	-	chr16:17797281-17808293	-	-	4.24977	3.49981	4.99973	OK
ENSMUSG00000012042.9	-	-	ENSMUSG00000012042.9	4930579F01Rik	-	chr3:138164077-138239663	-	-	0	0	0	OK
ENSMUSG00000012076.8	-	-	ENSMUSG00000012076.8	Brms1l	-	chr12:55836323-55869736	-	-	6.77876	5.55633	8.00118	OK
ENSMUSG00000012114.17	-	-	ENSMUSG00000012114.17	Med15	-	chr16:17651207-17732891	-	-	9.15099	7.834	10.468	OK
ENSMUSG00000012117.13	-	-	ENSMUSG00000012117.13	Dhdds	-	chr4:133969027-134000918	-	-	15.5153	14.3168	16.7138	OK
ENSMUSG00000012123.17	-	-	ENSMUSG00000012123.17	Crybg2	-	chr4:134060814-134092504	-	-	1.28409	0.184452	2.38373	OK
ENSMUSG00000012126.16	-	-	ENSMUSG00000012126.16	Ubxn11	-	chr4:134102569-134127593	-	-	0	0	0	OK
ENSMUSG00000012187.13	-	-	ENSMUSG00000012187.13	Mogat1	-	chr1:78510990-78538173	-	-	0	0	0	OK
ENSMUSG00000012211.13	-	-	ENSMUSG00000012211.13	Tex22	-	chr12:113074501-113088917	-	-	0.0961495	0	0.531477	OK
ENSMUSG00000012282.2	-	-	ENSMUSG00000012282.2	Wnt8a	-	chr18:34542312-34548273	-	-	0.103083	0	0.222113	OK
ENSMUSG00000012296.16	-	-	ENSMUSG00000012296.16	Tjap1	-	chr17:46257850-46283026	-	-	15.6643	13.6001	17.7286	OK
ENSMUSG00000012350.15	-	-	ENSMUSG00000012350.15	Ehf	-	chr2:103263432-103303278	-	-	0.0153432	0	0.400844	OK
ENSMUSG00000012396.12	-	-	ENSMUSG00000012396.12	Nanog	-	chr6:122707488-122714633	-	-	0.237325	0.0349209	0.43973	OK
ENSMUSG00000012405.16	-	-	ENSMUSG00000012405.16	Rpl15	-	chr14:18267822-18271391	-	-	47.8167	44.6234	51.0099	OK
ENSMUSG00000012422.14	-	-	ENSMUSG00000012422.14	Tmem167	-	chr13:90089122-90143907	-	-	3.59992	3.23724	3.96261	OK
ENSMUSG00000012428.9	-	-	ENSMUSG00000012428.9	Steap4	-	chr5:7960456-7982213	-	-	1.90329	1.53073	2.27585	OK
ENSMUSG00000012429.9	-	-	ENSMUSG00000012429.9	Mplkip	-	chr13:17695191-17699748	-	-	6.01346	4.41827	7.60865	OK
ENSMUSG00000012443.4	-	-	ENSMUSG00000012443.4	Kif11	-	chr19:37376402-37421859	-	-	1.39617	1.12861	1.66372	OK
ENSMUSG00000012483.4	-	-	ENSMUSG00000012483.4	Rpa3	-	chr6:8255935-8259173	-	-	4.89234	3.38507	6.39961	OK
ENSMUSG00000012519.14	-	-	ENSMUSG00000012519.14	Mlkl	-	chr8:111311796-111338177	-	-	1.14282	0.500033	1.78561	OK
ENSMUSG00000012520.10	-	-	ENSMUSG00000012520.10	Phox2b	-	chr5:67094398-67099301	-	-	0	0	0	OK
ENSMUSG00000012535.14	-	-	ENSMUSG00000012535.14	Tnpo3	-	chr6:29540826-29609887	-	-	34.1826	31.6204	36.7448	OK
ENSMUSG00000012609.19	-	-	ENSMUSG00000012609.19	Ttll5	-	chr12:85824658-86061893	-	-	5.58286	4.43005	6.73568	OK
ENSMUSG00000012640.16	-	-	ENSMUSG00000012640.16	Zfp715	-	chr7:43296196-43313294	-	-	1.04267	0.441193	1.64416	OK
ENSMUSG00000012705.16	-	-	ENSMUSG00000012705.16	Retn	-	chr8:3655769-3660110	-	-	0.420255	0.00663765	0.833873	OK
ENSMUSG00000012777.14	-	-	ENSMUSG00000012777.14	Acp4	-	chr7:44252147-44257378	-	-	0	0	0	OK
ENSMUSG00000012819.15	-	-	ENSMUSG00000012819.15	Cdh23	-	chr10:60302747-60696490	-	-	0.379137	0	0.941289	OK
ENSMUSG00000012848.15	-	-	ENSMUSG00000012848.15	Rps5	-	chr7:12922289-12926686	-	-	449.113	426.494	471.732	OK
ENSMUSG00000012889.8	-	-	ENSMUSG00000012889.8	Podnl1	-	chr8:84125988-84132527	-	-	0.0190462	0	0.0950195	OK
ENSMUSG00000013033.16	-	-	ENSMUSG00000013033.16	Adgrl1	-	chr8:83900104-83941954	-	-	48.9393	46.5551	51.3235	OK
ENSMUSG00000013076.17	-	-	ENSMUSG00000013076.17	Amotl1	-	chr9:14541965-14645056	-	-	8.15396	7.4375	8.87042	OK
ENSMUSG00000013083.8	-	-	ENSMUSG00000013083.8	2200002J24Rik	-	chr7:30698925-30700536	-	-	0	0	0	OK
ENSMUSG00000013089.15	-	-	ENSMUSG00000013089.15	Etv5	-	chr16:22381308-22439719	-	-	20.39	18.8378	21.9422	OK
ENSMUSG00000013091.5	-	-	ENSMUSG00000013091.5	Tmem190	-	chr7:4782936-4784341	-	-	0.459613	0	1.2836	OK
ENSMUSG00000013150.15	-	-	ENSMUSG00000013150.15	Gfod2	-	chr8:105713853-105758664	-	-	16.7506	15.5346	17.9666	OK
ENSMUSG00000013155.10	-	-	ENSMUSG00000013155.10	Enkd1	-	chr8:105703650-105708210	-	-	10.4667	9.00862	11.9249	OK
ENSMUSG00000013158.6	-	-	ENSMUSG00000013158.6	4933405L10Rik	-	chr8:105707654-105710246	-	-	0	0	0	OK
ENSMUSG00000013160.7	-	-	ENSMUSG00000013160.7	Atp6v0d1	-	chr8:105524464-105566047	-	-	111.588	105.406	117.769	OK
ENSMUSG00000013236.17	-	-	ENSMUSG00000013236.17	Ptprs	-	chr17:56412425-56476483	-	-	64.6393	61.8949	67.3837	OK
ENSMUSG00000013275.9	-	-	ENSMUSG00000013275.9	Slc41a1	-	chr1:131827492-131848865	-	-	9.91722	8.90317	10.9313	OK
ENSMUSG00000013338.16	-	-	ENSMUSG00000013338.16	Fer1l4	-	chr2:156019138-156052947	-	-	0.0278902	0	0.396136	OK
ENSMUSG00000013353.10	-	-	ENSMUSG00000013353.10	4931406B18Rik	-	chr7:43492043-43505940	-	-	0.0142361	0	0.306805	OK
ENSMUSG00000013367.5	-	-	ENSMUSG00000013367.5	Iglon5	-	chr7:43472903-43490075	-	-	21.4974	19.8355	23.1594	OK
ENSMUSG00000013415.9	-	-	ENSMUSG00000013415.9	Igf2bp1	-	chr11:95957162-96005940	-	-	0.988227	0.558572	1.41788	OK
ENSMUSG00000013418.8	-	-	ENSMUSG00000013418.8	B4galnt2	-	chr11:95865942-95914891	-	-	0.0348933	0	0.133586	OK
ENSMUSG00000013419.7	-	-	ENSMUSG00000013419.7	Zfp651	-	chr9:121759329-121771742	-	-	35.0375	32.7728	37.3022	OK
ENSMUSG00000013465.19	-	-	ENSMUSG00000013465.19	Nelfb	-	chr2:25199711-25211489	-	-	22.8479	21.0791	24.6167	OK
ENSMUSG00000013483.14	-	-	ENSMUSG00000013483.14	Card14	-	chr11:119307767-119345375	-	-	0	0	0	OK
ENSMUSG00000013495.15	-	-	ENSMUSG00000013495.15	Tmem175	-	chr5:108629769-108648782	-	-	4.39177	3.78082	5.00272	OK
ENSMUSG00000013523.13	-	-	ENSMUSG00000013523.13	Bcas1	-	chr2:170346990-170427845	-	-	0.0263775	0	0.498108	OK
ENSMUSG00000013539.14	-	-	ENSMUSG00000013539.14	Tango2	-	chr16:18300824-18348103	-	-	28.443	25.871	31.0151	OK
ENSMUSG00000013562.12	-	-	ENSMUSG00000013562.12	4833413E03Rik	-	chr17:31557125-31559113	-	-	0	0	0	OK
ENSMUSG00000013584.5	-	-	ENSMUSG00000013584.5	Aldh1a2	-	chr9:71215788-71296243	-	-	0.568693	0.326202	0.811185	OK
ENSMUSG00000013593.12	-	-	ENSMUSG00000013593.12	Ndufs2	-	chr1:171234852-171251388	-	-	78.1104	73.3619	82.8588	OK
ENSMUSG00000013611.14	-	-	ENSMUSG00000013611.14	Snx31	-	chr15:36504061-36555573	-	-	0	0	0	OK
ENSMUSG00000013622.15	-	-	ENSMUSG00000013622.15	Atraid	-	chr5:31048311-31054623	-	-	77.4129	70.8659	83.9599	OK
ENSMUSG00000013629.16	-	-	ENSMUSG00000013629.16	Cad	-	chr5:31054779-31078479	-	-	4.6573	3.66358	5.65102	OK
ENSMUSG00000013643.13	-	-	ENSMUSG00000013643.13	Lypd8	-	chr11:58379042-58390728	-	-	0	0	0	OK
ENSMUSG00000013646.17	-	-	ENSMUSG00000013646.17	Sh3bp5l	-	chr11:58330723-58347728	-	-	20.702	19.0596	22.3444	OK
ENSMUSG00000013653.2	-	-	ENSMUSG00000013653.2	1810065E05Rik	-	chr11:58421110-58426024	-	-	0	0	0	OK
ENSMUSG00000013662.6	-	-	ENSMUSG00000013662.6	Atad1	-	chr19:32671637-32739786	-	-	16.4347	14.9482	17.9212	OK
ENSMUSG00000013663.7	-	-	ENSMUSG00000013663.7	Pten	-	chr19:32757496-32826160	-	-	14.025	13.1655	14.8845	OK
ENSMUSG00000013668.9	-	-	ENSMUSG00000013668.9	4933402N03Rik	-	chr7:131137712-131146314	-	-	0	0	0	OK
ENSMUSG00000013698.12	-	-	ENSMUSG00000013698.12	Pea15a	-	chr1:172196727-172206804	-	-	720.512	689.674	751.35	OK
ENSMUSG00000013701.13	-	-	ENSMUSG00000013701.13	Timm23	-	chr14:32180161-32201898	-	-	21.7893	19.3137	24.265	OK
ENSMUSG00000013707.3	-	-	ENSMUSG00000013707.3	Tnfaip8l2	-	chr3:95139520-95142360	-	-	0.227797	0	0.455704	OK
ENSMUSG00000013736.16	-	-	ENSMUSG00000013736.16	Trnt1	-	chr6:106769119-106782474	-	-	8.22931	6.89397	9.56464	OK
ENSMUSG00000013766.11	-	-	ENSMUSG00000013766.11	Ly6g6e	-	chr17:35076901-35078804	-	-	0	0	0	OK
ENSMUSG00000013787.15	-	-	ENSMUSG00000013787.15	Ehmt2	-	chr17:34898468-34914052	-	-	84.4639	80.3639	88.5639	OK
ENSMUSG00000013822.7	-	-	ENSMUSG00000013822.7	Elof1	-	chr9:22112988-22117172	-	-	59.1588	54.5303	63.7874	OK
ENSMUSG00000013833.15	-	-	ENSMUSG00000013833.15	Med16	-	chr10:79894707-79908923	-	-	11.1167	9.98808	12.2454	OK
ENSMUSG00000013846.10	-	-	ENSMUSG00000013846.10	St3gal1	-	chr15:67102874-67176830	-	-	3.97647	3.42969	4.52325	OK
ENSMUSG00000013858.14	-	-	ENSMUSG00000013858.14	Tmem259	-	chr10:79974947-79984330	-	-	62.7968	59.1232	66.4704	OK
ENSMUSG00000013878.18	-	-	ENSMUSG00000013878.18	Rnf170	-	chr8:26119367-26151790	-	-	2.80607	2.19323	3.4189	OK
ENSMUSG00000013921.15	-	-	ENSMUSG00000013921.15	Clip3	-	chr7:30291727-30308367	-	-	56.3786	53.2121	59.5452	OK
ENSMUSG00000013928.13	-	-	ENSMUSG00000013928.13	Thap8	-	chr7:30280093-30290237	-	-	0	0	0	OK
ENSMUSG00000013936.12	-	-	ENSMUSG00000013936.12	Myl2	-	chr5:122100950-122113472	-	-	0.364977	0	1.5282	OK
ENSMUSG00000013973.12	-	-	ENSMUSG00000013973.12	Dedd	-	chr1:171329144-171342331	-	-	10.151	7.6135	12.6885	OK
ENSMUSG00000013974.3	-	-	ENSMUSG00000013974.3	Mcemp1	-	chr8:3665753-3669259	-	-	0.0409147	0	0.122744	OK
ENSMUSG00000013997.10	-	-	ENSMUSG00000013997.10	Nit1	-	chr1:171338007-171345646	-	-	15.2262	13.5833	16.869	OK
ENSMUSG00000014030.15	-	-	ENSMUSG00000014030.15	Pax5	-	chr4:44524756-44710487	-	-	0.0138056	0	0.840659	OK
ENSMUSG00000014039.18	-	-	ENSMUSG00000014039.18	Prdm15	-	chr16:97791466-97851850	-	-	1.14018	0.521145	1.75922	OK
ENSMUSG00000014074.17	-	-	ENSMUSG00000014074.17	Rnf168	-	chr16:32277458-32301434	-	-	6.55643	5.91598	7.19687	OK
ENSMUSG00000014075.15	-	-	ENSMUSG00000014075.15	Tctex1d2	-	chr16:32419701-32429099	-	-	7.35319	5.76163	8.94474	OK
ENSMUSG00000014077.13	-	-	ENSMUSG00000014077.13	Chp1	-	chr2:119547696-119587027	-	-	16.8637	15.3637	18.3637	OK
ENSMUSG00000014104.12	-	-	ENSMUSG00000014104.12	Sval2	-	chr6:41852988-41864413	-	-	0	0	0	OK
ENSMUSG00000014158.12	-	-	ENSMUSG00000014158.12	Trpv4	-	chr5:114622151-114658421	-	-	1.06197	0.681577	1.44236	OK
ENSMUSG00000014164.15	-	-	ENSMUSG00000014164.15	Klhl3	-	chr13:58000227-58113592	-	-	2.71139	2.40503	3.01776	OK
ENSMUSG00000014177.10	-	-	ENSMUSG00000014177.10	Tvp23b	-	chr11:62879454-62916780	-	-	9.69612	8.29212	11.1001	OK
ENSMUSG00000014195.16	-	-	ENSMUSG00000014195.16	Dnajc7	-	chr11:100582817-100620188	-	-	117.026	110.289	123.763	OK
ENSMUSG00000014198.15	-	-	ENSMUSG00000014198.15	Zfp385c	-	chr11:100627542-100692455	-	-	0	0	0	OK
ENSMUSG00000014226.10	-	-	ENSMUSG00000014226.10	Cacybp	-	chr1:160202366-160212875	-	-	28.584	26.3817	30.7862	OK
ENSMUSG00000014232.14	-	-	ENSMUSG00000014232.14	Cluap1	-	chr16:3908800-3941147	-	-	22.0599	20.0446	24.0753	OK
ENSMUSG00000014243.5	-	-	ENSMUSG00000014243.5	Zswim7	-	chr11:62267223-62281375	-	-	14.6931	12.3096	17.0767	OK
ENSMUSG00000014245.8	-	-	ENSMUSG00000014245.8	Pigl	-	chr11:62458459-62514417	-	-	0	0	0	OK
ENSMUSG00000014294.4	-	-	ENSMUSG00000014294.4	Ndufa2	-	chr18:36742331-36744557	-	-	238.316	223.206	253.425	OK
ENSMUSG00000014301.13	-	-	ENSMUSG00000014301.13	Pam16	-	chr16:4616463-4624988	-	-	0	0	0	OK
ENSMUSG00000014303.13	-	-	ENSMUSG00000014303.13	Glis2	-	chr16:4594712-4624924	-	-	7.78064	6.85862	8.70266	OK
ENSMUSG00000014313.15	-	-	ENSMUSG00000014313.15	Cox6c	-	chr15:35925885-35938246	-	-	407.897	387.744	428.05	OK
ENSMUSG00000014329.14	-	-	ENSMUSG00000014329.14	Bicc1	-	chr10:70922831-71159700	-	-	2.69351	2.33364	3.05338	OK
ENSMUSG00000014349.7	-	-	ENSMUSG00000014349.7	Ube2z	-	chr11:96047431-96065388	-	-	36.9786	35.5308	38.4264	OK
ENSMUSG00000014351.12	-	-	ENSMUSG00000014351.12	Gip	-	chr11:96024544-96030831	-	-	0	0	0	OK
ENSMUSG00000014353.15	-	-	ENSMUSG00000014353.15	Tmem87b	-	chr2:128818117-128854261	-	-	2.82289	2.3739	3.27188	OK
ENSMUSG00000014355.10	-	-	ENSMUSG00000014355.10	Anapc1	-	chr2:128610103-128687391	-	-	4.95622	4.2673	5.64515	OK
ENSMUSG00000014361.5	-	-	ENSMUSG00000014361.5	Mertk	-	chr2:128698955-128802894	-	-	1.72502	1.36795	2.08209	OK
ENSMUSG00000014402.15	-	-	ENSMUSG00000014402.15	Tsg101	-	chr7:46888948-46919969	-	-	36.4495	33.166	39.7329	OK
ENSMUSG00000014418.16	-	-	ENSMUSG00000014418.16	Hps5	-	chr7:46760465-46796064	-	-	3.55476	2.28336	4.82616	OK
ENSMUSG00000014426.9	-	-	ENSMUSG00000014426.9	Map3k4	-	chr17:12227620-12318796	-	-	5.34601	4.3077	6.38432	OK
ENSMUSG00000014453.4	-	-	ENSMUSG00000014453.4	Blk	-	chr14:63372835-63417037	-	-	0	0	0	OK
ENSMUSG00000014496.8	-	-	ENSMUSG00000014496.8	Ankrd28	-	chr14:31698767-31830651	-	-	3.81929	3.14755	4.49103	OK
ENSMUSG00000014498.9	-	-	ENSMUSG00000014498.9	Ankrd52	-	chr10:128377114-128408704	-	-	4.74157	4.24314	5.24	OK
ENSMUSG00000014503.15	-	-	ENSMUSG00000014503.15	Pkd2l2	-	chr18:34408488-34444116	-	-	0	0	0	OK
ENSMUSG00000014504.16	-	-	ENSMUSG00000014504.16	Srp19	-	chr18:34330846-34336599	-	-	70.4703	64.9235	76.017	OK
ENSMUSG00000014529.9	-	-	ENSMUSG00000014529.9	Tmbim7	-	chr5:3651180-3680325	-	-	0	0	0	OK
ENSMUSG00000014542.3	-	-	ENSMUSG00000014542.3	Clec4f	-	chr6:83644541-83656187	-	-	0	0	0	OK
ENSMUSG00000014543.14	-	-	ENSMUSG00000014543.14	Klra17	-	chr6:129831153-129876672	-	-	0	0	0	OK
ENSMUSG00000014547.10	-	-	ENSMUSG00000014547.10	Wdfy2	-	chr14:62837677-62961509	-	-	2.53034	2.21631	2.84436	OK
ENSMUSG00000014550.14	-	-	ENSMUSG00000014550.14	Rbsn	-	chr6:92186711-92214925	-	-	6.15858	5.29187	7.02529	OK
ENSMUSG00000014551.8	-	-	ENSMUSG00000014551.8	Mrps25	-	chr6:92169524-92184033	-	-	62.1879	55.8794	68.4963	OK
ENSMUSG00000014554.13	-	-	ENSMUSG00000014554.13	Dguok	-	chr6:83480216-83506969	-	-	11.7358	9.72351	13.748	OK
ENSMUSG00000014592.21	-	-	ENSMUSG00000014592.21	Camta1	-	chr4:150917321-151861876	-	-	14.8321	13.5829	16.0813	OK
ENSMUSG00000014599.10	-	-	ENSMUSG00000014599.10	Csf1	-	chr3:107741047-107760469	-	-	46.3442	44.0947	48.5936	OK
ENSMUSG00000014601.13	-	-	ENSMUSG00000014601.13	Strip1	-	chr3:107612531-107631694	-	-	49.774	46.8012	52.7467	OK
ENSMUSG00000014602.15	-	-	ENSMUSG00000014602.15	Kif1a	-	chr1:93015463-93101951	-	-	66.8617	63.6559	70.0676	OK
ENSMUSG00000014603.3	-	-	ENSMUSG00000014603.3	Alx3	-	chr3:107595030-107605776	-	-	0.095327	0	0.328719	OK
ENSMUSG00000014606.14	-	-	ENSMUSG00000014606.14	Slc25a11	-	chr11:70644195-70647479	-	-	48.3083	44.9504	51.6662	OK
ENSMUSG00000014609.16	-	-	ENSMUSG00000014609.16	Chrne	-	chr11:70614882-70619216	-	-	0	0	0	OK
ENSMUSG00000014633.15	-	-	ENSMUSG00000014633.15	Cmc2	-	chr8:116888684-116921455	-	-	18.895	15.5416	22.2484	OK
ENSMUSG00000014668.15	-	-	ENSMUSG00000014668.15	Chfr	-	chr5:110135841-110171972	-	-	12.741	11.5374	13.9445	OK
ENSMUSG00000014686.8	-	-	ENSMUSG00000014686.8	Ceacam16	-	chr7:19852096-19861299	-	-	0	0	0	OK
ENSMUSG00000014704.10	-	-	ENSMUSG00000014704.10	Hoxa2	-	chr6:52162416-52164831	-	-	0	0	0	OK
ENSMUSG00000014725.16	-	-	ENSMUSG00000014725.16	Adam28	-	chr14:68606026-68655842	-	-	0	0	0	OK
ENSMUSG00000014747.6	-	-	ENSMUSG00000014747.6	Ankrd53	-	chr6:83762643-83768326	-	-	0	0	0	OK
ENSMUSG00000014748.13	-	-	ENSMUSG00000014748.13	Tex261	-	chr6:83768884-83775813	-	-	16.2679	14.8357	17.7001	OK
ENSMUSG00000014763.8	-	-	ENSMUSG00000014763.8	Fam120b	-	chr17:15396201-15433583	-	-	5.07241	4.57158	5.57323	OK
ENSMUSG00000014767.17	-	-	ENSMUSG00000014767.17	Tbp	-	chr17:15499887-15528379	-	-	3.06626	2.16472	3.9678	OK
ENSMUSG00000014769.10	-	-	ENSMUSG00000014769.10	Psmb1	-	chr17:15475020-15499751	-	-	70.1789	66.5946	73.7632	OK
ENSMUSG00000014771.13	-	-	ENSMUSG00000014771.13	Pdcd2	-	chr17:15519207-15527301	-	-	6.9669	5.51486	8.41894	OK
ENSMUSG00000014773.13	-	-	ENSMUSG00000014773.13	Dll1	-	chr17:15367353-15376872	-	-	3.60017	2.47645	4.72389	OK
ENSMUSG00000014776.7	-	-	ENSMUSG00000014776.7	Nol3	-	chr8:105276139-105281939	-	-	7.46623	6.52816	8.40429	OK
ENSMUSG00000014778.10	-	-	ENSMUSG00000014778.10	Fhod1	-	chr8:105329162-105347953	-	-	1.28466	0.825284	1.74404	OK
ENSMUSG00000014782.16	-	-	ENSMUSG00000014782.16	Plekhg4	-	chr8:105373273-105382862	-	-	0.600978	0.16101	1.04095	OK
ENSMUSG00000014786.8	-	-	ENSMUSG00000014786.8	Slc9a5	-	chr8:105348842-105369881	-	-	3.87621	3.3774	4.37502	OK
ENSMUSG00000014791.10	-	-	ENSMUSG00000014791.10	Elmo3	-	chr8:105305600-105310760	-	-	0.97036	0.479793	1.46093	OK
ENSMUSG00000014813.9	-	-	ENSMUSG00000014813.9	Stc1	-	chr14:69029237-69041804	-	-	4.72843	4.1831	5.27375	OK
ENSMUSG00000014837.15	-	-	ENSMUSG00000014837.15	4931428F04Rik	-	chr8:105280408-105289864	-	-	41.7812	39.5302	44.0322	OK
ENSMUSG00000014846.12	-	-	ENSMUSG00000014846.12	Tppp3	-	chr8:105467492-105471526	-	-	70.894	65.5006	76.2875	OK
ENSMUSG00000014850.15	-	-	ENSMUSG00000014850.15	Msh3	-	chr13:92211871-92355003	-	-	5.31773	4.17281	6.46265	OK
ENSMUSG00000014852.16	-	-	ENSMUSG00000014852.16	Adamts13	-	chr2:26973415-27009628	-	-	0.251033	0	0.690947	OK
ENSMUSG00000014856.12	-	-	ENSMUSG00000014856.12	Tmem208	-	chr8:105326353-105335219	-	-	38.59	34.7036	42.4764	OK
ENSMUSG00000014859.9	-	-	ENSMUSG00000014859.9	E2f4	-	chr8:105297662-105305370	-	-	10.4241	9.08327	11.7649	OK
ENSMUSG00000014867.9	-	-	ENSMUSG00000014867.9	Surf4	-	chr2:26920039-26933928	-	-	78.6456	74.5868	82.7043	OK
ENSMUSG00000014873.15	-	-	ENSMUSG00000014873.15	Surf2	-	chr2:26916366-26920183	-	-	0	0	0	OK
ENSMUSG00000014905.4	-	-	ENSMUSG00000014905.4	Dnajb9	-	chr12:44205558-44210326	-	-	3.76806	2.96189	4.57424	OK
ENSMUSG00000014907.10	-	-	ENSMUSG00000014907.10	Naf1	-	chr8:66860216-66890564	-	-	3.4251	2.85691	3.99328	OK
ENSMUSG00000014932.15	-	-	ENSMUSG00000014932.15	Yes1	-	chr5:32611170-32687057	-	-	0.883998	0.601508	1.16649	OK
ENSMUSG00000014956.15	-	-	ENSMUSG00000014956.15	Ppp1cb	-	chr5:32458842-32517433	-	-	77.5847	71.905	83.2645	OK
ENSMUSG00000014959.12	-	-	ENSMUSG00000014959.12	Gorasp2	-	chr2:70661575-70712636	-	-	41.5988	38.7552	44.4423	OK
ENSMUSG00000014980.14	-	-	ENSMUSG00000014980.14	Tsen15	-	chr1:152370734-152386688	-	-	13.3423	11.1768	15.5079	OK
ENSMUSG00000015001.17	-	-	ENSMUSG00000015001.17	Oc90	-	chr15:65876052-65912397	-	-	0	0	0	OK
ENSMUSG00000015002.18	-	-	ENSMUSG00000015002.18	Efr3a	-	chr15:65787033-65873816	-	-	5.3176	4.46452	6.17068	OK
ENSMUSG00000015023.7	-	-	ENSMUSG00000015023.7	Ddx19a	-	chr8:110974995-110997800	-	-	9.57795	8.51474	10.6412	OK
ENSMUSG00000015053.14	-	-	ENSMUSG00000015053.14	Gata2	-	chr6:88193890-88207032	-	-	0.307499	0	0.948824	OK
ENSMUSG00000015083.11	-	-	ENSMUSG00000015083.11	C8g	-	chr2:25498650-25501719	-	-	1.19422	0.370784	2.01765	OK
ENSMUSG00000015085.8	-	-	ENSMUSG00000015085.8	Entpd2	-	chr2:25395873-25401321	-	-	0	0	0	OK
ENSMUSG00000015087.14	-	-	ENSMUSG00000015087.14	Rabl6	-	chr2:25583017-25608521	-	-	33.0475	30.7781	35.3168	OK
ENSMUSG00000015090.13	-	-	ENSMUSG00000015090.13	Ptgds	-	chr2:25466708-25470046	-	-	4.15335	2.87657	5.43013	OK
ENSMUSG00000015092.9	-	-	ENSMUSG00000015092.9	Edf1	-	chr2:25557846-25562082	-	-	347.244	328.667	365.822	OK
ENSMUSG00000015093.15	-	-	ENSMUSG00000015093.15	Clic3	-	chr2:25456837-25458776	-	-	0.939505	0.193041	1.68597	OK
ENSMUSG00000015094.16	-	-	ENSMUSG00000015094.16	Npdc1	-	chr2:25399350-25409494	-	-	299.516	283.732	315.3	OK
ENSMUSG00000015095.12	-	-	ENSMUSG00000015095.12	Fbxw5	-	chr2:25500749-25505471	-	-	30.601	28.3629	32.8391	OK
ENSMUSG00000015112.15	-	-	ENSMUSG00000015112.15	Slc25a13	-	chr6:6041217-6217173	-	-	1.12066	0.57559	1.66574	OK
ENSMUSG00000015120.15	-	-	ENSMUSG00000015120.15	Ube2i	-	chr17:25261915-25274622	-	-	67.4862	62.5679	72.4045	OK
ENSMUSG00000015126.9	-	-	ENSMUSG00000015126.9	Tsr3	-	chr17:25240169-25242798	-	-	36.0658	32.8995	39.2321	OK
ENSMUSG00000015127.14	-	-	ENSMUSG00000015127.14	Unkl	-	chr17:25188396-25234443	-	-	1.70982	1.06798	2.35167	OK
ENSMUSG00000015133.17	-	-	ENSMUSG00000015133.17	Lrrk1	-	chr7:66226911-66388350	-	-	13.4017	12.1438	14.6597	OK
ENSMUSG00000015134.15	-	-	ENSMUSG00000015134.15	Aldh1a3	-	chr7:66390889-66427517	-	-	2.46327	1.78312	3.14342	OK
ENSMUSG00000015143.15	-	-	ENSMUSG00000015143.15	Actn1	-	chr12:80167546-80260371	-	-	47.0032	44.3626	49.6439	OK
ENSMUSG00000015149.14	-	-	ENSMUSG00000015149.14	Sirt2	-	chr7:28766734-28788661	-	-	28.5385	26.2602	30.8168	OK
ENSMUSG00000015165.16	-	-	ENSMUSG00000015165.16	Hnrnpl	-	chr7:28808540-28822266	-	-	110.336	105.438	115.234	OK
ENSMUSG00000015176.11	-	-	ENSMUSG00000015176.11	Nolc1	-	chr19:46075862-46085530	-	-	23.4367	21.9209	24.9526	OK
ENSMUSG00000015189.12	-	-	ENSMUSG00000015189.12	Casd1	-	chr6:4600838-4643355	-	-	2.45442	1.73702	3.17182	OK
ENSMUSG00000015202.13	-	-	ENSMUSG00000015202.13	Cnksr3	-	chr10:7119062-7212237	-	-	1.66374	1.27903	2.04845	OK
ENSMUSG00000015214.14	-	-	ENSMUSG00000015214.14	Mtmr1	-	chrX:71364759-71419196	-	-	1.64794	0.698438	2.59744	OK
ENSMUSG00000015217.11	-	-	ENSMUSG00000015217.11	Hmgb3	-	chrX:71555917-71560676	-	-	59.5251	56.0251	63.0251	OK
ENSMUSG00000015222.18	-	-	ENSMUSG00000015222.18	Map2	-	chr1:66175272-66442583	-	-	59.0982	55.9588	62.2376	OK
ENSMUSG00000015224.10	-	-	ENSMUSG00000015224.10	Cyp2j9	-	chr4:96568428-96591578	-	-	1.0439	0.683496	1.40431	OK
ENSMUSG00000015242.14	-	-	ENSMUSG00000015242.14	Nipsnap3a	-	chr4:52989271-53001162	-	-	0	0	0	OK
ENSMUSG00000015243.4	-	-	ENSMUSG00000015243.4	Abca1	-	chr4:53030786-53159895	-	-	7.34574	6.81168	7.8798	OK
ENSMUSG00000015247.10	-	-	ENSMUSG00000015247.10	Nipsnap3b	-	chr4:53011879-53022060	-	-	8.54433	7.24444	9.84421	OK
ENSMUSG00000015289.4	-	-	ENSMUSG00000015289.4	Lage3	-	chrX:74351275-74353618	-	-	63.8702	58.3063	69.4341	OK
ENSMUSG00000015290.15	-	-	ENSMUSG00000015290.15	Ubl4a	-	chrX:74365717-74373218	-	-	15.8355	14.3308	17.3402	OK
ENSMUSG00000015291.10	-	-	ENSMUSG00000015291.10	Gdi1	-	chrX:74304997-74311862	-	-	145.365	138.334	152.397	OK
ENSMUSG00000015305.6	-	-	ENSMUSG00000015305.6	Sash1	-	chr10:8722218-8886070	-	-	3.20788	2.78527	3.63048	OK
ENSMUSG00000015312.9	-	-	ENSMUSG00000015312.9	Gadd45b	-	chr10:80930072-80932204	-	-	16.7832	14.8076	18.7587	OK
ENSMUSG00000015314.10	-	-	ENSMUSG00000015314.10	Slamf6	-	chr1:171917514-171953170	-	-	0.00972918	0	0.434126	OK
ENSMUSG00000015316.11	-	-	ENSMUSG00000015316.11	Slamf1	-	chr1:171767126-171801184	-	-	0	0	0	OK
ENSMUSG00000015335.16	-	-	ENSMUSG00000015335.16	Zdhhc12	-	chr2:30090943-30093648	-	-	8.82595	7.36305	10.2888	OK
ENSMUSG00000015337.5	-	-	ENSMUSG00000015337.5	Endog	-	chr2:30171492-30174069	-	-	17.9848	15.568	20.4015	OK
ENSMUSG00000015340.10	-	-	ENSMUSG00000015340.10	Cybb	-	chrX:9435251-9487771	-	-	0.236099	0	0.644892	OK
ENSMUSG00000015341.17	-	-	ENSMUSG00000015341.17	Golga7	-	chr8:23241345-23257074	-	-	22.8369	20.9648	24.709	OK
ENSMUSG00000015342.6	-	-	ENSMUSG00000015342.6	Xk	-	chrX:9272755-9313250	-	-	0.363821	0.236502	0.491141	OK
ENSMUSG00000015354.8	-	-	ENSMUSG00000015354.8	Pcolce2	-	chr9:95637600-95698096	-	-	1.09201	0.41395	1.77007	OK
ENSMUSG00000015355.13	-	-	ENSMUSG00000015355.13	Cd48	-	chr1:171682008-171705258	-	-	0.26676	0	0.577894	OK
ENSMUSG00000015357.10	-	-	ENSMUSG00000015357.10	Clpx	-	chr9:65294259-65330658	-	-	6.09478	5.29904	6.89051	OK
ENSMUSG00000015363.13	-	-	ENSMUSG00000015363.13	Trabd	-	chr15:89075123-89087077	-	-	12.9836	11.7418	14.2253	OK
ENSMUSG00000015365.15	-	-	ENSMUSG00000015365.15	Mov10l1	-	chr15:88982908-89055152	-	-	0.0497207	0	0.507405	OK
ENSMUSG00000015377.10	-	-	ENSMUSG00000015377.10	Dennd6b	-	chr15:89182212-89196496	-	-	8.82422	7.84121	9.80723	OK
ENSMUSG00000015396.4	-	-	ENSMUSG00000015396.4	Cd83	-	chr13:43784774-43803132	-	-	0.627288	0.367112	0.887463	OK
ENSMUSG00000015401.12	-	-	ENSMUSG00000015401.12	Cltrn	-	chrX:164088829-164118860	-	-	0	0	0	OK
ENSMUSG00000015405.15	-	-	ENSMUSG00000015405.15	Ace2	-	chrX:164139331-164188420	-	-	1.14796	0.854424	1.44149	OK
ENSMUSG00000015437.5	-	-	ENSMUSG00000015437.5	Gzmb	-	chr14:56258837-56262260	-	-	0	0	0	OK
ENSMUSG00000015441.4	-	-	ENSMUSG00000015441.4	Gzmf	-	chr14:56205262-56211417	-	-	0	0	0	OK
ENSMUSG00000015443.9	-	-	ENSMUSG00000015443.9	Gzmn	-	chr14:56165796-56174599	-	-	0	0	0	OK
ENSMUSG00000015451.16	-	-	ENSMUSG00000015451.16	C4a	-	chr17:34809091-34823464	-	-	2.34378	1.0903	3.59727	OK
ENSMUSG00000015452.14	-	-	ENSMUSG00000015452.14	Ager	-	chr17:34597861-34600936	-	-	2.92944	2.15751	3.70136	OK
ENSMUSG00000015461.15	-	-	ENSMUSG00000015461.15	Atf6b	-	chr17:34647145-34655074	-	-	24.3948	22.3808	26.4088	OK
ENSMUSG00000015467.14	-	-	ENSMUSG00000015467.14	Egfl8	-	chr17:34613348-34615971	-	-	0	0	0	OK
ENSMUSG00000015468.14	-	-	ENSMUSG00000015468.14	Notch4	-	chr17:34564267-34588503	-	-	3.6422	2.09553	5.18887	OK
ENSMUSG00000015474.16	-	-	ENSMUSG00000015474.16	Ppt2	-	chr17:34616661-34628510	-	-	0	0	0	OK
ENSMUSG00000015476.6	-	-	ENSMUSG00000015476.6	Prrt1	-	chr17:34629532-34633126	-	-	17.1604	15.5257	18.7951	OK
ENSMUSG00000015478.13	-	-	ENSMUSG00000015478.13	Rnf5	-	chr17:34601090-34603690	-	-	59.4761	55.1869	63.7653	OK
ENSMUSG00000015484.3	-	-	ENSMUSG00000015484.3	Fam163a	-	chr1:156075965-156205026	-	-	0.174886	0.0735324	0.276239	OK
ENSMUSG00000015488.14	-	-	ENSMUSG00000015488.14	Cacfd1	-	chr2:27009925-27021089	-	-	28.5263	26.4838	30.5688	OK
ENSMUSG00000015501.10	-	-	ENSMUSG00000015501.10	Hivep2	-	chr10:13966074-14151374	-	-	6.80775	6.31181	7.30369	OK
ENSMUSG00000015519.12	-	-	ENSMUSG00000015519.12	2310057J18Rik	-	chr10:28972287-28986303	-	-	0	0	0	OK
ENSMUSG00000015522.18	-	-	ENSMUSG00000015522.18	Arnt	-	chr3:95434387-95497240	-	-	2.17416	1.43379	2.91453	OK
ENSMUSG00000015533.9	-	-	ENSMUSG00000015533.9	Itga2	-	chr13:114833080-114932100	-	-	0.226044	0	0.466321	OK
ENSMUSG00000015536.14	-	-	ENSMUSG00000015536.14	Mocs2	-	chr13:114818235-114832275	-	-	51.4102	46.9945	55.8258	OK
ENSMUSG00000015542.17	-	-	ENSMUSG00000015542.17	Nat9	-	chr11:115182831-115187859	-	-	23.4332	20.9588	25.9076	OK
ENSMUSG00000015568.16	-	-	ENSMUSG00000015568.16	Lpl	-	chr8:68880490-68907448	-	-	15.0768	13.9528	16.2008	OK
ENSMUSG00000015575.15	-	-	ENSMUSG00000015575.15	Atp6v0e	-	chr17:26663230-26699647	-	-	61.9369	56.6553	67.2185	OK
ENSMUSG00000015579.5	-	-	ENSMUSG00000015579.5	Nkx2-5	-	chr17:26838663-26845009	-	-	0	0	0	OK
ENSMUSG00000015597.17	-	-	ENSMUSG00000015597.17	Zfp318	-	chr17:46383730-46420920	-	-	6.67299	5.44363	7.90234	OK
ENSMUSG00000015599.9	-	-	ENSMUSG00000015599.9	Ttbk1	-	chr17:46442447-46487675	-	-	9.67479	9.02912	10.3205	OK
ENSMUSG00000015605.6	-	-	ENSMUSG00000015605.6	Srf	-	chr17:46548328-46556175	-	-	12.9434	11.5776	14.3092	OK
ENSMUSG00000015619.10	-	-	ENSMUSG00000015619.10	Gata3	-	chr2:9857077-9890034	-	-	0.0710763	0	0.7643	OK
ENSMUSG00000015627.5	-	-	ENSMUSG00000015627.5	Gata5	-	chr2:180325132-180334699	-	-	0	0	0	OK
ENSMUSG00000015647.9	-	-	ENSMUSG00000015647.9	Lama5	-	chr2:180176372-180225859	-	-	10.0859	9.25207	10.9197	OK
ENSMUSG00000015652.9	-	-	ENSMUSG00000015652.9	Steap1	-	chr5:5736316-5749326	-	-	1.43168	0.845562	2.01781	OK
ENSMUSG00000015653.13	-	-	ENSMUSG00000015653.13	Steap2	-	chr5:5664828-5694578	-	-	0.652758	0.420895	0.884622	OK
ENSMUSG00000015656.17	-	-	ENSMUSG00000015656.17	Hspa8	-	chr9:40800983-40810087	-	-	643.261	622.669	663.853	OK
ENSMUSG00000015659.12	-	-	ENSMUSG00000015659.12	Serac1	-	chr17:6042195-6079741	-	-	0.82931	0.393834	1.26479	OK
ENSMUSG00000015665.8	-	-	ENSMUSG00000015665.8	Awat1	-	chrX:100572250-100578205	-	-	0	0	0	OK
ENSMUSG00000015668.13	-	-	ENSMUSG00000015668.13	Pdzd11	-	chrX:100622882-100626568	-	-	26.9407	24.0891	29.7924	OK
ENSMUSG00000015671.11	-	-	ENSMUSG00000015671.11	Psma2	-	chr13:14613239-14674236	-	-	22.0319	20.4151	23.6486	OK
ENSMUSG00000015672.4	-	-	ENSMUSG00000015672.4	Mrpl32	-	chr13:14608183-14613165	-	-	13.6732	11.151	16.1955	OK
ENSMUSG00000015697.14	-	-	ENSMUSG00000015697.14	Setdb1	-	chr3:95323524-95357202	-	-	7.10959	6.40399	7.81519	OK
ENSMUSG00000015702.13	-	-	ENSMUSG00000015702.13	Anxa9	-	chr3:95296095-95307176	-	-	0	0	0	OK
ENSMUSG00000015709.9	-	-	ENSMUSG00000015709.9	Arnt2	-	chr7:84246277-84410176	-	-	22.6381	20.7965	24.4798	OK
ENSMUSG00000015711.8	-	-	ENSMUSG00000015711.8	Prune1	-	chr3:95253673-95282076	-	-	17.6139	16.2428	18.9851	OK
ENSMUSG00000015714.11	-	-	ENSMUSG00000015714.11	Cers2	-	chr3:95314790-95323599	-	-	21.2452	19.4071	23.0834	OK
ENSMUSG00000015721.18	-	-	ENSMUSG00000015721.18	Nlrp5	-	chr7:23385888-23441922	-	-	0	0	0	OK
ENSMUSG00000015733.13	-	-	ENSMUSG00000015733.13	Capza2	-	chr6:17636233-17666972	-	-	28.5353	26.3847	30.6859	OK
ENSMUSG00000015745.9	-	-	ENSMUSG00000015745.9	Plekho1	-	chr3:95988428-95996001	-	-	52.2223	48.2157	56.229	OK
ENSMUSG00000015747.5	-	-	ENSMUSG00000015747.5	Vps45	-	chr3:95999831-96058466	-	-	12.6137	10.9428	14.2846	OK
ENSMUSG00000015748.13	-	-	ENSMUSG00000015748.13	Prpf3	-	chr3:95830123-95855885	-	-	16.0377	13.0368	19.0387	OK
ENSMUSG00000015749.12	-	-	ENSMUSG00000015749.12	Anp32e	-	chr3:95929245-95947390	-	-	48.3051	44.6433	51.9668	OK
ENSMUSG00000015750.15	-	-	ENSMUSG00000015750.15	Aph1a	-	chr3:95893968-95898288	-	-	43.5164	40.5161	46.5166	OK
ENSMUSG00000015755.16	-	-	ENSMUSG00000015755.16	Tab2	-	chr10:7905652-7956230	-	-	10.6773	9.74543	11.6092	OK
ENSMUSG00000015757.10	-	-	ENSMUSG00000015757.10	Ppil4	-	chr10:7792890-7823135	-	-	7.32628	6.53599	8.11657	OK
ENSMUSG00000015759.11	-	-	ENSMUSG00000015759.11	Cnih1	-	chr14:46775566-46788411	-	-	30.5682	27.9985	33.1378	OK
ENSMUSG00000015766.14	-	-	ENSMUSG00000015766.14	Eps8	-	chr6:137477244-137654876	-	-	1.52544	0.632105	2.41878	OK
ENSMUSG00000015776.12	-	-	ENSMUSG00000015776.12	Med22	-	chr2:26905261-26910677	-	-	20.9299	18.7124	23.1474	OK
ENSMUSG00000015787.15	-	-	ENSMUSG00000015787.15	Abo	-	chr2:26842502-26864979	-	-	0	0	0	OK
ENSMUSG00000015790.16	-	-	ENSMUSG00000015790.16	Surf1	-	chr2:26913380-26916530	-	-	0	0	0	OK
ENSMUSG00000015804.14	-	-	ENSMUSG00000015804.14	Med28	-	chr5:45520228-45529276	-	-	75.2561	69.4808	81.0313	OK
ENSMUSG00000015806.12	-	-	ENSMUSG00000015806.12	Qdpr	-	chr5:45434020-45450236	-	-	72.2733	67.5812	76.9653	OK
ENSMUSG00000015812.8	-	-	ENSMUSG00000015812.8	Gnrh1	-	chr14:67745180-67749439	-	-	0.453826	0	1.34579	OK
ENSMUSG00000015829.13	-	-	ENSMUSG00000015829.13	Tnr	-	chr1:159523768-159931729	-	-	1.21022	0.808961	1.61148	OK
ENSMUSG00000015837.15	-	-	ENSMUSG00000015837.15	Sqstm1	-	chr11:50199365-50210827	-	-	272.64	261.627	283.654	OK
ENSMUSG00000015839.6	-	-	ENSMUSG00000015839.6	Nfe2l2	-	chr2:75675512-75704641	-	-	28.1297	26.1164	30.1431	OK
ENSMUSG00000015843.10	-	-	ENSMUSG00000015843.10	Rxrg	-	chr1:167598383-167639623	-	-	1.28361	0.878442	1.68878	OK
ENSMUSG00000015846.15	-	-	ENSMUSG00000015846.15	Rxra	-	chr2:27676439-27762957	-	-	3.26706	2.7313	3.80281	OK
ENSMUSG00000015850.11	-	-	ENSMUSG00000015850.11	Adamtsl4	-	chr3:95676200-95687917	-	-	3.43434	2.20362	4.66506	OK
ENSMUSG00000015852.13	-	-	ENSMUSG00000015852.13	Fcrls	-	chr3:87250757-87263738	-	-	3.98953	3.28563	4.69344	OK
ENSMUSG00000015854.7	-	-	ENSMUSG00000015854.7	Cd5l	-	chr3:87357880-87371073	-	-	0.145064	0.0153149	0.274814	OK
ENSMUSG00000015869.16	-	-	ENSMUSG00000015869.16	Prpsap1	-	chr11:116470844-116494202	-	-	21.7756	19.7841	23.7672	OK
ENSMUSG00000015879.8	-	-	ENSMUSG00000015879.8	Fam184b	-	chr5:45529704-45639614	-	-	3.09985	2.66927	3.53044	OK
ENSMUSG00000015880.13	-	-	ENSMUSG00000015880.13	Ncapg	-	chr5:45669918-45700546	-	-	0.918124	0.437114	1.39913	OK
ENSMUSG00000015882.18	-	-	ENSMUSG00000015882.18	Lcorl	-	chr5:45697180-45857615	-	-	1.42626	0.556337	2.29618	OK
ENSMUSG00000015889.8	-	-	ENSMUSG00000015889.8	Lta4h	-	chr10:93453410-93484875	-	-	21.7044	18.5617	24.8471	OK
ENSMUSG00000015890.2	-	-	ENSMUSG00000015890.2	Amdhd1	-	chr10:93523337-93540033	-	-	0.0721336	0	0.155426	OK
ENSMUSG00000015932.8	-	-	ENSMUSG00000015932.8	Dstn	-	chr2:143915319-143943324	-	-	145.84	141.572	150.108	OK
ENSMUSG00000015937.15	-	-	ENSMUSG00000015937.15	Macroh2a1	-	chr13:56073618-56136361	-	-	43.9776	41.2804	46.6748	OK
ENSMUSG00000015942.9	-	-	ENSMUSG00000015942.9	Gtf2ird2	-	chr5:134184018-134224355	-	-	5.19466	4.46588	5.92344	OK
ENSMUSG00000015942.9	-	-	ENSMUSG00000015942.9	Gtf2ird2	-	chr5:134198016-134198644	-	-	0.356248	0	0.767608	OK
ENSMUSG00000015943.11	-	-	ENSMUSG00000015943.11	Bola1	-	chr3:96196587-96219709	-	-	36.4572	32.4405	40.4739	OK
ENSMUSG00000015944.9	-	-	ENSMUSG00000015944.9	Castor2	-	chr5:134099710-134144343	-	-	10.3243	9.45038	11.1981	OK
ENSMUSG00000015947.10	-	-	ENSMUSG00000015947.10	Fcgr1	-	chr3:96282908-96293969	-	-	0.335591	0.0253719	0.64581	OK
ENSMUSG00000015950.13	-	-	ENSMUSG00000015950.13	Ncf1	-	chr5:134220052-134229625	-	-	0	0	0	OK
ENSMUSG00000015957.12	-	-	ENSMUSG00000015957.12	Wnt11	-	chr7:98835111-98855195	-	-	0.166689	0	0.465642	OK
ENSMUSG00000015961.8	-	-	ENSMUSG00000015961.8	Adss	-	chr1:177762961-177796511	-	-	10.5965	9.54277	11.6503	OK
ENSMUSG00000015962.5	-	-	ENSMUSG00000015962.5	1700016C15Rik	-	chr1:177729813-177753324	-	-	0	0	0	OK
ENSMUSG00000015966.17	-	-	ENSMUSG00000015966.17	Il17rb	-	chr14:29996134-30008896	-	-	0	0	0	OK
ENSMUSG00000015968.18	-	-	ENSMUSG00000015968.18	Cacna1d	-	chr14:30039938-30491455	-	-	5.3858	4.41768	6.35391	OK
ENSMUSG00000015970.19	-	-	ENSMUSG00000015970.19	Chdh	-	chr14:30009022-30040527	-	-	0	0	0	OK
ENSMUSG00000015971.5	-	-	ENSMUSG00000015971.5	Actr8	-	chr14:29978336-30006354	-	-	9.28161	8.06635	10.4969	OK
ENSMUSG00000015980.14	-	-	ENSMUSG00000015980.14	Lrrc27	-	chr7:139212987-139242979	-	-	0	0	0	OK
ENSMUSG00000015981.12	-	-	ENSMUSG00000015981.12	Stk32c	-	chr7:139103637-139213307	-	-	19.382	17.7248	21.0392	OK
ENSMUSG00000015994.10	-	-	ENSMUSG00000015994.10	Fnta	-	chr8:25998721-26015650	-	-	43.622	40.6498	46.5941	OK
ENSMUSG00000016018.4	-	-	ENSMUSG00000016018.4	Mtrex	-	chr13:112867417-112927398	-	-	7.69596	6.74972	8.64221	OK
ENSMUSG00000016024.9	-	-	ENSMUSG00000016024.9	Lbp	-	chr2:158306492-158332852	-	-	6.50375	5.57523	7.43226	OK
ENSMUSG00000016028.11	-	-	ENSMUSG00000016028.11	Celsr1	-	chr15:85898928-86034203	-	-	3.50434	2.807	4.20167	OK
ENSMUSG00000016087.13	-	-	ENSMUSG00000016087.13	Fli1	-	chr9:32422203-32542861	-	-	0.0343743	0	0.171762	OK
[truncated: 53,567 more rows]

## Sheet: cortical_neuron_div6_ttx_kcl2hr
Supplementary Data 17. The processed RNA-seq datasets for cortical neuron experiments, used in this study.
[truncated: 55,241 more rows]

[truncated: 2 more sheets: cortical_neuron_div6_bdnf1hr, cortical_neuron_div6_fork1hr]
