# Supplementary material for: Extended intergenic DNA contributes to neuron-specific expression of neighboring genes in the mammalian nervous system
Source: Nat Commun. 2022 May 18;13:2733. doi: 10.1038/s41467-022-30192-z (PMC9117226; doi:10.1038/s41467-022-30192-z)
Supplement: Supplementary file 20 — Supplementary Dataset 18 [file 41467_2022_30192_MOESM20_ESM.xlsx]

## Sheet: Drosophila_dm6
Supplementary Data 18. List of intergenic lengths and gene length of all mRNA genes, top 5% highly induced genes, and FPKM values in Drosophila tissues and cells, used in Fig. 8
Gene symbol	Gene name	Strand	Chrom	TSS (transcription start site; mm9)	TES (transcription end site; mm9)	Intergenic length (bp)	Gene length (bp)	Brain	C2 neuron	Dm12 neuron	Elav neuron	Lawf2 neuron	Neural stem cell (neuroblast)	Haltere	Leg	Thorax	Wing	Ovary	Testis	Stem cell niche	Germ cell (S8)	Brain FPKKM	C2 neuron FPKM	Dm12 neuron FPKM	Elav neuron FPKM	Lawf2 neuron FPKM	Neural stem cell (neuroblast) FPKM	Haltere FPKM	Leg FPKM	Thorax FPKM	Wing FPKM	Ovary FPKM	Testis FPKM	Stem cell niche FPKM	Germ cell (S8) FPKM	S2 cells FPKM		d
l(2)gl	FBgn0002121	-	chr2L	9838	21372	804	11534	no	no	no	no	no	no	no	no	no	no	no	no	no	no	861.169	13.6667	75.6667	59.6667	4	124.577	180.416	192.31	1282.09	223.559	5779.64	19.8556	12.1888	17.6129	72.2927		1
Ir21a	FBgn0031209	-	chr2L	21822	25155	1614	3333	no	no	no	no	no	no	no	no	no	no	no	no	no	no	18.53	0	0	12	0.333333	0.0540766	1.37501	2.27344	6.46483	0	10.2204	5.07077	0	3.84325	0.0096774		2
Cda5	FBgn0051973	-	chr2L	25401	65404	2343	40003	no	no	top 5%	no	no	no	no	no	no	no	no	no	no	no	909.543	202.333	1755.33	1503	718.667	0.0277743	8.58607	4.19965	600.081	9.60159	37.5295	1.8166	0	0	0.701483		3
dbr	FBgn0067779	+	chr2L	66583	71390	1545	4807	no	no	no	no	no	no	no	no	no	no	no	no	no	no	804.93	809	1597	1452.33	824.667	16.4968	73.9458	90.2432	737.451	101.298	1333.49	28.2557	1.32989	35.4579	10.308		4
galectin	FBgn0031213	+	chr2L	71756	76211	502	4455	no	no	no	no	no	no	no	no	no	no	no	no	no	no	2553.76	985	3992	5928.33	1114.33	2.57848	366.331	354.257	1780.54	296.506	2224.37	13.8199	54.9673	1.3	124.828		5
CG11374	FBgn0031214	+	chr2L	76347	77783	4773	1436	no	no	no	no	no	no	no	no	no	no	no	no	no	no	34.7928	105.333	266.667	138	276.333	0	2.76323	4.11144	10.3274	4.52024	3.73983	22.7506	0	0	2.9796		6
net	FBgn0002931	-	chr2L	82420	87382	11996	4962	no	no	no	no	no	no	no	no	no	no	no	no	no	no	83.138	149.667	207.333	183	410.333	0.128291	20.4306	57.0847	293.92	55.6933	6.79897	29.3814	0	0	1.54238		7
Zir	FBgn0031216	+	chr2L	94741	102086	7654	7345	no	no	no	no	no	no	no	no	no	no	no	no	no	no	2244.47	1383.33	2766.33	2594	1527.33	15.1502	86.8141	104.411	825.754	116.576	1285.19	12.8041	16.2691	14.9844	10.0485		8
CG11377	FBgn0031217	+	chr2L	102381	104142	466	1761	no	no	no	no	no	no	no	no	no	no	no	no	no	no	583.822	638.333	984.333	942	1027.67	34.5413	146.823	194.673	299.399	193.59	1587.87	49.077	13.8882	54.5036	118.287		9
Nhe1	FBgn0026787	-	chr2L	103961	106731	466	2770	no	no	no	no	no	no	no	no	no	no	no	no	no	no	827.243	693.667	920.667	1086	591.667	5.62086	50.8291	48.9864	515.674	49.129	1067.62	57.0414	1.24417	19.499	32.1893		10
ND-15	FBgn0031228	+	chr2L	114725	156030	883	41305	no	no	no	no	no	no	no	no	no	no	no	no	no	no	1449.98	2938.67	3617	5087.33	4037.33	237.609	2157.65	1660.98	2845.35	1392.8	1659.45	123.203	284.821	133.27	289.782		11
CG13694	FBgn0031219	-	chr2L	115364	116488	883	1124	no	no	no	no	no	no	no	no	no	no	no	no	no	no	9.8236	0	12.6667	1	13	0.08007	31.0403	7.6813	15.3536	0	0.897515	14.7244	0.705388	0.19315	21.8601		12
CG4822	FBgn0031220	-	chr2L	117078	121974	1239	4896	no	no	no	no	no	no	no	no	no	no	no	no	no	no	761.306	17.6667	18.6667	18	16	0.798721	13.6274	4.95697	1278.37	1.45721	87.9995	1.48196	5.36344	0	246.094		13
CG3164	FBgn0025683	-	chr2L	122623	130791	1917	8168	no	no	no	no	no	no	no	no	no	no	no	no	no	no	7065.37	876.667	224.667	479.333	453	73.3204	255.102	333.201	10325.3	334.78	2842.56	17.9095	36.4012	3.38356	302.235		14
Gs1	FBgn0001142	+	chr2L	132059	134472	5179	2413	no	no	no	no	no	no	no	no	no	no	top 5%	no	no	no	4586.5	5152	6532.67	6958	5181	0.943737	125.711	42.0042	2575.06	11.6641	6053.75	1.60898	11.9356	2.7891	9.58562		15
CG31974	FBgn0051974	-	chr2L	141076	143091	301	2015	no	no	no	no	no	no	no	no	no	no	no	no	no	no	1216.64	53	6	32	90	0.340904	3.17698	0	1104.26	1.36849	68.0371	5.50608	1.63519	7.42546	22.4833		16
CG11454	FBgn0031224	+	chr2L	143308	144227	220	919	no	no	no	no	no	no	no	no	no	no	no	no	no	no	328.417	462	574.333	889.667	369.667	31.8753	255.427	243.505	247.634	238.142	569.069	30.9185	273.416	96.4423	64.4974		17
CG42399	FBgn0259818	-	chr2L	144230	153288	253	9058	no	top 5%	top 5%	no	top 5%	top 5%	no	no	no	no	no	no	no	no	777.637	1865	1593.33	642.333	1790.67	6.4428	9.19493	13.1009	73.0957	14.417	54.4107	16.3527	2.47144	0.271603	0.622519		18
CG3709	FBgn0031227	-	chr2L	153538	155321	957	1783	no	no	no	no	no	no	no	no	no	no	no	no	no	no	94.1172	131	205.333	250.333	95	16.6198	47.4112	56.4124	73.3881	55.8432	698.302	30.4762	56.8772	50.9043	10.4278		19
CG33635	FBgn0053635	-	chr2L	157835	158664	538	829	no	no	no	no	no	no	no	no	no	no	no	no	no	no	124.857	319.667	415	567.333	391	10.543	148.601	135.667	67.5279	104.626	245.358	20.5409	38.5823	55.1639	43.4524		20
spen	FBgn0016977	+	chr2L	159033	203250	902	44217	no	top 5%	no	no	top 5%	no	no	no	no	no	no	no	no	no	4113.84	68650	41380	32867.7	74345.3	36.0746	78.5947	81.6166	1464.4	88.0739	3587.01	23.3659	8.50908	21.5498	38.4979		21
mRpL10	FBgn0031231	+	chr2L	203783	204782	624	999	no	no	no	no	no	no	no	no	no	no	no	no	no	no	317.773	542.333	902.333	1181.67	637	38.9505	216.373	175.212	372.78	174.96	1084.11	64.603	235.736	195.338	54.8209		22
CG11617	FBgn0031232	-	chr2L	204742	207297	624	2555	no	no	no	no	no	no	no	no	no	no	no	no	no	no	22.1446	434	50.3333	103	423.667	0.230662	3.32247	2.63312	593.555	1.17722	17.9408	4.70501	3.19234	0.0974686	0.608213		23
Tbc1d15-17	FBgn0031233	+	chr2L	207388	210506	22071	3118	no	no	no	no	no	no	no	no	no	no	no	no	no	no	527.448	566	464.333	458.667	645	16.7015	46.2781	60.6254	385.526	63.7316	1903.43	40.5679	21.9925	25.3106	33.7645		24
CG13693	FBgn0031235	+	chr2L	232486	234208	38934	1722	no	top 5%	top 5%	no	no	no	no	no	no	no	no	top 5%	no	no	9.62309	877	790	258.333	512	0	4.18118	2.98808	3.75409	3.03316	29.9759	101.062	0	0	0.0189678		25
CG3645	FBgn0031238	-	chr2L	252588	271762	1804	19174	no	no	no	no	no	no	no	no	no	no	no	no	no	no	329.455	749.667	279.333	374	1379	30.1929	167.102	162.748	196.27	162.617	623.058	30.3333	24.9241	49.3225	17.6766		26
CG17075	FBgn0031239	-	chr2L	260378	267505	1804	7127	no	no	no	no	no	no	no	no	no	no	no	no	no	no	1066.53	277	896.333	1798.67	1234.67	0.628796	1.24741	1.31211	84.9543	0.925129	5.2581	7.49926	0	0	0.548619		27
CG3345	FBgn0031240	+	chr2L	269087	271626	1867	2539	no	no	no	no	no	no	no	no	no	no	no	top 5%	no	no	138.827	56.3333	359	330.667	42.6667	0.0354277	1.59194	1.12753	4.00599	2.04552	1.12096	137.316	0	0	0.0440661		28
mbm	FBgn0086912	-	chr2L	271911	273710	492	1799	no	no	no	no	no	no	no	no	no	no	no	no	no	no	144.561	131.667	51.6667	93	52.6667	58.3244	166.203	180.589	224.723	218.016	2971.25	26.8369	37.6708	112.689	27.347		29
CG11555	FBgn0086856	+	chr2L	273917	274766	422	849	no	no	no	no	no	no	no	no	no	no	no	no	no	no	140.206	230	129	336.667	223	60.3995	248.966	255.91	198.937	238.26	1014.13	34.9024	230.143	157.525	25.2849		30
CG17078	FBgn0086855	-	chr2L	274739	277371	422	2632	no	no	no	no	no	no	no	no	no	no	no	no	no	no	674.22	1673.33	1167.33	1117	981.333	63.8152	226.693	283.852	249.187	260.603	3140.62	56.9844	76.3978	107.423	39.0465		31
smo	FBgn0003444	+	chr2L	277586	282167	317	4581	no	no	no	no	no	no	no	no	no	no	no	no	no	no	459.058	686.667	497.333	552	462.333	9.34419	105.65	138.737	259.723	141.412	1553.8	9.38565	37.7598	36.7993	12.3302		32
CG11601	FBgn0031244	-	chr2L	281970	283281	317	1311	no	no	no	no	no	no	no	no	no	no	no	no	no	no	396.854	134	490	580.667	263.667	11.255	104.101	88.534	326.34	77.6115	841.161	80.6737	99.4361	66.8794	30.0813		33
CG3625	FBgn0031245	-	chr2L	283383	291751	3376	8368	no	no	no	no	no	top 5%	no	no	no	no	no	no	no	no	2475.87	18988	4608	7712.33	3373.67	268.989	361.845	387.901	969.219	361.926	65.8936	56.9985	10.5343	46.874	47.1236		34
Amnionless	FBgn0025686	-	chr2L	287251	289144	3376	1893	no	no	no	no	no	no	no	no	no	no	no	no	no	top 5%	84.1274	118.667	14	57.6667	4	0.398771	12.2278	1.74963	11.844	1.99128	0.837758	1.8017	0	9.26457	0.201381		35
CG11562	FBgn0031247	+	chr2L	292418	293222	3404	804	no	no	no	no	no	no	no	no	no	no	no	no	no	no	118.328	496	327	322.667	539.333	25.399	203.94	177.045	124.439	171.935	485.77	123.204	195.586	147.01	52.1518		36
U2af38	FBgn0017457	-	chr2L	293352	294681	570	1329	no	no	no	no	no	no	no	no	no	no	no	no	no	no	483.479	1032	991.667	1127.33	760.333	137.517	559.057	581.998	277.665	526.85	2002.49	102.996	59.614	104.462	94.1036		37
Hop	FBgn0024352	+	chr2L	295121	297449	870	2328	no	no	no	no	no	no	no	no	no	no	no	no	no	no	966.098	1068.67	1404.67	1291.67	853.333	252.697	859.561	1035.94	877.588	1087.62	9112.15	130.741	447.794	221.289	309.151		38
Pi3K21B	FBgn0020622	+	chr2L	297879	305233	1127	7354	no	no	no	no	no	no	no	no	no	no	no	no	no	no	793.896	1841	1602.67	1558	1604.33	7.5319	18.752	27.1147	432.232	43.975	3307.79	29.619	0.132456	1.53678	45.4079		39
Plc21C	FBgn0004611	+	chr2L	305930	347862	9710	41932	no	top 5%	top 5%	no	no	no	no	no	no	no	no	no	no	no	5977.19	21205	24396.3	7880.33	9395	7.53233	44.973	49.6843	1421.61	56.807	1628.38	7.53792	7.04916	5.53394	10.5313		40
CG11912	FBgn0031248	-	chr2L	318361	319254	10037	893	no	no	no	no	no	no	no	no	no	no	no	no	no	no	209.929	21	13	12	0.333333	0	34.6596	15.0703	39.4144	3.6006	8.11456	2.23472	0	0	0		41
CG11911	FBgn0031249	-	chr2L	320278	321245	1879	967	top 5%	no	no	no	no	no	no	no	no	no	no	no	no	no	1574.65	19.3333	11	7.33333	0	0	16.2896	4.63363	123.624	1.62212	49.9551	8.30318	0	0	0		42
CG33127	FBgn0053127	+	chr2L	322100	323091	3285	991	no	no	no	no	no	no	no	no	no	no	no	no	no	no	338.153	43.3333	15.3333	13	4.33333	0.0550479	0	0	349.7	0	13.7873	1.12147	0	2.62886	0.0812696		43
CG31921	FBgn0051921	-	chr2L	329909	332335	23377	2426	no	no	no	no	no	no	no	no	no	no	no	top 5%	no	no	2.38979	144.333	139.333	104.333	129.333	0.0527769	0	0	0.541907	0	0.589674	144.668	0	0	0.0034836		44
Ent1	FBgn0031250	-	chr2L	355564	357876	43464	2312	no	no	no	no	no	no	no	no	no	no	no	no	no	no	757.479	740.333	1111.33	1142.67	899	9.91181	138.441	176.78	803.938	162.844	1115.37	19.3798	10.2057	35.9277	52.4917		45
al	FBgn0000061	+	chr2L	378111	387439	28915	9328	no	no	no	no	no	no	top 5%	top 5%	no	top 5%	no	no	no	no	1.54716	0	0	1	0	0.0455836	91.0398	522.367	14.6259	334.894	0.531422	0	0	0	0.0121958		46
CG4213	FBgn0031251	-	chr2L	396594	402198	2129	5604	no	no	no	no	no	no	no	no	top 5%	no	no	no	no	no	37.112	0	0	0.666667	0	1.39005	7.11422	3.65735	3476.52	1.09422	15.3353	72.2279	0	0.245644	0.090371		47
RpI135	FBgn0003278	+	chr2L	404304	407969	9203	3665	no	no	no	no	no	no	no	no	no	no	no	no	no	no	210.173	355.333	459	243	38.6667	41.3074	88.8074	103.006	211.532	125.88	1218.63	9.47527	50.6352	53.2498	22.6344		48
ebi	FBgn0263933	+	chr2L	415066	418536	7396	3470	no	no	no	no	no	no	no	no	no	no	no	no	no	no	1271.61	1906	2356.67	1805	1378.67	42.5674	191.225	230.964	492.167	241.041	4996.34	39.0894	53.9913	69.5621	47.6963		49
CG13690	FBgn0031252	-	chr2L	418433	419652	7396	1219	no	no	no	no	no	top 5%	no	no	no	no	no	no	no	no	20.4376	12.3333	2.33333	4.66667	1.66667	125.148	183.965	157.573	34.8996	173.374	1289.14	4.81838	212.066	118.331	25.7788		50
RpLP1	FBgn0002593	+	chr2L	419951	420697	496	746	no	no	no	no	no	no	no	no	no	no	no	no	no	no	9056.97	3367.67	1666	2027.33	1770.33	3516.16	64242.5	46877.8	21453.9	37757.3	20306.7	166.299	728.653	314.113	9087.55		51
CG11885	FBgn0031253	-	chr2L	420894	421450	517	556	no	no	no	no	no	no	no	no	no	no	no	no	no	no	97.3354	108.333	178	150	148.667	100.158	521.131	375.222	106.996	334.485	411.421	121.483	316.042	238.751	50.4571		52
CG13692	FBgn0031254	+	chr2L	421770	422489	1247	719	no	no	no	no	no	no	no	no	no	no	no	no	no	no	2.65783	0	0.333333	0.333333	0.333333	7.80602	39.7192	72.8071	3.15559	27.6999	0.57206	13.8576	4.55813	6.71444	4.26728		53
BBS8	FBgn0031255	+	chr2L	423416	425321	6832	1905	no	no	no	no	no	no	no	no	no	no	no	no	no	no	3.15613	1	0.666667	1	0	1.81506	25.3677	52.6267	6.94136	29.6152	1.16705	1.83757	0.212556	0	1.0106		54
ex	FBgn0004583	+	chr2L	431226	448701	14054	17475	no	no	no	no	no	no	no	no	no	no	no	no	no	no	437.894	194.333	148.333	158.333	241.333	23.1619	158.476	293.116	652.985	277.483	347.486	3.41524	0.290232	0	29.7499		55
crq	FBgn0015924	-	chr2L	448253	453024	8232	4771	no	no	no	no	no	no	no	no	no	no	no	no	no	no	2209.19	2469.33	2126.67	1982.33	1885	35.1011	99.9067	103.101	1577.08	81.5784	5143.36	28.0242	23.0783	14.9165	314.701		56
shv	FBgn0031256	+	chr2L	453107	454654	182	1547	no	no	no	no	no	no	no	no	no	no	no	no	no	no	454.561	534.333	362.333	358.667	568.333	71.5386	181.815	261.09	446.023	216.229	1464.73	72.0079	20.002	73.0045	197.833		57
CG4133	FBgn0031257	+	chr2L	455530	458745	380	3215	no	top 5%	top 5%	no	top 5%	no	no	no	no	no	no	no	no	no	1382.94	15985.3	7383.33	3303.67	14802	2.37822	1.46403	2.62581	71.8336	0.947688	4.47204	1.45509	0	0	2.06348		58
CG4297	FBgn0031258	-	chr2L	458908	475016	438	16108	no	no	no	no	no	no	no	no	no	no	no	no	no	no	415.559	4230.67	1301	608.333	552.333	0.0240706	0	0	206.975	0	200.67	1.11961	0.384691	1.2278	14.8685		59
MED15	FBgn0027592	+	chr2L	473020	476170	438	3150	no	no	no	no	no	no	no	no	no	no	no	no	no	no	512.317	521	644	454.667	482.333	50.0553	135.255	170.793	264.066	171.351	1798.72	64.2881	52.0387	60.6545	73.7251		60
cbt	FBgn0043364	-	chr2L	476445	479682	11427	3237	no	no	no	no	no	no	no	no	no	no	no	no	no	no	1128.47	1491	1040.33	2225.67	8566.67	0.825701	122.687	91.4862	1551.16	101.595	1039.18	2.38677	21.2924	4.96568	66.9663		61
ush	FBgn0003963	+	chr2L	490834	540560	11190	49726	no	no	no	no	no	no	no	no	no	no	no	no	no	no	421.196	49.3333	75.6667	61	228.667	4.08881	74.2711	61.342	232.824	93.7542	639.274	5.83426	9.56493	2.82841	55.2739		62
lwr	FBgn0010602	-	chr2L	540598	542572	241	1974	no	no	no	no	no	no	no	no	no	no	no	no	no	no	920.517	1972	1870.33	2505	1562.33	698.726	2396.03	2217.78	559.267	2012.56	2864	121.213	261.041	156.573	291.577		63
Spp	FBgn0031260	-	chr2L	542775	544627	723	1852	no	no	no	no	no	no	no	no	no	no	no	no	no	no	684.151	5854.33	789.667	669.333	4001.67	66.8081	681.359	859.989	1054.88	713.481	1716.05	113.534	36.7543	156.862	307.738		64
nAChRbeta3	FBgn0031261	+	chr2L	545147	547096	837	1949	no	no	no	no	no	no	no	no	no	no	no	no	no	no	414.326	38	0.666667	10.3333	21.3333	0.114964	113.806	34.527	414.154	10.8213	4.12662	3.37277	0.214637	0	97.9661		65
Ets21C	FBgn0005660	-	chr2L	547413	552454	1604	5041	no	no	no	no	no	no	no	no	no	no	no	no	no	no	438.267	48.6667	1.33333	11.6667	36	3.44816	9.83612	8.63176	431.902	4.51356	10.0045	12.6101	0.158337	2.74438	14.2457		66
rempA	FBgn0260933	-	chr2L	553741	560310	1557	6569	no	no	no	no	no	no	no	no	no	no	no	no	no	no	977.818	1918.33	1116.33	1169.67	1096.33	8.13597	7.18002	11.6928	1425.57	10.6662	1239.83	23.8225	12.1541	11.552	18.666		67
Tspo	FBgn0031263	+	chr2L	559610	560523	1557	913	no	no	no	no	no	no	no	no	no	no	no	no	no	no	957.618	1932.33	986.667	1202.33	1191.33	110.421	1791.16	1331.72	1433.63	1163.63	1206.34	46.675	139.708	49.8592	923.065		68
CG11835	FBgn0031264	-	chr2L	560793	563303	1136	2510	no	no	no	no	no	no	top 5%	top 5%	no	top 5%	no	no	no	no	53.3601	15.3333	0	2.33333	0	0.278088	120.52	41.9255	326.626	94.4395	4.37847	10.5515	0	0	0.0576003		69
CG2794	FBgn0031265	+	chr2L	564169	566472	1040	2303	no	no	no	no	no	no	no	no	no	no	no	no	no	no	119.91	127.333	176.333	187.333	63.3333	26.0258	75.0828	75.053	142.523	83.2895	502.432	107.941	9.4541	70.111	38.7474		70
Nle	FBgn0021874	-	chr2L	566365	568162	1040	1797	no	no	no	no	no	no	no	no	no	no	no	no	no	no	236.751	589	498	329.333	332.333	46.9176	256.698	246.87	220.957	282.091	540.976	31.9309	90.3669	161.99	37.4958		71
Sf3b1	FBgn0031266	+	chr2L	568336	572716	490	4380	no	no	no	no	no	no	no	no	no	no	no	no	no	no	1118.6	1511	1179.33	690.667	692.667	62.8163	200.295	245.25	586.08	275.638	1879.35	41.1686	35.5816	58.426	37.4171		72
Ipk2	FBgn0031267	-	chr2L	573032	574232	374	1200	no	no	no	no	no	no	no	no	no	no	no	no	no	no	137.938	147	56	79	166.333	19.0853	222.06	190.886	173.283	179.283	1520.77	14.2955	129.989	179.158	76.5197		73
Ptth	FBgn0013323	-	chr2L	575710	576896	649	1186	no	no	no	no	no	no	no	no	no	no	no	no	no	no	25.0037	74	1	8	58.6667	0	0	0	24.9673	0	12.9562	38.2086	0	0	17.5983		74
Pph13	FBgn0023489	+	chr2L	577487	579549	4581	2062	no	no	no	no	no	no	no	no	no	no	no	no	no	no	33.5297	143.333	0	0	86.3333	0.188798	0	0	0.55706	0	0.541244	0.171822	0	0	0.048917		75
Gsc	FBgn0010323	-	chr2L	583539	594810	11992	11271	no	no	no	no	no	top 5%	no	no	no	no	no	no	no	no	49.7236	1	2.66667	0	2	2.97291	0	0	0.605315	0	2.48779	8.06989	3.88003	0.779878	0.0238184		76
CG13689	FBgn0031270	+	chr2L	602812	604430	9612	1618	no	no	no	no	no	no	no	no	no	no	no	no	no	no	73.4469	80.6667	86	135.333	112.667	22.6643	108.736	89.5176	53.4921	98.2599	249.666	2.54335	31.549	19.1407	13.4302		77
lectin-21Ca	FBgn0040107	+	chr2L	624616	625556	3464	940	no	no	no	no	no	no	no	no	no	no	no	no	no	no	0.927329	15	0	0.333333	0	0	0	0	0.338651	0	0.540401	3.5873	0	0	0		78
CG2839	FBgn0031273	+	chr2L	625662	628200	11926	2538	no	no	no	no	no	no	no	no	no	no	no	no	no	no	3.08807	23.6667	0	1.33333	1	0	0	0.777171	1.24993	0.931318	1.15272	0.386954	0	0.0855399	0.0104166		79
Eaat2	FBgn0026438	-	chr2L	737211	744395	12860	7184	top 5%	top 5%	top 5%	top 5%	top 5%	no	no	no	top 5%	no	no	no	no	no	5065.22	2777.33	3031.67	4015.67	3586.67	0.157701	0	0.601558	887.101	0	2.55829	0.420581	0	4.0839	0.00703805		80
GABA-B-R3	FBgn0031275	+	chr2L	750608	762142	17645	11534	top 5%	top 5%	no	top 5%	top 5%	no	no	no	no	no	no	no	no	top 5%	2087.51	2671.67	18	3292.67	4037	0.0447685	0	0	60.6474	0	31.0921	11.3999	0	8.3755	0.0392016		81
CG13947	FBgn0031277	+	chr2L	779200	779655	3134	455	no	no	no	no	no	no	top 5%	top 5%	top 5%	top 5%	no	no	no	top 5%	43.2944	41.6667	0	0	38	0.0341187	4486.42	1026.13	3724.71	388.645	4.45446	31.9448	0	10.9775	0		82
CG3544	FBgn0031279	+	chr2L	784335	786161	21240	1826	no	no	no	no	no	no	no	no	no	no	no	top 5%	no	no	182.985	662.667	11.3333	24.3333	362.333	0	0	0	97.1111	0	6.56392	98.9402	0	0	0		83
Pkg21D	FBgn0000442	-	chr2L	786152	790795	21240	4643	no	no	no	no	no	no	no	no	no	no	no	no	no	no	193.544	550	9.33333	33.3333	362	0.0300296	0	0	101.082	0	6.5709	1.62948	0	0	0.0258044		84
Nnf1b	FBgn0051658	+	chr2L	810585	811531	19867	946	no	no	no	no	no	no	no	no	no	no	no	no	no	no	14.6646	230.667	0	2	193.333	41.249	0	6.89219	14.8555	7.73416	470.98	42.0337	0	9.34986	25.8662		85
Dbp21E2	FBgn0086130	+	chr2L	811608	813380	148	1772	no	no	no	no	no	no	no	no	no	no	no	no	no	no	129.593	265.667	134	162.333	191.333	19.6653	112.134	108.78	127.406	107.182	799.253	9.36736	64.2336	63.9309	20.5926		86
CG15880	FBgn0031283	-	chr2L	817045	818445	456	1400	no	no	no	no	no	no	top 5%	top 5%	no	top 5%	no	no	top 5%	no	41.4487	103	182.667	125	188.667	0.224202	70.5036	80.067	10.7125	80.4589	31.2039	46.2725	21.5573	2.38426	0.113384		87
Clp	FBgn0015621	+	chr2L	819963	821209	651	1246	no	no	no	no	no	no	no	no	no	no	no	no	no	no	82.5055	794.333	245	380.667	664.333	29.9167	209.953	201.888	61.4597	199.176	781.3	39.3615	153.548	143.414	24.4112		88
CG3662	FBgn0031285	+	chr2L	821417	824337	310	2920	no	no	no	no	no	no	no	no	no	no	no	no	no	no	15769.6	52677.7	73968	51432.3	47629	94.2959	539.319	611.906	5206.84	499.015	3236.47	156.764	141.602	32.9964	266.5		89
CG3862	FBgn0031286	-	chr2L	824328	825861	310	1533	no	no	no	no	no	no	no	no	no	no	no	no	no	no	370.486	945	1877	1073.33	790.333	11.9164	105.395	109.244	233.297	101.497	432.444	16.0526	37.9068	110.281	31.7504		90
dock	FBgn0010583	+	chr2L	825963	833245	440	7282	no	no	no	no	no	no	no	no	no	no	no	no	no	no	3057.11	5122.33	4000.67	4416	5545.33	22.0468	70.9571	89.5515	368.797	94.0512	1740.49	71.1922	34.2423	34.1995	35.7617		91
drongo	FBgn0020304	-	chr2L	833583	851096	557	17513	no	no	no	no	no	no	no	no	no	no	no	no	no	no	2402.5	3995.67	2451.67	2741.33	4461	15.2545	254.642	335.012	2218.95	245.497	2119.64	71.2069	52.6361	26.5276	243.406		92
CG4291	FBgn0031287	-	chr2L	851315	852709	276	1394	no	no	no	no	no	no	no	no	no	no	no	no	no	no	192.159	396.667	420.667	461.333	397	15.773	127.903	122.215	106.417	105.764	406.192	84.9202	37.6569	40.5747	24.0693		93
kraken	FBgn0020545	+	chr2L	852766	854539	854	1773	no	no	no	no	no	no	no	no	no	no	no	no	no	no	653.26	1689	1312.67	1721	1426	22.9543	286.279	296.185	809.428	228.994	1155.93	135.872	202.711	141.028	181.665		94
CG13949	FBgn0031288	+	chr2L	855336	856236	4869	900	no	no	no	no	no	no	no	no	no	no	no	no	top 5%	top 5%	1.40377	0	0	0.666667	0	0	0	0	4.65402	0	2.79437	52.7041	10.6336	12.9408	0.0543687		95
CG13950	FBgn0031289	+	chr2L	860308	861806	4114	1498	no	no	no	no	no	no	no	no	no	no	no	no	no	no	20.3093	0.666667	0	0.333333	0.333333	0.0161238	5.08148	0	82.382	0	0.533106	5.27261	0	0	0.0339101		96
aru	FBgn0029095	-	chr2L	861848	868352	364	6504	no	no	no	no	no	no	no	no	no	no	no	no	no	no	485.12	805.667	27	22.3333	2.33333	1.26239	340.891	391.638	638.496	330.193	470.229	24.8384	3.25964	1.01941	79.1816		97
dbe	FBgn0020305	-	chr2L	868674	869911	874	1237	no	no	no	no	no	no	no	no	no	no	no	no	no	no	218.959	447.667	256.667	461	151.333	63.9436	345.961	355.729	215.251	369.828	1156.83	40.3764	223.971	194.74	47.4321		98
PNUTS	FBgn0053526	+	chr2L	870463	877050	794	6587	no	no	no	no	no	no	no	no	no	no	no	no	no	no	7260.45	19203	15091.3	14542.7	11092.7	31.0436	483.126	491.597	3412.97	486.668	3006.64	41.8141	18.4299	15.0773	88.5895		99
ninaA	FBgn0002936	+	chr2L	877292	878270	13836	978	no	top 5%	no	no	top 5%	no	no	no	no	no	no	no	no	no	135.264	1214	38	3.66667	1498.67	0.146896	0	0	3.51211	0	0.107077	4.50783	0	0	0.233744		100
CG15824	FBgn0031292	-	chr2L	878174	885052	13836	6878	no	no	no	no	no	no	no	no	no	no	no	no	no	no	140.213	2189.67	114	7	2195.67	0	0	0	4.37555	0	0.631636	77.6085	0	0	2.13748		101
Lsp1beta	FBgn0002563	+	chr2L	898646	901320	26363	2674	no	top 5%	no	no	no	no	top 5%	top 5%	top 5%	top 5%	no	no	no	no	376.444	2264.33	4.66667	0	0	0.0229784	3937.65	1067.89	1096.13	310.915	6.63593	2.58227	0.269161	0	0.0358349		102
GluRIIC	FBgn0046113	+	chr2L	914089	917805	17758	3716	no	top 5%	no	no	no	no	no	no	no	no	no	no	no	no	25.7256	1608.67	14.3333	7.33333	23.6667	0	10.7727	3.51214	60.0581	0.894775	2.39164	6.12306	0	0	0		103
CG4341	FBgn0028481	+	chr2L	922794	958098	58311	35304	top 5%	top 5%	top 5%	top 5%	top 5%	no	no	no	no	no	no	no	no	no	4140.85	16097.3	38800.7	7391.67	14158	0.181655	0.706249	0	165.817	0	1.15885	3.53854	0	0	0.0281343		104
CG4375	FBgn0031295	-	chr2L	1026104	1026897	63699	793	no	no	no	no	no	no	no	no	no	no	no	top 5%	no	no	1.64621	40.3333	3	12.3333	18	0	0	0	0.227019	0	0.0959244	189.591	0	0	0.0118144		105
CG4415	FBgn0031296	+	chr2L	1037274	1038685	22568	1411	no	no	no	no	no	no	no	no	no	no	no	no	top 5%	top 5%	1.38043	22	1	15.3333	34.6667	0.688001	4.58887	0	1.2952	0	16.1808	141.93	567.367	306.365	0.520806		106
S	FBgn0003310	-	chr2L	1050876	1077811	12359	26935	no	no	no	no	no	no	no	no	no	no	no	no	no	no	1155.53	1831	1270	1750.67	1229	18.0048	42.3069	82.8629	452.335	78.1372	2685.92	56.1508	3.61861	13.0085	23.522		107
ast	FBgn0015905	+	chr2L	1077979	1080809	271	2830	no	no	no	no	no	no	no	no	no	no	no	no	no	no	185.443	338	126	169.333	214.667	11.074	74.9077	86.9438	149.962	86.0865	854.485	69.1083	3.71803	34.7276	27.9349		108
Atg4a	FBgn0031298	+	chr2L	1080912	1083378	1079	2466	no	no	no	no	no	no	no	no	no	no	no	no	no	no	2834.56	1985	2133	3784.67	1090.67	19.5641	0	0	1281.39	0	1088.35	23.4308	30.3125	63.6716	69.3659		109
CG4629	FBgn0031299	-	chr2L	1083089	1102506	1079	19417	no	no	no	no	no	no	no	no	no	no	no	no	no	no	2770.61	1249.33	1784.33	3538.33	383.333	0.0464504	0	0	694.682	0	124.95	7.66345	2.14823	1.70322	2.73758		110
CG14339	FBgn0031301	+	chr2L	1108538	1112702	454	4164	no	no	no	no	no	no	no	no	no	no	no	no	no	no	2.87871	123.667	5.33333	3	98	0	0	0	3.82464	0	0.206965	50.1135	0.107089	0	0.33507		111
CG14340	FBgn0031302	+	chr2L	1112987	1114140	796	1153	no	no	no	no	no	no	no	no	no	no	no	no	no	no	154.546	109.333	0	4252.67	69	0	0	0	1.38679	0	0.217055	10.4103	0	0	34.9217		112
Pino	FBgn0016926	-	chr2L	1114651	1128953	792	14302	no	no	no	no	no	no	no	no	no	no	no	no	no	no	2933.67	794.333	1591.33	1380.33	486.667	12.5038	250.183	217.967	6179	266.978	2412.37	102.75	4.71273	13.5406	135.397		113
CG4552	FBgn0031304	+	chr2L	1129234	1132413	862	3179	no	no	no	no	no	no	no	no	no	no	no	no	no	no	926.706	2047.67	1081.67	1123.67	1258.67	4.52981	65.3036	65.8828	842.388	61.395	891.836	110.276	4.94532	19.3936	91.9191		114
Iris	FBgn0031305	-	chr2L	1132329	1134120	862	1791	top 5%	no	no	no	no	no	no	no	top 5%	no	top 5%	no	no	no	1133.58	145.333	66.6667	101.333	141	0.0201119	1.33342	1.17774	2192.75	0.56817	477.555	0.208505	0.442689	0	0.0530908		115
CG4577	FBgn0031306	+	chr2L	1134701	1141156	2627	6455	top 5%	top 5%	no	top 5%	top 5%	no	no	no	top 5%	no	no	no	no	no	20719.2	4229	245.667	29919	28716	0.0635447	2.7884	1.52157	1110.15	0.684724	8.1852	1.18371	0	0	0.00769515		116
MFS3	FBgn0031307	+	chr2L	1143202	1147395	2483	4193	no	no	no	no	no	no	no	no	no	no	no	no	no	no	120.578	356	0	21.6667	1828.67	4.83449	998.229	1054.1	67.5248	1017.48	2.03453	0.811313	21.7328	0	538.51		117
Tfb4	FBgn0031309	-	chr2L	1149444	1150673	546	1229	no	no	no	no	no	no	no	no	no	no	no	no	no	no	76.6291	207.333	120.667	148.333	277.333	33.4108	196.207	196.402	50.3499	151.581	593.514	90.5862	123.355	104.383	63.1274		118
Vps29	FBgn0031310	+	chr2L	1150782	1151764	420	982	no	no	no	no	no	no	no	no	no	no	no	no	no	no	426.671	1149.33	681.667	966.333	1304.67	57.204	398.134	357.33	464.86	310.053	1155.89	74.6142	207.876	219.796	138.62		119
capt	FBgn0261458	-	chr2L	1151677	1158264	420	6587	no	no	no	no	no	no	no	no	no	no	no	no	no	no	2715.68	5091.33	2314.67	1407.33	2808.67	209.856	1151.9	1165.64	1508.01	1078.8	4164.68	38.7156	13.426	28.4364	360.549		120
Tango14	FBgn0031312	+	chr2L	1158660	1160220	380	1560	no	no	no	no	no	no	no	no	no	no	no	no	no	no	323.341	517	594.333	824.667	678.333	26.4259	276.163	258.749	284.689	235.628	1333.92	18.5125	172.353	116.608	102.269		121
CG5080	FBgn0031313	-	chr2L	1160289	1163886	625	3597	no	no	no	no	no	no	no	no	no	no	no	no	no	no	2114.06	50	39.3333	30.6667	14.3333	0.189835	7.6074	7.47725	1636.14	1.77853	609.769	1.64204	44.2769	6.66754	50.2613		122
IntS14	FBgn0031314	+	chr2L	1164442	1166425	636	1983	no	no	no	no	no	no	no	no	no	no	no	no	no	no	155.123	119	150.667	225	145.333	23.6849	136.018	146.333	71.8858	143.292	730.819	16.7632	40.7009	71.476	23.9457		123
CG14341	FBgn0031315	+	chr2L	1166505	1167211	181	706	no	no	no	no	no	no	no	no	no	no	no	no	no	no	205.944	568	280.333	487.333	473.667	14.4524	268.386	354.603	99.3028	172.73	298.381	67.402	64.981	117.617	36.3124		124
Plap	FBgn0024314	-	chr2L	1167171	1170079	181	2908	no	no	no	no	no	no	no	no	no	no	no	no	no	no	487.566	1882	776	690.333	1807	81.3825	447.442	450.302	425.352	513.198	2529.45	126.44	37.3114	104.356	79.804		125
CG31922	FBgn0051922	+	chr2L	1170180	1170789	304	609	no	no	no	no	no	no	no	no	no	no	no	no	no	no	75.3328	101.667	156.333	206	133	11.9531	160.997	143.645	32.0014	111.899	68.3214	24.7646	224.631	31.5605	18.0712		126
Charon	FBgn0031317	-	chr2L	1170752	1172805	304	2053	no	no	no	no	no	no	no	no	no	no	no	no	no	no	286.96	455.333	407.333	527.333	313.667	12.7075	140.422	140.788	204.958	123.995	671.963	18.1941	109.318	47.7264	55.5813		127
CG4887	FBgn0031318	+	chr2L	1173008	1177589	319	4581	no	no	no	no	no	no	no	no	no	no	no	no	no	no	4695.09	4088.33	5393	5105	2328.67	23.9774	231.552	239.794	867.351	248.117	1224.07	12.327	29.249	38.6844	36.5266		128
CG4896	FBgn0031319	+	chr2L	1177705	1182454	182	4749	no	no	no	no	no	no	no	no	no	no	no	no	no	no	2056.06	4435.67	3082.33	2823	2473	11.518	165.278	167.059	501.778	159.35	732.471	63.293	15.3781	11.7628	27.9167		129
CG5126	FBgn0031320	-	chr2L	1182296	1184021	182	1725	no	no	no	no	no	no	no	no	no	no	no	no	no	no	265.587	555.667	345.667	437.667	402	54.6646	234.266	252.024	197.942	261.42	881.137	22.8769	24.9186	138.602	14.3904		130
Tgt	FBgn0031321	+	chr2L	1184087	1185698	124	1611	no	no	no	no	no	no	no	no	no	no	no	no	no	no	129.845	317.667	305	304	174.333	35.1248	94.1718	97.8343	102.169	92.0519	472.849	14.0317	19.1025	143.398	19.6267		131
CG5001	FBgn0031322	+	chr2L	1185756	1196807	1715	11051	no	no	no	no	no	no	top 5%	no	no	top 5%	no	no	no	no	336.686	184.667	8.66667	20	23.3333	0.124309	257.07	109.643	944.285	181.075	74.4816	5.49987	0.211145	0	1.94716		132
CG5139	FBgn0031323	-	chr2L	1198464	1199204	1864	740	no	no	no	no	no	no	no	no	no	no	no	top 5%	no	no	0.93252	7.66667	0	0	9	0	0	0	0.590997	0	0	155.553	0	0	0		133
CG5011	FBgn0040723	+	chr2L	1200777	1201220	3217	443	no	no	no	no	no	no	no	no	no	no	no	no	no	no	105.365	4.66667	0.666667	0.333333	4.33333	0	0	0	195.223	0	5.35562	0	0	0.304727	0.290003		134
CG5397	FBgn0031327	+	chr2L	1240037	1242205	24455	2168	no	no	no	no	no	no	no	no	no	no	no	no	no	no	327.884	0	0	1.66667	4.66667	0.143032	272.659	76.2867	416.084	47.1252	32.2367	13.0883	0	0	100.8		135
robo3	FBgn0041097	+	chr2L	1256425	1294687	48693	38262	top 5%	no	no	top 5%	no	no	no	no	no	no	no	no	no	no	2162.22	5.33333	14.6667	1779	22.6667	0.10496	0	0	130.222	0	0.202809	1.54588	0	0	0.0172022		136
CG33923	FBgn0053923	-	chr2L	1341364	1342095	7779	731	no	no	no	no	no	no	no	no	no	no	no	no	no	no	4.06794	0	0	0	0.333333	0	0	0	0.35496	0	0	0.909612	0	0	0		137
CG33922	FBgn0053922	-	chr2L	1343442	1344171	1655	729	no	no	no	no	no	no	no	no	no	no	no	no	no	no	1.8453	0	0	0	0	0	0	0	0.265763	0	0	0.909612	0	0	0		138
Cdlc2	FBgn0026141	+	chr2L	1344479	1345144	6968	665	no	no	no	no	no	no	no	no	no	no	no	top 5%	no	no	1.4601	0	0	0.666667	0	0	0	0	0.087929	0	0.107699	203.032	0	0	0		139
NLaz	FBgn0053126	-	chr2L	1359982	1361732	6561	1750	no	no	no	no	no	no	no	no	top 5%	no	no	no	no	no	1362.39	3.66667	7.33333	1209.67	0	0.268262	11.8481	5.62712	9087.02	2.22358	244.337	40.9174	51.8018	0	3.75324		140
CG14346	FBgn0031337	+	chr2L	1368101	1369047	17407	946	no	no	no	no	no	no	no	no	no	no	no	top 5%	top 5%	top 5%	0.0771777	0	0	1	0	0.153465	0	0	0.132771	0	5.9578	129.213	214.308	191.024	0.160408		141
robo2	FBgn0002543	-	chr2L	1380085	1420449	19098	40364	no	no	no	no	no	no	no	no	no	no	no	no	no	no	652.356	40	4.33333	723	16	1.49721	207.756	268.177	145.106	314.318	11.8972	1.94198	9.06396	0.587688	7.21142		142
CG18131	FBgn0031343	-	chr2L	1498454	1500760	93	2306	no	no	no	no	no	no	no	no	no	no	no	no	top 5%	top 5%	2.44221	17	0	1.66667	0	0.306107	0	0	1.59955	0	67.7529	160.342	61.1384	105.087	0.637988		143
CG7420	FBgn0031344	-	chr2L	1500834	1502903	13960	2069	no	no	no	no	no	no	no	no	no	no	no	no	no	no	149.397	91.3333	50.6667	63.6667	129.667	21.9986	94.3628	92.9828	157.94	85.5844	464.642	11.7667	31.0531	7.57154	11.4593		144
halo	FBgn0001174	-	chr2L	1517531	1518184	2481	653	no	no	no	no	no	no	no	no	no	no	no	no	no	no	7.56373	14	23.3333	7.66667	5	0.0252881	0	0	1.29906	0	0	0.658398	0	0	0		145
Or22a	FBgn0026398	+	chr2L	1520612	1522151	2967	1539	no	no	no	no	no	no	no	no	no	no	no	no	no	no	19.3253	15.6667	53	18	0.333333	0	0	0	0.64649	0	1.09181	2.91231	0	0	0.0118989		146
Or22b	FBgn0026397	+	chr2L	1522690	1524259	31409	1569	no	no	no	no	no	no	no	no	no	no	no	no	no	no	14.4592	75.6667	86	32.6667	16.6667	0	0	0	1.68182	0	0.84893	0.260448	0	0	0		147
CG10869	FBgn0031347	-	chr2L	1584865	1587155	38536	2290	no	no	no	no	no	no	no	no	no	no	no	no	no	no	25.2276	12	134.333	58	55	0.0965002	2.01395	2.23252	6.52013	0.864653	2.93483	151.772	0	0	2.93285		148
CG31935	FBgn0051935	-	chr2L	1594821	1611125	7961	16304	no	no	no	no	no	no	no	no	no	no	no	no	no	no	739.006	542.667	1617.33	1124	611.333	4.75995	41.2453	44.2332	371.3	47.859	751.315	29.2488	28.319	5.2958	14.5172		149
CG14352	FBgn0031351	+	chr2L	1611420	1612576	410	1156	no	no	no	no	no	no	no	no	no	no	no	no	no	no	125.107	190.667	363.667	470	312.333	15.1879	77.5395	82.7124	395.857	75.7459	631.784	19.425	58.4352	72.7306	11.7648		150
RFeSP	FBgn0021906	-	chr2L	1612691	1614182	37192	1491	no	no	no	no	no	no	no	no	no	no	no	no	no	no	2845.12	10444	12570.7	13590	14756	290.568	1542.47	1040.28	16724.8	869.317	2317.33	150.069	639.257	248.299	271.679		151
chinmo	FBgn0086758	+	chr2L	1651259	1704682	37298	53423	no	no	no	no	no	no	no	no	no	no	no	no	no	no	1320.81	12952.3	7154.33	10485.3	5872	10.2525	5.45705	2.74953	82.4493	2.75446	6.05657	100.327	8.69108	16.322	23.6941		152
cpb	FBgn0011570	+	chr2L	1704903	1706962	390	2059	no	no	no	no	no	no	no	no	no	no	no	no	no	no	582.545	808.667	658.667	535.667	578	43.5486	520.36	490.403	514.566	495.198	2408.31	49.9832	47.3437	64.4199	196.481		153
CG17660	FBgn0031356	-	chr2L	1707131	1710415	219	3284	no	no	no	no	no	no	no	no	no	no	no	no	no	no	1008.44	2831.67	2110	1669.67	1489	24.4399	210.689	263.961	600.386	260.701	1179.19	62.7609	125.583	58.5856	263.21		154
mRpL48	FBgn0031357	+	chr2L	1710465	1711466	432	1001	no	no	no	no	no	no	no	no	no	no	no	no	no	no	255.162	1395.67	1073.33	1712.67	1922.67	41.2416	411.959	362.855	121.284	317.565	342.332	74.8853	337.102	194.676	46.1414		155
frtz	FBgn0086698	-	chr2L	1711298	1715861	432	4563	no	no	no	no	no	no	no	no	no	no	no	no	no	no	156.958	678.667	522	842.333	966.667	5.17256	44.159	54.4826	262.424	56.8132	594.322	10.284	7.08747	7.38732	26.8068		156
Rim2	FBgn0031359	-	chr2L	1716243	1724391	964	8148	no	no	no	no	no	no	no	no	no	no	no	no	no	no	1236.12	1710	1251.67	1195	1983.67	6.65602	43.1072	59.9769	4633.34	73.5826	575.793	9.08635	4.18359	11.1018	66.6438		157
Eno	FBgn0000579	-	chr2L	1724973	1729629	952	4656	no	no	no	no	no	no	no	no	no	no	no	no	no	no	15038.8	33660	27710.7	21407.7	23433.7	331.823	3639.27	2502.22	26299.7	1962.08	25572.6	150.043	300.62	99.5036	796.839		158
Rrp40	FBgn0260648	+	chr2L	1728734	1729575	952	841	no	no	no	no	no	no	no	no	no	no	no	no	no	no	76.5459	59.6667	63.6667	118.333	128	59.3724	466.42	422.938	97.1061	388.887	416.894	38.3118	268.309	193.339	37.6194		159
CG31937	FBgn0031360	+	chr2L	1729945	1731070	657	1125	no	no	no	no	no	no	no	no	no	no	no	no	no	no	433.905	485.667	403.667	157.333	227.667	15.9974	306.331	242.902	842.624	217.539	1024.5	48.8208	52.0311	68.3911	84.8392		160
CG17652	FBgn0031361	-	chr2L	1731357	1732356	18617	999	no	no	no	no	no	no	no	no	no	no	no	no	no	no	151.443	265.333	205.667	348.333	238	18.4421	97.3789	106.446	203.612	94.4424	458.383	25.7775	16.2257	59.4996	26.3125		161
CG17712	FBgn0027597	-	chr2L	1750686	1752116	18562	1430	no	no	no	no	no	no	no	no	no	no	no	no	no	no	280.542	880	1082.67	1080.33	748.667	9.46495	176.546	172.612	119.707	168.656	683.835	44.2523	91.5309	111.602	21.9831		162
Gr22f	FBgn0041249	-	chr2L	1755252	1756451	4235	1199	no	no	no	no	no	no	no	no	no	no	no	no	no	no	0.0771777	3	0	1.33333	0	0	0	0	0.0902202	0	0.0959244	13.4924	0	0	0.0137762		163
CG17650	FBgn0031365	-	chr2L	1758285	1759078	26817	793	no	no	no	no	no	no	no	no	no	no	no	no	top 5%	top 5%	7.4486	5	1	6.66667	0	0.232208	0	0	2.65744	0	5.75861	112.986	603.397	225.84	5.51667		164
CG31664	FBgn0051664	-	chr2L	1824272	1826378	6189	2106	no	no	no	no	no	no	no	no	no	no	no	no	top 5%	top 5%	106.127	0	0	37.6667	11.6667	0	0	0	202.019	0	0.426221	4.65486	13.1769	6.10558	0.0429376		165
CG31663	FBgn0051663	-	chr2L	1858608	1880644	11516	22036	top 5%	no	no	no	no	no	no	no	no	no	no	no	no	no	3743.67	31	1	91.3333	9	0.0262947	0	0.562245	409.852	0	19.0415	17.2859	0	0	0.00903523		166
CG7295	FBgn0031372	+	chr2L	1869866	1870956	11516	1090	no	no	no	no	no	no	no	no	no	no	no	top 5%	no	no	1.13724	0	0	0	0	0	0	0	0.601112	0	0	151.399	0	0	0		167
Wdr62	FBgn0031374	+	chr2L	1884651	1943947	7660	59296	no	no	no	no	no	no	no	no	no	no	no	no	no	no	2358.77	2286.67	1735	2317.67	11616.7	7.43607	42.4023	52.1632	2679.87	60.5279	2634.95	62.0502	1.44766	6.18174	22.8802		168
CG33673	FBgn0053673	-	chr2L	1945814	1946728	3615	914	no	no	no	no	no	no	no	no	no	no	no	no	no	no	1.41191	0	0	13.6667	0.666667	0.030024	0	0	0	0	0	50.762	0	0	0		169
CG15356	FBgn0031377	-	chr2L	1976235	1980755	11157	4520	no	no	no	no	no	no	no	no	no	no	no	no	no	no	932.417	2387.67	1644	1199.33	1645	16.0662	27.221	45.1321	244.121	66.0112	1910.96	11.5358	1.70608	14.8591	10.4265		170
CG15362	FBgn0031378	+	chr2L	1981175	1982099	540	924	no	no	no	no	no	no	no	no	no	no	no	no	no	no	46.5657	2	5	5	0	4.59482	93.6439	92.5927	77.7633	63.7505	373.228	100.547	89.3279	21.0685	38.6979		171
CG7289	FBgn0031379	+	chr2L	1982219	1984514	595	2295	no	no	no	no	no	no	no	no	no	no	no	no	no	no	797.314	2175.67	1731.33	1542.67	1519	14.1504	178.022	204.005	381.443	206.902	954.422	110.883	25.8437	64.5086	37.9793		172
Got2	FBgn0001125	-	chr2L	1984511	1987788	595	3277	no	no	no	no	no	no	no	no	no	no	no	no	no	no	2103.42	2521.33	1477.33	1843.67	2662.33	2.91486	1176.06	1005.44	2272.39	835.183	6820.02	137.545	143.619	34.255	98.0421		173
Npc2a	FBgn0031381	+	chr2L	1988263	1988940	984	677	no	no	no	no	no	no	no	no	no	no	no	no	no	no	1513.97	30.3333	7	803.667	2022.33	1.50562	519.755	246.393	1198.13	155.612	1165.16	43.5602	58.7358	17.4402	136.499		174
CG33543	FBgn0053543	-	chr2L	1997101	2006307	7776	9206	top 5%	no	no	top 5%	top 5%	no	no	no	no	no	no	no	no	no	2526.86	204.667	7.66667	4058.33	14836.7	0.00664715	0	0	203.669	0	0.86242	2.56776	0	0	0.0216063		175
CG15353	FBgn0040718	-	chr2L	2006762	2007193	4093	431	no	no	no	no	no	no	top 5%	top 5%	no	top 5%	no	no	no	no	23.0587	4	5.33333	5	3.33333	0.366262	37712.7	8779.9	77.6571	3209.26	14.8583	4.4424	0	0	0		176
Nplp4	FBgn0040717	+	chr2L	2008459	2008966	2158	507	no	no	no	no	no	no	top 5%	top 5%	no	top 5%	no	no	no	top 5%	8.38275	0	0	0.333333	0.333333	0	7234.56	1865.94	17.2781	579.909	2.30658	4.65205	8.67778	11.1298	0.358525		177
CG4238	FBgn0031384	+	chr2L	2009858	2030536	21866	20678	no	top 5%	top 5%	no	no	no	no	no	no	no	top 5%	no	no	no	2365.52	8835.33	11445	3350.33	5786.33	4.21551	16.1745	20.9164	368.748	27.4291	1915.5	50.0488	0.328321	5.90052	4.33603		178
CG42296	FBgn0259192	-	chr2L	2032634	2035936	1391	3302	no	no	no	no	no	no	no	no	no	no	no	no	no	no	1.79699	1	0	4.33333	45.3333	0	0	0	1.98843	0	1.61006	0.593568	0	0	0.141216		179
Su(dx)	FBgn0003557	+	chr2L	2037801	2044373	1705	6572	no	no	no	no	no	no	no	no	no	no	no	no	no	no	2369.36	10752	4001	2447.33	4878.33	20.2955	85.207	103.595	1339.28	117.781	3597.08	19.8659	0.824561	4.8918	75.1445		180
Kebab	FBgn0028952	+	chr2L	2045524	2048054	7685	2530	no	no	no	no	no	no	no	no	no	no	no	no	no	no	28.3061	108.667	0.333333	4.33333	111	6.85953	21.6322	23.8476	27.1418	25.1546	563.877	53.5476	12.037	5.20448	3.88482		181
Or22c	FBgn0026396	+	chr2L	2054588	2057967	7425	3379	no	no	no	no	no	no	no	no	no	no	no	no	no	no	6.35876	33.6667	0	4	52.3333	0.065485	2.64316	0	0.0902202	0	0.218712	0.28275	0	0	0.0798517		182
dpr3	FBgn0053516	-	chr2L	2058858	2109878	47819	51020	no	no	no	no	no	no	no	no	no	no	no	no	no	no	1061.73	77	68.3333	2295	1061.33	0.00573745	0	0	64.9727	0	1.72798	24.97	0	0	1.13291		183
CG4259	FBgn0031389	-	chr2L	2128214	2129211	48531	997	no	no	no	no	no	no	no	no	no	no	no	no	no	no	116.507	12.3333	0	0	0	0	59.0876	22.003	209.585	5.11726	3.4652	6.95126	7.99086	7.34235	130.213		184
GlyP	FBgn0004507	+	chr2L	2130814	2137296	1656	6482	no	no	no	no	no	no	no	no	no	no	no	no	no	no	6791.65	36804.7	13330.7	7390.33	19196.7	55.318	840.543	544.178	12479.8	487.19	12560.9	18.9998	32.3774	26.6715	182.246		185
tho2	FBgn0031390	-	chr2L	2137349	2145175	374	7826	no	no	no	no	no	no	no	no	no	no	no	no	no	no	1214.83	3370.67	2030.33	1289.67	1932.67	70.7884	145.675	163.585	554.293	207.995	2389.66	53.291	45.5707	24.8053	31.6105		186
CG11723	FBgn0031391	-	chr2L	2145496	2147287	552	1791	no	no	no	no	no	no	no	no	no	no	no	no	no	no	299.961	410	426.667	702	303.333	39.4616	80.1879	92.1619	182.985	87.6946	871.679	62.4513	93.2672	92.2597	33.9633		187
TBCD	FBgn0027509	+	chr2L	2147518	2151664	307	4146	no	no	no	no	no	no	no	no	no	no	no	no	no	no	477.744	964	504	407.667	385.667	42.3426	297.778	323.729	185.075	376.738	1474.26	76.7461	82.7871	43.1139	43.1644		188
CG15382	FBgn0031393	+	chr2L	2155759	2156790	8627	1031	no	no	no	no	no	no	no	no	no	no	no	no	top 5%	no	161.233	278.667	90	211.667	237.667	1.25222	83.4964	72.025	77.7984	38.6494	90.1511	34.0164	92.3439	13.1589	0.806725		189
aop	FBgn0000097	-	chr2L	2156483	2178749	8627	22266	no	no	no	no	no	no	no	no	no	no	no	no	no	no	798.551	1568	803	2106	1184.33	6.34556	92.0765	160.41	567.695	150.582	1820.27	4.31778	25.436	11.4843	43.6814		190
CG10874	FBgn0031395	-	chr2L	2189912	2192371	2986	2459	no	no	no	no	no	no	no	no	no	no	no	no	no	no	453.051	637.333	533.333	761.333	558.333	15.8123	196.643	188.909	405.413	153.84	1023.62	51.8862	20.9097	56.1203	35.9219		191
CG34172	FBgn0085201	-	chr2L	2192524	2197912	6013	5388	no	no	no	no	no	no	no	no	top 5%	no	no	no	no	no	22.3291	2	1.66667	1.66667	0	0.0439956	0	0	3213.73	0	5.67416	18.7696	0	0	3.03677		192
CG15385	FBgn0031397	-	chr2L	2209573	2212571	833	2998	no	no	no	no	no	no	no	no	no	no	no	no	no	no	1183.37	512	624.333	1069.67	1175.67	0.315982	5.22884	7.7393	365.792	6.42571	33.1904	3.29393	0.798597	0	9.26102		193
Uch	FBgn0010288	-	chr2L	2212737	2214211	259	1474	no	no	no	no	no	no	no	no	no	no	no	no	no	no	660.147	628	594.667	837.333	947.667	174.539	1007.11	968.328	608.066	780.38	5264.72	147.025	340.793	172.329	91.7769		194
CG34174	FBgn0085203	+	chr2L	2214304	2215167	291	863	no	no	no	no	no	no	no	no	no	no	no	no	top 5%	top 5%	51.003	128	81	175	126	21.3897	96.5632	102.962	46.5006	86.5378	217.518	18.0999	121.954	84.2529	5.09608		195
CG10880	FBgn0031398	-	chr2L	2214971	2216304	291	1333	no	no	no	no	no	no	no	no	no	no	no	no	top 5%	top 5%	168.226	280	266.333	422	341	24.0832	132.389	147.151	79.6432	134.633	1157.69	12.2798	156.889	135.455	9.6903		196
mio	FBgn0031399	+	chr2L	2217250	2220625	138	3375	no	no	no	no	no	no	no	no	no	no	no	no	no	no	358.661	1040.67	577	430	794	14.3424	141.779	148.083	273.153	162.909	636.449	55.276	9.6888	28.3366	18.7742		197
papi	FBgn0031401	+	chr2L	2220749	2225544	124	4795	no	no	no	no	no	no	no	no	no	no	no	no	no	no	638.786	589.667	659	556	398	17.5239	359.682	292.323	745.997	304.509	1008.83	105.006	53.3367	59.8156	38.4831		198
CG15387	FBgn0031403	-	chr2L	2225544	2226840	4503	1296	no	no	no	no	no	no	no	no	no	no	no	no	no	no	71.4521	191.333	111.333	204.333	236.667	27.7401	163.384	281.482	58.0236	244.222	598.406	72.9515	109.751	80.4029	16.0536		199
Tengl3	FBgn0051679	-	chr2L	2237075	2238251	287	1176	no	no	no	no	no	no	no	no	no	no	no	no	no	no	0.0898652	0	0	1	0	0	0	0	0.265763	0	0.636491	113.833	0	0	3.66722		200
Tengl1	FBgn0051682	-	chr2L	2239413	2240593	4665	1180	no	no	no	no	no	no	no	no	no	no	no	top 5%	no	no	0.518574	0.333333	0	0.333333	0	0	0	0	1.25481	0	1.61393	134.613	0	0	0.0497439		201
CG17234	FBgn0042187	+	chr2L	2253078	2253834	1078	756	no	no	no	no	no	no	no	no	no	no	no	no	no	no	0.0991123	0	0	1	0	0	0	0	0.869515	0	0.888322	0	0	0	0.0154121		202
CG4271	FBgn0031409	+	chr2L	2285162	2285926	310	764	no	no	no	no	no	no	no	no	no	no	no	no	no	no	0.9908	4.66667	2.66667	0.333333	4	0	0	0	0.248318	0	0.70044	3.23409	0	0	0		203
CG31681	FBgn0051681	-	chr2L	2285924	2286873	310	949	no	no	no	no	no	no	no	no	no	no	no	no	no	no	0.963579	0	0	2.33333	0	0.147994	0	0	22.7468	0	17.4942	0.804869	0	0	0		204
eys	FBgn0031414	+	chr2L	2311692	2358944	3071	47252	top 5%	top 5%	no	top 5%	top 5%	no	no	no	no	no	no	no	no	no	3499.33	4594.67	84.6667	5009.33	60345.3	0.044817	1.04654	0.710142	198.731	0.652445	72.912	1.02677	0	0.052561	0.0333145		205
Rab5	FBgn0014010	-	chr2L	2359195	2365277	318	6082	no	no	no	no	no	no	no	no	no	no	no	no	no	no	4217.61	4321.67	3785.67	5660.33	3024.33	75.5657	394.57	398.825	2550.7	392.766	3954.3	79.228	42.4402	45.9598	138.766		206
CG3597	FBgn0031417	-	chr2L	2370151	2371524	944	1373	no	no	no	no	no	no	no	no	top 5%	no	no	no	no	no	624.39	10	40.6667	30.6667	17	0	7.59536	3.81236	1268.54	1.62157	13.2813	0.55753	2.29414	0	0.0947338		207
CG3609	FBgn0031418	-	chr2L	2372454	2374627	1015	2173	no	no	no	no	no	no	no	no	no	no	no	no	no	no	1093.4	93.3333	151.667	187.667	212.667	22.4266	668.143	511.271	2942.37	520.906	1367.04	59.7005	498.361	136.458	66.6636		208
CG15390	FBgn0031419	+	chr2L	2374712	2375697	228	985	no	no	no	no	no	no	no	no	no	no	no	no	top 5%	no	137.576	198	208.667	376.667	342.333	8.09052	28.1145	22.1438	46.9328	26.3253	212.297	10.4625	49.0036	19.7874	1.77724		209
Atxn7	FBgn0031420	+	chr2L	2375840	2380506	2838	4666	no	no	no	no	no	no	no	no	no	no	no	no	no	no	580.394	1937	687.667	455	1744.33	18.5985	69.3389	77.8108	196.293	84.284	947.105	59.8128	0.505482	1.20104	11.5913		210
PIG-Wa	FBgn0031422	+	chr2L	2383201	2384747	2708	1546	no	no	no	no	no	no	no	no	no	no	no	no	no	no	64.75	24.3333	236.333	102.667	11.6667	5.28029	35.7706	42.3433	27.7939	34.7643	242.436	8.88351	8.4518	14.1791	2.29777		211
CG3557	FBgn0031423	-	chr2L	2384760	2385792	4076	1032	no	no	no	no	no	no	no	no	no	no	no	top 5%	no	no	4.70664	0.666667	73	12.6667	0.666667	0	0	0	0.340039	0	2.55913	122.981	0	0.138172	0		212
VGlut	FBgn0031424	+	chr2L	2391659	2410662	1109	19003	top 5%	no	top 5%	top 5%	no	no	no	no	top 5%	no	no	no	no	no	6960.67	206	64330	19793.7	98	0.114469	0	0	623.807	0	1.41817	0.171199	0	0	0.00161004		213
CG18641	FBgn0031426	-	chr2L	2410623	2415294	1109	4671	no	no	no	no	no	no	no	no	no	no	no	no	no	no	93.4676	20.6667	433	186.333	0.666667	0	8.10049	9.43932	16.3392	5.30244	0.593829	62.5221	0	0	0.0139343		214
CG31948	FBgn0051948	-	chr2L	2415433	2416720	227	1287	no	no	no	no	no	no	no	no	no	no	no	top 5%	no	no	7.43551	0.333333	10.6667	107.667	0.666667	0	0	0	2.76586	0	3.81164	143.021	0	0	0		215
CG9886	FBgn0031428	+	chr2L	2420807	2422915	6253	2108	no	no	no	no	no	no	no	no	no	no	no	no	no	no	319.214	288.667	512.667	472.667	138.333	4.51317	25.5008	20.7139	249.364	22.4501	98.1491	8.85891	1.02549	13.1449	6.66981		216
dpp	FBgn0000490	+	chr2L	2428371	2459823	5556	31452	no	no	no	no	no	no	top 5%	top 5%	no	top 5%	no	no	no	no	152.968	38	0	0.333333	0.333333	0.0296726	97.4801	122.439	262.805	134.265	39.8364	3.05875	0.335807	0	0.36127		217
oaf	FBgn0011818	+	chr2L	2492954	2498846	48523	5892	no	no	no	no	no	no	no	no	no	no	no	no	no	no	1090.31	1715.67	8391.33	3081.67	907	40.391	45.9279	57.7359	338.627	68.7982	2777.74	143.826	77.726	67.8404	18.967		218
CG3515	FBgn0031431	-	chr2L	2551143	2552844	43146	1701	no	no	no	no	no	no	no	no	no	no	no	no	no	no	2.05448	62	3.66667	3	19.3333	0	0	0	0.265763	0	0	72.0721	0	0	0		219
Cyp309a1	FBgn0031432	-	chr2L	2562884	2564848	10073	1964	no	no	no	no	no	no	no	no	no	no	no	no	no	top 5%	142.885	106	8.33333	92.6667	13.6667	0.0750531	8.85925	3.41056	402.463	1.58205	1.44343	0.206169	0	10.043	0.235848		220
Cyp309a2	FBgn0041337	-	chr2L	2564881	2573047	2261	8166	no	no	no	no	no	no	no	no	no	no	no	no	no	no	94.1702	288	99.6667	105.667	35	0.0464417	0	0	170.801	0	1.66822	62.3066	0	0	0.0174227		221
insv	FBgn0031434	-	chr2L	2575275	2577006	2892	1731	no	no	no	no	no	top 5%	no	no	no	no	top 5%	no	no	top 5%	113.011	759.667	211.333	325.333	199.667	70.0337	54.3234	61.8179	114.712	59.0237	1657.24	61.1648	2.52466	111.822	1.12487		222
Elba2	FBgn0031435	+	chr2L	2577670	2579180	700	1510	no	no	no	no	no	top 5%	no	no	no	no	top 5%	no	no	top 5%	85.7706	721.667	221	323	231.667	7.58315	26.8714	25.2613	99.2794	29.0349	1665.11	14.4656	3.45314	19.9156	0.844036		223
ND-B17.2	FBgn0031436	-	chr2L	2579216	2580056	270	840	no	no	no	no	no	no	no	no	no	no	no	no	no	no	1438.01	3684.67	2964.67	5803.67	8954.67	149.873	1033.31	798.599	7593.52	663.138	863.522	109.881	488.822	210.966	114.916		224
Arpc5	FBgn0031437	+	chr2L	2580290	2581114	556	824	no	no	no	no	no	no	no	no	no	no	no	no	no	no	307.06	643	288.333	601.667	409.333	97.2618	1222.65	1039.49	252.243	962.546	893.301	123.047	333.25	248.438	119.995		225
Drp1	FBgn0026479	-	chr2L	2581436	2585448	3727	4012	no	no	no	no	no	no	no	no	no	no	no	no	no	no	1783.46	5349.33	4028.67	3251.33	6936	93.0142	281.431	312.961	802.292	339.093	3746.75	139.768	87.4296	68.0475	60.3624		226
CG15394	FBgn0250835	+	chr2L	2588853	2592775	20775	3922	no	top 5%	no	no	no	no	no	no	no	no	no	no	no	no	117.735	1208.33	349	306	358	0	0	0	39.3388	0	18.3691	83.04	0	0	0.149765		227
CG31690	FBgn0051690	+	chr2L	2674824	2719431	36333	44607	no	no	no	no	no	no	no	no	no	no	no	no	no	no	804.221	1205.33	1350.67	1105.33	1137	0.203134	0	0	81.1576	0	8.48536	2.30979	0.102537	0	6.25392		228
CG15398	FBgn0031446	-	chr2L	2695374	2696437	36333	1063	no	no	no	no	no	no	no	no	no	no	no	no	top 5%	top 5%	0.418536	5.33333	7.33333	8.66667	0	0	0	0	0.106749	0	0.416772	12.5519	180.672	217.832	0.0258202		229
CG31689	FBgn0031449	+	chr2L	2730105	2739833	33820	9728	no	no	no	no	no	no	no	no	no	no	no	no	no	no	1430.87	52.6667	0.333333	15.3333	21.6667	0	10.013	5.95988	2880.96	1.91257	3031.96	20.4142	0.938742	2.11129	41.6578		230
Hrs	FBgn0031450	+	chr2L	2739985	2743377	319	3392	no	no	no	no	no	no	no	no	no	no	no	no	no	no	921.981	10143	3267.33	892	7105	29.6685	163.114	169.208	468.889	169.765	1730.95	79.2105	7.52896	4.15561	59.7478		231
CG9961	FBgn0031451	-	chr2L	2743374	2744934	319	1560	no	no	no	no	no	no	no	no	no	no	no	no	no	no	15.6522	96.6667	9	10.6667	78.3333	2.56971	19.2054	12.352	30.2255	12.9982	30.6005	144.807	11.5951	0	2.85138		232
Cwc25	FBgn0031452	+	chr2L	2745101	2746944	6021	1843	no	no	no	no	no	no	no	no	no	no	no	no	no	no	349.761	1915	1720.67	1366	1521	26.1602	160.86	154.783	403.723	157.919	1574.93	35.9982	16.4927	80.8949	12.974		233
Bacc	FBgn0031453	+	chr2L	2752798	2757703	6577	4905	no	no	no	no	no	no	no	no	no	no	no	no	no	no	11370.5	39671.7	20709.7	26861.7	24264.3	536.866	3734.46	4479.11	5834.25	4049.75	3894.26	19.1513	237.714	61.6055	390.279		234
Trn-SR	FBgn0031456	+	chr2L	2759914	2763610	660	3696	no	no	no	no	no	no	no	no	no	no	no	no	no	no	426.704	2746.33	993.333	735.667	1026.33	16.8399	69.9812	84.0026	226.028	88.2323	689.897	18.7989	14.954	11.2229	14.0256		235
CG3077	FBgn0031457	-	chr2L	2764066	2765686	1004	1620	no	no	no	no	no	no	no	no	no	no	no	no	no	no	464.025	967.667	796	985.667	691.333	1.72235	52.8447	60.9223	246.574	55.3921	683.569	11.81	2.2044	12.3021	49.8525		236
aph-1	FBgn0031458	+	chr2L	2766234	2767154	674	920	no	no	no	no	no	no	no	no	no	no	no	no	no	no	206.2	706.333	325.667	526	625	47.556	422.763	490.146	160.382	393.817	586.943	74.6413	116.174	129.062	107.743		237
Taf10b	FBgn0026324	-	chr2L	2767280	2768166	549	886	no	no	no	no	no	no	no	no	no	no	no	no	no	no	308.987	842	725.333	1334.67	642.333	120.633	432.819	571.36	227.64	0	489.886	125.577	261.689	183.193	42.3728		238
colt	FBgn0019830	-	chr2L	2768589	2770066	492	1477	no	no	no	no	no	no	no	no	no	no	no	no	no	no	756.003	445.667	333	451.333	353	47.3191	712.914	460.509	1519.55	0	1328.99	82.8686	71.164	128.518	67.8982		239
CG2862	FBgn0031459	+	chr2L	2770135	2770904	9033	769	no	no	no	no	no	no	no	no	no	no	no	no	no	no	1089.99	791	383.667	556	768	549.159	2359.39	1859.17	1643.71	1658.39	1792.91	167.787	575.602	248.172	277.357		240
CG15399	FBgn0031460	-	chr2L	2770883	2771776	9033	893	no	no	no	no	no	no	no	no	no	no	no	no	no	no	123.636	17	14	6.66667	11	0	0	0	193.398	0	2.80003	98.8438	7.23567	0.427299	1.93209		241
Syt1	FBgn0004242	-	chr2L	2780740	2799970	14511	19230	top 5%	top 5%	top 5%	top 5%	top 5%	no	no	no	top 5%	no	no	no	no	no	23260.8	23903.7	62476	74217.3	23721.7	0.178477	4.32281	1.59545	2239.35	1.05549	18.4793	0.761776	0	0	0.0601166		242
daw	FBgn0031461	+	chr2L	2805517	2812147	5836	6630	no	no	no	no	no	no	no	no	no	no	no	no	no	no	773.374	16.6667	0	5	0	0.0325913	16.8419	43.6971	1557.22	9.08043	96.969	0.463177	5.58323	0.0780936	19.8479		243
CG2964	FBgn0031462	+	chr2L	2812436	2814429	498	1993	no	no	no	no	no	no	no	no	no	no	no	top 5%	no	no	19.4547	68	80	75.3333	71	0	0	0	6.798	0	0.216433	144.627	0	0	0.0269046		244
G6P	FBgn0031463	-	chr2L	2814335	2815760	498	1425	no	no	top 5%	no	no	top 5%	no	no	no	no	no	top 5%	no	no	231.108	591.667	671.333	679	554	15.4958	10.9507	8.71623	20.1454	6.5858	0.523746	119.559	0	0	0.013236		245
CG3123	FBgn0031465	-	chr2L	2823545	2825506	9589	1961	no	no	no	no	no	no	no	no	no	no	no	no	no	no	0.148671	0.666667	0	0.333333	0	0	0	0	0.239741	0	0.504559	42.7718	0	0	0.0113019		246
CG3119	FBgn0031466	-	chr2L	2834886	2837831	9962	2945	no	no	no	no	no	no	no	no	no	no	no	no	no	no	0.833608	0.333333	0.333333	0	0	0	14.1756	3.84099	2.17426	1.9849	0.203002	1.23054	0	0	0		247
CG2975	FBgn0031468	+	chr2L	2840123	2842638	663	2515	no	no	no	no	no	no	no	no	no	no	no	no	no	no	5.89632	2.66667	0.666667	1.33333	1.33333	0	15.8876	5.47995	7.96	14.0997	0.781496	3.95399	0	0	0.0523456		248
CG18558	FBgn0031469	-	chr2L	2842588	2844513	663	1925	no	no	no	no	no	no	no	no	no	no	no	no	no	no	0	14	2	2	9.66667	0	6.89387	3.17886	0.479525	5.16919	0	38.0775	0	0	0.77247		249
CG18557	FBgn0031470	-	chr2L	2844600	2845711	459	1111	no	no	no	no	no	no	no	no	no	no	no	no	no	no	0.582098	11.3333	0	1.33333	0.666667	0	3.46455	0	0.77776	0	0.216786	2.73349	0	0	373.189		250
CG3117	FBgn0031471	-	chr2L	2846083	2847197	806	1114	no	no	no	no	no	no	no	no	no	no	no	no	no	no	0.162554	6	0	1.33333	0	0	4.79106	3.31982	0.700225	3.65429	0	2.0017	0	0	5.73805		251
CG3104	FBgn0031473	-	chr2L	2849731	2855749	1054	6018	no	top 5%	top 5%	top 5%	top 5%	no	no	no	no	no	no	no	no	no	1208.16	2573.67	2381.67	5434.33	3037.67	0.126341	2.30897	1.98202	151.792	3.60495	47.107	0.899868	0	0	0.215077		252
CG2991	FBgn0031474	+	chr2L	2857158	2868553	190	11395	no	no	no	no	no	no	no	no	no	no	no	no	no	no	2038.8	7224	3943.33	3958	5837.67	25.7246	120.201	151.922	1060.36	156.038	941.185	17.5915	0.878995	1.53617	63.8814		253
CG31694	FBgn0051694	-	chr2L	2868626	2874518	4295	5892	no	no	no	no	no	no	no	no	no	no	no	no	no	no	1687.75	2590	1785	2242	2073.67	78.772	231.911	248.424	1329.37	265.929	3308.92	101.647	74.1212	130.187	125.115		254
CG8813	FBgn0031476	+	chr2L	2869651	2870649	4295	998	no	no	no	no	no	no	no	no	no	no	no	top 5%	no	no	14.5547	32	17.6667	4	8	0	0	3.41949	9.37061	4.22123	3.03332	187.841	0	0	0.180574		255
CG8814	FBgn0031478	+	chr2L	2874871	2877168	4509	2297	no	no	no	no	no	no	no	no	no	no	no	no	no	no	1112.38	1836	2128.33	1904.67	2947	3.24125	138.988	127.951	957.845	112.829	1691.5	10.4061	6.35922	17.719	42.2834		256
Prx6005	FBgn0031479	-	chr2L	2877090	2878232	4509	1142	no	no	no	no	no	top 5%	no	no	no	no	no	no	no	no	146.396	189.667	285	361	506	159.685	305.964	268.914	142.64	250.046	437.332	67.428	434.419	188.996	32.5385		257
CG31950	FBgn0051950	+	chr2L	2878519	2879001	409	482	no	no	no	no	no	no	no	no	no	no	no	no	no	no	45.0488	53.3333	108.333	147	68.3333	62.7287	516.925	376.78	44.7252	300.145	135.415	148.186	90.8228	124.05	24.9997		258
betaggt-II	FBgn0028970	+	chr2L	2879123	2880708	223	1585	no	no	no	no	no	no	no	no	no	no	no	no	no	no	659.807	1506	1005	994.333	1106.67	30.6172	104.631	95.8381	274.726	86.0937	264.878	53.0886	91.0252	108.082	51.437		259
NTPase	FBgn0024947	-	chr2L	2880703	2885850	223	5147	no	no	no	no	no	no	no	no	no	no	no	no	no	no	2281.19	3189.67	2087.33	2429.67	1777	4.08054	140.766	158.043	2538.65	132.558	1683.11	35.8566	60.384	57.1447	189.595		260
lilli	FBgn0041111	+	chr2L	2885951	2953077	1785	67126	no	no	no	no	no	no	no	no	no	no	no	no	no	no	1291.51	4487.67	5355.67	5546.67	6692.67	15.3892	28.2038	46.5213	801.185	56.8143	1877.12	91.1721	0.0378663	1.11309	12.9936		261
Rbp9	FBgn0010263	+	chr2L	2954761	2968434	1836	13673	top 5%	top 5%	top 5%	top 5%	top 5%	no	no	no	top 5%	no	no	no	top 5%	top 5%	6912.8	6038.67	8194	7504.33	9311.33	0.486162	0	0	3281.89	0	131.018	39.3477	29.9861	32.1681	0.66415		262
Ts	FBgn0024920	-	chr2L	2968292	2969620	1836	1328	no	no	no	no	no	no	no	no	no	no	no	no	no	no	413.059	180.667	224	358.333	351.667	101.699	0	0	73.0517	0	2068.87	9.95734	132.409	161.172	49.141		263
Rrp1	FBgn0004584	-	chr2L	2969772	2972676	367	2904	no	no	no	no	no	top 5%	no	no	no	no	no	no	no	no	273.006	12.6667	290.333	182.667	489.333	443.929	497.86	538.451	101.961	610.255	2922.64	71.0359	65.8267	119.9	53.1384		264
gammaTub23C	FBgn0260639	+	chr2L	2972891	2974862	487	1971	no	no	no	no	no	no	no	no	no	no	no	no	no	no	661.954	1567.33	1189.67	1055	910.667	148.81	411.106	393.598	180.613	437.226	954.285	54.564	46.0402	161.874	43.4697		265
CG9641	FBgn0031483	-	chr2L	2974858	2976859	487	2001	no	no	no	no	no	no	no	no	no	no	no	no	no	no	728.065	1042	1210.33	1065.67	624	5.54254	128.795	158.883	227.335	154.11	4995.04	143.746	1.00333	32.8623	75.2044		266
CG3165	FBgn0031484	+	chr2L	2977131	2978500	297	1369	no	no	no	no	no	no	no	no	no	no	no	no	no	no	298.248	176.667	87	305.667	204.333	37.3351	198.458	181.446	323.056	188.609	1419.82	86.9522	3.47245	23.8525	39.8632		267
CG9643	FBgn0031485	-	chr2L	2978525	2979410	313	885	no	no	no	no	no	no	no	no	no	no	no	no	no	no	123.88	190.333	133	200.667	173	49.9767	321.343	327.441	134.914	273.134	434.334	27.9858	182.796	100.739	16.8327		268
Chd1	FBgn0250786	-	chr2L	2979698	2987677	745	7979	no	no	no	no	no	no	no	no	no	no	no	no	no	no	2284.36	11079	4727.33	3899.33	7071.67	18.1169	98.3765	120.478	866.135	138.243	4700.44	56.1069	6.13744	11.5257	34.7183		269
Bem46	FBgn0025109	+	chr2L	2988134	2990094	659	1960	no	no	no	no	no	no	no	no	no	no	no	no	no	no	245.835	1380	714	818	1442.67	14.5251	88.7404	75.5532	175.7	68.388	846.306	54.7034	46.2308	45.2044	26.1838		270
okr	FBgn0002989	-	chr2L	2989593	2992761	659	3168	no	no	no	no	no	no	no	no	no	no	no	no	no	no	189.531	585	325.667	393.333	760	19.6576	41.226	45.3677	121.559	44.4637	1068.55	23.8827	20.1555	19.4163	9.24213		271
CG3558	FBgn0025681	+	chr2L	2992963	2998614	15088	5651	no	no	no	no	no	no	no	no	no	no	no	no	no	no	1458.25	2739	1343.33	1626.67	1696.33	19.5114	93.4283	118.544	1021.23	121.901	1959.99	67.6336	13.7698	17.4876	70.4465		272
CG17265	FBgn0031488	+	chr2L	3013500	3016069	15407	2569	no	no	no	no	no	no	no	no	no	no	no	no	no	no	27.7214	2418	1.33333	4.33333	1.66667	10.7488	185.775	186.731	65.5399	190.046	167.004	8.92182	32.32	10.6053	3.71963		273
CG17224	FBgn0031489	-	chr2L	3016590	3018304	724	1714	no	no	no	no	no	no	no	no	no	no	no	no	no	no	249.426	36	0	6.33333	1	4.54368	53.5418	24.515	508.822	21.1632	46.7399	30.8853	36.4766	0	124.412		274
CG17264	FBgn0031490	+	chr2L	3018507	3021506	268	2999	no	no	no	no	no	no	no	no	no	no	no	no	no	no	97.0008	202	137.333	196.667	170.333	0.47733	1.8381	1.50542	98.4184	1.42718	94.2865	7.10766	6.12341	2.17863	28.9527		275
alpha4GT1	FBgn0031491	-	chr2L	3021308	3023169	268	1861	no	no	no	no	no	no	no	no	no	no	no	no	no	no	616.246	1672.33	1632.33	1581.33	1241	30.9518	82.1921	93.6879	238.771	80.6594	872.654	43.7193	124.92	48.3349	65.8652		276
CG3542	FBgn0031492	+	chr2L	3023234	3026439	158	3205	no	no	no	no	no	no	no	no	no	no	no	no	no	no	457.79	2845	723.667	776.667	947	48.8582	169.287	203.312	215.702	216.858	1527.45	30.6891	39.9817	40.8352	24.4371		277
Sf3b2	FBgn0031493	-	chr2L	3026532	3029189	154	2657	no	no	no	no	no	no	no	no	no	no	no	no	no	no	774.97	1089	774	985	498	114.351	334.965	369.903	526.037	379.416	2926.47	70.1049	139.57	117.134	33.4819		278
CG17219	FBgn0031494	+	chr2L	3029250	3030616	1654	1366	no	no	no	no	no	no	no	no	no	no	no	no	no	no	170.096	36.3333	8.66667	52.3333	3.33333	22.526	210.154	220.689	98.3581	210.855	293.864	21.7636	36.2896	69.1228	8.19486		279
CG17258	FBgn0031496	-	chr2L	3032209	3035348	1737	3139	no	no	no	no	no	no	no	no	no	no	no	no	no	no	68.3506	472.667	276.333	350.667	269.333	0.317285	2.59635	2.73862	23.6035	2.72181	30.4474	78.8652	0	0.340264	0.373259		280
SerRS	FBgn0031497	-	chr2L	3035492	3037403	151	1911	no	no	no	no	no	no	no	no	no	no	no	no	no	no	559.303	1250.67	505.667	368.667	648.333	198.247	797.219	842.769	745.654	926.447	3063.55	77.565	284.355	224.622	141.7		281
CG17260	FBgn0031498	+	chr2L	3037410	3038793	39	1383	no	no	no	no	no	no	no	no	no	no	no	no	no	no	158.824	298.333	255.667	406	175	5.47794	33.2255	24.0967	160.554	24.3332	473.518	95.7391	18.7418	16.2877	12.8248		282
cnir	FBgn0243513	-	chr2L	3038825	3039812	195	987	no	no	no	no	no	no	no	no	no	no	no	no	no	no	139.828	207.667	135.333	384.333	169.667	6.20153	40.0888	56.7976	56.485	49.6248	348.474	3.04602	24.6673	16.5947	9.27609		283
CG17221	FBgn0031500	+	chr2L	3039975	3041626	1455	1651	no	no	no	no	no	no	no	no	no	no	no	no	no	no	280.337	322.333	599.667	643.333	283.667	26.1347	96.9226	83.488	937.574	77.8936	338.119	49.0526	53.1215	54.3132	11.243		284
CG17261	FBgn0031501	+	chr2L	3042918	3043593	1671	675	no	no	no	no	no	no	no	no	no	no	no	no	no	no	13.1628	20.6667	0	16.3333	39.3333	0.496466	6.22324	3.69439	13.7874	4.63323	16.6197	149.748	0.739362	0	0.412215		285
FASN2	FBgn0042627	+	chr2L	3043972	3055601	2175	11629	no	no	no	no	no	no	no	no	top 5%	no	no	no	no	no	74.7352	12.3333	2	4	2.33333	0.0138827	2.3364	0.424149	1011.62	0.267206	30.9234	3.20266	0	0	0.393001		286
toc	FBgn0015600	-	chr2L	3068344	3144613	37234	76269	top 5%	top 5%	top 5%	top 5%	top 5%	top 5%	top 5%	top 5%	top 5%	top 5%	top 5%	top 5%	no	no	4232.77	13220.3	6094.67	5119.67	10230.7	16.941	95.9555	148.107	1388.7	126.567	3665.86	164.595	3.55333	0	0.343647		287
ND-B14.5B	FBgn0031505	-	chr2L	3144952	3145848	16098	896	no	no	no	no	no	no	no	no	no	no	no	no	no	no	847.386	2629.67	1607	2824.67	3355.33	298.478	1750.77	1261.08	3663.72	998.049	835.135	127.35	555.587	235.888	260.06		288
Mad	FBgn0011648	-	chr2L	3146483	3159630	960	13147	no	no	no	no	no	no	no	no	no	no	no	no	no	no	1011.72	1484.67	1139.67	1418	1477.67	24.1286	128.21	187.721	616.039	213.887	3483.65	56.5134	36.4397	35.6378	27.825		289
gkt	FBgn0260817	+	chr2L	3159955	3162399	1560	2444	no	no	no	no	no	no	no	no	no	no	no	no	no	no	332.17	202	333	421.667	449	48.0785	54.4062	59.558	108.839	59.8531	1192.76	38.2557	14.8072	37.6471	22.2383		290
Hydr2	FBgn0014906	+	chr2L	3163634	3169462	4775	5828	no	no	no	no	no	no	no	no	no	no	no	no	no	no	2193.5	1405	1447.67	1443.33	1277.67	32.5067	113.801	154.856	670.435	150.988	2967.21	102.918	2.78503	28.7701	117.842		291
CG34393	FBgn0085422	-	chr2L	3175111	3199620	70485	24509	top 5%	no	top 5%	top 5%	no	no	no	no	no	no	no	no	no	no	1068.51	52.3333	1171.67	2346	3.33333	0.00574495	0	0	52.178	0	0.311323	3.30148	0	0	0.0041865		292
CG3347	FBgn0031513	+	chr2L	3269436	3271806	73803	2370	no	no	no	no	no	no	no	no	no	no	no	no	no	no	2.48152	0	1.33333	6.33333	0	0	0	0	0	0	0	78.0618	0	0	0.0113271		293
CG3332	FBgn0031514	-	chr2L	3275793	3280533	14698	4740	no	no	no	no	no	no	no	no	no	no	no	no	no	no	156.832	0	0	0.333333	0	0.00886895	0	0	250.665	0	8.64439	1.91315	0	0	0.0151296		294
CG9664	FBgn0031515	-	chr2L	3291244	3294706	10930	3462	no	no	no	no	no	no	no	no	no	no	no	no	no	no	352.61	0	9	6	0	0.363238	10.5532	4.72596	470.118	1.01045	8.75123	4.2408	0	0	0.0878803		295
CG9663	FBgn0031516	-	chr2L	3294925	3303129	1189	8204	no	no	no	no	no	no	no	no	no	no	no	no	no	no	462.808	4	19	7	11.3333	2.68105	37.6087	60.0117	392.08	44.9466	222.972	3.58951	4.09923	0.283698	38.5382		296
CG3277	FBgn0031518	+	chr2L	3304099	3317418	6081	13319	no	no	no	no	no	no	no	no	no	no	no	no	no	top 5%	265.749	0	0	92.6667	0.333333	0.0193902	1.289	1.62125	193.2	2.04647	8.98264	2.51458	2.23868	9.81108	0.0629715		297
CG15406	FBgn0031517	+	chr2L	3309221	3311682	6081	2461	no	no	no	no	no	no	no	no	no	no	no	no	no	no	83.8337	0	0	2.33333	0	0	7.15173	4.79992	407.231	0	46.3185	6.27696	0	0	0.00618795		298
Fign	FBgn0031519	-	chr2L	3316793	3319872	5493	3079	no	no	no	no	no	no	no	no	no	no	no	no	no	no	85.2449	0.333333	0	54	0	8.25379	11.2843	10.5672	84.5053	11.0795	440.563	28.8975	8.47544	23.25	2.01399		299
CG8837	FBgn0031520	+	chr2L	3320254	3323141	1474	2887	no	no	no	no	no	no	no	no	no	no	no	no	no	no	507.181	0	0	1	0	0.0109931	0	2.79993	161.958	0	3.95816	24.5492	0.192174	0	0.0881281		300
CG33281	FBgn0053281	+	chr2L	3324233	3326637	2357	2404	no	no	no	no	no	no	no	no	no	no	no	no	no	no	27.7488	0.666667	0	1	0	0	2.75052	3.4907	49.2091	0	5.79644	39.8361	0	0	0.293951		301
CG33282	FBgn0053282	+	chr2L	3327902	3329792	2402	1890	no	no	no	no	no	no	no	no	no	no	no	no	no	no	27.5743	0	0	0	0	0	0	0	34.4408	0	17.1478	0	0	0	0		302
CG3285	FBgn0031522	+	chr2L	3330929	3332876	1217	1947	no	no	no	no	no	no	no	no	no	no	no	no	no	no	37.0501	0	0	0.666667	0	0	3.08548	1.35745	173.657	0	15.2685	2.47404	0	0	0.0262426		303
CG15408	FBgn0031523	+	chr2L	3332813	3334790	1217	1977	no	no	no	no	no	no	no	no	no	no	no	no	no	no	36.2543	0	0	0	0.333333	0	0	1.89328	177.001	0	23.3538	3.66473	0	0	0.0277272		304
E23	FBgn0020445	-	chr2L	3334870	3355000	2763	20130	no	no	no	no	no	no	no	no	no	no	top 5%	no	no	no	429.305	206	5.33333	7.66667	145	0.0704408	15.0384	17.6729	255.864	12.4435	2313.18	1.73291	6.61508	1.14889	0.153329		305
CG8838	FBgn0031526	+	chr2L	3357683	3358618	2704	935	no	no	no	no	no	no	no	no	no	no	no	top 5%	no	no	1.24885	21.6667	0.666667	1.33333	10	0	0	0	0.764174	0	9.3485	166.458	0	0	0.0132219		306
CG34394	FBgn0085423	-	chr2L	3358639	3373047	540	14408	no	no	no	no	no	no	no	no	no	no	no	no	no	no	3016.24	7268.33	4202	2622	4722.67	9.50641	32.9573	39.4267	1026.45	41.0315	2089	38.0541	0.99124	8.61309	13.5154		307
CG15412	FBgn0031528	-	chr2L	3373566	3375711	690	2145	no	no	no	no	no	no	no	no	top 5%	no	no	no	no	no	77.7292	215	21.3333	26	170.667	0.292451	12.1664	4.76019	1865.33	2.5071	8.24974	1.15941	0	2.56923	0.569117		308
CG9662	FBgn0031529	-	chr2L	3375882	3376686	492	804	no	no	no	no	no	no	no	no	no	no	no	no	no	no	205.575	656.667	388	618.333	1211.33	106.284	679.209	674.271	109.114	616.887	749.638	96.1956	84.963	161.251	53.0836		309
Ptpa	FBgn0016698	+	chr2L	3377007	3378586	9126	1579	no	no	no	no	no	no	no	no	no	no	no	no	no	no	436.357	1118.67	1152	1095.33	1122.67	52.2426	244.862	234.185	309.867	222.395	654.475	75.8245	23.9675	160.614	32.5102		310
CG34175	FBgn0085204	+	chr2L	3398022	3398684	15301	662	no	no	no	no	no	no	no	no	no	no	no	no	no	no	0.239732	8.66667	0	1	0	0	0	0	0.363978	0	0.21377	82.7833	0	0	0		311
pgant2	FBgn0031530	-	chr2L	3404459	3426642	11268	22183	no	no	no	no	no	no	no	no	no	no	no	no	no	no	1711.03	2733.67	2243.67	2042	1896	13.6021	6.88403	5.44345	184.876	5.30323	29.4658	0.697678	0	0	8.87645		312
CG31952	FBgn0051952	+	chr2L	3416692	3417869	33620	1177	no	no	no	no	no	no	no	no	no	no	no	top 5%	no	no	1.47123	13.3333	21.3333	25.3333	0	0	0	0	0.225518	0	0	148.848	0	0	0.246103		313
CG2772	FBgn0031533	+	chr2L	3445996	3447591	30221	1595	no	no	no	no	no	no	no	no	no	no	no	no	no	no	67.4488	14.3333	7.66667	4	0	0	0	0	12.7542	0	12.8781	47.111	0	0	1.03114		314
Snx1	FBgn0031534	+	chr2L	3449685	3452106	2438	2421	no	no	no	no	no	no	no	no	no	no	no	no	no	no	749.288	937	683	691.667	606	34.6102	182.698	227.155	427.223	187.092	1297.92	103.056	19.1466	49.9198	111.17		315
CG12795	FBgn0031535	+	chr2L	3452450	3453596	444	1146	no	no	no	no	no	no	no	no	no	no	no	no	no	no	238.429	413.333	246	536.333	365	18.2587	159.248	147.987	192.259	119.098	1829.05	121.762	32.5986	108.714	79.6292		316
Cog3	FBgn0031536	-	chr2L	3453696	3457058	3356	3362	no	no	no	no	no	no	no	no	no	no	no	no	no	no	485.177	1441.33	755.333	807	1032.33	8.99009	58.546	65.3327	287.237	60.4256	805.034	28.7525	22.3539	18.6687	23.3211		317
CG3246	FBgn0031538	-	chr2L	3460314	3461975	3493	1661	no	no	no	no	no	no	no	no	no	no	no	no	top 5%	no	858.086	285.333	105	50.3333	151.333	0.153874	12.5389	3.95695	1774.06	4.05904	22.5142	2.11808	183.098	23.3976	10.1816		318
msl-2	FBgn0005616	-	chr2L	3462212	3466111	287	3899	no	no	no	no	no	no	no	no	no	no	no	no	no	no	878.266	1341	2843.67	2472.33	1039	22.1913	25.0706	31.7507	221.819	39.9905	79.8279	17.724	7.88269	4.04226	31.0889		319
ND-PDSW	FBgn0021967	+	chr2L	3466161	3467326	139	1165	no	no	no	no	no	no	no	no	no	no	no	no	no	no	1098.9	1269.33	2033.33	2257.33	1670	164.066	1752.05	1249.91	2792.42	1022.76	1201.15	139.342	506.936	234.64	137.281		320
Pif1	FBgn0031540	-	chr2L	3467415	3470007	263	2592	no	no	no	no	no	top 5%	no	no	no	no	no	no	no	top 5%	53.9566	137.667	62.3333	48.3333	124.333	37.1839	40.6541	58.799	71.4238	69.4826	1879.38	4.04339	21.0638	101.875	7.62338		321
CG31776	FBgn0051776	+	chr2L	3470181	3472368	540	2187	no	no	no	no	no	no	no	no	no	no	no	no	no	no	24.3921	38.6667	32	6.66667	5	0.0081062	0	0	3.09456	0	0.318331	58.7717	0	0	0.00380972		322
pgant4	FBgn0051956	+	chr2L	3472734	3475338	3461	2604	no	no	no	no	no	no	no	no	top 5%	no	no	no	no	no	522.46	299.667	68.6667	28.3333	145.333	0.0439381	0	0.891614	2601.49	0.98095	5.57089	1.2323	0	0	0.254251		323
Thor	FBgn0261560	+	chr2L	3478433	3479612	4237	1179	no	no	no	no	no	no	no	no	no	no	no	no	no	no	1997.11	7.33333	0	0	10.6667	12.3511	1718.19	601.979	13776.3	187.016	947.892	28.6726	613.145	65.508	779.625		324
tim	FBgn0014396	-	chr2L	3493985	3507754	4240	13769	no	no	no	no	top 5%	no	no	no	top 5%	no	top 5%	no	no	no	1058.64	35.6667	6	404.333	24088.7	0.1203	0	0	1305.38	0	242.358	2.66629	0.0739733	0	0.342321		325
CG17593	FBgn0031544	+	chr2L	3514736	3517111	235	2375	no	no	no	no	no	no	no	no	no	no	no	no	no	no	959.016	1805	1336	1653.67	1358.33	33.438	227.432	237.932	751.348	219.741	2920.85	96.4333	123.029	68.9771	72.3631		326
CG3213	FBgn0031545	-	chr2L	3517272	3519697	725	2425	no	no	no	no	no	no	no	no	no	no	no	top 5%	no	no	0.45129	73.3333	1.33333	1	19	0.483804	0	0.991634	0.716103	0	3.11178	185.081	0.144626	0	0.00832578		327
CG8851	FBgn0031546	+	chr2L	3520261	3522555	602	2294	no	no	no	no	no	no	no	no	no	no	no	top 5%	no	no	0.92026	27.6667	0	1	13.6667	0.0491542	0	0	0	0	0.219257	160.866	0	0	0.00924265		328
Sr-CIV	FBgn0031547	-	chr2L	3522593	3523960	1210	1367	no	no	no	no	no	no	no	no	no	no	no	no	no	no	7.67561	10.6667	0	0	12	0.0406186	25.4272	23.4631	18.5016	15.8336	3.96862	3.69325	0	0	0.231187		329
CG8852	FBgn0031548	+	chr2L	3525132	3527588	1757	2456	no	no	no	no	no	no	no	no	no	no	no	no	no	no	45.2054	63.6667	0.666667	3.33333	28.3333	0.0300468	10.8935	5.40013	194.656	7.08452	128.291	7.5064	7.35004	1.94463	0.316584		330
Spindly	FBgn0031549	-	chr2L	3527386	3530317	1757	2931	no	no	no	no	no	no	no	no	no	no	no	no	no	no	66.066	1	3.33333	19.3333	1.33333	31.3237	120.044	151.649	70.9112	159.784	1338.74	44.2239	18.6408	37.7258	16.8741		331
IFT57	FBgn0031550	+	chr2L	3530902	3532526	7309	1624	no	no	no	no	no	no	no	no	no	no	no	no	no	no	8.47685	83.3333	0	2.66667	23	0.0119004	0	0	2.65976	0	0	3.47331	0	0	0.0123306		332
drm	FBgn0024244	+	chr2L	3539250	3548086	36647	8836	no	no	no	no	no	no	top 5%	top 5%	no	top 5%	no	no	no	no	103.041	130	0	0	22	0.867081	166.759	293.195	412.358	225.346	5.62451	15.1078	0	0	0.0967479		333
sob	FBgn0004892	-	chr2L	3578009	3580766	53378	2757	no	no	no	no	no	no	top 5%	top 5%	no	top 5%	no	no	no	no	8.65304	0	0	0.666667	0	0.014697	160.435	249.784	43.6469	110.639	1.21912	0.120375	0	0	0.0097534		334
odd	FBgn0002985	-	chr2L	3604221	3606748	35897	2527	no	no	no	no	no	no	no	top 5%	no	top 5%	no	no	no	no	57.7173	0.333333	0	1.33333	0	0.0890351	39.9002	95.853	78.7993	41.948	2.21286	3.24793	0.188867	0	0.00885057		335
Dot	FBgn0015663	+	chr2L	3619190	3621573	12831	2383	no	no	no	no	no	no	no	no	no	no	no	no	no	no	101.806	0	0	0	0	0.234534	13.9015	17.1451	274.173	14.3825	155.123	2.32237	13.3689	16.5	4.92077		336
CG15418	FBgn0031554	-	chr2L	3621089	3621681	12831	592	no	no	no	no	no	no	no	no	no	no	no	no	top 5%	no	23.7912	0	0	0	0	0.113023	20.0368	12.6307	132.061	8.80517	73.6596	129.971	13.0518	4.60207	0.183377		337
for	FBgn0000721	-	chr2L	3622070	3656951	6182	34881	no	no	no	no	no	no	no	no	no	no	top 5%	no	no	no	1474.94	1.66667	0.666667	6.33333	21	3.15603	78.2267	106.072	2905.92	0	7235.01	6.31481	17.5758	19.1826	22.1928		338
Drgx	FBgn0085369	+	chr2L	3662744	3691737	5932	28993	no	no	no	top 5%	no	no	no	no	no	no	no	no	no	no	732.696	114.667	4.33333	3320.67	0	0.291227	0	2.10496	89.3683	0	1.05813	1.16288	0	0	0.0214006		339
CG16704	FBgn0031558	-	chr2L	3692137	3692588	21666	451	no	no	no	no	no	no	top 5%	top 5%	no	top 5%	no	no	top 5%	top 5%	124.799	0.666667	0	38.6667	0.333333	0	716.231	210.818	277.847	63.5822	1.13715	0	199.565	21.3223	0		340
CG3513	FBgn0031559	-	chr2L	3692698	3693182	111	484	no	no	no	no	no	no	no	no	no	no	no	no	no	top 5%	8.55261	0	0	0.333333	0	0	0	0	21.3244	0	0	2.47955	2.09049	12.3177	0.134633		341
CG16713	FBgn0031560	-	chr2L	3695031	3695406	926	375	no	no	no	no	no	no	no	no	no	no	no	no	top 5%	no	179.785	0.666667	0	0.333333	0.333333	0	218.595	61.4197	504.372	24.6046	3.07819	0	518.831	26.4591	3.50728		342
IM33	FBgn0031561	-	chr2L	3696239	3696661	1413	422	no	no	no	no	no	no	no	no	no	no	no	no	top 5%	top 5%	2358.56	0.666667	0	0.666667	0	0.072553	314.683	88.2171	6760.96	17.1461	34.8849	9.93864	624.251	153.265	7.13087		343
CG3604	FBgn0031562	-	chr2L	3697241	3697872	1158	631	no	no	no	no	no	no	no	no	no	no	no	no	no	top 5%	7.23499	0	0	0	0	0	33.7112	11.411	8.83393	0	0.191849	2.17946	0.555812	24.7721	0.0556499		344
CG10031	FBgn0031563	-	chr2L	3698450	3699091	950	641	no	no	no	no	no	no	no	no	no	no	no	no	top 5%	no	265.153	0	0	1.33333	0	0	9.87473	0	656.469	0	4.19467	1.63992	111.833	4.14601	0.350124		345
CG2816	FBgn0031564	+	chr2L	3703658	3704253	2607	595	no	no	no	no	no	no	top 5%	top 5%	no	no	no	no	top 5%	no	32.5374	0	0	0	0	0	103.815	38.6824	71.2481	18.8085	1.22006	1.7947	10.2675	0	0		346
CG31778	FBgn0051778	-	chr2L	3704105	3705462	2607	1357	no	no	no	no	no	no	no	no	no	no	no	no	no	no	372.287	0	0	0	0	0.0619515	44.9381	12.6494	787.771	5.15733	5.03089	2.01516	30.7809	0	4.53601		347
CG31777	FBgn0051777	-	chr2L	3706542	3707060	1249	518	no	no	no	no	no	no	no	no	no	no	no	no	no	no	236.934	0	0	6.33333	2.66667	1.61008	484.03	156.707	595.056	103.767	11.5878	45.129	260.931	55.5952	90.7238		348
cutlet	FBgn0015376	-	chr2L	3707229	3711722	600	4493	no	no	no	no	no	no	no	no	no	no	no	no	no	no	60.3189	0	0	84	95.6667	14.5196	40.5626	42.4013	63.0133	60.0598	1221.48	16.9918	9.69962	49.3856	4.3407		349
CG31955	FBgn0051955	-	chr2L	3712153	3712862	942	709	no	no	no	no	no	no	no	no	no	no	no	no	no	no	60.0235	0	2.33333	109.667	39	0.738223	53.6475	25.0543	185.717	28.944	15.8389	12.4172	10.8155	4.53724	36.4121		350
CG2818	FBgn0031566	+	chr2L	3713373	3716810	924	3437	no	no	no	no	no	no	no	no	no	no	no	no	no	no	866.194	755.667	717.333	1070	1071.67	17.6397	95.7564	109.953	414.292	106.724	1490.14	44.9867	45.249	23.6023	17.2861		351
lectin-24A	FBgn0040104	-	chr2L	3716799	3717773	924	974	no	no	no	no	no	no	no	no	no	no	no	no	no	no	47.0219	7.33333	2.33333	11.6667	7.66667	0	0	2.8245	18.1364	0	6.73522	0.828935	0	0	0.0565631		352
Shaw	FBgn0003386	+	chr2L	3718186	3727587	3291	9401	top 5%	top 5%	top 5%	top 5%	top 5%	no	no	no	no	no	no	no	no	no	3401.96	4446	5445.67	3803.33	2858	0.0486427	0	0	365.675	0	10.5343	18.6227	0	0	0.250707		353
CG10019	FBgn0031568	+	chr2L	3730465	3754360	5773	23895	no	no	top 5%	no	top 5%	no	no	no	no	no	no	no	no	no	329.653	9	921.333	366	1346	0.0080837	0	0	45.9639	0	4.84097	1.21775	0	0	0.226053		354
bowl	FBgn0004893	+	chr2L	3771197	3784121	1568	12924	no	no	no	no	no	no	no	no	no	no	no	no	no	no	190.202	147.667	0	3.33333	220.667	2.05991	659.38	893.344	375.327	888.537	121.99	8.15764	21.619	0	29.8073		355
bark	FBgn0031571	+	chr2L	3787167	3802509	1946	15342	no	no	no	no	no	no	no	no	no	top 5%	no	no	no	no	193.773	1.33333	1.33333	7	1.66667	0.0621773	68.0051	89.218	248.703	93.5147	138.076	1.03428	0	0.0675038	1.03685		356
Reph	FBgn0021800	+	chr2L	3803580	3809064	2805	5484	no	top 5%	top 5%	top 5%	top 5%	no	no	no	no	no	top 5%	no	no	no	3353.97	9077.33	10345	9516.67	7432.67	0.764247	5.46143	10.3272	635.899	20.3215	1938.31	27.2771	3.83278	12.3442	3.88081		357
CG3407	FBgn0031573	-	chr2L	3810798	3813407	14006	2609	no	no	no	no	no	no	no	no	no	no	no	no	no	no	165.419	567	185	222	441.333	5.57825	32.0519	39.9557	92.4459	42.9299	764.189	20.0651	40.8825	17.8943	4.15276		358
slp1	FBgn0003430	+	chr2L	3825679	3827137	21976	1458	no	no	no	no	no	top 5%	no	no	no	no	no	no	no	no	333.755	7.66667	1.33333	105.667	6.66667	5.18079	8.12357	32.7342	72.7453	0	0.219257	2.16945	0	0	0.0211995		359
CG3964	FBgn0031574	+	chr2L	3862680	3867507	23685	4827	no	no	no	no	no	top 5%	no	no	no	no	no	no	no	no	10.4516	1.66667	0	1.33333	0.666667	16.1184	57.9076	80.2139	31.2821	91.4786	176.579	159.382	0.756655	1.31904	1.2038		360
Cep97	FBgn0031575	+	chr2L	3867713	3871425	260	3712	no	no	no	no	no	no	no	no	no	no	no	no	no	no	1071.35	2122.67	1474.67	1691.33	2222	18.8757	155.528	153.399	135.021	135.875	1232.34	154.571	29.9575	36.5554	6.69634		361
CG31957	FBgn0051957	-	chr2L	3871479	3872458	253	979	no	no	no	no	no	no	no	no	no	no	no	no	no	top 5%	143.887	279.667	164	308	421.667	33.4346	163.739	133.033	120.326	116.696	760.826	105.637	76.3983	167.506	13.378		362
capu	FBgn0000256	-	chr2L	3872657	3902860	613	30203	no	no	no	no	no	no	no	no	no	no	no	no	no	no	1915.92	711.333	1500	1283.67	1382.67	0.975828	179.257	194.05	566.239	180.526	921.413	167.231	1.61364	0.455284	74.6262		363
fred	FBgn0051774	-	chr2L	3903274	3991713	90205	88439	no	top 5%	no	top 5%	top 5%	no	no	no	no	no	no	no	no	no	942.34	2448.67	33.3333	2144.33	14209.7	0.00627862	0	0	36.9191	0	2.04053	0.403693	0	0.0188171	0.0268436		364
CG31773	FBgn0051773	-	chr2L	3911795	3914288	90205	2493	no	no	no	no	no	no	no	no	no	no	no	top 5%	no	no	8.47117	4	0	49	248.667	0	0	0	0.223212	0	0	137.055	0	0	0		365
CG15422	FBgn0031579	+	chr2L	4004983	4005670	873	687	no	no	no	no	no	no	no	no	no	no	no	no	no	no	107.105	0	1.66667	0	0	0	0	0	173.616	0	13.929	0.645091	0	3.04061	0.151561		366
CG15423	FBgn0031580	+	chr2L	4006040	4006606	25142	566	no	no	no	no	no	no	no	no	no	no	no	no	no	no	142.745	0	1.66667	0	0	0	9.85832	0	45.0558	0	6.73244	5.29141	0	0	0.141566		367
ed	FBgn0000547	+	chr2L	4031378	4115059	59129	83681	no	no	no	no	no	top 5%	no	top 5%	no	top 5%	top 5%	no	no	no	1159.91	2797.67	187.333	2657.33	1238	37.3616	179.548	259.846	753.962	343.43	2845.76	4.60911	19.9095	1.86725	1.48637		368
Sr-CIII	FBgn0020376	+	chr2L	4120362	4121442	34635	1080	no	no	no	no	no	no	no	no	no	no	no	no	no	no	0.793996	0	0	0	0	0.21246	4.59125	0	0.768926	0	0.827774	0	0	0	0.200586		369
Sr-CI	FBgn0014033	+	chr2L	4121720	4124002	25554	2282	no	no	no	no	no	no	no	no	no	no	no	no	no	no	605.768	1386.67	2	8.66667	24.3333	4.33723	121.341	39.3654	580.494	14.9864	5.96042	0.155853	0.517791	0	1.78761		370
CG2955	FBgn0031585	+	chr2L	4149278	4151203	38761	1925	no	no	no	no	no	no	no	no	no	no	no	top 5%	no	no	0.654077	0	1	1.33333	26	0	0	0	0.49128	0	0	185.845	0	0	0.0039075		371
TBCC	FBgn0051961	-	chr2L	4186244	4187789	20443	1545	no	no	no	no	no	no	no	no	no	no	no	no	no	no	462.101	1074.33	1269.67	1590.67	890.667	15.6889	117.758	116.136	181.106	107.61	815.158	39.4784	34.5817	47.7145	17.2182		372
lectin-24Db	FBgn0040102	+	chr2L	4188122	4189285	544	1163	no	no	no	no	no	no	top 5%	no	no	no	no	no	no	no	309.809	18.6667	0	6	39.6667	0.0394728	69.4419	22.1774	324.747	8.45841	2.29547	3.12014	0	0	0.269435		373
CG3714	FBgn0031589	-	chr2L	4189496	4198058	554	8562	no	no	no	no	no	no	no	no	no	no	no	no	no	no	1357.28	3219.33	1847.67	1866.67	2181.33	13.063	115.54	94.0923	1997.71	90.3086	796.629	4.80118	15.1828	11.9763	51.6252		374
ft	FBgn0001075	-	chr2L	4198401	4217852	7140	19451	no	no	no	no	no	top 5%	top 5%	top 5%	no	top 5%	no	no	no	no	7.95027	154.667	1.66667	7.66667	61	5.6499	124.315	161.407	41.0429	169.485	2.25614	3.54879	0.0273161	0	0.171181		375
CG3702	FBgn0031590	-	chr2L	4224649	4227097	7341	2448	no	no	no	no	no	no	no	no	no	no	no	no	no	no	1592.77	1310	1964.33	1237	933.333	51.974	287.663	340.181	977.836	336.839	3478.87	139.789	104.499	119.085	66.2609		376
RpL40	FBgn0003941	+	chr2L	4227641	4228563	49676	922	no	no	no	no	no	no	no	no	no	no	no	no	no	no	7792.31	2685.33	3846.33	6091	3886	2512.62	34952.2	25776.3	12066.8	21499.9	16656.6	176.914	668.475	281.675	3298.4		377
Art2	FBgn0031592	-	chr2L	4277695	4279315	52963	1620	no	no	no	no	no	no	no	no	no	no	no	no	no	no	14.6486	0	17	33.3333	0	0	0	0	0.741513	0	0.191849	79.0967	0	0	0.00868068		378
tutl	FBgn0010473	+	chr2L	4283146	4321233	7170	38087	top 5%	no	top 5%	top 5%	no	no	top 5%	top 5%	top 5%	top 5%	no	no	no	no	8697.48	653.333	46091.7	26988.3	284.333	0.564986	69.3438	99.5987	772.726	113.604	51.5897	2.5284	0	0	0.0415234		379
bdl	FBgn0028482	+	chr2L	4324572	4331837	5427	7265	top 5%	no	no	no	no	no	no	no	no	no	no	no	no	no	3424.88	74	23.3333	109.333	74.6667	0.00592115	5.21732	4.92442	458.878	1.51539	62.8371	8.77553	0.387105	10.728	0.789702		380
Atet	FBgn0020762	+	chr2L	4333925	4345776	9286	11851	no	no	no	no	no	no	no	no	no	no	no	no	no	no	1855.63	7351.33	5806.67	3565	6562.33	5.68862	16.4944	33.7908	707.284	19.7486	307.25	2.69726	0.655844	0	37.9499		381
Traf4	FBgn0026319	+	chr2L	4362548	4380725	8707	18177	no	no	no	no	no	no	no	no	no	no	no	no	no	no	88.5929	17	0.333333	5.33333	15	4.64499	45.6493	55.4093	117.852	53.9497	51.9656	0.589925	14.3463	0	42.2022		382
CG17612	FBgn0031597	-	chr2L	4380721	4382735	8707	2014	no	no	no	no	no	no	no	no	no	no	no	no	no	no	157.61	251	245	396	242	11.0815	49.4453	56.8374	76.2085	69.1231	734.885	37.4035	10.6174	28.8929	5.15746		383
Vps53	FBgn0031598	-	chr2L	4382924	4386062	308	3138	no	no	no	no	no	no	no	no	no	no	no	no	no	no	585.241	1807	1033.67	643.333	1135.33	16.2503	75.7098	85.7257	252.071	82.9317	882.413	30.9295	17.4626	14.2717	11.9053		384
Psf2	FBgn0261976	-	chr2L	4386181	4387356	1089	1175	no	no	no	no	no	no	no	no	no	no	no	no	no	no	54.8856	111.333	2.33333	2	9	29.1495	134.13	148.41	140.627	128.632	344.656	11.3839	90.428	133.495	23.4027		385
Tps1	FBgn0027560	+	chr2L	4388326	4392778	1289	4452	top 5%	no	no	no	no	no	no	no	top 5%	no	top 5%	no	top 5%	top 5%	4960.15	218.333	26.3333	53.6667	88	0.0290573	27.5483	6.90381	9949.65	2.43514	240.123	8.85956	79.0516	11.9611	0.115277		386
CG3652	FBgn0031600	-	chr2L	4392769	4393876	1289	1107	no	no	no	no	no	no	no	no	no	no	no	no	no	no	351.565	1362.33	857	1603.67	1470.67	45.2703	270.096	260.222	311.378	214.875	766.507	86.5015	278.076	138.733	80.7155		387
l(2)k05819	FBgn0022153	+	chr2L	4394195	4400487	784	6292	no	no	no	no	no	no	no	no	no	no	no	no	no	no	1152.7	2688.33	2024	1353.67	2239	24.5496	109.851	121.949	478.178	139.156	2598.18	52.7137	21.6602	24.2775	38.0932		388
CG33003	FBgn0053003	+	chr2L	4400952	4403142	573	2190	no	no	no	no	no	no	no	no	no	no	no	no	no	no	0.622428	36.6667	0	0	0	0.137615	0	0	1.68583	0	3.84674	0	1.11539	0	0.0110736		389
Dim1	FBgn0031601	+	chr2L	4403250	4403955	144	705	no	no	no	no	no	no	no	no	no	no	no	no	no	no	224.157	236.333	445.333	777	520	77.1672	464.196	366.54	135.103	351.562	452.942	72.5505	194.991	185.484	21.6596		390
CG15431	FBgn0031602	-	chr2L	4403991	4441282	22119	37291	top 5%	top 5%	top 5%	top 5%	top 5%	no	no	no	no	no	no	no	no	no	1561.91	24611.7	5572.67	2725.67	3625	0.0156222	0	0	108.479	0	30.1407	0.419343	0	0	0.010387		391
CG15432	FBgn0031603	+	chr2L	4442319	4442985	310	666	no	no	no	no	no	no	no	no	no	no	no	no	top 5%	no	169.014	504	398	630.667	675.333	55.3723	468.116	378.971	126.584	290.264	219.161	53.5637	437.13	100.458	22.8904		392
morgue	FBgn0027609	-	chr2L	4442869	4444680	310	1811	no	no	no	no	no	no	no	no	no	no	no	no	no	no	488.574	1422.33	706	978.667	1323	17.4264	174.192	186.062	217.605	168.819	703.215	68.4895	64.1792	86.7592	22.7214		393
Elp3	FBgn0031604	+	chr2L	4444731	4446765	702	2034	no	no	no	no	no	no	no	no	no	no	no	no	no	no	348.987	622	586.333	704.667	622	23.0528	151.554	183.52	271.304	208.068	1457.13	41.6847	18.8076	40.3125	25.5171		394
MFS18	FBgn0025684	-	chr2L	4446661	4448637	702	1976	no	no	no	no	no	no	no	no	no	no	no	no	no	no	582.908	1868.67	1000.67	1352.67	1411.33	24.3455	94.1306	102.189	287.87	82.0618	1235.67	33.8683	10.6465	58.8961	45.7208		395
CG15439	FBgn0031606	-	chr2L	4449288	4453004	813	3716	no	no	no	no	no	no	no	no	no	no	no	no	no	no	229.837	2944	202	315.333	1269	26.0007	67.1854	79.7619	115.938	87.1575	1119.59	19.8206	10.923	24.6244	13.4501		396
CG15440	FBgn0031607	-	chr2L	4453166	4454457	368	1291	no	no	no	no	no	no	no	no	no	no	no	no	no	no	293.422	525.333	454.333	664.333	582.667	48.3192	356.369	339.735	188.674	306.686	279.099	94.1783	299.038	186.923	30.857		397
ND-B8	FBgn0040705	+	chr2L	4454663	4455207	569	544	no	no	no	no	no	no	no	no	top 5%	no	no	no	top 5%	no	12.0309	394	318	194.333	427.667	0.353653	0	0	1910.46	0	11.3983	103.742	90.2574	4.88075	0.0768792		398
Gs1l	FBgn0019982	-	chr2L	4455192	4456822	569	1630	no	no	no	no	no	no	no	no	no	no	no	no	no	no	926.045	3680.67	2780.67	2004	3743	48.9806	262.289	200.959	1425	184.581	812.224	46.4839	269.37	179.204	30.2783		399
mRpL27	FBgn0053002	-	chr2L	4458979	4459602	1537	623	no	no	no	no	no	no	no	no	no	no	no	no	no	no	179.802	544	694.333	989.333	1030	98.3541	830.025	655.836	322.228	546.723	455.591	77.9978	409.678	205.848	51.5173		400
CG15435	FBgn0031608	+	chr2L	4459834	4461746	879	1912	no	no	no	no	no	no	no	no	no	no	no	no	no	no	138.185	666.667	272.333	370	528.667	10.476	52.8777	65.2	67.1535	65.1467	669.168	54.8184	9.50201	20.7363	6.88961		401
CG15443	FBgn0031609	-	chr2L	4461656	4462994	879	1338	no	no	no	no	no	no	no	no	no	no	no	no	no	no	220.868	303.333	661	748.333	450.333	22.925	99.9549	101.855	146.419	91.6509	595.205	75.4228	36.4586	78.0658	17.858		402
CG15436	FBgn0031610	+	chr2L	4463641	4465075	771	1434	no	no	no	no	no	no	no	no	no	no	no	no	no	no	49.1468	13.6667	6	35.6667	76.3333	10.9585	43.4849	45.9582	40.4791	36.6138	556.84	55.8933	9.20338	53.255	7.0194		403
FIG4	FBgn0031611	+	chr2L	4465199	4468022	2570	2823	no	no	no	no	no	no	no	no	no	no	no	no	no	no	378.952	432.333	794.333	632	340	3.71887	0	0	152.101	0	306.743	9.58999	1.20158	7.84655	7.09156		404
ine	FBgn0011603	-	chr2L	4467999	4477024	2570	9025	no	no	no	no	no	no	no	no	no	no	no	no	no	no	1851.14	16.3333	16	50	19	0.017315	0	0	1417.33	0	21.6764	0.338077	0.0884533	0.328525	2.41973		405
HP6	FBgn0031613	-	chr2L	4577718	4578201	6716	483	no	no	no	no	no	no	no	no	no	no	no	no	no	no	0.531236	0	0	0.333333	0	0.517323	0	0	0.225518	0	0.4817	152.443	643.192	298.271	66.0568		406
CG34351	FBgn0085380	+	chr2L	4694720	4722465	34842	27745	no	no	no	no	no	no	no	no	no	no	no	no	no	no	1636.33	114.667	1639	5241.67	47	0.0266528	0	0	134.281	0	0.748507	0.410549	0	0	2.47707		407
Taf12L	FBgn0031623	-	chr2L	4700834	4701588	34842	754	no	no	no	no	no	top 5%	no	no	no	no	no	no	no	top 5%	2.93843	3	1.66667	6	0	81.4054	14.2538	7.10348	2.26173	16.0316	32.4528	177.002	1.78937	114.243	3.17736		408
CG15631	FBgn0031626	-	chr2L	4732412	4734458	30957	2046	no	no	no	no	no	no	no	no	no	no	no	top 5%	no	no	2.67603	42.3333	6	11	7.33333	0	0	0	0.2207	0	0	144.66	0	0	0		409
CG15630	FBgn0031627	-	chr2L	4734591	4794040	31144	59449	top 5%	top 5%	no	top 5%	top 5%	no	no	no	no	no	no	no	no	no	2402.37	2024.67	8.66667	3418.33	3222.33	0.0426781	0	2.45697	171.719	0	1.69692	1.40111	0	0	0.00414575		410
CG3294	FBgn0031628	+	chr2L	4794548	4796576	31018	2028	no	no	no	no	no	no	no	no	no	no	no	no	no	no	184.674	4568	727.333	387.333	4201.33	8.47922	60.2855	69.4679	58.4318	64.4862	78.7835	31.596	36.1025	39.4491	5.41623		411
CG15629	FBgn0031630	+	chr2L	4813024	4815891	14666	2867	no	no	no	no	no	no	no	no	no	no	no	no	no	no	552.505	144	132	87	90.3333	0.182416	23.011	13.0083	267.391	11.0573	64.4735	2.63255	0	5.79375	0.0847777		412
CG3225	FBgn0031631	-	chr2L	4815612	4818210	14666	2598	no	no	no	no	no	no	no	no	no	no	no	no	no	no	347.321	226.667	276.667	173	123.333	10.596	25.2209	25.9869	91.3531	27.9651	232.517	56.8276	1.8021	22.8533	6.04395		413
CG15628	FBgn0031632	+	chr2L	4821775	4828552	4393	6777	top 5%	top 5%	top 5%	top 5%	top 5%	top 5%	no	top 5%	top 5%	top 5%	no	no	no	no	3291.86	3535.67	2854	4673	3794	47.4822	26.9722	41.9084	4709.98	57.7246	14.5788	1.31196	0	0.0381663	0.0449589		414
Fnta	FBgn0031633	-	chr2L	4829380	4830686	987	1306	no	no	no	no	no	no	no	no	no	no	no	no	no	no	389.253	632.333	719	1269.67	622	78.6221	426.179	392.939	609.463	369.62	1124.84	100.112	62.7886	185.009	64.0172		415
Ir25a	FBgn0031634	-	chr2L	4830845	4835300	191	4455	no	no	no	no	no	no	no	no	no	no	no	no	no	no	20.4898	127	0	4.33333	152.667	0.0669171	0	0	23.7802	0	43.3222	5.6584	0	0	0.175202		416
tank	FBgn0031635	-	chr2L	4835332	4837996	1254	2664	no	no	no	no	no	no	no	no	no	no	no	no	no	no	469.351	711	945.333	790	1084.67	26.3538	166.037	163.809	642.703	169.029	650.981	49.7179	14.2659	48.0783	35.8639		417
CG12194	FBgn0031636	+	chr2L	4839218	4841465	1842	2247	no	no	no	no	no	no	no	no	no	no	no	no	no	no	2091.86	1382.67	2488	2163.67	1984.67	0.650786	0	1.15392	101.642	0	158.244	37.5876	0.793253	0	2.32333		418
mxt	FBgn0031637	-	chr2L	4842085	4847292	1075	5207	no	no	no	no	no	no	no	no	no	no	no	no	no	no	2586.87	4181.33	2975	2226.67	2092	6.35945	91.9445	86.7268	2686.2	113.375	1588.77	88.4067	24.4557	17.6336	78.599		419
CG11927	FBgn0031638	+	chr2L	4847747	4849499	675	1752	no	no	no	no	no	no	no	no	no	no	no	no	no	no	287.09	787.667	421	620.667	489.333	19.4378	122.018	129.884	142.318	119.313	605.167	111.601	54.7815	50.976	17.9091		420
mRpS2	FBgn0031639	-	chr2L	4849438	4850418	675	980	no	no	no	no	no	no	no	no	no	no	no	no	no	no	315.282	1424.67	746.667	951.667	1203.67	53.6521	289.817	239.837	283.331	221.311	676.453	44.4105	322.274	207.132	26.5844		421
Mon1	FBgn0031640	+	chr2L	4850638	4852640	444	2002	no	no	no	no	no	no	no	no	no	no	no	no	no	no	360.625	238.333	289.667	493.333	222.667	27.0397	127.782	142.144	319.61	127.65	958.71	40.7071	1.91803	44.0683	21.6975		422
Cf2	FBgn0000286	-	chr2L	4876889	4883341	5981	6452	no	no	no	no	no	no	no	no	no	no	no	no	no	no	1314.89	9898.67	3580	2530.67	7905	4.33034	33.1767	32.0793	1528.65	35.9981	1160.21	35.126	2.21479	4.55144	9.41998		423
CG3008	FBgn0031643	+	chr2L	4883170	4885669	5981	2499	no	no	no	no	no	no	no	no	no	no	no	no	no	no	462.196	554	483	460.667	284	46.6397	178.071	190.12	663.222	199.754	1037.85	71.8312	59.1108	76.7963	77.5691		424
CG15625	FBgn0031644	+	chr2L	4889994	4891378	5061	1384	no	no	no	no	no	no	no	no	no	no	no	no	no	no	2.4272	7.66667	0	3	0	0.0819452	0	1.95429	2.4784	0	0.21874	106.091	0	0	10.3681		425
CG3036	FBgn0031645	+	chr2L	4892114	4903889	2555	11775	no	no	no	no	no	no	no	no	no	no	no	no	no	no	2763.12	0.666667	13	9	17.6667	1.78063	129.231	109.006	5247.98	94.0744	879.788	3.90809	60.2744	33.6441	6.44583		426
CG2837	FBgn0031646	-	chr2L	4903770	4906761	2555	2991	no	no	no	no	no	no	no	no	no	no	no	no	no	no	24.2813	3.66667	0	0	0	0	5.11809	2.07756	48.2392	2.13021	10.1403	0.792359	6.59595	6.65031	0.259716		427
hoe1	FBgn0041150	-	chr2L	4908580	4932296	2569	23716	no	no	no	no	no	no	no	no	no	no	no	no	no	no	6359.51	507.333	14.3333	144.333	13.3333	0.0547361	6.9161	3.97591	1903.82	1.14165	3849.62	21.1399	0	0	34.5545		428
hoe2	FBgn0031649	-	chr2L	4933046	4936582	1576	3536	no	top 5%	top 5%	no	top 5%	no	no	no	no	no	no	no	no	no	1030.62	5704.33	2015.67	318	829.333	0.0417583	8.61937	4.36687	68.2003	1.38242	2.14488	16.2343	0	0	0.108303		429
Sgs1	FBgn0003372	+	chr2L	4937408	4941424	2149	4016	no	no	no	no	no	no	top 5%	no	no	no	no	no	no	no	13.4689	54.6667	17	0.333333	27	0	105.452	25.0054	3.54305	7.02828	1.16851	0	0	0	0.0148825		430
CG14044	FBgn0031650	+	chr2L	4942747	4944305	1577	1558	no	no	no	no	no	no	no	no	no	no	no	no	no	no	84.7787	410.667	187	351.333	605.333	0.0115643	2.45141	2.82886	40.1366	2.01513	58.2725	0	3.28887	3.88227	0.106202		431
mRpL24	FBgn0031651	-	chr2L	4944255	4945343	1577	1088	no	no	no	no	no	no	no	no	no	no	no	no	no	no	530.7	835.667	627.333	1044	1513.67	81.1457	343.745	311.849	550.11	274.941	875.716	89.269	133.916	160.694	50.7025		432
betaggt-I	FBgn0015000	+	chr2L	4945597	4948324	440	2727	no	no	no	no	no	no	no	no	no	no	no	no	no	no	485.283	449.667	351	646.333	600.333	33.5059	150.725	149.499	1029.11	125.813	1337.75	17.8901	57.6156	14.033	61.4914		433
jet	FBgn0031652	-	chr2L	4948205	4949754	440	1549	no	no	no	no	no	no	no	no	no	no	no	no	no	no	246.502	428	376.333	610.333	588.333	8.67153	57.1097	46.6967	307.785	39.5977	331.878	19.8215	56.6561	39.1664	10.215		434
Jon25Biii	FBgn0031653	-	chr2L	4949940	4950763	1675	823	top 5%	no	no	no	no	no	top 5%	top 5%	top 5%	no	top 5%	no	no	no	5188.53	0	0	0	0	0.0237954	113.723	64.832	1410.25	10.5341	138.968	1.96918	0	0	0		435
Jon25Bii	FBgn0031654	-	chr2L	4952252	4953134	2633	882	no	no	no	no	no	no	top 5%	top 5%	top 5%	no	no	no	no	top 5%	962.365	0	0.333333	0.333333	0	0	244.082	54.4743	3893.32	12.7353	30.8154	0	0	27.7469	0		436
Jon25Bi	FBgn0020906	-	chr2L	4954278	4955142	1510	864	top 5%	no	no	no	no	no	top 5%	top 5%	top 5%	no	no	no	no	top 5%	2292.24	1.66667	0	0.666667	0	0.0218299	514.293	96.073	10095.3	23.0357	70.1513	0	0.689226	49.3701	0.0166748		437
Marcal1	FBgn0031655	+	chr2L	4955508	4958292	484	2784	no	no	no	no	no	no	no	no	no	no	no	no	no	no	104.772	8.33333	63	44.3333	41.6667	23.5519	45.34	42.8391	92.5554	48.1902	1075.06	32.2331	16.657	22.5289	5.648		438
CG34124	FBgn0083960	+	chr2L	4958410	4965430	360	7020	no	no	no	no	no	no	no	no	no	no	no	no	no	no	3.38144	0.666667	0	2.33333	6.33333	0.210478	0	0.666751	2.5437	0.466651	5.09519	46.396	0	0	0.0403592		439
CG34125	FBgn0083961	+	chr2L	4965672	4966399	298	727	no	no	no	no	no	no	no	no	no	no	no	no	no	no	430.172	995	1286	1426	852	58.339	658.878	513.806	356.419	435.267	770.489	67.6107	335.779	157.468	48.3144		440
eIF3i	FBgn0015834	-	chr2L	4966366	4967775	298	1409	no	no	no	no	no	no	no	no	no	no	no	no	no	no	2393.35	3860.33	3703	3929	2016.67	348.767	3276.93	3011.87	1952.02	2821.54	6325.3	133.09	594.908	306.303	313.147		441
CG3756	FBgn0031657	+	chr2L	4969003	4970216	1553	1213	no	no	no	no	no	no	no	no	no	no	no	no	no	no	195.587	355.333	444.667	616.333	253	61.5427	285.829	277.605	152.165	286.482	642.282	84.6482	164.715	221.244	21.5871		442
CG14043	FBgn0031659	+	chr2L	4971701	4973687	1773	1986	no	no	no	no	no	no	no	no	no	no	no	no	no	no	597.382	498.667	1200	1281.33	1034	35.2312	103.059	117.623	232.23	105.607	1271.88	113.831	31.0341	76.9365	24.0738		443
mRpL28	FBgn0031660	+	chr2L	4973975	4975316	576	1341	no	no	no	no	no	no	no	no	no	no	no	no	no	no	610.846	1551.33	1248.67	1585	1667.33	106.662	535.561	436.419	977.087	412.716	1053.35	107.811	236.95	178.382	85.6666		444
Gmd	FBgn0031661	-	chr2L	4975299	4977023	576	1724	no	no	no	no	no	no	no	no	no	no	no	no	no	no	285.434	302.333	259.667	263.667	254.333	27.0761	355.723	379.434	206.684	336.985	1151.45	18.1235	64.4604	78.9179	29.9443		445
CG3792	FBgn0031662	+	chr2L	4977311	4978567	421	1256	no	no	no	no	no	no	no	no	no	no	no	no	no	no	783.756	731.333	1329	1204	654	72.8255	488.345	506.703	394.711	448.735	1297.59	76.6372	107.835	193.301	69.6056		446
CG8891	FBgn0031663	-	chr2L	4978483	4979379	421	896	no	no	no	no	no	no	no	no	no	no	no	no	no	no	223.176	346	413.333	510	377	141.634	693.39	546.276	174.419	523.051	559.309	22.9021	315.735	214.003	103.574		447
CG8892	FBgn0031664	-	chr2L	4979512	4981592	157	2080	no	no	no	no	no	top 5%	no	no	no	no	no	no	no	no	212.243	283.667	134	219.667	170.333	96.5834	174.308	189.214	130.876	195.628	1172.03	83.7101	59.7565	98.2326	21.4565		448
CG34126	FBgn0083962	+	chr2L	4981616	4992702	962	11086	no	no	no	no	no	no	no	no	no	no	no	no	no	no	2510.6	5515.67	8082	3241.67	3287	4.32381	34.3418	42.3942	748.298	55.8269	1791.65	20.8153	4.59525	15.5569	17.8862		449
Rtnl1	FBgn0053113	-	chr2L	4993640	5009744	2274	16104	no	no	no	no	no	no	no	no	no	no	no	no	no	no	9444.12	12576.3	11101.7	13727	11710.7	107.532	0	0	5101.99	0	6022.38	107.021	61.7437	22.1339	129.255		450
CG3887	FBgn0031670	+	chr2L	5011080	5012127	1352	1047	no	no	no	no	no	no	no	no	no	no	no	no	no	no	758.947	307.667	1681.33	1961	320.667	115.013	1029.41	1138.09	594.405	922.994	1689.27	130.47	452.449	236.797	114.385		451
vkg	FBgn0016075	-	chr2L	5012143	5027412	2218	15269	no	no	no	no	no	no	no	no	no	no	no	no	no	no	4821.97	951.333	195.333	151.667	432.667	0.0752333	96.3876	106.297	1677.56	72.7993	1277.67	5.84748	59.741	12.8568	618.889		452
Col4a1	FBgn0000299	+	chr2L	5029614	5037114	3140	7500	no	no	no	no	no	no	no	no	no	no	no	no	no	no	4837.48	1613.67	24.3333	29.6667	1383.67	0.377022	162.083	157.632	2511.1	123.259	1617.92	9.62507	122.984	20.3621	863.371		453
CG9121	FBgn0031675	-	chr2L	5047817	5050877	7316	3060	no	no	top 5%	no	no	no	no	no	no	no	top 5%	no	no	no	1890.08	1057.67	3509	3089.67	1290.67	0.508649	5.48974	6.18331	424.876	0	657.017	49.3824	15.4495	3.97309	1.16497		454
eIF3h	FBgn0022023	-	chr2L	5051192	5053209	318	2017	no	no	no	no	no	no	no	no	no	no	no	no	no	no	2472.32	2944.33	2416.67	2327	2123.33	370.334	2064.65	1865.41	2364.65	1675.79	4925.7	145.211	427.578	219.501	520.054		455
senju	FBgn0031676	+	chr2L	5052845	5054575	318	1730	no	no	no	no	no	no	no	no	no	no	no	no	no	no	234.048	445.667	366.333	500.333	316.667	3.91997	69.5413	68.8195	245.635	62.1407	843.511	62.1704	18.2548	52.9726	23.4306		456
CG14036	FBgn0031677	-	chr2L	5054578	5055004	56	426	no	no	no	no	no	no	no	no	no	no	no	no	top 5%	top 5%	14.9428	0	0	0.333333	0	43.9848	16.8531	13.3811	41.3721	10.7722	1522.33	113.311	573.203	180.899	15.5765		457
His3.3A	FBgn0014857	+	chr2L	5055057	5055995	215	938	no	no	no	no	no	top 5%	no	no	no	no	no	no	no	no	1270.65	1549	1589.67	2074.33	1843.67	2069.74	3103.75	2792.95	1306.7	2432.92	1983.75	157.66	626.162	274.375	299.421		458
CG31918	FBgn0031678	-	chr2L	5055981	5058241	215	2260	no	no	no	no	no	no	no	no	no	no	no	no	no	no	112.175	234.667	201	269.667	337.333	2.35047	190.581	224.365	100.625	236.668	314.861	31.5717	27.492	19.4891	116.112		459
Rpn11	FBgn0028694	-	chr2L	5058403	5059816	1177	1413	no	no	no	no	no	no	no	no	no	no	no	no	no	no	748.055	755.667	788.333	842	1327	204.079	1318.94	1167.89	816.186	1107.1	5091.92	147.608	331.436	259.278	135.86		460
qtc	FBgn0028572	+	chr2L	5060831	5070750	1221	9919	top 5%	top 5%	top 5%	top 5%	top 5%	no	no	no	top 5%	no	top 5%	top 5%	no	no	3026.77	8825.67	5176.67	6195	7651.33	0.203807	8.32059	16.5971	699.009	1.10179	212.918	117.962	0.250859	0	0.0805433		461
pgant5	FBgn0031681	-	chr2L	5072155	5093590	509	21435	no	no	no	no	no	no	no	no	no	no	no	no	no	no	1740.17	938.667	4943	1863.33	1262.33	10.7797	127.931	158.493	1118.5	176.828	2455.99	34.1517	18.2324	25.6421	41.7467		462
CG5828	FBgn0031682	+	chr2L	5093999	5095725	910	1726	no	no	no	no	no	no	no	no	no	no	no	no	no	no	233.853	358.333	291.333	547	396	22.612	105.989	87.9224	204.141	82.4511	1049.11	62.9044	1.36464	37.2331	20.24		463
CG4230	FBgn0031683	+	chr2L	5096226	5099294	706	3068	no	no	no	no	no	no	no	no	no	no	no	no	no	no	3198.35	6009.67	10455	8084	6924	7.23168	33.0662	53.7419	976.426	58.5377	539.514	113.216	14.13	15.079	12.1442		464
ND-13A	FBgn0031684	-	chr2L	5099499	5100214	867	715	no	no	no	no	no	no	no	no	no	no	no	no	no	no	1039.4	2079	2915	4221.33	4149	125.336	665.914	437.419	2237.7	362.553	729.364	164.133	565.823	231.732	82.8356		465
Msp300	FBgn0261836	+	chr2L	5100876	5205690	3180	104814	no	no	no	no	no	no	no	no	no	no	no	no	no	no	5143.71	14457.3	26012.7	15936.7	20767.7	1.44336	95.2347	104.462	8978	115.339	322.082	56.6529	0.0155999	0.014877	23.0016		466
snmRNA:158	FBgn0065104	+	chr2L	5206204	5206361	4628	157	no	no	no	no	no	no	top 5%	top 5%	no	top 5%	no	no	no	no	881.905	0	0	0	0	0.508215	933.613	1104.87	1249.86	1218.7	51.0127	0	2.23387	0	4.04007		467
Cyp28d2	FBgn0031688	+	chr2L	5207307	5209345	2061	2038	no	no	no	no	no	no	no	no	no	no	no	no	no	top 5%	125.291	68	27	46.6667	181.667	0.179754	14.3605	12.2962	61.872	14.0269	2.48211	27.5764	5.58741	21.5504	1.23369		468
Cyp28d1	FBgn0031689	+	chr2L	5210460	5212445	1595	1985	no	no	no	no	no	no	no	no	no	no	no	no	no	no	5576.84	84.3333	18.6667	75	33.3333	0.0317261	12.0173	4.95036	2320.84	2.90495	7.69134	1.50259	37.2477	1.34344	2.31957		469
CG7742	FBgn0031690	-	chr2L	5212394	5214730	1595	2336	no	no	no	no	no	no	no	no	no	no	no	top 5%	no	no	135.757	7.66667	5	11.6667	19	0	0	0	69.6048	0	0.323671	160.662	0.19837	0	0.0777001		470
CG14034	FBgn0250847	-	chr2L	5215210	5216533	2201	1323	no	no	no	no	no	no	no	no	no	no	no	no	no	no	2.63442	4	0	0	17	0	0	0	3.97607	0	0	17.0827	0.399042	0	0.0121537		471
TpnC25D	FBgn0031692	+	chr2L	5218254	5219055	23431	801	no	no	no	no	no	no	top 5%	top 5%	no	top 5%	no	no	no	no	252.626	8.33333	6.66667	14.3333	11.3333	0	435.79	113.124	466.442	42.4926	15.9522	3.17521	0	0	0.0909193		472
Cyp4ac1	FBgn0031693	+	chr2L	5264000	5265899	20253	1899	no	no	no	no	no	no	no	no	no	no	no	no	no	no	255.543	28	53	27	1.33333	0.0193478	20.1869	10.801	478.469	6.69661	3.82215	2.80193	14.7431	5.3428	1.96062		473
Cyp4ac2	FBgn0031694	+	chr2L	5266391	5268455	553	2064	no	no	no	no	no	no	no	no	no	no	no	no	no	no	207.313	10.3333	28.3333	4	23.3333	0.0226155	5.2115	3.72951	488.215	3.06083	0.988639	0.190909	0	0	3.57723		474
Cyp4ac3	FBgn0031695	+	chr2L	5268516	5270329	1459	1813	no	no	no	no	no	no	no	no	no	no	no	no	no	no	502.485	26.6667	31.3333	35	28.6667	0	7.00906	4.32969	91.6935	2.97307	6.94999	8.5116	2.04655	0.273598	0.395596		475
Bsg25D	FBgn0000228	-	chr2L	5271727	5278558	1890	6831	no	no	no	no	no	no	no	no	no	no	no	no	no	no	1189.11	5165.33	2137	1646.67	5597.67	13.2229	65.071	74.1311	638.455	85.2043	1975.13	12.4602	0.364264	4.81719	18.8988		476
Bub1	FBgn0031696	+	chr2L	5279050	5283002	17136	3952	no	no	no	no	no	no	no	no	no	no	no	no	no	no	539.141	2619.33	795.667	636	2127.33	22.1075	39.5096	54.4218	255.409	66.9759	1741.91	86.7779	3.4556	35.1427	17.7518		477
vri	FBgn0016076	+	chr2L	5299646	5310996	16958	11350	no	no	no	no	no	no	no	no	no	no	no	no	no	no	486.888	69.6667	209.333	23	195.333	20.6479	102.55	85.4022	2167.01	119.835	106.441	2.86651	0.270615	0	9.19318		478
CG14024	FBgn0031697	-	chr2L	5311310	5314885	854	3575	no	top 5%	top 5%	top 5%	top 5%	no	no	no	no	no	no	no	no	no	1141.44	2000.33	1247.33	5535.33	5331	0.193786	0	0	33.5695	0	0.738301	0.452673	0	0	0.124882		479
Ncoa6	FBgn0031698	-	chr2L	5315425	5326683	1097	11258	no	no	no	no	top 5%	no	no	no	no	no	no	no	no	no	1127.59	8993.33	7060	3985.67	15406.3	11.5174	22.1196	27.5355	572.42	44.6546	2551.5	29.3926	0.080046	3.6736	9.64455		480
cype	FBgn0015031	+	chr2L	5327240	5327969	562	729	no	no	no	no	no	no	no	no	no	no	no	no	no	no	2176.95	6585.67	3369.33	6022.67	10276.3	700.807	4382.76	2855.46	6803.83	2173.4	1493.2	119.308	547.522	220.416	239.008		481
CG14022	FBgn0031700	-	chr2L	5327974	5328879	982	905	no	no	no	no	no	no	no	no	top 5%	no	no	no	no	no	23.2176	75	3.33333	16.3333	90	0	0	0	3291.27	0	7.63877	11.0474	0	0	0.687259		482
TotM	FBgn0031701	+	chr2L	5329856	5330464	982	608	no	no	no	no	no	no	no	no	no	no	no	no	no	no	144.461	11	0.333333	0.333333	0.666667	0.249748	0	0	299.228	0	0.536064	0	0	0	196.386		483
fusl	FBgn0031702	-	chr2L	5330469	5338073	1063	7604	no	no	no	no	no	no	no	no	top 5%	no	no	no	no	no	684.746	29.6667	8.33333	13	16.6667	0.0344043	5.26251	1.01566	816.07	0	11.7247	4.60116	3.34067	0	0.179688		484
CG12512	FBgn0031703	-	chr2L	5339131	5342349	14392	3218	no	no	no	no	no	no	no	no	no	no	no	no	no	no	737.247	0	0	5.66667	0	0	4.93824	2.12294	1248.01	0	378.579	2.97334	30.3765	15.3603	31.7927		485
nompC	FBgn0016920	+	chr2L	5342320	5365760	14392	23440	no	no	no	no	no	no	no	no	no	no	no	no	no	no	49.434	5.66667	4.66667	16	0.333333	0	0	0	105.221	0	1.3139	0.202305	0	0	0.0791134		486
H15	FBgn0016660	+	chr2L	5404341	5415928	39180	11587	no	no	no	no	no	no	no	top 5%	no	no	no	no	no	no	34.3215	2.66667	0	0.333333	1.33333	0.185717	3.36592	125.91	22.3043	0.836591	29.1477	1.31996	0	0	0		487
mid	FBgn0261963	+	chr2L	5461640	5467610	73899	5970	no	no	no	no	no	top 5%	no	top 5%	no	no	no	no	no	no	60.3121	0	0	2	0	7.18151	11.4464	174.074	40.7334	8.4698	95.1834	1.42239	5.2884	0	0		488
CG14020	FBgn0031707	+	chr2L	5517618	5518949	50253	1331	no	no	no	no	no	no	no	no	no	no	no	no	top 5%	top 5%	32.462	368	182	273.667	392	0.0158466	4.37952	8.10011	43.814	4.72646	26.1675	69.347	26.1508	41.9601	0.115766		489
CG7382	FBgn0031708	-	chr2L	5518892	5519889	50253	997	no	no	no	no	no	no	no	no	no	no	no	no	no	no	431.069	808.667	1143	1644	1009.33	55.8835	296.657	256.448	532.042	193.61	310.379	105.472	131.855	167.21	51.0307		490
cl	FBgn0000318	+	chr2L	5520134	5521382	506	1248	no	no	no	no	no	no	no	no	no	no	no	no	no	no	788.69	975.333	891.667	1416.33	1127.33	167.498	1775.06	1592.16	939.854	1251.32	1748.88	159.738	641.671	251.106	407.433		491
Vps52	FBgn0031710	-	chr2L	5521280	5523877	506	2597	no	no	no	no	no	no	no	no	no	no	no	no	no	no	688.617	1604.67	1641.67	1873.33	1453.67	16.5569	129.069	123.033	511.514	122.205	1073.72	77.2094	54.8246	43.4552	29.0104		492
CG6907	FBgn0031711	+	chr2L	5524138	5525809	356	1671	no	no	no	no	no	no	no	no	no	no	no	no	no	no	218.981	463.667	307	243	367.667	66.4541	354.504	352.108	269.292	347.279	1699.34	119.533	177.456	162.124	53.9176		493
Cap-D3	FBgn0051989	+	chr2L	5525904	5537108	327	11204	no	no	no	no	no	no	no	no	no	no	no	no	no	no	241.504	591	459.667	401	353.667	8.50882	49.8322	52.3107	107.874	52.7893	411.99	14.6308	5.91403	13.6018	10.8881		494
CG31648	FBgn0051648	+	chr2L	5526961	5527854	327	893	no	no	no	no	no	no	no	no	no	no	no	no	no	no	116.692	499.667	290	476	410	20.7063	130.749	109.03	185.817	113.449	419.277	51.8557	142.683	120.811	43.0531		495
CG31915	FBgn0051915	+	chr2L	5528086	5530682	3897	2596	no	no	no	no	no	no	no	no	no	no	no	no	no	no	182.469	631.333	256	313.333	414	3.03988	26.7285	24.4255	143.567	30.057	665.836	12.1979	3.93439	2.59142	46.316
CG7277	FBgn0031713	-	chr2L	5530619	5532195	3897	1576	no	no	no	no	no	no	no	no	no	no	no	no	no	no	476.365	595	706	868.333	340	58.5858	284.24	253.27	1151.87	250.219	833.528	91.1916	104.32	124.977	54.9697
tomb	FBgn0031715	-	chr2L	5535860	5536758	3756	898	no	no	no	no	no	top 5%	no	no	no	no	no	no	top 5%	top 5%	9.23337	50.6667	25.3333	23.3333	34	7.07966	0	0	2.44948	0.0568971	22.3716	77.7901	9.66683	29.7346	0.141959
CG14015	FBgn0031716	-	chr2L	5536849	5539169	247	2320	no	top 5%	no	no	no	no	no	no	no	no	no	no	no	no	849.796	6412	2690.33	4458	3839.33	0.368936	0	0.88315	64.0837	0.761004	8.06807	2.01019	0	0	3.28189
Hel25E	FBgn0014189	-	chr2L	5539325	5542310	389	2985	no	no	no	no	no	no	no	no	no	no	no	no	no	no	1618.62	5055.33	2689.67	2395.67	3207.67	474.402	1534.5	1735.78	886.901	1780.97	5722.64	94.1474	478.097	246.666	124.668
Lam	FBgn0002525	+	chr2L	5542543	5546642	689	4099	no	no	no	no	no	no	no	no	no	no	no	no	no	no	1112.68	1848.67	1766.33	1631.33	3145.67	367.657	771.471	982.839	663.052	1154.46	5742.56	116.746	75.9967	64.5288	106.092
Oscillin	FBgn0031717	+	chr2L	5547098	5549614	550	2516	no	no	no	no	no	no	no	no	no	no	no	no	no	no	514.93	452	378.667	385	335.667	39.9162	515.448	477.222	429.189	493.115	100.299	81.3815	30.4013	49.5083	12.2518
CG14014	FBgn0031718	-	chr2L	5549708	5550835	1304	1127	no	no	no	no	no	no	no	no	no	no	no	no	no	no	1.75359	11.3333	0.666667	0	3	0.0528234	0	0	0.132992	0	0	1.6583	0	0	0.0085311
CG14013	FBgn0031720	-	chr2L	5552842	5553848	242	1006	no	no	no	no	no	no	no	no	no	no	no	top 5%	no	no	0.117459	0	0	0	0	0.640899	0	0	0.533109	0	0.264644	135.335	0.368014	0	0.0283633
CG14017	FBgn0031721	+	chr2L	5553896	5555137	395	1241	no	no	no	no	no	no	no	no	no	no	no	no	no	no	23.5977	0	0	0	0	0.193852	2.15495	1.2072	4.56769	0	0.635704	89.469	0	0	0
GluRIIB	FBgn0020429	+	chr2L	5559341	5563502	2463	4161	no	no	no	no	no	top 5%	no	no	no	no	no	no	no	no	4.549	0	0	2.33333	0	5.18144	1.04233	0	3.46135	0	1.56491	1.7265	0	0	0.0284227
CG7251	FBgn0031723	-	chr2L	5587148	5588414	14450	1266	no	no	no	no	no	no	no	no	no	no	no	top 5%	no	no	1.65954	0	0	0.333333	0	0	0	0	0.132992	0	0	169.06	0	0	0.34834
CG18266	FBgn0031724	+	chr2L	5596832	5598636	12739	1804	no	no	no	no	no	no	no	no	no	no	no	top 5%	no	no	0.459874	0	0	3.33333	0	0	0	0	0.115439	0	0.57589	163.314	0	0	0.00669177
DIP-eta	FBgn0031725	-	chr2L	5602957	5617747	8175	14790	no	no	no	top 5%	no	no	no	no	no	no	no	no	no	no	734.591	4.33333	5.33333	2035	9.66667	0.0933097	0	0	35.58	0	0.109901	3.92421	0	0	0.0138334
DIP-theta	FBgn0051646	-	chr2L	5626290	5658553	6825	32263	top 5%	no	no	top 5%	no	no	no	no	no	no	no	no	no	no	1177.43	23	0.666667	1667.33	9.66667	0.0301813	0	0	72.6789	0	0.748936	1.40495	0	0.453236	0.0457919
Hsp60C	FBgn0031728	+	chr2L	5662848	5670838	12094	7990	no	no	no	no	no	no	no	no	no	no	no	top 5%	no	no	2.01037	0.333333	0	3	0	0	0	0	0.268069	0	0.428827	186.036	0.162219	0.811713	0
CG7236	FBgn0031730	+	chr2L	5708448	5713648	31067	5200	no	no	no	no	no	no	no	no	no	no	no	no	no	no	10.7841	0	0	5.33333	0	0	0	0	14.5408	0	1.53245	2.83659	0.195713	0	0
CG14007	FBgn0031731	-	chr2L	5715490	5716650	2010	1160	no	no	no	no	no	no	no	no	no	no	no	no	no	no	1.38146	0.333333	0	0.333333	0	0	0	0	0.380412	0	0	0.681449	0	0	0
CG34011	FBgn0054011	+	chr2L	5716818	5718067	221	1249	no	no	no	no	no	no	no	no	no	no	no	no	no	no	0.804716	0	0	1.66667	0	0	0	0	0.462967	0	0.106885	4.04586	0	0	0
CG11149	FBgn0031732	-	chr2L	5718120	5720896	195	2776	no	no	no	no	no	no	no	no	no	no	no	no	no	no	71.0199	0	0.333333	1	0.333333	0.0111416	0	0	131.367	0	4.78785	1.51228	0	0	0.011257
sip1	FBgn0024191	+	chr2L	5721038	5723791	1008	2753	no	no	no	no	no	no	top 5%	top 5%	no	top 5%	no	no	no	no	192.507	515.333	318	320	336	18.9171	1326.4	1386.63	79.2441	1430.47	565.443	37.9518	6.68521	14.9752	7.05523
CG11030	FBgn0031736	+	chr2L	5724657	5760047	5729	35390	no	no	no	no	no	top 5%	no	no	no	no	no	no	no	no	1282.09	1293.67	994	2527.33	658.667	67.4528	0	0	366.727	0	1300.15	49.4247	9.15858	85.7905	15.6079
CG14006	FBgn0031733	-	chr2L	5727220	5728811	5729	1591	no	no	no	no	no	no	no	no	no	no	no	top 5%	no	no	10.2926	27.6667	23.3333	44.3333	3	0	0	0	6.82282	0	0	94.9987	0	0	0
CG11147	FBgn0031734	-	chr2L	5733674	5741244	9895	7570	no	no	no	no	no	no	no	no	top 5%	no	top 5%	no	no	no	711.654	13	7.33333	18.6667	33.3333	0	0	0	2579.83	0	273.122	2.17527	0.14592	0	0.213795
obst-E	FBgn0031737	-	chr2L	5762552	5766141	17040	3589	no	no	no	no	no	no	top 5%	top 5%	no	no	no	no	no	top 5%	87.3404	79.3333	23.6667	36.3333	39.3333	0.0745343	761.834	207.26	182.981	63.6365	4.30227	1.51638	0	28.0826	1.08888
CG9171	FBgn0031738	-	chr2L	5768249	5800204	17731	31955	no	no	no	no	no	no	no	no	no	no	no	no	no	no	986.065	1891.33	337.667	1421	602.667	5.34562	19.834	32.1857	1016.17	48.6753	1225.37	10.8024	0	9.50308	51.5729
CG14005	FBgn0031739	-	chr2L	5800516	5801969	15908	1453	no	no	no	no	no	no	no	no	no	no	no	no	no	no	155.298	245	221.667	399.333	250.333	37.2861	86.3555	88.5018	133.894	88.1811	1015.83	14.1242	83.3165	78.1784	48.9973
CG7239	FBgn0031740	+	chr2L	5802254	5804030	1649	1776	no	no	no	no	no	no	no	no	no	no	no	no	no	no	337.128	3441.67	1054	991.333	4570.67	37.8994	222.644	216.143	147.78	217.661	719.473	28.4524	8.85393	25.2691	52.367
CG11034	FBgn0031741	+	chr2L	5805394	5808858	4079	3464	no	no	no	no	no	no	no	no	no	no	top 5%	no	no	no	460.791	68.6667	0	3.66667	0	0.0535138	5.29734	6.66856	326.337	6.00468	723.915	2.3019	2.83422	0	0.0459312
CG31644	FBgn0051644	-	chr2L	5817889	5818393	12364	504	no	no	no	no	no	no	no	no	no	no	no	top 5%	no	no	2.31936	0.333333	0	7.66667	0	0	0	0	0.115439	0	0	207.142	0	0	0
TrissinR	FBgn0085410	+	chr2L	5824793	5856767	9394	31974	no	no	no	no	no	no	no	no	no	no	no	no	no	top 5%	547.743	89	4	818.667	155	0.0064597	0	0	56.3508	0	41.792	0.459236	0	8.95578	0.0239222
rau	FBgn0031745	-	chr2L	5859761	5879481	7862	19720	no	no	no	no	no	no	no	top 5%	no	top 5%	no	no	top 5%	no	74.0381	6.66667	0	3.66667	0	0.0374501	27.4827	56.9032	117.991	40.6837	76.8615	3.78307	142.074	0.750429	0.2032
bchs	FBgn0043362	+	chr2L	5907179	5921242	15119	14063	no	no	no	no	no	no	no	no	no	no	no	no	no	no	2192.95	6094	6605.67	4397	6039.67	4.92035	6.63769	6.58905	464.644	8.12916	122.636	9.2082	0.140838	0.0613855	7.36634
CG14000	FBgn0031749	-	chr2L	5908905	5910289	15119	1384	no	no	no	no	no	no	no	no	no	no	no	no	no	no	0.899933	113.667	136.333	152	101.333	0	0	0	0.19847	0	0.251213	62.1989	0	0	0.00670888
CG9016	FBgn0031751	-	chr2L	5922903	5923646	14904	743	no	no	no	no	no	no	no	no	no	no	no	top 5%	no	no	37.8669	0	0.666667	5.33333	0.333333	0.670148	0	0	0.914311	0	1.01771	296.331	0	0	0.251401
dsf	FBgn0015381	+	chr2L	5925936	5938767	6303	12831	no	no	no	no	no	no	no	no	no	no	no	no	no	no	53.1193	0	0	1.66667	0	0.0250181	0	0	0.653474	0	0.752038	0.859253	0	0	0
Gpdh	FBgn0001128	+	chr2L	5943681	5949092	809	5411	no	no	no	no	no	no	no	no	no	no	no	no	no	no	7525.98	9886.67	10126	10390	13550	25.8612	222.74	119.334	14753.3	97.0342	3628.67	34.4041	230.95	62.7394	42.3224
CG9044	FBgn0031752	+	chr2L	5949483	5955238	464	5755	no	no	no	no	no	no	no	no	no	no	no	no	no	no	1526.33	2889.67	2089.33	2465.33	2597.33	6.09633	62.4153	69.3938	1221.43	68.1971	789.876	32.2679	1.84011	17.2478	20.1611
CG13999	FBgn0031753	-	chr2L	5955311	5956466	118	1155	no	no	no	top 5%	top 5%	no	no	no	no	no	no	no	no	no	617.189	932.667	951.667	4541.33	2618.67	0.106539	0	0	34.2325	0	1.42986	36.6196	0	0	1.35853
Vm26Ab	FBgn0003980	+	chr2L	5957003	5957628	574	625	no	no	no	no	no	no	no	no	no	no	top 5%	no	no	no	172.293	1.66667	0.333333	2	1.33333	0.07946	0	0	38.4361	0	5230.18	1.37792	0	0	0.151249
CG13992	FBgn0031756	-	chr2L	5965390	5967752	1881	2362	no	no	no	no	no	no	no	no	no	no	top 5%	no	no	no	7.27841	141	0	4.66667	75	0.270755	4.77786	4.94596	9.9945	10.2149	284.2	1.72271	0	0	0.206757
Ucp4C	FBgn0031757	+	chr2L	5968565	5969761	910	1196	no	no	no	no	no	no	no	no	no	no	no	top 5%	no	no	0.225849	50.3333	0	0	22.3333	0	2.9097	0	0.651753	3.52244	3.94252	121.459	0	0	0.012885
Ucp4B	FBgn0031758	+	chr2L	5969870	5971025	1186	1155	no	no	no	no	no	no	no	no	no	top 5%	no	no	no	no	1.85572	24	0	4	6	0	37.3722	26.2375	4.10228	29.3183	2.95709	78.0813	0	0	0
chic	FBgn0000308	-	chr2L	5972114	5981018	1834	8904	no	no	no	no	no	no	no	no	no	no	no	no	no	no	3744.75	4155	2795.67	4224	4507.33	1059.9	4436.89	3527.36	4318.88	3556.16	7689.87	155.023	423.316	153.768	564.871
eIF4A	FBgn0001942	+	chr2L	5981763	5985793	1273	4030	no	no	no	no	no	no	no	no	no	no	no	no	no	no	17892.7	20836.3	14270.3	15971	11597.3	1413.76	0	0	16633.1	0	29632.9	154.653	453.071	242.376	1130.67
ifc	FBgn0001941	+	chr2L	5986321	5988854	1227	2533	no	no	no	no	no	no	no	no	no	no	no	no	no	no	1249.13	567	331.667	433	878.333	73.8167	193.292	199.548	771.827	184.377	3034.5	74.3078	142.734	89.0352	291.633
lid	FBgn0031759	-	chr2L	5989553	5999498	1405	9945	no	no	no	no	no	no	no	no	no	no	no	no	no	no	2862.03	7354.33	4873	3046.33	3358	45.7784	44.9611	65.196	989.635	96.1544	5110.08	46.0873	18.2504	22.7581	34.3346
Tsp26A	FBgn0031760	+	chr2L	6000204	6003741	1278	3537	no	no	no	no	no	no	no	no	no	no	no	no	no	no	464.848	655	557.667	866	416.333	5.17955	34.4643	33.9949	179.46	40.8075	250.727	16.9063	16.4955	9.28272	7.71933
Gal	FBgn0001089	-	chr2L	6003573	6006791	1278	3218	no	no	no	no	no	no	no	no	no	no	no	no	top 5%	no	904.641	42.3333	43.3333	40.3333	49	0.0390303	97.2169	34.8848	301.918	15.131	69.6854	47.8242	17.8505	2.96054	0.696785
CG9098	FBgn0031762	-	chr2L	6007363	6012338	1290	4975	no	no	no	no	no	no	no	no	no	no	no	no	no	no	560.275	24	151	601.667	108.333	0.209957	4.39898	1.13137	66.003	1.07028	130.72	2.27323	33.205	2.2499	3.01947
H2.0	FBgn0001170	-	chr2L	6013056	6019398	2169	6342	no	no	no	no	no	no	no	no	no	no	no	no	no	no	2.85182	30.3333	4.66667	3.33333	3.66667	0	13.2773	2.82083	5.41747	8.69779	2.13602	1.01088	6.60461	0	0
CG9107	FBgn0031764	-	chr2L	6022950	6024545	2602	1595	no	no	no	no	no	no	no	no	no	no	no	no	no	no	104.078	225.333	164.667	258.333	103.667	68.3473	300.352	290.229	92.7027	294.625	432.842	47.597	65.3342	116.955	25.2048
CG9109	FBgn0031765	-	chr2L	6025869	6034423	1696	8554	no	no	no	top 5%	no	no	no	no	no	no	no	no	no	no	326.31	79.3333	0.333333	1042.33	78	0	0	0	18.9132	0	0.472154	0.406163	0	0	0.00869145
mtm	FBgn0025742	-	chr2L	6034795	6036937	431	2142	no	no	no	no	no	no	no	no	no	no	no	no	no	no	619.196	993.667	900.667	910	861	43.736	190.384	206.46	332.564	201.601	1090.87	41.3076	117.541	86.2923	37.3336
CG9117	FBgn0031766	-	chr2L	6036996	6037902	317	906	no	no	no	no	no	no	no	no	no	no	no	no	no	no	20.2803	29	3.33333	19	4.66667	3.97704	40.7088	42.5247	32.0399	32.3921	132.387	33.3018	20.4965	9.10575	2.67006
CG31643	FBgn0051643	+	chr2L	6038160	6041283	933	3123	no	no	no	no	no	no	no	no	no	no	no	no	no	no	201.933	199	167	140	338	5.8918	28.0702	28.247	317.973	31.1236	601.92	23.0222	18.2609	15.0281	3.95813
ade2	FBgn0000052	-	chr2L	6041177	6045970	933	4793	no	no	no	no	no	no	no	no	no	no	no	no	no	no	701.985	205	159	47	151	53.3928	122.861	154.125	1240.61	164.019	2872.39	13.8075	66.9217	39.5193	47.5888
slmo	FBgn0029161	-	chr2L	6046645	6048702	2801	2057	no	no	no	no	no	no	no	no	no	no	no	no	no	no	1357.56	1.33333	1	3.66667	6.66667	88.7198	629.602	511.234	6610.22	468.756	2828.81	139.166	77.1354	54.8891	120.706
CG9135	FBgn0031769	+	chr2L	6050828	6053498	2934	2670	no	no	no	no	no	no	no	no	no	no	no	no	no	no	527.486	938.667	752.667	915.667	645.667	239.469	719.033	1071.83	239.861	1158.46	7567.67	31.7242	78.2913	80.3712	60.9108
CG13995	FBgn0031770	+	chr2L	6054306	6060169	1148	5863	top 5%	top 5%	top 5%	top 5%	top 5%	no	no	no	no	no	no	no	no	no	1491.58	4921.67	2539.33	5767.67	1971.33	0.0781996	0	0	83.3726	0	1.79868	0.0915688	0	0	0.0110434
CG34180	FBgn0085209	+	chr2L	6060509	6060940	600	431	no	top 5%	top 5%	top 5%	top 5%	no	no	no	top 5%	no	top 5%	no	top 5%	top 5%	294.573	1636.67	2242.33	2614.67	2166.33	0	29.7895	7.31417	1292.72	0.304745	147.414	0	71.7196	32.5866	0.042335
ND-51	FBgn0031771	-	chr2L	6060834	6062757	600	1923	no	no	no	no	no	no	no	no	no	no	no	no	no	no	5508.13	10069	17295.7	15533.7	11185.3	92.0192	616.187	552.456	20046.3	515.969	2599.61	79.5706	353.248	200.27	105.385
CG13994	FBgn0031772	+	chr2L	6063017	6063676	496	659	no	no	no	no	no	no	no	no	no	no	no	no	no	no	170.531	258	333.333	485.333	224	81.4291	341.254	301.585	202.428	255.597	395.308	129.427	221.296	130.738	30.8742
Fbw5	FBgn0031773	-	chr2L	6063561	6065949	496	2388	no	no	no	no	no	no	no	no	no	no	no	no	no	no	301.81	389.333	545	529.333	302.333	10.837	39.2149	38.2051	320.621	40.7185	682.481	45.4419	2.16571	29.5602	7.50274
CG9147	FBgn0031774	+	chr2L	6066185	6067635	268	1450	no	no	no	no	no	no	no	no	no	no	no	no	no	no	273.998	292	363.333	456	293	50.5992	90.9888	92.8714	185.249	86.5986	440.177	138.77	13.4052	63.4463	18.9808
CG9150	FBgn0031775	-	chr2L	6067667	6068635	475	968	no	no	no	no	no	no	no	no	no	no	no	no	no	no	43.5578	77.6667	22.3333	21.3333	66.6667	0.385561	8.47557	9.8664	17.3197	7.70227	12.9471	7.16613	1.53992	3.82676	0.328446
Pfdn1	FBgn0031776	+	chr2L	6069078	6069838	8249	760	no	no	no	no	no	no	no	no	no	no	no	no	no	no	311.977	179.333	288	375.333	209.667	151.766	1229.1	953.181	207.847	906.491	1332.29	137.766	518.72	236.604	99.8824
CG9154	FBgn0031777	-	chr2L	6069789	6070646	8249	857	no	no	no	no	no	no	no	no	no	no	no	no	no	no	165.488	303.333	241.667	392	234.333	15.9899	274.31	228.359	96.5701	233.625	290.796	41.0917	154.933	127.742	20.1376
CR9162	FBgn0031778	+	chr2L	6078452	6079736	24767	1284	no	no	no	no	no	no	no	no	no	no	no	no	no	no	3.50749	10.6667	5	1	11.6667	0	0	0	4.71295	0	1.2516	0	0	0	0
CG9175	FBgn0031779	-	chr2L	6096697	6098964	36508	2267	no	no	no	no	no	no	no	no	no	no	no	no	no	no	388.695	440	574.333	498	346.333	6.42708	125.444	136.155	232.663	116.795	729.705	79.8591	45.3702	21.4684	50.3762
CG31642	FBgn0051642	+	chr2L	6118511	6120522	24162	2011	no	no	no	no	no	no	no	no	no	no	no	no	no	no	7.05581	0	29.3333	10.3333	0	0.624997	3.92702	2.44492	3.73039	4.78639	7.09225	125.872	0.179855	75.7649	7.06622
smal	FBgn0085409	+	chr2L	6179132	6211114	31985	31982	top 5%	top 5%	top 5%	top 5%	top 5%	top 5%	no	no	no	top 5%	no	no	no	no	2353.23	1518	2974.67	4536.67	3252	11.3298	25.2801	22.4899	169.567	57.5903	9.00776	0.550157	0.12676	0	0.0262908
Ddr	FBgn0053531	+	chr2L	6253122	6322251	33121	69129	no	no	top 5%	top 5%	top 5%	no	no	no	no	no	no	no	no	no	925.197	466.333	2318.33	1472.33	984.667	0.294044	3.09461	2.27366	47.5574	7.14341	1.81582	0.588942	0	0	0.0114299
AANATL2	FBgn0031791	+	chr2L	6255858	6256715	33121	857	no	no	no	no	no	no	top 5%	top 5%	no	no	no	no	no	no	134.951	6.66667	14	13.6667	3.33333	0	198.041	68.4073	21.8434	21.8413	1.05835	0.427549	0.925153	1.86261	0.0691532
Pez	FBgn0031799	-	chr2L	6332880	6338671	23569	5791	no	no	no	no	no	no	no	no	no	no	no	no	no	no	277.986	17.3333	7.33333	9	6.66667	5.94299	50.16	60.5222	376.464	74.1758	2009.94	3.73381	7.57835	7.10503	17.621
Cpr	FBgn0015623	+	chr2L	6338835	6346280	313	7445	no	no	no	no	no	no	no	no	no	no	no	no	no	no	3490.11	1253.33	1806.33	811.667	1776.67	15.2965	283.955	371.54	5411.6	361.516	5455.94	38.884	27.6765	28.8094	125.808
CG9497	FBgn0031800	-	chr2L	6346429	6348427	1114	1998	no	no	no	no	no	no	no	no	no	no	no	no	no	no	579.868	3.33333	0	0	1	0	0	0	397.123	0	7.72412	0.274569	0	0	0.0687652
CG9498	FBgn0031801	-	chr2L	6349392	6351034	2254	1642	no	no	no	no	no	no	no	no	no	no	no	no	top 5%	no	314.295	0	0	1	0	0	0	0	490.367	0	16.9912	2.98776	46.7503	3.45518	1.22907
CG9500	FBgn0031804	-	chr2L	6357250	6358235	10400	985	no	no	no	no	no	no	no	no	no	no	no	no	no	no	0.522632	0	0	0	0	0	0	0	0	0	0.107077	1.88279	0	0	0
CG9505	FBgn0031805	+	chr2L	6367883	6370195	11867	2312	no	no	no	no	no	no	no	no	no	no	no	no	no	no	175.898	0.333333	0.333333	0.333333	0.666667	0	6.95043	2.00589	436.862	0	12.72	7.74677	10.0435	0	47.8379
slam	FBgn0043854	+	chr2L	6372414	6377287	2698	4873	no	no	no	no	no	no	no	no	no	no	top 5%	no	no	no	27.61	0.333333	1.66667	3	0	0	0	0	53.5519	0	1124.63	0.426762	0	0	2.52654
CG42370	FBgn0259716	-	chr2L	6383544	6385512	10463	1968	no	no	no	no	no	no	no	no	no	no	no	no	no	no	160.398	0	4.33333	7	0	0	14.2686	2.62405	426.822	0	3.38267	0.831481	3.81168	0.22063	0.0399794
CG42369	FBgn0259715	-	chr2L	6395852	6397249	25405	1397	top 5%	no	no	no	no	no	no	no	top 5%	no	no	no	top 5%	no	1319.92	0	0	1	0	0	38.9467	15.1171	2492.96	4.71889	19.8846	0	22.7874	3.10809	0.101882
CG13982	FBgn0031811	+	chr2L	6412314	6415344	16093	3030	no	no	no	no	no	no	no	no	no	no	no	no	no	no	251.897	192.333	240.667	445.667	510.333	0	2.72478	0.991924	65.8304	0.539604	53.2065	0	22.0545	0.327451	5.77199
Tig	FBgn0011722	-	chr2L	6415256	6423308	16093	8052	no	no	no	no	no	no	no	no	no	no	no	no	no	no	604.121	27.3333	9	29	79.3333	0.0625093	37.374	17.3405	1089.06	8.76983	23.5019	15.0672	40.814	2.12782	165.54
CG9527	FBgn0031813	-	chr2L	6445069	6448503	18998	3434	no	no	no	no	no	no	no	no	no	no	no	no	no	no	1636.08	496	988.667	708	773.667	3.77557	66.5612	66.6789	1175.73	79.4398	370.278	9.04419	4.01914	11.7334	15.6402
retm	FBgn0031814	-	chr2L	6448805	6455934	402	7129	no	no	no	no	no	no	no	no	no	no	no	no	no	no	3515.97	2794.67	2071.33	1842	2396	13.8612	31.5263	42.6911	2540.61	44.0923	1062.63	40.5217	0.810358	11.8479	15.2659
CG16947	FBgn0031816	-	chr2L	6459014	6465669	553	6655	no	no	no	no	no	no	no	no	no	no	no	no	no	no	644.144	544	46.3333	118.333	209.333	1.97703	66.5327	55.2228	200.183	75.4554	119.323	10.4243	25.843	0.619932	2.41755
CG9531	FBgn0031817	-	chr2L	6466216	6467700	1384	1484	no	no	no	no	no	no	no	no	no	no	no	no	no	no	331.4	2006	1101	1461.33	1689	9.79833	46.3709	42.5767	73.9136	45.4446	204.19	139.833	11.9104	57.9696	9.61367
mmy	FBgn0259749	-	chr2L	6468537	6473919	1355	5382	no	no	no	no	no	no	no	no	no	no	no	no	no	no	1118.79	1159.67	2587.33	2209.67	1414.67	5.53519	139.475	108.994	1068.09	95.5682	2051.56	76.1463	7.45116	13.7152	48.5048
CG9536	FBgn0031818	-	chr2L	6474437	6476972	727	2535	no	no	no	no	no	no	no	no	no	no	no	no	no	no	654.903	1628	1247.33	1259.33	1715.33	20.194	134.148	135.756	492.931	125.973	927.977	73.5775	42.8302	44.0949	63.6979
Sec61alpha	FBgn0086357	-	chr2L	6477181	6480489	675	3308	no	no	no	no	no	no	no	no	no	no	no	no	no	no	2915.4	5736.67	2621.67	1572.67	2875.33	222.41	1820.89	2503.54	3623.04	2410.44	7957.91	117.42	247.561	233.136	383.897
KFase	FBgn0031821	-	chr2L	6487561	6488615	942	1054	no	no	no	no	no	no	no	no	no	no	no	no	top 5%	top 5%	163.759	418	315	276.667	260.667	0.700697	80.2196	31.6982	251.33	21.4592	307.672	54.072	75.1395	57.8283	0.949325
epsilonCOP	FBgn0027496	+	chr2L	6489091	6490195	769	1104	no	no	no	no	no	no	no	no	no	no	no	no	no	no	419.295	858.333	917	1040	725.333	39.9872	609.027	587.322	500.593	534.147	1014.07	106.213	212.24	215.421	91.1195
Phf5a	FBgn0031822	-	chr2L	6490150	6490828	769	678	no	no	no	no	no	no	no	no	no	no	no	no	no	no	86.8011	218.667	248.667	479.667	263	228.909	792.887	720.967	92.9065	609.628	555.218	118.144	358.409	179.68	60.5112
CG31638	FBgn0051638	+	chr2L	6491121	6496986	2818	5865	no	no	no	no	no	no	no	no	no	no	no	no	no	no	2037.55	1837.33	2746.67	2141	1468	19.3854	99.1946	142.878	308.145	162.281	744.601	24.9439	0.866715	8.33512	22.5411
CG9547	FBgn0031824	-	chr2L	6492971	6494527	2818	1556	no	no	no	no	no	no	no	no	no	no	no	no	no	no	221.46	0	12.6667	17.6667	0	0.339537	121.765	87.3014	253.251	75.0881	821.252	7.10491	74.5492	43.628	14.4347
CG9550	FBgn0031826	+	chr2L	6497052	6498455	2711	1403	no	no	no	no	no	no	no	no	no	no	no	top 5%	no	no	3.37959	0	0	1.33333	0	0	2.4964	0	4.41007	0	0.109356	139.84	0	0	0.103102
CG31637	FBgn0051637	+	chr2L	6498641	6526996	636	28355	no	no	no	no	no	no	no	no	no	no	no	no	no	no	1843.76	1737.67	1757	1671.67	1117.33	13.4527	55.2888	80.2334	1029.01	84.0019	774.204	5.91193	9.43282	3.75028	31.9211
eya	FBgn0000320	-	chr2L	6527446	6546972	9288	19526	no	no	no	no	top 5%	top 5%	no	no	no	top 5%	top 5%	no	no	no	100.076	3.66667	0	73.6667	6521.33	5.34093	25.5274	2.49745	68.9586	27.4196	186.228	41.6939	3.69005	0.676581	0.017504
IFT52	FBgn0031829	-	chr2L	6555810	6557359	9278	1549	no	no	no	no	no	top 5%	no	no	no	no	no	no	no	no	1.82169	0	0	0	1	2.55249	5.11669	7.17956	4.557	7.26576	8.0955	19.0458	0	0	0.119096
COX5B	FBgn0031830	+	chr2L	6557799	6559308	562	1509	no	no	no	no	no	no	no	no	no	no	no	no	no	no	2174.99	6048.67	5758.33	8886.67	8592.67	365.534	1896.59	1243.51	11522.4	1014.98	2335.49	112.01	600.498	227.235	227.559
COX5BL	FBgn0031831	+	chr2L	6559430	6560133	779	703	no	no	no	no	no	no	no	no	no	no	no	top 5%	no	top 5%	11.823	61	35.6667	27.6667	24	0.0875033	28.4105	24.1632	35.204	25.5546	14.3446	155.279	0.683367	33.5034	0.0188305
CG9596	FBgn0031832	-	chr2L	6560130	6561660	779	1530	no	no	no	no	no	no	no	no	no	no	no	no	no	no	116.939	223	102	91	84.3333	45.2698	238.438	244.418	159.96	249.116	710.867	6.96576	63.6148	109.914	13.4069
Ent2	FBgn0263916	+	chr2L	6562317	6564396	2459	2079	no	no	no	no	no	top 5%	no	no	no	no	no	no	no	no	506.536	402.667	607.333	512.667	458.333	260.718	694.454	939.878	666.376	937.243	1315.32	16.7248	80.303	70.9435	54.4023
CG13766	FBgn0031834	-	chr2L	6564362	6566587	2459	2225	no	no	no	no	no	no	no	no	no	no	no	no	no	no	385.976	595	839	1072.67	494.667	4.3197	28.8289	29.0878	231.327	26.0331	692.697	15.6175	18.2764	23.738	5.65055
CG11319	FBgn0031835	-	chr2L	6568389	6601066	11758	32677	top 5%	no	top 5%	top 5%	no	no	no	no	no	no	no	no	no	no	4600.76	1615.33	11948.3	6558	101.667	0.0343568	0	0	516.099	0	3.48026	6.08656	0.679831	0	1.07768
CG11050	FBgn0031836	+	chr2L	6611022	6617117	9972	6095	no	no	no	no	no	no	no	no	no	no	no	no	no	no	1601.39	2307.67	2084	4154.33	4508.67	41.2027	102.803	123.397	2888.44	108.389	2290.5	13.9426	128.052	16.4536	162.937
DIP-iota	FBgn0031837	-	chr2L	6617133	6621700	1438	4567	no	no	no	no	no	no	no	no	no	no	no	no	no	no	16.4727	89.3333	37.6667	35.6667	92.6667	0.0125682	2.56612	0	14.2369	1.81414	26.7579	3.14894	0	0	0.00953913
CG34345	FBgn0085374	+	chr2L	6623122	6625359	1812	2237	no	no	no	no	no	no	no	no	no	no	no	no	no	no	1.59869	65	0	0	13.3333	0	0	0	1.55929	0	0.109901	0.682674	0	0	0.0275665
Oatp26F	FBgn0051634	-	chr2L	6625137	6632407	1812	7270	no	no	no	no	no	no	no	no	no	no	no	no	no	no	13.6108	82.6667	0.333333	0	74.3333	0.0261309	0	0	2.86369	0	0.363526	0.461716	0	0	0.451233
CG31635	FBgn0051635	-	chr2L	6632797	6649114	663	16317	no	no	no	no	no	no	no	no	no	no	no	no	no	no	2139.29	2323	3299.67	3361.33	3594	8.04202	12.827	14.1035	1497.36	22.2024	2077.84	81.4018	0.978655	7.37855	8.96552
Tango1	FBgn0031842	+	chr2L	6649387	6654574	458	5187	no	no	no	no	no	no	no	no	no	no	no	no	no	no	1732.93	1028	1204.67	865.333	664.333	36.8265	160.622	184.611	1395.09	189.109	2703.03	74.4143	20.2346	26.592	36.9229
CG31633	FBgn0051633	-	chr2L	6654759	6656321	322	1562	no	no	no	no	no	no	no	no	no	no	no	no	no	no	179.788	420	203.667	357	282	5.72443	23.2282	27.0453	136.247	21.5148	310.158	60.8745	1.58171	5.27223	5.69067
CG31636	FBgn0051636	-	chr2L	6656458	6657879	764	1421	no	no	no	no	no	no	no	no	no	no	no	no	no	no	59.1862	15.3333	8	0.666667	2	0	0	0	8.46575	0	2.72571	5.48106	0	0	0.0292838
CG11070	FBgn0028467	+	chr2L	6658506	6662033	653	3527	no	no	no	no	no	no	no	no	no	no	no	no	no	no	756.459	1022.67	1342	1095	611.333	20.9588	58.2248	69.6065	409.663	74.688	1975.58	101.844	22.6341	59.7174	28.4887
CG13771	FBgn0031844	-	chr2L	6662059	6663614	2675	1555	no	no	no	no	no	no	no	no	no	no	no	no	no	no	0.658228	1	0.666667	0.666667	0	0.0225353	0	0	0.0902202	0	4.93065	46.6455	2.65483	0.91091	3.32214
Spn27A	FBgn0028990	-	chr2L	6671777	6673344	4364	1567	no	no	no	no	no	no	no	no	no	no	no	no	no	no	566.803	10.6667	8	44	16	2.38112	750.768	733.948	713.145	726.587	950.281	7.7383	112.427	10.1147	53.9635
cort	FBgn0000351	-	chr2L	6674636	6676635	204	1999	no	no	no	no	no	no	no	no	no	no	top 5%	no	no	no	58.8608	66.3333	87	110.667	110.667	2.78868	51.6444	44.9841	72.1513	51.8529	1964.25	5.37725	11.3908	4.88807	2.12297
Nse1	FBgn0031848	-	chr2L	6676728	6677606	321	878	no	no	no	no	no	no	no	no	no	no	no	no	no	no	9.64873	1.66667	0.666667	2	0	36.8269	84.5965	88.5817	14.0194	79.7991	564.018	38.1709	162.275	104.847	15.4546
Nhe3	FBgn0028703	-	chr2L	6677834	6684357	715	6523	no	no	no	no	no	no	no	no	no	no	no	no	no	no	4603.08	18352	13149.3	8410.33	7308.33	15.048	50.874	66.5876	1118.46	67.9967	2417.71	49.68	6.10511	15.6445	19.1813
CG11327	FBgn0031849	-	chr2L	6684844	6686995	2687	2151	no	no	no	no	no	no	top 5%	top 5%	no	top 5%	no	top 5%	top 5%	top 5%	0.238536	0	0	0	0	0.154487	589.916	357.472	0.764	364.091	3.42288	143.244	54.323	31.3517	0.0116439
AkhR	FBgn0025595	-	chr2L	6711285	6716183	3643	4898	no	no	no	no	no	no	no	no	top 5%	no	no	no	no	no	807.7	9.66667	1	0.666667	1.66667	0	5.17415	1.50623	1625.24	0	9.74187	4.31791	1.87763	3.56438	0.0116094
Aatf	FBgn0031851	+	chr2L	6717626	6719389	1447	1763	no	no	no	no	no	no	no	no	no	no	no	no	no	no	310.907	803.667	310	498.667	98	34.6858	148.386	158.513	191.394	174.791	1399.41	51.6968	24.5681	112.02	31.1821
homer	FBgn0025777	-	chr2L	6719393	6723355	555	3962	no	no	no	no	no	no	no	no	no	no	no	no	no	no	1719.34	2583.33	1939.67	1732.67	1202.67	10.898	37.0641	63.6463	591.779	82.6814	2950.92	100.583	0.893209	1.58847	22.5868
Liprin-alpha	FBgn0046704	+	chr2L	6723906	6732574	842	8668	no	no	no	no	no	no	no	no	no	no	no	no	no	no	2021.69	1970.67	3477	1590	1429	22.8077	24.3031	30.2773	558.595	49.9285	1671.23	56.1986	0.244406	4.56558	23.0642
TTLL3B	FBgn0031853	+	chr2L	6732865	6736149	590	3284	no	no	no	no	no	no	no	no	no	no	no	top 5%	no	no	8.79719	38.6667	175.333	45.6667	75	0.0391759	0	0.717167	2.72764	0	0	160.933	0	0	0.0244281
TTLL3A	FBgn0031854	-	chr2L	6736448	6740176	2630	3728	no	no	no	no	no	no	no	no	no	no	no	no	no	no	57.6445	0	2.33333	35.6667	0	0	0	0	3.11168	0	0.216433	0.330205	0	0	0.00326342
CG11221	FBgn0031855	+	chr2L	6742507	6755686	15116	13179	no	no	no	top 5%	top 5%	no	no	no	no	no	no	no	no	no	755.198	686.667	186.333	2927	12377	0.0160855	3.99526	2.76757	88.9215	0	2.10481	0.299185	0.194861	0.287043	0
CG11322	FBgn0031856	-	chr2L	6757863	6759628	12985	1765	no	no	no	no	no	no	no	no	no	no	no	no	no	no	0.586948	0	0	0.666667	41.6667	0	0	0	7.31806	0	0	98.3664	0	0	0.0278067
LUBEL	FBgn0031857	-	chr2L	6759828	6772609	1629	12781	no	no	no	no	no	no	no	no	top 5%	no	no	no	no	no	87.5184	30.6667	0.333333	9.66667	768	0.0230456	9.10027	0.347939	2197.41	0.235949	8.53062	2.09607	0	0.0588466	0.636453
CG17378	FBgn0031858	+	chr2L	6774038	6778456	1526	4418	top 5%	top 5%	top 5%	top 5%	top 5%	no	no	no	no	no	no	top 5%	no	no	1240.94	5307.67	3928.33	1979.67	3571	0	0	0	96.6763	0	1.50835	141.855	0	0.454386	0.0358588
nrv1	FBgn0015776	-	chr2L	6778553	6786856	3001	8303	no	no	no	no	no	no	no	no	no	no	no	no	no	no	888.313	11	0	56.6667	0.333333	0.914602	151.776	156.413	6215.28	176.844	5279.58	12.5618	23.6467	2.79926	254.188
nrv2	FBgn0015777	-	chr2L	6789760	6798864	3235	9104	no	no	no	no	no	no	no	no	no	no	no	no	no	no	16035.1	6008.67	473.667	1729.33	482	124.451	422.576	502.451	2937.9	519.938	236.797	145.715	41.38	19.9078	31.6423
CG17376	FBgn0042189	-	chr2L	6799945	6800834	672	889	no	no	no	no	no	no	no	no	no	no	no	top 5%	no	no	2.2638	0	0	0	1	0	0	0	4.10209	0	0	210.734	5.16605	0	0
CG17377	FBgn0031859	-	chr2L	6801377	6802789	786	1412	no	no	no	no	no	no	no	no	no	no	no	top 5%	no	no	1.21855	0	0	0.666667	0	0	0	0	3.57839	0	0	173.366	0	0	0
CG11236	FBgn0031860	+	chr2L	6803032	6804372	489	1340	no	no	no	no	no	no	no	no	top 5%	no	no	no	no	top 5%	250.085	0	0	0.666667	0	0	3.13609	0	598.619	0	3.64369	1.50474	1.52593	5.82373	0
CG17375	FBgn0031861	-	chr2L	6804618	6805792	16770	1174	no	no	no	no	no	no	no	no	no	no	no	top 5%	no	no	0.676591	0	0	4	0	0	0	0	0.522216	0	0	148.636	0	0	0.0125856
sens-2	FBgn0051632	+	chr2L	6822316	6839005	29842	16689	no	no	no	no	no	no	no	no	no	no	no	no	no	no	82.2724	0	0	1.33333	0	0.0460562	1.0944	5.64312	50.8757	0	1.06655	0.288463	0	0	0.0102115
Rca1	FBgn0017551	+	chr2L	6852323	6853876	13611	1553	no	no	no	no	no	no	no	no	no	no	no	no	no	no	243.179	509.667	430.667	737	436.667	39.0053	224.293	238.686	89.7547	213.739	2366.31	81.2011	24.9775	47.8479	20.9894
l(2)k09022	FBgn0086451	+	chr2L	6854169	6860864	331	6695	no	no	no	no	no	no	no	no	no	no	no	no	no	no	234.178	199.333	113.667	93	13.6667	40.488	78.2441	95.3525	330.967	129.785	1992.96	8.28197	20.075	34.5153	12.9724
Nha1	FBgn0031865	-	chr2L	6860902	6870387	4550	9485	no	no	no	no	no	no	no	no	top 5%	no	top 5%	no	no	no	296.311	392	21.6667	103.667	100.333	0	16.826	5.0157	457.939	3.74234	542.673	8.38694	0	0	0.0307463
Nlg2	FBgn0031866	+	chr2L	6874899	6906658	4771	31759	top 5%	top 5%	top 5%	top 5%	top 5%	no	no	no	no	no	no	no	no	no	4017.05	23207.7	8252	8390.33	6487.33	0.0775604	0	0.515908	147.797	0.447808	44.0673	5.63925	0.647558	0.414985	0.0942888
CG13773	FBgn0042092	-	chr2L	6906917	6907834	511	917	no	no	no	no	no	no	no	no	no	no	no	no	no	no	91.1951	131.333	94	176.333	133.667	30.1599	171.831	164.006	135.122	171.249	1089.39	43.6112	178.912	160.352	23.4561
Rat1	FBgn0031868	+	chr2L	6908086	6911432	414	3346	no	no	no	no	no	no	no	no	no	no	no	no	no	no	681.034	1180	1079.33	960.667	772.333	38.5884	116.667	158.917	336.087	186.722	2480.04	21.7219	28.0433	40.0576	18.8217
Wee1	FBgn0011737	-	chr2L	6911337	6914137	414	2800	no	no	no	no	no	no	no	no	no	no	no	no	no	no	1604.38	3807.67	4284.67	2661.67	2428.67	40.1358	97.5916	123.775	234.032	126.365	1481.58	111.293	10.1529	48.487	22.5387
CG32829	FBgn0052829	-	chr2L	6915682	6916387	527	705	no	no	no	no	no	top 5%	no	no	no	no	no	no	no	no	3.72862	31.3333	9.33333	5.66667	33	7.63642	18.6031	24.3043	2.66945	27.5725	3.12378	1.91834	0	0	0.582715
nop5	FBgn0026196	-	chr2L	6916752	6918741	2316	1989	no	no	no	no	no	no	no	no	no	no	no	no	no	no	402.102	212	278.667	131.667	108.667	254.383	1185.22	1309.46	856.201	1559.59	5189.35	69.0141	410.09	272.046	85.6232
Hrb27C	FBgn0004838	+	chr2L	6920692	6928678	5516	7986	no	no	no	no	no	no	no	no	no	no	no	no	no	no	9358.64	29308.7	42518.7	30070.7	23462.3	671.832	309.882	444.03	7156.8	824.214	27943.3	139.965	85.4325	58.8097	218.147
CG18304	FBgn0031869	-	chr2L	6932684	6942814	1057	10130	no	no	no	no	no	no	no	no	top 5%	no	no	no	no	no	61.0819	69.6667	11	5	3	0.0375316	1.92653	0.78621	1182.99	0	42.9168	17.3818	0	0	0.0373655
Fgop2	FBgn0031871	-	chr2L	6943739	6945284	1098	1545	no	no	no	no	no	no	no	no	no	no	no	no	no	no	345.516	1254.33	1241.67	1221.67	795.333	45.1539	88.2202	121.929	188.324	105.386	1448.51	153.856	85.4877	115.15	35.0183
ihog	FBgn0031872	-	chr2L	6945457	6948778	704	3321	no	no	no	no	no	no	no	top 5%	no	top 5%	no	no	no	no	61.0163	55	7.66667	26	10	6.60031	558.667	736.833	68.8316	726.968	814.734	3.1781	12.3396	23.4262	9.72041
Gas41	FBgn0031873	-	chr2L	6949309	6950135	835	826	no	no	no	no	no	no	no	no	no	no	no	no	no	no	228.164	298.667	461	773.333	593	31.3039	302.735	297.885	118.908	264.648	400.354	51.9623	17.8683	49.3466	18.6457
CG13775	FBgn0031874	-	chr2L	6954584	6956872	441	2288	no	no	no	no	no	no	no	no	no	no	no	no	no	no	149.612	271.333	265	381.333	205	3.23985	16.546	22.3808	85.6207	22.1453	340.68	3.0398	3.25554	18.7492	2.40346
CG3430	FBgn0031875	+	chr2L	6957009	6959104	277	2095	no	no	no	no	no	top 5%	no	no	no	no	no	no	no	no	71.3372	44.6667	132	93.6667	122.333	100.868	142.886	141.465	63.4227	159.475	1920.8	6.21388	1.78698	104.179	18.5689
Atac1	FBgn0031876	-	chr2L	6959098	6960285	277	1187	no	no	no	no	no	no	no	no	no	no	no	no	no	no	91.148	99	94.3333	126	135.667	9.96265	61.6545	62.1845	72.8613	55.5949	245.046	27.8135	4.21353	51.8122	10.6108
CG10399	FBgn0031877	+	chr2L	6960425	6961552	486	1127	no	no	no	no	no	no	no	no	no	no	no	no	no	no	44.7754	0	0.333333	0.666667	0	2.50907	60.0185	34.6424	95.1474	44.2324	264.697	8.80525	53.9615	31.5606	6.04996
sip2	FBgn0031878	-	chr2L	6961515	6964074	486	2559	no	no	no	no	no	no	no	no	no	no	no	no	no	no	38.5834	0	0	3	0	105.831	543.8	503.094	58.5928	564.159	2505.33	153.357	78.7929	94.0001	87.4521
Coprox	FBgn0021944	+	chr2L	6964420	6965812	3244	1392	no	no	no	no	no	no	no	no	no	no	no	no	no	no	216.777	491	679	361.333	208.667	24.8367	450.73	415.31	239.393	418.561	1332.8	121.398	138.758	168.238	144.908
ade3	FBgn0000053	-	chr2L	7014860	7023940	2474	9080	no	no	no	no	no	no	no	no	no	no	no	no	no	no	649.892	80	63	32.6667	41.6667	75.555	342.393	368.619	884.574	396.352	1717.81	16.4913	18.8779	16.5958	47.2499
Pcp	FBgn0003046	+	chr2L	7021681	7022473	2474	792	no	no	no	no	no	no	top 5%	top 5%	no	top 5%	no	no	no	no	1.56817	1.33333	0	0.333333	9.33333	0	1255.06	329.468	8.25092	100.489	0.96592	3.28838	0	0	0.18887
CG31908	FBgn0051908	-	chr2L	7024824	7027295	2649	2471	no	no	no	no	no	no	no	no	no	no	no	no	no	no	545.986	1690	531.333	700.333	2232.33	85.8	313.843	332.46	506.65	326.459	1731.03	102.581	11.5043	53.977	55.8166
MME1	FBgn0031881	+	chr2L	7027593	7028959	1831	1366	no	no	no	no	no	no	no	no	no	no	no	no	no	no	106.556	309	185.333	173	170	25.3846	51.7764	45.0218	182.367	41.0564	434.608	59.4963	61.0159	74.6814	35.1942
Rab30	FBgn0031882	-	chr2L	7030492	7032603	1642	2111	no	no	no	no	no	no	no	no	no	no	no	no	no	no	556.485	731	848.667	1071.67	438.667	5.33116	25.9349	30.4389	156.065	33.3033	630.974	78.5032	10.5287	37.1536	22.9756
Caper	FBgn0031883	+	chr2L	7032712	7037916	190	5204	no	no	no	no	no	no	no	no	no	no	no	no	no	no	5560.7	3199.33	7293.67	7489.67	3656	96.2017	0	0	1836.18	0	1908.64	34.0338	12.5828	50.962	62.697
milt	FBgn0262872	+	chr2L	7037997	7056010	376	18013	no	no	no	no	no	no	no	no	no	no	no	no	no	no	4729.82	5820.67	7626.67	4562	5885	49.0657	103.692	108.606	1714.48	122.185	5878.46	117.736	13.368	17.8047	57.8337
Mnn1	FBgn0031885	+	chr2L	7056305	7063406	3874	7101	no	no	no	no	no	no	no	no	no	no	no	no	no	no	4287.03	5839.67	11084	7403.33	6274.67	5.80961	67.6004	74.2536	678.536	117.077	2360.36	27.6313	4.27505	20.376	13.7521
CG31907	FBgn0051907	-	chr2L	7059317	7060851	3874	1534	no	no	no	no	no	no	no	no	no	no	no	top 5%	no	no	13.1539	12.6667	38.3333	34	0.333333	0	2.85294	2.30902	6.25884	2.5953	1.67498	131.434	0	0	0.0148199
Nuf2	FBgn0031886	-	chr2L	7064430	7065833	5728	1403	no	no	no	no	no	no	no	no	no	no	no	no	no	no	34.3141	172.333	81.3333	248.667	273.667	105.464	184.128	162.653	48.4195	175.008	1115.21	79.6007	115.225	105.246	30.5525
Pvf2	FBgn0031888	-	chr2L	7069577	7084634	15088	15057	no	no	no	no	no	no	no	no	no	no	no	no	no	no	16.1995	3.66667	0	7	5.66667	0.586553	43.4924	30.7539	40.9479	35.4495	3.10447	4.71407	0	0	169.678
Pvf3	FBgn0085407	-	chr2L	7099691	7156701	40591	57010	no	no	no	no	no	no	no	no	no	no	no	no	no	no	2680.97	1647	38.6667	11539	19333	0.120287	2.56312	2.82815	143.776	4.77368	8.9235	0.872916	0	0	15.9099
MICU1	FBgn0031893	+	chr2L	7182235	7185530	27896	3295	no	no	no	no	no	no	no	no	no	no	no	no	no	no	2010.31	1912.33	2011	2262	1409	11.1671	165.367	199.308	1269.92	203.31	1360.73	31.7431	10.8419	17.6938	25.0058
CG4496	FBgn0031894	-	chr2L	7185460	7188068	27896	2608	no	no	no	no	no	no	no	no	no	no	no	no	no	no	135.562	352.333	188.667	251.667	320.333	0.088307	50.2955	58.8756	60.6212	60.7689	249.609	0.917252	0.987799	0.120638	3.14612
CG4497	FBgn0031895	-	chr2L	7190430	7194588	2681	4158	no	no	no	no	no	no	no	no	no	no	top 5%	no	no	no	432.188	1065.67	617.333	826	781	14.2681	14.2827	27.9372	437.338	31.8129	1871.66	51.766	0.41721	8.47194	4.65362
CG4502	FBgn0031896	-	chr2L	7194907	7204259	857	9352	no	no	no	no	no	no	no	no	no	no	no	no	no	no	1247.69	1391.33	1802.33	1855.67	1599.33	3.76862	143.352	171.42	552.075	179.026	2819.31	109.611	183.548	163.942	15.4061
CG13784	FBgn0031897	-	chr2L	7204797	7220029	877	15232	no	no	no	no	no	no	no	no	no	no	no	no	no	no	1981.29	2419.67	2625.33	3352.67	1682.67	5.00728	30.7117	39.8006	1978.4	38.4171	1836.16	47.6845	22.4056	8.46822	30.1107
Ndae1	FBgn0259111	-	chr2L	7224850	7240500	11989	15650	no	no	top 5%	no	no	no	no	no	no	no	no	no	no	no	3619.19	1075.67	19331.3	3378.33	3713.67	0.063822	4.14172	0.875723	1558.44	0	60.3329	5.43043	1.27847	0.261567	10.2789
CG13786	FBgn0031900	-	chr2L	7250718	7252772	12905	2054	no	no	no	no	no	no	no	no	no	no	no	no	no	no	2.18985	0	0	1.66667	0	0.0774397	0	0	0.135297	0	22.3731	1.07895	0	0	0
Wnt4	FBgn0010453	-	chr2L	7255459	7277168	51642	21709	no	no	no	no	no	top 5%	no	no	no	no	no	no	top 5%	no	248.52	5.33333	12	759.333	3.66667	16.2266	10.6129	31.0626	39.2288	14.6391	8.41379	9.09744	34.8076	1.55919	0.27108
CG31909	FBgn0051909	+	chr2L	7257511	7258205	51642	694	no	no	no	no	no	no	no	no	no	no	no	no	no	no	10.2616	0	5	8.66667	0	0	0	0	6.12872	0	0.106885	70.664	0	0	0.191931
Wnt6	FBgn0031902	+	chr2L	7334800	7352542	30812	17742	no	no	no	no	no	no	top 5%	top 5%	no	top 5%	no	no	top 5%	no	23.8276	1	1	2.33333	5.33333	0.0325663	132.973	307.432	249.281	140.496	2.23804	1.62988	139.043	0	0.0883922
Wnt10	FBgn0031903	+	chr2L	7364819	7377528	12466	12709	no	no	no	no	no	no	no	no	no	no	no	no	no	no	46.0167	18.6667	1.66667	233.667	12	0	2.86343	0	0.934999	3.16961	0	0	0	0	0
ninaC	FBgn0002938	+	chr2L	7377717	7384344	330	6627	top 5%	no	no	no	no	no	no	no	no	no	no	no	no	no	2935.01	135	0	100	62.6667	0.0106226	2.81397	1.50036	33.9764	5.41721	1.71825	0.213656	0	0	0.00252625
CG5149	FBgn0031904	-	chr2L	7384485	7388248	429	3763	no	no	no	no	no	no	no	no	no	no	no	no	no	no	1036.84	2752.33	3265	2266.67	1576.33	53.9608	177.782	204.806	374.206	201.976	1630.19	16.5945	39.4271	76.6447	23.2728
gudu	FBgn0031905	+	chr2L	7388536	7390902	369	2366	no	no	no	no	no	no	no	no	no	no	no	top 5%	no	no	2.30099	6.33333	0	0.666667	129.333	0.313503	0	0	1.12124	0	0.219801	141.834	0.315535	2.67195	0.0245785
CG5160	FBgn0031906	-	chr2L	7390983	7398403	768	7420	no	no	no	no	top 5%	no	no	no	no	no	no	no	no	no	182.264	31	0	39	1066.67	0.142149	17.2198	23.8677	45.5529	10.6234	9.62085	2.71453	0.52385	4.0534	0.201731
CG5171	FBgn0031907	+	chr2L	7395831	7404526	768	8695	no	no	no	no	no	no	no	top 5%	top 5%	no	no	no	top 5%	top 5%	391.331	23.3333	0.333333	8.33333	13	0.0135561	50.2432	104.034	1869.43	7.72304	26.9151	14.4855	35.0236	13.0972	0.301222
CG5177	FBgn0031908	+	chr2L	7405213	7408475	744	3262	no	no	no	no	no	no	top 5%	top 5%	top 5%	top 5%	no	no	no	no	186.942	47	49.6667	94.6667	58.3333	0	2107.62	950.064	4878.09	226.866	55.0724	24.4611	0.346901	1.20173	0.056195
CG5181	FBgn0031909	-	chr2L	7408532	7409779	1211	1247	no	no	no	no	no	no	no	no	no	no	no	no	no	no	284.212	665.667	472.333	858.667	583.333	43.7438	247.424	211.118	369.284	165.736	740.9	53.9472	120.528	56.2267	35.1529
chm	FBgn0028387	+	chr2L	7412452	7422389	4699	9937	no	no	no	no	no	no	no	no	no	no	no	no	no	no	463.913	936.667	872	812.333	734.667	17.3473	61.5802	73.1972	165.511	77.3371	1571.2	57.5041	2.62734	15.6758	11.1602
CG5958	FBgn0031913	-	chr2L	7430528	7433480	4224	2952	no	no	no	no	no	no	no	no	no	no	no	no	no	no	929.735	53	23.6667	4.33333	86.6667	0	136.473	42.5452	1724.28	12.7241	1181.45	19.5709	227.579	77.6029	38.193
CG5973	FBgn0031914	+	chr2L	7437505	7445269	4100	7764	no	no	no	no	no	no	no	no	no	no	no	no	no	no	1532.97	15	110.333	233.333	213.333	0.0305783	121.695	62.3424	2064.29	72.2983	795.874	7.80903	0.400246	1.27326	62.7082
santa-maria	FBgn0025697	-	chr2L	7445344	7451165	1434	5821	no	no	no	no	no	no	no	no	no	no	no	no	no	no	1808.88	7	6	14.3333	10.3333	0.0943426	3.78747	2.30841	739.042	0	7.57726	8.64456	0	0	0.423831
Gr28a	FBgn0041247	-	chr2L	7452524	7454169	2014	1645	no	no	no	no	no	no	no	no	no	no	no	no	no	no	1.37982	0	0	0	0	0	0	0	0.81366	0	0	0.738285	0	0	0
Gr28b	FBgn0045495	-	chr2L	7454824	7462247	4953	7423	no	no	no	no	no	no	no	no	no	no	no	no	no	no	43.6098	0	0	0.333333	0	0	0	0	12.3305	0	0.320065	1.50887	0	0	0.0477967
CG6055	FBgn0031918	+	chr2L	7466545	7472493	4317	5948	no	no	no	no	no	no	no	no	no	no	no	no	no	no	5.32589	5.33333	0.333333	2.66667	0	0	20.2717	22.4054	7.51338	9.02778	20.5153	5.07251	0	0	0.133628
Ziz	FBgn0260486	-	chr2L	7472512	7496307	19857	23795	no	no	no	no	no	no	no	no	no	no	no	no	no	no	1857.92	1784	2851	1143.33	1026.67	5.85078	31.9708	32.6638	726.953	38.7029	566.209	11.2982	0.310369	3.87404	11.466
CG6441	FBgn0031920	+	chr2L	7474703	7476952	19857	2249	no	no	no	no	no	no	no	no	no	no	no	no	no	no	13.6858	10.3333	7.66667	4	0.333333	0	1.68501	1.88155	6.3889	3.57886	2.55222	135.848	0	0	0.347143
CG6739	FBgn0031926	+	chr2L	7608389	7616528	26162	8139	no	no	no	no	no	no	no	no	no	no	no	no	no	no	5.98787	7.66667	0	0.333333	16.3333	0.0113901	34.8248	28.6426	30.4355	19.0881	11.3838	0.707807	0	0	0.0034133
Tep2	FBgn0041182	-	chr2L	7693799	7701585	1567	7786	no	no	no	no	no	no	no	no	no	no	no	no	no	no	2377.11	0.666667	0	1.33333	0.333333	0.0636422	53.5995	20.5949	2846.69	69.4043	60.399	8.35574	4.41301	0.0526601	162.061
Tep3	FBgn0041181	+	chr2L	7702806	7710697	1999	7891	no	no	no	no	no	no	top 5%	top 5%	top 5%	top 5%	no	no	no	no	283.312	54.3333	0	10	0	0.020826	88.4597	78.1939	794.08	87.3868	10.7812	2.54886	0	0	0.0532741
CG33296	FBgn0053296	-	chr2L	7714068	7716645	2733	2577	top 5%	no	no	no	no	no	no	no	no	no	no	no	no	no	1060.14	0	2.66667	0.333333	0	0	0	0	158.467	0	0.742464	0.51602	0	0	0.0179279
CG13793	FBgn0031935	-	chr2L	7716971	7719487	685	2516	no	no	no	no	no	no	no	no	no	no	no	no	no	no	38.9721	0	0	0.666667	0	0	0	0	159.689	0	13.9989	6.37661	0	0	0.0161926
CG13794	FBgn0031936	-	chr2L	7719846	7722823	845	2977	no	no	no	no	no	no	no	no	no	no	no	no	no	no	273.857	0	0	1.66667	0	0	1.8519	0.617999	562.838	0	2.77318	0.179293	0	0	0.643962
CG13795	FBgn0031937	-	chr2L	7723309	7726298	1337	2989	no	no	no	no	no	no	no	no	no	no	no	no	no	no	294.99	1.66667	0	4.33333	0	0	8.03287	2.5617	547.128	0	2.96694	0	0.197913	0.38872	25.7175
CG13796	FBgn0031939	-	chr2L	7727149	7732668	2593	5519	no	no	no	no	no	no	no	no	no	no	no	no	no	no	135.44	9.66667	16.6667	62.6667	117.667	0	12.1002	6.92954	371.01	2.49461	50.9211	1.48347	0.506451	0.156751	0.155893
ATPsynGL	FBgn0031941	+	chr2L	7747342	7747874	6794	532	no	no	no	no	no	no	no	no	no	no	no	top 5%	no	no	0.148671	0	0	0	2.33333	0.138396	0	0	0.812629	0	0	118.55	0	0	0
CG7203	FBgn0031942	-	chr2L	7752167	7753156	18785	989	no	no	no	no	no	no	no	no	no	no	no	no	no	no	16.9965	0	0	0.333333	0	0	39.0573	12.5658	96.4224	3.43792	0.214584	9.52053	0	0	0.017426
CG7191	FBgn0031945	+	chr2L	7767648	7775033	15262	7385	no	no	no	no	no	no	no	no	no	no	no	no	no	no	541.379	10	0	144.333	0	0	0	0	185.938	0	1.76463	8.85443	0	0	0.682268
CG7179	FBgn0020880	-	chr2L	7775803	7778027	2827	2224	no	no	no	no	no	no	no	no	no	no	no	no	no	no	1.20345	2	0	3	0	0	0	0	4.2958	0	0.109356	0	0	1.36664	0.105986
Uro	FBgn0003961	+	chr2L	7780084	7781415	2144	1331	no	no	no	no	no	no	no	no	no	no	no	no	no	no	57.6693	1.33333	0	0	0	0.0135426	8.68224	5.09918	275.372	3.66417	19.9662	0.843099	0	0	0.901927
CG7164	FBgn0031946	+	chr2L	7781502	7782627	316	1125	no	no	no	no	no	no	no	no	no	no	no	top 5%	no	no	0.198225	1.66667	0	0	0	0.087462	0	0	0.623329	0	0.212393	163.323	0	0	0.0749408
CG7154	FBgn0031947	+	chr2L	7782856	7786063	322	3207	no	no	no	no	no	no	no	no	no	no	no	no	no	no	636.534	530	660.333	891	321.667	56.5456	255.542	268.985	295.373	256.852	2741.62	27.7685	20.7795	87.9429	27.6311
CG7149	FBgn0031948	-	chr2L	7786156	7790557	941	4401	no	top 5%	no	no	no	no	no	no	no	no	no	no	no	no	1078.48	5222.33	681	388.667	1397	0.154021	3.54249	1.18402	481.116	0	191.739	11.1936	18.4932	3.51579	2.96489
Herp	FBgn0031950	-	chr2L	7796307	7799846	669	3539	no	no	no	no	no	no	no	no	no	no	no	no	no	no	965.265	1883	1226.33	1462.67	2008.33	4.873	118.19	116.286	964.273	113.964	1321.56	112.218	13.4419	13.0901	30.9408
r2d2	FBgn0031951	+	chr2L	7800166	7802008	726	1842	no	no	no	no	no	no	no	no	no	no	no	no	no	no	689.839	908.667	627.333	1195.33	936.667	51.7498	160.137	189.389	365.096	190.671	1406.49	65.1352	64.5418	58.1588	28.6042
cdc14	FBgn0031952	-	chr2L	7802414	7810697	1148	8283	no	no	no	no	no	no	no	no	no	no	no	no	no	no	1716.58	2346.33	1414.33	1880.67	1795	0.0670532	19.3827	25.496	700.042	33.0385	1378.4	138.484	3.2204	8.05267	12.3495
LanB1	FBgn0261800	+	chr2L	7811439	7820771	1121	9332	no	no	no	no	no	no	no	no	no	no	no	no	no	no	577.786	0.333333	0.333333	11.3333	0	0.472577	274.6	350.473	525.327	356.973	752.977	7.52548	54.0796	12.5362	198.776
CG7115	FBgn0027515	+	chr2L	7821150	7825350	875	4200	no	no	no	no	no	no	no	no	no	no	no	no	no	no	930.225	903.333	640.667	1007.67	1090.33	20.9877	109.106	126.141	2128.7	133.98	2866.73	95.8349	67.6001	40.5833	13.9941
Rack1	FBgn0020618	-	chr2L	7825346	7827246	875	1900	no	no	no	no	no	no	no	no	no	no	no	no	no	no	13236.4	2783	2709.33	1789.33	2040.67	1273.92	27753.3	22744.1	18206.7	20627.5	33400.3	148.915	751.217	328.463	1892.61
mts	FBgn0004177	+	chr2L	7827742	7832745	7624	5003	no	no	no	no	no	no	no	no	no	no	no	no	no	no	5528.16	8439	12155.3	13855	8081.33	411.873	1457.34	1532.66	3303.01	1544.09	11736	103.728	354.62	195.598	143.311
CG14537	FBgn0031954	+	chr2L	7840480	7841262	3790	782	no	no	no	no	no	no	no	no	no	no	no	top 5%	no	no	0	8.33333	0.333333	0	0	0	0	0	0.087929	0	0.645855	105.221	0	2.4986	0.0147757
CG14535	FBgn0031955	-	chr2L	7844904	7855255	5463	10351	no	no	top 5%	top 5%	no	no	no	no	no	no	no	no	no	no	877.63	50	957.333	1266.67	549.333	0.0301399	0	0	44.5374	0	51.5494	0.976264	0	0	0.0145153
spz3	FBgn0031959	-	chr2L	7873494	7879550	5979	6056	no	no	no	no	no	no	top 5%	top 5%	no	top 5%	no	no	no	no	28.7193	13	0	1	10.3333	0.183702	53.3957	71.4018	73.1148	78.3079	3.72236	0.92909	0	0	0.0280551
CG7102	FBgn0031961	-	chr2L	7883467	7887489	3994	4022	no	no	no	no	no	no	top 5%	top 5%	no	top 5%	no	no	no	top 5%	18.325	79.6667	19.3333	36.6667	60.6667	1.23816	241.88	260.171	10.8993	223.08	196.888	0.154222	7.68368	10.8251	0.301724
CG34132	FBgn0083968	+	chr2L	7885502	7886109	1660	607	no	no	no	no	no	top 5%	no	no	no	no	no	no	no	no	159.912	606.667	455	830.667	624.667	200.895	671.668	558.469	150.078	594.29	953.629	52.5143	623.897	269.119	43.193
Snoo	FBgn0085450	-	chr2L	7891309	7984196	1238	92887	no	no	no	no	no	no	no	no	no	no	no	no	no	no	910.933	2224.67	6686	3749.33	2082	8.07462	9.52189	15.4991	542.097	25.6898	226.408	5.07809	0.273649	1.27085	11.4053
CG7231	FBgn0031968	+	chr2L	7984719	7986785	850	2066	no	no	no	no	no	no	no	no	no	no	no	no	no	no	723.228	350.333	1393	1626.67	870	16.6906	117.759	103.252	222.953	86.8551	352.827	16.6269	4.07956	28.3408	11.9059
pes	FBgn0031969	-	chr2L	7987112	7994182	981	7070	no	no	no	no	no	no	no	no	no	no	no	no	no	no	1102.63	44.6667	79.6667	130.667	104	8.41027	22.6373	37.4461	925.888	33.7577	3663.83	8.89058	0.999701	10.9858	55.3242
CG7227	FBgn0031970	-	chr2L	7994836	7998150	1437	3314	no	no	no	no	no	no	no	no	no	no	no	no	no	no	137.645	23.6667	0	2	0.333333	0.181061	1.33253	1.03227	246.47	0.945761	7.25501	3.36765	7.74412	2.64172	0.158128
Sirup	FBgn0031971	+	chr2L	7998933	7999743	1017	810	no	no	no	no	no	no	no	no	no	no	no	no	no	no	1855.16	143	365.667	427.333	216.333	18.8603	1134.4	913.261	1628.98	323.053	1210.35	87.6377	520.873	39.1147	1787.64
Wwox	FBgn0031972	-	chr2L	7999669	8004313	1017	4644	no	no	no	no	no	no	no	no	no	no	no	no	no	no	356.469	371.333	278.333	228	406	6.22068	60.8443	69.7892	154.406	51.9563	430.058	21.439	32.0107	43.3306	35.1542
Spn28Dc	FBgn0031973	-	chr2L	8004547	8007253	1301	2706	no	no	no	no	no	no	no	no	no	no	no	no	no	no	235.326	0	0	0	0.333333	0.157203	357.284	376.866	429.881	342.567	29.7154	2.065	14.5737	0.473243	15.7275
CG12560	FBgn0031974	-	chr2L	8008320	8009477	1192	1157	no	no	no	no	no	no	no	no	no	no	no	no	no	no	201.325	66.6667	12.6667	0.333333	0	0.410378	39.9754	49.5731	257.355	27.06	675.504	7.77634	2.71807	9.83581	2.95774
CG7367	FBgn0031976	-	chr2L	8026913	8039788	583	12875	no	no	no	no	no	no	no	top 5%	no	top 5%	no	no	no	no	310.061	254.333	162	200.333	497	0.0375895	47.6848	53.7715	189.598	40.4534	63.6789	0	0	0.0825652	0.050047
baf	FBgn0031977	+	chr2L	8029463	8030150	583	687	no	no	no	no	no	no	no	no	no	no	no	no	no	no	450.675	514	474	715	865	444.139	3427.21	3060.53	389.925	2529.14	1812.6	134.808	629.422	287.263	313.085
Cka	FBgn0044323	+	chr2L	8030721	8039598	2087	8877	no	no	no	no	no	no	no	no	no	no	no	no	no	no	2773.28	7808	8768	7592	10534.7	48.2817	83.0957	113.291	1274.86	180.172	2578.6	108.137	4.5505	17.0273	45.3627
CCDC53	FBgn0031979	+	chr2L	8041114	8041879	1516	765	no	no	no	no	no	no	no	no	no	no	no	no	no	no	90.4663	48.6667	55.6667	119	50.3333	2.92868	162.219	144.956	140.716	121.097	309.29	100.739	32.9244	25.2011	10.5427
RpL36A	FBgn0031980	-	chr2L	8041879	8042856	1364	977	no	no	no	no	no	no	no	no	no	no	no	no	no	no	6753.84	259.333	532.333	992.667	368.667	2495.95	51932.9	37250.1	10848.7	30454.3	15282.3	169.178	719.508	299.784	3041.57
CG7466	FBgn0031981	+	chr2L	8043714	8054328	1584	10614	no	no	no	no	no	no	no	no	no	no	no	no	no	no	744.161	1221.33	877.667	480.667	788.333	11.8257	20.0654	26.9057	260.532	33.4193	531.754	32.5196	0.0443158	2.13041	10.1191
poe	FBgn0011230	-	chr2L	8054321	8071591	1584	17270	no	no	no	no	no	no	no	no	no	no	no	no	no	no	3961.67	4547.33	5786	3084.67	2815.67	45.3351	121.152	134.522	3725.92	144.327	5324.06	65.4026	32.0026	26.5073	37.9396
MED20	FBgn0013531	-	chr2L	8071811	8072844	272	1033	no	no	no	no	no	no	no	no	no	no	no	no	no	no	100.888	178.333	182	377.667	123.667	43.533	212.16	194.814	103.01	172.491	483.158	66.8166	23.694	60.0116	16.4451
Trf	FBgn0010287	+	chr2L	8072896	8073948	9525	1052	no	no	no	no	no	no	no	no	no	no	no	no	no	no	78.5621	144.333	114.667	190	202.667	44.2056	153.47	171.739	40.9514	161.58	192.481	76.2506	5.10838	80.821	12.1464
Bsg	FBgn0261822	+	chr2L	8083421	8110561	15876	27140	no	no	no	no	no	no	no	no	no	no	no	no	no	no	4957.65	11197	6801.67	14725.7	14475.7	50.8099	134.77	144.765	6155.54	160.394	4378.1	38.2945	22.8501	44.6589	121.197
CG8673	FBgn0031986	+	chr2L	8124328	8125799	474	1471	no	no	no	no	no	no	no	no	no	no	no	no	no	no	128.349	141.333	219	358	153.667	0.0672797	0	0	34.4648	0	39.73	89.9742	1.12942	0.384598	0.0708096
CG12375	FBgn0031987	-	chr2L	8125667	8126876	474	1209	no	no	no	no	no	no	no	no	no	no	no	no	no	no	565.651	622.667	840.667	1171.33	549.333	24.7234	161.27	115.22	643.519	102.088	878.375	51.4641	69.5743	41.0925	23.394
CG8668	FBgn0031988	+	chr2L	8127023	8133989	404	6966	no	no	no	no	no	no	no	no	no	no	no	no	no	no	1095.24	1194.67	962.667	1271.67	847.667	12.5241	124.58	175.607	1116.23	136.819	2517.31	54.9319	1.28751	35.5956	33.172
PAPLA1	FBgn0031990	-	chr2L	8134246	8159575	620	25329	no	no	no	no	no	no	no	no	no	no	no	no	no	no	2498.04	8132	5294	1601.33	6681.33	20.7692	43.9376	52.9505	1763.4	58.1928	2035.99	44.9572	40.5157	17.163	24.6904
Rbsn-5	FBgn0261064	+	chr2L	8159839	8161800	39390	1961	no	no	no	no	no	no	no	no	no	no	no	no	no	no	303.031	526	639.667	575.333	409	12.012	130.437	118.676	186.125	111.647	1060.1	80.347	72.7393	73.8307	13.5101
CG8498	FBgn0031992	-	chr2L	8161793	8162389	39390	596	no	no	no	no	no	no	no	no	no	no	no	no	no	no	387.629	623	413	855.333	405	14.927	1127.47	855.924	380.581	693.467	949.206	72.9497	278.335	184.988	97.0649
CG34134	FBgn0083970	-	chr2L	8190296	8190781	28079	485	no	no	no	no	no	no	no	no	no	no	no	no	no	no	190.099	61	40.6667	38	48.3333	8.50754	172.125	172.731	205.318	113.417	38.8904	0	8.73927	36.3068	19.6492
CG8475	FBgn0031995	-	chr2L	8190953	8196893	474	5940	no	no	no	no	no	no	no	no	no	no	no	no	no	no	3271.85	2021.33	3350	2403.33	1824.67	24.3361	79.6836	88.2294	5079.47	85.804	1757.46	50.9283	12.1607	26.6013	36.8981
CG8460	FBgn0031996	+	chr2L	8197195	8198813	447	1618	no	no	no	no	no	no	no	no	no	no	no	no	no	no	239.71	558	168.333	173.333	425.667	28.1694	484.429	610.579	138.793	528.354	1237.84	49.789	10.5332	120.826	31.6228
PGAP5	FBgn0031997	+	chr2L	8198958	8200652	1222	1694	no	no	no	no	no	no	no	no	no	no	no	no	no	no	412.455	485	975	1026	1243.33	15.4538	42.7356	58.9478	188.632	57.7513	697.625	81.3202	3.0514	35.6087	23.6303
SLC5A11	FBgn0031998	-	chr2L	8200464	8205128	1222	4664	no	no	no	no	no	no	no	no	no	no	no	no	no	no	998.686	965.333	899.667	539.667	557.333	0.00864175	22.4919	26.5514	815.32	27.8291	985.625	6.5729	12.0151	4.16663	5.21925
CG8419	FBgn0031999	+	chr2L	8206205	8209639	1290	3434	no	no	no	no	no	no	no	no	no	no	no	no	no	no	94.7271	68.3333	51	57.3333	54	0.00567385	0	0	11.5871	0	97.7861	1.59497	1.75909	0.439157	0.0284331
Su(var)205	FBgn0003607	-	chr2L	8209625	8211133	1290	1508	no	no	no	no	no	top 5%	no	no	no	no	no	no	no	no	1204.44	1838.67	1635.67	2376.67	1856.33	954.061	2482.73	2563.74	589.21	2335.13	4469.68	135.829	520.817	246.34	194.386
Ssb-c31a	FBgn0015299	+	chr2L	8211346	8211938	313	592	no	no	no	no	no	no	no	no	no	no	no	no	no	no	313.759	504	623	1073.33	1247	432.172	945.292	785.225	202.647	714.476	1030.72	116.567	675.828	293.127	235.297
CG8372	FBgn0032000	-	chr2L	8212038	8212881	397	843	no	no	no	no	no	no	no	no	no	no	no	no	no	no	403.921	976	789	1421.67	1311.67	89.8666	556.623	493.627	364.95	422.918	664.305	88.7378	308.079	164.457	44.2964
CG8360	FBgn0032001	+	chr2L	8213178	8214135	466	957	no	no	no	no	no	no	no	no	no	no	no	no	no	no	592.762	527	836	1311.33	629.667	2.10867	174.013	92.7235	754.687	68.6427	167.112	100.849	171.321	11.3512	32.047
CG8353	FBgn0032002	+	chr2L	8214304	8215239	844	935	no	no	no	no	no	no	no	no	no	no	no	no	no	no	172.847	312.667	102.333	183	329.333	2.64469	185.499	83.5403	279.766	39.5061	78.5977	15.9849	13.543	8.14254	28.8135
CG8349	FBgn0032003	+	chr2L	8215914	8216901	728	987	no	no	no	no	no	no	no	no	no	no	no	no	no	no	0.981973	3.33333	2	2.66667	3.66667	0	0	0	0.93589	0	0.109356	133.981	0.377928	0	1.91429
CG8292	FBgn0032004	-	chr2L	8216850	8218017	728	1167	no	no	no	no	no	no	no	no	no	no	no	no	no	no	21.7356	18.6667	10.3333	14.3333	15	0.55712	3.94017	2.52257	21.7455	2.86093	2.44588	136.681	8.99678	0	92.4179
Snx6	FBgn0032005	-	chr2L	8218070	8220737	295	2667	no	no	no	no	no	no	no	no	no	no	no	no	no	no	1420.17	1595	1506	1545.67	1093.67	44.5855	271.473	349.72	910.839	281.117	2781.2	100.983	188.983	91.5415	285.862
Pvr	FBgn0032006	-	chr2L	8220979	8239875	780	18896	no	no	no	no	no	no	no	no	no	no	no	no	no	no	962.458	216	14.6667	203	51	0.232094	55.523	36.9316	1189.74	53.3784	290.174	11.4645	18.244	0.0327649	161.607
Spn28F	FBgn0028987	-	chr2L	8240413	8241839	753	1426	no	no	no	no	no	no	no	no	no	no	no	no	no	no	0.540203	2.66667	0	0	0	0	0	0	1.30742	0	0.211254	73.1194	0	0	0.0641798
CG14277	FBgn0032008	+	chr2L	8242658	8243426	309	768	no	no	no	no	no	no	no	no	no	no	no	no	no	no	69.1449	0.666667	0	2	0.333333	0	8.2265	0	26.472	0	0.316865	2.38612	0	0	0.208685
CG8086	FBgn0032010	-	chr2L	8244159	8257502	1443	13343	no	no	no	no	no	no	no	no	top 5%	no	no	no	no	no	1400.71	52.6667	2	122	10	0.0535195	9.97966	7.78754	2279.29	1.33448	12.6413	117.597	0	0.99181	1.21498
Btk29A	FBgn0003502	-	chr2L	8258774	8301072	6950	42298	no	no	no	no	no	no	no	no	no	no	no	no	no	no	726.31	536.333	242	432.333	413.333	9.361	174.87	210.004	501.118	311.492	3916.52	10.1253	32.0814	8.66397	15.0944
wol	FBgn0261020	-	chr2L	8301344	8302984	6114	1640	no	no	no	no	no	no	no	no	no	no	no	no	no	no	490.192	1225	502.667	868.333	891	81.1753	340.154	330.839	515.021	260.505	879.366	68.823	15.9671	83.8254	82.218
Scgalpha	FBgn0032013	+	chr2L	8303420	8305376	649	1956	no	top 5%	top 5%	top 5%	top 5%	no	no	no	no	no	no	no	no	no	1231.54	1495.67	2062	2241.67	1955	1.20099	0	0	99.5415	1.46196	7.11468	6.72349	1.32833	0	0.500872
CG7840	FBgn0032014	+	chr2L	8305589	8306741	464	1152	no	no	no	no	no	no	no	no	no	no	no	no	no	no	189.073	211.667	73.6667	115	190	24.7609	123.354	118.096	216.766	104.956	4019.77	74.983	159.407	136.22	62.4171
Ostgamma	FBgn0032015	-	chr2L	8306695	8308188	464	1493	no	no	no	no	no	no	no	no	no	no	no	no	no	no	706.961	1016	466	615.667	1002	83.5799	950.133	1104.34	804.227	916.586	1220.9	99.0257	141.294	173.288	126.505
Mettl14	FBgn0032016	+	chr2L	8308439	8309963	525	1524	no	no	no	no	no	no	no	no	no	no	no	no	no	no	171.873	258	265.667	268.667	233.667	36.892	289.451	289.351	119.169	257.447	769.427	24.7855	111.336	159.186	27.7877
CG7810	FBgn0032017	-	chr2L	8309868	8311144	525	1276	no	no	no	no	no	no	no	no	no	no	no	no	no	no	238.537	321.333	648.667	615	207.333	13.0382	95.206	93.9746	110.068	82.3133	428.049	54.6063	59.0255	44.7016	3.84836
CG7806	FBgn0032018	+	chr2L	8311418	8317017	677	5599	no	no	no	no	no	no	no	no	no	no	no	no	no	no	826.112	436.667	1420.67	596.333	637	21.9699	0	0	460.151	0	1400.13	50.696	11.2563	13.7136	41.3113
strat	FBgn0032020	+	chr2L	8320323	8321285	2561	962	no	no	no	no	no	no	no	no	no	no	no	no	no	no	240.735	449.667	404.333	701.667	743	33.2873	366.084	351.503	157.61	303.719	833.361	43.2791	119.535	92.9804	48.343
CG7781	FBgn0032021	-	chr2L	8321275	8325299	2561	4024	top 5%	top 5%	top 5%	top 5%	top 5%	no	no	no	top 5%	no	no	no	no	no	7459.56	13415.7	11655	22202.3	19826.7	0.0683499	19.508	13.6672	966.639	10.9996	94.128	1.28302	0.845713	8.65146	0.567807
CG14275	FBgn0032022	+	chr2L	8327457	8332911	7558	5454	no	no	no	no	no	no	top 5%	no	no	top 5%	no	no	no	no	45.3701	0	0	10.3333	0.333333	0.102967	110.141	41.9004	385.379	75.0455	61.4535	7.16138	8.18775	0	0.287055
CG14273	FBgn0032024	+	chr2L	8342763	8344378	2949	1615	no	no	no	no	no	no	no	no	no	no	no	no	no	no	18.6423	0.666667	0	5	981.667	0	0	0	50.9375	0	1.33964	0	0	0	720.037
CG7778	FBgn0032025	+	chr2L	8346620	8350197	4234	3577	no	no	no	no	no	no	no	no	no	no	no	no	no	no	109.391	4.33333	0	3.66667	2732	0	89.6843	31.6417	897.63	18.6334	82.9991	4.31428	0	0	35.0084
CG7627	FBgn0032026	-	chr2L	8355677	8362447	1756	6770	no	no	no	no	no	no	no	no	no	no	no	no	no	no	1003.51	3536	189.667	191.667	1511	4.857	105.248	147.611	718.49	172.215	10851.5	4.90629	23.514	11.6563	42.5778
RpS13	FBgn0010265	-	chr2L	8363698	8364609	1473	911	no	no	no	no	no	no	no	no	no	no	no	no	no	no	7361.58	1319	1268	1461.67	1004	2837.6	38163.8	30960.4	12488.8	26527.3	17380.2	160.803	726.662	308.138	3374.43
CSN8	FBgn0261437	+	chr2L	8364831	8365663	567	832	no	no	no	no	no	no	no	no	no	no	no	no	no	no	192.708	188	155	379	194.333	104.835	785.338	649.574	175.301	556.598	754.851	75.2307	362.807	183.278	48.9985
Pp2A-29B	FBgn0260439	+	chr2L	8366008	8370082	775	4074	no	no	no	no	no	no	no	no	no	no	no	no	no	no	3845.63	3074.33	4713.33	4817.67	2923	263.663	1351.25	1595.91	2575	1560.59	5831.62	133.362	203.936	180.725	190.174
CG17292	FBgn0032029	+	chr2L	8370512	8374250	660	3738	no	no	no	no	no	no	no	no	no	no	no	no	no	no	475.386	151.333	5.66667	0.333333	6.33333	0.579403	148.98	160.909	935.525	140.501	934.375	21.3478	38.8276	14.3713	16.5329
Wdr82	FBgn0032030	+	chr2L	8374480	8375549	503	1069	no	no	no	no	no	no	no	no	no	no	no	no	no	no	374.014	743	460	877.333	717.667	51.6103	453.786	429.158	265.899	382.993	795.107	66.9171	45.443	160.051	48.8913
CG13390	FBgn0032031	-	chr2L	8375500	8376777	503	1277	no	no	no	no	no	no	no	no	no	no	no	no	no	no	162.167	477	363.333	414	514.333	10.5477	114.691	115.677	145.769	106.735	261.582	19.0166	0	56.6819	20.7738
CG17294	FBgn0032032	+	chr2L	8377050	8378206	328	1156	no	no	no	no	no	no	no	no	no	no	no	no	no	no	370.536	1873	1727	1829.67	1644	4.64665	119.877	109.919	229.534	108.973	281.022	19.9848	127.894	46.3263	37.4391
AlaRS	FBgn0027094	-	chr2L	8378261	8381756	203	3495	no	no	no	no	no	no	no	no	no	no	no	no	no	no	957.815	1050	428.667	284.667	470.667	114.419	603.399	677.947	1032.6	829.786	5551.2	79.3794	59.6745	112.062	155.88
CG13392	FBgn0032033	-	chr2L	8381904	8382723	239	819	no	no	no	no	no	no	no	no	no	no	no	no	no	no	94.6898	117.667	157	243	271.667	27.203	88.5102	69.5093	92.6608	66.6857	363.115	30.1978	116.819	109.619	12.8323
Rcd4	FBgn0032034	+	chr2L	8382814	8383657	388	843	no	no	no	no	no	no	no	no	no	no	no	no	no	no	139.099	960	429.333	708.333	643.667	34.4026	167.959	154.91	117.806	134.61	505.24	41.3751	48.2649	89.9749	29.5871
CG13384	FBgn0032036	+	chr2L	8384429	8388804	716	4375	no	no	no	no	no	no	no	no	no	no	no	no	no	no	2248.9	8041.33	6508.67	3897.67	2806.33	12.3293	80.2133	96.2701	606.693	90.245	669.799	18.0365	0.662254	15.625	136.975
Peritrophin-15b	FBgn0040958	-	chr2L	8394509	8394897	992	388	no	no	no	no	no	no	top 5%	top 5%	no	no	no	no	no	top 5%	57.0564	0	0	0	0	0	86.8256	82.1989	17.423	0	3.04828	5.76812	0	7.56976	0.105788
Peritrophin-15a	FBgn0040959	-	chr2L	8395660	8396084	1391	424	no	no	no	no	no	no	top 5%	top 5%	no	no	no	no	no	top 5%	396.809	0	0	0	0	0.06757	194.55	79.1024	170.744	30.8889	16.192	0	0	11.0902	0.207989
CG13385	FBgn0032039	+	chr2L	8396712	8397886	1785	1174	no	no	no	no	no	no	no	no	no	no	no	no	no	no	0	0	0.333333	0.333333	0.333333	0	0	0	0.402629	0	0.251213	132.693	0	0	0.531019
CG31898	FBgn0051898	+	chr2L	8400456	8401477	616	1021	no	no	no	no	no	no	no	no	no	no	no	no	no	no	74.8652	20.3333	112.333	145	69.3333	11.0243	15.0795	17.3962	32.9092	18.1318	771.617	11.28	20.7861	50.1441	4.95575
fy	FBgn0001084	-	chr2L	8401445	8403442	616	1997	no	no	no	no	no	no	no	no	no	no	no	no	no	no	95.4515	169.667	153.667	200.333	153.333	4.75349	83.7851	98.06	50.5867	93.884	484.289	13.3067	7.3887	37.8715	6.23247
emb	FBgn0020497	+	chr2L	8403574	8408853	329	5279	no	no	no	no	no	top 5%	no	no	no	no	no	no	no	no	1998.87	2342.33	3281.33	2412.67	1482	222.224	227.751	276.729	1043.58	343.852	6173.46	62.4125	68.5992	86.9639	53.1747
CG13397	FBgn0014417	-	chr2L	8409050	8411868	739	2818	no	no	no	no	no	no	no	no	no	no	no	no	no	no	367.74	52.3333	16.3333	6	37.3333	0.568895	18.6719	14.2071	369.073	15.9362	5560.38	10.929	14.7454	0	23.403
CG13398	FBgn0032042	-	chr2L	8412410	8415245	986	2835	no	no	no	no	no	no	no	no	no	no	no	no	no	no	588.845	1419	1560	1246.33	1380.67	4.19691	11.2993	14.0316	275.55	15.9377	883.122	8.26581	0.126934	15.0234	10.3199
Akap200	FBgn0027932	+	chr2L	8415689	8430984	545	15295	no	no	no	no	no	no	no	no	no	no	no	no	no	no	3451.87	144.667	183.333	1055	291.333	303.076	2813.63	3424.41	2151.28	3517.02	10556.2	140.259	27.906	38.1219	305.435
grk	FBgn0001137	-	chr2L	8431085	8433598	560	2513	no	no	no	no	no	no	no	no	no	no	no	no	no	no	100.368	154	17.6667	25.6667	154.667	0.244334	88.4862	73.4325	829.26	59.1104	378.913	1.80028	62.8296	16.2296	22.6358
D12	FBgn0027490	-	chr2L	8434057	8437346	523	3289	no	no	no	no	no	no	no	no	no	no	no	no	no	no	235.813	455	275.667	228.667	168.667	23.795	47.5021	43.1142	80.4443	53.3977	1162.77	10.8954	7.94418	23.0575	12.6187
Chrac-14	FBgn0043002	+	chr2L	8437410	8437998	4512	588	no	no	no	no	no	top 5%	no	no	no	no	no	no	no	no	67.3876	155.667	145	253.333	146	245.258	351.034	382.914	74.0348	495.722	952.821	8.22342	38.7225	28.125	39.532
CG31897	FBgn0051897	+	chr2L	8442446	8445660	4648	3214	no	no	no	no	no	no	no	no	no	no	no	no	no	no	88.2295	36	63.3333	61.3333	175.667	1.19809	2.02224	2.02426	12.5577	1.70595	45.3167	20.1172	0.137566	1.08077	0.170939
U26	FBgn0027780	-	chr2L	8445860	8449571	319	3711	no	no	no	no	no	no	no	no	no	no	no	no	no	no	678.481	252.667	1214.67	855.333	237.333	7.15714	63.6314	59.6149	262.463	65.8729	574.603	6.81098	5.75654	18.0637	7.32627
fu12	FBgn0026718	-	chr2L	8449690	8463990	619	14300	no	no	no	no	no	no	no	no	no	no	no	no	no	no	489.978	0	0.333333	52	64.6667	3.65855	3.73717	15.5648	323.436	1.67948	1465.73	113.263	81.3195	15.6125	32.0679
CG13088	FBgn0032047	+	chr2L	8488958	8490546	3312	1588	no	no	no	no	no	no	no	no	no	no	no	no	top 5%	no	73.7814	93.3333	47.3333	102	101.667	8.97858	29.0786	33.6863	44.5701	35.5333	375.246	143.515	130.049	0	5.10209
Dh31	FBgn0032048	-	chr2L	8491867	8506845	13591	14978	top 5%	no	no	top 5%	no	no	no	no	top 5%	no	no	no	no	no	3725.26	41.3333	4.66667	1975	59.6667	0.131108	0	0	597.445	0	1.92184	0.522985	0	0	0.0788341
Bace	FBgn0032049	-	chr2L	8495107	8496304	13591	1197	top 5%	no	no	no	no	no	no	no	top 5%	no	top 5%	no	no	no	10785.4	0.333333	0	2.66667	0	0.0178651	0	0	27914	0	386.894	0	0	0	0.0375248
CG13096	FBgn0032050	-	chr2L	8509250	8511844	13270	2594	no	no	no	no	no	no	no	no	no	no	no	no	no	no	290.638	154.333	236	84.6667	21.3333	178.816	766.905	819.047	347.562	982.805	3342.32	107.619	112.641	147.504	49.0605
CG13097	FBgn0032051	-	chr2L	8512168	8514864	557	2696	no	no	no	no	no	no	no	no	no	no	no	no	no	no	248.222	210.667	233	217	196.667	35.9185	148.872	164.01	251.318	189.818	2198.41	29.1707	121.797	96.6967	15.2108
PIG-U	FBgn0032052	+	chr2L	8515097	8516756	301	1659	no	no	no	no	no	no	no	no	no	no	no	no	no	no	261.619	941.333	743.667	811.333	698.333	61.185	307.001	318.745	155.213	278.263	1023.75	84.4195	145.86	120.27	56.9063
mRpL51	FBgn0032053	-	chr2L	8516753	8517377	301	624	no	no	no	no	no	no	no	no	no	no	no	no	no	no	197.197	414	556.667	756.333	591.333	75.7016	438.174	372.683	134.184	376.763	435.406	87.3038	434.282	239.638	31.3304
Uba4	FBgn0032054	+	chr2L	8517445	8519180	577	1735	no	no	no	no	no	no	no	no	no	no	no	no	no	no	139.983	139.333	354.667	267.333	160.333	53.7298	131.233	146.836	97.0942	150.734	549.971	67.9211	30.4199	119.583	18.4024
CG13091	FBgn0032055	+	chr2L	8519689	8521733	674	2044	no	no	no	no	no	no	no	no	no	no	no	no	no	no	42.6756	6	64.6667	28.6667	26.6667	0.185918	0	1.45317	404.685	0	59.8463	4.97269	6.16938	0	0
Acer	FBgn0016122	+	chr2L	8521898	8524991	836	3093	no	no	no	no	no	no	no	no	no	no	top 5%	no	no	no	1812.04	532.333	697.667	805	924.333	11.0851	21.2335	10.9854	2663.9	10.1023	2354.77	122.665	61.7783	14.6409	5.02899
CG17834	FBgn0028394	+	chr2L	8529142	8541462	613	12320	no	no	no	no	no	no	no	no	no	no	no	no	no	no	137.981	0	3.66667	1.66667	0.333333	0.739845	141.01	264.509	247.976	154.787	561.246	20.4049	3.44124	9.06509	5.09107
Sema1a	FBgn0011259	+	chr2L	8542146	8671917	439	129771	no	top 5%	top 5%	top 5%	top 5%	top 5%	no	no	no	no	top 5%	no	no	no	3011.9	11233.7	18485.3	8232.67	20236.3	7.13567	13.3259	8.18153	251.982	12.2493	503.362	9.94704	2.08054	0.666521	1.16018
Glt	FBgn0001114	+	chr2L	8672042	8676811	161	4769	no	no	no	no	no	no	no	no	no	no	no	no	no	no	4069.92	276.333	192.333	31.3333	151	0.522388	247.958	79.1294	6415.08	28.0307	29.7796	9.58952	101.218	11.6725	9.17
CG9287	FBgn0032057	-	chr2L	8676847	8679782	2251	2935	no	no	no	no	no	no	no	no	no	no	no	no	no	no	28.4535	4	1.66667	0.333333	8.66667	0	0	0	66.4406	0	1.47833	0	0	0	0.044306
CG9289	FBgn0032058	-	chr2L	8681402	8684350	3152	2948	no	no	no	no	no	no	no	no	no	no	no	no	no	no	1.98758	123	0.333333	6.33333	68	0	0	0	0.781707	1.23878	0.205825	0.149987	0	0.733301	0.0517545
PrBP	FBgn0032059	-	chr2L	8684814	8685954	1213	1140	no	no	no	no	no	no	no	no	no	no	no	no	no	no	557.568	1649.33	1192	2146.67	2491.33	49.7289	322.238	248.588	145.273	201.995	412.718	55.8008	223.537	102.823	19.1716
Trs23	FBgn0260861	+	chr2L	8686230	8687052	504	822	no	no	no	no	no	no	no	no	no	no	no	no	no	no	234.579	527	446.667	637.333	524.333	18.5511	283.367	228.424	183.264	206.316	420.113	66.8271	109.227	164.658	29.3086
Hnf4	FBgn0004914	-	chr2L	8687280	8709038	2667	21758	no	no	no	no	no	no	no	no	no	no	no	no	no	no	850.488	45.6667	33.6667	40.3333	97	0.11221	80.5858	99.6543	1490.98	98.8382	1309.06	9.61396	0.984719	0.624374	35.4441
CG9314	FBgn0032061	+	chr2L	8705571	8707440	2667	1869	no	no	no	no	no	no	no	no	no	no	no	top 5%	no	no	3.00829	0	0	1	0	0	2.70828	0	6.95987	0	0.988338	168.114	0	0	0.326163
raw	FBgn0003209	-	chr2L	8709879	8740660	14083	30781	no	no	no	no	no	no	no	no	no	no	no	no	no	no	1168.41	1608.67	1079	1910.33	2230	4.68511	81.5638	93.5214	1122.87	93.8015	1209.15	9.84931	10.8727	4.70567	8.42008
LManIII	FBgn0032066	-	chr2L	8765360	8768708	12617	3348	no	no	no	no	no	no	no	no	no	no	no	no	no	no	99.895	0.333333	9.33333	5.66667	0	0.0055068	0	0	26.4215	0	3.79783	3.21861	0	0	0.223668
LManIV	FBgn0032067	-	chr2L	8769174	8772344	1069	3170	no	no	no	no	no	no	no	no	no	no	no	no	no	no	8.85144	0	1	1.33333	0	0	0	0	1.73112	0	0.109901	0	0	0	0
LManV	FBgn0032068	-	chr2L	8772947	8776257	2006	3310	no	no	no	no	no	no	no	no	no	no	no	no	no	no	522.586	0.333333	0	1	0	0.0116261	0	0	124.246	0	19.3823	0.101378	0	0	0.00358698
LManVI	FBgn0032069	-	chr2L	8777660	8781251	2048	3591	top 5%	no	no	no	no	no	no	no	no	no	no	no	no	no	1130.2	0	0.333333	22.3333	193.667	0.00544995	0	0	282.504	0	34.6061	6.03926	0	0	0.00636265
CG34398	FBgn0085427	+	chr2L	8898803	8933382	7204	34579	no	no	no	no	no	no	top 5%	top 5%	top 5%	top 5%	no	no	no	no	500.392	9.33333	0.333333	1.33333	13	0.0482992	106.255	123.626	2339.64	131.062	16.8661	3.25471	0	0.0555386	0.405885
Tsp29Fa	FBgn0032074	+	chr2L	8933963	8936096	1874	2133	no	no	no	no	no	no	no	no	no	no	no	no	no	no	587.094	0.333333	0	0	1	0	19.9941	5.30627	682.888	3.3256	27.033	1.11124	0	0.370185	7.5383
Tsp29Fb	FBgn0032075	+	chr2L	8937389	8939746	1326	2357	no	no	no	no	no	no	no	no	top 5%	no	no	no	no	no	1136.61	24	1.33333	12	19.6667	0	28.3505	9.43273	2862.86	3.71231	91.0391	5.52876	0.284442	7.39514	0.66169
C1GalTA	FBgn0032078	-	chr2L	8943453	8951200	3947	7747	no	no	no	no	no	no	no	no	no	no	no	no	no	no	1504.44	1173.67	2395.67	1928	1433	17.6746	106.132	144.421	485.229	115.916	1377.33	2.42836	18.1581	35.1873	162.612
CG31886	FBgn0032079	-	chr2L	8953480	8958977	3620	5497	no	no	no	no	no	no	no	no	no	no	no	no	no	no	281.224	57	63.6667	193	64.6667	1.60772	0	0	383.768	0	596.463	2.85751	0	0	8.77109
CG32984	FBgn0052984	+	chr2L	8965133	8967028	1013	1895	no	no	no	no	no	no	no	no	no	no	no	no	no	no	46.3105	0	0	5	0	0	0	0	875.099	0	1.23933	0.499408	0	0	4.56539
CG18088	FBgn0032082	+	chr2L	8967536	8970259	1049	2723	no	no	no	no	no	no	no	no	no	no	no	no	no	no	22.9747	2.66667	3	7.33333	0.333333	0.00770145	0	2.45509	138.779	0	350.662	0	0	0	69.5953
CG9541	FBgn0032083	-	chr2L	8970800	8974976	3398	4176	no	no	no	no	no	no	no	no	no	no	no	no	no	no	85.2906	18.6667	2.33333	78.6667	0	0	0	0	26.3733	0	3.06948	16.4218	0	0	0.127902
CG13101	FBgn0032084	-	chr2L	8977833	8984872	7360	7039	no	no	no	no	no	no	no	no	no	no	no	no	no	no	42.9899	65	0.666667	6.66667	21.3333	0.0754505	28.9568	14.4024	144.599	17.9032	480.902	5.47964	0	0	7.46615
CG18662	FBgn0040963	+	chr2L	8980658	8981432	7360	774	no	no	no	no	no	no	no	no	no	no	no	top 5%	no	no	3.24823	0	0	5	10	0	0	0	0.642477	0	0.101353	218.654	0	0	0.054132
rost	FBgn0011705	-	chr2L	8985935	8989539	6930	3604	no	no	no	no	no	no	no	no	no	no	no	no	no	no	913.761	22.6667	0	2.66667	5.66667	0.095882	76.6586	51.0078	1743.57	104.673	1859.72	21.9049	198.598	6.57939	56.3858
CG9555	FBgn0032085	+	chr2L	8991966	8993632	2612	1666	no	no	no	no	no	no	no	no	no	no	no	no	no	no	84.495	21.6667	3	15	0	0	4.52638	2.04996	66.2715	1.98162	7.58484	5.20689	0	0	0.158211
alien	FBgn0013746	-	chr2L	8993817	8997379	2243	3562	no	no	no	no	no	no	no	no	no	no	no	no	no	no	1001.4	1057	1719.33	1926.33	858	115.261	490.047	487.713	608.781	503.858	2600.06	105.553	111.283	122.074	51.8617
CG17906	FBgn0032086	+	chr2L	8994462	8995546	2243	1084	no	no	no	no	no	no	no	no	no	no	no	no	no	no	54.1069	137.333	160	209.333	95	0.0280873	0.746779	8.93715	30.463	2.90543	102.361	1.5189	1.38113	3.65737	0.063996
CG18661	FBgn0040964	+	chr2L	8997604	8998544	13175	940	no	no	no	no	no	no	no	no	no	no	no	no	no	no	216.187	95.6667	157.667	208.333	143	15.8945	259.832	182.286	82.9586	184.238	235.035	59.5262	38.0461	70.8318	12.9994
CG9568	FBgn0032087	+	chr2L	9010585	9011358	11951	773	no	no	no	no	no	no	no	no	no	no	no	no	no	no	297.216	15.6667	0	1.33333	7.66667	0	9.13108	0	68.3366	0	17.0118	0.703762	0	0	0.0770886
CG13102	FBgn0032088	+	chr2L	9012192	9014149	11213	1957	no	no	no	no	no	no	no	no	no	no	no	no	top 5%	top 5%	76.3175	0	0	0.333333	2	0.0105185	0.0704678	0.499612	111.492	0.695984	15.9887	5.31794	126.91	100.549	0.0219146
DIP-zeta	FBgn0051708	-	chr2L	9051630	9071162	32184	19532	no	no	no	top 5%	no	no	no	no	no	no	no	no	no	no	852.547	66.6667	0.666667	1471.33	48.3333	0	0	0	31.6067	0	0.217055	0	0	0	0.00350902
Toll-4	FBgn0032095	+	chr2L	9084106	9089440	14304	5334	no	no	no	no	no	no	no	no	no	no	no	no	no	no	12.1795	0	0	0.333333	0	0	0	0	8.41332	0	0	2.10026	0	0	0
CG32982	FBgn0052982	+	chr2L	9125735	9163721	12963	37986	no	no	no	no	top 5%	no	no	no	no	no	no	no	no	no	1402.66	67.6667	58	2068.33	18548.3	1.10033	286.713	290.547	449.365	292.981	30.4211	5.29846	0.125894	0	5.21898
CG13108	FBgn0032100	+	chr2L	9164234	9165426	771	1192	no	no	no	no	no	top 5%	no	no	no	no	no	no	no	no	335.473	384	506.333	722	334.667	23.0814	3.56244	2.31485	31.525	2.16253	5.34363	0.690442	0	0.689705	0.0702342
CG9586	FBgn0032101	-	chr2L	9165420	9166543	771	1123	no	no	no	no	no	no	no	no	no	no	no	no	no	no	264.254	323	275.333	475.667	257.333	84.0359	420.597	326.512	401.638	323.74	1175.16	118.253	307.273	154.146	39.2392
tai	FBgn0041092	+	chr2L	9166801	9247187	13751	80386	no	no	no	no	top 5%	no	no	no	no	no	no	no	no	no	1678.87	11129.3	5155.33	4601	38051.7	12.1725	30.973	47.8088	841.649	56.6335	546.567	14.2957	0.672782	1.16146	23.9415
aust	FBgn0032104	-	chr2L	9250087	9251042	13922	955	no	no	no	no	top 5%	no	no	no	no	no	no	no	no	no	51.2941	222.667	104.333	109.333	1255.33	0.290928	0	0	4.45049	0	0.107077	97.3894	0	0.244207	0.0776942
borr	FBgn0032105	-	chr2L	9251471	9253116	1388	1645	no	no	no	no	no	top 5%	no	no	no	no	no	no	no	no	49.848	0	0	1.33333	0	206.831	472.15	535.185	55.0965	526.2	3006.74	93.1201	274.451	215.535	27.94
CG17005	FBgn0032109	+	chr2L	9327743	9330067	23435	2324	no	no	no	no	no	no	no	no	no	no	no	no	no	no	2.89873	72.3333	17.3333	10.6667	48	0	0	0	0.242047	0	0	92.5592	0	0	0
Cks30A	FBgn0010314	+	chr2L	9330766	9331981	2285	1215	no	no	no	no	no	top 5%	no	no	no	no	no	no	no	no	49.0444	0.333333	0.666667	27.6667	0	316.098	612.026	609.029	69.8315	629.532	2773.86	55.9433	138.949	171.884	27.9453
Eaat1	FBgn0026439	+	chr2L	9333567	9341925	2492	8358	top 5%	no	no	top 5%	no	top 5%	no	no	top 5%	no	no	no	no	no	10824.4	214.667	187.333	10340.7	71.3333	76.0306	3.28243	1.72126	5190.78	1.0973	67.7247	1.34989	5.6972	0	1.8502
CG34181	FBgn0085210	+	chr2L	9367639	9368434	7192	795	no	no	no	no	no	no	no	no	no	no	no	no	no	no	2.31723	0	0	4.66667	0	0	0	0	0.18044	0	0	84.459	0	0	0
Aldh	FBgn0012036	+	chr2L	9387388	9391567	10086	4179	no	no	no	no	no	no	no	no	no	no	no	no	no	no	7185.5	64.3333	15.6667	1338.33	2440.67	122.874	134.627	64.2276	12566.5	31.1688	7123.49	150.587	310.786	112.278	300.729
CG4438	FBgn0032115	-	chr2L	9397109	9397988	24146	879	no	no	no	no	no	no	no	no	no	no	no	top 5%	no	no	0.888276	0	0	6.33333	10	0.417195	0	0	0.115439	0	0	156.386	0	0	0
Mco1	FBgn0032116	+	chr2L	9416592	9426342	19121	9750	no	no	no	no	no	no	no	no	top 5%	no	no	no	no	no	199.353	0	0	0.666667	0	0.00486353	1.27842	1.26008	756.036	1.27104	61.4855	0.387008	0	0	0.0177716
Fbp2	FBgn0000640	+	chr2L	9426859	9427835	593	976	no	no	no	no	no	no	top 5%	top 5%	no	top 5%	no	no	no	no	0.640768	4.33333	0	0	0	0	4386.09	1294.26	4.90402	341.338	0	4.88949	0	0.237009	0.435603
FucTB	FBgn0032117	-	chr2L	9428770	9431029	405	2259	no	no	no	no	no	no	no	no	no	no	no	no	no	no	165.23	416.333	318.333	381.667	611	6.51386	53.7031	39.7796	74.5787	38.5911	219.159	172.332	1.48071	8.06578	16.5283
scat	FBgn0011232	+	chr2L	9431404	9435341	432	3937	no	no	no	no	no	no	no	no	no	no	no	no	no	no	683.933	854.333	668.667	642	736.667	15.1456	63.49	70.0996	297.626	66.6416	1969.76	15.6945	37.742	13.7433	16.8602
CG3769	FBgn0032119	+	chr2L	9435398	9436842	298	1444	no	no	no	no	no	no	no	no	no	no	no	no	no	no	2.86511	23.6667	0	0.333333	0	0.0255216	0	0	3.18249	0	0.530714	2.62747	0	0	0.0088447
numb	FBgn0002973	+	chr2L	9437468	9463787	29826	26319	no	no	no	no	no	top 5%	no	no	no	no	no	no	no	no	1284.97	172.333	870.667	1728	615	134.967	183.005	268.389	554.977	258.015	1302.96	71.1123	3.16048	1.14086	8.37369
CG33723	FBgn0053723	-	chr2L	9440010	9440740	29826	730	no	no	no	no	no	no	no	no	no	no	no	no	no	no	0.284074	2.66667	1	8.33333	1.33333	0.133816	0	0	0	0	0.430556	24.1197	0	0	0
Gdi	FBgn0004868	-	chr2L	9491175	9494855	20930	3680	no	no	no	no	no	no	no	no	no	no	no	no	no	no	4556.05	8848.67	9771.33	8060.67	7958	164.166	1056.35	1148.66	2394.26	1143.58	7966.19	123.339	216.096	159.615	170.481
CG33298	FBgn0032120	+	chr2L	9495471	9520696	1133	25225	no	no	no	no	no	no	no	no	no	no	no	no	no	no	931.676	1770	1294	950.667	979	17.9666	58.1824	66.2012	623.388	79.0515	2229.6	16.8901	9.47399	2.66089	21.2012
Oatp30B	FBgn0032123	+	chr2L	9521213	9540060	11499	18847	no	no	no	no	no	no	no	no	no	no	no	no	no	no	1175.16	1413	930.667	441.333	799.667	0.576469	29.4952	35.9988	1116.72	42.3072	1898.72	94.3583	10.7021	0.842426	9.3511
CG17855	FBgn0032124	+	chr2L	9540630	9542480	11379	1850	no	no	no	no	no	no	no	no	no	no	no	no	no	no	77.7112	12	1.66667	11.3333	27.3333	0.0097963	5.99912	1.96018	94.4248	0	12.2322	0.802045	0	0	0.277002
jp	FBgn0032129	-	chr2L	9547719	9566750	2436	19031	no	no	no	no	no	no	no	no	no	no	no	no	no	no	2727.59	8052.67	7949.67	4236	8127	0.00298155	14.2754	6.59596	5260.31	1.6872	72.7146	1.73582	0	0	7.38695
CG3838	FBgn0032130	+	chr2L	9568891	9573572	3908	4681	no	no	no	no	no	no	no	no	no	no	no	no	no	no	520.838	4061.67	1951.67	1307	5254.67	11.0796	41.3627	27.2973	416.457	37.7251	1197.51	24.3538	11.3268	15.6792	11.2667
Mtpalpha	FBgn0028479	-	chr2L	9573562	9576768	3908	3206	no	no	no	no	no	no	no	no	no	no	no	no	no	no	2254.43	62.6667	24.3333	23	298	89.3501	917.001	899.671	2949.12	953.894	6421.6	35.5675	84.1076	94.7259	90.0849
CG3841	FBgn0032131	+	chr2L	9589475	9591783	10587	2308	no	no	no	no	no	no	no	no	no	no	no	no	no	no	73.8912	0	0	4	1	0.051753	0	0	14.8644	0	7.28952	59.3437	0	0	0
CG4382	FBgn0032132	-	chr2L	9598939	9600853	14781	1914	no	no	no	no	no	no	top 5%	no	no	top 5%	no	no	no	no	0.432343	9	0	0.666667	0	0	446.119	31.9477	0.421697	157.884	0	0.201558	0	0	0.0906591
gcm2	FBgn0019809	+	chr2L	9608478	9612706	8083	4228	no	no	no	no	no	no	no	no	no	no	no	no	no	no	22.5499	4.66667	0	1	0	0.0221538	0	0.952823	0.41789	0	0	1.00744	0	0	0.0403229
Trx-2	FBgn0040070	+	chr2L	9613164	9616048	878	2884	no	no	no	no	no	no	no	no	no	no	no	no	no	no	1905.42	2567	1071	1191.67	1139.33	258.796	3208.33	2729.31	2422.48	2450.76	5351.33	112.799	503.513	196.758	567.794
GlcAT-S	FBgn0032135	+	chr2L	9616468	9623109	1762	6641	no	no	no	no	no	no	no	no	no	no	no	no	no	no	1529.54	3789	1875.33	3340.33	2484.33	11.9154	47.8376	57.0155	650.84	54.7033	1013.48	121.61	1.48479	11.9015	6.58396
CG31882	FBgn0051882	-	chr2L	9624451	9625285	10257	834	no	no	no	no	no	no	no	no	no	no	no	top 5%	no	no	0.513939	1	0.333333	0.666667	0	0	0	0	0.498673	0	0.197277	119.671	0	0	0.0512924
Apoltp	FBgn0032136	+	chr2L	9634200	9656026	9488	21826	no	no	no	no	no	no	no	no	top 5%	no	no	no	no	no	3514.05	73	8.33333	124	18	0.0511632	0.458592	0	6333.92	0.662274	32.2629	2.66848	18.1454	2.03816	3.17121
Pka-C1	FBgn0000273	-	chr2L	9682314	9699293	25464	16979	no	no	no	no	no	no	no	no	no	no	no	no	no	no	6879.84	10501.3	14361.3	16876	6552.33	15.4748	42.1593	43.6584	2285.18	66.337	3456.9	18.2091	13.5063	23.8804	15.2496
hoip	FBgn0015393	+	chr2L	9699790	9700459	833	669	no	no	no	no	no	no	no	no	no	no	no	no	no	no	153.869	78.3333	101.667	127	54.6667	368.228	2798.9	2678.99	369.507	2671.5	4637.28	67.2071	680.247	300.46	120.913
pelo	FBgn0011207	+	chr2L	9700795	9708883	3312	8088	no	no	no	no	no	no	no	no	no	no	no	no	no	no	737.842	892.333	1181.33	898.667	871.333	32.565	135.374	159.382	423.753	172.065	2166.12	104.232	63.8035	73.1433	36.4622
CG31710	FBgn0051710	-	chr2L	9702963	9705944	3312	2981	no	no	no	no	no	no	no	no	no	no	no	no	no	no	99.5632	98.6667	1	4.33333	27.3333	3.60167	365.741	248.154	173.089	274.591	49.8612	14.6996	1.84738	0	7.06541
CG4364	FBgn0032138	-	chr2L	9708920	9711269	4289	2349	no	no	no	no	no	no	no	no	no	no	no	no	no	no	3275.7	2631.33	2348.33	1626.67	1249.67	134.704	1394.4	1218.85	2517.24	1193.07	6751.23	68.4423	315.74	205.774	225.702
Nckx30C	FBgn0028704	-	chr2L	9712582	9746483	7012	33901	top 5%	top 5%	top 5%	top 5%	top 5%	no	no	no	top 5%	no	no	no	no	no	13437.1	62598.7	61943.7	65071.3	65003.7	0.0541824	0	0	951.773	0	6.92749	0.975938	0	0.0939525	0.255384
CG13116	FBgn0032139	+	chr2L	9729939	9730945	7012	1006	no	no	no	no	no	no	no	no	no	no	no	no	no	no	203.384	422.333	664	685.333	370.333	0	3.50697	0	289.584	0	12.4126	0.415969	0	0	1.26614
CG13117	FBgn0032140	+	chr2L	9736644	9737329	16208	685	no	no	no	no	no	no	no	no	no	no	no	no	no	no	117.074	295.333	243.333	144.667	147.333	0.212743	374.334	118.392	204.669	92.4457	263.376	12.6714	0	40.2712	630.818
Taf11	FBgn0011291	-	chr2L	9762363	9763244	12392	881	no	no	no	no	no	no	no	no	no	no	no	no	no	no	152.24	365.667	170.667	274.333	395.333	63.1274	321.945	326.848	182.199	258.077	555.818	52.3621	62.4623	175.073	25.3834
CG4017	FBgn0032143	+	chr2L	9767058	9768727	2059	1669	no	no	no	no	no	no	no	no	no	no	no	no	no	no	1.8768	302.333	0	0.333333	116.333	0.193966	0	0	2.37879	0	0.661733	0.203185	0	0	0.0810339
CG17633	FBgn0032144	+	chr2L	9769066	9770409	1084	1343	top 5%	no	no	no	no	no	no	no	top 5%	no	top 5%	no	no	no	4973.34	216	0.666667	3	43.3333	0.0243871	39.4216	13.6784	6759.17	2.85563	143.153	0.746922	0	0	0.0141568
ppk16	FBgn0065108	-	chr2L	9771154	9773044	808	1890	no	no	no	no	no	no	no	no	no	no	no	no	no	no	1.21275	611.667	0.333333	0	319.333	0.281881	0	0	3.87068	0	0.842476	0.438947	0	0	0.160203
ppk11	FBgn0065109	-	chr2L	9773107	9775030	7422	1923	no	no	no	no	no	no	no	no	no	no	no	no	no	no	1.21275	209	0	2.66667	69.6667	0.11945	0	0	3.87068	0	0.842476	0.425492	0	0	0.0779349
IP3K1	FBgn0032147	+	chr2L	9782389	9788499	9526	6110	no	no	no	no	no	no	no	no	no	no	no	no	no	no	2919.01	2002.33	3111.67	3259	2063	1.29672	424.165	240.673	1632.25	208.252	1323.09	3.09041	88.0792	56.684	20.4324
CG4036	FBgn0032149	+	chr2L	9790666	9791958	2169	1292	no	no	no	no	no	no	no	no	no	no	no	no	no	no	119.117	402.667	252.333	353.667	290	33.3817	276.02	239.645	90.2966	218.769	175.083	41.3529	260.405	170.225	38.8314
CG13123	FBgn0032150	-	chr2L	9791960	9793107	318	1147	no	no	no	no	no	no	no	no	no	no	no	no	no	no	78.7023	305	221	272.333	383	10.1367	111.14	95.1076	35.7787	88.42	211.677	43.2092	0.407877	29.2933	4.98745
nAChRalpha6	FBgn0032151	-	chr2L	9793423	9886250	39619	92827	top 5%	no	top 5%	top 5%	top 5%	no	no	no	no	no	no	no	no	no	5175.22	457.333	2848.67	14178.3	9249.33	0.1294	0	0	218.759	0	2.85446	0.200944	0	0	1.35262
FKBP59	FBgn0029174	+	chr2L	9888097	9890119	39415	2022	no	no	no	no	no	no	no	no	no	no	no	no	no	no	1484.56	3436.33	2712	3938.33	2650.67	281.453	946.064	1058.07	756.458	983.573	6559.48	135.611	605.559	243.522	188.701
CG34183	FBgn0085212	-	chr2L	9890060	9890772	39415	712	no	no	no	no	no	no	no	no	no	no	no	no	no	no	162.03	719.333	392.333	573.333	412.333	34.7944	216.776	169.645	88.8451	134.833	475.096	26.8778	76.2901	81.535	38.8839
CG4537	FBgn0032153	+	chr2L	9890884	9891336	483	452	no	no	no	no	no	no	no	no	no	no	no	no	top 5%	no	44.0559	64.6667	90	144.333	91.3333	10.0537	205.144	138.783	38.7728	111.67	129.19	44.0617	293.659	51.4247	9.73221
mtDNA-helicase	FBgn0032154	-	chr2L	9891254	9893433	483	2179	no	no	no	no	no	no	no	no	no	no	no	no	no	no	73.4143	78	84.6667	143.667	118.667	19.0892	66.6465	73.7752	92.7393	76.5496	1087.4	8.91492	58.7025	74.4656	10.4661
Uhg2	FBgn0063449	-	chr2L	9893804	9895003	549	1199	no	no	no	no	no	no	no	no	no	no	no	no	no	no	134.917	74.3333	97.3333	174.667	76	62.3802	900.396	779.412	165.993	766.185	287.748	11.4353	150.831	153.941	85.1294
Bka	FBgn0010520	+	chr2L	9895280	9896104	533	824	no	no	no	no	no	no	no	no	no	no	no	no	no	no	120.084	419	376.667	523.333	331.667	44.5962	319.417	276.454	124.049	254.118	537.946	27.7298	274.379	185.021	19.3211
Muc30E	FBgn0053300	-	chr2L	9897952	9903128	660	5176	no	no	no	no	no	no	no	no	no	no	no	no	no	no	4.19105	27.3333	0	1	14.3333	0.00212345	0	0	19.234	0	0.748104	1.98024	0	0	0.0597196
CG13124	FBgn0032156	-	chr2L	9903378	9908649	430	5271	no	no	no	no	no	no	no	no	no	no	no	no	no	no	2773.53	778	180.333	233.667	161.333	0.892061	54.3765	37.3982	9371.5	14.2503	228.918	8.64918	16.5671	3.1096	94.2836
Srp54	FBgn0024285	+	chr2L	9912906	9915044	496	2138	no	no	no	no	no	no	no	no	no	no	no	no	no	no	904.888	1702.67	2145.33	1755.67	1107.33	158.096	538.455	580.487	369.363	583.708	1968.13	24.7619	151.89	150.467	65.0149
yip2	FBgn0040064	+	chr2L	9915219	9917220	175	2001	no	no	no	no	no	no	no	no	no	no	no	no	no	no	2175.64	133	21.3333	159	145.333	40.041	955.8	827.287	3321.68	716.489	5295.87	32.5677	71.9892	70.3138	107.709
CG5885	FBgn0025700	-	chr2L	9917220	9918165	470	945	no	no	no	no	no	no	no	no	no	no	no	no	no	no	781.726	1066.33	642	813.667	827	264.332	2631.73	2724.89	1495.5	2213.11	2632.11	160.459	564.721	264.495	224.509
CG4598	FBgn0032160	+	chr2L	9918635	9919901	729	1266	no	no	no	no	no	no	no	no	no	no	no	no	no	no	550.106	59.6667	36.3333	16.3333	109.667	32.9507	512.397	428.735	803.433	410.494	1799.27	18.3993	219.408	77.4238	70.7385
CG4594	FBgn0032161	+	chr2L	9920160	9921459	438	1299	no	no	no	no	no	no	no	no	no	no	no	no	top 5%	no	71.9381	0	0	2	0	4.758	101.982	76.692	166.24	70.0579	490.036	4.04705	116.953	21.7688	2.80724
CG4592	FBgn0032162	+	chr2L	9921638	9922766	1931	1128	no	no	no	no	no	no	no	no	no	no	no	no	top 5%	no	119.661	0	1	3.33333	0	2.14132	87.7909	98.8718	205.834	53.7222	309.707	25.2192	155.467	33.4666	7.488
TbCMF46	FBgn0032163	-	chr2L	9922736	9924860	1931	2124	no	no	no	no	no	no	no	no	no	no	no	no	no	no	6.85043	0	18	2.33333	0	0.0451625	35.2133	4.07955	12.4618	23.7013	17.3971	14.9434	2.1595	0.0767884	0.0066572
CG42366	FBgn0259712	+	chr2L	9926612	9930378	1819	3766	no	no	no	no	no	no	no	no	no	no	no	no	no	no	7.19912	0	118	1.33333	0	0.0206308	0	1.50259	7.49319	0	2.78697	0.387568	0	0	0.0956784
CG31712	FBgn0051712	-	chr2L	9934766	9938142	1701	3376	no	no	no	no	no	no	no	no	no	no	no	no	no	no	6476.1	4223.33	11541.7	15765.7	4624	46.6357	252.379	281.335	1262.95	282.316	1033.44	45.5345	129.565	20.5799	28.5142
Apf	FBgn0051713	-	chr2L	9938169	9938787	104	618	no	no	no	no	no	no	no	no	no	no	no	no	top 5%	no	142.758	191.333	122.333	200	246.333	14.2376	218.443	168.193	161.832	157.2	182.54	47.4002	268.865	95.797	8.23718
CG4619	FBgn0032166	+	chr2L	9938864	9941099	5062	2235	no	no	no	no	no	no	no	no	no	no	no	no	no	no	745.841	347.333	642	658	445.667	17.9722	73.9002	79.6871	1239.99	91.0924	787.634	30.0016	11.37	86.804	12.5775
CG5853	FBgn0032167	-	chr2L	9940768	9947442	5062	6674	no	no	no	no	no	no	no	no	no	no	no	no	no	no	504.942	95.6667	78	84	70.6667	11.4247	71.3324	65.978	746.925	56.6515	570.942	6.73924	21.8273	10.5931	26.8099
CG13126	FBgn0032168	-	chr2L	9952427	9954180	5253	1753	no	no	no	no	no	no	no	no	no	no	no	no	no	no	193.319	371.333	293.667	216.333	240.333	15.0126	37.3064	44.1213	170.167	52.4209	696.923	10.5236	29.9904	31.422	12.1924
CG4709	FBgn0032169	+	chr2L	9954448	9956176	535	1728	no	no	no	no	no	no	no	no	no	no	no	no	no	no	175.001	377.333	287	331.333	380.333	24.544	141.111	123.089	109.484	127.96	698.598	16.3332	12.865	35.8459	12.2296
CG5846	FBgn0032171	-	chr2L	9956147	9957019	535	872	no	no	no	no	no	no	no	no	no	no	no	no	no	no	114.333	58	105.667	280.667	51	5.93187	77.5929	74.2871	145.629	62.9581	350.316	49.7784	151.513	58.3531	15.5722
CG4658	FBgn0032170	+	chr2L	9957286	9960168	1116	2882	no	no	no	no	no	no	no	no	no	no	no	no	no	no	1759.05	2644	1844.33	1414.67	1960.33	37.1189	205.535	212.727	1748.2	198.269	2277.7	29.7943	36.7503	35.4469	48.1723
Dref	FBgn0015664	-	chr2L	9964146	9967455	17093	3309	no	no	no	no	no	no	no	no	no	no	no	no	no	no	853.748	1525.67	1773.67	1531.33	1000.33	52.023	274.933	349.019	331.498	360.362	2203.35	30.4029	40.8633	82.99	40.177
RpL13	FBgn0011272	+	chr2L	9967311	9968619	17093	1308	no	no	no	no	no	no	no	no	no	no	no	no	no	no	8130.51	3072.33	2675.67	2824.67	2131	2614.64	34954.8	27055.5	11407.7	23726.6	18617.3	162.698	488.041	212.99	3302.83
CR13130	FBgn0040965	-	chr2L	9983670	9984743	15073	1073	no	no	no	no	no	no	no	no	no	no	no	no	no	no	185.044	6	0	3.66667	6.33333	0	0	0	22.7689	0	3.00682	0.502774	0	0	0
bib	FBgn0000180	+	chr2L	9984633	9995538	15073	10905	no	no	no	no	no	no	no	no	no	no	no	no	no	no	436.056	77.6667	3.33333	110	28.6667	0.643531	119.556	274.436	53.5315	224.475	70.9187	7.4153	1.92408	0.872933	10.8318
CG31875	FBgn0051875	-	chr2L	9995560	10002446	1110	6886	no	no	no	no	no	top 5%	no	no	no	no	no	no	no	no	32.8723	2.33333	1.33333	0.666667	0	22.0872	20.1807	30.4752	42.1453	23.1828	706.317	60.7449	19.5993	35.0487	2.8007
SoYb	FBgn0051755	-	chr2L	9996931	10002736	1110	5805	no	no	no	no	no	no	no	no	no	no	top 5%	no	no	no	39.2924	12	1.33333	8.33333	0	0.818492	13.6642	24.2645	65.5593	22.5468	1443.83	12.9075	5.75318	6.24404	3.31305
CG4747	FBgn0043456	+	chr2L	10003824	10008889	1584	5065	no	no	no	no	no	no	no	no	no	no	no	no	no	no	2234.24	5781.33	5647	3642.67	3603.67	191.593	224.405	323.511	1282.12	491.859	5619.13	78.6013	26.2863	82.8948	106.515
Trp1	FBgn0011584	+	chr2L	10009385	10013170	596	3785	no	no	no	no	no	no	no	no	no	no	no	no	no	no	2842.91	5071.33	2645.67	3381.33	3466.33	41.706	304.158	376.075	2234.49	325.326	1786.06	92.5273	13.3843	32.1002	97.5434
CG13131	FBgn0032175	-	chr2L	10013270	10017463	9376	4193	no	no	no	no	no	no	no	no	no	no	no	no	no	no	1.68641	18.3333	9.33333	4	27.3333	0.0092806	0	0	3.36449	0	1.31136	56.9642	0	0	0
obst-B	FBgn0027600	+	chr2L	10032693	10038954	13921	6261	no	no	no	no	no	top 5%	top 5%	top 5%	no	top 5%	no	no	no	no	3.42422	22.6667	1	1	0	1.93389	1292.24	673.107	32.428	960.905	88.1374	1.32094	0	0	0.053982
CG33301	FBgn0053301	+	chr2L	10049481	10050956	13785	1475	no	no	no	no	no	no	no	no	no	no	no	no	no	top 5%	36.4155	13.6667	0	0.333333	0	0	0	0	237.245	0	3.9418	1.56967	0	12.0407	0
Cpr31A	FBgn0053302	+	chr2L	10054214	10055935	8193	1721	no	no	no	no	no	no	no	no	no	no	no	no	no	no	0.184489	5.66667	0	0	0	0	8.56668	2.38873	0.979011	5.40679	0.43137	23.696	0	0	0
CG34109	FBgn0083945	+	chr2L	10094087	10125736	23746	31649	no	no	no	no	no	no	no	no	no	no	no	no	no	no	2.28086	271.333	21.3333	57.3333	87	0.0787276	0	0	2.1727	0	0.211254	22.8268	0	0	0
CG4839	FBgn0032187	+	chr2L	10144849	10155510	39269	10661	no	no	no	no	no	no	no	no	no	no	no	no	no	no	113.758	687	100.333	77.6667	177.667	0.0633831	3.40198	0.627979	374.963	0.996572	49.1474	0.868026	0	0	0.132368
CG13137	FBgn0032188	+	chr2L	10172701	10174090	25657	1389	no	no	no	no	no	no	no	no	no	no	no	no	no	no	0.238536	679	115	210.667	209.333	0	0	0	0.35496	0	0.374001	58.8937	0	0	0
Sur	FBgn0028675	-	chr2L	10182556	10199112	16365	16556	no	no	no	no	no	no	no	no	no	no	no	no	no	no	76.1982	13.3333	2	7.66667	0.333333	0.0110545	0.500823	0.853152	77.0845	0.498933	69.4452	1.1778	4.40619	1.42671	6.97208
CG31874	FBgn0051874	-	chr2L	10189819	10191496	16365	1677	no	no	no	no	no	no	no	no	no	no	no	no	no	no	1.81706	0	0	0.333333	0	0.010548	0	0	1.44596	0	2.15732	128.811	0	0	0.832851
Ripalpha	FBgn0032189	-	chr2L	10199395	10200972	8027	1577	no	no	no	no	no	no	no	no	no	no	no	no	no	no	313.004	186.333	225.667	398.667	291.333	32.7445	69.409	78.7235	236.603	77.2586	1687	68.4812	62.7936	126.003	15.2295
RpL7	FBgn0005593	+	chr2L	10201100	10202145	502	1045	no	no	no	no	no	no	no	no	no	no	no	no	no	no	10201.1	2750	2878	3304.33	2131.67	2629.17	36956.7	29526	15672.2	26197	24020.4	149.583	769.491	331.745	3127.92
CG34159	FBgn0085188	-	chr2L	10202519	10204320	810	1801	no	no	no	no	no	no	no	no	no	no	no	no	no	no	498.136	2409	1631.67	2453.67	1560.67	63.2082	623.439	599.349	272.516	478.493	1207.39	33.3313	289.386	130.173	103.059
CG5734	FBgn0032191	-	chr2L	10204756	10206961	559	2205	no	no	no	no	no	no	no	no	no	no	no	no	no	no	1013.64	920.667	957	1425.33	535.333	54.844	128.444	129.084	314.515	129.671	1649.24	36.6219	76.4817	88.7463	120.526
CG5731	FBgn0032192	-	chr2L	10207084	10209737	238	2653	no	no	no	no	no	no	no	no	no	no	no	no	no	no	16.6815	25.3333	0	6.33333	0	1.45844	84.7053	84.1231	11.1776	109.277	7.32507	1.94519	0	6.38797	4.06296
CG5727	FBgn0032193	-	chr2L	10209852	10210700	597	848	no	no	no	no	no	no	no	no	no	no	no	no	no	no	168.759	285.333	256	542.333	195.333	20.6953	201.774	174.726	92.0435	133.045	311.274	109.34	136.456	66.2919	22.4516
CG4901	FBgn0032194	+	chr2L	10211182	10213721	652	2539	no	no	no	no	no	no	no	no	no	no	no	no	no	no	289.405	238	218.667	135	117.333	33.6889	161.663	169.59	267.911	170.885	2014.09	26.4642	3.86475	58.0156	16.654
Npc1a	FBgn0024320	-	chr2L	10213891	10220957	565	7066	no	no	no	no	no	no	no	no	no	no	no	no	no	no	3666.87	3442.67	3432.33	3035.67	2442.33	23.1665	156.781	174.304	894.012	173.445	955.445	77.1113	17.8723	9.80234	50.8873
Prosalpha6	FBgn0250843	+	chr2L	10221352	10222503	549	1151	no	no	no	no	no	no	no	no	no	no	no	no	no	no	606.945	523	508.667	834.667	878	356.197	1925.23	1672.7	700.376	1541.66	4268.52	127.892	634.273	290.482	147.039
CG4908	FBgn0032195	+	chr2L	10222657	10224442	375	1785	no	no	no	no	no	no	no	no	no	no	no	no	no	no	241.862	676.333	519.667	482	846.333	19.6602	138.726	151.678	112.393	150.23	520.071	10.1136	6.58624	22.6384	6.96598
CG5708	FBgn0032196	-	chr2L	10224663	10226808	1172	2145	no	no	no	no	no	no	no	no	no	no	no	no	no	no	1011.89	1246.67	1440.67	2442.33	1435	44.2941	381.106	374.741	412.684	326.675	1644.47	95.932	16.745	115.029	39.0096
CG5694	FBgn0032197	-	chr2L	10227759	10231689	1754	3930	no	no	no	no	no	no	no	no	no	no	top 5%	no	no	no	801.401	615.333	822	1278	806	28.1654	132.855	135.949	408.622	139.991	3405.81	17.1021	6.62918	61.4089	11.0419
eEF1delta	FBgn0032198	+	chr2L	10232492	10234450	937	1958	no	no	no	no	no	no	no	no	no	no	no	no	no	no	1280.19	643	607.333	676	752.333	626.273	3590.86	3535.29	3465.46	3401.62	7960.26	139.034	636.839	304.203	161.771
mthl15	FBgn0051720	-	chr2L	10234584	10238317	1142	3733	no	no	no	no	no	no	no	no	no	no	no	no	no	no	50.4625	28.6667	11	15.6667	14	0.252415	2.6173	2.77081	32.2841	3.49478	15.5098	0.956442	6.15635	0.277255	0.119589
me31B	FBgn0004419	+	chr2L	10239325	10242172	1347	2847	no	no	no	no	no	no	no	no	no	no	top 5%	no	no	no	2580.33	1124	2078	2017.67	1457.33	226.266	1349.63	1470.77	2323.84	1374.07	59408.2	118.166	232.946	163.449	67.0836
chico	FBgn0024248	-	chr2L	10242511	10247064	776	4553	no	no	no	no	no	no	no	no	no	no	no	no	no	no	1368.13	1804.33	2107.33	1572	1463.67	18.7805	90.7563	101.383	913.639	113.764	695.636	27.2786	1.09553	12.1668	16.3589
bsk	FBgn0000229	-	chr2L	10247501	10250479	694	2978	no	no	no	no	no	no	no	no	no	no	no	no	no	no	3057.61	6889	7124.67	8036.33	8015.33	82.853	370.399	353.643	728.581	327.611	443.152	58.7852	22.3393	56.8114	52.057
CG31717	FBgn0051717	+	chr2L	10250736	10251594	500	858	no	no	no	no	no	no	no	no	no	no	no	no	no	no	301.086	778	705	1169.67	854	47.9792	232.717	171.079	279.187	130.825	427.96	102.99	135.334	125.838	85.9492
Ror	FBgn0010407	+	chr2L	10251837	10254686	677	2849	no	no	no	no	no	top 5%	no	no	no	no	no	no	no	no	496.499	382.667	680	864.333	614.667	47.709	6.77913	8.62949	37.7417	5.58334	12.4355	22.1967	9.83428	0.809568	0.933597
CG5676	FBgn0032200	-	chr2L	10254609	10255884	677	1275	no	no	no	no	no	no	no	no	no	no	no	no	no	no	1241.73	310	855.333	1561.67	582.333	416.719	1332.31	1244.38	1350.49	1021.95	1313.55	113.824	456.661	207.336	136.543
Pten	FBgn0026379	-	chr2L	10256318	10261017	1842	4699	no	no	no	no	no	no	no	no	no	no	no	no	no	no	1264.48	1913.33	2313.33	2616.67	1812.33	15.2758	113.382	125.872	599.383	123.829	1023.96	55.7469	14.44	29.2039	7.91148
Rsf1	FBgn0011305	-	chr2L	10262425	10263582	1956	1157	no	no	no	no	no	no	no	no	no	no	no	no	no	no	1872	3202.67	5062.33	7133.33	4291	163.668	613.721	726.897	490.509	669.647	673.348	68.7676	217.546	178.616	61.3385
REPTOR-BP	FBgn0032202	+	chr2L	10264130	10265229	657	1099	no	no	no	no	no	no	no	no	no	no	no	no	no	no	733.699	615.667	1082.67	2169.33	1200.67	98.5594	570.634	399.26	773.661	327.904	270.608	25.2249	262.056	54.9823	123.744
Mob3	FBgn0259482	+	chr2L	10265338	10266570	243	1232	no	no	no	no	no	no	no	no	no	no	no	no	no	no	444.935	832	837	1423.67	1103	43.8106	261.681	186.768	294.775	174.808	887.186	78.8238	144.976	103.274	37.7636
CG4953	FBgn0032204	+	chr2L	10266704	10268748	260	2044	no	no	no	no	no	no	no	no	no	no	no	no	no	no	328.765	370.667	462.333	478.333	348	14.8867	63.8297	64.8836	220.712	60.4807	1031.22	19.6371	61.4365	56.2059	13.825
CG4957	FBgn0032205	+	chr2L	10268874	10269904	288	1030	no	no	no	no	no	no	no	no	no	no	no	no	no	no	186.941	194.667	336.667	642	327.667	12.2303	80.1468	76.8628	180.825	67.8361	425.727	56.2282	82.5816	46.2304	19.1618
Mulk	FBgn0260750	+	chr2L	10270066	10271465	565	1399	no	no	no	no	no	no	no	no	no	no	no	no	no	no	261.596	919.333	1121.67	1119	1059.67	43.6538	133.547	115.193	150.463	123.611	724.745	81.3054	116.093	101.738	13.0494
trk	FBgn0003751	-	chr2L	10271442	10272223	565	781	no	no	no	no	no	no	no	no	no	no	no	no	no	no	33.6895	208.333	197	210	294.667	0.312177	9.13895	8.99559	13.6182	9.17738	173.787	2.17386	7.88733	16.44	1.56251
Utx	FBgn0260749	-	chr2L	10272626	10278811	542	6185	no	no	no	no	no	no	no	no	no	no	no	no	no	no	1010.62	4059.33	2559.67	2117.33	4216.33	44.6831	107.221	128.673	464.772	134.771	2359.45	62.3895	5.07309	14.5005	27.5598
Ufd4	FBgn0032208	-	chr2L	10281942	10292278	1598	10336	no	no	no	no	no	no	no	no	no	no	no	no	no	no	5324.06	3677	4106.67	2762.33	3243.33	56.8127	164.454	201.242	2842.72	221.063	7958.44	97.2732	20.6361	24.1141	47.8128
Hand	FBgn0032209	-	chr2L	10292780	10295299	1058	2519	no	no	no	no	no	no	no	no	no	no	no	no	no	no	27.5827	1	2	2.33333	0	0	13.1011	0	45.2368	0	1.74154	5.48188	0	0	0.123504
CYLD	FBgn0032210	-	chr2L	10295855	10299827	950	3972	no	no	no	no	no	no	no	no	no	no	no	no	no	no	1251.4	2070.33	1930.67	1637.33	1206	1.72303	134.949	117.705	670.139	118.819	433.658	127.231	15.5341	30.659	14.6919
CG13138	FBgn0032211	-	chr2L	10300221	10301955	1030	1734	no	no	no	no	no	no	no	no	no	no	no	no	no	no	2.85364	23	3.33333	8.33333	0	0.0894589	0	0	2.48178	0	39.5656	1.75381	0	0	0.010975
nmd	FBgn0005322	-	chr2L	10302591	10303945	753	1354	no	no	no	no	no	no	no	no	no	no	no	no	no	no	729.704	1586.33	1637.33	1970.33	1822.33	61.6431	298.983	323.96	696.535	301.59	2123.56	89.9838	154.917	147.568	47.9871
CG5390	FBgn0032213	-	chr2L	10304062	10306594	425	2532	no	no	no	no	no	no	no	no	no	no	no	no	no	no	1233.6	5.66667	0	2	23.6667	1.33919	1571.48	1572.62	1722.01	1428.31	172.68	20.1259	105.831	17.5576	189.258
CG4968	FBgn0032214	+	chr2L	10306902	10308050	381	1148	no	no	no	no	no	no	no	no	no	no	no	no	no	no	459.984	634	1084.67	1116.67	732.667	53.4089	551.34	496.174	329.944	434.027	1837.05	141.162	236.912	213.959	35.3774
Cdk5alpha	FBgn0027491	-	chr2L	10308123	10310736	1652	2613	top 5%	top 5%	top 5%	top 5%	top 5%	no	no	no	no	no	no	no	no	no	4090.56	6444.67	8024	9604.67	5304	0.603883	10.198	11.5892	219.48	9.24026	4.03331	4.64153	0	0	0.106051
Usp14	FBgn0032216	-	chr2L	10312315	10314396	1977	2081	no	no	no	no	no	no	no	no	no	no	no	no	no	no	923.206	594.333	910.333	1061.33	799.333	172.353	916.763	806.713	727.682	739.857	4565.87	127.355	174.776	213.275	72.5404
CG4972	FBgn0032217	+	chr2L	10314794	10317569	1073	2775	no	no	no	no	no	no	no	no	no	no	no	no	no	no	1216.37	1013.67	954.667	1054.67	522.333	61.7225	346.685	422.063	811.449	427.89	3800.35	94.2404	95.9083	118.352	39.1948
CG5381	FBgn0032218	-	chr2L	10317496	10321800	1073	4304	no	no	no	no	no	no	no	no	no	no	no	no	no	no	416.823	74.3333	12.6667	15.6667	25	0.152445	22.9878	8.76349	1878.75	4.10072	214.988	20.5287	27.2185	0.883319	2.90727
CG4995	FBgn0032219	+	chr2L	10322475	10324990	702	2515	no	no	no	no	no	no	no	no	no	no	no	top 5%	top 5%	top 5%	1.95505	17.3333	0	1.66667	0.666667	0.084739	0	0	23.2859	1.35147	4.87516	134.769	41.385	8.04169	0.147953
RnrL	FBgn0011703	-	chr2L	10325017	10327986	387	2969	no	no	no	no	no	no	no	no	no	no	no	no	no	no	177.547	47.6667	2	18.6667	28.6667	227.967	577.872	576.349	189.052	686.567	7862.86	9.34963	36.1156	120.727	60.438
Schip1	FBgn0032221	-	chr2L	10328346	10331116	706	2770	no	no	no	no	no	no	no	no	no	no	no	no	no	no	1700.41	1733	2655.67	3661	1457.33	1.14475	3.48226	3.84248	108.98	4.51527	18.8632	14.4548	0.40104	8.19949	2.49818
CG5037	FBgn0032222	+	chr2L	10331462	10333134	1125	1672	no	no	no	no	no	no	no	no	no	no	no	no	no	no	893.422	3131.67	1889	1632.33	2741.67	43.85	239.337	199.432	1720.75	201.185	1115.16	81.3451	108.57	71.4158	30.6423
GATAd	FBgn0032223	+	chr2L	10333913	10338441	1808	4528	no	no	no	no	no	no	no	no	no	no	no	no	no	no	1079.03	1604.67	1874.33	2364	1616.33	8.37017	38.6229	56.4582	522.313	64.4424	2250.8	50.4104	0.386394	12.9958	17.2654
SamDC	FBgn0019932	+	chr2L	10339470	10341505	1144	2035	no	no	no	no	no	no	no	no	no	no	no	no	no	no	550.108	1216.67	603.667	1100	976.333	31.4066	153.512	141.693	640.43	139.034	927.872	83.582	28.2411	109.998	32.0819
CG31715	FBgn0051715	+	chr2L	10341620	10342523	185	903	no	no	no	no	no	no	no	no	no	no	no	no	no	no	395.117	654	540	1083.67	727.667	118.525	1009.97	734.493	308.608	667.942	849.016	112.994	331.729	155.696	96.4823
Sps2	FBgn0032224	+	chr2L	10342593	10344223	305	1630	no	no	no	no	no	no	no	no	no	no	no	no	no	no	672.372	72.6667	305	340	147.333	28.0181	138.101	105.589	925.42	96.83	1419.83	50.8831	233.977	96.1906	20.6356
CG5022	FBgn0032225	+	chr2L	10344458	10347706	379	3248	no	no	no	no	no	no	no	no	no	no	no	no	no	no	448.08	984.333	578.667	741.667	876	1.92144	15.1078	19.64	83.6665	10.3785	17.577	1.34931	2.67522	0	0.209288
CG34367	FBgn0085396	-	chr2L	10347850	10353631	1255	5781	no	no	no	no	no	no	no	no	no	no	no	no	no	no	273.557	34.3333	11.3333	45.6667	15.6667	0.0290889	0	0	19.9687	0	1.43595	51.7816	0	0	0
CG5367	FBgn0032228	-	chr2L	10354742	10356597	1256	1855	no	no	no	no	no	no	no	no	no	no	no	no	no	no	11.8345	0	0	0.333333	0	0.0817712	9.39751	8.3952	14.3291	11.9052	221.615	1.04693	0	3.71742	2.3378
CG5045	FBgn0032229	+	chr2L	10356742	10357876	430	1134	no	no	no	no	no	no	no	no	no	no	no	no	no	no	535.907	1053.67	1088	1578.33	1279.33	85.8047	342.335	315.422	706.093	295.931	907.064	165.019	408.322	190.614	63.1571
pim	FBgn0003087	+	chr2L	10362988	10364046	703	1058	no	no	no	no	no	top 5%	no	no	no	no	no	no	no	no	39.2337	7	2.66667	4.33333	4	77.6722	234.156	230.762	71.3479	212.66	2984.27	86.8577	82.1776	164.345	17.1463
CG5056	FBgn0032231	+	chr2L	10366697	10367946	474	1249	no	no	no	no	no	no	no	no	no	no	no	no	no	no	414.41	391.667	1164.67	919.667	439.667	16.189	115.222	134.851	293.234	105.972	1005.17	107.683	114.82	89.4387	26.6963
rho-5	FBgn0041723	-	chr2L	10368133	10373900	472	5767	top 5%	top 5%	top 5%	top 5%	top 5%	no	no	no	no	no	no	no	no	no	2309.42	16949	6049	3306	8717	0.813445	1.12231	1.7206	106.887	1.30772	39.8959	3.67437	3.12856	0	0.204472
CG33303	FBgn0053303	-	chr2L	10374185	10375790	986	1605	no	no	no	no	no	no	no	no	no	no	no	no	no	no	996.312	900.333	572.333	481	1141.67	140.36	678.323	758.152	689.057	732.062	2961.69	119.43	252.706	232.405	161.267
dpr19	FBgn0032233	+	chr2L	10376491	10379908	910	3417	top 5%	top 5%	top 5%	top 5%	top 5%	no	no	no	no	no	no	no	no	no	2358.75	5241	5615.33	5828.67	4254.33	0.601519	16.6315	12.5791	128.137	22.3974	12.4485	15.3789	2.61953	1.31395	0.60305
gny	FBgn0032234	+	chr2L	10380117	10382865	217	2748	no	no	no	no	no	no	no	no	no	no	no	no	no	no	247.378	104.333	64.6667	135.333	40.3333	10.817	77.4596	86.1979	245.747	72.0981	439.646	34.707	0.833375	20.3838	17.106
Cdk1	FBgn0004106	-	chr2L	10384738	10386263	408	1525	no	no	no	no	no	top 5%	no	no	no	no	no	no	no	no	48.2423	0	0	0.333333	0	255.445	887.976	926.642	74.1807	899.728	3381.23	86.8951	596.304	268.771	39.5709
mRpS7	FBgn0032236	+	chr2L	10386663	10387524	6722	861	no	no	no	no	no	no	no	no	no	no	no	no	no	no	440.013	624.667	728.667	1073.33	912	126.619	732.2	597	1393.45	539.917	1315.7	101.213	325.956	157.578	69.323
Cnot4	FBgn0051716	+	chr2L	10396710	10402882	725	6172	no	no	no	no	no	no	no	no	no	no	no	no	no	no	3584.04	9720.33	10740.3	5265	5120.67	26.2066	238.43	285.762	2107.85	265.651	5230.77	92.4374	41.6092	30.5329	29.4766
LSm-4	FBgn0067622	-	chr2L	10403196	10405175	2374	1979	no	no	no	no	no	no	no	no	no	no	no	no	no	no	797.896	0	0	0	0	10.3084	461.938	398.644	301.66	328.033	1288.4	53.7905	107.717	42.2442	9.31991
Ir31a	FBgn0051718	+	chr2L	10406074	10408011	2399	1937	no	no	no	no	no	no	no	no	no	no	no	no	no	no	10.1825	1	6.33333	5.66667	3.66667	0.759599	0	0	5.06862	0	8.41799	1.06928	0	0	0
RpS27A	FBgn0003942	+	chr2L	10408350	10410467	1271	2117	no	no	no	no	no	no	no	no	no	no	no	no	no	no	11313.7	1619.67	1446.33	1863.33	1437.33	2718.04	52429	41598.3	19770.9	35473.9	28617.1	158.08	700.969	301.738	3986.89
CG5355	FBgn0032242	-	chr2L	10410536	10413572	1393	3036	no	no	no	no	no	no	no	no	no	no	no	no	no	no	1151.52	1177.33	757	648	1055.67	178.317	693.281	759.144	884.266	797.198	4390.47	111.429	86.7966	132.036	59.289
Klp31E	FBgn0032243	+	chr2L	10414033	10418991	659	4958	no	no	no	no	no	no	no	no	no	no	no	no	no	no	357.809	573.667	532	371.333	426.333	3.34419	17.5257	24.2559	336.161	24.4528	570.189	17.7269	4.16054	0.525353	6.29874
RfC3	FBgn0032244	+	chr2L	10419189	10420612	296	1423	no	no	no	no	no	top 5%	no	no	no	no	no	no	no	no	58.4989	79.6667	64.6667	76	110	90.1243	247.703	221.833	37.5456	245.484	931.339	46.72	147.604	194.069	17.6523
pie	FBgn0005683	-	chr2L	10420710	10422781	607	2071	no	no	no	no	no	no	no	no	no	no	no	no	no	no	54.379	4	11.6667	32.3333	18	19.4085	44.2232	44.6902	38.0613	47.505	1382.73	42.5467	0.661884	64.2694	12.5075
CG5168	FBgn0032246	+	chr2L	10423290	10425482	509	2192	no	no	no	no	no	no	no	no	no	no	no	no	no	no	1401.35	1859.67	1496.33	1561.33	1076	78.4557	612.695	620.521	802.522	574.857	2139.02	102.685	195.991	169.003	189.775
SmB	FBgn0262601	-	chr2L	10425482	10426791	2041	1309	no	no	no	no	no	no	no	no	no	no	no	no	no	no	208.692	312	323.667	422.667	350.667	398.619	1166.39	1109.88	169.354	865.474	1263.06	57.5834	441.572	222.414	181.186
CG5188	FBgn0032247	+	chr2L	10428832	10429988	2404	1156	no	no	no	no	no	no	no	no	no	no	no	no	no	no	100.719	291.667	261.667	285	232.667	10.7528	135.867	113.707	131.873	104.84	252.385	32.1248	56.5123	41.495	8.0534
Bug22	FBgn0032248	-	chr2L	10429919	10430980	2404	1061	no	no	no	no	no	top 5%	no	no	no	no	no	no	no	no	235.728	925.667	521	943	619	209.954	366.703	366.998	172.468	311.319	781.955	153.937	333.987	160.684	26.7039
TfIIB	FBgn0004915	+	chr2L	10431343	10432999	674	1656	no	no	no	no	no	no	no	no	no	no	no	no	no	no	795.351	1711.67	1718.67	2865	2256.33	91.1566	237.684	303.107	426.985	264.985	1512.21	105.92	126.459	131.272	46.763
TBC1D16	FBgn0032249	-	chr2L	10432676	10435679	674	3003	no	no	no	no	no	no	no	no	no	no	no	no	no	no	1634.28	3619	4140	4683.67	3844	2.68235	4.20852	3.10309	202.013	3.22435	322.684	8.70193	3.07636	2.26214	6.56114
holn1	FBgn0032250	+	chr2L	10435990	10437317	544	1327	no	no	no	no	no	no	no	no	no	no	no	no	no	no	235.71	173.333	256	556.667	319.333	34.85	142.377	148.004	182.282	148.444	927.42	80.3997	56.7792	65.2225	17.0686
STUB1	FBgn0027052	+	chr2L	10437550	10439244	428	1694	no	no	no	no	no	no	no	no	no	no	no	no	no	no	1030.26	2323	2390.67	2626.67	1644.67	34.118	235.118	238.618	600.374	217.139	2079.01	86.5519	153.548	100.974	29.7201
Nse4	FBgn0032251	+	chr2L	10439439	10440886	2035	1447	no	no	no	no	no	no	no	no	no	no	no	no	no	no	165.252	106	205	235.667	365.667	16.4822	47.7396	54.0456	65.9375	38.6034	714.102	73.1838	57.6796	50.0083	8.03322
loh	FBgn0032252	+	chr2L	10442726	10450080	1893	7354	no	no	no	no	no	no	no	no	no	no	no	no	no	no	176.437	79.6667	180.667	57	237	0.392672	14.1451	7.30426	51.2555	4.1146	13.2505	12.2519	1.02478	0	6.32981
ppk10	FBgn0065110	-	chr2L	10450133	10452201	528	2068	no	no	no	no	no	no	no	no	no	no	no	no	no	no	17.5036	0	6	5.66667	0.666667	0	0	0	7.83735	0	1.16177	7.84558	0	0	8.44495
LManI	FBgn0032253	-	chr2L	10452676	10457241	889	4565	no	no	no	no	no	no	no	no	no	no	no	no	no	no	299.294	0.333333	0.333333	0.666667	0.333333	0.0525682	13.3731	6.16954	200.951	1.78106	34.8623	0.944195	0.107979	1.26998	0.118908
LManII	FBgn0027611	+	chr2L	10457655	10462475	1274	4820	no	no	no	no	no	no	no	no	no	no	no	no	no	no	5931.66	18.3333	7.66667	24.6667	14.6667	0.269301	90.3426	80.2079	3676	20.9973	2605.96	7.93633	2.40142	0	8.5615
RluA-1	FBgn0051719	-	chr2L	10463335	10474347	3626	11012	no	no	no	no	no	no	no	no	top 5%	no	no	no	no	no	207.21	0.333333	0	214.667	8.33333	0.0923699	0.996836	1.54887	905.745	0	9.64877	1.60964	0	0	0.478775
RluA-2	FBgn0032256	+	chr2L	10477113	10482975	3075	5862	no	no	no	no	no	no	no	no	no	no	no	no	no	no	393.747	2077.33	950	602.667	1033.33	10.24	62.7729	66.5874	175.191	71.1856	603.183	2.10473	18.8899	21.5096	4.90052
Grip75	FBgn0026431	+	chr2L	10483284	10485857	430	2573	no	no	no	no	no	no	no	no	no	no	no	no	no	no	515.7	628.667	665.333	769.333	741	31.2081	127.175	112.434	281.783	130.55	1216.73	45.5819	19.6911	55.0344	12.4017
CG7456	FBgn0032258	-	chr2L	10485537	10488623	430	3086	no	no	no	no	no	no	no	no	no	no	no	no	no	no	799.121	1411.33	1241	777	1072	21.9721	132.712	168.931	492.606	156.2	1292.81	32.0228	55.033	55.3024	44.6359
CG6144	FBgn0032259	+	chr2L	10488744	10490461	373	1717	no	no	no	no	no	no	no	no	no	no	no	no	no	no	701.499	1147.67	865.333	1717.67	1390.33	11.9675	87.6092	81.6867	290.123	76.4	774.22	56.6675	65.9159	53.2228	9.36289
CG13144	FBgn0032260	-	chr2L	10489899	10491429	373	1530	no	no	no	no	no	no	no	no	no	no	top 5%	no	top 5%	top 5%	279.717	531	415.667	880.667	739	0.0331605	0	0	335.94	0	321.012	0.492781	17.3409	9.14779	0.17156
Myo31DF	FBgn0086347	-	chr2L	10491681	10506778	590	15097	no	no	no	no	no	no	no	no	no	no	no	no	no	no	714.896	317.667	21.6667	106.333	121.333	7.76612	121.092	125.446	742.042	142.029	1773.61	15.2288	10.672	18.8463	45.0297
CG6094	FBgn0032261	+	chr2L	10507116	10507918	7213	802	no	no	no	no	no	no	no	no	no	no	no	no	no	no	176.517	526.667	532	765.333	710.333	47.1658	191.284	181.8	235.519	157.083	488.012	91.325	144.139	137.074	22.2852
CG7384	FBgn0032262	-	chr2L	10507858	10510461	7213	2603	no	no	no	no	no	no	no	no	no	no	top 5%	no	no	no	127.131	381	200.667	268.667	415.667	0.0810914	8.20746	4.87545	257.592	4.09926	2266.42	4.05042	4.51549	5.61698	1.19342
Lrr47	FBgn0010398	+	chr2L	10517336	10518991	17301	1655	no	no	no	no	no	no	no	no	no	no	no	no	no	no	118.468	136	171.333	356.333	157	18.3528	39.695	51.2134	55.3564	46.3767	812.76	61.99	101.885	33.7347	7.58048
Lip4	FBgn0032264	+	chr2L	10529417	10531560	10686	2143	no	no	no	no	no	no	no	no	no	no	no	no	no	no	150.497	5.66667	0	1.66667	0	0.119683	5.2878	2.40661	228.265	0	129.641	1.52054	74.762	0	38.4757
CG18301	FBgn0032265	+	chr2L	10531820	10533647	934	1827	no	no	no	no	no	no	no	no	no	no	no	no	no	no	1.00654	0	0	0	0	0	0	0	2.66402	0	0.408282	0	0	0	0.0110897
CG18302	FBgn0032266	+	chr2L	10534321	10536545	9009	2224	no	no	no	no	no	no	no	no	no	no	no	no	no	no	10.0455	7.33333	4.33333	5	4.66667	0	0	0	137.928	0	0.109901	0.297694	0	0	0.0117395
Trim9	FBgn0051721	+	chr2L	10544880	10627374	16182	82494	no	no	no	top 5%	no	no	no	no	no	no	no	no	no	no	814.843	139	53.6667	1614.33	11.6667	0.21121	7.97459	1.8358	134.43	22.7243	12.3312	1.38121	0	0	0.0375709
w-cup	FBgn0032269	-	chr2L	10575859	10577792	9863	1933	no	no	no	no	no	no	no	no	no	no	no	top 5%	no	no	0.456311	1.66667	0	11	0	0	0	0	0.457897	1.45326	0	145.678	0	0	0
CG7329	FBgn0032271	-	chr2L	10629351	10639508	48118	10157	no	no	no	no	no	no	no	no	no	no	no	no	no	no	1.12733	0	0	3.66667	0	0	0	0	0.559131	0	0	92.4423	0	0	0
CG31871	FBgn0051871	+	chr2L	10662086	10671489	13467	9403	no	no	no	no	no	no	no	no	no	no	no	no	no	no	8.0086	0.333333	0	0	0	0	0	3.85906	16.9322	0	0	0.271812	0	0	0.00450953
CG17104	FBgn0040496	+	chr2L	10677369	10679525	7401	2156	no	no	no	no	no	no	no	top 5%	no	top 5%	no	no	no	top 5%	2.0701	0	0	4	0	0.0161105	34.6946	41.0331	3.83418	57.9677	0.0959244	60.5619	0	16.5357	0.0110905
CG17107	FBgn0032281	+	chr2L	10681974	10682383	1999	409	no	no	no	no	no	no	top 5%	top 5%	no	top 5%	no	no	no	top 5%	2.53704	0	0	0	0	0	12158.1	3364.95	47.8123	955.584	0	0	0	5.83888	0
CG7299	FBgn0032282	-	chr2L	10683766	10684407	3366	641	no	no	no	no	no	no	top 5%	no	no	no	no	no	no	no	23.5091	0	0	0.666667	0	0	1021.7	221.183	9.95139	54.3073	0	2.65218	0	34.892	3.46822
CG7296	FBgn0032283	-	chr2L	10686390	10686988	3728	598	no	no	no	no	no	no	top 5%	top 5%	no	no	no	no	no	no	41.7488	2	0.333333	0	0	0	2549.9	674.333	66.1384	200.489	10.9212	0	0	4.74987	7.35475
CG7294	FBgn0032284	-	chr2L	10688733	10689269	5415	536	no	no	no	no	no	no	top 5%	top 5%	no	top 5%	no	no	no	no	2.19391	0	0	0	0	0	2225.34	585.517	1.09001	240.094	0.438866	0	0	1.25927	0
CG7300	FBgn0032286	-	chr2L	10695208	10698024	2488	2816	no	no	no	no	no	no	no	no	no	no	no	no	no	no	112.243	0	0	1.66667	0	0	3.01751	1.06778	174.465	0	0.425626	0.815714	0	0	0.0123653
Lip1	FBgn0023496	-	chr2L	10699407	10701458	2159	2051	no	no	no	no	no	no	no	no	no	no	no	no	no	no	7.20778	1.33333	0.333333	0.333333	0	0	0	0	9.63309	1.7114	0.251213	9.98954	0	0	0.0145591
Lip2	FBgn0024740	-	chr2L	10702234	10706190	20114	3956	no	no	no	no	no	no	no	no	no	no	no	no	no	no	37.0851	0	0	1.66667	0	0	3.88579	1.75048	74.6491	0	0.376229	26.8678	0.630726	0	0.00914305
CG6415	FBgn0032287	+	chr2L	10703620	10704935	20114	1315	no	no	no	no	no	no	top 5%	no	top 5%	no	no	no	top 5%	top 5%	339.198	0	0.666667	0	0	0	64.3497	14.6899	774.365	5.24625	7.1866	1.73492	178.173	73.5831	0.0233512
CG6443	FBgn0032290	+	chr2L	10728974	10730302	277	1328	no	no	no	no	no	no	no	no	no	no	no	no	no	no	373.065	613.333	819.667	996.667	461.667	35.0485	141.549	137.149	175.616	114.446	415.771	85.6647	255.375	91.9049	23.7508
EMC3	FBgn0032292	-	chr2L	10731399	10732406	385	1007	no	no	no	no	no	no	no	no	no	no	no	no	no	no	590.548	1494.33	1011.67	1261	842	69.4297	421.114	446.666	405.562	382.294	763.775	126.422	311.749	224.474	86.1234
Dpy-30L1	FBgn0032293	+	chr2L	10732748	10733307	583	559	no	no	no	no	no	no	no	no	no	no	no	no	no	no	218.301	528	548.667	618.667	466.667	87.3418	599.098	569.132	200.331	520.61	500.395	86.6777	241.22	238.592	32.4311
Nup107	FBgn0027868	-	chr2L	10733292	10736077	583	2785	no	no	no	no	no	no	no	no	no	no	no	no	no	no	320.108	732.333	719.333	682	479.667	129.782	322.66	339.428	226.443	380.902	1686.61	42.8114	87.3034	165.188	33.8618
CG12299	FBgn0032295	+	chr2L	10737344	10740762	264	3418	no	no	no	no	no	no	no	no	no	no	no	no	no	no	808.552	2563.67	1462.67	1228	2078.33	49.4459	161.907	202.756	147.446	190.782	1804.33	27.089	15.4511	45.5761	19.3346
CG6729	FBgn0032296	-	chr2L	10740785	10743934	163	3149	no	no	no	no	no	no	no	no	no	no	no	no	no	no	393.933	703.667	510.333	437	606.667	13.2599	73.5199	83.7323	226.34	77.4723	606.922	34.1273	35.9247	43.5784	16.0816
CG17124	FBgn0032297	-	chr2L	10744074	10756316	4970	12242	no	no	no	no	no	no	no	no	no	no	no	no	top 5%	no	2255.01	1136.33	1502.33	2142.67	608	0.481238	28.9799	18.835	2015.36	6.2912	116.497	22.8048	101.769	8.04814	1.89614
CG6495	FBgn0027550	+	chr2L	10761146	10764972	5419	3826	top 5%	top 5%	top 5%	top 5%	top 5%	no	no	no	no	no	no	no	no	no	2455.41	11142.3	4207.67	2591.67	4106	0.305596	0	1.21846	354.338	0	64.5551	2.18524	0	0	0.229962
Ubc2	FBgn0015320	-	chr2L	10765561	10768005	817	2444	no	no	no	no	no	no	no	no	no	no	no	no	no	no	817.123	652.667	468.333	780.333	796	97.1231	184.563	250.556	552.144	273.319	3136.08	131.655	69.911	117.542	66.1109
CG6724	FBgn0032298	-	chr2L	10768233	10769964	1130	1731	no	no	no	no	no	no	no	no	no	no	no	no	no	no	249.187	341	205.667	276.667	303.333	70.8324	319.322	335.288	186.432	358.583	549.943	34.2232	58.999	214.406	29.1335
CG17127	FBgn0032299	+	chr2L	10770866	10771370	1569	504	no	no	no	no	no	no	no	no	no	no	no	no	no	no	74.457	0	0	0	0	0	0	6.0727	39.635	0	6.57033	2.17094	0	0	0
CG31869	FBgn0051869	-	chr2L	10772037	10801107	14159	29070	no	no	no	no	no	no	no	top 5%	no	top 5%	top 5%	no	no	no	593.018	2	0	44.3333	159.667	0.0588595	45.1348	169.742	270.109	62.3681	511.434	3.11424	0	0	0.0811988
CG31870	FBgn0051870	+	chr2L	10790241	10790776	14159	535	no	no	no	no	no	no	no	no	no	no	no	top 5%	no	no	0.653609	0	0	1	17	0	0	0	0.106749	0	0.219801	287.027	0	0	0
CG6508	FBgn0032303	+	chr2L	10819122	10820394	13807	1272	no	no	no	no	no	no	no	no	no	no	top 5%	no	no	no	33.7538	0	2.66667	6	19.6667	0	0	0	8.77584	0	303.611	0.243004	0	0	0
CG17134	FBgn0032304	+	chr2L	10820709	10821968	16078	1259	no	no	no	no	no	no	no	no	no	no	no	no	no	no	1.01888	0.333333	0	7.33333	3	0	0	0	0.0917211	0	6.00532	0	0	0	0
CG17140	FBgn0260453	-	chr2L	10843013	10844402	1790	1389	no	no	no	no	no	no	no	no	no	no	no	no	no	no	4.18855	0	0	0	0	0.0948495	0	0	3.25711	0	0.796316	62.2988	0	0	0.0501633
Porin2	FBgn0069354	-	chr2L	10845782	10847044	1562	1262	no	no	no	no	no	top 5%	no	no	no	no	no	top 5%	top 5%	no	5.40932	135.667	6.33333	10.3333	121.667	3.32799	10.7132	11.6517	141.577	14.7772	11.418	179.067	26.002	0	0.366924
porin	FBgn0004363	-	chr2L	10847226	10850868	645	3642	no	no	no	no	no	no	no	no	no	no	no	no	no	no	13295.9	20332	23339.7	26127	24036	615.417	3713.99	3659.58	19565.4	3814.19	23619.5	182.222	334.833	132.51	247.22
Dnz1	FBgn0027453	-	chr2L	10854432	10856669	581	2237	no	no	no	no	no	no	no	no	no	no	no	no	no	no	501.315	1209.33	376	940.667	733	26.522	131.033	133.765	209.931	129.331	883.405	68.031	1.87499	43.5118	51.112
aurB	FBgn0024227	-	chr2L	10856787	10858082	563	1295	no	no	no	no	no	top 5%	no	no	no	no	no	no	no	no	16.2359	13	0	1	17	221.183	688.277	580.793	16.4033	567.289	788.315	71.1479	162.107	199.592	44.3593
Stam	FBgn0027363	+	chr2L	10858527	10862015	8596	3488	no	no	no	no	no	no	no	no	no	no	no	no	no	no	1334.87	7455	1643.67	1490.67	6794.33	37.5276	115.724	131.655	941.047	134.954	1356.32	90.9062	15.997	27.1981	40.4424
CG7309	FBgn0032314	-	chr2L	10906269	10908812	5921	2543	no	no	no	no	no	no	no	no	no	no	no	top 5%	no	no	2.604	0	0.333333	0	0	0	0	0	0.710248	0	0.155288	151.658	0	0	0.00830978
CG14069	FBgn0032315	-	chr2L	10910229	10910535	8020	306	no	no	no	no	no	no	no	no	no	no	no	no	no	no	2.99796	0	0	0.333333	0	0	0	0	8.90855	0	2.7599	29.7094	0	0	0
dpr2	FBgn0261871	-	chr2L	10917138	10964128	33574	46990	no	no	no	top 5%	no	top 5%	no	no	no	no	no	no	no	no	606.928	4.66667	2.66667	2112.33	110.333	2.11781	0	0	39.9975	0	9.03214	0.197054	0	0	0.0112083
CG14072	FBgn0032318	+	chr2L	10936661	10937931	33574	1270	no	no	no	no	no	no	no	no	no	no	no	no	top 5%	top 5%	0.568048	4.66667	0	118	10.6667	0	20.9567	0	0	0	2.711	64.6492	413.793	61.8918	0.0981221
CG33129	FBgn0053129	-	chr2L	10964902	10970275	27133	5373	no	no	no	no	no	no	no	no	no	no	no	no	no	no	1830.81	3595	1641.33	2080	2512.67	342.02	854.809	1122.26	1319.66	1006.78	9166.76	140.62	149.465	108.155	270.117
YL-1	FBgn0032321	+	chr2L	10970437	10971870	571	1433	no	no	no	no	no	no	no	no	no	no	no	no	no	no	234.781	371	508.333	493.333	732.667	42.6104	277.992	300.223	169.02	270.403	762.145	74.6511	34.5203	89.5442	39.1016
CG16743	FBgn0032322	+	chr2L	10972279	10973408	443	1129	no	no	no	no	no	no	no	no	no	no	no	no	no	no	1421.39	33.3333	12	34	60	0.140004	21.9305	7.94566	664.804	4.38177	11.3539	0.931388	500.13	30.8511	69.6346
abo	FBgn0000018	-	chr2L	10973442	10975273	312	1831	no	no	no	no	no	no	no	no	no	no	no	no	no	no	148.71	68.3333	263.333	118	56.6667	10.3278	54.6888	58.9667	113.508	52.9154	255.174	61.9941	9.20564	58.0491	36.2497
ATPsynG	FBgn0010612	-	chr2L	10975551	10976422	624	871	no	no	no	no	no	no	no	no	no	no	no	no	no	no	2485.93	3871.67	3020.33	5687.67	5990.67	726.388	3796.25	2663.28	11253.5	2176.86	2499.56	155.321	441.622	169.096	295.498
SCAR	FBgn0041781	+	chr2L	10976768	10982395	746	5627	no	no	no	no	no	no	no	no	no	no	no	no	no	no	2844.35	1051	2141.67	2590	1132.67	17.3716	92.1071	112.916	788.17	125.913	2254.22	57.166	15.8677	27.6211	81.1697
piwi	FBgn0004872	-	chr2L	10982204	10987416	746	5212	no	no	no	no	no	no	no	no	no	no	top 5%	no	top 5%	no	286.665	115.667	134.333	229.333	152.333	0.68866	2.43759	1.23994	250.107	2.51654	4302.21	14.4772	201.023	33.5846	4.20765
CG12253	FBgn0026148	+	chr2L	10987816	10989241	463	1425	no	no	no	no	no	no	no	no	no	no	no	no	no	no	294.924	149	526.667	652.667	169.333	4.02351	118.2	119.369	53.8577	116.441	666.153	30.7012	11.6988	35.2312	9.95727
CG16833	FBgn0026147	+	chr2L	10989304	10997700	181	8396	no	no	no	no	no	no	no	no	no	no	no	no	no	no	1744.91	2495.33	7407.33	3644.33	996.333	13.8733	61.4974	77.6325	419.914	91.0336	3652.51	139.258	17.8329	28.4006	19.0769
aub	FBgn0000146	-	chr2L	10997818	11001489	700	3671	no	no	no	no	no	no	no	no	no	no	no	no	top 5%	no	86.4814	93.3333	5	20.3333	7.66667	9.15743	1.24634	2.48588	100.358	2.53658	2492.46	62.0232	248.087	156.553	14.8632
lectin-33A	FBgn0040096	+	chr2L	11002071	11002740	674	669	no	no	no	no	no	no	no	no	no	no	no	no	no	no	33.3217	6.66667	1.33333	0.333333	2.66667	0.0622965	8.2175	0	14.3654	5.48477	12.5859	3.59326	5.61187	4.10928	2.04793
RpL9	FBgn0015756	-	chr2L	11002832	11004189	725	1357	no	no	no	no	no	no	no	no	no	no	no	no	no	no	8371.55	1584.33	1613.33	2460.33	1237	2078.95	34114.1	26136.8	12454.9	22367.3	21704	147.194	660.141	265.589	2732.25
Nup154	FBgn0021761	+	chr2L	11004822	11009878	840	5056	no	no	no	no	no	top 5%	no	no	no	no	no	no	no	no	558.704	1240	1164.67	505.667	623.667	138.039	221.007	243.327	399.179	294.47	4754.4	31.6585	33.112	56.9419	33.538
Art8	FBgn0032329	-	chr2L	11009820	11011085	840	1265	no	no	no	no	no	no	no	no	no	no	no	no	no	no	92.1269	121.333	105.667	83.3333	176.667	19.733	172.728	181.92	115.491	208.461	544.742	24.4128	79.0337	155.343	15.6936
dUTPase	FBgn0250837	+	chr2L	11011292	11012135	1292	843	no	no	no	no	no	top 5%	no	no	no	no	no	no	no	no	170.24	27.3333	127.667	132.667	161.667	1298.01	4206.87	3954.04	139.094	3494.44	4250.5	66.2564	721.533	325.342	190.49
Samuel	FBgn0032330	-	chr2L	11013220	11066997	1588	53777	no	no	no	no	no	no	no	no	no	no	no	no	no	no	178.543	2.33333	0	1.33333	4	0.035209	56.1598	151.611	337.294	122.872	375.826	15.1741	11.9058	0.303972	5.20445
CG14913	FBgn0032331	+	chr2L	11017074	11018778	16573	1704	no	no	no	no	no	no	no	no	no	no	no	no	no	no	1.51525	0.333333	0	0	0	0	10.978	4.39401	2.5142	3.96867	1.21545	3.00278	0	0	0
CG14915	FBgn0032335	+	chr2L	11071026	11071532	39698	506	no	no	no	no	no	no	no	no	no	no	no	no	no	no	6.01413	0	0	0	0	0	0	10.6375	0.795753	15.1429	0	11.7646	0	0	0.0182327
AstCC	FBgn0032337	-	chr2L	11083458	11085243	3533	1785	no	no	no	no	no	no	no	no	no	no	no	no	no	no	29.7777	81.6667	0	1.33333	0	0	0	0	0.318808	0	0.202809	0	0	0	0.0485515
CG16854	FBgn0032338	+	chr2L	11086720	11090680	2238	3960	no	top 5%	top 5%	top 5%	top 5%	no	no	no	no	no	no	no	no	no	844.592	1392.33	2421	1129	659.333	0.0418268	0	0	74.271	0	0.740808	81.0284	0	0	0
Wdr59	FBgn0032339	+	chr2L	11091441	11095001	1112	3560	no	no	no	no	no	no	no	no	no	no	no	no	no	no	449.722	1583.67	1554.33	812.667	1713.33	9.85455	24.2052	31.4257	240.692	35.9349	1088.08	90.0691	18.0989	15.4234	11.8871
Reps	FBgn0032341	-	chr2L	11100962	11106652	355	5690	no	no	no	no	no	no	no	no	no	no	no	no	no	no	1048.11	1340	1551.67	1296	1166	20.0531	37.0874	42.6602	464.165	53.6631	2547.41	22.3954	53.2201	33.4139	26.6835
l(2)gd1	FBgn0261983	+	chr2L	11106911	11110851	1378	3940	no	no	no	no	no	no	no	no	no	no	no	no	no	no	771.356	1379.33	1387	1241	822.333	9.84532	65.1591	61.834	461.778	63.1204	947.198	18.1572	0	2.75893	18.9817
CG6201	FBgn0032343	-	chr2L	11110556	11113063	1378	2507	no	no	top 5%	top 5%	no	no	no	no	no	no	top 5%	no	no	no	688.214	339.333	928	1158.33	480.667	0.433901	11.3481	6.01473	151.824	7.06787	392.708	2.79254	0.765608	0.175317	0.057161
Gr32a	FBgn0041246	+	chr2L	11114182	11115755	1445	1573	no	no	no	no	no	no	no	no	no	no	no	no	no	no	55.3937	212.667	57	29.6667	48.3333	0.0431047	2.85026	1.25315	18.0301	2.29444	32.6773	11.1783	2.79427	0.935824	0.0902908
CG6230	FBgn0027582	-	chr2L	11115635	11120314	1445	4679	no	no	no	no	no	no	no	no	no	no	no	no	no	no	796.813	1477	1059.67	707.333	952	47.8924	81.3358	104.805	595.252	115.84	2350.9	126.778	19.1244	32.0026	23.8561
CG14921	FBgn0032345	-	chr2L	11120640	11121683	1206	1043	no	no	no	no	no	no	no	no	no	no	no	no	no	top 5%	4.0958	73.6667	5	2.33333	10.3333	0.958562	10.0004	11.4622	0.967696	13.5688	3.98982	99.8925	0.379975	12.4317	0.259795
Csl4	FBgn0032346	-	chr2L	11122563	11123792	6017	1229	no	no	no	no	no	no	no	no	no	no	no	no	no	no	124.695	503.667	337	558.667	325	72.0012	246.214	222.208	83.3456	220.157	630.838	39.6433	79.516	146.706	19.7534
RfC38	FBgn0028700	-	chr2L	11128929	11130645	5232	1716	no	no	no	no	no	top 5%	no	no	no	no	no	no	no	no	109.602	183.667	127	216	248	116.147	226.683	242.294	77.1024	243.011	1677.18	31.0281	105.721	172.651	18.5477
CG4751	FBgn0032348	+	chr2L	11130740	11136003	486	5263	no	no	no	no	no	no	no	no	no	no	no	no	no	no	1085.24	3160	1669.33	513.333	3501.33	30.3856	97.068	146.631	282.489	153.469	982.892	23.0669	33.9974	31.3883	16.8324
hgo	FBgn0040211	+	chr2L	11136394	11138567	624	2173	no	no	no	no	no	no	no	no	top 5%	no	no	no	no	no	37.9598	261	3.33333	2	44	0.101478	14.1787	4.59368	797.597	1.27885	1.66437	0.261212	0	1.80291	0.0556635
Gyc32E	FBgn0010197	-	chr2L	11138800	11148875	6321	10075	no	no	no	no	no	no	no	no	no	no	no	no	no	no	183.389	62	0.666667	18.6667	14	0.00560515	0	0.961971	15.6797	0.73146	0.647049	1.208	0	0	0.0207209
CG31867	FBgn0051867	-	chr2L	11144578	11145417	6321	839	no	no	no	no	no	no	no	no	no	no	no	no	no	no	0.509548	3.66667	0	0	2	0	0	0	0.315738	0	0	75.6588	0	0	0
CG6287	FBgn0032350	-	chr2L	11151505	11155716	6623	4211	no	no	no	no	no	no	top 5%	top 5%	no	top 5%	top 5%	no	no	no	2523.84	57.3333	9.66667	26.3333	23.6667	0.50059	1041.19	1117.29	2792.2	865.434	4245.92	16.7406	15.4144	0	3.10491
Ca-beta	FBgn0259822	-	chr2L	11156251	11203544	7910	47293	top 5%	top 5%	top 5%	top 5%	top 5%	no	no	no	top 5%	no	no	no	no	no	3433.98	8260.33	8058.67	5640.67	3192.33	0.11498	0	0	1367.33	0	112.63	1.67659	0	0	0.0139482
CG4788	FBgn0032354	+	chr2L	11179040	11180430	87767	1390	no	no	no	no	no	no	no	no	no	no	no	no	no	no	83.5127	39.6667	24.6667	95.3333	224	33.5224	96.9913	100.434	47.1023	85.7626	683.444	34.7866	43.195	57.9268	10.6839
cmet	FBgn0040232	-	chr2L	11260822	11269179	80939	8357	no	no	no	no	no	no	no	no	no	no	no	no	no	no	37.016	119.333	4.33333	2	2	25.1737	62.3775	65.0035	45.4595	94.7165	2575.67	58.2088	2.68669	18.2579	10.0779
cana	FBgn0040233	+	chr2L	11269726	11279847	1013	10121	no	no	no	no	no	no	no	no	no	no	top 5%	no	no	no	313.884	5.66667	3.33333	2	3.66667	8.11167	346.011	331.788	844.713	307.351	4036.79	75.9671	13.3837	13.7297	5.47366
Ppt2	FBgn0032358	+	chr2L	11280313	11281929	630	1616	no	no	no	no	no	no	no	no	no	no	no	no	no	no	806.459	1158	1192	1162.67	921.333	12.1075	104.576	126.979	1023.97	106.963	562.437	20.4826	94.5654	41.1017	13.994
mre11	FBgn0020270	+	chr2L	11282093	11284350	186	2257	no	no	no	no	no	no	no	no	no	no	no	no	no	no	350.494	187.333	436.667	490	193.333	59.6191	340.107	278.77	159.43	295.471	1392.08	21.0001	140.864	89.157	38.2844
salr	FBgn0000287	+	chr2L	11358872	11373637	32965	14765	no	no	no	no	no	top 5%	top 5%	no	no	top 5%	no	no	no	no	656.406	0.666667	1.66667	34	0.333333	4.92526	229.669	2.84222	250.07	333.289	1.45711	55.1567	0	0	0.00715479
salm	FBgn0261648	-	chr2L	11434310	11445603	81057	11293	no	no	no	no	no	top 5%	top 5%	no	no	top 5%	no	no	no	no	236.973	8.66667	0	17.6667	0	2.5427	93.5953	1.78964	390.077	136.319	0.742131	15.4587	0	0.0221048	0.0114459
sala	FBgn0003313	+	chr2L	11486177	11486949	48947	772	no	no	no	no	no	no	no	no	no	no	no	no	no	no	36.4139	0	0	0	0	0.0212009	0	0	54.3404	0	55.2702	1.60277	0	0.477292	0
CG6488	FBgn0032361	-	chr2L	11496793	11499119	12475	2326	no	no	no	no	no	no	no	no	no	no	no	no	no	no	322.405	774.333	925	723.667	555	8.12316	71.2784	81.8689	216.336	69.9759	203.703	14.6387	50.7459	23.5443	15.3701
spz4	FBgn0032362	+	chr2L	11501750	11508650	2977	6900	no	no	no	no	no	no	no	no	no	no	no	no	top 5%	no	89.9565	81.6667	17.6667	74.6667	174.667	0	0	0	97.1484	1.02093	86.2924	0	10.1701	1.00121	0.0251885
Dlg5	FBgn0032363	-	chr2L	11508398	11517057	2977	8659	no	no	no	no	no	no	no	no	no	no	no	no	no	no	966.764	938.667	236.333	620	1203.33	10.5084	50.1772	76.363	899.049	90.2986	1931.71	14.9294	11.1332	7.98957	25.033
CG4970	FBgn0032364	+	chr2L	11517403	11519783	381	2380	no	no	no	no	no	no	no	no	no	no	no	no	no	no	1.06454	0	0	0	0	0.00815405	0	0	0.951501	0	5.43476	112.699	0	0	12.1403
CG31705	FBgn0028490	-	chr2L	11523303	11528201	1849	4898	no	no	no	no	no	no	no	no	no	no	no	no	no	no	13647.1	96.6667	21.3333	185	60.6667	0.426687	115.051	77.4554	5412.34	28.3339	1116.12	54.0095	127.529	18.3885	156.084
CG31706	FBgn0051706	-	chr2L	11529523	11531049	2153	1526	top 5%	no	no	no	no	no	no	no	no	no	no	no	no	no	5696.02	40.3333	12	130.667	31.6667	0.0949931	0	0	261.729	0	1.78899	3.18581	0	0	0.635584
CG34162	FBgn0085191	+	chr2L	11531880	11533720	2428	1840	no	no	no	no	no	no	no	no	no	no	no	no	no	no	1.68655	0	0	0.333333	0.333333	0	0	0	0	0	0	29.1832	0	0	0.00970603
kek2	FBgn0015400	+	chr2L	11606513	11626124	53040	19611	top 5%	no	top 5%	top 5%	top 5%	no	no	no	no	no	no	no	no	no	1512.72	384.333	836.333	3070.67	1343.67	0.735865	0	1.19936	89.2002	0	6.04204	0.827436	0	0	0
CG6614	FBgn0032369	-	chr2L	11645132	11648839	35851	3707	no	no	no	no	no	no	no	no	no	no	no	no	no	no	1.46942	0	0	1.66667	0	0.748672	0	0	0.181941	0	0	60.4012	0.105925	0	0.0070625
CG14931	FBgn0032374	+	chr2L	11788460	11789475	34086	1015	no	no	no	no	no	no	no	no	no	no	top 5%	no	top 5%	top 5%	19.7965	20.3333	4.33333	2	59.6667	0	0	0	35.2382	0	1807.36	130.225	96.2467	174.657	0.22722
CG14932	FBgn0032375	+	chr2L	11789603	11791015	137	1412	no	no	no	no	no	no	no	no	no	no	no	no	top 5%	top 5%	2.41786	15.3333	1.66667	0	37.3333	0.19778	0	0	1.18261	0	6.229	104.467	467.603	145.688	1.16407
Tsp33B	FBgn0032376	-	chr2L	11791024	11792365	55	1341	no	no	no	no	no	no	no	no	no	no	no	top 5%	no	no	1.2904	11	0.666667	2.33333	24.3333	0.0556233	0	0	0.115439	0	0.318331	133.102	0	0	0.0433965
CG14937	FBgn0032377	-	chr2L	11792411	11794083	289	1672	no	no	no	no	no	top 5%	no	no	no	no	no	no	no	no	88.4099	233.667	312	109.333	430.333	12.118	8.92254	8.75976	16.889	6.52747	10.4866	12.4588	0	14.7449	1.04958
crol	FBgn0020309	-	chr2L	11794326	11809433	1306	15107	no	no	no	no	no	no	no	no	no	no	no	no	no	no	4065.82	11233.3	10071	9026	15826.7	49.6894	321.093	406.853	2018.01	493.986	2817.8	32.5646	44.5528	33.8419	72.0259
esc	FBgn0000588	-	chr2L	11827203	11829377	21738	2174	no	no	no	no	no	no	no	no	no	no	no	no	no	no	26.4669	0.666667	2.66667	163.667	115.333	37.7612	0	0	53.1093	96.4537	1272.35	8.36367	36.6977	128.214	12.4098
CG14933	FBgn0040968	+	chr2L	11843136	11844012	5337	876	no	no	no	no	no	no	no	no	no	no	no	no	no	no	1580.33	0	0	5.33333	2	9.97947	0	0	2036.87	0	28.4876	15.7563	101.597	4.21313	19.0702
CG16965	FBgn0032387	+	chr2L	11981615	11984380	10755	2765	no	no	no	no	no	no	no	no	no	no	no	no	no	no	243.955	41	34.6667	44.3333	67	0	0	0	244.611	0	13.6249	2.88802	3.63924	0.523638	5.0017
CG6686	FBgn0032388	-	chr2L	11984326	11988035	10755	3709	no	no	no	no	no	no	no	no	no	no	no	no	no	no	1646.51	1470.67	1624	1724.67	1057	51.996	164.068	198.799	744.234	215.166	2460.7	80.1222	34.5899	53.5628	56.9227
CG34163	FBgn0085192	+	chr2L	11988269	11988801	310	532	no	no	no	no	no	no	no	no	no	no	no	no	no	no	71.9395	66.6667	77.6667	133	29	68.3246	429.833	349.149	105.667	337.078	412.55	12.8116	103.479	99.8455	27.2191
zuc	FBgn0261266	-	chr2L	11988734	11989861	310	1127	no	no	no	no	no	no	no	no	no	no	no	no	no	no	10.6199	21.3333	24	31	9	6.02334	55.3242	56.9141	19.0498	67.9595	544.414	7.01093	19.7248	94.2811	10.162
dgt2	FBgn0032390	+	chr2L	11989937	11990834	168	897	no	no	no	no	no	no	no	no	no	no	no	no	no	no	89.3974	45.3333	38.3333	114.333	54.3333	93.577	549.589	514.252	71.6231	420.708	871.145	56.1058	54.0186	183.506	44.4338
escl	FBgn0032391	+	chr2L	11990926	11992848	149	1922	no	no	no	no	no	no	no	no	no	no	no	no	no	no	155.633	630	220	401.333	395.667	11.3111	56.2039	70.8507	49.1118	63.5165	319.18	8.47093	0	17.4517	7.09255
Ada1-2	FBgn0051866	+	chr2L	11992905	11994054	379	1149	no	no	no	no	no	no	no	no	no	no	no	no	no	no	77.8195	1149	157.333	150	1165.67	9.51184	102.066	111.654	48.5926	102.382	125.744	5.3289	1.70047	5.51668	7.56737
CG18789	FBgn0042127	-	chr2L	11993988	11995428	379	1440	no	no	no	no	no	no	no	no	no	no	no	no	no	no	16.9911	407	69.6667	67.6667	430	3.38037	54.3673	69.0733	10.0085	64.466	65.117	16.8087	0	1.5635	3.43042
Ada1-1	FBgn0051865	+	chr2L	11996810	11997965	400	1155	no	no	no	no	no	no	no	no	no	no	no	no	no	no	38.0912	173.667	96	60.6667	131.333	1.59769	103.288	112.146	25.5482	100.743	86.6162	0.32699	2.25025	2.50655	3.4549
CG18787	FBgn0042125	-	chr2L	11997899	11999340	400	1441	no	no	no	no	no	no	no	no	no	no	no	no	no	no	46.3117	304.333	163.333	107	207	8.79638	58.4902	70.6022	33.7996	64.1046	221.481	36.3102	0.319003	2.03229	5.09658
CG12264	FBgn0032393	+	chr2L	11999653	12001244	6412	1591	no	no	no	no	no	no	no	no	no	no	no	no	no	no	638.685	3052.33	1924	1450	2263	37.5706	333.941	274.703	1535.61	275.355	873.544	63.895	224.432	159.812	67.226
CG6746	FBgn0032394	-	chr2L	12001233	12002276	6412	1043	no	no	no	no	no	no	no	no	no	no	no	no	no	no	648.9	1047.33	449	829.333	943.667	42.8237	512.257	446.532	1078.79	381.76	562.406	85.8574	153.842	200.853	59.5095
Rh5	FBgn0014019	+	chr2L	12008375	12009846	10556	1471	no	no	no	no	no	no	no	no	no	no	no	no	no	no	120.685	30.3333	95.3333	137.667	1	0.0133165	6.06186	4.74874	12.5297	4.04984	2.15144	16.5543	0.771938	0	0.11232
CG6734	FBgn0032395	-	chr2L	12014303	12020938	10958	6635	no	no	no	no	no	no	no	no	no	no	no	no	no	no	742.768	1044.67	1147.33	600.667	817.333	10.4995	17.1061	20.7725	192.427	20.3552	406.216	8.27503	0.177353	3.71017	5.42687
dmGlut	FBgn0010497	+	chr2L	12027439	12034123	6567	6684	no	no	no	no	no	no	no	no	no	no	top 5%	no	no	no	211.519	86.6667	0	3.33333	49.3333	0.0421708	45.2937	48.1495	226.277	66.0369	1776.1	0.260488	5.83441	0.0895259	2.96087
CG18788	FBgn0042126	+	chr2L	12034189	12036137	135	1948	no	no	no	no	no	no	no	no	no	no	no	no	top 5%	no	24.203	225	93.6667	90.3333	209.333	0	5.92063	5.67386	10.346	4.94182	49.7238	45.7673	24.512	3.89361	0.0406832
Tom70	FBgn0032397	-	chr2L	12035994	12038543	135	2549	no	no	no	no	no	no	no	no	no	no	no	no	no	no	683.39	1771	2251	1624	1643	39.0555	206.962	232.07	188.6	248.135	1105.52	140.963	24.2634	48.3701	28.5577
CG6766	FBgn0032398	-	chr2L	12038612	12040682	435	2070	no	no	no	no	no	no	no	no	no	no	no	no	no	no	1527.19	1319	1481.67	1540.67	1384.33	26.9547	265.382	292.164	1074.14	264.044	1841.99	83.8739	36.7996	80.0604	50.2819
CG6785	FBgn0032399	-	chr2L	12041048	12045200	511	4152	no	no	no	no	no	no	no	no	no	no	no	no	no	no	52.808	27	17	48	94	0.241358	20.2768	18.6984	73.1121	13.4814	159.966	16.8246	2.62485	0.0338755	0.223719
CG6770	FBgn0032400	-	chr2L	12045345	12046100	898	755	no	no	no	no	no	no	no	no	no	no	no	no	no	no	11808.1	3016.67	4680	8791.67	6939.33	63.1305	6652.76	4098.18	20902.5	2623.3	18548.3	115.534	737.401	236.511	351.218
Plzf	FBgn0032401	-	chr2L	12046853	12048918	1257	2065	no	no	no	no	no	no	no	no	no	no	no	no	no	no	154.677	84	140.333	308.667	114.667	2.51466	16.3486	15.996	97.1058	16.8782	161.703	7.65983	0.174573	13.9487	2.9233
CG14945	FBgn0032402	+	chr2L	12049422	12052049	785	2627	no	no	no	no	no	no	no	no	no	no	no	no	no	no	3943.07	90.3333	13.6667	158.333	61.3333	1.05631	19.5473	21.5585	621.29	18.8129	536.307	6.75437	20.5021	10.1563	8.57675
JhI-21	FBgn0028425	-	chr2L	12051754	12056042	785	4288	no	no	no	no	no	no	no	no	no	no	no	no	no	no	1116.66	178.667	12.3333	221.667	81.3333	132.684	227.7	287.761	535.813	281.406	3372.95	25.5941	25.6599	29.1518	198.237
Rab3-GAP	FBgn0027505	-	chr2L	12058303	12063171	403	4868	no	no	no	no	no	no	no	no	no	no	no	no	no	no	476.269	805.333	737.667	488.667	366.667	11.7589	33.7341	40.2987	273.214	44.8644	705.521	36.3079	0.162106	5.53907	12.3282
firl	FBgn0032405	-	chr2L	12063522	12066772	10401	3250	no	no	no	no	no	no	no	no	no	no	no	no	no	no	370.807	79	16.6667	65	14.6667	0.0264731	53.1023	19.7769	322.275	22.2092	73.8854	13.253	0	0	0.125923
prd	FBgn0003145	-	chr2L	12082996	12085792	13339	2796	no	no	no	no	no	no	no	no	no	no	no	no	no	no	8.84765	80.6667	0.333333	2	0.666667	0	0	0	1.60048	0	0.429966	23.6379	0.131948	0	0
Pex19	FBgn0032407	+	chr2L	12093770	12095250	7992	1480	no	no	no	no	no	no	no	no	no	no	no	no	no	no	1056.06	2313.33	2311.33	2468.33	2555	75.3965	673.237	577.309	662.378	532.918	1026.38	90.3315	245.494	140.107	78.4694
CG6712	FBgn0032408	-	chr2L	12095175	12096510	7992	1335	no	no	no	no	no	no	no	no	no	no	no	no	no	no	157.084	630	389.667	346	344	77.866	271.776	298.986	197.062	312.668	1212.87	32.3567	175.993	187.173	20.6062
Mt2	FBgn0028707	+	chr2L	12096524	12097687	169	1163	no	no	no	no	no	no	no	no	no	no	no	no	no	top 5%	37.7777	100.333	53.3333	77.3333	87.3333	12.8679	56.7516	57.3939	41.4439	58.0731	87.276	18.5241	18.6969	60.9395	4.69748
Ced-12	FBgn0032409	+	chr2L	12097842	12100839	603	2997	no	no	no	no	no	no	no	no	no	no	no	no	no	no	556.39	686.333	577.333	738.333	647	4.56356	62.5236	75.6032	204.189	70.6085	840.33	19.2131	10.6106	16.9261	24.6655
Patsas	FBgn0029137	-	chr2L	12100764	12103285	603	2521	no	top 5%	top 5%	no	top 5%	no	no	no	no	no	no	no	no	no	610.714	1983.33	1822.33	2107.67	2967.33	1.3224	1.80988	1.99239	48.105	1.52077	113.091	6.52606	0	0.704299	0.646199
ThrRS	FBgn0027081	+	chr2L	12103733	12106894	840	3161	no	no	no	no	no	no	no	no	no	no	no	no	no	no	1797.92	2479.33	2782.67	2881.67	2807	211.004	693.414	762.669	1220.28	796.818	4385.9	108.194	225.187	165.797	170.034
Rab6	FBgn0015797	-	chr2L	12107286	12109124	724	1838	no	no	no	no	no	no	no	no	no	no	no	no	no	no	728.795	1877.33	1040.67	1431	1648.67	48.1623	283.408	312.625	705.918	259.339	1868.65	34.0296	172.991	127.976	77.6423
CG17211	FBgn0032414	+	chr2L	12114359	12129896	2983	15537	no	no	no	no	no	no	top 5%	top 5%	no	top 5%	no	no	no	no	8.45121	2.33333	0	2	43	0.167526	47.2883	227.136	3.08543	130.705	0.417674	0.486822	0	0	0.00588874
rho-6	FBgn0032415	-	chr2L	12130515	12133367	5316	2852	no	no	no	no	no	no	no	no	no	no	no	no	no	no	10.142	0.666667	0	0.333333	0.333333	0	0	0	9.14425	0	0	39.0293	0	0	0.0201884
Gr33a	FBgn0032416	+	chr2L	12138064	12140392	7088	2328	no	no	no	no	no	no	no	no	no	no	no	no	no	no	3.15298	0	0	1.66667	0	0	0	0	0.35496	0	0.107077	11.0648	0	0	0
CG31760	FBgn0051760	+	chr2L	12142783	12170217	4024	27434	top 5%	no	no	top 5%	top 5%	no	no	no	no	no	no	no	no	no	3566.68	36.6667	51	2611.67	7147.33	0.0314152	0	0	194.369	0	9.17078	13.5961	0	0.73885	0.00269667
ZnT33D	FBgn0051860	+	chr2L	12164240	12166723	5495	2483	no	no	no	no	no	no	no	no	no	no	no	no	no	no	36.9809	0	0	5.33333	9	0	0	0	0.922573	0	0.298926	77.8328	0	0	0
CG17217	FBgn0032419	+	chr2L	12170585	12171232	4276	647	no	no	no	no	no	no	no	no	no	no	no	no	top 5%	no	99.0752	22.6667	3	37	20	0	0	0	48.5103	0	24.5448	81.0149	17.264	0	0
CG6583	FBgn0032420	-	chr2L	12171203	12172569	4276	1366	no	no	no	no	no	no	no	no	no	no	no	no	no	no	232.006	274.667	169.667	620.333	284.667	7.65944	431.204	487.104	139.877	426.775	790.742	16.7197	41.9974	33.4017	15.4472
bru1	FBgn0000114	+	chr2L	12205842	12312795	156715	106953	top 5%	top 5%	no	top 5%	top 5%	no	no	no	top 5%	no	top 5%	top 5%	no	top 5%	1142.95	7556.67	95	1415.33	1330.33	0.103571	0	0	1362.1	0	16631.2	175.654	6.41748	44.7468	0.0593154
CG31759	FBgn0051759	+	chr2L	12207626	12210110	156715	2484	no	no	no	no	no	no	no	no	no	no	no	no	no	no	73.5598	95	87.3333	72.3333	56	11.8976	15.7453	23.8776	69.725	30.8909	730.039	35.3392	4.83728	9.07956	5.20655
bru2	FBgn0262475	+	chr2L	12344380	12397528	45355	53148	no	no	no	no	no	no	no	no	no	no	no	no	no	no	290.74	96.6667	7	50	0	0.0245933	7.98539	3.9883	459.368	2.87698	201.883	19.691	1.89085	0	1.51881
CG17010	FBgn0032424	+	chr2L	12356440	12357906	45355	1466	no	no	no	no	no	no	no	no	no	no	no	top 5%	no	no	0.207601	0	0.666667	0	0	0	0	0	0	0	0	139.723	0	0	0
Pkd2	FBgn0041195	+	chr2L	12398299	12402023	41639	3724	no	no	no	no	no	no	no	no	no	no	no	top 5%	no	no	3.19297	1.33333	0	2.66667	0	0	0	0	3.55735	0	2.95638	125.541	0	0	0.00499708
vir-1	FBgn0043841	-	chr2L	12403269	12423421	2728	20152	no	no	no	no	no	no	no	no	no	no	no	no	no	no	5594.83	177	29.3333	135.333	23.3333	0.181835	429.534	256.041	5881.72	286.443	503.017	46.6345	42.3119	31.5843	1303.33
CG6405	FBgn0032428	+	chr2L	12424903	12426440	1940	1537	no	no	no	no	no	no	no	no	no	no	no	no	no	no	55.7834	351.333	8.33333	423.333	193	0.0119466	3.83165	3.81936	29.8268	6.33466	1.59034	89.1349	0	7.36765	1.61166
CG5446	FBgn0032429	-	chr2L	12426898	12427663	826	765	no	no	no	no	no	no	no	no	no	no	no	no	no	no	435.326	661	667	1087	652.667	99.9701	670.161	672.443	304.582	563.469	916.323	114.287	224.434	208.375	76.0334
CG6388	FBgn0032430	+	chr2L	12428031	12430021	3907	1990	no	no	no	no	no	no	no	no	no	no	no	no	no	no	239.695	242.667	321	307	264	22.8867	169.751	200.819	215.995	195.409	522.172	14.0478	85.7114	146.485	25.249
CG5435	FBgn0032431	-	chr2L	12429826	12430892	3907	1066	no	no	no	no	no	no	no	no	no	no	no	top 5%	no	top 5%	38.4411	239.667	87	86	170.667	0.0437204	55.2969	20.8121	39.511	19.8176	71.6807	144.078	6.43397	13.3416	0.131933
eRF3	FBgn0020443	+	chr2L	12434431	12440605	4408	6174	no	no	no	no	no	no	no	no	no	no	no	no	no	no	1551.38	3339	1144.67	1260	1431.67	102.318	298.08	379.352	1583.61	440.034	9156.69	96.4049	138.426	101.849	73.1575
Oatp33Ea	FBgn0032433	-	chr2L	12441474	12445922	1170	4448	no	no	no	no	no	no	no	no	no	no	no	no	no	no	575.795	90	134.667	42.3333	128.667	0.122168	1.25863	0	505.74	0	12.3464	8.60132	0	0.073919	0.36132
CG5421	FBgn0032434	-	chr2L	12446223	12448113	673	1890	no	no	no	no	no	no	no	no	no	no	no	no	no	no	7.42379	20	21.6667	3.33333	21.3333	0.0267019	0	0	1.20366	0	0.323863	70.8072	0	0	0.0223211
Oatp33Eb	FBgn0032435	+	chr2L	12448485	12452053	805	3568	no	no	no	no	no	no	no	no	no	no	no	no	no	no	171.41	6.66667	1	9.33333	33.6667	0	0	0	286.752	0	9.95265	0.3426	0	0	1.23897
CG5418	FBgn0032436	-	chr2L	12451944	12453230	805	1286	no	no	no	no	no	no	no	no	no	no	no	no	no	no	29.51	0	0	5.33333	1	0.168412	11.4116	3.04948	26.4587	0	0.63758	1.18368	0	0	0.110448
bun	FBgn0259176	-	chr2L	12455539	12546630	11182	91091	no	no	no	no	no	no	no	no	no	no	no	no	no	no	10972.3	20521.3	19174.7	19063.7	21017.7	53.8824	97.7562	127.403	5509.85	190.827	6099.43	98.0828	22.0009	15.0868	214.947
nub	FBgn0085424	+	chr2L	12587870	12628143	54999	40273	no	no	no	no	no	no	top 5%	top 5%	no	top 5%	no	no	no	no	164.195	0.333333	0	2	0	0.0224933	98.8432	80.5153	111.106	314.559	5.62465	1.37287	0	0.0862022	0.0161452
CCT4	FBgn0032444	-	chr2L	12690335	12692937	20669	2602	no	no	no	no	no	no	no	no	no	no	no	no	no	no	856.664	771	826	941.667	760.333	365.669	1557.68	1657.25	793.88	1815.77	8175.07	127.763	544.153	266.974	161.401
CG6153	FBgn0032445	+	chr2L	12692985	12693892	103	907	no	no	no	no	no	no	no	no	no	no	no	no	no	no	128.737	330	332	322	255.333	34.8184	197.174	187.192	112.811	159.678	613.409	115.952	288.576	139.56	23.6917
CG5780	FBgn0032446	-	chr2L	12693871	12694982	103	1111	no	no	no	no	no	no	no	top 5%	no	no	no	no	top 5%	no	19.5709	63.6667	65.6667	76.3333	65.3333	2.2001	79.5652	111.356	17.9846	90.5902	179.16	24.6611	62.3531	11.7632	1.0689
PICK1	FBgn0032447	+	chr2L	12695037	12698917	1649	3880	no	no	no	no	no	no	no	no	no	no	no	no	no	no	1004.8	680	1790.33	1472	665.333	8.00058	25.6381	21.8905	64.4898	28.5743	24.7704	96.0001	10.9399	0.0630224	1.74828
CG5781	FBgn0032448	-	chr2L	12696425	12697323	1649	898	no	no	no	no	no	no	no	no	no	no	no	top 5%	no	no	54.6514	12.6667	75.3333	45	0	0	0.00558889	0.877712	3.58193	2.45561	0.417674	127.099	0	0	0
CG17036	FBgn0032449	-	chr2L	12698917	12700640	2000	1723	no	no	no	no	no	no	no	no	no	no	top 5%	no	no	top 5%	286.703	143.667	161	96.6667	104.333	0.20379	27.0925	25.5242	46.0729	29.455	400.146	51.5764	3.39147	16.1114	0.172546
CG5776	FBgn0032450	-	chr2L	12701046	12704457	672	3411	no	no	no	no	no	no	no	no	no	no	no	no	no	no	196.792	272.667	154	114.667	134	10.9153	31.3281	41.564	112.154	46.0781	1358.41	16.9384	0.153148	28.5109	7.91573
spict	FBgn0032451	+	chr2L	12704723	12706683	298	1960	no	no	no	no	no	no	no	no	no	no	no	no	no	no	411.397	1998.33	834.667	690.667	1367	14.3834	208.673	228.164	414.406	201.886	884.39	40.2846	111.911	102.249	25.2372
CG15484	FBgn0032452	-	chr2L	12706715	12707590	102	875	no	no	no	no	no	no	no	no	no	no	no	no	no	no	21.6183	50	39	35.3333	35.6667	3.86968	7.6418	0	28.8099	8.90271	86.2092	21.9641	150.749	42.8523	11.8442
CG6180	FBgn0032453	+	chr2L	12707660	12708680	181	1020	no	no	no	no	no	no	no	no	no	no	no	no	no	no	985.075	1073.33	870.667	1113.67	900.333	187.207	1856.46	1638.09	970.971	1611.41	3868.82	123.391	509.319	231.866	98.1091
CG5787	FBgn0032454	-	chr2L	12708791	12712468	918	3677	no	no	no	no	no	no	no	no	no	no	no	no	no	no	1067.18	7620.33	805.333	491.667	4313.67	121.249	298.573	394.228	438.935	415.487	3778.03	98.0582	75.4495	52.1693	48.1366
Pih1D1	FBgn0032455	-	chr2L	12713275	12721957	16343	8682	no	no	no	no	no	no	no	no	no	no	no	no	no	no	1646.95	935.333	2152	2155.67	777.333	64.5652	0	0	590.076	0	2099.19	137.892	35.5346	36.3567	25.3516
MRP	FBgn0032456	+	chr2L	12719070	12744809	16343	25739	no	no	no	no	no	no	no	no	no	no	no	no	no	no	2326.93	2191.67	2383.33	2196	1913	28.6226	0	0	2298.69	0	3778.96	41.1266	35.9999	15.4371	62.0557
kek1	FBgn0015399	-	chr2L	12818929	12822787	146831	3858	no	no	no	no	no	no	no	no	no	no	no	no	no	no	1783.66	8906	5809.67	7554.33	307	6.2055	41.8577	53.4097	119.865	86.6711	159.532	4.97812	4.32582	1.32857	82.4812
ACXC	FBgn0040508	+	chr2L	12912529	12916774	89781	4245	no	no	no	no	no	no	no	no	no	no	no	top 5%	no	no	12.2214	13.6667	0	78.6667	0.333333	0	0	0	0.910438	0	0	108.579	0	0	0.00392057
ACXB	FBgn0040509	+	chr2L	12916813	12921008	121	4195	no	no	no	no	no	no	no	no	no	no	no	no	no	no	6.23195	0.333333	0	22.6667	0	0	0	0	0.502358	0	0.109356	27.5133	0	0	0.00645113
ACXA	FBgn0040510	+	chr2L	12921090	12925454	238	4364	no	no	no	no	no	no	no	no	no	no	no	no	no	no	0.446632	0	0.666667	3	0	0	0	0	0.248431	0	0.191849	87.3877	0	0	0
ACXE	FBgn0040506	+	chr2L	12925610	12929823	37081	4213	no	no	no	no	no	no	no	no	no	no	no	no	no	no	0.699605	0.666667	0.333333	4.66667	0	0	0	0	0.135297	0	0.0959244	27.1019	0	0	0
CG16800	FBgn0032462	+	chr2L	12966748	12967788	43458	1040	no	no	no	no	no	no	no	no	no	no	no	no	no	no	1.47612	0	0	0.333333	0	0	9.99258	0	0.434355	0	0	5.83215	0	0	0
Vha68-2	FBgn0263598	+	chr2L	12974321	12978615	6703	4294	no	no	no	no	no	no	no	no	no	no	no	no	no	no	3343.2	27.3333	6.33333	33	6	67.6073	537.046	534.132	5704.74	606.412	9787.64	44.3999	196.915	111.049	132.206
CG12404	FBgn0032465	-	chr2L	12993747	13000631	16600	6884	no	no	no	no	no	no	no	no	no	no	no	no	no	no	561.495	1128.33	1239.67	1080	1134	57.603	401.747	402.86	447.211	356.987	1048.9	107.492	94.8743	107.797	88.4374
Tor	FBgn0021796	+	chr2L	13004785	13013201	4340	8416	no	no	no	no	no	no	no	no	no	no	no	no	no	no	827.356	1722.33	1316.67	1034	1244	22.7527	116.217	132.614	559.937	154.599	1178.36	16.9362	14.3126	24.9453	16.4779
CG9934	FBgn0032467	-	chr2L	13013387	13019434	326	6047	no	no	no	no	no	no	no	no	no	no	no	no	no	no	1265.01	3484.33	2041.67	1151.33	2140.67	36.1054	157.47	184.415	1059.96	193.571	2290.38	102.82	34.568	52.5716	27.5966
A16	FBgn0028965	-	chr2L	13019574	13021307	698	1733	no	no	no	no	no	no	no	no	no	no	no	no	no	no	326.828	2569.67	682.667	831.333	1657.33	57.3989	426.876	394.382	235.165	399.553	1092.08	116.291	155.802	128.478	28.4889
CG9932	FBgn0262160	-	chr2L	13021865	13060115	47313	38250	no	no	no	no	no	no	no	no	no	no	no	no	no	no	2559.43	13471.7	3106.67	3004.33	10599	0.0265938	35.6602	14.2187	2719.92	31.492	531.512	3.5781	6.18604	0.640093	27.678
CG5122	FBgn0032471	+	chr2L	13130612	13134804	17534	4192	no	no	no	no	no	no	no	no	no	no	no	top 5%	no	no	0.757961	0	0.333333	0	51	0	0	0	0.798871	0	0.638606	125.446	0.0880094	0	0.00676748
CG9928	FBgn0032472	-	chr2L	13142493	13142902	8035	409	no	no	no	no	no	no	no	no	top 5%	no	no	no	no	no	768.533	2	0.666667	0	0	0	16.6935	0	2206.89	0	9.5719	4.88408	0	0.530807	0
CG5204	FBgn0032473	+	chr2L	13160526	13163153	408	2627	no	top 5%	no	no	top 5%	no	no	no	no	no	no	no	no	no	45.5104	851	164.667	81	768	0.204197	1.78845	1.90497	2.65459	5.8409	0.682863	83.5393	0	0	0.0734011
DnaJ-H	FBgn0032474	-	chr2L	13163208	13166072	146	2864	no	no	no	no	no	no	no	no	no	no	no	no	no	no	2411.93	1628.33	2930	3567.33	1509.33	8.96952	145.026	139.72	775.016	117.711	1352.05	154.659	5.24539	43.2702	26.7092
Sirt1	FBgn0024291	+	chr2L	13165550	13169551	146	4001	no	no	no	no	no	no	no	no	no	no	no	no	no	no	2249.77	948.333	1985	2146	1089.67	40.7052	101.364	124.841	950.537	137.48	2934.42	11.1665	9.39854	43.9857	20.0882
Sfmbt	FBgn0032475	-	chr2L	13169642	13176783	479	7141	no	no	no	no	no	no	no	no	no	no	no	no	no	no	996.317	1639.33	1178	1544.67	1549.33	60.0662	174.823	206.234	472.462	235.321	4046.52	29.0198	6.3029	5.65965	26.4195
CG5439	FBgn0032476	+	chr2L	13177171	13178978	654	1807	no	no	no	no	no	no	no	no	no	no	no	no	no	no	410.728	776.667	648.667	782.667	683.333	21.7779	128.938	134.662	200.273	120.175	857.887	59.8714	54.5731	78.0049	32.57
CG5287	FBgn0032477	+	chr2L	13179244	13183498	1122	4254	no	no	no	no	no	no	no	no	no	no	no	no	no	no	330.052	787.333	990.333	561	725	12.1422	82.5402	90.356	269.828	74.6623	300.675	28.7249	10.2008	24.2645	30.3639
CG31849	FBgn0051849	-	chr2L	13180396	13182593	1122	2197	no	no	no	no	no	no	no	no	no	no	no	no	no	no	240.899	248	268.333	367.333	260.667	1.94819	16.794	19.6901	72.2496	18.4893	470.621	7.05674	10.029	19.8364	3.23391
CG16974	FBgn0032479	-	chr2L	13184941	13191949	315	7008	no	no	no	no	no	no	no	no	no	no	no	no	no	no	5452.12	9023	6380	5662	4761	63.2334	227.086	275.831	1545.08	287.794	4483.35	41.5845	57.9828	29.265	69.2664
Edem2	FBgn0032480	+	chr2L	13192205	13197281	754	5076	no	no	no	no	no	no	no	no	no	no	no	no	no	no	1168.28	2034	1637.33	956.333	1432	20.0637	74.5662	97.4405	812.671	86.5065	460.813	30.1781	5.80702	21.6621	32.8433
CG16972	FBgn0032481	-	chr2L	13197091	13203269	754	6178	no	no	no	no	no	no	no	no	no	no	no	no	no	no	573.565	2286.67	946.667	843.333	1289	10.1711	34.4126	42.1218	240.607	46.4354	887.645	141.19	3.79472	7.9425	7.13455
Pect	FBgn0032482	+	chr2L	13203767	13210848	1018	7081	no	no	no	no	no	no	no	no	no	no	no	no	no	no	4198.19	10693	4891.67	5948.33	7063	45.2608	138.402	122.752	3090.68	109.664	3154.67	125.6	186.116	36.3185	227.764
CG15482	FBgn0032483	-	chr2L	13210772	13211814	1018	1042	no	no	no	no	no	no	no	no	no	no	no	no	no	no	82.7721	365.667	126.333	232	401.667	0.0748231	0	0.602635	110.271	0	60.123	142.042	3.64338	0.259106	2.08739
kek4	FBgn0032484	-	chr2L	13212334	13215152	1206	2818	no	no	top 5%	top 5%	no	no	no	no	no	no	no	no	no	no	852.099	419	939.667	1272.33	681	0.0083403	0	0	26.2157	0	0.372344	0.798056	0	0	0.0628064
CG9426	FBgn0032485	-	chr2L	13216289	13219933	313	3644	no	no	no	no	no	no	no	no	no	no	no	no	no	no	1428.76	2555.33	1751	1973.33	959.333	12.4665	40.255	50.1052	416.876	53.9027	2288.19	74.032	40.3687	28.6546	26.4471
mRF1	FBgn0032486	+	chr2L	13219987	13221401	299	1414	no	no	no	no	no	top 5%	no	no	no	no	no	no	no	no	176.43	223	395.333	381	448.667	28.0996	44.3665	38.7501	212.616	36.4841	398.599	29.7117	47.9492	37.6582	5.98686
Ski6	FBgn0032487	-	chr2L	13221393	13222315	299	922	no	no	no	no	no	no	no	no	no	no	no	no	no	no	51.6026	61.3333	34.6667	86.6667	88.3333	65.8145	265.036	232.533	74.9826	217.467	451.816	77.3676	143.556	179.424	18.2771
CG16812	FBgn0032488	+	chr2L	13222560	13224550	400	1990	no	no	no	no	no	no	no	no	no	no	no	no	no	no	487.733	419.333	347.667	596.667	297	66.6318	214.85	249.276	285.202	229.125	1379.99	77.0112	77.0624	42.2706	27.0661
CG15480	FBgn0032489	-	chr2L	13224705	13225206	2801	501	no	no	no	no	no	no	no	no	no	no	no	no	no	no	1.13979	4	1.66667	0	6.33333	0	0	0	0.223226	0	0.213962	0.686342	0	0	0.0167764
CG16815	FBgn0032491	+	chr2L	13229641	13230720	2552	1079	no	no	no	no	no	no	no	no	no	no	no	no	no	no	0.693786	0	0	0	0	0	0	0	0.265763	0	0.101353	0	0	0	0.0203033
Mabi	FBgn0032493	-	chr2L	13233795	13234633	2595	838	no	no	no	no	no	no	no	no	no	no	no	no	no	no	3.05669	0	0	0	0	0	0	0	2.01861	0	0.109356	0	0	0	0.0138721
CG5867	FBgn0027586	+	chr2L	13236492	13239296	2695	2804	no	no	no	no	no	no	no	no	top 5%	no	no	no	no	no	2621.61	0	0	0.333333	0	0	42.6694	11.3599	2704.4	3.307	86.5901	9.99757	0	0	0.970645
CG5945	FBgn0032494	+	chr2L	13240132	13241763	3920	1631	no	no	no	no	no	no	no	no	top 5%	no	no	no	no	no	307.422	0	0	0	0	0	0	0	2715.55	0	9.79017	12.2519	0	0	0.0247938
CG16820	FBgn0032495	+	chr2L	13246230	13250193	2571	3963	no	no	no	no	no	no	no	no	no	no	no	no	no	no	268.27	0	0	0	0	0.0911775	42.4687	23.9501	298.496	13.532	1.41859	2.4136	0	0	0.431478
Naa20B	FBgn0051851	+	chr2L	13257476	13258336	777	860	no	no	no	no	no	no	no	no	no	no	no	no	no	no	1.15054	0	0	0	1.66667	0	0	0	1.28952	0	0	64.2106	0	0	0
CG31730	FBgn0051730	-	chr2L	13259063	13259641	6081	578	no	no	no	no	no	no	no	no	no	no	no	top 5%	no	no	0.188977	0	0	0	0	0	0	0	1.03379	0	0	98.8325	0	0	0.0230929
CG31848	FBgn0051848	-	chr2L	13264995	13265876	23370	881	no	no	no	no	no	no	no	no	no	no	no	no	no	no	0.459896	6.33333	2.66667	0	0	0	0	0	0.328938	0	0.109356	84.4763	0	0	0.019509
Drep4	FBgn0028406	-	chr2L	13283892	13286409	18396	2517	no	no	no	no	no	no	no	no	no	no	no	no	no	no	1097.94	259	3012	1899.67	138.667	2.89039	4.40474	9.9486	369.018	0	559.817	4.32893	5.81916	48.4414	10.0409
Uvrag	FBgn0032499	+	chr2L	13286789	13289561	824	2772	no	no	no	no	no	no	no	no	no	no	no	no	no	no	463.627	1063.33	891.667	675.333	659.667	20.5307	103.485	104.447	216.653	100.804	687.968	30.5897	41.4762	30.345	20.3062
CG31729	FBgn0051729	+	chr2L	13290005	13301668	11816	11663	no	no	no	no	no	no	no	no	no	no	no	no	no	no	3293.41	3779.67	4973	2736.67	3340.33	22.0314	79.3333	94.2203	2270.22	115.82	2985.01	66.5016	1.04876	0.208802	72.1021
CG16824	FBgn0040973	+	chr2L	13293008	13293415	11816	407	no	no	no	no	no	no	no	no	no	no	no	top 5%	no	no	1.19536	6.33333	1.66667	8.66667	0	0	0	0	2.83508	0	0.309591	125.966	0	0	0
CG16825	FBgn0032503	+	chr2L	13304787	13307807	51355	3020	no	top 5%	top 5%	top 5%	top 5%	no	no	no	no	no	no	top 5%	no	no	270.717	6667	3517.67	962.333	4141.67	0	0	0	20.201	0	1.15191	101.501	0	0	0.0117828
CG9395	FBgn0032506	-	chr2L	13349822	13355073	5690	5251	top 5%	top 5%	top 5%	top 5%	top 5%	no	no	no	no	no	no	no	top 5%	no	2386.35	5459.67	3012.33	3063.67	4896.33	0.124423	0	0	146.291	0	0.847007	0.157633	10.3589	0	0.0032681
CG9377	FBgn0032507	-	chr2L	13359900	13361527	6599	1627	top 5%	no	no	no	no	no	no	no	no	no	no	no	no	no	1757.86	11.6667	3	0	0	0.0160057	0	0	172.451	0	0.937779	0.287733	0	0	0
Nnp-1	FBgn0022069	-	chr2L	13363299	13366188	2049	2889	no	no	no	no	no	top 5%	no	no	no	no	no	no	no	no	551.797	838.667	1342.33	1117	540	103.739	164.603	226.274	369.353	280.484	3419.58	65.3712	122.444	129.652	22.8486
CG6523	FBgn0032509	+	chr2L	13366465	13367410	482	945	no	no	no	no	no	no	no	no	no	no	no	no	no	no	427.419	440.667	297	633.333	390.333	281.702	1355.6	1197.4	588.037	1079.24	1179.27	119.657	471.886	239.688	107.335
Tap42	FBgn0051852	+	chr2L	13367615	13369021	376	1406	no	no	no	no	no	no	no	no	no	no	no	no	no	no	282.961	466.667	425.333	445.333	362.667	44.9402	424.11	378.493	227.679	382.855	1009.1	77.7519	128.202	119.555	38.3427
CG31855	FBgn0051855	+	chr2L	13369192	13370334	514	1142	no	no	no	no	no	no	no	no	no	no	no	no	no	no	462.47	1841	1838.33	3122.67	2806.33	52.7927	234.201	236.108	422.046	205.22	911.455	64.7637	71.0571	124.347	30.7313
ND-B22	FBgn0032511	-	chr2L	13370218	13371083	514	865	no	no	no	no	no	no	no	no	no	no	no	no	no	no	1191.92	6727.67	6055.67	10890	11263.3	114.215	1439.86	1064.38	2250.69	871.932	950.752	142.655	431.18	195.152	121.171
Bdp1	FBgn0032512	-	chr2L	13371426	13373853	668	2427	no	no	no	no	no	no	no	no	no	no	no	no	no	no	395.117	860	266.667	428	517	42.3964	148.609	170.88	269.982	190.861	940.689	73.0362	42.9997	79.125	26.3122
CG6565	FBgn0032513	+	chr2L	13374178	13376182	591	2004	no	no	no	no	no	no	no	no	no	no	no	no	no	no	455.374	1354	788.333	801.667	605.333	14.2532	79.235	85.4963	720.938	99.2855	1517.02	101.998	2.1245	57.3605	26.7205
CG9302	FBgn0032514	-	chr2L	13376448	13378546	616	2098	no	no	no	no	no	no	no	no	no	no	no	no	no	no	305.599	200.333	107	168	330.333	50.3185	410.049	654.237	205.106	577.317	2420.75	35.7717	3.05568	20.1561	114.165
beta'COP	FBgn0025724	+	chr2L	13378896	13382382	615	3486	no	no	no	no	no	no	no	no	no	no	no	no	no	no	1202.43	1253.67	1382	1337	1356	65.6368	504.182	557.77	1014.7	564.076	2466.91	55.3069	56.3104	84.249	149.548
loqs	FBgn0032515	+	chr2L	13382647	13385671	441	3024	no	no	no	no	no	no	no	no	no	no	no	no	no	no	2113.28	3203.33	1760.33	2932.67	2974.67	48.935	159.783	153.324	484.395	148.059	995.499	149.796	3.4958	7.97336	15.6006
Ing5	FBgn0032516	-	chr2L	13385847	13387299	512	1452	no	no	no	no	no	no	no	no	no	no	no	no	no	no	340.9	457.667	476.333	685.333	420	27.344	222.844	237.087	202.412	196.497	744.998	105.41	95.3726	66.3321	19.8269
CG7099	FBgn0032517	+	chr2L	13387635	13393962	496	6327	no	no	no	no	no	no	no	no	no	no	no	no	no	no	322.894	315.667	373.667	265.667	172.667	21.3595	26.4925	35.2549	134.438	40.928	324.762	24.7154	2.9875	8.84878	6.08231
RpL24	FBgn0032518	-	chr2L	13394122	13395115	404	993	no	no	no	no	no	no	no	no	no	no	no	no	no	no	6939.18	3635.67	2901	3299.33	2603.33	1957.85	25403.9	19851.4	9350.5	16313.2	13362.4	139.64	740.212	310.59	2564.87
CG16957	FBgn0032519	-	chr2L	13395359	13396184	451	825	no	no	no	no	no	top 5%	no	no	no	no	no	top 5%	no	no	0.873741	0	0	0	0	2.14588	0	0	1.12942	0	10.5132	140.039	0	0	0.086535
CG10859	FBgn0032520	-	chr2L	13396391	13398664	531	2273	no	no	no	no	no	no	no	no	no	no	no	top 5%	no	no	0.626731	0	0	1	0	0.0464843	0	0	1.78231	0	2.47568	154.665	0.158767	0	0.181571
CG7110	FBgn0032521	+	chr2L	13398988	13411152	348	12164	no	no	no	no	no	no	no	no	no	no	no	no	no	no	189.521	49.6667	3.33333	32	0	47.4245	34.1408	39.7933	193.34	38.44	1656.04	8.97466	9.28028	46.2548	29.2889
Vm34Ca	FBgn0003983	-	chr2L	13411176	13411631	911	455	no	no	no	no	no	no	no	no	no	no	top 5%	no	no	no	184.57	2.33333	0.333333	0.333333	0	0	10.0941	9.86329	51.0253	4.60607	11762.5	0	0	0	0.0293232
CG16848	FBgn0032522	+	chr2L	13412518	13413718	1029	1200	no	no	no	no	no	no	no	no	no	no	no	no	no	no	0.252419	7	0	0.333333	0	0.48428	0	0	0.372512	0	15.9573	95.7219	0.736898	0	0.0316855
CG9267	FBgn0032524	-	chr2L	13444096	13445649	5029	1553	no	no	no	no	no	no	no	no	no	no	no	no	no	no	450.015	590.667	1079	823.667	377	45.7385	141.655	133.717	190.204	122.37	502.153	30.6692	96.9509	73.2123	25.2447
Hsp60D	FBgn0032525	-	chr2L	13447537	13449497	10026	1960	no	no	no	no	no	no	no	no	no	no	no	top 5%	no	no	5.21532	4.33333	21.3333	29.3333	89.6667	0	0	0	0.742083	0	0.329752	153.041	0	0	0
B4	FBgn0023407	-	chr2L	13502655	13549323	42969	46668	no	no	no	no	no	no	no	no	no	no	no	no	no	no	3188.41	4908.33	2560.67	3486.67	5147.33	19.9342	50.262	52.6977	948.932	65.3265	2732.28	15.8628	0.0744968	3.53888	31.7064
CG9263	FBgn0032530	-	chr2L	13541674	13542576	6607	902	no	no	no	no	no	no	no	no	no	no	no	no	no	no	0	4	3.66667	23.6667	38.3333	0.0264753	0	0	0.955623	0	0.629818	139.435	0	0	0.335595
CG16853	FBgn0028941	+	chr2L	13542267	13543560	6607	1293	no	no	no	no	no	no	no	no	no	no	no	top 5%	no	no	0.392464	2.66667	5.66667	18	64	0	0	0	1.76343	2.01793	0.630362	104.359	0	0	0
kuz	FBgn0259984	+	chr2L	13550140	13638238	42069	88098	no	no	no	no	no	no	no	no	no	no	no	no	no	no	919.01	893	1614.67	2108.67	2128	17.3967	32.537	39.5098	244.716	58.6449	2381.25	14.7847	3.02935	9.42197	77.2346
ics	FBgn0028546	-	chr2L	13639518	13642360	29516	2842	no	no	no	no	no	no	no	no	no	no	no	no	no	no	407.513	194.333	188.667	384.333	221.667	5.12416	588.831	452.997	733.172	506.251	1165	18.3652	191.696	56.836	55.7835
CG18507	FBgn0028527	+	chr2L	13665524	13672967	27056	7443	no	no	no	no	no	no	top 5%	top 5%	no	top 5%	no	no	no	top 5%	285.633	14.3333	2	26.3333	0	0.158428	234.598	150.486	668.506	104.732	118.807	14.4551	9.93875	30.817	0.394261
CG31814	FBgn0051814	-	chr2L	13676859	13717310	15478	40451	top 5%	top 5%	no	top 5%	no	no	no	no	no	no	no	no	no	no	1122.92	1320	17.3333	2000.67	17.6667	0	0	0	50.8697	0	0.209052	4.54345	0	0	0.0260508
CG7311	FBgn0028848	+	chr2L	13708214	13710583	15478	2369	no	no	no	no	no	no	no	no	no	no	no	top 5%	no	no	0.69349	0	0	6	0.666667	0	0	0	1.49513	0	0.203002	161.23	0.151432	0	0
TM9SF4	FBgn0028541	+	chr2L	13771086	13773905	34420	2819	no	no	no	no	no	no	no	no	no	no	no	no	no	no	1116.83	3672.33	3029.67	2535.33	4431.33	26.8021	167.363	214.109	607.789	189.797	1681.26	77.3299	65.0468	55.807	83.4168
CG9008	FBgn0028540	-	chr2L	13774339	13780163	2599	5824	no	no	no	no	no	no	no	no	no	no	no	no	no	no	467.027	255.333	43.3333	257.333	170.333	0.385462	100.637	135.45	702.587	238.372	171.671	57.4865	52.6065	0	4.35436
p38b	FBgn0024846	+	chr2L	13780694	13782611	3201	1917	no	no	no	no	no	no	no	no	no	no	no	no	no	no	584.614	1331.67	1547.67	1968.67	933.667	22.8466	249.302	242.256	573.293	246.79	1720.96	6.40254	72.0036	42.5664	43.9132
CG16890	FBgn0028932	-	chr2L	13782230	13783457	3201	1227	no	no	no	no	no	no	no	no	no	no	no	no	no	no	388.242	704.333	859.667	910.667	597.333	18.9487	111.996	119.807	332.326	97.4577	840.333	80.9563	81.0973	82.9161	8.47623
CG31731	FBgn0028539	+	chr2L	13784088	13790562	1031	6474	no	no	no	no	no	no	no	no	no	no	no	no	no	no	1242.64	7675.33	2554	964.667	3582.33	27.2568	148.103	182.894	717.034	177.774	1770.02	88.1564	0.169857	6.52397	29.0066
CG16863	FBgn0028931	+	chr2L	13790962	13793264	682	2302	no	no	no	no	no	no	no	no	no	no	no	no	no	no	141.257	288.667	266.667	220	297	3.21056	18.7203	19.7425	31.3399	19.1179	149.683	15.361	0.942366	3.85035	5.53253
Sec71	FBgn0028538	+	chr2L	13793546	13799681	4228	6135	no	no	no	no	no	no	no	no	no	no	no	no	no	no	1356.83	1229	2414.33	1185	1057.67	11.4671	53.6505	61.1578	699.026	67.9204	529.725	90.2757	0.197202	2.73944	33.9484
CAH1	FBgn0027844	+	chr2L	13803627	13809994	3999	6367	top 5%	no	no	no	no	no	top 5%	top 5%	top 5%	top 5%	no	no	top 5%	no	4665.45	239.667	303.667	341	213.667	0.129798	791.734	268.227	2309.03	117.549	46.295	4.33478	14.4725	2.60343	0.216834
Adat1	FBgn0028658	-	chr2L	13808359	13811472	3999	3113	no	no	no	no	no	no	no	no	no	no	no	no	no	no	4336.99	409.333	514.667	526	355.333	2.2366	20.2727	19.2442	2082.97	23.0633	139.394	8.21209	4.67467	4.70744	1.83953
CG16865	FBgn0028919	+	chr2L	13811525	13812682	70	1157	no	no	no	no	no	no	no	no	no	no	no	no	no	no	149.238	689.333	692	934	552.333	35.0806	189.012	194.184	73.8668	156.952	544.982	30.8802	105.788	64.845	20.3315
CG16888	FBgn0032533	-	chr2L	13812699	13813234	610	535	no	no	no	no	no	no	no	no	no	no	no	no	no	no	20.1235	193.667	180	346.333	70.6667	0.415075	7.06488	9.95817	4.88346	8.62939	24.3034	93.0596	0	5.55116	30.2196
Sos	FBgn0001965	+	chr2L	13813827	13819826	1969	5999	no	no	no	no	no	no	no	no	no	no	no	no	no	no	2305.54	9113.33	3390.33	2098.67	4660.67	17.7972	85.4442	103.779	444.11	121.407	1317.42	33.1442	0	2.62726	27.7467
b	FBgn0000153	+	chr2L	13821202	13823979	1376	2777	no	no	no	no	no	no	no	no	top 5%	no	no	no	no	no	224.697	141	6.66667	22	79.3333	0.151821	23.161	12.9446	3971.2	10.0173	35.7298	1.19242	10.387	2.54651	0.4619
tam	FBgn0004406	-	chr2L	13823979	13827793	147	3814	no	no	no	no	no	no	no	no	no	no	no	no	no	no	111.497	156.333	213	54.6667	119.333	16.5821	41.0037	40.078	99.5747	53.8266	930.976	28.141	7.61905	36.5162	19.2087
Arpc1	FBgn0001961	-	chr2L	13827940	13829748	255	1808	no	no	no	no	no	no	no	no	no	no	no	no	no	no	1396.17	3283	1194.67	1796	1906.33	150.044	795.347	620.351	739.482	580.036	1773.15	127.798	199.735	201.828	444.135
Orc5	FBgn0015271	+	chr2L	13829856	13831576	279	1720	no	no	no	no	no	no	no	no	no	no	no	no	no	no	75.5314	211	229.333	185.667	213.667	48.2501	145.157	127.778	61.2087	131.595	1150	25.6046	48.9319	95.1851	13.789
DNApol-gamma35	FBgn0004407	-	chr2L	13831481	13833167	279	1686	no	no	no	no	no	no	no	no	no	no	no	no	no	no	506.337	0	0	0	0	64.0334	256.149	238.483	275.463	230.819	399.927	61.3522	7.25878	37.8662	25.7005
RpII33	FBgn0026373	+	chr2L	13833338	13834306	681	968	no	no	no	no	no	no	no	no	no	no	no	no	no	no	156.466	313.333	343.667	417.667	397.667	86.2861	508.471	548.643	128.039	474.157	764.275	51.1831	318.725	256.178	33.2069
mRpS23	FBgn0260407	-	chr2L	13834249	13835056	681	807	no	no	no	no	no	no	no	no	no	no	no	no	no	no	187.043	472.667	397.333	585.667	549.333	44.7114	356.995	283.3	153.195	238.587	737.19	93.2105	108.539	141.996	26.9128
CenG1A	FBgn0028509	+	chr2L	13835566	13898715	1888	63149	no	no	no	no	no	no	no	no	no	no	no	no	no	no	1742.25	1379	3042.33	2614.33	2522	40.0472	30.981	51.5888	1614.51	40.0887	1248.1	16.9259	9.0183	0.39472	11.7121
CG33307	FBgn0053307	-	chr2L	13840805	13841509	1888	704	no	no	no	no	no	no	no	no	no	no	no	no	no	no	241.487	11.3333	17.6667	21.3333	20.6667	0.107198	51.8796	15.7695	707.247	6.04184	3.1962	58.2318	501.291	9.90868	37.277
CG33306	FBgn0053306	-	chr2L	13842887	13843742	2012	855	no	no	no	no	no	no	no	no	no	no	no	no	no	no	382.701	1.33333	5.33333	8.66667	10.6667	0.0242873	0	0	57.0509	0	13.7831	2.51991	0	0	0.160114
CG8997	FBgn0028920	-	chr2L	13844376	13845309	2082	933	top 5%	no	no	no	no	no	top 5%	top 5%	top 5%	no	no	no	no	no	2630.75	0	2	2.66667	0.333333	0	280.804	57.1116	1848.58	19.0558	107.698	1.25977	0	0.499655	0.337024
CG7916	FBgn0028534	+	chr2L	13846757	13847799	1588	1042	no	no	no	no	no	no	no	no	no	no	no	no	no	no	1216.98	0	2.66667	0	0	0.469196	8.31248	5.23371	125.155	0	57.5073	2.39305	0	0	0.702287
CG7953	FBgn0028533	+	chr2L	13847939	13849165	386	1226	top 5%	no	no	no	no	no	top 5%	top 5%	top 5%	no	no	no	no	no	1962.53	0	3.33333	0	0	0.198966	278.02	57.6416	1304.94	17.895	84.7288	1.99706	0	0	0.0469398
Smg5	FBgn0019890	-	chr2L	13899352	13904659	50010	5307	no	no	no	no	no	no	no	no	no	no	no	no	no	no	3115.5	6221	8155.67	5836.33	4465.67	23.8148	81.6574	119.375	1501.85	152.757	1171.94	97.6769	4.08994	14.7385	44.6303
Ance	FBgn0012037	+	chr2L	13905644	13909172	1452	3528	no	no	no	no	no	no	top 5%	no	no	top 5%	no	no	no	no	1220.28	1	0.666667	2.33333	0.666667	0.510583	1329.05	649.567	1418.03	1371.69	168.517	90.4844	31.2553	5.01075	12.7793
Ance-2	FBgn0032535	+	chr2L	13909639	13911640	965	2001	no	no	no	no	no	no	no	no	no	no	no	no	no	no	3.85429	0	0	0.666667	0	0	0	0	4.20716	0	1.04151	0.591815	0	0	0.106136
Ance-3	FBgn0032536	+	chr2L	13914724	13955757	9171	41033	no	no	no	no	no	no	no	no	no	no	no	no	no	no	266.494	1	0.333333	2	0	0.0127181	5.13168	2.62281	315.636	0	1.3641	0.787267	0	0	0.0173183
CG16885	FBgn0032538	-	chr2L	13932558	13934690	11395	2132	no	no	no	no	no	no	top 5%	top 5%	no	top 5%	no	no	no	top 5%	7.35255	0	0	0.666667	0	0	1710.24	490.781	5.64144	632.417	0.20528	0	0	21.0329	0.0187535
CG16884	FBgn0028544	-	chr2L	13944751	13947472	20127	2721	no	no	no	no	no	no	top 5%	top 5%	no	top 5%	no	no	top 5%	top 5%	2.54647	0	0	0	0.333333	0.141477	1204.46	330.808	3.11576	368.608	0.422822	0.267944	8.76142	7.90289	0.0567305
NimA	FBgn0261514	+	chr2L	13957538	13963381	10205	5843	no	no	no	no	no	no	no	no	no	no	no	no	no	no	19.6864	0	0	3.33333	0	0.0328268	0	0	1.40054	0	0.682583	11.45	0	0	0.0154542
NimB1	FBgn0027929	+	chr2L	13963520	13965088	580	1568	no	no	no	no	no	no	no	no	no	no	no	no	top 5%	no	118.887	0.333333	0	0	0	0.070435	64.2054	16.2263	215.251	5.80293	1.42528	2.83927	63.6239	1.9145	1.10188
NimB2	FBgn0028543	-	chr2L	13965011	13967022	580	2011	no	no	no	no	no	no	no	no	no	no	no	no	no	no	1230.05	1.33333	0	0.333333	0	0	126.926	38.0671	2245.56	11.3866	22.3876	1.48659	95.646	18.1025	6.33484
NimB3	FBgn0054003	-	chr2L	13967463	13967966	754	503	no	no	no	no	no	no	no	no	no	no	no	no	no	no	28.9514	0	0	0	0	0	146.905	49.7958	76.0385	21.2995	0.986411	0.991241	2.55833	7.28524	3.41628
NimB4	FBgn0028542	-	chr2L	13968279	13969973	868	1694	no	no	no	no	no	no	no	no	no	no	no	no	top 5%	no	178.637	3.33333	0	1.66667	0	0	165.279	52.4423	168.665	16.4956	1.28657	0.703848	50.6079	0	2.26602
NimB5	FBgn0028936	+	chr2L	13970528	13972173	1726	1645	no	no	no	no	no	no	no	no	no	no	no	no	no	no	204.92	0	0	0	0	0	42.3445	13.2391	266.103	3.86075	1.83971	1.85579	24.9579	0	1.55614
He	FBgn0028430	-	chr2L	13972095	13972947	1726	852	no	no	no	no	no	no	no	no	no	no	no	no	no	no	16.8278	0	0	0	0	0.0359025	166.273	48.3993	29.1723	17.4659	0.301749	0	0	0.645172	23.2734
NimC2	FBgn0028939	+	chr2L	13980145	13982952	7446	2807	no	no	no	no	no	no	no	no	no	no	no	no	no	no	210.512	0.666667	0.666667	19	0.666667	0.0464053	9.24467	10.1785	148.834	7.87977	4.22918	0.270414	0.534414	0	0.148686
rk	FBgn0003255	-	chr2L	13982725	14001252	7446	18527	no	no	no	no	no	no	no	no	no	no	no	no	no	no	372.687	0.333333	5.33333	156.333	0	0.0127657	3.36839	0.884893	69.827	0.477328	24.6865	0.488037	0.39519	0	0.0265852
NimC3	FBgn0001967	-	chr2L	14019406	14020208	6879	802	no	no	no	no	no	no	no	no	no	no	no	no	no	no	1.11081	0	0	0	0	0.0234225	30.5042	12.7486	2.24672	2.47733	1.11619	3.34193	0	0	0.094911
hll	FBgn0028519	+	chr2L	14027009	14029368	15432	2359	no	no	no	no	no	no	no	no	no	no	no	no	no	no	15.4637	0	0.666667	0.333333	0	0.0442191	16.2079	4.71127	9.75225	1.5397	0.684624	0.452151	8.88965	7.74203	0.457762
CG15293	FBgn0028526	-	chr2L	14108056	14109304	887	1248	top 5%	no	no	no	no	no	no	no	top 5%	no	no	no	top 5%	no	2650.83	2.66667	0	0	0	0	13.1557	4.47954	5349.57	0	36.379	0.950488	18.9494	1.38119	0.2729
CG31769	FBgn0051769	-	chr2L	14109596	14110739	24469	1143	no	no	no	no	no	no	no	no	no	no	no	no	no	no	660.229	0	0	0	0	0.0756967	9.29441	2.13897	1714.25	0	8.42778	2.13932	18.1523	0	5.96836
Dyrk2	FBgn0016930	-	chr2L	14184477	14234122	32700	49645	no	no	no	no	no	no	no	no	no	no	no	no	no	no	2708.5	3337.33	2067.33	3138	1460.33	23.905	50.4127	89.6668	459.021	97.9208	1360.95	46.3063	14.6943	0	26.3922
wb	FBgn0261563	+	chr2L	14263026	14328262	42102	65236	no	no	no	no	no	no	no	no	no	no	no	no	no	no	118.795	0	0.666667	24	7.33333	0.541508	19.0036	25.2797	137.923	0	84.099	5.60375	0.514178	2.60433	6.34895
CG32971	FBgn0052971	+	chr2L	14274794	14278002	42102	3208	no	no	no	no	no	no	no	no	no	no	no	top 5%	top 5%	top 5%	0.117459	0	0	0	0	0.815598	0	0	0.42658	0	0.829516	138.06	397.591	182.041	0.0997695
CG33090	FBgn0028916	+	chr2L	14334159	14345802	6126	11643	no	no	no	no	no	no	no	no	no	no	no	no	no	no	2089.78	1871.67	8214.33	2526.67	2891	0.804018	37.9934	43.7959	356.34	52.2827	2251.11	58.2318	6.33212	18.8758	7.47354
mTTF	FBgn0028530	-	chr2L	14347238	14348818	845	1580	no	no	no	no	no	no	no	no	no	no	no	no	no	no	188.629	437	582	488.667	469.333	30.11	127.327	106.062	272.678	111.542	523.429	29.7628	142.468	87.6271	12.0438
Rab14	FBgn0015791	+	chr2L	14355146	14358764	519	3618	no	no	no	no	no	no	no	no	no	no	no	no	no	no	2040.95	2237	4693.33	5514.67	2572.33	48.6571	165.919	182.164	1293.7	157.141	1531.24	116.062	91.6004	66.9724	69.6738
Pgant35A	FBgn0001970	+	chr2L	14359217	14361411	1109	2194	no	no	no	no	no	no	no	no	no	no	no	no	no	no	246.666	373.333	392	424.333	182.667	5.44445	78.4192	100.722	105.617	86.4301	741.357	36.823	0.924271	14.8905	15.3436
spel1	FBgn0015546	+	chr2L	14362067	14365699	13174	3632	no	no	no	no	no	no	no	no	no	no	no	no	no	no	277.398	338.333	542	362.333	423.333	24.5371	94.1553	102.003	193.743	139.783	1899.28	20.8039	21.2777	68.2291	10.7616
ppk	FBgn0020258	-	chr2L	14378217	14381170	21972	2953	no	no	no	no	no	no	no	no	no	no	no	no	no	no	8.25479	17.3333	19.3333	4.33333	49.3333	0.0150668	2.81517	1.21736	21.2003	5.33215	0.313524	0.418692	0	0	0
elB	FBgn0004858	-	chr2L	14390624	14409547	24319	18923	no	no	top 5%	no	no	no	top 5%	top 5%	no	top 5%	no	no	no	no	610.473	188.667	1068	982	438	0.86921	168.253	191.942	316.772	184.414	55.0016	7.7706	1.43565	0.457191	0.273901
noc	FBgn0005771	+	chr2L	14490861	14494019	41797	3158	no	no	no	no	no	top 5%	top 5%	top 5%	no	top 5%	no	no	no	no	1370.78	158	861	1301	697.667	42.7561	184.102	336.847	687.103	250.243	75.0829	0.602533	1.51085	0.283601	0.346194
CG4218	FBgn0250844	-	chr2L	14547519	14549075	30591	1556	no	no	no	no	no	no	no	no	no	no	no	top 5%	no	no	0.527821	0	0	0	0	0	0	0	1.13286	0	0	186.802	0	0	0
osp	FBgn0003016	-	chr2L	14599775	14689325	1963	89550	no	no	no	no	no	no	no	no	no	no	top 5%	no	no	no	766.88	27.3333	2041.33	603	1222.67	0.0900091	0	0	591.336	0	1718.45	5.32891	0.295154	1.18084	1.24741
Adhr	FBgn0000056	+	chr2L	14615554	14618902	97178	3348	top 5%	no	no	no	no	no	no	no	top 5%	no	top 5%	no	top 5%	top 5%	48689.3	0	0	0	0	0	0	0	96198.5	0	8043.21	0.654003	109.182	62.0829	0.193528
CG15282	FBgn0028855	+	chr2L	14712664	14713266	95755	602	no	no	no	no	no	no	top 5%	top 5%	no	top 5%	no	no	no	top 5%	14.7673	0	0	0.666667	0	0.20791	1149.69	396.141	2.22469	379.595	0	2.94289	0	28.536	0.0253918
CG34166	FBgn0085195	+	chr2L	14743252	14743859	1990	607	no	no	no	no	no	no	top 5%	top 5%	top 5%	top 5%	no	no	top 5%	top 5%	889.014	1.33333	0	0.333333	0	0	4194.27	1141.75	2785.47	315.96	30.5658	13.1474	623.963	57.4581	0
CG18636	FBgn0032551	-	chr2L	14783341	14784586	11012	1245	no	no	no	no	no	no	no	no	no	no	no	no	no	no	5.47398	0	0.333333	3.66667	0	0	0	0	0.940881	0	0	0	0	0	0
CG15279	FBgn0028886	-	chr2L	14844992	14851749	20512	6757	no	no	no	no	no	no	no	no	no	no	no	no	no	no	277.886	0.333333	0	1	0	0.0091983	14.7669	4.76693	254.034	8.74153	108.39	2.07406	0	0	0.943924
CG42313	FBgn0259213	-	chr2L	14907569	14972300	69024	64731	top 5%	top 5%	top 5%	top 5%	top 5%	no	no	no	no	no	no	no	no	no	1908.46	3631	19935	7128.33	6454	0.0106331	0	0	117.486	0	2.51008	3.04413	0	0	0.00988845
CG3491	FBgn0028887	+	chr2L	14924734	14930576	69024	5842	no	no	no	no	no	no	no	no	no	no	no	no	no	no	0.887601	15.3333	87	27.3333	16.6667	0	0	0	0.222991	0	0.0959244	57.7005	0	0.0235756	0.217633
mol	FBgn0086711	-	chr2L	14975746	14997556	53352	21810	no	no	no	no	no	no	no	no	no	no	top 5%	no	no	no	112.89	0.333333	10.6667	5.33333	0	0.0494959	39.4771	17.0394	198.321	23.2079	2452.67	13.9567	6.87574	4.07471	0.0377178
DCTN5-p25	FBgn0040228	+	chr2L	15005738	15006607	8583	869	no	no	no	no	no	no	no	no	no	no	no	no	no	no	192.153	369.667	428	667.333	419	45.329	280.933	217.452	138.337	167.979	262.62	88.5982	16.3416	68.6613	35.7648
NC2beta	FBgn0028926	+	chr2L	15007805	15008538	617	733	no	no	no	no	no	no	no	no	no	no	no	no	no	no	151.449	311.333	247	447	378.667	40.4575	525.78	397.79	99.9249	343.305	207.113	96.7191	193.415	200.292	32.72
GABA-B-R1	FBgn0260446	+	chr2L	15017153	15034704	7031	17551	top 5%	top 5%	top 5%	top 5%	top 5%	no	no	no	no	no	no	no	no	no	2416.75	4706.33	25927.3	7866.33	4624.67	0.227072	0	0	138.288	0	1.37372	11.0163	0	0	0.00697336
CG33310	FBgn0053310	+	chr2L	15026908	15029513	7031	2605	no	no	no	no	no	no	no	no	no	no	no	no	no	no	3.49378	34.3333	447.667	138.667	66	0	0	0	0.268369	0	0	67.5242	0	0	0.00342555
CG31832	FBgn0051832	-	chr2L	15031155	15031720	5392	565	no	no	no	no	no	no	no	no	no	no	no	no	no	no	41.9346	58.6667	403.667	49.6667	34.6667	0	0	0	10.1438	0	0.11104	2.48069	0	0	0.119474
yellow-c	FBgn0041713	+	chr2L	15035470	15037842	4388	2372	no	no	no	no	no	no	no	no	no	no	no	no	no	top 5%	344.865	391.667	502	520.333	427	0.0547306	28.2576	20.3219	949.543	13.6626	236.254	0.957018	11.4552	22.6349	0.603578
CIAPIN1	FBgn0001977	-	chr2L	15036292	15038857	4388	2565	no	no	no	no	no	no	no	no	no	no	no	no	no	no	506.957	404	544	739.333	490.667	40.8726	270.309	236.811	1094.45	234.898	1026.37	51.8281	113.855	95.4535	42.822
Su(H)	FBgn0004837	+	chr2L	15039495	15043335	2265	3840	no	no	no	no	no	no	no	no	no	no	no	no	no	no	247.7	1131.67	397.667	548.667	894	13.3189	31.0319	50.3367	120.557	50.227	702.305	45.5806	0.507744	15.9753	6.45509
ck	FBgn0000317	-	chr2L	15044962	15057848	2081	12886	no	no	no	no	no	no	no	no	no	no	no	no	no	no	267.812	106.333	335	79	20	6.24662	47.7631	85.504	401.701	100.161	1060.29	5.053	0.523237	1.715	6.66555
CG33679	FBgn0053679	+	chr2L	15058302	15059120	1356	818	no	no	no	no	no	no	no	no	no	no	no	no	no	no	10.4703	104.667	58.6667	26	4.66667	0.23821	7.97328	7.02625	7.03367	3.51751	51.1994	1.14246	0	2.223	0.190447
TfIIS	FBgn0010422	-	chr2L	15058918	15060753	1356	1835	no	no	no	no	no	no	no	no	no	no	no	no	no	no	630.362	1009.67	938	995	595.667	68.4874	428.241	428.417	321.655	426.018	2298.64	128.694	174.912	152.13	31.4515
vig	FBgn0024183	-	chr2L	15064197	15070316	5361	6119	no	no	no	no	no	no	no	no	no	no	no	no	no	no	5391.91	8900	13041	10827.3	6948.67	130.04	148.927	216.701	2173.98	310.872	1459.07	148.16	9.53456	21.0972	108.341
CG15270	FBgn0028879	+	chr2L	15074775	15096915	17128	22140	top 5%	top 5%	top 5%	top 5%	top 5%	no	no	no	no	no	no	no	no	no	2637.93	4021.33	8780.33	4114.67	6405.33	0.198543	0	0.492454	156.671	0	0.843835	1.56453	0	0	0.0142476
stc	FBgn0001978	+	chr2L	15113481	15118070	14802	4589	no	no	no	no	no	no	no	no	no	no	no	no	no	no	919.717	2343.67	1188	702.333	720	53.1975	149.837	164.13	642.722	185.718	5157.45	90.1802	16.3723	32.6189	68.6414
CG4168	FBgn0028888	-	chr2L	15162121	15200409	30935	38288	no	top 5%	top 5%	top 5%	no	no	no	no	no	no	no	no	no	no	856.808	1009.33	3341.67	1462	409.333	0.00636435	0	0	54.8099	0	0.805073	0.538843	0	0	0.0495305
ZnT35C	FBgn0028516	-	chr2L	15228727	15247832	13619	19105	no	no	no	no	no	no	no	no	no	no	top 5%	top 5%	no	no	43.9538	1.66667	1	1	0.666667	0.0551502	0	0	146.747	0	1652.43	113.013	0.162144	0	0.0323371
l(2)35Cc	FBgn0259982	+	chr2L	15256559	15257642	809	1083	no	no	no	no	no	no	no	no	no	no	no	no	no	no	105.217	205.667	486.667	350	214.667	31.3907	0	0	70.3649	0	517.678	66.464	126.422	92.4144	16.1851
yuri	FBgn0045842	-	chr2L	15257266	15264690	809	7424	no	no	no	no	no	no	no	no	no	no	no	no	no	no	258.205	214.667	896	205.333	424.667	1.65318	0	0	352.371	0	234.359	195.021	33.5954	2.83158	14.7707
Cul3	FBgn0261268	-	chr2L	15265244	15272011	2772	6767	no	no	no	no	no	no	no	no	no	no	no	no	no	no	1707.11	3400.33	3353	2308.33	2649	43.7486	113.814	174.182	908.061	201.087	2607.42	162.109	20.4897	32.413	36.1079
UK114	FBgn0086691	-	chr2L	15274229	15275060	5002	831	no	no	no	no	no	no	no	no	no	no	no	no	no	no	501.902	7.66667	1.66667	2.33333	0.333333	0	332.436	128.688	1120.71	75.6767	1228.76	67.5481	184.166	28.6792	17.9168
esg	FBgn0001981	+	chr2L	15333863	15336150	39732	2287	no	no	no	no	no	no	top 5%	top 5%	no	top 5%	no	no	top 5%	no	28.0595	0.333333	0	2	8	0.906366	177.264	146.76	21.8047	160.799	2.62145	46.7445	28.4291	0	0.0675839
wor	FBgn0001983	-	chr2L	15423292	15425585	69441	2293	no	no	no	no	no	top 5%	no	no	no	no	no	no	no	no	0	0	2.33333	0	0	138.853	1.90374	1.04778	0.533611	1.03729	0	0.305435	0	0	0.00355392
lace	FBgn0002524	+	chr2L	15499109	15505018	31038	5909	no	no	no	no	no	no	no	no	no	no	no	no	no	no	986.882	1206	517	983.667	959.333	30.6728	111.165	127.895	462.931	121.944	2788.01	18.8171	18.2336	22.563	140.396
CG15256	FBgn0028880	+	chr2L	15550409	15552029	2859	1620	no	no	no	no	no	no	no	no	no	no	no	top 5%	no	no	0.50035	0	4.33333	0	0	0	0	0	0.0902202	0	0	113.792	0	0	0
kek3	FBgn0028370	+	chr2L	15552722	15583579	27845	30857	top 5%	top 5%	top 5%	top 5%	no	no	no	no	no	no	no	no	no	no	2270.51	1585.33	5046.67	4290	18.3333	0.0168584	0	0.58321	73.2601	0	0.411862	0.897155	0	0	0.0110215
CG15255	FBgn0028950	-	chr2L	15610731	15611969	27676	1238	no	no	no	no	no	no	no	no	no	no	no	no	no	no	752.129	18	10.6667	0.333333	0	0	0	0	192.405	0	29.4074	0	0	0	0
CG18480	FBgn0028518	+	chr2L	15630083	15632618	15747	2535	no	no	no	no	no	no	no	no	no	no	no	no	no	no	147.427	60	2	0	0	0	0	0	226.691	0	35.5765	0.970236	0	0	0.00374683
CG4587	FBgn0028863	-	chr2L	15647834	15714237	22701	66403	no	no	no	no	no	no	no	no	no	no	no	no	no	no	4415.71	2296.33	6341.67	6111.33	2682.33	0.0523033	0	0	259.778	0	30.3143	0.725806	0	0	8.00595
CycE	FBgn0010382	-	chr2L	15727761	15748155	22986	20394	no	no	no	no	no	top 5%	no	no	no	no	top 5%	no	no	no	138.957	308	41.3333	54.6667	378.333	150.464	50.9263	79.942	135.289	94.3094	6168.11	32.7148	7.17201	40.5016	12.675
ND-B17	FBgn0001989	-	chr2L	15749600	15751054	2643	1454	no	no	no	no	no	no	no	no	no	no	no	no	no	no	805.43	2257	2257.67	3358	3159	217.956	1261.43	878.099	2494.35	754.89	767.909	126.641	259.379	128.054	100.825
Mtr4	FBgn0001986	+	chr2L	15752252	15755905	1293	3653	no	no	no	no	no	no	no	no	no	no	no	no	no	no	402.971	531.333	333.333	353.667	329	80.2696	97.7397	118.144	258.69	155.179	1374.1	75.0762	64.8763	102.434	23.0335
Gli	FBgn0001987	-	chr2L	15756000	15762755	1559	6755	no	no	no	no	no	no	no	no	no	no	no	no	no	no	346.171	6.66667	1.66667	4.33333	0	0.309063	193.327	270.639	415.948	292.281	514.294	5.28594	1.2252	0	7.93891
CG3793	FBgn0028507	+	chr2L	15764219	15766267	1744	2048	no	no	no	no	no	no	no	no	no	no	no	no	no	no	629.238	1792	1940	2027.33	2135.67	39.1535	168.533	167.193	280.696	160.33	634.439	40.6046	87.1871	103.175	35.789
wek	FBgn0001990	-	chr2L	15766132	15768349	1744	2217	no	no	no	no	no	no	no	no	no	no	no	no	no	no	220.667	459.667	376.333	422	415.333	22.0916	68.4701	89.2153	133.798	88.6179	971.43	38.4284	25.4966	40.7086	9.06498
Ku80	FBgn0041627	-	chr2L	15768629	15771159	383	2530	no	no	no	no	no	no	no	no	no	no	no	no	no	no	266.139	311.333	277.333	97.3333	264.667	30.0937	63.0653	59.4977	102.208	64.9836	713.113	49.0572	23.937	16.8732	29.3497
Tep1	FBgn0041183	-	chr2L	15888638	15893811	1803	5173	no	no	no	no	no	no	no	no	no	no	no	no	no	no	17.5957	0	0	20	0.333333	0.0162467	30.2995	10.0431	0.754029	2.01533	1.26094	2.08982	0	0	0.179342
CG31821	FBgn0051821	-	chr2L	15900984	15902377	3253	1393	no	no	no	no	no	no	no	no	no	no	no	no	no	no	59.1237	0	0	0	0	0	0	0	165.852	0	3.41782	0.244138	0	0	0.0266683
beat-Ib	FBgn0028645	-	chr2L	15905133	15962432	8543	57299	top 5%	no	top 5%	top 5%	no	no	no	no	no	no	no	no	no	no	1585.46	49	1157.67	3109	19	0.0441047	0	0	90.6411	0	17.7129	0.378325	0	0	0.0117126
CG13244	FBgn0032577	+	chr2L	15916887	15917607	8543	720	no	no	no	no	no	no	no	no	no	no	no	top 5%	no	no	1.4325	0	3.66667	6	0	0.0318017	0	0	0.487951	0	0.109901	153.047	0	0	0.103085
CG4793	FBgn0028514	+	chr2L	15923394	15926203	21024	2809	no	no	no	no	no	no	no	no	no	no	no	no	no	no	1.3974	0	23	56.6667	0	0	3.9375	1.8848	0.273662	0.365201	0.107699	3.00194	0	0	11.4178
CG12448	FBgn0028857	+	chr2L	15941440	15942854	30240	1414	no	no	no	no	no	no	no	no	no	no	no	top 5%	no	no	6.59777	0	101.667	45.6667	0	0	0	0	0.936476	0	0.202809	126.679	0	0	0.00976118
CG18063	FBgn0028856	+	chr2L	15957857	15959431	35106	1574	no	no	no	no	no	no	no	no	no	no	no	top 5%	no	no	1.61728	0	29	64.3333	0	0	0	0	0.327449	0	0.358098	107.257	0	0	0
beat-Ic	FBgn0028644	+	chr2L	16000536	16040407	11509	39871	top 5%	no	no	top 5%	no	no	no	no	no	no	no	no	no	no	1142.05	50.3333	424.667	5829	50	0.0170337	0	0	63.6985	0	8.0611	0.788418	0	0	0.00741463
CG13245	FBgn0045827	+	chr2L	16004571	16005461	1257	890	no	no	no	no	no	no	no	no	no	no	no	no	top 5%	no	2.54116	0	0	0	0	0.0254433	0	0	0.115547	0	0.109356	70.9956	17.15	0	0
BicC	FBgn0000182	+	chr2L	16042031	16048626	37120	6595	no	no	no	no	no	no	no	no	top 5%	no	top 5%	top 5%	no	no	435.488	0	0	0	0	0.00532165	0	0	631.997	0	31089.1	128.443	0	1.68139	0.0141479
beat-Ia	FBgn0013433	+	chr2L	16049994	16081688	14688	31694	no	no	no	top 5%	no	no	no	no	no	no	no	no	no	no	840.689	311.667	157	1560.67	0	0.0618346	0	0	78.5398	0	0.428827	1.26894	0	0	0.00278452
Ca-alpha1D	FBgn0001991	+	chr2L	16170656	16190086	56791	19430	top 5%	top 5%	top 5%	top 5%	top 5%	no	no	no	top 5%	no	no	no	no	no	3840.44	33360.3	41088	12379.3	27462.7	0.0328119	0.458658	0	1311.18	0	15.0465	24.0324	0	0.792529	0.0841792
PRL-1	FBgn0024734	-	chr2L	16245825	16257603	450	11778	no	no	no	no	no	no	no	no	no	no	no	no	no	no	3554.36	2086	3274.33	4390	7667	48.7833	155.002	173.559	4414.1	173.031	4703.75	51.1097	5.01921	16.4079	56.7501
EndoGI	FBgn0028515	+	chr2L	16257687	16259667	347	1980	no	no	no	no	no	no	no	no	no	no	no	no	no	no	547.817	327.333	566.667	324.667	212.667	59.1805	555.771	404.663	682.281	411.464	1197.57	84.595	139.141	134.108	67.5794
twe	FBgn0002673	-	chr2L	16259413	16261877	347	2464	no	no	no	no	no	no	no	no	no	no	top 5%	no	no	top 5%	121.174	32.3333	158.333	133	77.6667	4.53192	14.3534	16.6405	91.6234	18.2498	3408.7	127.668	8.03093	78.6069	2.13577
CG4935	FBgn0028897	+	chr2L	16262140	16263483	840	1343	no	no	no	no	no	no	no	no	no	no	no	no	no	no	78.8467	183	344	270.667	139.667	8.55302	92.3317	100.3	22.2512	85.8524	275.105	72.9996	35.7405	39.0529	4.64013
crp	FBgn0001994	-	chr2L	16264060	16287728	1140	23668	no	no	no	no	no	no	no	no	no	no	no	no	no	no	2480.22	5272.67	6352.33	7004.67	3590.33	61.763	88.1764	123.882	1055.42	177.321	3200.96	20.0598	48.5525	48.2736	44.9828
pkaap	FBgn0040079	+	chr2L	16288291	16291197	649	2906	no	no	no	no	no	no	no	no	no	no	no	no	no	no	916.032	691.333	781.333	803	566.333	11.4806	65.2512	87.2586	471.328	75.5161	1046.35	30.4108	22.3231	42.9972	17.9953
CG17329	FBgn0028896	+	chr2L	16291283	16291948	264	665	no	no	no	no	no	no	no	no	no	no	no	no	no	no	5.23119	32.3333	11.3333	26.6667	31	0.578964	0	0	1.28252	0	0.835375	121.371	9.30818	0	0.567119
CG13258	FBgn0032582	-	chr2L	16292126	16292970	1414	844	no	no	no	no	no	no	top 5%	top 5%	no	top 5%	no	no	no	top 5%	10.4993	11.3333	5	6.66667	7.66667	0	52.0551	78.7614	4.50849	125.047	0.543664	0	0	7.13475	0.0631025
Cyp303a1	FBgn0001992	+	chr2L	16294206	16295997	1287	1791	no	no	no	no	no	no	no	no	no	no	top 5%	no	no	no	233.036	335.333	252	242.667	342.333	0.028209	2.72463	3.44604	136.199	3.05099	435.942	4.12237	0	0	0.00687735
heix	FBgn0028375	-	chr2L	16296048	16299875	428	3827	no	no	no	no	no	no	no	no	no	no	no	no	no	no	549.615	693.333	765.667	553.333	712.667	6.43032	62.3471	80.8992	281.253	79.0599	1499.1	23.244	0	2.53631	21.256
CG17328	FBgn0028895	+	chr2L	16300252	16301765	684	1513	no	no	no	no	no	no	no	no	no	no	no	no	no	no	166.829	326.667	335.333	522.333	349.333	12.1118	37.8025	44.4003	70.43	36.8589	436.825	30.7563	44.371	22.9508	3.66191
GMF	FBgn0028894	-	chr2L	16301655	16302952	684	1297	no	no	no	no	no	no	no	no	no	no	no	no	no	no	254.08	336.333	348.333	599.667	556.333	13.346	155.084	171.468	186.189	127.633	426.452	62.7442	67.9642	89.6586	48.2111
c(2)M	FBgn0028525	+	chr2L	16303259	16305941	390	2682	no	no	no	no	no	no	no	no	no	no	top 5%	no	top 5%	no	102.386	436.667	294.667	541.333	388	0.0837116	2.62533	1.82721	54.4891	1.19055	888.551	8.51038	27.913	6.61956	0.341204
CG5861	FBgn0015338	-	chr2L	16305785	16307275	390	1490	no	no	no	no	no	no	no	no	no	no	no	no	no	no	604.082	986.333	776	1248.33	993.333	87.8361	504.372	502.264	291.629	439.225	1357.6	82.9761	248.969	114.817	87.208
Syx5	FBgn0011708	+	chr2L	16307358	16309273	403	1915	no	no	no	no	no	no	no	no	no	no	no	no	no	no	938.081	3309	2842.33	2539	2522.33	30.4279	235.285	238.235	763.602	209.638	2236.82	105.903	69.9749	83.7544	64.1893
cni	FBgn0000339	-	chr2L	16309593	16310736	512	1143	no	no	no	no	no	no	no	no	no	no	no	no	no	no	563.964	1414.33	1119.67	1850	1279	84.9057	514.122	474.557	756.333	430.198	1193.47	110.587	148.431	157.446	96.2826
fzy	FBgn0001086	+	chr2L	16310928	16313097	1161	2169	no	no	no	no	no	top 5%	no	no	no	no	no	no	no	no	84.7209	8.33333	8.33333	3.66667	2.33333	227.675	401.832	502.237	130.453	485.897	3670.37	92.6773	174.856	135.175	43.6636
cact	FBgn0000250	-	chr2L	16313028	16326101	1161	13073	no	no	no	no	no	no	no	no	no	no	no	no	no	no	1619.84	1062.33	1318.67	1206.33	1246	34.8699	376.391	417.705	2171.56	369.412	6833.32	50.7399	47.466	57.8334	36.5426
CG4278	FBgn0014092	+	chr2L	16327070	16328131	1767	1061	no	no	no	no	no	no	no	no	no	no	no	no	no	no	223.811	244	433.667	524.667	362.333	48.0526	312.349	326.204	166.972	301.032	793.59	49.1003	273.093	172.678	24.2053
mRpL4	FBgn0001995	-	chr2L	16328052	16329128	1767	1076	no	no	no	no	no	no	no	no	no	no	no	no	no	no	396.665	649.667	1127	947.667	844.333	46.9683	299.182	270.679	372.414	273.205	992.015	66.1508	282.905	188.733	42.8504
CG4440	FBgn0040984	+	chr2L	16329926	16330369	1051	443	no	no	no	no	no	no	no	no	no	no	no	no	top 5%	no	26.1304	1	0	0.333333	0	0.311157	0	0	1.88518	0	0.691737	2.92925	19.1799	0.565365	0
CG31817	FBgn0028899	-	chr2L	16330622	16337885	356	7263	no	no	no	no	no	no	no	no	no	no	no	no	no	no	186.888	105.333	16.6667	29.6667	118.333	0.385532	0.546743	0.942024	43.4887	0.474534	10.1915	94.7744	0	0.152031	0.213876
CG42266	FBgn0259151	-	chr2L	16337988	16342324	204	4336	no	no	no	no	no	no	no	no	no	no	no	top 5%	no	no	9.40158	23	1.33333	8.33333	39	0.170033	5.381	6.00408	2.39713	4.31526	1.2865	138.781	0.339671	3.41273	0.16338
CG42231	FBgn0087041	-	chr2L	16342425	16352600	420	10175	no	no	no	no	no	no	no	no	no	no	no	no	no	no	272.778	0	0	0	0	55.3551	216.408	230.006	97.3278	214.364	277.579	67.2729	92.3576	18.2973	22.1421
CG4455	FBgn0028506	+	chr2L	16352919	16354539	723	1620	no	no	no	no	no	no	no	no	no	no	no	no	no	no	83.6085	24.3333	49.3333	95.6667	64.6667	61.2686	522.377	659.184	105.729	544.817	887.895	4.34169	125.963	44.135	54.553
CaBP1	FBgn0025678	-	chr2L	16354943	16356734	9588	1791	no	no	no	no	no	no	no	no	no	no	no	no	no	no	979.897	536.333	421.333	348	890	127.984	1524.92	2070.63	1042.74	1899.64	3190.63	119.678	296.255	192.092	403.728
jhamt	FBgn0028841	+	chr2L	16365918	16366977	42375	1059	no	no	no	no	no	no	no	no	no	no	no	no	no	no	490.974	0	0	0.333333	0.333333	0	6.06103	0	234.302	0	0.312902	0	0	0	0.0606236
CG5888	FBgn0028523	-	chr2L	16400168	16448465	33735	48297	no	no	no	no	no	no	no	no	no	no	no	no	no	no	1401.35	12.3333	2.66667	33.3333	0	0.827548	21.2599	118.898	234.171	14.773	226.528	4.56663	19.1172	5.18827	70.3666
Idgf1	FBgn0020416	+	chr2L	16445279	16446793	33735	1514	no	no	no	no	no	no	no	no	no	no	no	no	no	no	754.002	0	2	1.66667	0	0.143848	34.0613	21.7208	1451.04	3.35845	18.0252	2.71943	154.493	4.69293	184.719
Idgf2	FBgn0020415	+	chr2L	16447337	16450512	938	3175	no	no	no	no	no	no	no	no	no	no	no	no	no	no	1956.81	0	2	4.33333	0	0.0127645	88.5618	43.4508	3508.96	12.4962	785.871	9.66952	78.596	28.8889	110.149
Idgf3	FBgn0020414	+	chr2L	16450906	16453176	13729	2270	no	no	no	no	no	no	no	no	no	no	no	no	no	no	3654.19	25	15.6667	26	2.66667	0.262321	181.314	70.013	3723.62	15.9044	209.619	56.4567	121.354	39.5004	518.191
dac	FBgn0005677	-	chr2L	16466511	16485984	15553	19473	top 5%	no	no	no	no	top 5%	no	top 5%	no	no	no	no	no	no	1260.17	1	1.33333	678	0.333333	6.20852	22.1558	467.022	47.7745	29.7163	1.42488	11.7227	0.0626617	0	0.0731618
CG4580	FBgn0032585	+	chr2L	16488202	16490115	3644	1913	no	no	no	no	no	no	no	no	no	no	no	no	no	no	3.06274	0	0	0.666667	0	0	0	0	1.54846	0	0.760253	0.183748	0	0	0
Tpr2	FBgn0032586	+	chr2L	16491541	16507352	3193	15811	no	no	no	no	no	no	no	no	no	no	no	no	no	no	2380.05	3574.67	4579.33	4282.33	4044.33	113.989	377.079	505.833	2452.01	592.949	4706.74	157.729	71.0474	77.9401	65.5695
CG5953	FBgn0032587	-	chr2L	16509119	16532877	11435	23758	no	no	no	no	no	no	no	no	no	no	no	no	no	no	358.069	7.33333	18	394	801.333	0.770255	7.89009	7.04025	420.079	8.45963	1402.37	3.10687	6.68728	4.3989	40.4309
CG31816	FBgn0051816	+	chr2L	16542545	16543263	11437	718	no	no	no	no	no	no	no	no	no	no	no	no	no	no	0.897532	0	0	3	0	0	0	0	0.132771	0	0	131.378	0	0	0.742208
CG42389	FBgn0259735	+	chr2L	16545032	16662012	57754	116980	no	no	no	no	no	no	no	no	no	no	no	no	no	no	1958.62	3548	2231.33	2928.33	4613	4.90989	27.1378	38.9559	896.181	60.3697	2087.8	49.5811	0	3.87009	50.0492
Trpgamma	FBgn0032593	-	chr2L	16664766	16676666	55272	11900	no	no	no	no	no	no	no	no	no	no	no	no	no	no	41.5708	24.6667	2.33333	84.6667	271.333	0.0972227	0	0	11.044	0	30.4585	5.829	0	0	0.00921468
her	FBgn0001185	+	chr2L	16677209	16679383	1205	2174	no	no	no	no	no	no	no	no	no	no	no	no	no	no	496.419	730.333	773.333	784.333	479.333	32.2941	90.7303	96.6897	237.302	90.6457	699.684	27.6894	8.55146	19.9007	13.1327
grp	FBgn0261278	+	chr2L	16680045	16699930	878	19885	no	no	no	no	no	top 5%	no	no	no	no	no	no	no	no	1937.5	10434.3	11857.3	3612.33	5206.33	187.241	1225.71	1365.22	416.129	1447.42	8940.77	62.2963	151.793	96.1636	32.1286
CG31807	FBgn0051807	-	chr2L	16681690	16682402	878	712	no	no	no	no	no	no	no	no	no	no	no	no	top 5%	top 5%	6.55424	138	64.3333	27	302	1.09196	7.82633	6.47964	3.51659	3.16725	40.9494	96.2011	23.5973	20.1463	0.16995
CG33552	FBgn0053552	+	chr2L	16682618	16683092	21409	474	no	no	no	no	no	no	no	no	no	no	no	no	no	no	1.75463	66	33.6667	16.3333	127.333	0.850213	0	0	0.996735	5.40805	4.99025	69.3093	0	0	0.071393
Cyt-c-d	FBgn0086907	+	chr2L	16715857	16719635	21431	3778	top 5%	no	top 5%	top 5%	top 5%	no	no	no	no	no	no	top 5%	no	top 5%	1403.8	334.333	1148	1144.67	698.333	0.187026	0	0	331.933	0	45.5732	157.331	1.01641	22.1262	0.0634995
VhaSFD	FBgn0027779	-	chr2L	16723137	16727825	2430	4688	no	no	no	no	no	no	no	no	no	no	no	no	no	no	4434.24	4462	10461.7	7565.67	5268.67	78.556	256.943	242.394	4170.84	235.579	3076.07	124.141	89.4852	97.5766	88.4074
CG31812	FBgn0051812	+	chr2L	16729777	16731199	2133	1422	no	no	no	no	no	no	no	no	no	no	no	no	top 5%	top 5%	234.96	637.667	764.333	967	756.667	3.39892	39.7975	45.0504	475.751	47.9551	385.222	7.68772	85.456	60.3629	4.84084
CG17996	FBgn0032595	-	chr2L	16730457	16731039	2133	582	no	no	no	no	no	no	no	no	no	no	no	no	no	no	194.2	483.333	724	831.667	648.667	20.9386	287.518	212.138	453.673	164.376	303.475	69.2684	106.096	79.8702	26.4237
Prosbeta4	FBgn0032596	-	chr2L	16731220	16732129	615	909	no	no	no	no	no	no	no	no	no	no	no	no	no	no	546.562	453.667	359	673.333	641.333	286.091	2735.53	2154.56	712.123	1842.67	3717.76	121.992	658.919	288.551	130.713
CG17904	FBgn0032597	+	chr2L	16732563	16733624	913	1061	no	no	no	no	no	no	no	no	no	no	no	no	no	no	336.968	367	246.333	433	401.667	56.3792	479.165	391.036	446.87	320.55	662.923	66.0052	287.854	200.283	65.3761
glu	FBgn0015391	-	chr2L	16733616	16738372	913	4756	no	no	no	no	no	top 5%	no	no	no	no	no	no	no	no	281.982	226.333	362.333	295.667	367	113.525	146.286	154.494	158.624	206.992	4266.55	25.4265	20.6622	50.0012	21.9717
ChLD3	FBgn0032598	+	chr2L	16738851	16742610	783	3759	no	no	no	no	no	no	no	no	no	no	top 5%	no	top 5%	top 5%	59.7732	97	49	130	90.6667	0.218273	3.75756	4.25001	53.4131	5.43983	442.652	12.1952	18.3404	14.1898	0.446433
LSm7	FBgn0261068	-	chr2L	16742336	16743099	783	763	no	no	no	no	no	no	no	no	no	no	no	no	no	no	120.038	404.667	163	269	335	235.531	995.27	936.678	122.259	776.284	1121.15	71.6558	287.878	197.503	76.8843
BuGZ	FBgn0032600	+	chr2L	16743403	16753704	935	10301	no	no	no	no	no	no	no	no	no	no	no	no	no	no	1931.84	2562	2894.67	3525.33	3050.33	59.5297	243.245	264.77	1053.61	257.848	1484.13	55.5746	45.6541	30.5524	35.4471
yellow-b	FBgn0032601	+	chr2L	16754335	16758283	29358	3948	no	no	no	no	no	no	no	no	no	no	no	no	no	no	78.5656	13.6667	1.33333	4.66667	11.3333	0.0667807	117.216	56.8292	401.371	74.658	10.8003	0.868202	0	0	2.33802
ppk17	FBgn0032602	-	chr2L	16758183	16760138	29358	1955	no	no	no	no	no	no	no	no	no	no	no	no	no	no	6.23897	27	0	2.33333	0	0	0	0	36.6562	0	0.907108	0	0	0	0.114564
Cyt-b5-r	FBgn0000406	-	chr2L	16788865	16790718	29061	1853	top 5%	no	no	no	no	no	no	no	top 5%	no	no	no	top 5%	top 5%	4846.89	7.33333	0	0.333333	0	0	24.844	5.79831	8491.36	2.9231	88.9642	2.13443	105.779	63.2507	0.0485558
Ugt36Bc	FBgn0040260	+	chr2L	16799028	16801585	1190	2557	no	no	no	no	no	no	no	no	no	no	no	no	no	no	872.872	0	2.66667	13.6667	0	0	14.8154	3.65774	707.919	1.26632	56.9915	5.98614	0.453243	0	0.867694
CG13280	FBgn0032609	-	chr2L	16802020	16821093	1027	19073	no	no	no	no	no	no	no	no	no	no	no	top 5%	no	no	0.679154	1.33333	0.333333	0	0	0.00971525	0	0	0.771217	0	1.27061	151.288	0.271417	0	0
CG13272	FBgn0086673	+	chr2L	16807317	16816072	1027	8755	no	no	no	no	no	no	no	no	no	top 5%	no	no	no	no	0.919742	3	0	2.66667	0	0	7.52902	21.9008	1.65958	27.7651	0.422507	0	0	0	0.00198467
mdy	FBgn0004797	+	chr2L	16816664	16826991	2483	10327	no	no	no	no	no	no	no	no	no	no	no	no	no	no	556.119	13.3333	0	3.33333	0.333333	2.08413	151.951	131.922	784.36	131.867	438.903	3.93254	51.0791	7.23814	3.91432
AspRS-m	FBgn0051739	+	chr2L	16827097	16831705	2250	4608	no	no	no	no	no	no	no	no	no	no	no	no	no	no	1197.17	1593.33	1589.67	1076.33	1369	67.7192	113.068	153.247	513.9	179.568	2989.44	76.5731	28.466	58.4435	32.1253
CG13282	FBgn0032612	-	chr2L	16832064	16833998	1496	1934	no	no	no	no	no	no	no	no	no	no	no	no	no	no	24.7429	23.3333	5.33333	12	33	0	13.3975	8.66239	39.6173	8.56317	80.7	6.53829	3.2927	2.16826	0.00628183
CG13283	FBgn0032613	-	chr2L	16835135	16837258	7070	2123	no	no	no	no	no	no	no	no	no	no	no	no	no	no	204.545	13.3333	0	0.666667	0	0	3.22377	0	326.046	0	5.57116	0.942737	0.208261	0	5.8715
CG13284	FBgn0032614	-	chr2L	16843191	16848713	6237	5522	no	no	no	no	no	no	no	no	top 5%	no	no	no	top 5%	top 5%	578.439	249	129	284.667	473.667	0	18.4028	27.5065	750.189	14.9007	18.6065	2.11108	9.83386	8.40793	0.132034
CG6012	FBgn0032615	-	chr2L	16860072	16861419	9686	1347	no	no	no	no	no	no	no	no	no	no	no	no	no	no	2.46322	0	0	0	0	0	29.5862	7.46281	11.1857	2.34205	2.0864	0.337266	0	0	0
CR31781	FBgn0051781	+	chr2L	16869486	16878300	8189	8814	no	no	no	no	no	no	top 5%	top 5%	top 5%	no	no	no	no	no	400.087	1.33333	0	15.3333	1	0.0125561	111.592	41.0308	11298.4	12.0595	79.438	12.0859	0	0.159567	0.0391035
CG32832	FBgn0052832	-	chr2L	16878422	16879290	348	868	no	no	no	no	no	no	no	no	no	no	no	top 5%	no	no	0.891244	2	0	1.66667	0	0.0709012	0	0	3.56774	0	0	138.092	0	0	0.104705
CG6115	FBgn0040985	-	chr2L	16887124	16887962	1328	838	no	no	no	no	no	no	no	no	no	no	no	no	no	no	1856.88	1920	1413.67	2177	2074.67	273.653	1468.62	1045.24	6332.89	916.24	1055.47	140.985	284.224	131.99	139.309
CG42556	FBgn0260758	+	chr2L	16889907	16891239	7461	1332	no	no	no	no	no	no	no	no	no	no	no	no	top 5%	no	0.0991123	7.33333	34.3333	12.3333	0	0.493645	3.08251	0	0.70294	0	3.78341	131.885	11.8486	0	0.328892
CG31805	FBgn0051805	-	chr2L	16898173	16900431	7037	2258	no	no	no	no	no	no	no	no	no	no	no	top 5%	no	no	0.175241	33.3333	58.6667	30	32	0.0074664	0	0	0.087929	0	0.892433	110.905	0	0	0
CG12288	FBgn0032620	-	chr2L	16900534	16902189	6142	1655	no	no	no	no	no	no	no	no	no	no	no	no	no	no	80.2216	82.3333	60	56	32.6667	40.9586	119.787	125.477	61.7001	168.472	1368.45	22.3041	77.8174	129.337	13.5673
ApepP	FBgn0026150	-	chr2L	16908228	16910431	40330	2203	no	no	no	no	no	no	no	no	no	no	no	no	no	no	443.169	127.333	314.667	158	284	65.0077	189.959	219.554	292.046	241.343	2366.28	78.9452	123.394	73.5577	43.3758
beat-IIIb	FBgn0053179	+	chr2L	16973090	16993984	53679	20894	top 5%	no	top 5%	top 5%	top 5%	no	no	no	no	no	no	no	no	no	1745.3	360.667	8200.67	7534	21925.7	0.00624245	0	0	77.6961	0	0.316321	0.0954345	0	0	0
CG31806	FBgn0051806	+	chr2L	16984977	16985583	53679	606	no	no	no	no	no	no	no	no	no	no	no	top 5%	no	no	11.8395	0	22.6667	19.3333	73.3333	0	0	0	0.411319	0	0	125.945	0	0	0
beat-IIIc	FBgn0032629	-	chr2L	17189809	17260732	31716	70923	no	top 5%	no	top 5%	no	no	no	no	no	no	no	no	no	no	847.996	1181.67	23.6667	2907.67	47.6667	0.055787	3.05842	4.47759	87.3758	8.09822	44.7822	4.65115	1.78344	2.62705	0.0839068
CLIP-190	FBgn0020503	+	chr2L	17384738	17409698	846	24960	no	no	no	no	no	no	no	no	no	no	no	no	no	no	3674.92	1444	2686	2636	1669.67	19.1181	0	0	4146.18	0	1920.43	133.417	35.4364	14.2009	9.14851
Rpb11	FBgn0032634	-	chr2L	17409697	17410401	846	704	no	no	no	no	no	no	no	no	no	no	no	no	no	no	237.272	1183	403	1118.33	740.667	138.499	0	0	182.853	0	619.49	90.4679	559.58	191.343	88.1998
CG15141	FBgn0032635	+	chr2L	17410656	17413499	869	2843	no	no	no	no	no	no	no	no	no	no	no	no	no	no	565.52	424.333	1105.33	1044.67	499	94.4954	275.129	289.525	277.163	0	1237.39	76.6834	72.5272	121.659	25.2913
CG31803	FBgn0051803	-	chr2L	17411648	17412633	869	985	no	no	no	no	no	no	no	no	no	no	no	top 5%	no	no	18.597	1	5	14.6667	0.666667	0	0	0	4.01587	0	4.3887	128.744	0	0	0.0538308
Dif	FBgn0011274	-	chr2L	17413247	17439923	704	26676	no	no	no	no	no	no	no	no	no	no	no	no	no	no	1403.49	102.667	484.333	311.333	156.333	0.0201288	12.9766	35.7538	1505.29	0	250.606	4.21382	4.96734	2.12765	12.6705
CG5043	FBgn0032636	+	chr2L	17433861	17435800	704	1939	no	no	no	no	no	no	no	no	no	no	no	top 5%	no	no	0.613126	5.66667	1.33333	0	6.33333	0	0	0	0.742099	0	0.220396	140.873	0	0	0
CG5050	FBgn0032637	+	chr2L	17452923	17458776	3315	5853	no	no	no	no	no	no	no	no	no	no	no	no	no	no	26.3863	22.3333	4.33333	13.6667	74	0	10.9736	9.52469	7.27867	7.74601	5.01261	161.251	0.355131	0	0.9697
SPH93	FBgn0032638	-	chr2L	17454262	17455917	3315	1655	no	no	no	no	no	no	no	no	no	no	no	no	no	no	4.15449	7	0	0	57	0	26.1681	6.29204	10.7593	1.66097	1.20075	2.00444	0	0	1.77099
CG18563	FBgn0032639	-	chr2L	17456669	17458025	2432	1356	no	no	no	no	no	no	no	no	no	no	no	no	no	no	6.76993	12.6667	3.66667	9.33333	36.3333	0.062902	29.8362	7.44601	3.71219	3.87578	0.625721	0.543536	0.643552	0	0.128374
BicD	FBgn0000183	-	chr2L	17459705	17473198	1818	13493	no	no	no	no	no	no	no	no	no	no	no	no	no	no	2431.55	1855	1013.33	3391.67	12981.3	13.1977	93.9588	114.59	1027.45	139.864	5560.3	34.7005	23.3277	61.9298	34.6803
Sgt	FBgn0032640	+	chr2L	17471602	17474773	1818	3171	no	no	no	no	no	no	no	no	no	no	no	no	no	no	792.029	1208.33	1623	1579	1213	172.207	848.676	917.782	603.434	868.809	1964.47	147.713	472.391	217.534	125.631
Aac11	FBgn0027885	-	chr2L	17474911	17477886	693	2975	no	no	no	no	no	no	no	no	no	no	no	no	no	no	7152.3	4335.67	8026.67	10486.3	4333.67	142.773	400.846	586.158	1876.65	754.296	2891.08	100.941	139.947	110.268	89.9879
fws	FBgn0024689	-	chr2L	17478441	17481212	1330	2771	no	no	no	no	no	no	no	no	no	no	no	no	no	no	704.134	1294.33	1341	1332	731.333	19.8125	169.467	184.92	398.125	172.724	1312.36	47.6421	24.3572	62.3166	28.1669
GCS2beta	FBgn0032643	-	chr2L	17481987	17484302	990	2315	no	no	no	no	no	no	no	no	no	no	no	no	no	no	593.104	895.333	559.333	707.667	915.333	77.0054	552.159	776.812	510.579	743.803	2819.01	41.0294	109.357	120.067	162.839
CG5131	FBgn0032644	+	chr2L	17484517	17485624	381	1107	no	no	no	no	no	no	no	no	no	no	no	no	top 5%	no	203.512	257.333	409.667	630	438.667	19.6305	155.274	170.626	192.154	151.697	680.822	32.6456	201.177	125.38	10.8768
qua	FBgn0003187	-	chr2L	17486805	17497203	816	10398	no	no	no	no	no	no	no	no	no	no	top 5%	no	no	top 5%	55.1375	8.66667	0	2	13.3333	0.381389	1.36116	5.60224	115.751	0.608565	2538.54	99.7713	3.05977	10.4876	0.160225
CG15142	FBgn0032645	-	chr2L	17497993	17498787	1270	794	no	no	no	no	no	no	no	no	no	no	no	no	no	top 5%	0.784852	0.333333	11.6667	0.333333	0	0.181914	0	0	1.59551	0	27.5705	88.2927	3.58976	20.0353	0.183048
mEFTs	FBgn0032646	-	chr2L	17499267	17501114	832	1847	no	no	no	no	no	top 5%	no	no	no	no	no	no	no	no	791.582	1655	1899.67	1619	1474.33	179.075	362.962	379.009	608.245	378.281	1916.5	164.393	196.641	161.908	34.6717
Dhc36C	FBgn0013810	+	chr2L	17501466	17525515	1387	24049	no	no	no	no	no	no	no	no	no	no	no	no	no	no	40.1448	5.33333	61.6667	23.3333	22.3333	0.0579988	0	0.210275	20.0165	0.190394	111.146	48.3043	0.0288989	0.232556	0.466227
CG15143	FBgn0032647	-	chr2L	17520891	17524549	1387	3658	no	no	no	no	no	no	no	no	no	no	no	no	no	no	12.5385	1.66667	0	5.66667	31	0.0322371	0	0	3.7555	0	8.75574	56.0481	0	0	0.0028001
CG15144	FBgn0032648	-	chr2L	17525584	17529070	1275	3486	no	no	no	no	no	no	no	no	no	no	no	no	no	no	0.963106	7.66667	0.333333	8.33333	2.33333	0.0132233	0	0	0.207161	0	0.771513	81.1977	0	0	0
CG15145	FBgn0032649	-	chr2L	17529310	17532234	9859	2924	no	no	no	no	no	no	no	no	no	no	no	no	no	no	3.30712	14.6667	0.333333	2	0.666667	0.0191679	0	0	0.70931	0	2.1987	77.0843	0	0	0.0039966
CG7094	FBgn0032650	-	chr2L	17554352	17555765	45610	1413	no	no	no	no	no	no	no	no	no	no	no	top 5%	no	no	1.95716	2.33333	4	4	0	0.0359712	0	0	0.106749	0	0	124.017	0	0	0
Oli	FBgn0032651	+	chr2L	17589406	17591267	33821	1861	no	top 5%	top 5%	top 5%	top 5%	top 5%	no	no	no	no	no	no	no	no	563.864	1049.67	3576.67	2895	1052.33	13.9606	0	0	25.0796	0	0.318331	33.3117	0	0	0.0329823
CG6870	FBgn0032652	-	chr2L	17591447	17592298	21639	851	no	no	no	no	no	no	no	no	no	no	no	no	no	no	292.171	0	0	1.33333	0	0	17.4622	7.43518	546.367	0	6.27449	1.83885	3.11731	1.26904	0.16593
Sytalpha	FBgn0261089	+	chr2L	17592259	17603640	21639	11381	no	no	no	top 5%	no	no	no	no	no	no	no	no	no	no	3159.5	137.333	1818	8207	29.3333	0.127924	0	0	192.681	0	20.4614	3.01148	0	0	1.56797
CadN	FBgn0015609	-	chr2L	17647304	17752346	100990	105042	top 5%	top 5%	top 5%	top 5%	top 5%	no	no	no	no	no	no	no	no	no	2372.86	5137.67	6386	7533	10549.7	0.967699	8.50555	28.6579	212.486	18.7488	73.5939	4.10835	5.15603	0	0.0120941
CadN2	FBgn0262018	-	chr2L	17787277	17875247	100333	87970	top 5%	top 5%	top 5%	top 5%	top 5%	no	no	no	no	no	no	no	no	no	1261.84	6486.33	1063.67	1535.33	3300	0.024408	0	0	67.3488	0	0.109356	7.01709	0	0	0.00325833
btv	FBgn0023096	-	chr2L	17962734	17982472	55131	19738	no	no	no	no	no	no	no	no	no	no	no	no	no	no	58.1671	325.667	37	33	98.6667	0.00126606	1.33874	1.11261	21.9966	1.73116	11.863	2.75842	0	0	0
CG5674	FBgn0032656	+	chr2L	17963337	17974870	55131	11533	no	no	no	no	no	no	no	no	no	no	no	no	no	no	1198.52	4303.33	1664.33	1220	4644	9.60005	131.721	148.643	300.561	185.832	1101.52	33.3048	23.1184	8.35254	10.0418
CG5681	FBgn0032658	+	chr2L	17986398	17988218	13727	1820	no	no	no	no	no	no	no	no	no	no	no	top 5%	no	no	2.37887	290.333	21.3333	2.66667	239.667	0.0211689	0	0	0.38531	0	0.372074	102.333	0	0	0.0170043
elfless	FBgn0032660	-	chr2L	18009642	18011475	1611	1833	no	no	no	no	no	no	no	no	no	no	no	top 5%	top 5%	top 5%	0.436908	5	0	2.66667	0	0.121818	0	0	0.132992	0	3.57572	101.152	13.8457	9.65361	0.0188086
rdo	FBgn0243486	+	chr2L	18012406	18070249	8950	57843	top 5%	no	no	top 5%	no	no	top 5%	top 5%	no	top 5%	no	no	top 5%	no	1136.09	622.667	22	3839.33	183	0.240727	100.56	90.5494	48.4445	108.817	2.31191	6.93281	53.4223	0	0.00898683
Arr1	FBgn0000120	+	chr2L	18078268	18081187	8461	2919	top 5%	no	no	no	no	no	no	no	no	no	no	no	no	no	4915.96	0	0	3	0	0	0	0	70.9963	0	0.90483	13.5198	0	0	0
ninaD	FBgn0002939	+	chr2L	18081629	18083608	1101	1979	no	no	no	no	no	no	no	no	no	no	no	no	no	no	377.512	4.33333	1	1	0	0	0	0	402.156	0	13.7373	0.250666	0	0	0.0185867
CG15152	FBgn0032665	+	chr2L	18114546	18115220	21286	674	no	no	no	no	no	no	no	no	no	no	no	no	no	no	89.5297	2	0	0	0	0	4.73106	4.87289	199.612	4.46716	13.101	5.33173	0	1.93264	0
CG5758	FBgn0032666	+	chr2L	18120026	18129864	8700	9838	no	no	no	no	no	no	no	no	no	no	no	no	no	no	16900.2	3838.67	7339.33	2577.67	762	0.483937	95.5328	236.762	2008.84	249.642	90.5775	8.66411	0.253085	0.154544	64.9552
CG31785	FBgn0051785	-	chr2L	18124127	18125435	8700	1308	no	no	no	no	no	no	no	no	no	no	no	no	no	no	69.126	691	557.333	123.667	54.6667	0	0	0	11.7613	6.25969	1.33745	6.15763	0	0	0.206529
kel	FBgn0001301	-	chr2L	18129329	18138210	4358	8881	no	no	no	no	no	no	no	no	no	no	no	no	no	no	658.136	3087.33	2187.67	1042.67	1779	16.3081	60.9022	73.5721	341.4	81.9817	1523.78	44.7795	21.3612	21.2854	15.6884
Socs36E	FBgn0041184	-	chr2L	18138674	18152410	1176	13736	no	no	no	no	no	no	no	no	no	no	no	no	no	no	1003.76	2289.33	1420.33	1685.33	1989	15.9913	112.861	190.857	248.802	135.725	142.793	9.95782	31.1537	1.58	129.461
CG17681	FBgn0032668	+	chr2L	18153122	18154516	1059	1394	no	no	no	no	no	no	no	no	no	no	no	no	no	no	6.30886	126	8.66667	6.66667	76.6667	0.0707925	0	2.73493	19.9993	2.10715	12.3275	1.95541	2.75906	0	4.56007
CG15155	FBgn0032669	+	chr2L	18154863	18155942	447	1079	no	no	no	no	no	no	no	no	no	no	no	no	no	no	107.175	55	2.33333	1	29.6667	0.0202072	8.74515	7.24744	479.006	2.32585	45.6614	3.29686	0	0	0.249931
CG5783	FBgn0032670	+	chr2L	18156042	18157162	1834	1120	no	no	no	no	no	no	no	no	no	no	no	no	no	no	58.7713	59.6667	27.6667	27.6667	56	4.66215	12.2679	5.27714	122.781	2.50135	19.7929	2.25092	0.368014	0.966725	12.159
CG7200	FBgn0032671	-	chr2L	18157109	18158686	1834	1577	no	no	no	no	no	no	no	no	no	no	no	no	no	no	169.366	102	131.667	193	125.667	7.96524	90.0566	99.4038	132.173	96.5607	559.165	76.0794	3.45421	91.5673	13.4094
Fas3	FBgn0000636	+	chr2L	18320100	18393441	30292	73341	no	no	no	no	no	top 5%	top 5%	top 5%	no	top 5%	no	no	no	no	844.477	861.333	2080.67	3494	357.333	8.04665	717.376	983.049	468.099	1306.78	456.915	4.9342	4.59373	0.30179	1.28677
Acp36DE	FBgn0011559	-	chr2L	18356124	18359026	30292	2902	no	no	no	no	no	no	no	no	no	no	no	top 5%	no	no	3.75333	19	31.3333	52.6667	0	0.0129602	7.69533	4.23422	4.84187	2.98653	0.535712	94.7546	0	0	0
RpS26	FBgn0261597	-	chr2L	18442034	18443228	63403	1194	no	no	no	no	no	no	no	no	no	no	no	no	no	no	8838.9	2797.67	1108.33	1576	1807.67	3040.76	59243.7	41788.3	13268	32592.2	15035.9	172.887	673.282	292.937	5023.23
ncm	FBgn0086707	-	chr2L	18444506	18448957	1837	4451	no	no	no	no	no	no	no	no	no	no	no	no	no	no	595.42	1272.67	919	803.333	636	58.647	149.652	160.999	530.893	181.036	3694.53	50.319	67.3443	72.9351	24.8843
Ntf-2r	FBgn0032680	+	chr2L	18454721	18455332	518	611	no	no	no	no	no	top 5%	top 5%	top 5%	no	top 5%	no	no	top 5%	top 5%	0.383891	0	0	0	0	3.24686	79.1462	83.3935	1.88608	75.6513	1.48061	103.525	157.544	76.2756	0.0906365
CG10283	FBgn0032681	-	chr2L	18472963	18484438	1078	11475	no	no	no	no	no	top 5%	no	no	no	no	no	no	top 5%	no	701.182	663	612	1128	1279.67	15.8756	30.8419	84.897	170.085	36.1631	302.332	5.12965	49.807	1.13593	2.04386
grnd	FBgn0032682	+	chr2L	18485453	18487710	1050	2257	no	no	no	no	no	no	top 5%	top 5%	no	top 5%	no	no	top 5%	no	99.8514	1.33333	0	2	0	0.122212	178.135	227.084	234.844	225.393	17.8385	2.61327	24.0217	1.54103	0.0288604
kon	FBgn0032683	-	chr2L	18487745	18503975	5631	16230	no	no	no	no	no	no	no	no	no	no	no	no	top 5%	no	348.072	17.6667	3.33333	16	0.666667	0.048181	32.6928	39.9512	329.007	54.567	32.3235	2.5491	26.4772	0	0.627205
CG10178	FBgn0032684	+	chr2L	18509571	18513513	9575	3942	no	no	no	no	no	no	no	no	no	no	no	no	no	no	328.036	6	0	0	0	0	11.717	7.36829	470.982	3.48449	227.857	1.79575	0	0	3.9753
CG10211	FBgn0032685	+	chr2L	18517492	18531782	4924	14290	no	no	no	no	no	no	no	top 5%	no	top 5%	no	no	no	no	45.1833	16	4.33333	1.66667	0	0.0584654	43.815	55.29	98.3331	53.3885	7.29247	1.19441	0	0	0.017003
Pde11	FBgn0085370	-	chr2L	18532727	18571648	20193	38921	no	no	no	no	no	no	no	no	no	no	no	no	no	no	1986.02	234.333	16640.3	2377.33	5.66667	7.89259	16.4517	25.7911	1635.69	34.6837	2295.92	8.57006	4.42213	4.16524	16.0946
CG15160	FBgn0032688	+	chr2L	18590896	18595431	19863	4535	no	no	no	no	no	no	no	no	no	no	no	no	no	no	652.276	2383	1312.67	656.333	1255	23.8968	61.4988	77.4775	243.286	89.5035	1207.98	34.5998	36.1974	33.1637	10.1353
CG10413	FBgn0032689	-	chr2L	18599748	18605021	3468	5273	no	no	no	no	no	no	no	no	no	no	no	no	no	no	1280.89	2885.33	935.667	987.667	1306.33	15.7368	99.4921	121.322	804.962	116.137	2749.46	38.0323	19.43	10.9586	35.3329
CG31789	FBgn0051789	+	chr2L	18605941	18606523	1229	582	no	no	no	no	no	no	top 5%	top 5%	no	no	no	no	no	top 5%	0	0	0	0	0	0.0401532	159.063	45.676	0.377344	9.26973	0	0	0	23.5272	0.0530029
CG10333	FBgn0032690	+	chr2L	18606832	18609558	322	2726	no	no	no	no	no	no	no	no	no	no	no	no	no	no	742.48	783	830.333	825.333	530.333	60.5788	192.531	216.164	356.137	222.757	962.665	36.3745	55.7493	102.876	21.854
CG15161	FBgn0032692	-	chr2L	18614338	18616067	3285	1729	no	no	no	no	no	no	no	no	no	no	no	no	no	no	5.09346	0	0	7	0	0.0083302	0	0	4.67791	0	0.109901	0.398923	0	0	0.313969
MESR3	FBgn0032694	+	chr2L	18617256	18661776	13421	44520	no	no	no	no	no	no	no	no	no	no	no	no	no	no	837.667	17.3333	385.333	907.667	314.667	0.0968276	55.865	171.378	535.945	76.28	569.062	6.05607	32.419	1.44116	109.936
Cyp310a1	FBgn0032693	-	chr2L	18651057	18652999	13421	1942	no	no	no	no	no	no	no	no	no	no	no	no	no	no	4.67289	5	35	98.6667	84.6667	0.0120419	85.5876	335.713	4.18243	240.834	5.4733	62.3303	0	1.32946	9.53968
CR42490	FBgn0086200	+	chr2L	18665231	18666863	12260	1632	no	no	no	no	no	no	no	no	no	no	no	no	no	no	2.4797	0	0	0.333333	7.33333	0.389289	0	0	0.477863	0	0.957719	19.5846	0	0	5.96465
Mst36Fa	FBgn0086681	-	chr2L	18675182	18676998	292	1816	no	no	no	no	no	no	no	no	no	no	no	no	no	no	9.31835	40	10.6667	8	3.66667	1.41558	0	0	11.9005	1.96571	8.62257	98.6172	6.20861	0.132136	0.606589
CG31751	FBgn0086909	+	chr2L	18677202	18683717	1768	6515	no	no	no	no	no	no	no	no	no	no	no	no	no	no	1634.54	1948.67	1639.67	1547.33	2002	5.17792	81.7965	69.4645	794.036	62.311	334.359	40.1391	68.8138	28.5936	10.7174
tos	FBgn0015553	-	chr2L	18679630	18682155	1768	2525	no	no	no	no	no	no	no	no	no	no	top 5%	no	no	no	110.401	56.6667	141.667	83.6667	14	17.4438	31.0572	38.4355	96.3844	41.1191	3159.5	5.22317	9.66619	46.827	4.9296
msl-1	FBgn0005617	-	chr2L	18683719	18688796	2348	5077	no	no	no	no	no	no	no	no	no	no	top 5%	no	no	no	723.65	1366.33	940.667	755.333	511.333	34.8135	53.4945	62.5671	456.105	73.4199	4661.57	17.7276	13.197	18.6423	11.0043
CG10336	FBgn0032698	+	chr2L	18689580	18690906	1094	1326	no	no	no	no	no	top 5%	no	no	no	no	no	no	no	no	47.0448	51.6667	96.6667	207	60	120.403	218.611	159.115	68.299	186.77	1231.81	29.1302	21.1332	128.948	16.0134
CG10383	FBgn0032699	-	chr2L	18690901	18695422	1094	4521	no	no	no	no	no	no	no	no	no	no	no	no	no	no	634.076	409.667	738.667	549.667	346.333	5.8359	28.7975	29.6003	1363.6	23.2206	808.345	105.793	16.8159	18.7139	33.1919
CG10338	FBgn0032700	+	chr2L	18695732	18698571	457	2839	no	no	no	no	no	no	no	no	no	no	no	no	no	no	428.394	1067.67	336.667	911.333	1604	3.3219	29.1114	33.1191	187.002	33.9242	769.783	42.7452	32.2952	2.59554	14.4132
CG10341	FBgn0032701	+	chr2L	18698718	18700645	495	1927	no	no	no	no	no	no	no	no	no	no	no	no	no	no	297.082	322	239	372.667	132.667	51.074	173.87	199.541	284.032	215.712	880.107	21.8181	40.0532	159.33	17.7841
CG10376	FBgn0032702	-	chr2L	18700604	18703118	495	2514	no	no	no	no	no	no	no	no	no	no	no	no	no	no	700.705	1437	955.333	1466	352.333	11.8954	67.9756	67.4682	353.541	68.4178	1150.55	15.2484	48.6254	24.1032	53.6047
CG10343	FBgn0032703	+	chr2L	18703466	18704457	460	991	no	no	no	no	no	no	no	no	no	no	no	no	no	no	158.438	209.333	137	330.667	247.667	38.8131	326.638	314.604	184.215	299.202	708.972	125.053	135.36	151.75	29.4117
Grip71	FBgn0032705	+	chr2L	18708848	18711297	1011	2449	no	no	no	no	no	no	no	no	no	no	no	no	no	no	239.579	144	123	179.333	220.333	20.6165	84.0544	123.574	113.829	0	2926.33	67.6178	4.66842	50.5794	18.8099
Irk3	FBgn0032706	-	chr2L	18711070	18713763	1011	2693	no	no	no	no	no	no	no	no	no	no	no	no	no	no	800.544	45	21	80	42.3333	0	33.1095	3.50545	232.909	0	193.603	0.901086	0.443469	6.07484	24.8732
CG10348	FBgn0032707	-	chr2L	18714614	18731419	8949	16805	no	no	no	no	no	no	no	no	no	no	no	no	no	no	5.10035	0	0.333333	0	0	0	0	0	80.361	0	0.436312	46.7647	0	0	0.103159
ham	FBgn0045852	-	chr2L	18762873	18787500	47575	24627	no	no	no	no	no	no	no	no	no	no	no	no	no	no	213.286	1.66667	10.3333	554.667	3.33333	0.203735	2.6639	1.1782	29.493	0.692055	25.9214	18.7999	0.0968328	0	0.106664
CG42305	FBgn0259201	+	chr2L	18813009	18813819	31033	810	no	no	no	no	no	no	top 5%	top 5%	top 5%	no	no	no	no	top 5%	107.798	0	0	0	0	0	226.66	70.0031	1817.16	18.3076	3.91872	0.000118352	0	19.0828	0.488529
CG17324	FBgn0027074	+	chr2L	18819343	18822573	6524	3230	no	no	no	no	no	no	no	no	no	no	no	no	no	no	5.11416	0	0	0	0	0	0	0	29.8459	0	0.519629	12.3233	0	0	0.057566
CG17323	FBgn0032713	+	chr2L	18823573	18826553	1216	2980	no	no	no	no	no	no	no	no	no	no	no	no	no	no	457.734	40.3333	19.6667	88	58.6667	0.0917174	116.901	124.789	1232.33	133.211	114.996	15.4646	40.116	7.25528	3.84486
CG17322	FBgn0027070	+	chr2L	18826769	18829059	779	2290	no	no	no	no	no	no	no	no	no	no	top 5%	no	no	no	150.169	0	0	28.3333	0	0.0202005	0	0	298.807	0	1858.44	0.382812	13.0648	7.94305	5.1966
CG17597	FBgn0032715	-	chr2L	18829011	18830653	779	1642	no	no	no	no	no	top 5%	no	no	no	no	no	no	no	no	640.767	0	2.33333	10.6667	0	17.4784	0	0	643.733	0	749.281	4.94676	21.4386	3.08359	3.78032
ScpX	FBgn0015808	+	chr2L	18831216	18833630	642	2414	no	no	no	no	no	no	no	no	no	no	no	no	no	no	1132.24	663	813.333	900	614	20.1553	465.05	461.613	1157.28	372.881	1124.54	69.612	88.2245	35.1452	58.527
CG10600	FBgn0032717	-	chr2L	18833709	18839679	168	5970	no	no	no	no	no	no	no	no	no	no	no	no	no	no	1307.44	8274.33	3632	2609.33	5841.67	24.3636	45.8298	62.7446	934.787	87.5246	2459.5	109.626	0.786899	19.6504	49.9393
CG31752	FBgn0051752	-	chr2L	18839627	18841310	168	1683	no	no	no	no	no	no	no	no	no	no	no	no	no	no	18.878	3	0	0.333333	0	0	0	0	12.4607	0	27.0962	86.562	0	0	0
CG33120	FBgn0053120	-	chr2L	18841399	18844579	693	3180	no	no	no	no	no	no	no	no	top 5%	no	no	no	no	no	611.222	0	0	3.33333	0	0	3.08859	0	1001.68	0.772075	11.4034	1.92088	0.19392	1.52351	0.0767777
CG17321	FBgn0032719	+	chr2L	18845183	18855118	611	9935	top 5%	top 5%	top 5%	top 5%	top 5%	no	no	no	no	no	no	no	no	no	1677.04	3267	3933	3870.33	4720.67	0.0495109	0	0	130.743	0	2.09946	0.310097	0	0	0.0850366
CG10602	FBgn0032721	-	chr2L	18855125	18859212	260	4087	no	no	no	no	no	no	no	no	no	no	no	no	no	no	1156.58	790.333	529	452.333	781.667	118.448	1061.89	991.488	1140.46	989.077	5487.63	104.161	175.124	111.746	49.0354
tup	FBgn0003896	-	chr2L	18859499	18881256	35521	21757	no	no	no	top 5%	no	no	top 5%	no	no	top 5%	no	no	no	no	710.626	23.3333	0	1658.67	1.33333	0.444131	68.7336	2.54625	260.279	38.2933	0.619343	0.884532	0	0	0.0354783
ssp3	FBgn0032723	-	chr2L	18916524	18943948	37624	27424	no	no	no	no	no	no	no	no	no	no	top 5%	no	no	no	550.009	1064.67	711	748	936	12.3666	20.6698	29.3638	191.382	32.2951	1622.59	93.5475	5.88886	17.4945	4.4897
CG10428	FBgn0032724	+	chr2L	18948896	18950973	1981	2077	no	no	no	no	no	no	no	no	no	no	no	no	no	no	270.604	241	122	215.667	164.667	17.6595	136.537	144.935	170.851	127.978	1082.86	52.9441	59.1884	79.6239	19.3381
Nedd8	FBgn0032725	-	chr2L	18951146	18951845	533	699	no	no	no	no	no	top 5%	no	no	no	no	no	no	no	no	289.076	287	259.333	515	407	446.876	2289	1951.45	421.914	1650.31	1177.01	154.341	380.898	225.039	87.1419
CG10621	FBgn0032726	-	chr2L	18952205	18954425	1415	2220	no	no	no	no	no	no	no	no	top 5%	no	no	no	top 5%	top 5%	1218.13	6.33333	10.6667	3.33333	0.333333	0.499078	111.729	30.855	2212.49	17.6593	62.3883	7.71807	160.113	38.7383	1.11689
CG10623	FBgn0032727	-	chr2L	18955480	18957169	1785	1689	no	no	no	no	no	no	no	no	no	no	no	no	top 5%	no	483.75	76	167.333	68	113	10.1677	202.886	103.394	878.526	55.6395	1209.56	93.9712	148.792	8.91441	7.55249
Nak	FBgn0015772	-	chr2L	18957899	18968721	1040	10822	no	no	no	no	no	no	no	no	no	no	no	no	no	no	3169.26	4271	6153	3754.33	3231	11.3982	58.4193	76.7603	1366.59	90.297	2589.49	21.0461	4.98009	3.75479	16.2869
Tango6	FBgn0032728	+	chr2L	18969031	18972004	571	2973	no	no	no	no	no	no	no	no	no	no	no	no	no	no	259.693	160.667	348	334	229.667	12.9604	62.6496	64.4361	167.926	69.0222	901.489	11.9376	15.9778	27.4416	8.51932
L2HGDH	FBgn0032729	-	chr2L	18971990	18974448	571	2458	no	no	no	no	no	no	no	no	no	no	no	no	no	no	639.128	430.333	498.333	580	390.333	19.5281	132.877	77.4063	582.894	53.474	417.969	113.794	90.6501	18.0026	27.2479
CG10431	FBgn0032730	+	chr2L	18974709	18978190	711	3481	no	no	no	no	no	no	no	no	no	no	top 5%	no	no	no	869.7	229	1304	958	724	2.00922	17.9463	13.6055	295.274	12.5552	660.676	29.9274	3.10556	2.94996	0.615797
Swip-1	FBgn0032731	-	chr2L	18977747	18987276	711	9529	no	no	no	no	no	no	no	no	no	no	no	no	no	no	2192.68	284	2323	1515.33	1004	11.1398	126.7	137.04	660.259	147.375	1498.51	11.1569	5.10708	21.0369	208.926
CG15168	FBgn0032732	+	chr2L	18987726	18988331	1273	605	no	no	no	no	no	no	no	no	no	no	no	no	no	no	245.986	359	239	490	182	68.8971	518.454	528.534	233.907	394.47	779.456	122.133	245.114	160.42	49.8003
CG15170	FBgn0032733	-	chr2L	18988267	18990233	1273	1966	no	no	no	no	no	no	no	no	no	no	top 5%	no	no	no	75.3421	303	120.333	259	161.333	0.0324245	0	2.65546	43.2218	1.30861	138.475	3.97752	1.64185	1.22967	0.0276852
CG15169	FBgn0032734	+	chr2L	18991056	18992409	2030	1353	no	no	no	no	no	no	no	no	no	no	no	no	no	no	6.45592	30	1.33333	0.333333	7	0.157999	0	0	38.35	0	0.874748	0	0	2.19503	0
CG10650	FBgn0046302	-	chr2L	18993616	18995930	2724	2314	no	no	no	no	no	no	no	no	top 5%	no	no	no	no	top 5%	841.57	4	0.666667	4.66667	4.33333	0.0493627	22.2118	18.7341	1031.03	3.08611	42.4561	20.4107	0	9.79207	0.0097996
CG31792	FBgn0051792	+	chr2L	18997447	19002713	2213	5266	no	no	no	no	no	no	no	no	no	no	no	no	no	no	4.52968	7.33333	2.66667	4.33333	0	0.0948515	0	0	10.9099	0	2.01659	0.443053	0	0	0
CG31793	FBgn0051793	+	chr2L	19003409	19008234	1072	4825	no	no	no	no	no	no	no	no	no	no	no	no	no	no	845.323	1625.33	971.667	774	1073.33	8.95815	33.1358	35.3908	680.908	37.8877	534.307	6.91704	12.6258	13.7288	10.5003
robl37BC	FBgn0028569	+	chr2L	19010915	19011532	13116	617	no	no	no	no	no	no	no	no	no	no	no	top 5%	no	no	3.79612	0	0	3.33333	0	0	0	0	0.400571	0	0	117.767	0	0	0
CG15172	FBgn0032740	+	chr2L	19022416	19023646	10908	1230	no	no	no	no	no	no	no	no	no	no	no	top 5%	top 5%	top 5%	0.590567	0	3.66667	0	0	0.0332358	0	0	0.462747	0	0.106885	133.955	193.351	108.949	0
CG31800	FBgn0051800	-	chr2L	19033656	19034456	333	800	no	no	no	no	no	no	no	no	no	no	no	no	no	no	271.785	397.333	544.667	848.667	594.333	31.2148	311.447	234.575	272.664	209.851	282.699	77.7573	217.531	69.1162	41.1174
mib2	FBgn0086442	+	chr2L	19034443	19041541	333	7098	no	no	no	no	no	no	no	no	no	no	no	no	no	no	1643.42	4921.67	2226.67	2936.33	1623.67	27.7679	117.473	133.126	902.04	130.016	2540.46	138.341	11.6596	20.3019	64.4301
Catsup	FBgn0002022	+	chr2L	19041713	19043614	386	1901	no	no	no	no	no	no	no	no	no	no	no	no	no	no	657.833	169.667	558.667	538.667	276.667	66.1308	452.452	553.957	955.302	507.165	1746.51	99.3472	112.941	98.437	138.797
Ttc19	FBgn0032744	-	chr2L	19043534	19045146	386	1612	no	no	no	no	no	no	no	no	no	no	no	no	no	no	424.459	862	826.333	828	1157	8.93824	103.616	73.4742	828.943	75.2047	145.927	59.4604	29.2626	29.6937	14.3891
CG10470	FBgn0032746	+	chr2L	19049078	19049886	668	808	no	no	no	no	no	no	no	no	no	no	no	no	no	no	232.157	448.333	396.667	732.333	455.333	128.209	393.825	417.557	268.891	316.385	917.513	120.981	305.863	187.348	98.231
l(2)37Bb	FBgn0002021	-	chr2L	19049842	19051606	668	1764	no	no	no	no	no	no	no	no	no	no	no	no	no	no	455.997	690.333	966	950.333	607.667	18.3845	134.715	99.1514	378.726	103.077	858.501	78.0444	35.0481	97.7921	26.4081
Rpn3	FBgn0261396	+	chr2L	19051829	19053681	622	1852	no	no	no	no	no	no	no	no	no	no	no	no	no	no	874.526	1044	1009.33	1302.33	1053.33	193.996	1059.07	1022.26	915.037	960.308	4215.09	119.584	154.332	226.879	103.073
CG10492	FBgn0032748	+	chr2L	19054080	19058823	1222	4743	no	no	no	no	no	no	no	no	no	no	no	no	no	no	1126.98	7672.33	1652.33	1284.67	7649.67	22.0761	82.0103	94.8279	421.066	103.002	4033.96	92.2391	0.940644	6.3277	16.0482
Phlpp	FBgn0032749	+	chr2L	19059646	19063049	1098	3403	no	no	no	no	no	no	no	no	no	no	no	no	no	no	3.91554	211	5	1	220.667	0.0536319	0	1.09551	3.00422	1.12369	4.61361	5.87502	0	0	0.0434719
CG10495	FBgn0032750	+	chr2L	19063324	19064726	525	1402	no	no	no	no	no	no	no	no	no	no	no	no	no	no	95.4074	379.333	215.667	356.667	287	9.6171	59.2444	55.4087	54.8941	59.2627	409.709	32.2128	16.0875	81.9791	8.82952
CG17343	FBgn0032751	+	chr2L	19064976	19069673	1530	4697	no	no	no	no	no	no	no	no	no	no	no	no	no	no	132.383	105.333	59.3333	128.667	103	35.5214	432.503	434.107	45.5984	378.367	197.897	73.0998	61.4814	94.4984	11.0796
CG10702	FBgn0032752	-	chr2L	19065271	19069850	1530	4579	no	no	no	no	no	no	no	no	no	no	no	no	no	no	1038.71	162	194	169.667	157.333	0.248289	47.2468	22.7584	202.487	15.6552	1377.36	1.55109	12.5128	3.93694	5.78026
CG17572	FBgn0032753	-	chr2L	19071130	19074146	4409	3016	no	no	no	no	no	no	no	no	no	no	no	no	top 5%	no	13.961	2	0	0	7.33333	0.0122553	2.57465	1.81978	35.5896	0	5.28027	0	7.84603	0	0.00744452
CG10700	FBgn0032754	-	chr2L	19077275	19079028	3356	1753	no	no	no	no	no	no	no	no	no	no	no	no	no	no	1.26605	0	0	3.66667	2	0	0	0	0.939751	0	0.327501	13.9574	0	0	0
Lim3	FBgn0002023	-	chr2L	19079255	19108427	7476	29172	no	no	no	top 5%	top 5%	no	no	no	no	no	no	no	no	no	522.384	162.333	3.33333	1408.67	1037.33	0.0926444	0	0	212.826	0	1.43792	52.3062	0	0.343758	0.00819597
amd	FBgn0000075	+	chr2L	19110158	19114110	7539	3952	no	no	no	no	no	no	no	no	no	top 5%	top 5%	no	top 5%	no	42.4508	16	0	30.3333	129.667	0.0107438	67.288	4.30763	48.7898	122.073	258.932	3.10107	25.5281	0	0.437245
CG10561	FBgn0002036	+	chr2L	19114400	19116571	2029	2171	no	no	no	no	no	no	no	no	no	no	no	no	no	no	845.423	1602	2656.67	2627	1338	1.85362	24.0706	19.7262	1263.98	20.6172	336.428	118.798	12.0603	10.8027	4.90236
Ddc	FBgn0000422	-	chr2L	19116479	19120300	2029	3821	top 5%	no	no	top 5%	top 5%	no	top 5%	no	top 5%	no	no	no	no	no	10816.1	708	291	11793	3345.67	0.126083	84.7889	24.8005	1534.21	15.9844	13.7943	14.6301	0.316492	0	0.152315
l(2)37Cc	FBgn0002031	-	chr2L	19122039	19123866	1870	1827	no	no	no	no	no	no	no	no	no	no	no	no	no	no	1029.23	4212	2789.67	2679.67	3218.67	223.951	1471.62	1320.57	881.967	1372.91	4457.08	142.967	554.899	232.577	253.785
l(2)37Cb	FBgn0086444	-	chr2L	19123997	19126973	419	2976	no	no	no	no	no	no	no	no	no	no	no	no	no	no	246.709	2343.67	336.667	384.333	1326	20.3908	110.309	115.981	137.887	124.653	689.136	31.1162	8.79915	21.7528	14.0091
l(2)37Cd	FBgn0086445	+	chr2L	19127261	19129326	823	2065	no	no	no	no	no	no	no	no	no	no	no	no	no	no	137.356	193	109.333	130.333	179	20.3026	49.4682	58.6022	107.447	59.0027	527.839	23.5616	46.5181	49.9253	20.6154
AsnRS	FBgn0086443	-	chr2L	19129861	19131960	903	2099	no	no	no	no	no	no	no	no	no	no	no	no	no	no	1043.49	1278.67	1263	1195.67	836	91.1994	734.317	723.961	883.304	803.933	3657.72	95.93	78.8544	177.562	177.284
DCTN6-p27	FBgn0086446	+	chr2L	19132328	19133097	690	769	no	no	no	no	no	no	no	no	no	no	no	no	no	no	228.091	217.667	291.667	498	258	46.5777	598.126	510.51	187.023	435.006	450.607	68.3628	303.536	166.034	61.186
l(2)37Cg	FBgn0086447	-	chr2L	19133022	19133483	690	461	no	no	no	no	no	no	no	no	no	no	no	no	no	no	55.2479	131.667	119.333	259	150.333	71.1146	704.896	591.351	95.6991	571.101	212.922	40.0272	135.948	145.051	35.0026
brat	FBgn0010300	+	chr2L	19133805	19177972	2098	44167	no	no	no	no	no	no	no	no	no	no	no	no	no	no	1707.87	10140	5917	6163.33	11230.3	160.298	82.9189	103.729	362.541	159.669	7112.86	25.6401	0.0602193	22.3712	55.9301
CG17568	FBgn0032763	-	chr2L	19179748	19181702	4043	1954	no	no	no	no	no	no	no	no	no	no	no	no	no	no	315.183	486	586.333	935	499	4.38627	29.3806	37.221	94.322	30.786	697.919	13.0033	3.45721	11.097	5.34143
gammaTub37C	FBgn0010097	-	chr2L	19183969	19185724	2578	1755	no	no	no	no	no	top 5%	no	no	no	no	top 5%	no	no	no	34.6693	17	0	0.666667	4.66667	29.0481	0	0	44.2569	0	2538.78	2.23269	1.15443	6.00277	0.65405
pigeon	FBgn0010309	+	chr2L	19186035	19189938	718	3903	no	no	no	no	no	no	no	no	no	no	no	no	no	no	609.309	2003.67	2097	1468.67	854	14.2601	33.312	43.4951	96.5958	49.0915	566.652	69.1997	15.2964	17.3582	16.9589
drl	FBgn0015380	+	chr2L	19190345	19208621	51312	18276	no	top 5%	top 5%	top 5%	top 5%	no	top 5%	top 5%	no	top 5%	no	no	no	no	1164.93	2608.33	7360.67	2800	1153.67	1.45427	295.268	170.593	114.944	469.469	21.2212	2.51002	3.42481	0	0.377239
CG17564	FBgn0032768	-	chr2L	19298344	19299851	35905	1507	no	no	no	no	no	no	no	no	no	no	no	top 5%	no	no	0.731129	28.3333	0.333333	4.33333	109.667	0	0	0	0.115439	0	0	158.912	0	0	0
dnt	FBgn0024245	-	chr2L	19338675	19363224	38244	24549	no	no	no	no	no	no	no	no	no	no	no	no	no	no	247.981	724	422.333	563.333	365	9.21892	154.217	120.297	95.8991	185.311	799.261	38.3345	1.00907	16.49	14.2421
CG13086	FBgn0032770	+	chr2L	19364393	19365397	6249	1004	no	no	no	no	no	no	no	no	no	no	no	no	no	no	81.0763	0.666667	0.333333	0	0.666667	0	5.77118	0	206.475	0	6.59141	0	2.80457	0	0.52334
CG17349	FBgn0032771	+	chr2L	19370477	19372711	13298	2234	no	no	no	no	no	no	no	no	no	no	no	top 5%	no	no	0.348992	0	0	0.666667	0	0	0	0	0.766715	0	0	175.88	0	0	0
CG17350	FBgn0032772	+	chr2L	19380929	19383271	8333	2342	no	no	no	no	no	no	no	no	no	no	no	no	no	no	11.0671	3	0	0	0	0	8.08523	2.72603	32.5461	0	0.220396	3.31706	35.7181	5.70874	12.8059
fon	FBgn0032773	-	chr2L	19383386	19386202	962	2816	no	no	no	no	no	no	no	no	no	no	no	no	top 5%	no	2343.06	4	2.33333	1.33333	0	0	308.832	92.8264	4369.65	25.4605	26.5396	11.9128	330.716	71.3225	20.3676
CG17549	FBgn0032774	-	chr2L	19387049	19390070	1145	3021	no	no	no	no	no	no	no	no	no	no	no	no	no	no	1312.28	16.6667	18.3333	0	0	0.972453	570.357	243.359	2566.12	134.676	39.0918	53.9121	67.1349	3.44316	25.4795
CG17544	FBgn0032775	-	chr2L	19390368	19398492	4888	8124	no	no	no	no	no	no	no	no	no	no	no	no	no	no	1414.11	949.667	2403.33	417.333	1034	0.243544	256.293	296.472	645.653	303.406	929.841	29.4964	5.72844	2.73551	62.6704
CG31798	FBgn0051798	+	chr2L	19394159	19396190	4888	2031	no	no	no	no	no	no	no	no	no	no	no	no	no	no	40.4649	27	17.6667	0.666667	6.33333	0	1.16554	2.19571	2.84563	4.54806	2.39528	132.645	0	0	0.354321
Pax	FBgn0041789	-	chr2L	19400780	19426424	18468	25644	no	no	no	no	no	no	no	no	no	no	no	no	no	no	1097.58	2488.67	2271	1197.67	1755.33	15.1086	1054.36	539.21	4614.27	284.449	1557.36	35.9689	54.1662	15.5338	88.6831
Lectin-galC1	FBgn0016675	+	chr2L	19417446	19418274	13920	828	no	no	no	no	no	no	top 5%	top 5%	no	no	no	no	no	no	10.5004	4.66667	5.66667	6	5	0	249.456	88.9841	228.319	26.9796	6.62904	2.20815	0	0	0.0328565
lectin-37Da	FBgn0053532	+	chr2L	19418316	19419029	87	713	no	no	no	no	no	no	no	no	no	no	no	no	no	no	98.2041	5.33333	0.333333	4.33333	0.333333	0	0	0	134.372	0	2.65345	1.33963	0	0	0
lectin-37Db	FBgn0053533	+	chr2L	19419074	19419767	4367	693	no	no	no	no	no	no	no	no	no	no	no	no	no	no	229.797	3.33333	0	2.33333	0	0	0	0	170.174	0	7.77012	0.776699	0	0	0.100929
CG16771	FBgn0032779	+	chr2L	19424089	19429224	4708	5135	no	no	no	no	no	no	no	no	no	no	no	no	no	no	579.829	60.3333	160	119	47.6667	0.698594	7.35624	12.737	675.475	14.8074	342.157	8.25081	12.0105	0	30.8753
CG13085	FBgn0032780	+	chr2L	19426321	19430270	4708	3949	no	no	no	no	no	no	no	no	no	no	no	no	no	no	189.15	2.33333	3	4	0	0.268053	6.54597	3.73499	134.544	5.34765	214.511	0.904336	0	2.38352	1.23137
RtcB	FBgn0032781	+	chr2L	19430656	19432444	534	1788	no	no	no	no	no	no	no	no	no	no	no	no	no	no	432.303	660	873	699	506.333	73.4334	333.045	335.101	248.514	345.384	1436.57	76.4058	82.9267	133.488	56.0904
Rab9	FBgn0032782	+	chr2L	19432592	19435841	150	3249	no	no	no	no	no	no	no	no	no	no	no	no	no	no	546.977	2715.67	116.667	181	355.333	0.0910246	24.3251	23.8428	488.797	18.1984	266.895	5.65509	2.60704	1.36972	9.19467
CG10237	FBgn0032783	-	chr2L	19435843	19442358	473	6515	no	no	no	no	no	top 5%	no	no	no	top 5%	top 5%	no	no	top 5%	471.757	143.333	16.6667	16	22.6667	7.16682	155.717	93.2628	1414.19	108.493	4733.56	28.5514	0.250646	21.5056	1.31901
Hs2st	FBgn0024230	-	chr2L	19442829	19444761	3071	1932	no	no	no	no	no	no	no	no	no	no	no	no	no	no	405.967	697.667	576.667	799.333	559.333	6.65995	89.9967	101.981	312.266	83.6511	1099.49	40.0872	48.0852	67.0539	16.0408
CG10026	FBgn0032785	+	chr2L	19454255	19457726	7288	3471	no	no	no	no	no	no	no	no	no	no	no	no	no	no	200.99	13.6667	187	5.33333	24	5.71644	124.025	63.8006	460.067	23.7429	7.12264	10.9019	21.3581	0.103677	11.2149
tj	FBgn0000964	+	chr2L	19464266	19467758	21658	3492	no	no	top 5%	no	no	no	no	no	no	no	top 5%	no	top 5%	no	257.358	8.33333	6776.67	451.333	0.333333	0.036129	0	0	199.489	0	975.665	4.07985	42.4285	2.23525	0.00647318
CG10195	FBgn0032787	-	chr2L	19482876	19484705	15342	1829	no	no	no	no	no	no	no	no	no	no	no	no	no	no	158.79	9.33333	117	15.6667	24.6667	7.35645	126.186	118.862	168.88	105.049	287.581	4.8684	92.5772	39.6156	14.9493
CG13084	FBgn0032788	+	chr2L	19484929	19486532	1181	1603	no	no	no	no	no	no	no	no	no	no	top 5%	no	no	no	31.4339	2	38	0.333333	0.333333	0.198203	0	0	54.3146	0	3135	0.213829	0	0	0.0549426
CG10194	FBgn0032790	-	chr2L	19488681	19490104	1114	1423	no	no	no	no	no	no	no	no	no	no	no	no	no	no	189.206	300.667	583	408.667	274.667	4.66549	104.804	92.4165	195.706	90.3129	539.84	16.7595	127.182	25.2075	10.7204
CG18094	FBgn0032791	+	chr2L	19490261	19491679	1728	1418	no	no	no	no	no	no	no	no	no	no	no	no	no	top 5%	75.9727	50	55.3333	64	74.6667	0.0162729	27.369	23.4857	88.1267	23.589	222.543	15.8131	0	25.9813	1.18047
swm	FBgn0002044	+	chr2L	19493250	19497978	1760	4728	no	no	no	no	no	no	no	no	no	no	no	no	no	no	1646.23	9197.33	2420.33	1620.33	3704.67	44.5583	125.789	158.087	1066.37	180.208	3595.28	54.976	43.8754	20.0642	50.4516
Top3alpha	FBgn0040268	+	chr2L	19498167	19502268	255	4101	no	no	no	no	no	no	no	no	no	no	no	no	no	no	294.238	106	187	134.667	127	21.7553	92.5975	86.7667	169.296	95.5395	1937.83	28.9108	29.7815	38.6788	28.1742
CG10188	FBgn0032796	-	chr2L	19502334	19508760	258	6426	no	no	no	no	no	no	no	no	no	no	no	no	no	no	1906.39	2994.67	1784.67	2172.33	3113	9.10127	37.4983	52.1091	280.39	62.4876	2060.12	6.2062	3.32653	5.87323	9.06421
Hasp	FBgn0032797	-	chr2L	19508952	19517201	1099	8249	top 5%	top 5%	top 5%	top 5%	top 5%	no	no	no	top 5%	no	no	no	no	no	35580.3	35638.3	63157.7	39743.7	18072.3	0.87718	17.1013	31.5698	1795.96	20.9516	13.5921	21.3643	1.43919	1.05769	0.0525491
CG10132	FBgn0032798	+	chr2L	19518785	19525453	558	6668	top 5%	top 5%	top 5%	top 5%	top 5%	no	no	no	no	no	no	no	no	no	3601.37	5995.67	3343.33	2232	2837	0.169902	2.9072	1.69326	414.532	0.620978	32.376	1.05485	2.52475	0.241031	0.0530146
CG10166	FBgn0032799	-	chr2L	19525433	19526347	558	914	no	no	no	no	no	no	no	no	no	no	no	no	no	no	289.993	314.333	186	342	205.667	45.3984	603.395	560.553	394.702	441.778	799.378	103.798	239.517	207.242	67.587
CG10137	FBgn0032800	+	chr2L	19526685	19532992	3509	6307	no	no	no	no	no	no	no	no	no	no	no	no	no	no	1768.73	3450.33	2546	1975.33	2588.67	7.397	2.40646	3.30125	174.138	3.54963	95.7516	7.18046	2.36219	6.23765	5.48142
CG10165	FBgn0032801	-	chr2L	19527280	19530301	3509	3021	no	no	no	no	no	no	no	no	no	no	no	no	no	no	634.329	806.333	698.333	465.667	570.667	8.35093	70.0431	58.8786	290.553	55.2448	227.632	22.4695	20.4183	23.3454	33.274
CG33116	FBgn0053116	+	chr2L	19533472	19537365	5492	3893	no	no	no	no	no	no	no	no	no	no	no	no	no	no	711.33	1788.67	986	1858.67	2209	57.3949	101.449	129.348	158.726	133.266	2216.67	22.9561	19.3967	44.2378	28.8316
CG31697	FBgn0051697	+	chr2L	19535447	19536107	5492	660	no	no	no	no	no	no	no	no	no	no	no	no	no	no	14.096	10.3333	7	5	18	0.559127	0	7.66921	1.96942	7.14998	3.09039	125.422	0	0	0.550234
CG13082	FBgn0032803	+	chr2L	19538428	19539910	3103	1482	no	no	no	no	no	no	top 5%	top 5%	no	top 5%	no	no	no	no	177.03	43.6667	5.33333	2.33333	6.66667	0.0849437	83.6642	250.221	157.409	90.8001	5.43695	1.35037	0.946605	0	0.216977
ref(2)P	FBgn0003231	+	chr2L	19542445	19545548	2649	3103	no	no	no	no	no	no	no	no	no	no	no	no	no	no	6035.39	5549.33	6574	5060.33	3198.33	19.0337	303.242	330.809	5341.96	303.377	7011.74	122.936	68.1429	16.1704	217.073
CG10337	FBgn0032805	-	chr2L	19545375	19546959	2649	1584	no	no	no	no	no	no	no	no	no	no	no	no	no	no	454.37	627.333	737	589	539	0.450971	37.3242	32.0682	488.036	29.4955	634.431	1.67962	65.8577	7.54759	19.7986
Tep4	FBgn0041180	+	chr2L	19548506	19556451	9025	7945	no	no	no	no	no	no	no	no	no	no	no	no	no	no	999.559	37.3333	0	13.3333	90	0.741993	295.923	315.01	1899.69	318.235	410.534	2.24446	23.2683	2.28576	51.9243
CG13078	FBgn0032809	+	chr2L	19563929	19565158	8182	1229	no	no	no	no	no	no	no	no	no	no	no	no	no	no	43.6539	0	0	0.333333	0	0.0255222	0	4.30897	5.01949	0	1.03287	0.793886	0	0	2.90096
CG13077	FBgn0032810	+	chr2L	19565862	19567359	1244	1497	no	no	no	no	no	no	no	no	no	no	no	no	no	no	36.3923	2.66667	0.333333	1	1.66667	0	5.14612	3.20767	102.113	0	2.55281	0.432572	7.1186	0.117796	0.655452
spi	FBgn0005672	-	chr2L	19567899	19577324	922	9425	no	no	no	no	no	no	no	no	no	no	no	no	no	no	2837.13	3928.67	4310.33	5660.67	4393.33	81.3267	1327.24	1622.53	773.558	1225.62	804.716	73.5803	191.457	93.9911	335.899
msb1l	FBgn0027949	+	chr2L	19577706	19579131	647	1425	no	no	no	no	no	no	no	no	no	no	no	no	no	no	41.9036	20.3333	5.33333	18	36.3333	149.462	370.313	439.216	32.9209	401.214	1553.27	117.026	151.086	233.502	38.5065
CG10268	FBgn0032811	-	chr2L	19579092	19580346	647	1254	no	no	no	no	no	no	no	no	no	no	no	no	no	no	140.438	218	123.667	190.667	270.333	16.2824	101.679	96.018	52.5698	83.5255	369.662	73.2567	55.4222	50.4945	15.5529
PCNA2	FBgn0032813	-	chr2L	19582822	19583990	592	1168	no	no	no	no	no	no	no	no	no	no	no	no	no	no	175.499	208	191.333	281.667	156.667	0.409802	20.2569	16.4508	54.3002	16.7615	8.56529	59.9292	0	0	2.03177
CG10366	FBgn0032814	+	chr2L	19584234	19586440	426	2206	no	no	no	no	no	no	no	no	no	no	no	no	no	no	439.512	867.333	771.667	830.333	832	18.966	84.4	91.6531	164.972	79.6376	714.856	57.3415	14.3787	27.0381	19.5576
Lar	FBgn0000464	+	chr2L	19586622	19731798	31293	145176	no	no	top 5%	top 5%	top 5%	no	no	no	no	no	no	no	no	no	6519.99	4645.67	14987.7	13432.7	21643.3	5.37643	28.3495	38.569	579.75	46.4705	993.151	14.246	0.0780326	3.88831	5.69321
CG10462	FBgn0032815	-	chr2L	19732079	19735980	31172	3901	no	no	no	no	no	no	no	no	no	no	no	no	no	no	231.416	14.6667	14.6667	5	7.33333	23.8025	86.8773	84.1929	423.112	97.8537	1626.6	26.9481	40.9778	46.9582	20.9389
Nf-YB	FBgn0032816	+	chr2L	19736041	19737088	5786	1047	no	no	no	no	no	no	no	no	no	no	no	no	no	no	292.239	864	1001.67	1202.33	838.333	37.2651	123.757	162.621	152.649	133.982	208.374	21.9796	4.45927	39.2081	27.197
CG10631	FBgn0032817	-	chr2L	19742813	19756867	6100	14054	no	no	no	no	no	no	no	no	no	no	no	no	no	no	2280.52	7939.33	2246	1498	7235.67	5.27682	42.5084	47.7155	426.319	58.4355	1464.28	21.9334	2.86934	3.47822	7.67599
CG10628	FBgn0032818	-	chr2L	19757242	19758613	640	1371	no	no	no	no	no	no	no	no	no	no	no	no	no	no	286.862	423.333	252.667	327.333	474.667	35.9192	166.639	154.476	223.371	142.334	591.901	46.209	109.512	103.466	21.582
CG10463	FBgn0032819	+	chr2L	19758878	19760986	857	2108	no	no	no	no	no	no	no	no	no	no	no	no	no	no	118.915	156	199.667	152.333	52.3333	17.6303	128.084	136.496	163.953	142.388	409.676	6.71171	16.9072	26.871	8.17051
fbp	FBgn0032820	-	chr2L	19761578	19764134	2233	2556	no	no	no	no	no	no	top 5%	no	no	top 5%	no	no	top 5%	no	974.917	34	0	44.3333	18.6667	0.125626	810.382	401.524	2373.81	544.666	557.248	5.65646	245.785	62.2372	7.08159
bsh	FBgn0000529	-	chr2L	19765775	19769067	7683	3292	no	no	no	no	no	no	no	no	no	no	no	no	no	no	131.427	64.3333	0	682.667	23.3333	0.093373	0	0	0.386811	0	0.41279	0.249831	0	0	0.00811117
CdGAPr	FBgn0032821	-	chr2L	19775109	19791900	6331	16791	no	no	no	no	no	top 5%	no	no	no	no	no	no	no	no	1352.65	630	800	478	575.667	76.476	53.9346	70.0905	543.761	79.0949	1563.21	64.7759	20.001	12.4258	12.5302
CG10466	FBgn0032822	+	chr2L	19792189	19792846	344	657	no	no	no	no	no	no	no	no	no	no	no	no	no	top 5%	111.32	64.3333	126	194.333	96	31.5878	171.497	158.848	57.7673	160.515	208.724	61.4358	93.2871	111.966	8.94863
fs(2)ltoPP43	FBgn0004811	-	chr2L	19792901	19795849	570	2948	no	no	no	no	no	no	no	no	no	no	no	no	no	no	534.908	462.667	999.667	772.667	824.667	115.972	245.155	292.997	249.747	257.729	1759.37	101.448	56.4006	76.6699	35.1315
sick	FBgn0263873	+	chr2L	19796364	19957767	1587	161403	no	no	no	no	no	no	no	no	no	no	no	no	no	no	3073.93	545	1807	1632.67	1680.33	0.475826	26.3938	32.9909	707.545	52.4255	160.482	10.9764	0.0271285	0.218309	1.2212
CG13962	FBgn0032824	-	chr2L	19813744	19814536	2747	792	no	no	no	no	no	no	no	no	no	no	no	no	top 5%	no	3.50947	0	2	3.66667	0	0	39.2652	9.62186	3.35169	4.75052	0	0.693567	156.442	3.26243	0.0386006
COX4	FBgn0032833	+	chr2L	19958706	19960004	45254	1298	no	no	no	no	no	no	no	no	no	no	no	no	no	no	4483.86	13201	12327.7	14951.3	20479.3	348.127	3510.03	2525.02	18478.9	2126.72	3926.17	121.621	729.44	276.157	290.025
CG34051	FBgn0054051	-	chr2L	19960068	19961030	284	962	no	top 5%	no	no	top 5%	no	no	no	no	no	no	no	no	no	4.79421	852	78.6667	140	649.333	0	0	0	10.0146	0	3.93138	32.5085	1.72038	0.456672	0.00881077
CG13965	FBgn0032834	-	chr2L	19961836	19962298	553	462	no	no	no	no	no	no	no	no	no	no	no	no	no	no	14.2405	258.333	13.3333	16.3333	25.3333	0	0	0	52.9861	0	0.214777	23.9545	0	0	0
CG16772	FBgn0032835	+	chr2L	19962677	19963844	707	1167	no	no	no	no	no	no	no	no	top 5%	no	no	no	top 5%	no	383.462	514.667	23.6667	34.6667	106.333	0.169806	0	0	2927.42	1.82595	4.26121	2.57439	16.1364	0	0.0087566
CG10680	FBgn0032836	+	chr2L	19964172	19965493	389	1321	top 5%	no	no	no	no	no	no	no	top 5%	no	no	no	no	no	1709.72	265.667	4.33333	11	56	0.135075	0	0	4691.44	0	30.0495	1.84563	1.2928	0	0
OS9	FBgn0042129	-	chr2L	19965554	19967140	11206	1586	no	no	no	no	no	no	no	no	no	no	no	no	top 5%	no	96.1867	60.6667	4.66667	0.666667	1.33333	0	23.4113	8.07643	281.479	0	1.80881	10.2372	43.9816	2.11298	0.0302286
CG10659	FBgn0032839	-	chr2L	20024974	20025811	47354	837	no	no	no	no	no	no	no	no	top 5%	no	no	no	no	no	42.7444	0.333333	0	0	0	0	0	0	699.39	0	5.73805	0.880727	0	0	0.014261
sNPF	FBgn0032840	+	chr2L	20027914	20056373	3892	28459	top 5%	no	top 5%	top 5%	no	no	no	no	no	no	no	no	no	no	7826.1	93.3333	13771.3	19329.7	222.333	0.0686764	0	0	326.598	0	2.20299	0	0	0	0.0355812
barr	FBgn0014127	-	chr2L	20058162	20060975	2290	2813	no	no	no	no	no	no	no	no	no	no	no	no	no	no	192.125	359.333	78.3333	131	111	75.5922	226.715	271.743	120.313	297.262	1972.66	97.6015	35.3723	74.414	20.4578
lok	FBgn0019686	+	chr2L	20061476	20064381	1179	2905	no	no	no	no	no	no	no	no	no	no	top 5%	no	no	no	196.53	97.3333	97.3333	92.3333	77.3333	64.06	220.131	221.317	324.84	233.923	9762.8	25.9763	117.367	67.4732	23.6577
vls	FBgn0003978	-	chr2L	20064260	20065691	1179	1431	no	no	no	no	no	no	no	no	no	no	no	no	no	no	158.998	420	428.333	372.667	225.667	68.9924	299.7	292.132	110.914	281.312	1106.87	58.1786	308.364	217.526	27.4012
bwa	FBgn0045064	+	chr2L	20066369	20073719	2148	7350	no	no	no	no	no	no	no	no	no	no	no	no	no	no	1011.32	1052.67	1545	1529.33	1075.33	20.098	34.9971	39.0307	501.906	35.1903	483.649	55.7662	32.4746	1.87839	33.1834
CG10730	FBgn0032843	-	chr2L	20070080	20072248	2148	2168	no	no	no	no	no	no	no	no	no	no	no	no	no	no	97.9107	30	232	94	1.33333	0.363876	22.606	19.7238	25.3802	18.3893	15.4047	21.0855	0	0	0.155504
pr	FBgn0003141	-	chr2L	20073718	20075467	1759	1749	no	no	no	no	no	top 5%	no	no	no	no	no	no	no	no	398.607	836	132.333	351	339.333	94.0737	428.724	431.078	618.578	325.558	891.126	45.8426	292.53	98.0439	21.9973
neb	FBgn0004374	+	chr2L	20075756	20089698	4860	13942	no	no	no	no	no	no	no	no	no	no	no	no	no	no	64.7683	36	12.3333	36.6667	49	33.136	83.1691	87.6633	48.8756	93.1809	749.929	77.514	0.441457	21.1968	11.4863
fok	FBgn0263773	-	chr2L	20079269	20085064	4860	5795	no	no	no	no	no	no	no	no	no	no	no	no	no	no	2341.74	642.667	1726.33	4445.33	2406	0.827179	52.8371	61.211	1801.35	59.0704	3636.45	23.2246	1.41767	29.034	122.536
CG10747	FBgn0032845	-	chr2L	20089635	20091220	5011	1585	no	no	no	no	no	no	no	no	no	no	no	no	no	no	451.672	274.333	358.667	539.333	309.667	6.65462	63.5089	54.9442	312.769	49.0225	209.857	18.088	13.1711	24.6255	5.75339
CG10721	FBgn0032846	+	chr2L	20091660	20093152	557	1492	no	no	no	no	no	no	no	no	no	no	no	no	no	no	290.618	263.667	837	947.333	417	13.4128	64.9946	65.1608	148.992	49.7983	260.013	50.3583	82.7923	48.234	10.1649
Taf13	FBgn0032847	-	chr2L	20093087	20093846	557	759	no	no	no	no	no	no	no	no	no	no	no	no	no	no	262.414	495	488	865.667	512.667	36.2644	531.009	504.296	204.09	442.825	506.175	103.359	503.519	215.002	59.2609
mRpS18B	FBgn0032849	-	chr2L	20096430	20098065	247	1635	no	no	no	no	no	no	no	no	no	no	no	no	no	no	177.356	220.667	302	458.333	491	74.2567	243.447	236.371	178.617	191.938	817.415	100.827	158.583	181.71	35.3905
Kua	FBgn0032850	+	chr2L	20097857	20103375	247	5518	no	no	no	no	no	no	no	no	no	no	no	no	no	no	131.481	173	3.66667	80.6667	55.3333	0.0658615	0	0	272.981	0	14.7445	49.1254	0	2.89125	0.0276229
CG13970	FBgn0032851	-	chr2L	20103445	20104063	29811	618	no	no	no	no	no	no	no	no	no	no	no	no	no	no	8.87795	18.6667	0	5.33333	0.333333	0.0276685	0	0	3.98137	0	3.25729	33.9538	0	0	0
CG10651	FBgn0032853	-	chr2L	20133804	20134923	143040	1119	no	no	no	no	no	no	no	no	no	no	no	no	no	no	0.906875	6.33333	0	0	0	0	0	0	0.0917211	0	2.16537	4.33211	0	0	0
CG17571	FBgn0259998	-	chr2L	20255987	20257035	8449	1048	no	no	no	no	no	no	top 5%	no	no	no	no	no	no	no	766.292	17.6667	0	0.333333	0	0	60.3144	18.5271	243.221	7.37191	38.335	19.3586	0	0.515244	0
spir	FBgn0003475	+	chr2L	20311218	20348386	44688	37168	no	no	no	no	no	no	no	no	no	no	no	no	no	no	5136.96	10391	11046.3	7828	8656.67	0.335012	15.9227	19.0631	663.112	18.9762	2809.87	137.119	2.27026	3.92497	67.798
La	FBgn0011638	-	chr2L	20348392	20350328	30876	1936	no	no	no	no	no	no	no	no	no	no	no	no	no	no	1151.4	2296	1933.33	1431	1818.67	328.302	1083.1	1166.88	874.8	1316.53	5612.64	114.077	509.39	228.256	138.105
RtGEF	FBgn0015803	+	chr2L	20350435	20365254	18997	14819	no	no	no	no	no	no	no	no	no	no	no	no	no	no	959.326	2253.33	1580.33	902.333	2010	24.9893	65.4317	86.4028	1326.35	82.229	1481.84	37.7649	20.8786	14.0194	37.2246
CG16798	FBgn0032856	-	chr2L	20376982	20382355	5952	5373	no	no	no	no	no	no	no	no	no	no	no	no	no	no	39.2459	47	47	18	54.6667	0	22.0827	22.3122	4.36667	12.6355	2.81231	0.40975	0	0	0
CG10947	FBgn0032857	-	chr2L	20385292	20399394	18713	14102	no	no	top 5%	no	no	no	no	no	top 5%	no	no	no	no	no	605.249	14	2228.67	810.667	18	0.0531915	3.6538	2.25936	787.138	0	3.30068	89.0795	5.57017	0	0.0366589
CG10949	FBgn0032858	-	chr2L	20415170	20416918	15918	1748	no	no	no	no	no	no	no	no	no	no	no	no	no	no	262.16	325.667	457	625.333	467.667	8.50276	94.3969	97.7351	99.6478	87.6136	441.847	26.4153	73.5276	30.9849	10.1605
Arpc2	FBgn0032859	+	chr2L	20417060	20423027	183	5967	no	no	no	no	no	no	no	no	no	no	no	no	no	no	808.168	1414.33	887	900.667	788	66.9811	466.409	493.902	700.565	486.873	8266.24	82.843	83.1497	106.218	132.141
CG15130	FBgn0032860	-	chr2L	20423105	20424660	2788	1555	no	no	no	no	no	no	no	no	no	no	no	no	no	no	2.27034	11	2	28.6667	8.66667	0	0	0	1.9229	0	1.103	0	0	0	1.90332
CG31688	FBgn0263355	+	chr2L	20426406	20447001	10778	20595	no	no	no	no	no	no	no	no	no	no	no	no	no	no	451.132	2035	1765.33	2108	2432.33	3.57378	25.2965	35.0234	200.746	52.6418	1008.97	7.42867	4.817	1.80616	13.2701
CG31683	FBgn0051683	-	chr2L	20447733	20449973	9265	2240	no	no	no	no	no	no	no	top 5%	no	top 5%	no	no	no	no	31.6221	143.333	1.33333	1	78.6667	1.06042	150.01	157.326	22.5969	137.426	41.0661	0	0	3.43758	1.6279
CG31687	FBgn0051687	+	chr2L	20450206	20453935	3354	3729	no	no	no	no	no	no	no	no	no	no	no	no	no	no	133.8	262.667	181	155.333	301.333	1.59404	38.7167	50.1486	69.0516	61.6326	62.9326	0.270735	0	1.50183	5.42373
Cdc23	FBgn0032863	+	chr2L	20459394	20461729	9655	2335	no	no	no	no	no	no	no	no	no	no	no	no	no	no	94.3124	534	172.667	127.667	508.667	20.1133	132.515	129.496	73.7107	135.877	618.364	53.4817	23.6018	20.3197	15.0166
CG2493	FBgn0032864	-	chr2L	20461584	20463449	9655	1865	no	no	no	no	no	no	no	no	no	no	no	no	no	no	952.225	175	55	47.6667	222.333	20.5821	555.103	643.033	933.376	659.726	1924.26	11.5248	159.18	20.297	188.584
CG15475	FBgn0032867	+	chr2L	20614617	20615559	25767	942	no	no	no	no	no	no	no	no	no	no	no	top 5%	no	no	25.6888	3.66667	105	56	5	0	0	0	2.15347	0	0.219801	143.878	0	0	0
CG17470	FBgn0032869	-	chr2L	20642305	20643244	789	939	no	no	no	no	no	no	no	no	no	no	no	no	no	no	0.26613	0	6.66667	0.333333	0	0.0346339	0	0	0.115547	0	0.696829	166.873	1.31522	0	3.74518
phr6-4	FBgn0016054	-	chr2L	20643350	20645789	142	2439	no	no	no	no	no	no	no	no	no	no	no	no	no	no	83.6139	30.6667	89.6667	51	147.667	35.9301	93.8174	92.638	61.0278	99.6693	1323.09	46.2466	0.162444	22.4803	11.4935
CG2608	FBgn0032870	+	chr2L	20645825	20647381	187	1556	no	no	no	no	no	no	no	no	no	no	no	no	no	no	294.01	946	872	842.667	870	24.9881	64.4966	84.6844	377.459	74.5661	1279.75	18.1347	25.6085	51.6018	30.9375
Uhg3	FBgn0259936	+	chr2L	20647532	20648848	324	1316	no	no	no	no	no	no	no	no	no	no	no	no	no	no	259.229	229	252.333	642.667	200	18.5676	169.446	144.268	176.008	116.442	569.937	8.63372	15.4288	20.9884	49.3966
CG18810	FBgn0042133	+	chr2L	20649021	20650079	287	1058	no	no	no	no	no	no	no	no	no	no	no	no	no	no	0.382565	0	0	0.333333	0.333333	0.0438521	0	0	2.33938	0	1.15026	119.961	0	0	0.15527
CG2611	FBgn0032871	+	chr2L	20650193	20650898	365	705	no	no	no	no	no	no	no	no	no	no	no	no	no	no	127.723	436	446.333	368	698.333	28.4034	81.9908	58.6034	108.574	47.7977	329.338	50.8536	57.4731	79.4518	38.8465
CG2614	FBgn0032873	+	chr2L	20656427	20659218	543	2791	no	no	no	no	no	no	no	no	no	no	no	no	no	no	308.612	399.667	251.333	236.333	276.333	31.3546	123.208	138.718	253.378	147.831	1191.34	27.8054	38.4559	73.4762	20.1265
CG31678	FBgn0051678	-	chr2L	20659127	20675941	543	16814	no	no	no	no	no	no	no	no	no	no	no	no	no	no	1874.61	1994.67	2859	1369	942	21.9481	52.8586	66.2955	480.479	68.0932	1158.51	84.8081	0.776439	13.6225	31.4702
IKKepsilon	FBgn0086657	+	chr2L	20676233	20679308	817	3075	no	no	no	no	no	no	no	no	no	no	no	no	no	no	462.293	678.667	586	628.333	413.333	18.5851	121.143	131.559	241.558	130.675	1511.26	50.08	19.4998	39.1037	11.9061
Cen	FBgn0032876	-	chr2L	20678920	20681844	817	2924	no	no	no	no	no	no	no	no	no	no	no	no	no	no	1846.17	1633.67	2020	2414	1176	12.9863	47.01	63.3028	532.148	75.2338	5973.64	19.097	8.64513	5.85608	20.1149
CG2617	FBgn0032877	+	chr2L	20682369	20683629	10144	1260	no	no	no	no	no	no	no	no	no	no	no	no	no	no	90.8633	480	260.667	268	1192.33	33.9548	0	0	43.3446	0	333.763	49.2386	7.98635	91.4355	12.7841
Hr38	FBgn0014859	-	chr2L	20683461	20714589	10144	31128	no	top 5%	top 5%	top 5%	top 5%	no	no	no	no	no	no	no	no	no	676.485	11226.7	5139.33	5812.33	44247.3	0.00359432	0	0	246.078	0	24.6248	0.7777	0	0.429512	0.0206883
CG9316	FBgn0032878	-	chr2L	20724208	20726551	10218	2343	no	no	no	no	no	no	no	no	no	no	no	top 5%	no	no	0.343333	6	0	0.333333	17.6667	0	0	0	0.466759	0	0.191849	104.953	0	0	0.00415045
CarT	FBgn0032879	-	chr2L	20727150	20730309	934	3159	no	no	no	no	no	no	no	no	no	no	no	no	no	no	138.678	1181.33	129.667	75.3333	1103.67	0.440065	0	0.968654	17.5253	0.777056	6.69872	4.30622	0.839706	0.433161	1.74065
TM9SF2	FBgn0032880	-	chr2L	20730644	20734310	734	3666	no	no	no	no	no	no	no	no	no	no	no	no	no	no	2695.29	7695.33	5165.33	4803.67	5579	58.4361	293.38	393.133	1732.11	413.224	2920.92	98.9472	43.6858	67.1541	121.617
Fs(2)Ket	FBgn0262743	+	chr2L	20734709	20750941	457	16232	no	no	no	no	no	no	no	no	no	no	no	no	no	no	2268.23	7014.67	8310.33	7975.33	6963.67	125.201	57.4516	59.177	1272.47	101.309	12171.3	93.2573	95.0594	70.2362	43.5509
CG9319	FBgn0032881	-	chr2L	20750933	20752341	457	1408	no	no	no	no	no	no	no	no	no	no	no	no	no	no	380.645	152.667	326.667	187.667	98.6667	14.691	106.122	113.447	386.264	90.7176	455.533	12.4091	78.6287	13.2413	20.068
Ns4	FBgn0032882	+	chr2L	20752399	20754657	213	2258	no	no	no	no	no	no	no	no	no	no	no	no	no	no	501.127	1124.33	755.667	807	1134.67	35.6768	159.475	171.306	257.058	167.928	1286.81	95.6045	41.8152	40.2435	20.6839
Rhau	FBgn0032883	-	chr2L	20754578	20757991	213	3413	no	no	no	no	no	no	no	no	no	no	no	no	no	no	355.251	878.667	798.667	595.333	813.333	15.3559	92.8281	91.7776	221.673	96.979	1240.56	130.545	33.0417	46.6976	9.95211
dia	FBgn0011202	+	chr2L	20758146	20767536	3354	9390	no	no	no	no	no	no	no	no	no	no	no	no	no	no	760.199	654	272	263.333	411.667	17.2482	65.6605	72.9991	491.597	84.0773	1724.8	12.7705	6.30972	4.32819	21.3908
cad	FBgn0000251	+	chr2L	20770735	20783135	7712	12400	no	no	no	no	no	no	no	no	no	no	top 5%	no	no	no	118.943	49.3333	0	1	36.3333	0.0305522	0	0	165.285	0	4216.13	98.9181	0	0	0.0856721
Pomp	FBgn0032884	+	chr2L	20787648	20789100	5189	1452	no	no	no	no	no	top 5%	no	no	no	no	no	no	no	no	867.885	1594.67	1169.67	2413	2795	454.814	903.786	846.303	864.685	654.674	2306.11	101.137	493.036	180.802	96.1855
vari	FBgn0250785	-	chr2L	20788658	20797040	5189	8382	no	no	no	no	no	no	no	no	no	no	no	no	no	no	1502.04	1557.33	544.667	1853	3679.33	0.389422	453.811	515.807	743.518	530.561	816.49	29.4123	106.232	22.4628	16.1208
CG9328	FBgn0032886	+	chr2L	20797716	20814030	982	16314	no	no	no	no	no	top 5%	no	no	no	no	no	no	no	no	3082.73	15881.7	7658.33	7653	6472	79.3458	154.135	111.239	383.289	146.107	1862.4	41.7071	73.6183	16.2907	18.4663
CG33322	FBgn0053322	-	chr2L	20814336	20816240	521	1904	no	no	no	no	no	no	no	no	no	no	no	top 5%	no	no	4.49398	58.6667	33.3333	27.3333	26	0.0097095	0	0	0.490035	0	0.480483	135.225	0	0	0
CheB38b	FBgn0067311	-	chr2L	20816455	20817270	760	815	no	no	no	no	no	no	no	no	no	no	no	no	no	no	2.56684	7.66667	0.333333	1	0.666667	0	0	0	0	0	0.109356	0.559392	0	0	0
CG9331	FBgn0032889	+	chr2L	20824435	20827724	5451	3289	no	no	no	no	no	no	no	no	no	no	no	no	top 5%	no	957.206	30.6667	748.333	534.667	87.3333	0.168693	1126.4	735.821	1849.09	678.339	1023.44	12.7946	270.58	39.8389	11.5519
CG31673	FBgn0051673	+	chr2L	20829607	20831063	2081	1456	no	no	no	no	no	no	no	no	no	no	no	no	no	no	343.888	108.667	389.667	87	77	1.20902	109.312	73.306	417.819	52.3487	912.757	25.2709	133.047	10.2097	65.6859
CG31674	FBgn0051674	+	chr2L	20831261	20832859	1211	1598	no	no	no	no	no	no	no	no	no	no	no	no	top 5%	no	84.9455	0.666667	86.6667	7.66667	0	0.270425	0	0	198.715	0	204.412	4.65878	43.8509	0	2.21041
Oseg5	FBgn0032891	-	chr2L	20832857	20835607	1211	2750	no	no	no	no	no	no	no	no	no	no	no	no	no	no	13.4405	0	44.6667	13.3333	2	0.0285797	0	1.93319	25.2151	0	26.7288	5.59006	19.9253	0	2.659
CG31676	FBgn0051676	+	chr2L	20840799	20849182	2794	8383	no	no	no	no	no	no	top 5%	no	top 5%	no	no	no	no	no	963.949	18.3333	1.66667	114	12	0.203375	54.588	18.7015	589.879	14.8151	20.6216	6.47746	0	0	0.0611771
twit	FBgn0032895	+	chr2L	20852580	20857113	2389	4533	no	no	no	no	no	no	no	no	no	no	no	no	no	no	283.165	250	0	198.667	0	0.0811149	6.52904	2.00623	241.195	0	5.50405	2.81842	0	0	0.206769
CG9336	FBgn0032897	+	chr2L	20858688	20861014	2329	2326	no	no	no	no	no	no	top 5%	top 5%	top 5%	no	top 5%	no	top 5%	no	1111.04	12.6667	0	51.6667	7.66667	0.251134	729.316	380.47	2914.63	114.423	813.23	49.5717	610.437	16.4103	1.8569
CG9338	FBgn0032899	+	chr2L	20865226	20867311	1896	2085	no	no	no	no	no	no	top 5%	top 5%	no	top 5%	no	no	top 5%	no	493.23	0	0	0	0	0.401153	600.749	322.704	730.027	158.535	166.272	16.1421	696.531	0	1.08202
CG31675	FBgn0051675	+	chr2L	20867756	20869650	642	1894	no	no	no	no	no	no	no	no	no	no	no	no	no	no	22.17	6.33333	0	0.333333	0	0	14.2426	7.38642	205.616	2.05967	8.3466	1.87703	1.45965	0	0
CG14401	FBgn0032900	+	chr2L	20869847	20871565	29765	1718	no	no	no	no	no	no	no	no	no	no	no	no	no	no	506.541	163.333	476.667	419	319.333	0.067091	3.30667	2.17632	1054.84	0.20169	109.175	16.4997	1.25886	5.84241	2.66365
RPA2	FBgn0032906	-	chr2L	20924974	20926144	743	1170	no	no	no	no	no	no	no	no	no	no	no	no	no	no	166.701	62	90.3333	143.333	423.667	203.191	686.43	623.672	103.339	620.981	2692.9	74.1821	313.534	244.645	84.9803
CG9272	FBgn0032907	-	chr2L	20926447	20927874	1252	1427	no	no	no	no	no	no	no	no	no	no	no	no	no	no	86.6816	116.667	210	187.333	187.333	10.6072	65.218	66.9172	46.6446	71.2721	670.737	48.3698	79.0615	40.6501	14.2597
CG9270	FBgn0032908	-	chr2L	20929455	20934113	32355	4658	no	no	no	no	no	no	no	no	no	no	no	no	no	no	21.91	65	13	9.66667	353	0.113141	1.68345	2.39579	27.8409	4.75127	8.86438	8.6958	0.084653	0	9.00202
CG42238	FBgn0250867	-	chr2L	20965519	21052164	32274	86645	no	no	no	no	no	no	no	no	no	no	no	no	no	no	1752	3130	1242.33	7703.33	3049.67	8.24158	57.7244	77.3363	193.436	189.829	182.293	1.84664	32.7671	1.9196	15.4999
Itgbn	FBgn0010395	+	chr2L	21053032	21058044	4770	5012	no	no	no	no	no	no	no	no	no	no	no	no	no	no	209.503	431.667	278.667	426.667	534.667	0.418088	2.51329	0.794553	132.353	1.13807	264.378	0.559217	0	0.0762463	6.37246
CG9265	FBgn0032910	-	chr2L	21057705	21071502	4770	13797	no	top 5%	top 5%	top 5%	top 5%	top 5%	no	top 5%	no	top 5%	top 5%	no	no	no	1004.23	2044.67	1249.33	2179	2205.33	4.47926	29.3	43.0118	143.808	54.9898	1681.59	36.9133	0.169757	0	0.0707688
tadr	FBgn0032911	+	chr2L	21075404	21081053	3975	5649	no	top 5%	top 5%	top 5%	top 5%	no	no	no	top 5%	no	no	no	no	no	659.488	3207	2732.33	1524.33	1990.33	0.0069758	0	1.34458	606.586	0.740419	6.32135	23.1313	0	0	0.0589988
CG33511	FBgn0053511	-	chr2L	21081126	21082494	221	1368	no	no	no	no	no	no	no	no	no	no	no	no	no	no	6.76246	22	0.666667	0	0	0	0	0	19.1378	0	1.8618	0.817573	0	0	0.0582115
CG33510	FBgn0053510	-	chr2L	21082642	21084326	426	1684	no	no	no	no	no	no	no	no	no	no	no	no	top 5%	no	6.90343	40	0	0.333333	0	0.0352138	0	0	26.7949	0	0.801311	0	17.8076	0	0.0448886
CG33509	FBgn0053509	-	chr2L	21084604	21086506	561	1902	no	no	no	no	no	no	no	no	no	no	no	no	no	no	20.7285	30.3333	0	0	15	0.0692928	0	0	31.9561	0	3.21183	2.77574	0	0	0.814447
ppk13	FBgn0053508	-	chr2L	21086789	21088751	1096	1962	no	no	no	no	no	no	no	no	no	no	no	no	no	no	2.66623	36.6667	2.33333	0	9	0.14319	0	0	1.05329	0	0.951191	3.45415	0	0	1.01176
CG9259	FBgn0032913	+	chr2L	21089564	21090999	1054	1435	no	no	no	no	no	no	no	no	top 5%	no	no	no	no	no	249.957	46.3333	0	0	1.66667	0	7.92471	6.44718	689.795	1.68944	92.5584	11.1127	0	0	0.0153812
CG14397	FBgn0032914	+	chr2L	21091240	21094864	337	3624	no	no	no	no	no	no	no	no	no	no	no	no	no	no	10.6875	35.3333	0.666667	1	41.3333	0	0	0	1.53596	0	0.958857	1.7284	0	0	0.0582746
CG34136	FBgn0083972	+	chr2L	21096921	21098932	3902	2011	no	no	no	no	no	no	no	no	no	no	no	no	top 5%	no	161.082	45.6667	20.3333	65	116	0	14.0224	5.11598	91.8898	4.65049	4.33046	0.622172	411.206	4.3051	1.09834
CG9257	FBgn0032916	+	chr2L	21102738	21104329	4075	1591	no	no	no	no	no	no	no	no	no	no	no	no	no	no	582.205	1218	1077	1287.33	1731.33	17.8798	223.758	253.434	204.81	258.156	1217.19	34.2209	32.1507	73.6446	18.1246
Nhe2	FBgn0040297	+	chr2L	21104598	21134255	1142	29657	no	top 5%	top 5%	no	top 5%	no	no	no	no	no	no	no	no	no	5100.18	37984	16206.7	7336	20653	1.24352	3.68785	5.09454	867.239	6.3556	220.162	36.3818	1.70816	1.31895	9.03548
Dap160	FBgn0023388	-	chr2L	21133940	21142353	1142	8413	no	no	no	no	no	no	no	no	no	no	no	no	no	no	5162.62	7257.33	10703.3	5944	6709.33	13.9684	89.4881	104.728	742.701	112.097	1231.11	98.4843	1.52233	10.5755	21.4033
CG9253	FBgn0032919	+	chr2L	21143226	21145147	2065	1921	no	no	no	no	no	top 5%	no	no	no	no	no	no	no	no	857.164	529	745.667	652	299.667	246.725	946.785	882.8	741.458	1000.28	2516.33	33.0207	134.756	188.578	51.4581
del	FBgn0086251	-	chr2L	21145133	21148546	6938	3413	no	no	no	no	no	no	no	no	no	no	top 5%	no	no	top 5%	422.112	101.333	286	121.333	109.333	3.95535	89.5825	118.123	140.243	125.361	4098.82	60.5794	42.6691	65.8791	2.36472
E2f2	FBgn0024371	-	chr2L	21154292	21156245	6374	1953	no	no	no	no	no	no	no	no	no	no	no	no	no	no	302.032	606.333	725	911	661.667	33.3512	265.476	279.409	212.282	267.464	2326	95.2203	27.6223	101.087	36.5367
Mpp6	FBgn0032921	+	chr2L	21156873	21157685	917	812	no	no	no	no	no	no	no	no	no	no	no	no	no	no	120.88	469	351.333	595	570	32.6587	121.009	109.78	198.248	107.488	378.905	81.9425	214.932	131.088	14.9173
CG9249	FBgn0032922	-	chr2L	21157432	21158588	917	1156	no	no	no	no	no	no	no	no	no	no	no	no	no	no	183.119	854.667	535.667	772.667	889.333	11.2946	85.5501	89.4006	474.232	73.4723	265.243	70.6263	60.4666	31.246	9.64811
CG9248	FBgn0032923	+	chr2L	21158877	21160783	812	1906	no	no	no	no	no	no	no	no	no	no	no	no	no	no	568.753	415	872.667	676	580	21.7009	230.694	296.67	501.024	281.405	1688.13	87.2099	50.641	42.7928	81.7033
Nbr	FBgn0032924	-	chr2L	21160635	21163087	812	2452	no	no	no	no	no	no	no	no	no	no	no	no	no	no	760.712	864	1047.33	1149.33	587	13.6972	162.803	190.527	432.151	183.98	3385.28	36.6453	57.8817	71.5697	22.1027
CG9246	FBgn0032925	+	chr2L	21163610	21166090	2514	2480	no	no	no	no	no	no	no	no	no	no	no	no	no	no	366.164	212.333	246	431.667	339.667	88.0626	277.726	310.852	436.25	353.286	3968.42	27.5395	75.7816	108.024	36.5926
Acon	FBgn0010100	+	chr2L	21168615	21173017	2240	4402	no	no	no	no	no	no	no	no	no	no	no	no	no	no	11377.1	22675.7	16476	14604	22305	190.32	764.986	815.996	55496.5	919.808	6934.5	47.2882	64.8368	57.7199	120.219
CG31627	FBgn0051627	+	chr2L	21173266	21174179	452	913	no	no	no	no	no	no	no	no	no	no	no	no	no	top 5%	54.1622	26.6667	5.33333	27.3333	446	0.133936	0	2.77607	15.7056	3.03962	3.57272	91.4381	0.515914	17.7475	0.36938
bur	FBgn0000239	-	chr2L	21174382	21179697	446	5315	no	no	no	no	no	no	no	no	no	no	no	no	no	no	1530.38	3186	2399.33	2202.67	2368.33	97.7342	172.613	227.735	1365.14	274.111	5029.23	75.9561	1.10887	33.3983	50.5097
Mcm10	FBgn0032929	+	chr2L	21179940	21182812	684	2872	no	no	no	no	no	top 5%	no	no	no	no	top 5%	no	no	no	47.2457	12	4.33333	10.3333	19	61.7675	0	0	80.4024	0	3345.29	18.2852	14.9495	60.2364	9.37159
Ret	FBgn0011829	-	chr2L	21182393	21198745	684	16352	no	no	no	no	no	no	no	no	no	no	top 5%	no	top 5%	no	101.056	63.3333	0	58.6667	45	0.00804835	0	0	36.4238	0	325.384	0.272797	8.24084	4.00441	0.0605734
CG31624	FBgn0051624	-	chr2L	21199186	21200263	1712	1077	no	no	no	no	no	no	no	no	no	no	no	no	no	top 5%	1.06848	2	0	0.666667	5.66667	0	0	0	0.578392	0	0.211254	69.3208	0.845102	7.74139	0.171639
CG31988	FBgn0051988	-	chr2L	21201534	21202742	5048	1208	no	no	no	no	no	no	no	no	no	no	no	no	top 5%	top 5%	7.78586	23.6667	0	1	35.3333	0.0175763	0	0	0.602218	0	0.262988	90.0951	14.2134	5.40323	0.0314666
clumsy	FBgn0026255	+	chr2L	21206519	21211820	4649	5301	no	no	no	no	no	no	no	no	top 5%	no	no	no	no	no	321.581	26	1	3.33333	47.6667	0	0	0	1297.61	0	61.8972	7.80288	0	0	0.0777332
Atg18b	FBgn0032935	-	chr2L	21212692	21220567	1697	7875	no	no	no	no	no	no	no	no	no	no	no	no	no	no	932.397	1692.67	1723.33	2221	1485.33	1.96118	20.8281	20.8733	617.093	19.0345	177.639	26.4739	38.2228	0.131126	18.3864
CG8679	FBgn0032934	-	chr2L	21216003	21218527	3633	2524	no	no	no	no	no	no	no	no	no	no	no	no	no	no	145.692	208	285.667	223	196.333	9.49931	20.2243	31.5088	79.4151	31.6243	1096.23	12.7295	0.138953	35.6407	5.92765
CG8677	FBgn0026577	+	chr2L	21221335	21234035	3311	12700	no	no	no	no	no	no	no	no	no	no	no	no	no	no	2380.56	12013	4782.33	4200	8289	16.0544	43.8876	64.216	656.774	75.5106	3109.86	47.0391	0.163712	7.52695	13.834
CG31626	FBgn0051626	-	chr2L	21232483	21236733	3311	4250	no	no	no	no	no	no	no	no	no	no	no	no	no	no	10.7182	22.3333	4.66667	6	15	0.629586	0.00496075	0.00181881	3.86413	0.0005447	2.53513	10.7884	0	0.632024	0.179071
Hr39	FBgn0261239	+	chr2L	21237236	21259675	1986	22439	no	no	no	no	no	no	no	no	no	no	no	no	no	no	951.133	830.333	1561	1141.33	896.667	12.0629	56.0902	94.0702	305.271	96.5343	1080.75	38.7479	3.6949	12.2489	8.59885
l(2)k14505	FBgn0021856	+	chr2L	21261158	21262411	2034	1253	no	no	no	no	no	no	no	no	no	no	no	no	no	no	408.956	959	926.667	1329.33	1007.33	88.5816	418.026	367.676	397.19	358.502	782.722	88.5867	157.74	193.491	58.3734
CG8671	FBgn0032938	+	chr2L	21262962	21282514	847	19552	no	no	no	no	no	no	no	no	no	no	no	no	no	no	1878.2	4163.67	3292.67	3581.67	2984.33	21.0675	50.8537	65.7215	825.272	85.3916	2789.3	31.4532	10.5582	14.7297	40.2122
crc	FBgn0000370	+	chr2L	21310853	21319536	7944	8683	no	no	no	no	no	no	no	no	no	no	no	no	no	no	10537.7	9868	5401	6739.67	4830	428.048	9221.06	10635.3	10635.7	10009.3	8090.57	135.92	128.317	88.3045	590.294
dimm	FBgn0023091	+	chr2L	21339109	21340780	15817	1671	no	no	no	no	no	no	no	no	no	no	no	no	no	no	62.1699	41.3333	0	5	0	0	0	0	7.71482	0	3.42079	3.06233	0	0	0.0303117
Tsp39D	FBgn0032943	+	chr2L	21344602	21358273	6764	13671	no	no	no	no	no	no	no	no	no	no	no	no	no	no	1262.17	1159	1068	1997	903.667	4.06952	39.6444	46.8784	273.573	49.7486	956.933	25.7326	14.1506	0.799119	42.5733
dtr	FBgn0023090	+	chr2L	21361215	21367297	3552	6082	no	no	no	no	no	no	no	no	no	no	no	no	no	no	9.76919	56.6667	1	2.33333	199.667	0.00400548	3.54365	3.40837	14.9165	3.80956	24.0497	77.9381	0.0744149	0	0.0871683
Gr39b	FBgn0041245	-	chr2L	21367907	21369706	2135	1799	no	no	no	no	no	no	no	no	no	no	no	no	no	no	0.671308	10.3333	2.33333	4.33333	43.3333	0	0	0	0.843231	0	0.205825	3.37662	0	0	0.0149918
CG8665	FBgn0032945	+	chr2L	21371231	21377995	3529	6764	no	no	no	no	no	no	no	no	top 5%	no	no	no	top 5%	no	427.926	31.3333	0	13.6667	40.3333	0.0768599	39.3232	11.4542	1081.2	3.1016	10.564	21.224	7.68529	2.79761	0.0300201
nrv3	FBgn0032946	+	chr2L	21379999	21390347	28734	10348	top 5%	top 5%	top 5%	top 5%	top 5%	no	no	no	top 5%	no	no	no	no	no	27755	91524.3	110146	95510.3	95575.7	0.294906	1.73101	0	2486.23	0	21.1684	2.01528	0	0	0.137121
nompB	FBgn0016919	-	chr2L	21578318	21589355	1212	11037	no	no	no	no	no	no	no	no	no	no	no	no	no	no	43.5055	6.33333	0	4.66667	11.3333	0.0600511	0	0.91333	7.16391	0	2.97996	3.62223	0	0	0.0781666
CG2201	FBgn0032955	-	chr2L	21614231	21623623	24693	9392	no	no	no	no	no	no	no	no	no	no	no	no	no	no	1316.21	2768.33	864.333	1829.67	3097	0.108401	29.3483	36.1703	1696.98	28.4974	3031.55	75.0628	6.87658	2.03085	35.2578
Df31	FBgn0022893	-	chr2L	21626589	21629930	3067	3341	no	no	no	no	no	no	no	no	no	no	no	no	no	no	2383.57	802	1296.67	1337.33	840.333	2644.9	7703.19	9027.12	1428.18	9190.12	33643.8	54.5984	572.18	272.243	916.046
Ac3	FBgn0023416	+	chr2L	21632598	21647967	12359	15369	no	no	no	no	no	no	no	no	no	no	no	no	no	no	4803.31	3714.33	7165.33	4471.67	2144.67	3.64308	3.54255	7.1422	227.758	7.93603	36.1521	2.32451	0	0	19.1245
Cul2	FBgn0032956	+	chr2L	21658751	21663218	1075	4467	no	no	no	no	no	no	no	no	no	no	no	no	no	no	2287.01	6407.67	3564.67	2806	1977	59.6486	191.475	226.183	1666.13	257.419	3130.64	102.199	9.38002	65.1524	73.1551
CG2225	FBgn0032957	-	chr2L	21663791	21677530	1139	13739	no	no	no	no	no	no	no	no	no	no	no	no	no	no	2356.12	3283.67	4802	4903.33	3284.67	3.03852	17.497	29.3945	338.132	46.7141	273.779	55.5475	1.13544	2.37072	19.8247
eEF2	FBgn0000559	-	chr2L	21678096	21682150	3968	4054	no	no	no	no	no	no	no	no	no	no	no	no	no	no	38065	20300.7	21355.3	15853.3	13247.3	2278.84	13849.6	13258.2	52141.9	14429.7	97986.2	147.638	349.008	281.11	2698.85
nolo	FBgn0051619	+	chr2L	21684102	21729051	15604	44949	no	no	no	no	no	no	no	no	no	no	no	no	no	no	6481.55	370	128.667	6982.33	3060.67	0.352949	0	0	1049.01	0	20.991	12.2627	0	0	81.9535
step	FBgn0086779	-	chr2L	21741253	21757461	12742	16208	no	no	no	no	no	no	no	no	no	no	no	no	no	no	1286.34	1228.67	992.333	1779.33	889.333	20.2056	68.949	89.0398	1058.12	111.486	2999.64	81.7447	1.53122	4.74535	38.1914
CG1416	FBgn0032961	+	chr2L	21758001	21760915	1938	2914	no	no	no	no	no	no	no	no	no	no	no	no	no	no	1167.39	1152.67	1825.33	1888.33	1408.67	243.695	506.18	563.213	904.454	587.365	3975.93	114.545	200.234	154.41	168.404
CG31612	FBgn0051612	-	chr2L	21762313	21795445	45925	33132	no	no	no	no	no	no	no	no	no	no	no	no	no	no	45.1179	60.6667	84.3333	93.3333	73.3333	1.23897	5.76606	7.06304	29.2487	6.42593	201.611	0.603519	3.22165	3.26567	1.57458
CG11630	FBgn0032964	-	chr2L	21782045	21784065	45925	2020	no	no	no	no	no	no	no	no	no	no	no	no	no	no	0	0	0	0	0.333333	0.0803196	0	0	0.857149	0	0.64995	54.2604	0	0	0.0847219
tsh	FBgn0003866	+	chr2L	21828592	21837011	101742	8419	no	no	no	no	no	no	no	no	no	top 5%	no	no	no	no	150.405	33	5.33333	49	15.6667	7.3239	528.913	186.72	330.466	442.291	84.0498	4.731	5.19612	0	6.48326
CG31693	FBgn0051693	+	chr2L	22015230	22017334	24278	2104	no	no	no	no	no	no	no	no	no	no	no	no	no	no	0.166615	0	0	0.333333	0	0.0356262	0	0	0.115547	0	0.87624	93.2359	0	0	0
CR33987	FBgn0053987	+	chr2L	22019315	22020254	15699	939	no	no	no	no	no	no	no	no	no	top 5%	no	no	no	no	51.4802	0.333333	0	0.333333	4.33333	0.319658	20.2104	11.6143	13.0724	52.8228	4.2149	55.9189	0	0	0.0649277
CG31601	FBgn0051601	-	chr2L	22040726	22043787	11851	3061	no	no	no	no	no	no	no	no	no	no	no	no	no	no	1.39477	0	0	1.33333	0	0.0337568	0	0	0.37812	0	0	125.872	0	0	1.17888
CG15219	FBgn0040519	-	chr2L	22104890	22105512	1838	622	no	no	no	no	no	no	no	no	no	no	no	top 5%	no	no	0.36945	0	0	0	7.33333	0	0	0	0.502466	0	0.109901	309.743	6.6136	0	0
CG10834	FBgn0032972	-	chr2L	22106861	22107279	3033	418	no	no	no	no	no	no	no	no	no	no	no	no	no	no	0.739984	0	0	0	0	0	0	0	0.5207	0	0.327826	93.6287	0	0	0.135014
CG6675	FBgn0032973	+	chr2L	22108963	22110449	13070	1486	no	no	no	no	no	no	no	no	no	no	no	no	no	no	14.5526	0	0	0	0	0	0	0	200.081	0	7.54432	96.2046	0	0	0.0161255
CG3651	FBgn0032974	+	chr2L	22121835	22125142	14507	3307	no	no	no	no	no	no	no	no	no	no	no	no	no	no	1079.29	1423.67	1610.67	1620	1252.67	28.5613	144.881	167.119	479.237	179.7	2425.48	50.9557	43.9798	90.8039	53.6928
CycK	FBgn0025674	-	chr2L	22128263	22130142	4004	1879	no	no	no	no	no	no	no	no	no	no	no	no	no	no	1345.8	1176.33	1554	2105	1032.33	137.938	231.188	249.285	700.001	225.111	3019.03	72.9801	76.4996	94.7796	98.9866
dunk	FBgn0083973	+	chr2L	22151622	22152640	15240	1018	no	no	no	no	no	no	no	no	no	no	no	no	no	no	27.2162	3.33333	61	12.6667	8	0.0908445	17.0837	12.5355	5.31014	10.8834	0.8958	0	0	0	0.712302
Clamp	FBgn0032979	-	chr2L	22165965	22169191	19548	3226	no	no	no	no	no	no	no	no	no	no	no	no	no	no	1866.34	1888.33	2510	2903.33	2146	55.5893	296.806	360.861	937.942	361.595	3032.39	77.9907	4.70569	27.1494	57.2589
CG3635	FBgn0032981	+	chr2L	22175414	22183991	11757	8577	no	no	no	no	no	no	no	no	no	no	no	no	no	no	20.6626	0.333333	0.333333	0.666667	0	0	0	0	11.4104	0	1.56978	0.537062	0	0	2.12102
Ir40a	FBgn0259683	-	chr2L	22189525	22214265	30451	24740	no	no	no	no	no	no	no	no	no	no	no	no	no	no	2.29276	0	0	0.333333	4.66667	0.411793	8.7319	11.9279	1.81258	8.12148	14.3409	1.73662	0	0	0.532449
CG3262	FBgn0032986	+	chr2L	22239905	22240978	6324	1073	no	no	no	no	no	no	no	no	no	no	no	no	no	no	1431.35	1371.33	3249	3460.67	1369.67	68.6101	281.78	277.559	1136.21	242.105	1757.56	115.254	393.602	205.91	80.7247
RpL21	FBgn0032987	-	chr2L	22247110	22247831	8178	721	no	no	no	no	no	no	no	no	no	no	no	no	no	no	11355.1	1832.33	2305.67	3354.33	1427.33	3603.41	32553.1	25397.6	14735.9	21797.6	23146.6	147.171	712.086	306.27	4200.16
Tif-IA	FBgn0032988	+	chr2L	22249877	22258260	55716	8383	no	no	no	no	no	no	no	no	no	no	no	no	no	no	1139.29	1320.67	1260.33	1925.33	1068	100.718	298.34	281.167	695.81	310.611	4731.42	90.9516	90.8238	128.856	66.1192
CG17018	FBgn0039972	+	chr2L	22311930	22368796	112406	56866	no	no	no	no	no	no	no	no	no	no	top 5%	no	no	no	245.277	0	0	5	0.666667	6.31812	11.7913	10.0712	427.187	15.1706	19987.4	19.2056	0.274695	0	53.0673
RpL5	FBgn0064225	-	chr2L	22427532	22429419	60280	1887	no	no	no	no	no	no	no	no	no	no	no	no	no	no	23778.9	4374.67	11018.7	8673.67	2902.67	2707.95	31424.2	26071.6	27815.6	23325.6	43240.1	140.303	703.603	284.331	6378.17
CG17490	FBgn0040009	+	chr2L	22430963	22441190	3199	10227	no	no	no	no	no	no	no	no	no	no	no	no	no	no	420.262	468.667	1036	1217.33	427	21.9061	97.8787	103.547	199.613	99.1889	1284.1	6.58468	40.71	10.416	18.5997
CG17493	FBgn0040010	+	chr2L	22442845	22444394	29056	1549	no	no	no	no	no	no	no	no	no	no	no	no	no	no	2136.67	2008.33	3527.67	3880.33	3942	128.434	250.733	293.964	556.468	305.468	3371.63	40.4209	134.924	29.0086	91.6285
Slmap	FBgn0040011	+	chr2L	22471795	22478851	63698	7056	no	no	no	no	no	no	no	no	no	no	no	no	no	no	1663.77	1060.33	1136.67	1563.67	1367	63.8421	113.003	132.044	760.037	149.313	6064.46	129.247	7.28479	45.0877	33.8021
CG40006	FBgn0058006	-	chr2L	22515148	22649081	77466	133933	no	no	no	no	no	no	top 5%	no	no	top 5%	top 5%	no	no	no	61.7316	0.666667	0	0.666667	2	0.0321032	58.0315	28.1656	156.243	60.1201	915.29	0.987493	0	0	0.0501343
CG40439	FBgn0058439	-	chr2L	22690250	22690967	87159	717	no	no	no	no	no	no	no	no	no	no	no	no	no	no	5.39665	318	338	724.333	308	124.225	545.815	521.051	2.12787	467.98	4.40355	0	71.4084	142.866	76.765
CG17715	FBgn0041004	+	chr2L	22736957	22747273	116235	10316	no	no	no	no	no	no	no	no	no	no	no	no	no	no	64.738	499	677	1111.67	369.667	46.1436	138.56	130.645	13.3693	137.14	37.5929	0	9.61314	17.4084	55.2846
lt	FBgn0002566	+	chr2L	22817518	22833492	78522	15974	no	no	no	no	no	no	no	no	no	no	no	no	no	no	1988.52	1381.67	2521.67	2850.33	1690.33	27.2215	128.96	133.909	1583.22	134.666	1923.85	48.7009	38.4155	38.4259	34.2964
cta	FBgn0000384	+	chr2L	22874533	22885080	38550	10547	no	no	no	no	no	no	no	no	no	no	no	no	no	no	813.545	835	1029.33	1416.33	777.667	19.912	85.0626	120.348	433.074	133.642	2570.21	15.9757	15.01	12.3313	22.3274
Cht10	FBgn0250907	-	chr2L	22892305	22918647	48183	26342	no	no	no	no	no	no	top 5%	top 5%	no	top 5%	no	no	no	no	124.082	17.6667	23.6667	18.6667	11	0.688541	700.86	639.209	51.7618	857.018	135.07	6.79499	0.0493135	0.956287	0.195577
Spf45	FBgn0086683	-	chr2L	22959605	22961179	41515	1574	no	no	no	no	no	no	no	no	no	no	no	no	no	no	792.146	895	1067.67	1826.33	713.667	32.73	381.582	412.707	453.329	380.314	2063.07	63.2168	37.1252	89.6393	66.2652
RNASEK	FBgn0262116	-	chr2R	74990	75661	102128	671	no	no	no	no	no	no	no	no	no	no	no	no	no	no	1807.86	6141.67	5972	10346.7	2525.33	288.058	1386.52	1145.66	1863.98	914.04	1879.11	70.5122	600.653	253.764	219.925
IntS3	FBgn0262117	-	chr2R	123267	130444	127103	7177	no	no	no	no	no	no	no	no	no	no	no	no	no	no	2147.09	1727	2769	2201	1264.67	39.622	176.523	186.866	922.377	179.718	3667.63	19.9022	48.9938	38.1451	14.9339
Gprk1	FBgn0260798	-	chr2R	209941	358573	124425	148632	no	no	no	no	no	no	no	no	no	no	no	no	no	no	2729.3	4838.33	10679.7	8697	5866.67	11.6848	236.217	225.394	1016.13	222.786	2819.28	20.5003	17.2092	40.0798	26.0534
RpL38	FBgn0040007	-	chr2R	403501	403961	75147	460	no	no	no	no	no	no	no	no	no	no	no	no	no	no	5184.39	1287	1885.33	3502	2013.67	2369.23	19697.5	15994.5	6690.48	12450.1	12521.9	123.033	758.91	328.927	5249.95
Stlk	FBgn0046692	+	chr2R	434180	452786	60230	18606	no	no	no	no	no	no	no	no	no	no	no	no	no	no	1084.37	1379.67	1266	2767.33	1851	14.5329	152.915	150.063	453.197	142.166	3215.08	30.3813	1.71573	25.5589	24.0011
p120ctn	FBgn0260799	+	chr2R	482797	496995	39549	14198	no	no	no	no	no	no	no	no	no	no	no	no	no	no	3857.98	4146.33	5921.67	8018	4489.67	73.9955	244.235	276.758	882.691	298.85	4156.58	50.8993	2.43313	68.1674	55.2146
CG17486	FBgn0032997	+	chr2R	506533	508338	60561	1805	no	no	no	no	no	no	no	no	no	no	no	no	no	no	1168.82	1392.33	1476	2389.33	1167	39.6549	224.902	209.779	640.052	199.462	1904.05	36.0098	163.724	82.6256	35.4266
CG17883	FBgn0040005	+	chr2R	559361	561145	69054	1784	no	no	no	no	no	no	no	no	no	no	no	no	no	no	2121.5	3555	4206.33	5868.67	2626.33	41.2743	322.962	308.994	987.746	295.425	2739.99	55.7687	28.0676	98.0782	52.638
Nipped-B	FBgn0026401	-	chr2R	579176	616515	19459	37339	no	no	no	no	no	no	no	no	no	no	no	no	no	no	3233	4894	6440.33	8017.67	5804	30.9304	111.845	130.982	1392.03	138.996	5758.72	52.5163	18.8088	31.4413	45.0189
conu	FBgn0039994	+	chr2R	631835	645548	34902	13713	no	no	no	no	no	no	no	no	no	no	no	no	no	no	1922.38	3494.67	4538	4498.33	2371.33	17.4128	283.796	312.021	1013.87	309.967	4673.26	27.8964	2.12392	18.0411	23.1855
CG12547	FBgn0250830	-	chr2R	673700	676147	31075	2447	no	no	top 5%	no	no	top 5%	no	no	no	no	top 5%	no	top 5%	top 5%	2197.3	1133.67	5634.33	5170.33	1369.67	22.6193	184.977	195.315	640.748	218.487	2056.41	41.9463	60.8941	60.7144	3.33139
CG17528	FBgn0261387	-	chr2R	704673	711821	33429	7148	no	no	no	no	no	no	no	no	no	no	no	no	no	no	2301.89	1863.67	4847	4011	2180.33	36.2809	142.176	184.703	753.477	217.343	2999.33	77.6278	12.5342	42.2446	41.1097
CG14464	FBgn0033000	+	chr2R	716724	717440	124634	716	no	no	no	no	no	no	no	no	no	no	no	no	no	no	794.906	577.333	759.667	1773.33	1254.67	150.468	551.486	489.989	406.005	428.071	2395.96	56.4426	338.454	144.281	101.204
Ir41a	FBgn0040849	+	chr2R	837171	909460	163012	72289	no	no	no	no	no	no	no	no	no	no	no	no	no	no	9.9428	66.3333	4	4	75.3333	0	0	0	5.4011	0	40.3955	8.40182	0	0	0.0381425
TpnC41C	FBgn0013348	-	chr2R	952741	957715	63657	4974	no	no	no	no	no	no	no	no	top 5%	no	no	no	no	no	28.5973	23	0	2	83.6667	0.108492	0	0	3802.12	0	15.9106	0	0	0.287221	0.332164
CG3107	FBgn0033005	+	chr2R	978091	982595	42275	4504	no	no	no	no	no	no	no	no	no	no	no	no	no	no	2320.51	2207.33	3524.67	3083	1917	49.6452	196.705	205.8	1242.05	213.508	5234.58	76.5185	4.19765	71.2744	42.7636
gus	FBgn0026238	-	chr2R	1004494	1015816	37327	11322	no	no	no	no	no	no	no	no	no	no	no	no	no	no	2811.34	4260	4771	6351.33	4099.33	68.6982	0	0	1119.89	0	8842.68	9.64475	80.1354	44.6243	71.3474
Atf6	FBgn0033010	+	chr2R	1032237	1042261	38672	10024	no	no	no	no	no	no	no	no	no	no	no	no	no	no	2665.65	960.333	2489.33	2863	1935.33	24.4269	89.9747	97.4282	1003.83	89.8012	1749.12	8.10208	35.9401	4.84996	25.288
Nipped-A	FBgn0053554	-	chr2R	1065505	1138553	26140	73048	no	no	no	no	no	no	no	no	no	no	no	no	no	no	1780.64	2235.67	2302.33	2572	2419.33	38.5252	106.417	105.856	518.261	113.277	3006.96	11.7333	20.9643	22.0061	15.8254
d4	FBgn0033015	+	chr2R	1147483	1183475	15963	35992	no	no	no	no	no	no	no	no	no	no	no	no	no	no	1585.68	945.667	2437.33	2879.67	1773	67.9817	513.468	516.588	608.05	470.692	4087.62	110.309	69.6135	101.793	40.705
sxc	FBgn0261403	+	chr2R	1194755	1216986	21500	22231	no	no	no	no	no	no	no	no	no	no	no	no	no	no	4278.11	3314	7127.67	6509	3400.67	99.379	145.981	179.303	2038.41	201.237	3998.93	23.7085	23.2576	62.597	44.5871
CG10465	FBgn0033017	-	chr2R	1227206	1228496	19721	1290	no	no	no	no	no	no	no	no	no	no	no	no	no	no	1193.39	718.333	760.333	1862.33	858.667	97.7505	530.72	504.228	657.026	456.262	2478.07	100.439	70.8533	160.341	46.2609
CG10395	FBgn0033019	+	chr2R	1237997	1239477	11372	1480	no	no	no	no	no	no	no	no	no	no	no	no	no	no	414.896	345.667	1079.33	1660.33	500.333	34.6553	115.444	119.732	175.064	96.7795	1316.42	22.8843	39.2024	55.076	16.5434
CG30441	FBgn0050441	-	chr2R	1239217	1239627	11372	410	no	no	no	no	no	no	no	no	no	no	no	no	no	no	42.2608	42.3333	128.333	181	57.3333	0.472637	11.6798	6.43116	19.3093	0.0991122	97.3078	0	23.9514	13.5977	4.09366
COX4L	FBgn0033020	+	chr2R	1241498	1242231	7470	733	no	no	no	no	no	no	no	no	no	no	no	no	no	no	12.1223	49.6667	1.33333	41.6667	39.3333	0.424283	0	0	3.03348	0	0.796613	161.39	5.93918	4.83561	0.37408
CG10417	FBgn0033021	-	chr2R	1247830	1250608	5748	2778	no	no	no	no	no	no	no	no	no	no	no	no	no	no	1956.52	1986.33	3201.67	3041.33	1845	120.069	371.787	437.771	759.378	478.82	5276.15	76.0993	21.3951	69.0065	46.3166
laccase2	FBgn0259247	+	chr2R	1301240	1342518	59677	41278	no	no	no	no	no	no	no	no	no	no	no	no	no	no	127.154	11.6667	6	53.6667	18.3333	0.103801	63.6877	45.5192	211.743	88.2135	599.258	2.35747	0	0	6.14316
CG30440	FBgn0050440	-	chr2R	1355818	1383341	14122	27523	no	no	no	no	no	no	top 5%	top 5%	no	top 5%	top 5%	no	no	no	32.865	19.6667	0	3	0	0.0388537	172.856	172.983	272.328	184.943	1618.21	6.24716	0	0	0.108102
CG30438	FBgn0050438	+	chr2R	1384163	1437048	96542	52885	no	no	no	no	no	no	no	no	no	no	no	no	no	no	48.8177	47.3333	1.66667	1	67.3333	0.0411262	7.12331	3.16201	54.7502	5.47389	104.01	22.197	0	0	0.428679
TpnC4	FBgn0033027	-	chr2R	1390941	1395371	96542	4430	no	no	no	no	no	no	no	no	top 5%	no	no	no	no	no	23.1865	77	0	0	48.3333	0	0	0	6951.68	0	13.092	1.59867	0	0	5.14751
CG17508	FBgn0039970	+	chr2R	1496128	1499091	33863	2963	no	no	no	no	no	no	no	no	no	no	no	no	no	no	3397.3	1734.67	1933.33	2947.33	2500.33	103.904	273.267	244.328	4800.99	224.958	2223.97	53.8064	151.783	90.4081	130.328
CG11665	FBgn0033028	-	chr2R	1529159	1540288	30923	11129	no	no	no	no	no	no	no	no	no	no	no	no	no	no	2080.12	2039	2806.67	2528.67	2672.67	28.6136	186.987	215.978	956.619	211.178	4036.85	91.7527	47.3785	40.7262	74.5463
CG1344	FBgn0027507	+	chr2R	1541143	1543453	1824	2310	no	no	no	no	no	no	no	no	no	no	no	no	no	no	1024.41	864.333	1291.33	2015	1086.67	27.6754	152.347	171.622	550.785	190.381	2611.85	38.6798	17.7318	37.9753	37.995
Not3	FBgn0033029	-	chr2R	1544422	1550725	6141	6303	no	no	no	no	no	no	no	no	no	no	no	no	no	no	2638.86	4357.33	6354	4892	3553.33	114.106	232.983	286.697	1188.66	339.052	4115.87	69.8825	93.0659	72.1532	47.6414
CG8245	FBgn0033031	+	chr2R	1555897	1557491	6957	1594	top 5%	top 5%	top 5%	top 5%	top 5%	no	no	no	no	no	no	no	no	no	2149.31	1190.33	2884	7100.67	1606	0.927048	3.3977	4.24792	223.575	2.38119	5.93184	96.8379	0	0	0.0265886
CG17337	FBgn0259979	+	chr2R	1585358	1587717	8045	2359	no	no	no	no	no	no	no	no	no	no	no	no	no	no	1821.66	56.6667	2619.67	1183.67	1170.67	96.2861	450.428	374.349	1123.65	374.947	4997.7	90.9208	214.181	136.677	84.8982
vlc	FBgn0259978	+	chr2R	1589604	1592944	50975	3340	no	no	no	no	no	no	no	no	no	no	no	no	no	no	1537.62	2058.67	1868.67	1987.33	1627.33	43.3318	144.67	230.709	521.874	227.568	4964.23	111.541	21.0567	56.523	79.4222
l(2)09851	FBgn0022288	+	chr2R	1642032	1643558	50727	1526	no	no	no	no	no	no	no	no	no	no	no	no	no	no	270.776	198.667	253.667	374	140	171.945	288.298	304.261	317.913	386.185	2355.35	69.8773	148.02	179.828	110.916
CG34200	FBgn0085229	+	chr2R	1645197	1645572	16021	375	no	no	no	no	no	no	no	no	no	no	no	no	no	no	317.919	699.333	503.333	1000.33	947.333	253.575	1282.52	895.782	347.339	836.009	551.229	152.502	345.588	174.368	765.949
CG7791	FBgn0033038	-	chr2R	1645559	1647896	16021	2337	no	no	no	no	no	no	no	no	no	no	no	no	no	no	535.109	718.667	1179.33	1228	1154	23.4757	114.971	132.923	675.53	135.971	508.814	26.2929	38.5593	47.2821	193.18
ZnT41F	FBgn0025693	-	chr2R	1662278	1670360	22967	8082	no	no	no	no	no	no	no	no	no	no	no	no	no	no	317.98	17	22	15	0.666667	0.281691	88.9082	94.1208	631.871	68.1489	142.576	5.79852	2.90678	0.548756	42.2061
Tsp42A	FBgn0033042	+	chr2R	1682917	1683853	3291	936	no	no	no	no	no	no	no	no	no	no	no	top 5%	no	no	0.306436	0	0	2.33333	0	0.35943	0	0	0.700182	0	0.323318	105.465	0	0	0.0558823
Or42b	FBgn0033043	-	chr2R	1684699	1686017	7047	1318	no	no	no	no	no	top 5%	no	no	no	no	no	no	no	no	2.72079	0	2	2	0	3.03197	0	0	0.765011	0	0	1.78772	0	0	0.307031
dpr12	FBgn0085414	+	chr2R	1692218	1747693	39936	55475	top 5%	top 5%	top 5%	top 5%	top 5%	no	no	no	no	no	no	no	no	no	5691.99	2367.33	14402	7490.67	4446.33	1.32207	0	0	306.386	0	1.26172	0.913679	0	0	0.0121749
CG7882	FBgn0033047	+	chr2R	1845359	1847322	27671	1963	no	no	no	no	no	no	no	no	no	no	no	no	no	no	69.0856	6.66667	14.6667	0	4.66667	0.0126974	0	2.38467	181.456	0	26.109	3.72732	0	4.82155	0.007801
CG7881	FBgn0033048	-	chr2R	1848502	1854341	3438	5839	no	no	no	no	no	no	no	no	no	no	no	no	no	no	46.2682	4.33333	19.6667	0.333333	1	0.21961	0	0	24.0393	0	16.3762	1.16106	0	0	0.672799
BubR1	FBgn0263855	-	chr2R	1856599	1862122	2378	5523	no	no	no	no	no	no	no	no	no	no	no	no	no	no	115.205	238.333	106.333	168	94.6667	68.4344	122.71	139.254	72.0127	158.369	2193.13	29.8249	14.9216	44.3843	20.985
mle	FBgn0002774	-	chr2R	1862242	1868277	33169	6035	no	no	no	no	no	no	no	no	no	no	no	no	no	no	2541.01	1776.33	3168.67	2437.67	1395.33	35.1021	162.245	169.384	590.841	167.175	1043.41	67.1924	17.4719	19.8594	25.0006
Act42A	FBgn0000043	-	chr2R	1901414	1903190	38230	1776	no	no	no	no	no	no	no	no	no	no	no	no	no	no	783.999	652	729.667	851.667	915.333	781.165	5427.71	5059.53	499.341	5583.77	5908.21	149.722	508.918	261.982	1467
Strica	FBgn0033051	-	chr2R	1908371	1910711	8247	2340	no	no	no	no	no	no	no	no	no	no	no	no	no	no	72.0293	141.667	25	93.3333	114.333	1.11672	11.1683	6.41249	59.5454	9.79288	284.615	1.07127	0	0.970308	44.0268
SCAP	FBgn0033052	-	chr2R	1913777	1923922	3206	10145	no	no	no	no	no	no	no	no	no	no	no	no	no	no	1975.97	5493.67	1679.33	1102.67	4486.33	11.6506	102.126	127.777	1077.3	141.536	1329.21	12.9285	0.996852	7.93843	50.8446
CG14591	FBgn0033054	-	chr2R	1924062	1928087	2212	4025	top 5%	top 5%	top 5%	top 5%	top 5%	no	no	no	top 5%	no	no	no	no	no	1687.93	22405.3	6087.33	7022.67	4769.33	0.206352	0	1.77943	695.54	1.53827	2.71889	46.462	1.14864	6.77918	0.284171
CG34211	FBgn0085240	+	chr2R	1934674	1935243	4373	569	no	no	no	no	no	no	no	no	no	no	no	no	no	no	3.63373	1.33333	0.333333	0	10.6667	0.0380777	0	0	122.557	0	0.299548	0	0	0	0
CG34212	FBgn0085241	-	chr2R	1937411	1937791	2853	380	no	no	no	no	no	no	no	no	top 5%	no	no	no	no	no	416.3	2.33333	0	0	0	0.12717	0	0	18666.6	0	16.2129	7.8668	0	0	2.12589
CG7849	FBgn0033060	+	chr2R	1964414	1965593	1084	1179	no	no	no	no	no	no	no	no	no	no	no	no	no	no	212.042	343.667	484.667	536.333	379.333	18.1048	101.199	88.6709	279.268	94.5156	224.062	51.4574	119.729	106.032	11.4587
SmydA-5	FBgn0033061	-	chr2R	1966145	1968077	807	1932	no	no	no	no	no	no	no	no	no	no	no	no	no	no	55.8211	11.3333	12.6667	1.66667	15.3333	0.371706	3.07399	2.57562	134.17	2.62923	9.96991	19.7019	0	0.359601	0.503846
EcR	FBgn0000546	-	chr2R	1977923	2056681	19560	78758	no	no	no	no	no	no	no	no	no	no	no	no	no	no	1552.71	3327.33	4035.67	4283.67	3843.67	8.65779	68.6252	78.6139	449.757	83.8165	1531.91	0.890486	0	0	17.5855
CG14589	FBgn0033063	+	chr2R	2024807	2025925	19560	1118	no	no	no	no	no	no	no	no	no	no	no	no	no	no	16.9688	99.3333	209.667	75.3333	32.6667	0.265595	6.76008	6.37541	10.5444	3.74862	2.46181	149.134	0	0	0.723476
Cyp6w1	FBgn0033065	+	chr2R	2061188	2062936	6218	1748	top 5%	no	no	no	no	no	no	no	top 5%	no	no	no	top 5%	no	1545.98	0	0.333333	1.66667	0	0	4.42081	1.68513	1907.71	0	23.0133	1.51813	20.624	0	0.209753
CG8343	FBgn0040502	+	chr2R	2067230	2067873	4851	643	no	no	no	no	no	no	no	no	no	no	no	no	no	no	187.148	0	0	0	0	0	0	0	68.4716	0	0.546213	3.18497	0	0	0.0268465
CG11211	FBgn0033067	-	chr2R	2068430	2069131	678	701	no	no	no	no	no	no	no	no	no	no	no	no	no	no	15.4677	0	0	0	0	0	0	0	8.03922	0	0.107077	0.694162	0	0	0
Ptr	FBgn0262867	-	chr2R	2069252	2083867	7062	14615	no	no	no	no	no	no	no	no	no	no	no	no	no	no	908.952	10.6667	2	9	9	0.578575	5.33238	9.12842	148.293	4.1105	19.9974	29.9237	0	0	2.64271
CG30432	FBgn0050432	-	chr2R	2084891	2085771	9469	880	no	no	no	no	no	no	no	no	no	no	no	no	no	no	1.93985	0	0	0	0	0	0	0	0.318916	0	0.107077	92.2604	0	0	0.0240346
eIF3f2	FBgn0033069	+	chr2R	2088299	2089461	3314	1162	no	no	no	no	no	no	no	no	no	no	no	no	top 5%	top 5%	3.74461	0	0	0	0	0.492317	0	0	0.608221	0	0.647286	122.309	49.0385	235.824	1.20441
CG30431	FBgn0050431	+	chr2R	2090247	2092729	2780	2482	no	no	no	no	no	no	no	no	no	no	no	no	no	no	313.383	0	0.333333	0	0	0.0550911	0	0	739.147	0	2.97251	73.6352	5.2298	0.147454	0.784247
CG17994	FBgn0033072	-	chr2R	2094723	2096813	2467	2090	no	no	no	no	no	no	no	no	no	no	no	no	no	no	4.32578	24.3333	2.66667	5.33333	4	0.252872	2.20945	0	4.16244	2.36356	1.33083	3.51883	0	0	0.0376684
l(2)k14710	FBgn0021847	-	chr2R	2097286	2101623	927	4337	no	no	no	no	no	no	no	no	no	no	no	no	no	no	1981.81	3549	6806.33	4881.33	2713	13.8582	60.5968	66.244	513.227	69.8336	1451.41	61.7241	9.08331	14.9211	17.1446
bin3	FBgn0263144	+	chr2R	2102077	2127321	15593	25244	no	no	no	no	no	no	no	no	no	no	no	no	no	no	1852.92	2793.67	1920.67	2366	3081	30.0747	50.2037	63.1093	791.342	98.8927	5193.97	25.9244	10.9843	34.2526	41.5723
tomboy40	FBgn0033074	+	chr2R	2113131	2114389	15593	1258	no	no	no	no	no	no	no	no	no	no	no	no	no	no	3.67848	82.6667	50.6667	37	55.3333	1.13508	4.10355	2.23754	7.40161	3.5262	2.18593	132.186	0	0.345151	1.15964
Pld	FBgn0033075	+	chr2R	2129528	2142771	262131	13243	no	no	no	no	no	no	no	no	no	no	no	no	no	no	279.54	27.6667	1.33333	2.33333	60	0.537759	53.8999	70.1288	417.302	75.5511	1141.11	1.63341	1.35828	0.194569	9.91169
jing	FBgn0086655	+	chr2R	2389763	2506901	269845	117138	no	no	no	no	no	top 5%	no	no	no	no	top 5%	no	no	no	1192.65	2560.67	1871	1318	1800	21.9928	60.3027	89.6658	234.154	115.727	1581.4	7.79629	2.02297	3.57202	4.30372
CG15233	FBgn0033076	-	chr2R	2487548	2488483	269845	935	no	no	no	no	no	no	no	no	no	no	no	no	no	no	0.590264	10.3333	89.3333	21	15.3333	0	0	0	0.287189	0	0.311323	52.7755	0	0	0
Trap1	FBgn0026761	-	chr2R	2521151	2523767	771	2616	no	no	no	no	no	no	no	no	no	no	no	no	no	no	1393.41	2246.33	2720.67	2049.33	2803.67	58.5251	203.164	201.691	1363.08	244.825	1461.8	134.695	2.73809	97.1088	49.2656
Bap170	FBgn0042085	+	chr2R	2524020	2529863	312	5843	no	no	no	no	no	no	no	no	no	no	no	no	no	no	831.669	1903	1111	509.333	1996.67	82.2886	182.253	189.496	323.32	209.199	3905.81	66.3366	37.9327	46.6943	27.9085
Fmo-2	FBgn0033079	-	chr2R	2529922	2532600	3618	2678	no	no	no	no	no	no	no	no	no	no	no	no	no	no	593.039	104	30	10	44.6667	0.148491	24.8903	23.3014	1393.25	21.1228	145.89	12.8572	14.1545	5.16181	38.4434
Debcl	FBgn0029131	+	chr2R	2536159	2540347	3949	4188	no	no	no	no	no	no	no	no	no	no	no	no	no	no	318.413	210.667	8	10	269.333	0.836534	250.32	226.797	245.97	204.042	1552.89	37.6372	1.53097	38.6923	80.6123
Opbp	FBgn0050443	+	chr2R	2540737	2542772	585	2035	no	no	no	no	no	no	no	no	no	no	no	no	no	no	273.2	950	868.667	662.667	507	22.4618	150.438	146.136	264.879	141.728	651.996	15.9035	48.6083	40.6666	14.3147
geminin	FBgn0033081	-	chr2R	2542967	2543955	1072	988	no	no	no	no	no	no	no	no	no	no	no	no	no	no	280.691	377.333	675.667	384.667	324.667	326.251	903.239	1003.11	281.963	892.734	4087.61	94.3791	528.597	265.784	83.6706
sced	FBgn0013732	+	chr2R	2544832	2548129	2522	3297	no	no	no	no	no	top 5%	no	no	no	no	top 5%	no	no	no	587.941	309.333	283.333	475.667	1212	17.714	44.8354	58.2821	118.763	64.1732	2772.58	19.3609	5.07777	27.2224	3.17659
CG15908	FBgn0033085	+	chr2R	2555654	2556243	349	589	no	no	no	no	no	no	no	no	no	no	no	no	no	no	135.006	401.667	491.667	743.667	674.667	17.487	258.079	240.894	141.046	207.601	190.84	19.4952	68.4805	27.0655	21.4256
Hsepi	FBgn0033087	-	chr2R	2557658	2560850	340	3192	no	no	no	no	no	no	no	no	no	no	no	no	no	no	583.683	1409	2460	1476.33	724.667	11.5048	64.2905	73.8447	347.43	75.7688	533.474	31.1307	28.4661	23.4559	15.0492
PGAP3	FBgn0033088	+	chr2R	2561113	2562566	2202	1453	no	no	no	no	no	no	no	no	no	no	no	no	no	no	365.366	775.667	1014.67	1263.67	929	8.0726	186.953	226.477	119.916	105.107	507.153	42.7472	38.4893	39.8824	34.5338
Tdc1	FBgn0259977	-	chr2R	2564505	2567891	4744	3386	no	no	no	no	no	no	no	no	no	no	no	no	no	no	160.18	18.3333	41.6667	33.6667	0.333333	0	12.5989	3.97467	128.525	7.10712	32.8173	12.1038	0	2.48006	3.11007
CG15909	FBgn0033090	+	chr2R	2570696	2571862	3192	1166	no	no	no	no	no	no	no	no	no	no	no	no	no	no	97.6779	25.6667	21.6667	34.6667	23.6667	0.396894	0	1.5035	11.35	0	8.46893	68.6324	0	0	1.51626
Tdc2	FBgn0050446	-	chr2R	2572249	2577467	3854	5218	no	no	no	no	no	no	no	no	no	no	no	no	no	no	506.758	60.6667	11.3333	42.6667	20	0	0	0	52.0292	0	6.04967	1.01926	0	0	0.0272536
CG3270	FBgn0033093	+	chr2R	2580934	2582692	3549	1758	no	no	no	no	no	no	no	no	no	no	no	no	no	top 5%	1316.98	569.667	340.333	368	551.333	0.559422	42.4091	35.8357	412.315	28.6737	116.944	25.2399	7.42873	9.09533	0.300888
Mob4	FBgn0259483	-	chr2R	2582618	2584144	3549	1526	no	no	no	no	no	no	no	no	no	no	no	no	no	no	1228.41	1682.33	2339.67	2811.33	1731.33	79.5434	739.788	769.342	531.712	668.843	2048.52	124.631	138.5	176.386	77.7738
Rab2	FBgn0014009	+	chr2R	2584226	2587441	7451	3215	no	no	no	no	no	no	no	no	no	no	no	no	no	no	3117.77	3527	4221.33	5857	4435	58.4586	207.599	190.956	1812.25	168.411	1775.59	101.151	173.716	88.0306	89.0308
Zip42C.1	FBgn0033096	-	chr2R	2603846	2605312	7853	1466	no	no	no	no	no	no	no	no	no	no	no	no	no	no	19.3392	0	5.33333	0.333333	0	0	0	0	7.37984	0	18.7569	3.88287	0	0	0
l(2)01289	FBgn0010482	-	chr2R	2608605	2628149	2789	19544	no	no	no	no	no	no	no	no	top 5%	no	no	no	top 5%	no	262.565	3	0.666667	4.66667	0	0.102384	36.0352	11.3251	11915.6	2.21642	57.2873	1.4511	14.9289	0.022884	0.143923
phtf	FBgn0028579	+	chr2R	2629371	2633649	1462	4278	no	no	no	no	no	no	no	no	no	no	no	no	no	no	1626.69	1884.67	2749.67	2994	2036	11.3475	61.8624	74.59	483.116	76.4722	1495.47	128.144	11.6796	12.5763	10.0777
CG3267	FBgn0042083	+	chr2R	2633889	2636459	477	2570	no	no	no	no	no	no	no	no	no	no	no	no	no	no	206.855	172.333	60	29.3333	198	2.44457	78.4	69.2455	342.485	81.4884	1507.8	17.3307	5.07986	10.0902	18.4869
Eb1	FBgn0027066	+	chr2R	2636696	2643542	495	6846	no	no	no	no	no	no	no	no	no	no	no	no	no	no	3475.76	3784.67	4617.67	4991.67	3604.67	293.977	757.75	770.207	1287.13	840.489	5235.38	104.459	221.825	89.1619	127.072
CG3420	FBgn0033100	-	chr2R	2643800	2644714	649	914	no	no	no	no	no	no	no	no	no	no	no	no	no	no	292.391	399.333	391.333	663.333	926	55.6595	500.398	378.286	430.81	354.987	1106.22	73.4012	328.808	111.003	40.8331
CG9436	FBgn0033101	-	chr2R	2645105	2646404	1206	1299	no	no	no	no	no	no	no	no	no	no	no	no	no	no	588.939	11.3333	0	2.66667	20	6.04658	414.302	246.496	1124.05	310.108	1131.72	7.12333	100.508	68.6862	29.7181
Epac	FBgn0085421	-	chr2R	2647219	2686446	26935	39227	no	no	no	top 5%	no	no	no	no	no	no	no	no	no	no	4763.07	4220.67	842.667	9648.33	1882.67	0.117826	5.38248	12.1074	244.433	4.59011	363.07	9.63363	0.479658	0	3.55401
Cyp6a2	FBgn0000473	-	chr2R	2667253	2668996	26935	1743	top 5%	no	no	no	no	no	no	no	top 5%	no	no	no	no	no	1352.3	6.33333	1.66667	5.33333	0	0	4.02597	0	2036.87	0	33.8892	0.833587	0	4.02037	0.0979144
SdhB	FBgn0014028	+	chr2R	2695116	2696677	26383	1561	no	no	no	no	no	no	no	no	no	no	no	no	no	no	2585.38	7623.33	5735.67	5144.67	8305.33	119.478	1032.86	796.812	17173.8	703.426	1615.66	49.3248	260.261	99.7675	120.514
CG15237	FBgn0033104	-	chr2R	2696548	2697252	26383	704	no	no	no	no	no	top 5%	no	no	no	no	no	no	no	no	544.466	3212.33	2291.67	2358.67	3902	117.155	462.791	442.732	2445.65	332.549	576.308	44.9143	177.074	146.119	24.8925
ubl	FBgn0022224	-	chr2R	2697515	2698019	18106	504	no	no	no	no	no	no	no	no	no	no	no	no	no	no	96.3646	104	61.3333	212.667	87.6667	226.12	815.564	679.37	136.266	513.265	224.603	92.3113	153.917	77.7545	96.5187
CG15236	FBgn0033108	+	chr2R	2715862	2725865	24125	10003	top 5%	top 5%	no	top 5%	no	no	no	no	no	no	no	no	no	no	4015.35	2077	370	4833	101	0.382567	0	0	134.863	0	45.572	1.73228	0	0.134678	0.100229
CG34215	FBgn0085244	-	chr2R	2718801	2719296	24125	495	no	no	no	no	no	no	no	no	no	no	no	no	top 5%	top 5%	29.7371	6.66667	0.333333	13.6667	0	0	53.7005	12.5306	116.605	0	0.534982	2.14092	444.316	42.0753	0.552901
CG9445	FBgn0040674	-	chr2R	2725578	2726432	40686	854	no	no	no	no	no	no	no	no	no	no	no	top 5%	no	no	354.035	237	42.3333	821	25.3333	0	0	0	12.7678	0	1.8421	131.232	0	0	0
CG3358	FBgn0033117	+	chr2R	2810874	2812434	1528	1560	no	no	no	no	no	no	no	no	no	no	no	no	no	no	516.036	3856.33	885.333	812.667	2544	37.1429	297.202	273.351	127.469	277.328	652.079	22.08	78.609	138.28	32.3616
CheB42c	FBgn0066292	-	chr2R	2832118	2832912	2027	794	no	no	no	no	no	no	no	no	no	no	top 5%	no	no	top 5%	408.746	21.3333	45.3333	44.3333	29.6667	1.71996	7.17762	6.49888	260.428	6.41616	480.063	4.03143	0	20.8355	1.09555
Cyp6u1	FBgn0033121	-	chr2R	2859616	2862514	20101	2898	no	no	no	no	no	no	no	no	no	no	no	no	no	no	417.212	404	358.667	364.667	297.333	10.0617	141.995	132.894	274.106	122.059	1076.54	53.1997	37.0004	63.7646	17.9297
vimar	FBgn0022960	-	chr2R	2862786	2873214	3224	10428	no	no	no	no	no	no	no	no	no	no	no	no	no	no	777.417	1373.33	1081	1535	581.667	51.5434	83.4084	113.425	230.572	126.246	1963.07	19.8655	1.67846	14.9917	22.6872
CG30156	FBgn0050156	-	chr2R	2868950	2870491	3224	1541	no	no	no	no	no	no	no	no	no	no	no	no	no	no	240.709	157.333	197	216.333	104.333	1.29806	15.7645	15.2352	47.3128	9.06323	302.043	129.974	0	4.83137	1.99496
CG17002	FBgn0033122	+	chr2R	2873567	2876427	6829	2860	no	no	no	no	no	no	no	no	no	no	no	no	no	no	306.562	888.333	462	617.333	751	36.3899	190.525	204.664	152.086	174.968	763.544	55.8134	68.2916	93.7888	31.9648
Tsp42Ea	FBgn0029508	+	chr2R	2880180	2891766	8299	11586	no	no	no	no	no	no	no	no	no	no	no	no	no	no	291.06	1.33333	0	0	0	0.3138	694.419	553.541	421.44	424.31	196.795	0.352688	0.218017	0	15.8472
Tsp42Ec	FBgn0033124	+	chr2R	2893951	2896127	1547	2176	no	no	no	no	no	no	no	no	no	no	no	no	no	no	91.2023	2.33333	0	0	5	0.0229428	0	0	40.0086	0	3.98553	0	0	0	0.2292
Tsp42Ed	FBgn0029507	-	chr2R	2897364	2899359	1638	1995	no	no	no	no	no	no	no	no	no	no	no	no	no	no	455.605	0	0	1.66667	0.333333	8.42164	27.1951	11.742	859.962	3.71388	40.0346	34.6427	8.89536	37.6616	156.695
Tsp42Ee	FBgn0029506	+	chr2R	2899760	2905869	796	6109	no	no	no	no	no	no	no	no	no	no	no	no	no	no	3482.84	2563	1954.33	2365.67	1280.67	344.282	1281.58	1252.26	2846.92	1144.88	3737.89	98.8573	377.26	202.269	439.969
Tsp42Ef	FBgn0033127	+	chr2R	2912516	2915587	5095	3071	no	no	no	no	no	no	no	no	no	no	no	no	no	no	877.835	1340.67	11.3333	71.3333	14	0.401514	329.979	320.69	1093.8	254.868	1202.15	13.5978	52.5877	35.7811	84.9796
Tsp42Eg	FBgn0033128	+	chr2R	2916417	2920738	1159	4321	no	no	no	no	no	no	no	no	no	no	no	no	no	no	220.51	30.6667	0	56.6667	0	0.0174835	21.6571	7.45325	839.596	1.53316	86.2648	10.5255	62.1802	2.74579	15.6701
Tsp42Ej	FBgn0033132	+	chr2R	2927643	2930267	1387	2624	no	top 5%	top 5%	top 5%	top 5%	no	no	no	no	no	no	no	no	no	2612.91	14451.7	10786.3	11353	12294	0.113832	34.658	34.4421	685.485	18.7265	45.9604	6.5855	0	1.21288	1.1842
Tsp42Ek	FBgn0033133	+	chr2R	2930160	2932215	1387	2055	no	top 5%	top 5%	no	top 5%	no	top 5%	top 5%	no	no	no	no	no	no	393.159	1157	1507.33	849.333	1040.67	0.0442865	136.648	41.4367	93.9644	13.7424	7.55534	1.55898	0	0	0.0668554
Tsp42El	FBgn0033134	+	chr2R	2933277	2936050	2312	2773	no	no	no	no	no	no	no	no	no	no	no	no	no	no	137.965	60	0.666667	13.6667	8.33333	0.216264	119.833	46.101	266.458	23.809	21.3545	6.23728	56.9057	9.62157	26.6254
lbm	FBgn0016032	+	chr2R	2937300	2939470	2059	2170	no	no	no	no	no	no	no	no	no	no	no	no	top 5%	no	142.124	52.3333	26.6667	22.6667	1	0.112478	30.8435	23.633	233.939	7.08204	10.5221	1.66529	192.58	0	5.61677
Tsp42En	FBgn0033135	+	chr2R	2940279	2941904	1130	1625	no	no	no	no	no	no	no	no	no	no	no	no	no	no	31.3076	74	1	11.6667	13	0	8.57678	0	31.6646	0	1.42131	0	3.34725	0	0.0270345
Tsp42Eo	FBgn0033136	+	chr2R	2942225	2944081	380	1856	no	no	no	no	no	no	top 5%	no	no	no	no	no	no	no	11.9611	260.333	90.3333	21.3333	96.3333	0	54.07	23.3631	13.2009	7.60696	2.94328	0.000273428	0	0.241491	0.0316743
Tsp42Ep	FBgn0033137	-	chr2R	2943907	2945099	380	1192	no	no	no	no	no	no	top 5%	no	no	no	no	no	no	no	32.9524	428.333	171.667	42.3333	214.333	0.959215	103.074	50.998	22.5775	22.7118	5.92387	3.92527	0	0	0.46671
pgant3	FBgn0027558	-	chr2R	2945158	2949256	415	4098	no	no	no	no	no	no	no	no	no	no	no	no	no	no	423.468	1841.67	928	655.667	1173.33	9.97809	80.6104	111.177	180.034	107.754	960.859	50.8622	9.65496	34.0946	26.5843
Tsp42Eq	FBgn0033138	-	chr2R	2949612	2951071	1205	1459	no	no	no	no	no	no	no	no	no	no	no	no	no	top 5%	91.0476	23.3333	0.333333	2	65.3333	0	0	0	131.674	0	6.15473	19.1172	0.326249	6.40437	0
Tsp42Er	FBgn0033139	+	chr2R	2951920	2953618	2982	1698	no	no	no	no	no	no	no	no	no	no	no	no	no	no	97.3214	16	0	0	4	0	0	0	145.33	0	6.24261	4.39064	0	0	0.0247775
CG12831	FBgn0033141	-	chr2R	2960549	2961621	14410	1072	no	no	no	no	no	no	no	no	no	no	no	top 5%	no	no	0.504356	0.333333	0	0.333333	0.666667	0	0	0	1.44563	0	0.211254	142.649	0	0	0
Cyp9b1	FBgn0015038	-	chr2R	3015342	3017311	12669	1969	no	no	no	no	no	no	no	no	no	no	no	no	no	no	108.223	36	58	45.6667	3.33333	0.0094698	3.61493	1.81882	223.21	2.50689	1.7001	0.185721	0	0	0.0123822
Cyp9b2	FBgn0015039	-	chr2R	3017781	3019640	16032	1859	top 5%	no	no	no	no	no	no	no	top 5%	no	no	no	no	no	1282.64	66.3333	39	13.3333	75.6667	0.146421	19.7418	5.26937	2685.34	2.69367	51.0358	1.03368	0.210894	2.35408	0
Spn43Aa	FBgn0024294	+	chr2R	3035202	3036757	15597	1555	no	no	no	no	no	no	top 5%	top 5%	no	top 5%	no	no	no	no	8.64698	5	2.33333	8.66667	7.66667	0.807571	827.41	1442.06	6.04365	1199.92	0.988739	14.8835	0	0	0
pk	FBgn0003090	+	chr2R	3038206	3110885	1117	72679	no	no	no	no	no	top 5%	top 5%	top 5%	no	top 5%	no	no	no	no	97.0047	186	10	96	263	22.2747	116.48	404.667	111.935	203.67	14.9272	1.71791	10.6943	0.0323837	0.669903
Spn43Ab	FBgn0024293	-	chr2R	3039169	3041188	1117	2019	top 5%	no	no	no	no	no	no	no	top 5%	no	no	no	top 5%	top 5%	2578.01	105	2.33333	52	117	0.0144884	28.1878	11.9436	2658.12	5.09414	36.9598	26.0963	191.069	15.7227	0.0500043
Spn43Ad	FBgn0044011	-	chr2R	3041241	3042927	1106	1686	no	no	no	no	no	no	no	no	no	no	no	no	top 5%	no	57.0896	17.6667	0	0.666667	39	0	5.11742	3.13966	86.7008	2.63951	2.61681	1.75459	71.2365	0	0
nec	FBgn0002930	-	chr2R	3043980	3045733	18710	1753	top 5%	no	no	no	no	no	no	no	top 5%	no	no	no	top 5%	no	1536.41	64	0.333333	4	85	0.201793	21.6149	16.365	2097.24	6.68065	28.0205	16.5625	40.0306	0	0.0075652
CG11060	FBgn0033149	+	chr2R	3063390	3065793	17758	2403	no	no	no	no	no	no	no	no	no	no	no	top 5%	no	no	1.86673	27.3333	0	17.3333	40.3333	0.334349	2.49186	3.15867	1.09958	2.20092	0.0959244	102.493	0	0	0
CG33140	FBgn0053140	+	chr2R	3065894	3068165	766	2271	no	no	no	no	no	no	no	no	no	no	no	no	no	no	5.518	79.6667	0	8.66667	103.333	0.209736	2.187	1.31033	0.654389	1.84661	0	76.6029	0	0	0
CG30385	FBgn0050385	+	chr2R	3068830	3070542	48200	1712	no	no	no	no	no	no	no	no	no	no	no	no	no	no	24.7952	31.3333	3.33333	22.3333	58.6667	0.354209	1.95769	3.33512	0.196969	3.75123	0	28.3606	0	0	0
Ady43A	FBgn0026602	-	chr2R	3130528	3133263	11514	2735	no	no	no	no	no	no	no	no	no	no	no	no	no	no	1176.49	1673.33	1009.67	824.667	1173.33	3.92287	64.5001	58.8466	759.71	42.3502	1085.51	7.04286	58.9404	39.1244	33.4359
Gadd45	FBgn0033153	+	chr2R	3136667	3138160	11615	1493	no	no	no	no	no	no	no	no	no	no	no	no	no	no	279.367	271.333	53	74	817.333	0.919755	89.6838	55.2799	180.641	60.0353	159.899	3.81426	5.46411	0.542508	19.0786
CG1850	FBgn0033154	-	chr2R	3146371	3148756	19491	2385	no	no	no	no	no	no	no	no	no	no	no	no	no	no	0.801448	13.3333	2	3.66667	0	0	1.77456	0.981106	2.75211	1.00905	0.218712	0.131585	0	0	0.0676854
Incenp	FBgn0260991	+	chr2R	3165971	3169066	14137	3095	no	no	no	no	no	no	no	no	no	no	no	no	no	no	71.1421	3.66667	0	0.666667	11.3333	188.654	667.314	658.229	108.302	700.184	5021.45	92.6814	77.3893	95.9197	52.8779
[truncated: 11,989 more rows]
